# Supplementary material for: Chance promoter activities illuminate the origins of eukaryotic intergenic transcriptions
Source: Nat Commun. 2023 Apr 1;14:1826. doi: 10.1038/s41467-023-37610-w (PMC10067814; doi:10.1038/s41467-023-37610-w)
Supplement: Supplementary file 4 — Source Data [file 41467_2023_37610_MOESM4_ESM.zip]

Archive with 158 entries (157 files):
- Source_data/
- __MACOSX/._Source_data
- Source_data/Fig1_YPD_expression_high_rna_subset.csv
- __MACOSX/Source_data/._Fig1_YPD_expression_high_rna_subset.csv
- Source_data/Fig2_YPD_RD_expression.csv
- __MACOSX/Source_data/._Fig2_YPD_RD_expression.csv
- Source_data/FigS15_SCD_RD_GXE.csv
- __MACOSX/Source_data/._FigS15_SCD_RD_GXE.csv
- Source_data/FigS12_Reverse_motif_merge.csv
- __MACOSX/Source_data/._FigS12_Reverse_motif_merge.csv
- Source_data/FigS8_SCD_native_promoter_sequence_feature_quantile.csv
- __MACOSX/Source_data/._FigS8_SCD_native_promoter_sequence_feature_quantile.csv
- Source_data/FigS20_SCD_individual_expression_comparison.csv
- __MACOSX/Source_data/._FigS20_SCD_individual_expression_comparison.csv
- Source_data/Fig3_YPD_motif_strand_specific_effect.csv
- __MACOSX/Source_data/._Fig3_YPD_motif_strand_specific_effect.csv
- Source_data/Fig2_YPD_native_gene_expression.csv
- __MACOSX/Source_data/._Fig2_YPD_native_gene_expression.csv
- Source_data/FigS5_YPD_nc_expression.csv
- __MACOSX/Source_data/._FigS5_YPD_nc_expression.csv
- Source_data/Fig4_YPD_intergenic_comparison_summary.csv
- __MACOSX/Source_data/._Fig4_YPD_intergenic_comparison_summary.csv
- Source_data/FigS10_SCD_motif_reverse_significant.csv
- __MACOSX/Source_data/._FigS10_SCD_motif_reverse_significant.csv
- Source_data/FigS15_SCD_intergenic_comparison_summary.csv
- __MACOSX/Source_data/._FigS15_SCD_intergenic_comparison_summary.csv
- Source_data/FigS8_YPD_native_promoter_sequence_feature_quantile.csv
- __MACOSX/Source_data/._FigS8_YPD_native_promoter_sequence_feature_quantile.csv
- Source_data/.DS_Store
- __MACOSX/Source_data/._.DS_Store
- Source_data/FigS15_SCD_intergenic_fraction_greater_than_cutoff.csv
- __MACOSX/Source_data/._FigS15_SCD_intergenic_fraction_greater_than_cutoff.csv
- Source_data/FigS16_YPD_compare_boundary_cor_V1_NO.csv
- __MACOSX/Source_data/._FigS16_YPD_compare_boundary_cor_V1_NO.csv
- Source_data/FigS2_RTqPCR.csv
- __MACOSX/Source_data/._FigS2_RTqPCR.csv
- Source_data/Fig4_SCD_intergenic_expression.csv
- __MACOSX/Source_data/._Fig4_SCD_intergenic_expression.csv
- Source_data/FigS16_SCD_compare_boundary_cor_V1_NO_SN.csv
- __MACOSX/Source_data/._FigS16_SCD_compare_boundary_cor_V1_NO_SN.csv
- Source_data/FigS21_YPD_RD_expression_without_TATA.csv
- __MACOSX/Source_data/._FigS21_YPD_RD_expression_without_TATA.csv
- Source_data/FigS14_YPD_genic_SL_example1.csv
- __MACOSX/Source_data/._FigS14_YPD_genic_SL_example1.csv
- Source_data/Fig4_YPD_RD_GXE.csv
- __MACOSX/Source_data/._Fig4_YPD_RD_GXE.csv
- Source_data/FigS20_YPD_individual_expression_shared.csv
- __MACOSX/Source_data/._FigS20_YPD_individual_expression_shared.csv
- Source_data/FigS10_YPD_motif_reverse_significant.csv
- __MACOSX/Source_data/._FigS10_YPD_motif_reverse_significant.csv
- Source_data/Fig4_YPD_Intergenic_GXE.csv
- __MACOSX/Source_data/._Fig4_YPD_Intergenic_GXE.csv
- Source_data/FigS12_Forward_motif_merge.csv
- __MACOSX/Source_data/._FigS12_Forward_motif_merge.csv
- Source_data/FigS6_YPD_RD_comparison_summary.csv
- __MACOSX/Source_data/._FigS6_YPD_RD_comparison_summary.csv
- Source_data/FigS14_YPD_genic_SL_example2.csv
- __MACOSX/Source_data/._FigS14_YPD_genic_SL_example2.csv
- Source_data/FigS15_SCD_RD_comparison_summary.csv
- __MACOSX/Source_data/._FigS15_SCD_RD_comparison_summary.csv
- Source_data/FigS20_SCD_individual_expression_shared.csv
- __MACOSX/Source_data/._FigS20_SCD_individual_expression_shared.csv
- Source_data/Fig3_YPD_motif_significant_shuffled.csv
- __MACOSX/Source_data/._Fig3_YPD_motif_significant_shuffled.csv
- Source_data/FigS4_SCD_expression_high_rna_subset.csv
- __MACOSX/Source_data/._FigS4_SCD_expression_high_rna_subset.csv
- Source_data/FigS4_SCD_reconstructed_promoters.csv
- __MACOSX/Source_data/._FigS4_SCD_reconstructed_promoters.csv
- Source_data/FigS14_YPD_Intergenic_comparison_test.csv
- __MACOSX/Source_data/._FigS14_YPD_Intergenic_comparison_test.csv
- Source_data/Fig4_YPD_intergenic_fraction_greater_than_cutoff.csv
- __MACOSX/Source_data/._Fig4_YPD_intergenic_fraction_greater_than_cutoff.csv
- Source_data/FigS5_SCD_pc_expression.csv
- __MACOSX/Source_data/._FigS5_SCD_pc_expression.csv
- Source_data/FigS16_YPD_compare_boundary_cor_V1_NO_RT.csv
- __MACOSX/Source_data/._FigS16_YPD_compare_boundary_cor_V1_NO_RT.csv
- Source_data/FigS10_YPD_motif_reverse_significant_shuffled.csv
- __MACOSX/Source_data/._FigS10_YPD_motif_reverse_significant_shuffled.csv
- Source_data/FigS14_YPD_genic_SL_shared_example.csv
- __MACOSX/Source_data/._FigS14_YPD_genic_SL_shared_example.csv
- Source_data/FigS21_SCD_RD_expression_without_TATA.csv
- __MACOSX/Source_data/._FigS21_SCD_RD_expression_without_TATA.csv
- Source_data/FigS10_SCD_motif_reverse_significant_shuffled.csv
- __MACOSX/Source_data/._FigS10_SCD_motif_reverse_significant_shuffled.csv
- Source_data/Fig1_YPD_expression.csv
- __MACOSX/Source_data/._Fig1_YPD_expression.csv
- Source_data/Fig4_YPD_intergenic_expression.csv
- __MACOSX/Source_data/._Fig4_YPD_intergenic_expression.csv
- Source_data/Fig3_YPD_sequence_feature_quantile.csv
- __MACOSX/Source_data/._Fig3_YPD_sequence_feature_quantile.csv
- Source_data/FigS5_YPD_pc_expression.csv
- __MACOSX/Source_data/._FigS5_YPD_pc_expression.csv
- Source_data/FigS9_YPD_native_promoter_from_TSS_sequence_feature_quantile.csv
- __MACOSX/Source_data/._FigS9_YPD_native_promoter_from_TSS_sequence_feature_quantile.csv
- Source_data/FigS11_SCD_motif_strand_specific_effect.csv
- __MACOSX/Source_data/._FigS11_SCD_motif_strand_specific_effect.csv
- Source_data/FigS14_YPD_intergenic_SL_example2.csv
- __MACOSX/Source_data/._FigS14_YPD_intergenic_SL_example2.csv
- Source_data/FigS19_Intergenic_GXE_comparison.csv
- __MACOSX/Source_data/._FigS19_Intergenic_GXE_comparison.csv
- Source_data/FigS14_YPD_genic_ST_shared_example.csv
- __MACOSX/Source_data/._FigS14_YPD_genic_ST_shared_example.csv
- Source_data/FigS14_SCD_Intergenic_comparison_test.csv
- __MACOSX/Source_data/._FigS14_SCD_Intergenic_comparison_test.csv
- Source_data/Fig1_YPD_RTqPCR.csv
- __MACOSX/Source_data/._Fig1_YPD_RTqPCR.csv
- Source_data/FigS7_SCD_sequence_feature_quantile.csv
- __MACOSX/Source_data/._FigS7_SCD_sequence_feature_quantile.csv
- Source_data/Fig3_YPD_motif_significant.csv
- __MACOSX/Source_data/._Fig3_YPD_motif_significant.csv
- Source_data/FigS14_YPD_intergenic_SL_example1.csv
- __MACOSX/Source_data/._FigS14_YPD_intergenic_SL_example1.csv
- Source_data/FigS17_SCD_double_neighbor_summary.csv
- __MACOSX/Source_data/._FigS17_SCD_double_neighbor_summary.csv
- Source_data/FigS4_SCD_expression.csv
- __MACOSX/Source_data/._FigS4_SCD_expression.csv
- Source_data/FigS16_YPD_compare_boundary_cor_V1_NO_SN.csv
- __MACOSX/Source_data/._FigS16_YPD_compare_boundary_cor_V1_NO_SN.csv
- Source_data/FigS21_SCD_RD_expression_with_TATA.csv
- __MACOSX/Source_data/._FigS21_SCD_RD_expression_with_TATA.csv
- Source_data/FigS10_SCD_motif_significant.csv
- __MACOSX/Source_data/._FigS10_SCD_motif_significant.csv
- Source_data/FigS9_SCD_native_promoter_from_TSS_sequence_feature_quantile.csv
- __MACOSX/Source_data/._FigS9_SCD_native_promoter_from_TSS_sequence_feature_quantile.csv
- Source_data/FigS20_YPD_individual_expression_comparison.csv
- __MACOSX/Source_data/._FigS20_YPD_individual_expression_comparison.csv
- Source_data/FigS15_SCD_RD_fraction_greater_than_cutoff.csv
- __MACOSX/Source_data/._FigS15_SCD_RD_fraction_greater_than_cutoff.csv
- Source_data/FigS10_SCD_motif_significant_shuffled.csv
- __MACOSX/Source_data/._FigS10_SCD_motif_significant_shuffled.csv
- Source_data/FigS18_RD_GXE_comparison.csv
- __MACOSX/Source_data/._FigS18_RD_GXE_comparison.csv
- Source_data/FigS21_YPD_RD_expression_with_TATA.csv
- __MACOSX/Source_data/._FigS21_YPD_RD_expression_with_TATA.csv
- Source_data/FigS17_YPD_double_neighbor_summary.csv
- __MACOSX/Source_data/._FigS17_YPD_double_neighbor_summary.csv
- Source_data/FigS16_SCD_compare_boundary_cor_V1_NO.csv
- __MACOSX/Source_data/._FigS16_SCD_compare_boundary_cor_V1_NO.csv
- Source_data/Fig2_SCD_RD_expression.csv
- __MACOSX/Source_data/._Fig2_SCD_RD_expression.csv
- Source_data/Fig4_YPD_RD_comparison_summary.csv
- __MACOSX/Source_data/._Fig4_YPD_RD_comparison_summary.csv
- Source_data/FigS6_SCD_RD_comparison_summary.csv
- __MACOSX/Source_data/._FigS6_SCD_RD_comparison_summary.csv
- Source_data/FigS15_SCD_Intergenic_GXE.csv
- __MACOSX/Source_data/._FigS15_SCD_Intergenic_GXE.csv
- Source_data/Fig1_YPD_reconstructed_promoters.csv
- __MACOSX/Source_data/._Fig1_YPD_reconstructed_promoters.csv
- Source_data/FigS5_SCD_nc_expression.csv
- __MACOSX/Source_data/._FigS5_SCD_nc_expression.csv
- Source_data/FigS16_SCD_compare_boundary_cor_V1_NO_RT.csv
- __MACOSX/Source_data/._FigS16_SCD_compare_boundary_cor_V1_NO_RT.csv
- Source_data/Fig4_YPD_RD_fraction_greater_than_cutoff.csv
- __MACOSX/Source_data/._Fig4_YPD_RD_fraction_greater_than_cutoff.csv
- Source_data/FigS4_SCD_RTqPCR.csv
- __MACOSX/Source_data/._FigS4_SCD_RTqPCR.csv
- Source_data/Fig2_SCD_native_gene_expression.csv
- __MACOSX/Source_data/._Fig2_SCD_native_gene_expression.csv
