# Supplementary material for: Chance promoter activities illuminate the origins of eukaryotic intergenic transcriptions
Source: Nat Commun. 2023 Apr 1;14:1826. doi: 10.1038/s41467-023-37610-w (PMC10067814; doi:10.1038/s41467-023-37610-w)
Supplement: Supplementary file 4 — Source Data [file 41467_2023_37610_MOESM4_ESM.zip › Source_data/Fig1_YPD_expression_high_rna_subset.csv]

barcode_cluster.x	DNA_absolute_count_S1	DNA_relative_count_S1	RNA_absolute_count_S1	RNA_relative_count_S1	N_DNA_absolute_count_S1	N_RNA_absolute_count_S1	N_DNA_relative_count_S1	N_RNA_relative_count_S1	DNA_absolute_count_S2	DNA_relative_count_S2	RNA_absolute_count_S2	RNA_relative_count_S2	N_DNA_absolute_count_S2	N_RNA_absolute_count_S2	N_DNA_relative_count_S2	N_RNA_relative_count_S2	DNA_absolute_count_S3	DNA_relative_count_S3	RNA_absolute_count_S3	RNA_relative_count_S3	N_DNA_absolute_count_S3	N_RNA_absolute_count_S3	N_DNA_relative_count_S3	N_RNA_relative_count_S3	DNA_absolute_count_Total	DNA_relative_count_Total	RNA_absolute_count_Total	RNA_relative_count_Total	N_DNA_absolute_count_Total	N_RNA_absolute_count_Total	N_DNA_relative_count_Total	N_RNA_relative_count_Total	expression	expression_normalized	S1_normalized_relative	S2_normalized_relative	S3_normalized_relative	Mean_normalized_relative	SD_normalized_relative	CV_normalized_relative	expression_normalized_absolute	S1_normalized_absolute	S2_normalized_absolute	S3_normalized_absolute	S1_absolute	S2_absolute	S3_absolute	S1_relative	S2_relative
2983680.0	10798	6644	10799	357	0.0002545226744039	0.0002387079522595	0.0002458329210834	0.000333278564867	8063	5317	2726	762	0.0002464999031487	0.0001849508492778	0.0002391424084271	0.0003454088947776	18330	10425	2175	527	0.0002895536483909	0.0001548486861355	0.0002654965023987	0.0002849822467416	37191	22386	15700	1646	0.0007905762259436	0.000578507487673	0.0007504718319093	0.0009636697063863	0.0735280979183418	1.2840851120748882	1.3557116898673374	1.4443648746763134	1.0733936009207308	1.2911567218214606	0.1937277197834966	0.1500419867777174	0.731754217605667	0.9378651737750336	0.7503079997813598	0.5347840961287177	1.0000926097425449	0.3380875604613667	0.1186579378068739	0.0537326911499096	0.1433138988151213
2496143.0	1866	1277	9121	295	4.39840072641026e-05	0.0002016163749013	4.7249945849416e-05	0.0002753982538817	1581	1137	1402	384	4.83339137886843e-05	9.51214565985286e-05	5.11387847247865e-05	0.0001740643249273	3234	2133	1068	251	5.10865520401756e-05	7.60360445024445e-05	5.43217304188498e-05	0.0001357315824139	6681	4547	11591	930	0.0001434044730929	0.0003727738760023	0.000152710460993	0.0005851941612229	0.2045304596437211	3.8320502565290817	5.828541153452006	3.40376342269496	2.4986608741536105	3.9103218167668583	1.721765583222239	0.440313013583581	2.5994577990660748	4.583856438789026	1.968006501902562	1.48837691067207	4.887995712754555	0.8867805186590766	0.3302411873840445	0.2310101801096319	0.337730870712401
2950256.0	770	557	5288	167	1.81498850982631e-05	0.0001168893093386	2.06094125592206e-05	0.0001559034182991	697	522	791	208	2.13084996272694e-05	5.36669558983139e-05	2.34779644910629e-05	9.42848426689682e-05	1197	817	545	126	1.8908658872013e-05	3.88011650316781e-05	2.08067762551338e-05	6.81361728452476e-05	2664	1896	6624	501	5.83670435975456e-05	0.0002093574302686	6.48941533054173e-05	0.0003183244338133	0.2642405063291139	4.905286803190736	7.564670649933163	4.01588658611604	3.2747107004832565	4.951755978844153	2.292995362436441	0.4630671164397071	3.5869116776269907	6.440223103659539	2.5185703750645114	2.0520315742280544	6.867532467532468	1.1348637015781922	0.4553049289891395	0.2998204667863555	0.3984674329501915
1745936.0	1976	1283	3992	115	4.65768479924259e-05	8.82417025113584e-05	4.7471950293501e-05	0.0001073586413437	1465	1033	1505	305	4.47875924733855e-05	0.0001021096948507	4.64611826039617e-05	0.0001382542164136	2681	1706	2021	354	4.23509727952105e-05	0.0001438846872092	4.34471974189207e-05	0.0001914301998985	6122	4022	7518	774	0.000133715413261	0.0003342360845713	0.0001373803303163	0.0004370430576559	0.1924415713575335	3.181263698010234	2.2615173945865377	2.9756930122095344	4.4060425360171696	3.2144176476044137	1.0920114968329462	0.3397229658836591	2.499607759644749	1.894540019661868	2.279865677338595	3.3974352349580976	2.020242914979757	1.0273037542662116	0.7538232002983961	0.0896336710833982	0.2952565343659245
2472922.0	1335	900	5421	154	3.14676579301055e-05	0.00011982922578	3.33006666127443e-05	0.0001437672240602	975	661	848	180	2.98074420897958e-05	5.7534233377712e-05	2.97297596333192e-05	8.1592652309684e-05	1811	1176	945	163	2.86078372741985e-05	6.72790843209832e-05	2.99495335080016e-05	8.81444140775822e-05	4121	2737	7214	497	8.98829372940998e-05	0.0002446425434787	9.2979959754065e-05	0.0003135042904475	0.1815856777493606	3.3717404403780016	4.317247631468725	2.7444773626168244	2.9430980637488964	3.334941019278149	0.8564795712651557	0.2568200056055388	2.721790707375549	3.808012215149888	1.930196935530007	2.3517710785380626	4.060674157303371	0.8697435897435898	0.5218111540585312	0.1711111111111111	0.2723146747352496
2848969.0	4033	2597	3889	112	9.50629696120717e-05	8.5964925116902e-05	9.60909235481076e-05	0.0001045579811347	3251	2258	555	136	9.9388712034796e-05	3.76550701941394e-05	0.000101557938354	6.16477817450946e-05	5551	3561	768	139	8.76875233070546e-05	5.46776050354657e-05	9.06890211071375e-05	7.51660954403922e-05	12835	8416	5212	387	0.0002821392049539	0.0001782976003465	0.0002883378830093	0.0002413718583202	0.0459838403041825	0.8371146233060706	1.0881150609646644	0.6070208074745397	0.8288334632214527	0.8413231105535522	0.240790185956914	0.2862041740402033	0.6319490422312378	0.9042945477897802	0.3788666682888129	0.6235505688078523	0.964294569799157	0.1707167025530606	0.1383534498288596	0.0431266846361186	0.0602302922940655
2237631.0	1376	912	3260	92	3.24340803833897e-05	7.20611097662897e-05	3.37446755009142e-05	8.58869130749755e-05	1081	758	1799	317	3.30480460503274e-05	0.0001220567050076	3.40925231498577e-05	0.0001436937265676	2072	1339	1225	189	3.27307779305021e-05	8.72136278234967e-05	3.41007018428692e-05	0.0001022042592678	4529	3009	6284	598	9.82129043642192e-05	0.0002813314425974	0.0001019379004936	0.0003317848989104	0.198737121967431	3.2547746942387787	2.545198962504431	4.214816425759317	2.997130667243787	3.252382018502512	0.863580081776423	0.2655223392773643	2.8645058856430103	2.2217713255466305	3.69331078823012	2.6645754649852536	2.369186046511628	1.664199814986124	0.5912162162162162	0.1008771929824561	0.4182058047493404
2235193.0	1556	1026	5783	167	3.66769106661005e-05	0.000127831103613	3.79627599385284e-05	0.0001559034182991	1217	880	2098	401	3.72058020751605e-05	0.0001423429500311	3.95797102531329e-05	0.0001817702976454	2282	1481	1097	198	3.60480865045395e-05	7.81006936509191e-05	3.77170570793796e-05	0.0001070711287568	5055	3387	8978	766	0.0001099307992458	0.0003482747472951	0.000115259527271	0.0004447448447014	0.226158842633599	3.858638459063856	4.106746152059235	4.592512084673791	2.8387985979780264	3.846018944903685	0.90546217798868	0.2354284237701162	3.168127128016002	3.485329088285261	3.825826674655447	2.1665697468042846	3.716580976863753	1.723911257189811	0.4807186678352322	0.1627680311890838	0.4556818181818182
2412252.0	1589	1040	3225	92	3.74547628845975e-05	7.12874475448725e-05	3.848077030806e-05	8.58869130749755e-05	1273	915	1788	322	3.89178192618565e-05	0.0001213103883011	4.11539032745644e-05	0.0001459601891317	2159	1449	1238	187	3.41050914826033e-05	8.81391602003991e-05	3.69021037866448e-05	0.0001011227327147	5021	3404	6251	601	0.000110477673629	0.0002807369960463	0.0001165367773692	0.0003329698349215	0.176556991774383	2.857208191596192	2.231943705580812	3.546691261771814	2.7402972280213795	2.8396440651246686	0.6629801125670164	0.2334729625833967	2.5411197287612644	1.903294589382863	3.117091106386754	2.5843402368634045	2.0295783511642544	1.4045561665357424	0.5734136174154701	0.0884615384615384	0.3519125683060109
1654699.0	3076	2001	3879	118	7.25052552756589e-05	8.57438787679257e-05	7.40384821023347e-05	0.0001101593015526	2528	1753	819	171	7.72853472851321e-05	5.55666711513516e-05	7.88445819019796e-05	7.75130196941998e-05	4311	2718	148	37	6.80996060127387e-05	1.05368301370429e-05	6.92200953016567e-05	2.00082412323346e-05	9915	6472	4846	326	0.0002178902085735	0.0001518473800563	0.0002221031593059	0.0002076805624792	0.0503708281829419	0.9350635224110616	1.4878654778516358	0.9831115572477104	0.2890524947291676	0.9200098432761712	0.6018924420985508	0.6542239156433383	0.6968985942527011	1.1825884681315122	0.7189806749052589	0.1547267415184734	1.2610533159947983	0.3239715189873418	0.0343307817211783	0.0589705147426286	0.0975470621791215
2912944.0	3411	2277	7880	205	8.04016338573708e-05	0.0001741845229933	8.4250686530243e-05	0.0001913784476127	2429	1715	790	199	7.42587454729374e-05	5.35991089249912e-05	7.71354580501398e-05	9.0205210053484e-05	5061	3210	1567	261	7.99471366343007e-05	0.0001115622488158	8.17500021774533e-05	0.0001411392151794	10901	7202	10237	665	0.0002346075159646	0.0003393458807342	0.0002431361467578	0.0004227228728456	0.0923354623715634	1.7386261914675123	2.271535764210087	1.169438962751068	1.726473534190636	1.7224827537172638	0.5510592388238673	0.3199214840523858	1.4464407900103422	2.166430141236884	0.7217885056316319	1.3954502126338202	2.3101729698035767	0.3252367229312474	0.3096226042284133	0.0900307422046552	0.1160349854227405
3268029.0	1872	1264	4378	126	4.41254349401929e-05	9.67740915818455e-05	4.67689362205653e-05	0.0001176277287765	1598	1118	1732	348	4.88536332917884e-05	0.000117510957795	5.02842227988666e-05	0.0001577457944653	2936	1892	1101	195	4.63791332065416e-05	7.83854728438121e-05	4.81841134329413e-05	0.0001054488389271	6406	4274	7211	669	0.0001393582014385	0.0002926705222207	0.0001452372724523	0.0003808223621691	0.1565278427702386	2.622070462622966	2.5150824090109745	3.137083277517726	2.1884565557869	2.6135407474385333	0.481916691555585	0.1843922624997906	2.100131310534013	2.193158927793278	2.405367827877644	1.6901021520763593	2.338675213675214	1.083854818523154	0.375	0.0996835443037974	0.3112701252236136
1651012.0	1702	1172	4320	127	4.0118317450966e-05	9.54920227577827e-05	4.33648680779292e-05	0.0001185612821795	1331	946	1258	282	4.06909799195058e-05	8.53514924400492e-05	4.25481885221179e-05	0.0001278284886185	2774	1792	1299	217	4.38200665922842e-05	9.24820428920181e-05	4.56373843931453e-05	0.0001173456310112	5807	3910	6877	626	0.0001246293639627	0.0002733255580898	0.0001315504409931	0.0003637354018093	0.1601023017902813	2.764988084140124	2.734039959868861	3.004322699944104	2.571261095954158	2.769874585255708	0.2187434078893529	0.0789723148671581	2.193107221277346	2.3802599118095213	2.097553133615609	2.110495261280645	2.538190364277321	0.9451540195341848	0.4682768565248738	0.1083617747440273	0.2980972515856236
2342217.0	1873	1256	9288	263	4.41490062195413e-05	0.0002053078489292	4.64729302951186e-05	0.000245524544986	1323	980	1231	330	4.04464060356921e-05	8.35196241603343e-05	4.40774046000799e-05	0.0001495865292344	2699	1806	947	219	4.2635313530128e-05	6.74214739174297e-05	4.59939264587167e-05	0.0001184271575643	5895	4042	11466	812	0.0001272307257853	0.0003562489470069	0.0001365442613539	0.0005135382317848	0.2008906481939633	3.760965321375128	5.283173310287028	3.3937236230585333	2.574843390911581	3.750580108085714	1.388982595724482	0.3703380692309529	2.800022909623772	4.650339079168815	2.0649455006368687	1.5813528348932324	4.958889482114255	0.930461073318216	0.3508706928492034	0.2093949044585987	0.336734693877551
2450431.0	1878	1276	3976	106	4.42668626162833e-05	8.78880283529963e-05	4.72129451087352e-05	9.89566607168196e-05	1495	1073	1154	263	4.57047445376869e-05	7.82954072144808e-05	4.82602603427405e-05	0.0001192159308747	2734	1792	1026	194	4.31881982924675e-05	7.30458629770674e-05	4.56373843931453e-05	0.0001049080756506	6107	4141	6156	563	0.0001331598054464	0.0002392292985445	0.0001411105898446	0.0003230806672421	0.1359574981888432	2.289556493229155	2.0959645810892438	2.470271192654951	2.298731118042714	2.2883222972623027	0.187370268527265	0.0818810657709495	1.7965578857863045	1.985413538674124	1.7130695731144612	1.6913385106367682	2.1171458998935035	0.7719063545150502	0.3752743233357717	0.0830721003134796	0.2451071761416589
2298665.0	2308	1610	2876	110	5.44025127360926e-05	6.35729299655979e-05	5.95711924961314e-05	0.0001026908743287	1652	1194	826	196	5.05045070075309e-05	5.6041599964611e-05	5.37024705025463e-05	8.88453325149893e-05	3423	2243	1239	250	5.40721297568092e-05	8.82103549986224e-05	5.71231323626255e-05	0.0001351908191373	7383	5047	4941	556	0.0001589791495004	0.0002078248849288	0.0001703967953613	0.0003267270259811	0.110164454131167	1.917448184916424	1.7238344579952602	1.654399354137287	2.3666562659605237	1.914963359364357	0.3927151255221929	0.2050770964372648	1.3072461739913706	1.1685660600640109	1.1096356203666031	1.6313460445399646	1.2461005199306758	0.5	0.3619631901840491	0.0683229813664596	0.1641541038525963
2819768.0	1389	932	3061	97	3.27405070149188e-05	6.76622874216603e-05	3.44846903145307e-05	9.05546800899199e-05	1077	742	1090	201	3.29257591084206e-05	7.39532009218233e-05	3.33728920543462e-05	9.11117950791471e-05	1926	1300	947	174	3.04244586361714e-05	6.74214739174297e-05	3.31074775173487e-05	9.40928101196277e-05	4392	2974	5098	472	9.60907247595107e-05	0.0002090369622609	0.0001009650598862	0.0002757592852886	0.1587088096839273	2.731234801419566	2.625938619833369	2.730113858001152	2.8420410485915752	2.732697842142032	0.1080743848436303	0.0395486040121128	2.1754124842336595	2.066623079197545	2.246059101577711	2.216028713072082	2.2037437005039595	1.012070566388115	0.4916926272066459	0.1040772532188841	0.2708894878706199
2286837.0	1552	1032	3624	92	3.6582625548707e-05	8.01071968690288e-05	3.81847643826134e-05	8.58869130749755e-05	1324	930	1215	271	4.04769777711689e-05	8.243407258717e-05	4.18285574266064e-05	0.0001228422709773	2206	1436	750	140	3.48475367348879e-05	5.3396098667447e-05	3.65710290114713e-05	7.57068587169418e-05	5082	3398	5589	503	0.0001119071400547	0.0002159373681236	0.0001165843508206	0.0002844360427692	0.1480282519128899	2.4397446206728914	2.24924559477136	2.936803909454506	2.070132035201818	2.418727179809228	0.4575183495286041	0.1891566578272337	1.929612069596723	2.1897607311528837	2.0365668863223894	1.5322775630792018	2.3350515463917527	0.9176737160120846	0.3399818676337262	0.0891472868217054	0.2913978494623656
2139454.0	6600	4040	3440	107	0.0001555704436993	7.6039944047864e-05	0.0001494829923505	9.98902141198085e-05	4656	3088	2387	427	0.0001423420003795	0.0001619507253214	0.0001388888014337	0.000193555902979	9329	5482	1779	299	0.0001473674842247	0.0001266555460391	0.0001396116859616	0.0001616882196883	20585	12610	7606	833	0.0004452799283037	0.0003646462154085	0.0004279834797458	0.0004551343367872	0.0660586835844567	1.0634390305381092	0.6682379884769171	1.3936033789692963	1.1581281221170276	1.0733231631877471	0.3700441165932627	0.3447648660578977	0.8189145574057757	0.4887814307121254	1.137757828958571	0.8594538117104633	0.5212121212121212	0.5126718213058419	0.1906956801372065	0.0264851485148514	0.1382772020725388
3602725.0	2145	1437	4284	130	5.05603942023044e-05	9.46962559014678e-05	5.31700643583483e-05	0.0001213619423885	1715	1207	1100	216	5.24305263425639e-05	7.4631670655051e-05	5.42871707676494e-05	9.79111827716208e-05	3153	2058	999	171	4.98070187330469e-05	7.11236034250394e-05	5.24116836390028e-05	9.24705202899789e-05	7013	4702	6383	517	0.0001527979392779	0.0002404515299815	0.000159868918765	0.0003117436454501	0.1099532113994045	1.9499953327910409	2.282523894847323	1.803578661166252	1.7643111968485938	1.950137917620723	0.2885235030827577	0.1479503067325476	1.5736568903863342	1.8729334965737237	1.4234392797705688	1.4279835499941091	1.9972027972027973	0.641399416909621	0.3168411037107517	0.0904662491301322	0.1789560894780447
3760173.0	19178	10723	9691	320	0.0004520499953434	0.0002142160167929	0.0003967589423205	0.0002987370889564	14178	8656	3904	831	0.0004334460655888	0.0002648745838521	0.0003893204226717	0.000376686078163	26368	13965	5028	837	0.0004165275832391	0.0003579674454665	0.0003556507104075	0.000452618862472	59724	33344	18623	1988	0.0013020236441714	0.0008370580461116	0.0011417300753997	0.0011280420295914	0.0596209213051823	0.9880111366922624	0.7529435561280472	0.9675476965169276	1.2726499602753365	0.9977137376401036	0.2611631274811017	0.2617615831358922	0.6428900503141775	0.4738768255714077	0.6110900637482778	0.8594087399513597	0.5053185942225467	0.2753561856397235	0.1906856796116504	0.0298423948521868	0.0960027726432532
1994584.0	4677	3061	4344	137	0.0001102428735124	9.60225339953259e-05	0.000113259267224	0.0001278968162094	3762	2529	1655	337	0.0001150108688633	0.0001122867408491	0.0001137466900342	0.0001527595768242	7113	4404	1189	205	0.0001123619804148	8.46506150874592e-05	0.0001121579469126	0.0001108564716926	15552	9994	7188	679	0.0003376157227907	0.0002929598899319	0.0003391639041709	0.0003915128647263	0.0679407644586752	1.154347086796778	1.12923930504027	1.3429804135686945	0.9883960498936898	1.1535385895008847	0.1785367165590187	0.1547730766738097	0.8677317735984597	0.8710089907491878	0.9763141689031334	0.7533741820405763	0.9288005131494548	0.4399255715045189	0.1671587234640798	0.0447566154851355	0.1332542506919731
2497310.0	2128	1415	4545	122	5.01596824533817e-05	0.0001004655656097	5.23560480633701e-05	0.0001138935151646	1763	1233	924	179	5.38979696454461e-05	6.26906033502428e-05	5.54565712978556e-05	8.11393597968524e-05	3241	2113	1453	257	5.11971289926435e-05	0.0001034460418184	5.38123846108906e-05	0.0001389761620732	7132	4761	6922	558	0.0001552547810914	0.0002666022107783	0.0001616250039721	0.0003340090370347	0.1172022684310018	2.066567850432085	2.175365012782227	1.463115333276832	2.582605529900154	2.073695291986404	0.5666278533384644	0.2732454741678506	1.717191631099262	2.0029147055121905	1.163134785273671	2.020543804971254	2.135808270676692	0.5241066364152014	0.4483184202406665	0.0862190812720848	0.1451743714517437
877780.0	1714	1200	3550	114	4.04011728031467e-05	7.84714538866038e-05	4.44008888169923e-05	0.0001064250879407	1558	1120	921	267	4.76307638727198e-05	6.24870624302745e-05	5.03741766858056e-05	0.000121029100926	3118	2015	782	193	4.92541339707073e-05	5.56743322105914e-05	5.13165901518905e-05	0.000104367312374	6390	4335	5253	574	0.0001372860706465	0.0001966328485274	0.0001460916556546	0.0003318215012408	0.1324106113033448	2.271324120149034	2.39691345773175	2.402602064960468	2.033792815638884	2.2777694461103675	0.2113091035076688	0.0927701896557225	1.432285501372626	1.942306335238168	1.3119055280585905	1.1303484138753177	2.071178529754959	0.5911424903722722	0.2508017960230917	0.095	0.2383928571428571
3923516.0	1903	1215	3678	114	4.48561445999932e-05	8.13008471535011e-05	4.49558999272047e-05	0.0001064250879407	1408	996	1134	223	4.30450035512128e-05	7.69384677480253e-05	4.47970356955914e-05	0.0001010842303614	2451	1592	1614	264	3.87177300712648e-05	0.0001149084043323	4.05439263135532e-05	0.000142761505009	5762	3803	6426	601	0.0001266188782224	0.0002731477192338	0.0001302968619363	0.0003502708233112	0.1580331317381015	2.688252181256995	2.367321933562222	2.256493734279565	3.5211563849275507	2.714990684256445	0.7003556775974328	0.2579587774126154	2.157243241043639	1.8124796029285457	1.7873960134882494	2.967849719516015	1.932737782448765	0.8053977272727273	0.6585067319461444	0.0938271604938271	0.2238955823293172
2080597.0	3139	2071	3026	78	7.39902458746077e-05	6.68886252002431e-05	7.66285339499926e-05	7.28171654331314e-05	2427	1662	1087	215	7.4197602001984e-05	7.37496600018549e-05	7.47516800462579e-05	9.74578902587892e-05	4176	2655	1916	287	6.59670505008575e-05	0.0001364092333957	6.76156560065852e-05	0.0001551990603697	9742	6388	6029	580	0.0002141548983774	0.0002770475185978	0.0002189958700028	0.0003254741160616	0.0907952410770194	1.4862112059804535	0.9502617586374746	1.3037551824718885	2.295312499143466	1.516443146750943	0.697292980923948	0.4598213803253579	1.2936781773236206	0.9040195016191752	0.9939628507115752	2.067838903816487	0.9640012742911755	0.4478780387309435	0.4588122605363984	0.0376629647513278	0.1293622141997593
3330900.0	4079	2721	4095	117	9.61472484620978e-05	9.05184799058148e-05	0.0001006790153925	0.0001092257481496	3478	2409	1170	244	0.000106328495988	7.93809587876451e-05	0.0001083494568179	0.0001106033731309	6391	4000	729	143	0.0001009567576032	5.19010079047584e-05	0.0001018691615918	7.73291485465905e-05	13948	9130	5994	504	0.0003034325020533	0.0002218004465982	0.0003108976338023	0.0002971582698271	0.0552026286966046	0.9558074347264512	1.0848909052574691	1.020802285301606	0.7591026306514252	0.9549319404035002	0.1725939649015641	0.1807395455100555	0.730971287180169	0.9414567900141008	0.7465633558533911	0.5140914698226532	1.0039225300318706	0.3364002300172513	0.1140666562353309	0.0429988974641675	0.1012868410128684
2757746.0	3849	2519	4150	116	9.07258542119672e-05	9.17342348251847e-05	9.32048657750031e-05	0.0001082921947467	2606	1812	1062	195	7.96699426523157e-05	7.20534856687856e-05	8.14982215666783e-05	8.83920400021577e-05	5710	3521	1213	191	9.01991997988258e-05	8.63592902448176e-05	8.96703294912191e-05	0.0001032857858209	12165	7852	6425	502	0.0002605949966631	0.0002501470107387	0.0002643734168329	0.0002999700205698	0.0639327559857361	1.1346451703175555	1.1618727611079636	1.0845885750996318	1.151839035352426	1.132766790520007	0.0420240912329273	0.0370986257582955	0.9599071890934758	1.0111145893524636	0.9043998686334096	0.9574285629742564	1.0782021304234866	0.40752110514198	0.2124343257443082	0.0460500198491464	0.1076158940397351
2877584.0	3074	2036	3108	84	7.24581127169621e-05	6.87012052618492e-05	7.53335080261637e-05	7.84184858510646e-05	2500	1706	1412	299	7.64293386917841e-05	9.57999263317564e-05	7.67306655589145e-05	0.0001355344613366	4821	2949	868	163	7.61559268354009e-05	6.1797084857792e-05	7.51030393835856e-05	8.81444140775822e-05	10395	6691	5388	546	0.0002250433782441	0.0002262982164513	0.0002271672129686	0.0003020973612652	0.0816021521446719	1.329845787679568	1.0409509381114903	1.7663662937021627	1.1736464303047487	1.3269878873728007	0.3862538820173853	0.2910756651909605	1.0055759836925258	0.9481506305610218	1.2534443967661149	0.8114547012389031	1.011060507482108	0.5648	0.1800456336859572	0.0412573673870334	0.175263774912075
1167846.0	1932	1228	5206	163	4.55397117010966e-05	0.000115076729277	4.54369095560555e-05	0.0001521692046871	1356	947	1852	366	4.14552733064237e-05	0.0001256525945937	4.25931654655874e-05	0.0001659050596963	2585	1700	1419	238	4.08344888756505e-05	0.0001010254186788	4.32943936765329e-05	0.0001287016598188	5873	3875	8477	767	0.0001278294738831	0.0003417547425496	0.0001313244686981	0.0004467759242023	0.1979354838709677	3.402076769329157	3.349021889337981	3.895109881662608	2.972709602549784	3.4056137911834576	0.4637968857622049	0.1361859900153371	2.673520684768949	2.526953399097363	3.031040072149989	2.474021873677503	2.6946169772256727	1.3657817109144543	0.548936170212766	0.1327361563517915	0.3864836325237592
2298547.0	1699	1179	4443	132	4.00476036129208e-05	9.82108928501917e-05	4.3623873262695e-05	0.0001232290491945	1438	1019	1433	279	4.39621556155142e-05	9.72247127715346e-05	4.58315053953892e-05	0.00012646861108	2681	1743	1443	246	4.23509727952105e-05	0.0001027340938361	4.43894871636452e-05	0.0001330277660311	5818	3941	7319	657	0.0001263607320236	0.0002981696994578	0.0001338448658217	0.0003827254263057	0.1667089571174828	2.8594703573878104	2.824807610558493	2.75942520301162	2.9968304328608952	2.860354415477002	0.1226294919457908	0.0428721319575849	2.359670561279368	2.4523537987303023	2.211554720424676	2.4257788441572297	2.615067686874632	0.9965229485396384	0.5382320029839612	0.1119592875318066	0.2737978410206084
2119020.0	4376	2577	4046	118	0.0001031479184285	8.94353527958307e-05	9.5350908734491e-05	0.0001101593015526	2763	1904	993	196	8.44697051221598e-05	6.73720445095142e-05	8.56361003658694e-05	8.88453325149893e-05	5211	3294	1168	190	8.23166427586132e-05	8.31555243247707e-05	8.3889254570882e-05	0.0001027450225444	12350	7775	6207	504	0.0002699342663093	0.0002399629216301	0.0002648762636712	0.000301749656612	0.0648231511254019	1.1392098802275927	1.1553041603341574	1.0374752252310515	1.2247697642561106	1.1391830499404398	0.0946822514381504	0.0831141680374376	0.8889679880624796	0.8670592112610148	0.7975882526413579	1.010190910829751	0.9245886654478976	0.3593919652551574	0.2241412396852811	0.045789677920062	0.1029411764705882
3171957.0	2569	1673	3301	97	6.05546166460233e-05	7.29673997970927e-05	6.19022391590235e-05	9.05546800899199e-05	1811	1285	1001	181	5.53654129483284e-05	6.79148202960964e-05	5.7795372358268e-05	8.20459448225156e-05	3646	2249	1855	299	5.7594795528287e-05	0.0001320663507041	5.72759361050133e-05	0.0001616882196883	8026	5207	6157	577	0.0001735148251226	0.0002729485707973	0.0001769735476223	0.0003342888446007	0.1108123679661993	1.8889198362805328	1.4628659854660482	1.4195936711666224	2.8229694821897047	1.901809712940792	0.7980411102557561	0.4196219552490008	1.5730561962324736	1.2049849183858148	1.2266651087652891	2.293025775900831	1.2849357726741923	0.552733296521259	0.5087767416346681	0.0579796772265391	0.1408560311284046
1711153.0	3643	2371	3823	102	8.58701706661981e-05	8.45060192136581e-05	8.77287561542407e-05	9.52224471048642e-05	2596	1822	600	131	7.93642252975486e-05	4.07081839936642e-05	8.1947991001373e-05	5.93813191809367e-05	5054	3195	447	103	7.98365596818328e-05	3.18240748057984e-05	8.13679928214839e-05	5.56986174846072e-05	11293	7388	4870	336	0.0002450709556455	0.0001570382780131	0.000251044739977	0.0002103023837704	0.0454791553871142	0.837708783660105	1.0854188669613467	0.7246220249614392	0.6845273620894933	0.8315227513374265	0.2207924900090355	0.2655279000531393	0.6407869818741759	0.9841137912972964	0.5129286380739307	0.3986153077315044	1.0494098270656054	0.2311248073959938	0.0884447962010289	0.0430198228595529	0.0718990120746432
3109397.0	1842	1224	4568	127	4.34182965597411e-05	0.0001009739722123	4.52889065933322e-05	0.0001185612821795	1483	1056	707	143	4.53378837119663e-05	4.7967810139201e-05	4.74956523037595e-05	6.48208293349156e-05	2744	1747	772	123	4.33461653674217e-05	5.49623842283587e-05	4.44913563252371e-05	6.65138830155989e-05	6069	4027	6047	393	0.0001321023456391	0.0002039041665799	0.0001372759152223	0.0002498959945301	0.0975912590017382	1.820392121410568	2.617887935429988	1.36477395700037	1.4949843859417211	1.8258820927906927	0.6889801376181733	0.3773409796495295	1.5435317639019113	2.325608791983941	1.058007260416978	1.2679872316841103	2.479913137893594	0.4767363452461227	0.2813411078717201	0.1037581699346405	0.1354166666666666
2587366.0	1745	1161	4471	149	4.1131882462947e-05	9.88298226273255e-05	4.29578599304401e-05	0.0001390994570453	1289	897	1002	192	3.94069670294839e-05	6.79826672694192e-05	4.03443182921139e-05	8.70321624636629e-05	2180	1405	1007	165	3.4436822340007e-05	7.16931618108255e-05	3.57815430091346e-05	8.92259406306814e-05	5214	3463	6480	506	0.0001149756718324	0.0002385056517075	0.0001190837212316	0.0003153575601396	0.1461160843199538	2.648200416296001	3.238044382809992	2.157234677594616	2.493630322423577	2.6296364609427285	0.5530919064749592	0.2103301785968829	2.074401026811738	2.402754668871641	1.7251433539291476	2.081875066839019	2.5621776504297995	0.7773467804499612	0.4619266055045871	0.1283376399655469	0.2140468227424749
2721624.0	1851	1238	5215	148	4.36304380738767e-05	0.0001152756709911	4.58069169628638e-05	0.0001381659036423	1497	1030	2022	387	4.57658880086403e-05	0.0001371865800586	4.63262517735533e-05	0.0001754242024658	2695	1766	1774	285	4.25721267001463e-05	0.000126299572048	4.49752348427983e-05	0.0001541175338166	6043	4034	9011	820	0.0001319684527826	0.0003787618230978	0.0001371084035792	0.0004677076399248	0.2032721864154685	3.411225189086466	3.016267254011282	3.786712625128589	3.42671993498836	3.409899938042744	0.3854979918131343	0.1130525818403947	2.870093686115714	2.642092907614425	2.997572778063436	2.966719819697567	2.817396002160994	1.3507014028056112	0.6582560296846011	0.1195476575121163	0.3757281553398058
1464994.0	637	388	3377	87	1.50149049449268e-05	7.4647352049313e-05	1.43562873841609e-05	8.12191460600312e-05	427	290	1299	262	1.30541310485567e-05	8.81332183462829e-05	1.30433136061461e-05	0.0001187626383618	852	561	1328	222	1.34587947860945e-05	9.45466920404928e-05	1.42871499132559e-05	0.000120049447394	1916	1239	6004	571	4.1527830779578e-05	0.000257327262436	4.16867509035628e-05	0.0003200312318159	0.4608555286521388	7.67704905945424	5.657392046194283	9.105250548130517	8.402616905602407	7.721753166642402	1.8219806902424736	0.23595427760024	6.196501420983081	4.97155009126679	6.751366139841775	7.024900337894858	5.3014128728414445	3.0421545667447307	1.5586854460093895	0.2242268041237113	0.903448275862069
2311445.0	1015	510	6092	187	2.39248485386196e-05	0.0001346614357963	1.88703777472217e-05	0.0001745744863589	718	540	665	192	2.19505060722804e-05	4.51182372596445e-05	2.42875494735134e-05	8.70321624636629e-05	1469	963	528	133	2.32053633107662e-05	3.75908534618827e-05	2.4525000653236e-05	7.19215157810947e-05	3202	2013	7285	512	6.90807179216662e-05	0.0002173705265179	6.76829278739711e-05	0.0003335281646036	0.2543467461500248	4.927803437000327	9.251244924580416	3.58340649222661	2.9325795663783145	5.255743661061781	3.475473591028502	0.6612715183918191	3.1466164952771107	5.628517797257061	2.055453168645658	1.619920919076596	6.001970443349753	0.926183844011142	0.359428182437032	0.3666666666666666	0.3555555555555555
2168258.0	565	414	4996	134	1.33177728318424e-05	0.0001104347559485	1.53183066418624e-05	0.0001250961560005	448	329	679	176	1.36961374935677e-05	4.60680948861633e-05	1.47974144014554e-05	7.97794822583577e-05	913	625	856	195	1.44223939433149e-05	6.09427472791128e-05	1.59170564987253e-05	0.0001054488389271	1926	1368	6531	505	4.1436304268725e-05	0.0002174455981138	4.60327775420431e-05	0.000310324477186	0.3691520467836257	6.74138068037653	8.166448088892077	5.391447457909335	6.624895685678112	6.727597077493175	1.390348088573224	0.2066634004025837	5.247707341456174	8.292284103574268	3.3635829742362677	4.22556390559288	8.842477876106194	1.515625	0.9375684556407448	0.323671497584541	0.5349544072948328
2387937.0	2615	1660	4923	158	6.16388954960494e-05	0.000108821117601	6.14212295301727e-05	0.0001475014376722	1911	1353	717	250	5.84225864959997e-05	4.86462798724287e-05	6.08538045141919e-05	0.0001133231282078	4639	2951	359	116	7.32809260712352e-05	2.55589325621513e-05	7.51539739643815e-05	6.27285400797518e-05	9165	5964	5999	524	0.0001933424080632	0.0001830263300356	0.0001974290080087	0.0003235531059598	0.0878604963112005	1.6388326579929031	2.4014732170045714	1.8622192829598936	0.8346669746230769	1.6994531581958474	0.7959837051218029	0.468376372295442	0.9466434801814	1.76546183583018	0.8326622080615962	0.3487801523865279	1.882600382409178	0.3751962323390895	0.0773873679672343	0.0951807228915662	0.1847745750184774
3165839.0	2813	1847	4233	111	6.63060088070314e-05	9.35689195216884e-05	6.83403680374874e-05	0.0001036244277317	2255	1573	1468	251	6.89392634999892e-05	9.95993568378317e-05	7.07487320774751e-05	0.0001137764207207	3959	2560	1012	174	6.25391649743522e-05	7.20491358019418e-05	6.5196263418779e-05	9.40928101196277e-05	9027	5980	6713	536	0.0001977844372813	0.0002652174121614	0.0002042853635337	0.0003114936585721	0.0896321070234113	1.524796750897498	1.5162989417156476	1.6081761097302265	1.443223969987909	1.5225663404779275	0.0826544754797121	0.0542862884081406	1.3409417637050638	1.4111680254198309	1.4447406569385135	1.1520642437661217	1.5047991468183437	0.6509977827050998	0.2556201060873958	0.0600974553329723	0.1595677050222504
2506498.0	6997	4388	10235	268	0.0001649282416007	0.0002262409381772	0.0001623592501074	0.000250192312001	5135	3550	3432	703	0.0001569858616729	0.0002328508124437	0.0001596681493166	0.0003186646365205	10592	6376	3132	550	0.0001673187257914	0.0002229821080352	0.0001623794435773	0.0002974198021022	22724	14314	16799	1521	0.000489232829065	0.0006820738586563	0.0004844068430014	0.0008662767506238	0.1062596059801592	1.7883247587014297	1.5409797214233176	1.995793386999381	1.8316345686984363	1.7894692257070448	0.2303200050166508	0.1287085587770575	1.3941702562353575	1.3717537759539162	1.483259765958251	1.332678736229421	1.462769758467915	0.6683544303797468	0.2956948640483384	0.0610756608933454	0.1980281690140845
3210602.0	2835	1637	3883	131	6.68245769526961e-05	8.58322973075162e-05	6.05702124945137e-05	0.0001222954957915	1998	1404	2025	366	6.10823274824738e-05	0.0001373901209786	6.31476286311348e-05	0.0001659050596963	3445	2227	1561	236	5.44196573217084e-05	0.0001111350800265	5.67156557162581e-05	0.0001276201332657	8278	5268	7469	733	0.0001823265617568	0.0003343574983126	0.0001804334968419	0.0004158206887536	0.1391419893697798	2.304564817684333	2.0190699479975773	2.6272571637710063	2.2501746943413443	2.298833935369976	0.3069995336489466	0.1335457637567621	1.8338386633900852	1.2844420604155162	2.249261392634736	2.0421863256049466	1.3696649029982364	1.0135135135135136	0.4531204644412192	0.080024434941967	0.2606837606837607
4769099.0	2043	1315	3437	93	4.81561237087683e-05	7.59736301431711e-05	4.86559739952874e-05	8.68204664779644e-05	1469	1037	1274	248	4.49098794152923e-05	8.64370440132136e-05	4.66410903778396e-05	0.0001124165431822	3085	1858	1031	188	4.87328426233586e-05	7.34018369681838e-05	4.73182255594107e-05	0.0001016634959913	6597	4210	5742	529	0.0001417988457474	0.0002358125111245	0.0001426152899325	0.0003009005056515	0.1256532066508313	2.109875496476686	1.7843742370951907	2.4102468932761494	2.1485060944150525	2.1143757415954645	0.314329136696623	0.1486628561390118	1.6630072683706862	1.5776525245809552	1.9246777132022503	1.506208811488474	1.6823299069995106	0.8672566371681416	0.3341977309562399	0.070722433460076	0.2391513982642237
3192656.0	1180	798	3256	94	2.78141096311045e-05	7.19726912266992e-05	2.95265910632999e-05	8.77540198809533e-05	948	665	1151	230	2.89820052319245e-05	7.80918662945125e-05	2.9909667407197e-05	0.0001042572779512	1582	1039	1266	203	2.49903912577482e-05	9.01326145506505e-05	2.6460514723481e-05	0.0001097749451395	3710	2502	5673	527	8.17865061207773e-05	0.0002401971720718	8.5896773193978e-05	0.0003017862429717	0.2106314948041567	3.5133594866268787	2.972033571123191	3.4857384581318724	4.148632265346144	3.5354680982004028	0.5898736302275249	0.1668445631082848	2.936880219789454	2.587632398853142	2.6944949346876834	3.6066908125219994	2.759322033898305	1.2141350210970463	0.8002528445006322	0.1177944862155388	0.3458646616541353
2462362.0	3765	2507	3342	101	8.87458667467022e-05	7.38736898278957e-05	9.27608568868332e-05	9.42888937018753e-05	2652	1882	1289	298	8.10762424842446e-05	8.74547486130552e-05	8.46466076095411e-05	0.0001350811688238	5205	3262	1323	237	8.22218625136407e-05	9.41907180493764e-05	8.30743012781473e-05	0.0001281608965422	11622	7651	5954	636	0.0002520439717445	0.0002555191564903	0.0002604817657745	0.0003575309590679	0.0831263887073585	1.3725757655428974	1.0164728622214678	1.5958249555245505	1.5427261447928993	1.3850079875129726	0.3202631337751783	0.2312355861212522	1.0137880097736391	0.8324183709732133	1.078672937143703	1.1455677987560795	0.8876494023904382	0.4860482654600301	0.254178674351585	0.0402871958516154	0.1583421891604675
2406101.0	1503	1020	3641	102	3.54276328606357e-05	8.04829756622886e-05	3.77407554944435e-05	9.52224471048642e-05	1225	848	1203	251	3.74503759589742e-05	8.16199089072967e-05	3.81404480621099e-05	0.0001137764207207	2294	1473	744	137	3.62376469944845e-05	5.29689298781074e-05	3.75133187561959e-05	7.4084568887293e-05	5022	3341	5588	490	0.000109115655814	0.0002150718144476	0.0001133945223127	0.0002830834367128	0.1466626758455552	2.496447191092361	2.5230667976130903	2.9830908261859044	1.9748870892703088	2.4936815710231013	0.5047438087178006	0.2024090864619557	1.9710445109198105	2.271757076711572	2.17941494089963	1.461709969363338	2.422488356620093	0.9820408163265306	0.3243243243243243	0.1	0.2959905660377358
2411583.0	1857	1257	1556	53	4.3771865749967e-05	3.43948119007199e-05	4.65099310357995e-05	4.94783303584098e-05	1531	1059	1547	287	4.68053270148486e-05	0.0001049592677303	4.76305831341679e-05	0.0001300949511826	3147	2066	1862	305	4.97122384880744e-05	0.0001325647142917	5.26154219621865e-05	0.0001649327993476	6535	4382	4965	645	0.0001402894312528	0.0002719187939227	0.0001467559361321	0.0003445060808886	0.1471930625285258	2.3474762927374764	1.0638229138702755	2.7313323210035634	3.134685481875132	2.3099469055829904	1.097858003176091	0.4752741288220262	1.9382699858031736	0.7857744080910198	2.2424641472326976	2.6666414211764238	0.8379106085083468	1.0104506858262574	0.5916746107403876	0.0421638822593476	0.2710103871576959
2414296.0	1983	1259	3955	124	4.67418469478646e-05	8.74238310201459e-05	4.65839325171611e-05	0.0001157606219706	1443	1035	1013	280	4.41150142928978e-05	6.87289839759697e-05	4.65511364909007e-05	0.0001269219035928	2921	1913	706	167	4.61421825941103e-05	5.02635275456234e-05	4.87189265312985e-05	9.03074671837806e-05	6347	4207	5674	571	0.0001369990438348	0.0002064163425417	0.0001418539955393	0.0003329899927472	0.1357261706679343	2.347413560550338	2.4849903328353573	2.7265049397367407	1.85364238528048	2.3550458859508594	0.4507065888136825	0.1913791113380824	1.506699147408698	1.870354654955282	1.5579499423858187	1.0893183789715044	1.994452849218356	0.702009702009702	0.2416980486134885	0.0984908657664813	0.2705314009661835
2538606.0	1343	782	4640	134	3.16562281648927e-05	0.000102565505925	2.89345792124067e-05	0.0001250961560005	805	593	802	169	2.46102470587545e-05	5.44132726048645e-05	2.66713274773953e-05	7.66064346685367e-05	1409	952	566	100	2.22575608610412e-05	4.02962557943666e-05	2.42448604588584e-05	5.40763276549584e-05	3557	2327	6008	403	7.85240360846884e-05	0.0001972750343242	7.98507671486604e-05	0.000255778918324	0.1731843575418994	3.203211784400384	4.323413694119343	2.8722392889316364	2.2304243716610217	3.1420257849040003	1.072259129612763	0.3412636314967492	2.5122885190394224	3.239978729959589	2.211000664680784	1.810452459096704	3.454951600893522	0.996273291925466	0.4017033356990773	0.1713554987212276	0.2849915682967959
3648591.0	6657	4265	2943	98	0.0001569140066222	6.50539405037394e-05	0.0001578081590037	9.14882334929087e-05	5118	3483	1136	251	0.0001564661421698	7.70741616946709e-05	0.0001566546941041	0.0001137764207207	9443	5624	1081	185	0.0001491683088792	7.69615768793469e-05	0.0001432280411981	0.0001000412061616	21218	13372	5160	534	0.0004625484576712	0.0002190896790777	0.000457690894306	0.0003053058603753	0.039934190846545	0.6670568809070092	0.5797433673297187	0.7262879760570303	0.6984750005987452	0.6681687813284981	0.0778311042039263	0.116484197374767	0.4736577875121544	0.4145833880870113	0.4925932257665595	0.5159378520652949	0.4420910319963947	0.2219617037905431	0.114476331674256	0.0229777256740914	0.0720643123743899
4678205.0	540	356	3656	95	1.27284908481326e-05	8.08145451857531e-05	1.31722636823744e-05	8.86875732839421e-05	485	347	780	128	1.48272917062061e-05	5.29206391917634e-05	1.56069993839058e-05	5.8021441642442e-05	842	513	550	93	1.33008277111403e-05	3.91571390227944e-05	1.30647199741538e-05	5.02909847191113e-05	1867	1216	4986	316	4.0856610265479e-05	0.0001728923234003	4.1843983040434e-05	0.0001969999996454	0.2598684210526316	4.70796480954115	6.732902971158523	3.717655150436841	3.8493733366350735	4.766643819410146	1.7041034912878743	0.3575059425142344	4.231685454982104	6.349106594801804	3.56913725313794	2.9439625768551063	6.770370370370371	1.6082474226804124	0.6532066508313539	0.2668539325842696	0.3688760806916426
1404861.0	18659	10408	30479	916	0.0004398165013616	0.000673727167045	0.000385103709006	0.0008551349171378	13345	8381	7871	1610	0.0004079798099367	0.0005340235270235	0.0003769517632176	0.0007298009456588	26950	14114	8455	1502	0.0004257212670014	0.0006019520189776	0.0003594453366768	0.0008122264413774	58954	32903	46805	4028	0.0012735175782998	0.0018097027130462	0.0011215008089004	0.0023971623041741	0.1224204479834665	2.137459273457368	2.220531501358448	1.9360592438388824	2.259666098012906	2.138752281070079	0.1766245443598714	0.0825829835101338	1.4210268816722813	1.531836947816307	1.3089459674643122	1.4139580651384758	1.6334744627257625	0.5898089171974522	0.3137291280148423	0.0880092236740968	0.1921011812432884
2410015.0	703	481	3650	106	1.65706093819207e-05	8.06819173763673e-05	1.77973562674778e-05	9.89566607168196e-05	617	451	793	162	1.88627607891323e-05	5.38026498449595e-05	2.02846015047306e-05	7.34333870787156e-05	1092	720	859	148	1.72500045849944e-05	6.11563316737826e-05	1.83364490865316e-05	8.00329649293385e-05	2412	1652	5302	416	5.26833747560474e-05	0.0001956408988951	5.641840685874e-05	0.0002524230127248	0.2518159806295399	4.474125144242639	5.560188784760643	3.6201542860770566	4.36469267041043	4.515011913749377	0.9787136303378604	0.2167687813530291	3.71352252586368	4.868977085682498	2.8523210598078337	3.5452936474568744	5.19203413940256	1.2852512155591571	0.7866300366300366	0.2203742203742204	0.3592017738359201
1196586.0	1483	1001	3567	117	3.49562072736678e-05	7.88472326798636e-05	3.70377414215078e-05	0.0001092257481496	1320	925	1414	291	4.0354690829262e-05	9.59356202784019e-05	4.16036727092591e-05	0.0001319081212339	2307	1543	1127	189	3.64430041919249e-05	8.0236537597617e-05	3.92960290840531e-05	0.0001022042592678	5110	3469	6108	597	0.0001117539022948	0.0002550193905558	0.0001179374432148	0.0003433381286515	0.1720957048140674	2.911188502078824	2.949039114090598	3.1705883794375493	2.6008800799996346	2.9068358578425944	0.2871893499776083	0.0987979246240465	2.281973025721056	2.25560033051007	2.377310253330873	2.2016993213582525	2.4052596089008764	1.0712121212121213	0.4885132206328565	0.1168831168831168	0.3145945945945946
2256535.0	1214	809	4033	103	2.86155331289499e-05	8.91479925421614e-05	2.9933599210789e-05	9.61560005078531e-05	1044	747	471	89	3.1916891837689e-05	3.19559244350264e-05	3.35977767716935e-05	4.03430336420104e-05	1979	1250	665	117	3.12616841334284e-05	4.73445408184696e-05	3.18341129974507e-05	6.32693033563013e-05	4237	2806	5169	309	9.17941091000674e-05	0.0001684484577956	9.53654889799332e-05	0.0001997683375061	0.1101211689237348	2.094765513634972	3.21231001426636	1.2007649766873816	1.987468705704725	2.133514565552822	1.013693940218758	0.4751286710602308	1.8350682788583907	3.115370667407616	1.0012229448135457	1.514459061655084	3.3220757825370675	0.4511494252873563	0.3360282971197574	0.1273176761433869	0.1191432396251673
4351969.0	1475	976	5349	144	3.47676370388807e-05	0.0001182376920674	3.61127229044871e-05	0.0001344316900303	1128	814	1013	201	3.4484917617733e-05	6.87289839759697e-05	3.6611231984148e-05	9.11117950791471e-05	2125	1407	1257	222	3.35680034277592e-05	8.94918613666411e-05	3.58324775899305e-05	0.000120049447394	4728	3197	7619	567	0.0001028205580843	0.00027645853741	0.0001085564324785	0.0003455929325035	0.1773537691585861	3.183532514961248	3.7225575702461504	2.4886295855489604	3.3502971457306043	3.1871614338419048	0.6329332612723018	0.1985883910842081	2.6887476839343605	3.400797469646114	1.9930157507648367	2.665987018239978	3.6264406779661016	0.8980496453900709	0.5915294117647059	0.1475409836065573	0.2469287469287469
1922109.0	3496	2229	3212	107	8.24051926019843e-05	7.10000872912032e-05	8.24746509775633e-05	9.98902141198085e-05	2461	1703	1040	189	7.52370410081922e-05	7.05608522556846e-05	7.65957347285061e-05	8.56722849251682e-05	4554	2934	991	157	7.19382059341248e-05	7.05540450392533e-05	7.47210300276162e-05	8.48998344182847e-05	10511	6866	5243	453	0.0002295804395443	0.0002121149845861	0.0002337914157336	0.0002704623334632	0.0659772793475094	1.1568531402854656	1.2111626170686431	1.1184994207423429	1.1362240909541332	1.1552953762550395	0.049187421467516	0.0425756239300117	0.9239244641535332	0.8615972495098997	0.937847253296439	0.9807590295462884	0.9187643020594966	0.4225924420967086	0.217610891523935	0.0480035890533871	0.1109806224310041
2092212.0	2694	1809	3735	137	6.35010265645725e-05	8.25608113426663e-05	6.69343398916159e-05	0.0001278968162094	2213	1568	498	153	6.76552506099673e-05	3.37877927147413e-05	7.05238473601278e-05	6.93537544632314e-05	4277	2750	700	172	6.75625179578945e-05	4.98363587562838e-05	7.00350485943915e-05	9.30112835665285e-05	9184	6127	4933	462	0.0001987187951324	0.0001661849628136	0.0002074932358461	0.0002902618542392	0.0754039497307001	1.3988979113251208	1.9107802723758565	0.9834085498636886	1.32806766659368	1.407418829611075	0.4687505021148843	0.3330568642771523	0.8362820572803709	1.3001492386695894	0.4994112417013724	0.7376332360398736	1.38641425389755	0.2250338906461816	0.1636661211129296	0.0757324488667772	0.0975765306122449
2398138.0	2253	1479	6698	175	5.31060923719309e-05	0.0001480568445443	5.47240954669431e-05	0.000163371845523	1710	1205	1968	376	5.22776676651803e-05	0.0001335228434992	5.41972168807104e-05	0.0001704379848246	3460	2128	1288	217	5.46566079341396e-05	9.16989001115622e-05	5.419439396686e-05	0.0001173456310112	7423	4812	9954	768	0.0001600403679712	0.0003732785881551	0.0001631157063145	0.0004511554613589	0.1596009975062344	2.7658615565139786	2.9853731547136704	3.144773747326155	2.165272501856136	2.7651398012986537	0.5255784622077351	0.1900730161856178	2.3324027111851757	2.78794462050375	2.5541086560013717	1.677727608381003	2.972924988903684	1.1508771929824562	0.3722543352601156	0.1183231913455037	0.3120331950207469
3167118.0	2161	1429	3927	102	5.09375346718787e-05	8.68049012430121e-05	5.28740584329017e-05	9.52224471048642e-05	1809	1252	949	196	5.5304269477375e-05	6.43867776833122e-05	5.63111332237755e-05	8.88453325149893e-05	3105	1997	1484	227	4.90487767732669e-05	0.0001056530805633	5.08581789247272e-05	0.0001227532637767	7075	4678	6360	525	0.0001552905809225	0.0002568447594896	0.0001600433705814	0.0003068210433966	0.1122274476271911	1.9171118571296717	1.800929414671346	1.5777578505111192	2.413638599966022	1.930775288382829	0.4328037892824487	0.2241606218427183	1.6539622555587068	1.7041441405081357	1.164227975376347	2.154041089580937	1.8172142526608053	0.5245992260917635	0.477938808373591	0.0713785864240727	0.1565495207667731
2501813.0	2124	1436	3305	112	5.00653973359881e-05	7.30558183366833e-05	5.31330636176675e-05	0.0001045579811347	1769	1224	815	170	5.40814000583064e-05	5.52952832580605e-05	5.50517788066304e-05	7.70597271813682e-05	3111	1976	762	135	4.91435570182394e-05	5.42504362461261e-05	5.032336582637e-05	7.30030423341939e-05	7004	4636	4882	417	0.0001532903544125	0.0001826015378408	0.0001585082082506	0.0002546207506503	0.0899482312338222	1.60635687867815	1.9678515413128368	1.399768161026019	1.4506788473981502	1.6060995165790022	0.3143188986459327	0.1957032521343591	1.1912134885501309	1.4592078006773188	1.0224454840008836	1.103917574098092	1.5560263653483992	0.4607122668174109	0.244937319189971	0.0779944289693593	0.1388888888888889
2365176.0	869	577	3260	98	2.04834417537541e-05	7.20611097662897e-05	2.13494273728372e-05	9.14882334929087e-05	637	469	574	102	1.94741954986666e-05	3.89441626872721e-05	2.10941864871811e-05	4.62358363088209e-05	1238	813	1045	144	1.95563238793251e-05	7.43985641433094e-05	2.07049070935419e-05	7.78699118231401e-05	2744	1859	4879	344	5.95139611317458e-05	0.0001854038365968	6.31485209535601e-05	0.0002155939816248	0.1850457235072619	3.414078087170869	4.2852780964658965	2.1918757728305067	3.760939929425167	3.41269793290719	1.0892831074861264	0.3191853275329862	3.1152998904974973	3.518017657022053	1.9997828762650869	3.804322560947325	3.751438434982739	0.9010989010989012	0.8441033925686591	0.169844020797227	0.2174840085287846
2550172.0	2748	1842	4247	116	6.47738756493858e-05	9.38783844102553e-05	6.81553643340832e-05	0.0001082921947467	1965	1428	1022	227	6.00734602117423e-05	6.93396067358746e-05	6.42270752744021e-05	0.0001028974004127	3701	2352	1635	295	5.84636144405349e-05	0.000116403495095	5.98990670160032e-05	0.0001595251665821	8414	5622	6904	638	0.0001833109503016	0.0002796214862411	0.0001922815066244	0.0003707147617416	0.1134827463536108	1.9279792854221236	1.5889020006682752	1.6020875927026694	2.663232910447165	1.951407501272703	0.6164941401336406	0.3159228094242564	1.525394341042044	1.449324800609572	1.154246925205768	1.991041713874832	1.5454876273653566	0.5201017811704834	0.441772493920562	0.0629750271444082	0.1589635854341736
2462722.0	814	547	3019	111	1.91870213895924e-05	6.67338927559597e-05	2.02394051524123e-05	0.0001036244277317	531	398	1574	278	1.62335915381349e-05	0.00010679113601	1.79008235008488e-05	0.0001260153185671	1271	832	1587	266	2.00776152266738e-05	0.0001129861447803	2.11887856111032e-05	0.0001438430315621	2616	1777	6180	655	5.54982281544012e-05	0.0002865111735463	5.93290142643643e-05	0.0003734827778611	0.3685987619583568	6.295111801401203	5.119934452191604	7.0396380681103725	6.788639717357108	6.316070745886361	1.0434589440129345	0.1652069753481681	5.162528301790093	3.4780746527002937	6.578404770080188	5.627468377329696	3.708845208845209	2.9642184557438798	1.2486231313926042	0.2029250457038391	0.6984924623115578
3111890.0	1422	938	2703	92	3.35183592334158e-05	5.97488281283071e-05	3.47066947586157e-05	8.58869130749755e-05	1131	790	835	191	3.45766328241631e-05	5.6652222724516e-05	3.55317853408807e-05	8.65788699508314e-05	2236	1479	1320	247	3.53214379597503e-05	9.39771336547067e-05	3.76661224985836e-05	0.0001335685293077	4789	3207	4858	530	0.0001034164300173	0.0002103781845075	0.000107904602598	0.0003060343123335	0.1652634861241035	2.8361562432478884	2.4746497375309606	2.436659715244284	3.5461183803223366	2.819142611032527	0.6298659677258475	0.2234246558726433	2.034282023391321	1.782570194209897	1.6384540106208916	2.6606259281345253	1.90084388185654	0.7382847038019452	0.590339892665474	0.0980810234541577	0.2417721518987342
2912757.0	2036	1188	6379	171	4.79911247533295e-05	0.000141005466012	4.39568799288224e-05	0.000159637631911	1336	965	1843	387	4.08438385968894e-05	0.0001250419718338	4.34027504480378e-05	0.0001754242024658	2625	1652	3107	520	4.14663571754672e-05	0.0002212022380796	4.20719637374308e-05	0.0002811969038057	5997	3805	11329	1078	0.0001303013205256	0.0004872496759255	0.0001294315941142	0.0006162587381827	0.283311432325887	4.761269784245746	3.6316870571681785	4.04177616982637	6.683712354399167	4.785725193797905	1.6564449029278412	0.3461220266208605	3.739407044840894	2.938157143362584	3.0614647430156823	5.334498932316875	3.1331041257367387	1.3794910179640718	1.1836190476190476	0.1439393939393939	0.4010362694300518
2694836.0	2879	1921	3849	126	6.78617132440254e-05	8.50807397209966e-05	7.10784228478686e-05	0.0001176277287765	2562	1763	1164	231	7.83247862913403e-05	7.89738769477085e-05	7.92943513366743e-05	0.000104710570464	4784	3066	1376	232	7.55714486580705e-05	9.79640423552094e-05	7.8082712360147e-05	0.0001254570801595	10225	6750	6389	589	0.0002217579481934	0.0002620186590239	0.0002284554865446	0.0003477953794001	0.0872592592592592	1.52237700508104	1.6549006585059205	1.3205300087443996	1.6067203144896467	1.527383660579989	0.1807530396581783	0.1183416088067496	1.1815525042438964	1.253736984432635	1.0082871679209418	1.2963102348144218	1.3369225425494964	0.4543325526932084	0.2876254180602006	0.0655908381051535	0.1310266591038003
4426666.0	3105	2106	3849	136	7.31888223767623e-05	8.50807397209966e-05	7.79235598738216e-05	0.0001269632628064	2259	1595	1529	359	6.90615504418961e-05	0.0001037380222105	7.17382248338035e-05	0.0001627320121065	4854	2992	732	155	7.66772181827496e-05	5.21145922994282e-05	7.61981328706979e-05	8.38183078651856e-05	10218	6693	6110	650	0.0002189275910014	0.0002409333542309	0.0002258599175783	0.0003735135827782	0.097116390258479	1.6537400118757777	1.6293308854470503	2.268414258695452	1.1000047469328222	1.6659166303584414	0.585063316524278	0.3511960357814513	1.1005161712548113	1.1624826982871366	1.502109662275515	0.6796620108885567	1.2396135265700483	0.6768481629039398	0.1508034610630408	0.0645773979107312	0.2250783699059561
2990277.0	2969	1949	5859	170	6.99831283853808e-05	0.0001295110558652	7.21144435869317e-05	0.0001587040785081	2293	1652	1637	387	7.01009894481044e-05	0.0001110654953293	7.43019106115632e-05	0.0001754242024658	4474	2919	1469	311	7.06744693344915e-05	0.0001045851585899	7.43390206716468e-05	0.0001681773790069	9736	6520	8965	868	0.0002107585871679	0.0003451617097845	0.0002207553748701	0.0005023056599808	0.1331288343558282	2.2753949265170728	2.2007252724176847	2.3609648933913108	2.262302859083043	2.2746643416306798	0.0808318546151483	0.0355357285625715	1.637711252588386	1.8506039791764204	1.584364160958406	1.4798152653246588	1.9733917143819468	0.7139119058002616	0.3283415288332588	0.0872242175474602	0.2342615012106537
2297593.0	4493	2969	5017	160	0.0001059057581123	0.0001108989532814	0.0001098551990813	0.0001493685444782	3425	2379	608	163	0.0001047081940077	4.12509597802464e-05	0.0001070001485138	7.38866795915472e-05	7307	4423	349	97	0.000115426541669	2.48469845799187e-05	0.0001126418254301	5.24540378253097e-05	15225	9771	5974	420	0.000326040493789	0.0001769968976415	0.0003294971730254	0.000275709261895	0.0429843414184832	0.8367575944991381	1.3596857110755185	0.6905287573691349	0.4656710562442022	0.8386285082296184	0.4650437645179132	0.5545289242547227	0.5428678370118194	1.0471475324675483	0.3939611428806889	0.2152623150676256	1.116625862452704	0.1775182481751824	0.047762419597646	0.0538901987201077	0.0685161832702816
2316928.0	1620	1121	6046	164	3.81854725443977e-05	0.0001336446225911	4.1477830303207e-05	0.0001531027580901	1356	961	1121	247	4.14552733064237e-05	7.60564570948292e-05	4.32228426741599e-05	0.0001119632506694	2705	1531	1289	236	4.27300937751005e-05	9.17700949097855e-05	3.89904215992776e-05	0.0001276201332657	5681	3613	8456	647	0.0001223708396259	0.0003014711745957	0.0001236910945766	0.0003926861420252	0.1790755604760587	3.174732533246486	3.6911949581476144	2.590372213911221	3.27311498647823	3.1848940528456886	0.5556886523992403	0.1744763383581739	2.463586713283392	3.4998813340783803	1.8346630242344557	2.147668933112929	3.7320987654320983	0.8266961651917404	0.4765249537892791	0.1462979482604817	0.2570239334027055
2538749.0	2369	1534	5920	174	5.58403607763446e-05	0.0001308594385939	5.67591362043885e-05	0.00016243829212	1802	1281	1676	353	5.5090267329038e-05	0.0001137115272889	5.76154645843901e-05	0.0001600122570295	2992	1932	1765	267	4.72637488262849e-05	0.000125658818864	4.92028050488598e-05	0.0001443837948387	7163	4747	9361	794	0.0001581943769316	0.000370229784747	0.0001635774058376	0.0004668343439883	0.1672635348641247	2.8539048018145863	2.861888023367075	2.777244932133247	2.9344626733236603	2.857865209607994	0.0786860331263377	0.0275331505705025	2.3403473115045026	2.343456180701028	2.064094672290014	2.6586722802258347	2.4989447024060785	0.93007769145394	0.5899064171122995	0.1134289439374185	0.2755659640905542
5072660.0	1320	870	6123	181	3.11140887398796e-05	0.0001353466794782	3.21906443923194e-05	0.0001689731659409	1005	723	1129	213	3.07245941540972e-05	7.65992328814114e-05	3.25183301284263e-05	9.65513052331261e-05	1934	1282	1193	198	3.05508322961347e-05	8.49353942803523e-05	3.26490662901854e-05	0.0001070711287568	4259	2875	8445	592	9.23895151901115e-05	0.0002968813066399	9.73580408109311e-05	0.0003725955999309	0.2059130434782608	3.827065508173887	5.249138969744157	2.9691347880352743	3.2794545425939647	3.832576100124465	1.236552611176016	0.3226426765892159	3.2133657810521266	4.350012645709377	2.493091771928148	2.780133564187656	4.638636363636364	1.1233830845771144	0.6168562564632886	0.2080459770114942	0.2946058091286307
4378561.0	2523	1613	4392	135	5.94703377959972e-05	9.70835564704124e-05	5.96821947181739e-05	0.0001260297094034	1984	1405	1021	299	6.06543231857998e-05	6.92717597625519e-05	6.31926055746043e-05	0.0001355344613366	3902	2532	871	211	6.16387526471135e-05	6.20106692524617e-05	6.44831792876361e-05	0.0001141010513519	8409	5550	6284	645	0.0001817634136289	0.0002283659854854	0.0001873579795804	0.0003756652220921	0.1162162162162162	2.005066573270196	2.111680208788008	2.144783556623408	1.769470001516776	2.008644588976064	0.2077915310454646	0.1034486300791467	1.2563913767137256	1.6324702375735765	1.1420745649136117	1.006033811350425	1.7407847800237812	0.514616935483871	0.2232188621219887	0.0836949783013019	0.2128113879003558
3442891.0	2370	1560	12000	360	5.5863932055693e-05	0.0002652556187716	5.772115546209e-05	0.0003360792250759	1728	1211	2538	521	5.28279589037612e-05	0.0001721956182931	5.44670785415273e-05	0.0002361653991852	3359	2115	2432	465	5.30611404771026e-05	0.0001731457492789	5.38633191916865e-05	0.0002514549235955	7457	4886	16970	1346	0.0001617530314365	0.0006105969863437	0.0001660515531953	0.0008236995478568	0.2754809660253786	4.960504927575194	5.822461840644017	4.33592925321193	4.668388940173421	4.942260011343123	0.780191518854258	0.1578612855381178	3.7748719818175673	4.748244690458881	3.2595546348250104	3.26313659529458	5.063291139240507	1.46875	0.7240250074426913	0.2307692307692307	0.4302229562345169
2649160.0	1299	891	3391	100	3.06190918735634e-05	7.49568169378799e-05	3.29676599466168e-05	9.33553402988865e-05	955	691	1213	258	2.91960073802615e-05	8.22983786405244e-05	3.10790679374032e-05	0.0001169494683105	1781	1157	773	156	2.8133936049336e-05	5.5033579026582e-05	2.94656549904403e-05	8.43590711417351e-05	4035	2739	5377	514	8.79490353031609e-05	0.0002122887746049	9.35123828744604e-05	0.0002946638797511	0.1876597298284045	3.15106802643115	2.831724800912561	3.762965753865258	2.862962699084889	3.152551084620903	0.5288652974927337	0.1677578834718011	2.4137703599947318	2.448041805008521	2.818823052365843	1.9561279633988813	2.610469591993841	1.2701570680628271	0.4340258281864121	0.1122334455667789	0.3733719247467438
2484242.0	11845	7320	4628	169	0.0002792018038817	0.0001023002503062	0.0002708454217836	0.0001577705251051	9144	5931	1910	481	0.000279547949199	0.0001295877190464	0.0002667582517174	0.0002180336986719	17740	10005	1985	415	0.0002802335909686	0.0001413216744731	0.0002548002404315	0.000224416759768	38729	23256	8523	1065	0.0008389833440494	0.0003732096438259	0.0007924039139326	0.0006002209835451	0.0457946336429308	0.7574684740844849	0.5825113234926875	0.8173456576064305	0.8807556829144034	0.7602042213378405	0.1571186885314583	0.2066795791464483	0.444835581627381	0.3664025406853941	0.4635616874232592	0.5042995523293101	0.3907133811734909	0.2088801399825021	0.1118940248027057	0.023087431693989	0.0810993087169111
2095629.0	1554	1068	3894	116	3.66297681074038e-05	8.60754482913902e-05	3.95167910471232e-05	0.0001082921947467	1151	845	965	203	3.51880675336974e-05	6.54723292564765e-05	3.80055172317015e-05	9.20183801048103e-05	2260	1475	533	113	3.57005589396403e-05	3.7946827452999e-05	3.75642533369918e-05	6.1106250250103e-05	4965	3388	5392	432	0.0001075183945807	0.0001894946050008	0.0001150865616158	0.0002614168251016	0.127508854781582	2.27148001844301	2.740409630366067	2.421184785982997	1.626712760717327	2.2627690590221303	0.573499639300458	0.2534503629585157	1.762438936516776	2.349876964522529	1.860640093229836	1.0629197015418306	2.505791505791506	0.838401390095569	0.2358407079646017	0.1086142322097378	0.2402366863905325
2096353.0	3585	2311	2423	78	8.45030364639913e-05	5.35595303569693e-05	8.55087117133911e-05	7.28171654331314e-05	2653	1874	1216	224	8.11068142197213e-05	8.25019195604927e-05	8.42867920617854e-05	0.0001015375228742	4845	3108	1245	177	7.65350478152909e-05	8.8637523787962e-05	7.91523385568614e-05	9.57150999492764e-05	11083	7293	4884	479	0.000242144898499	0.0002246989737054	0.000248947842332	0.0002700697882566	0.065679418620595	1.0848448643970632	0.8515759853475592	1.204667070491533	1.2092516998789196	1.088498251906004	0.2051935062326485	0.1885106437914314	0.9279525403931976	0.6338178200234527	1.0172008400797496	1.1581298544671863	0.6758716875871688	0.4583490388239729	0.2569659442724458	0.033751622674167	0.119530416221985
941228.0	10897	6561	7816	261	0.0002568562310594	0.0001727698263599	0.0002427618596069	0.00024365743818	7881	5179	2619	574	0.0002409358472919	0.0001776912231323	0.0002329355902283	0.0002601899023653	14572	8577	2995	567	0.0002301896216232	0.0002132284206786	0.0002184329497433	0.0003066127778036	33350	20317	13430	1402	0.0007279816999746	0.0005636894701709	0.0006941303995785	0.000810460118349	0.0690062509228724	1.1675905836153255	1.0036891238786447	1.117003640836027	1.4036928868283287	1.174795217181	0.2061689897045731	0.1754935555485912	0.7743181871063073	0.6726324124873795	0.7375042988809485	0.926316395913088	0.7172616316417363	0.3323182337266844	0.2055311556409552	0.0397805212620027	0.1108322069897663
3479975.0	1469	999	6231	187	3.46262093627903e-05	0.0001377339800471	3.69637399401461e-05	0.0001745744863589	1126	812	1325	236	3.44237741467796e-05	8.98972396526751e-05	3.6521278097209e-05	0.0001069770330282	2173	1379	1400	216	3.43262453875391e-05	9.96727175125677e-05	3.51193934587876e-05	0.0001168048677347	4768	3190	8956	639	0.0001033762288971	0.0003273039372124	0.0001086044114961	0.0003983563871218	0.2003134796238244	3.667957697428387	4.7228577693053095	2.9291700236628717	3.32593636253342	3.6593213851672	0.9421720183726312	0.2574717875810687	3.166143132752464	3.977737747843413	2.611487028393868	2.903688311590008	4.241660993873383	1.1767317939609236	0.6442705936493327	0.1871871871871872	0.2906403940886699
2415197.0	1749	1202	4253	134	4.12261675803405e-05	9.40110122196411e-05	4.4474890298354e-05	0.0001250961560005	1214	878	762	208	3.71140868687303e-05	5.16993936719535e-05	3.9489756366194e-05	9.42848426689682e-05	2482	1608	1154	233	3.92074280036227e-05	8.21587971496451e-05	4.09514029599205e-05	0.000125997843436	5445	3688	6169	575	0.0001175476824526	0.0002278692030412	0.0001249160496244	0.0003453788421055	0.1559110629067245	2.764887643693439	2.8127366961741505	2.387577218624793	3.076765002637766	2.7590263058122364	0.3477190747324625	0.126029633715325	1.938525696864216	2.2803723396416813	1.3929857375936616	2.09549060810757	2.431675242995998	0.627677100494234	0.4649476228847704	0.1114808652246256	0.2369020501138952
2952467.0	982	680	3782	121	2.31469963201226e-05	8.35997291828551e-05	2.51605036629623e-05	0.0001129599617616	826	601	738	193	2.52522535037655e-05	5.00710663122069e-05	2.7031143025151e-05	8.74854549764945e-05	1694	1146	874	188	2.67596224972348e-05	6.22242536471315e-05	2.91855147960628e-05	0.0001016634959913	3502	2427	5394	502	7.51588723211229e-05	0.0001958950491421	8.13771614841761e-05	0.0003021089127294	0.2068397198187062	3.712453312691983	4.489574742809443	3.2364689460262213	3.4833545579608782	3.736466082265514	0.66379034136148	0.1776519113908314	2.6064128304788974	3.6116880145774486	1.9828355637543609	2.325303866060197	3.85132382892057	0.8934624697336562	0.5159386068476978	0.1779411764705882	0.3211314475873544
2573984.0	1563	1049	5225	127	3.68419096215393e-05	0.0001154967173401	3.88137769741875e-05	0.0001185612821795	1294	931	1222	240	3.95598257068674e-05	8.29090014004294e-05	4.18735343700759e-05	0.0001087902030795	2683	1689	929	173	4.23825662102013e-05	6.6139967549411e-05	4.30142534821553e-05	9.35520468430781e-05	5540	3669	7376	540	0.0001187843015386	0.0002645456862899	0.0001237015648264	0.0003209035321022	0.1471790678659035	2.594175203462857	3.0546185252300324	2.598065931526544	2.174908065808667	2.609197507521748	0.4399608585907845	0.1686192238504265	2.2271098357549675	3.1349275465508404	2.095787833211732	1.560546551650084	3.342930262316059	0.9443585780525502	0.3462541930674618	0.1210676835081029	0.2577873254564984
4455312.0	6772	4334	5025	168	0.0001596247037473	0.0001110757903606	0.0001603612101107	0.0001568369717021	5513	3687	2046	437	0.0001685419776831	0.0001388149074183	0.0001658299905719	0.0001980888281074	10916	6527	2101	375	0.0001724368590199	0.000149580271067	0.0001662250044274	0.000202786228706	23201	14548	9172	980	0.0005006035404504	0.000399470968846	0.0004924162051101	0.0005577120285156	0.0673632114379983	1.1326029134051354	0.9780231241322814	1.1945295746821702	1.2199502078796358	1.1308343022313625	0.132947336423344	0.1175657089292501	0.7979787128284997	0.6958558904293585	0.8236221582691159	0.8674495227829321	0.7420259893679858	0.371122800653002	0.1924697691462074	0.0387632671896631	0.118524545701112
2408059.0	8306	5094	12536	400	0.0001957830462677	0.0002771037030767	0.0001884817730281	0.0003734213611955	6356	4185	4233	827	0.0001943139506899	0.0002871962380753	0.0001882285084197	0.0003748729081117	11874	6895	4403	750	0.0001875701048005	0.000313470696577	0.0001755969672939	0.0004055724574121	26536	16174	21172	1977	0.0005776671017583	0.000877770637729	0.0005523072487417	0.0011538667267194	0.1222332137999258	2.0891754170313885	1.981206751168603	1.991584118999828	2.309678029537296	2.094156299901909	0.1867194001692051	0.0891621127696873	1.5195094805593852	1.4153610762486954	1.4780011268137312	1.67121885926549	1.509270406934746	0.6659848961611076	0.3708101734882937	0.0785237534354142	0.197610513739546
2705304.0	2489	1652	3355	107	5.86689142981518e-05	7.4161050081565e-05	6.11252236047261e-05	9.98902141198085e-05	2087	1489	1214	235	6.38032119399014e-05	8.23662256138472e-05	6.69706688260397e-05	0.0001065237405154	3661	2405	703	115	5.78317461407182e-05	5.00499431509536e-05	6.12488334070951e-05	6.21877768032022e-05	8237	5546	5272	457	0.0001803038723787	0.0002065772188463	0.0001893447258378	0.0002686017314384	0.0824017309772809	1.4185857580659238	1.6341897539019414	1.5906029069547112	1.0153299800808668	1.4133742136458398	0.3454046354819886	0.2443830035578527	1.1457170393568528	1.2640603796532373	1.2909416800431768	0.8654406358260452	1.3479308959421454	0.5816962146621946	0.1920240371483201	0.0647699757869249	0.157824042981867
2707098.0	1858	1254	4258	119	4.37954370293154e-05	9.41215353941293e-05	4.6398928813757e-05	0.0001110928549556	1434	967	672	160	4.38398686736073e-05	4.55931660729039e-05	4.34927043349768e-05	7.25268020530524e-05	2727	1788	1125	208	4.30776213399996e-05	8.00941480011704e-05	4.55355152315534e-05	0.0001124787615223	6019	4009	6055	487	0.0001307129270429	0.0002198088494682	0.0001354271483802	0.000296098418531	0.1214766774756797	2.1864037017137017	2.3942978382436637	1.6675624834560216	2.4701326195680973	2.177330980422594	0.4430978096191629	0.2035050314367744	1.6816152345518107	2.149117391638929	1.0399932174147255	1.859298297113708	2.291711517761033	0.4686192468619247	0.4125412541254125	0.094896331738437	0.1654601861427094
2294893.0	4563	2979	4143	142	0.0001075557476667	9.15795023809013e-05	0.0001102252064881	0.0001325645832244	3311	2268	1587	326	0.0001012230161633	0.0001076731466632	0.0001020077077887	0.000147773359183	6570	4095	1652	295	0.0001037843682448	0.0001176138066648	0.0001042885541796	0.0001595251665821	14444	9342	7382	763	0.000312563132075	0.0003168664557089	0.0003165214684565	0.0004398631089896	0.0816741597088417	1.3896785931601066	1.2026703097055371	1.4486489539506122	1.5296517229242104	1.3936569955267866	0.1702859294424704	0.122186398797578	1.0137678542102253	0.8514607946819651	1.0637219749458384	1.133251651032649	0.9079552925706772	0.4793113862881304	0.2514459665144596	0.0476670023497818	0.1437389770723104
4569205.0	2437	1522	3467	100	5.74432077720354e-05	7.66367691901001e-05	5.63151273162186e-05	9.33553402988865e-05	1899	1333	1377	310	5.80557256702792e-05	9.34252822654593e-05	5.99542656448025e-05	0.0001405206789777	3566	2289	1249	246	5.63310589286537e-05	8.8922302980855e-05	5.82946277209317e-05	0.0001330277660311	7902	5144	6093	656	0.0001718299923709	0.0002589843544364	0.0001745640206819	0.0003669037853078	0.1275272161741835	2.101829368243024	1.6577311416643183	2.3437978510188278	2.281990146123432	2.0945063796021928	0.3795187801056412	0.1811972423677806	1.507212744777261	1.334131086380739	1.6092345963610448	1.578566152883436	1.4226508001641365	0.7251184834123223	0.3502523836231071	0.0657030223390276	0.2325581395348837
3476575.0	1425	1000	3120	96	3.3589073071461e-05	6.89664608806208e-05	3.7000740680827e-05	8.9621126686931e-05	1170	842	1568	350	3.57689305077549e-05	0.0001063840541701	3.78705864012931e-05	0.000158652379491	2281	1512	1265	240	3.60322897970441e-05	9.00614197524272e-05	3.85065430817163e-05	0.0001297831863719	4876	3354	5953	686	0.0001053902933762	0.0002654119348031	0.0001133778701638	0.0003780566925498	0.2045319022063208	3.3344839870744747	2.4221441257085634	4.189329888105001	3.3704190505099825	3.327297688107849	0.8843816871836117	0.2657957808658044	2.5183717238141523	2.053240967200677	2.9742028251875	2.499464237763079	2.1894736842105265	1.34017094017094	0.5545813239807103	0.096	0.4156769596199525
2424768.0	1425	870	4414	110	3.3589073071461e-05	9.75698584381603e-05	3.21906443923194e-05	0.0001026908743287	1163	831	601	121	3.5554928359418e-05	4.0776030966987e-05	3.73758400231289e-05	5.48483940526209e-05	2271	1451	349	58	3.58743227220899e-05	2.48469845799187e-05	3.69530383674407e-05	3.13642700398759e-05	4859	3152	5364	289	0.0001050183241529	0.000163192873985	0.0001065195227828	0.0001889035384212	0.0916878172588832	1.7734170552602473	3.190084456749855	1.4674825774799882	0.8487602488327709	1.835442427687538	1.2132582578199138	0.6610167878425313	1.5539466593220586	2.904809496546086	1.1468461011871511	0.6926119490088372	3.097543859649123	0.5167669819432502	0.1536767943637164	0.1264367816091954	0.1456077015643802
2244976.0	1449	984	2269	73	3.41547837758224e-05	5.01554165827335e-05	3.64087288299337e-05	6.81493984181871e-05	1264	884	1614	293	3.8642673642566e-05	0.0001095050149429	3.97596180270108e-05	0.0001328147062596	2228	1457	937	156	3.5195064299787e-05	6.67095259351971e-05	3.71058421098285e-05	8.43590711417351e-05	4941	3325	4820	522	0.0001079925217181	0.0002263699574608	0.0001132741889667	0.0002853231758195	0.1569924812030075	2.518871937395892	1.871787360017842	3.340442208709651	2.273471408950729	2.495233659226074	0.7590261114624967	0.3041903946173592	2.09616327000594	1.4684741356271644	2.833784638086665	1.8954227606170568	1.5659075224292616	1.2768987341772151	0.420556552962298	0.0741869918699187	0.3314479638009049
2662244.0	3671	2450	5074	142	8.65301664879532e-05	0.0001121589174705	9.0651814668026e-05	0.0001325645832244	3081	2162	710	176	9.41915170037547e-05	4.81713510591693e-05	9.72401517809925e-05	7.97794822583577e-05	5568	3563	877	168	8.79560673344767e-05	6.24378380418013e-05	9.07399556879334e-05	9.08482304603301e-05	12320	8175	6661	486	0.0002686777508261	0.0002227681065715	0.0002786319221369	0.0003031922959431	0.0594495412844036	1.0881463028996827	1.4623489194326869	0.8204376566383781	1.001193242509056	1.094659939526707	0.3310053397063075	0.3023818884332451	0.8291274803609818	1.2961828460842597	0.5114192083481263	0.7098752813079349	1.38218469081994	0.2304446608244076	0.1575071839080459	0.0579591836734693	0.0814061054579093
1944534.0	1086	721	3724	123	2.55984093723555e-05	8.23176603587923e-05	2.66775340308762e-05	0.0001148270685676	839	589	1808	349	2.56496860649627e-05	0.0001226673277675	2.64914197035174e-05	0.0001581990869782	1534	1012	2364	380	2.42321492979683e-05	0.0001683045029997	2.57728978827361e-05	0.0002054900450888	3459	2322	7896	852	7.54802447352865e-05	0.0003732894911261	7.89418516171297e-05	0.0004785162006346	0.3669250645994832	6.061628791726569	4.304260972348523	5.971710416002925	7.973105935690953	6.0830257746808	1.836953775430663	0.3019802715741501	4.945525712525806	3.2157334137991263	4.782410492542548	6.945504541514656	3.429097605893186	2.1549463647199048	1.5410691003911343	0.1705963938973647	0.5925297113752123
2364354.0	1956	1290	4254	125	4.6105422405458e-05	9.40331168545388e-05	4.77309554782668e-05	0.0001166941753736	1543	1051	951	229	4.71721878405691e-05	6.45224716299577e-05	4.72707675864122e-05	0.0001038039854384	3170	1969	1151	223	5.00755627604689e-05	8.19452127549753e-05	5.01450947935843e-05	0.0001205902106705	6669	4310	6356	577	0.0001433531730064	0.0002405008012394	0.0001451468178582	0.0003410883714825	0.1338747099767981	2.349954180984688	2.4448321682295684	2.195944570788777	2.40482565975583	2.3485341329247253	0.1336518276519069	0.0569086162207337	1.6776803484403011	2.039524028813736	1.3678074853773683	1.6364311899389223	2.1748466257668717	0.6163318211276734	0.3630914826498422	0.0968992248062015	0.2178877259752616
2191399.0	2158	1433	4363	129	5.08668208338335e-05	9.6442522058381e-05	5.3022061395625e-05	0.0001204283889855	1671	1172	849	176	5.10853699815885e-05	5.76020803510348e-05	5.2712977746218e-05	7.97794822583577e-05	3329	2165	609	100	5.25872392522401e-05	4.33576321179669e-05	5.51366837115846e-05	5.40763276549584e-05	7158	4770	5821	405	0.0001545394300676	0.0001974022345273	0.0001608717228534	0.0002542841988988	0.0849056603773584	1.5806643603271744	2.2712883244376627	1.5134694655735257	0.9807685920652603	1.5885087940254827	0.6485240708882939	0.4082596667562989	1.2773583702292068	1.895980925826474	1.127565100767499	0.8244896049780739	2.0217794253938832	0.5080789946140036	0.1829378191649144	0.0900209351011863	0.1501706484641638
3403255.0	1513	947	5030	155	3.56633456541196e-05	0.0001111863135351	3.50397014247431e-05	0.0001447007774632	914	673	777	173	2.79425662257163e-05	5.27170982717951e-05	3.02694829549528e-05	7.8419604719863e-05	2016	1336	1268	228	3.18461623107588e-05	9.0275004147097e-05	3.40242999716753e-05	0.0001232940270533	4443	2956	7075	556	9.54520741905947e-05	0.0002541784159539	9.93334843513712e-05	0.0003464144092364	0.1880920162381597	3.487388079643237	4.1296235863762325	2.590715039188725	3.623705033048156	3.448014552871038	0.7843533883208134	0.2274797209506295	2.66289044119007	3.1176635701383355	1.8866233632928864	2.834721598985219	3.3245208195637805	0.850109409190372	0.628968253968254	0.1636747624076029	0.2570579494799405
2527024.0	1513	1002	3737	107	3.56633456541196e-05	8.26050206124615e-05	3.70747421621886e-05	9.98902141198085e-05	969	706	760	146	2.96240116769355e-05	5.1563699725308e-05	3.17537220894453e-05	6.61807068734104e-05	2044	1320	846	141	3.22884701206305e-05	6.02307992968802e-05	3.36168233253079e-05	7.62476219934914e-05	4526	3028	5343	394	9.75758274516856e-05	0.0001943995196346	0.0001024452875769	0.0002423185429867	0.130118890356671	2.365345919936092	2.6942928876706653	2.084187380836477	2.268138820127289	2.348873029544811	0.3129627642309137	0.1332395409604421	1.992291786927007	2.316244286601852	1.7406048946927124	1.865396504444357	2.469927296761401	0.7843137254901961	0.4138943248532289	0.1067864271457085	0.206798866855524
2779108.0	2687	1733	3886	99	6.33360276091338e-05	8.58986112122091e-05	6.41222835998731e-05	9.24217868958976e-05	2137	1452	1348	239	6.5331798713737e-05	9.14577200390988e-05	6.53065219176693e-05	0.0001083369105667	4048	2494	1313	212	6.39450719414443e-05	9.34787700671438e-05	6.35154222525136e-05	0.0001146418146285	8872	5679	6547	550	0.0001926128982643	0.0002708351013184	0.00019294422777	0.0003154005120911	0.0968480366261665	1.634671924298635	1.4413364856531796	1.6588987957937542	1.8049445404413271	1.6350599406294204	0.182972464153393	0.1119056614419635	1.406110929013512	1.3562361653357229	1.3998959440843992	1.4618604253466798	1.4462225530331223	0.6307908282639214	0.3243577075098814	0.0571263704558569	0.1646005509641873
2356988.0	764	519	5346	156	1.80084574221728e-05	0.0001181713781627	1.92033844133492e-05	0.0001456343308662	690	487	1146	265	2.10944974789324e-05	7.77526314278986e-05	2.19037714696315e-05	0.0001201225159003	1277	858	541	120	2.01723954716463e-05	3.85163858387851e-05	2.18509351614501e-05	6.48915931859501e-05	2731	1864	7033	541	5.92753503727515e-05	0.0002344403954294	6.29580910444309e-05	0.0003306484399525	0.2902360515021459	5.251881600399132	7.583784593978264	5.484101953256952	2.9697398626871254	5.345875469974113	2.310125995719592	0.4321323997715155	3.9551077126516794	6.5619933674720095	3.6859200606960223	1.9093610321551824	6.99738219895288	1.6608695652173913	0.4236491777603758	0.3005780346820809	0.5441478439425051
2567348.0	3279	2166	6402	219	7.72902249833828e-05	0.0001415138726146	8.01436043146712e-05	0.0002044481952545	2547	1749	1928	384	7.78662102591896e-05	0.0001308089645663	7.86646741281017e-05	0.0001740643249273	5012	3112	1184	213	7.91730979670254e-05	8.42946410963429e-05	7.92542077184532e-05	0.000115182577905	10838	7027	9514	816	0.0002343295332095	0.0003566174782773	0.0002380624861612	0.0004936950980869	0.1161235235520136	2.073804680644235	2.5510232164224416	2.2127381427125026	1.4533307596005582	2.072364039578501	0.562148422628688	0.2712594949017855	1.5218631360412846	1.8309413984113143	1.6799194943593934	1.06468792128673	1.9524245196706316	0.756968983117393	0.2362330407023144	0.1011080332409972	0.2195540308747856
1966330.0	2075	1387	4674	144	4.89104046479169e-05	0.0001033170635115	5.1320027324307e-05	0.0001344316900303	1672	1173	893	172	5.11159417170652e-05	6.05873471772369e-05	5.27579546896874e-05	7.79663122070314e-05	3174	2026	974	174	5.01387495904506e-05	6.93437334694578e-05	5.15967303462681e-05	9.40928101196277e-05	6921	4586	6541	490	0.0001501650959554	0.0002332481441582	0.0001556747123602	0.000306490812357	0.1068469254252071	1.9687899705113432	2.619478146041991	1.4778115009502346	1.823619626440792	1.9736364244776723	0.5854310052420313	0.2966255577680509	1.5532780282541572	2.112373926472929	1.1852925944825083	1.3830367537260035	2.252530120481928	0.5340909090909091	0.3068683049779458	0.1038211968276856	0.1466325660699062
2853467.0	1511	1058	3885	125	3.56162030954228e-05	8.58765065773115e-05	3.91467836403149e-05	0.0001166941753736	1320	928	565	117	4.0354690829262e-05	3.83335399273671e-05	4.17386035396675e-05	5.30352240012946e-05	2364	1518	381	74	3.73434165191636e-05	2.71252181230631e-05	3.86593468241041e-05	4.00164824646692e-05	5195	3504	4831	316	0.0001133143104438	0.0001513352646277	0.000119544734004	0.0002097458818395	0.0901826484018264	1.7545388643591933	2.9809390330965466	1.2706516151382743	1.0351049811250024	1.7622318764532745	1.0619820640853086	0.6026346919922301	1.335535326782552	2.4111639959832742	0.9499153416774704	0.7263721601140377	2.57114493712773	0.428030303030303	0.1611675126903553	0.1181474480151228	0.1260775862068965
2419418.0	1098	684	4086	119	2.58812647245362e-05	9.03195381917361e-05	2.53085066256856e-05	0.0001110928549556	770	560	708	150	2.35402363170695e-05	4.80356571125237e-05	2.51870883429028e-05	6.79938769247367e-05	1481	955	845	150	2.33949238007112e-05	6.01596044986569e-05	2.43212623300523e-05	8.11144914824376e-05	3349	2199	5639	419	7.28164248423169e-05	0.0001985147998029	7.48168572986407e-05	0.0002602012233628	0.1905411550704865	3.4778421970355526	4.389546036780056	2.6995528819787524	3.3351267044313477	3.4747418743967184	0.8536032524435224	0.245659471494332	2.7262365631487877	3.4897652472952965	2.040576673297544	2.571481104667161	3.721311475409836	0.9194805194805196	0.5705604321404456	0.1739766081871345	0.2678571428571428
2403068.0	5380	3475	4419	145	0.0001268134828943	9.76803816126485e-05	0.0001285775738658	0.0001353652434333	4285	2928	1966	393	0.0001309998865177	0.0001333871495525	0.0001316924904786	0.0001781439575428	8333	4936	1894	343	0.0001316339635593	0.0001348429478348	0.0001257065454043	0.0001854818038565	17998	11339	8279	881	0.0003894473329713	0.000365910479	0.0003859766097488	0.0004989910048327	0.0776964458946997	1.292801149679644	1.0527904623133149	1.3527267720079177	1.4755142881378978	1.2936771741530435	0.2174603400279229	0.1680947491172145	0.9395634480489956	0.7702681085895721	1.0182233977315502	1.024378087453504	0.8213754646840149	0.4588098016336056	0.2272890915636625	0.0417266187050359	0.1342213114754098
3373977.0	3456	2298	2748	93	8.14623414280485e-05	6.07435366987006e-05	8.50277020845403e-05	8.68204664779644e-05	2967	2021	1631	331	9.07063391594093e-05	0.0001106584134894	9.08984027517973e-05	0.0001500398217472	4936	3124	1637	270	7.79725481973737e-05	0.0001165458846914	7.95598152032287e-05	0.0001460060846683	11359	7443	6016	694	0.0002501412287848	0.0002879478348796	0.0002554859200395	0.0003828663728936	0.093241972322988	1.4985811070700337	1.021084474229841	1.6506321035903275	1.8351737531735088	1.5022967769978923	0.4268347049610874	0.2841214276010433	1.151141042516128	0.7456640164505	1.2199633952256246	1.4947040642609848	0.7951388888888888	0.5497135153353556	0.331645056726094	0.0404699738903394	0.1637803067788223
2109116.0	2472	1652	3792	120	5.82682025492291e-05	8.38207755318314e-05	6.11252236047261e-05	0.0001120264083586	1869	1298	991	224	5.71385736059778e-05	6.72363505628687e-05	5.83800726233711e-05	0.0001015375228742	3786	2410	1163	208	5.98063345776452e-05	8.27995503336544e-05	6.13761698590849e-05	0.0001124787615223	8127	5360	5946	552	0.0001752131107328	0.0002338566764283	0.0001808814660871	0.0003260426927552	0.1029850746268656	1.8025212853936088	1.8327361725992652	1.7392496842073442	1.8326129144347525	1.8015329237471207	0.0539389028792824	0.0299405590473981	1.334698502014107	1.4385337433570853	1.1767243443374036	1.3844612099769738	1.5339805825242718	0.5302300695559122	0.3071843634442683	0.072639225181598	0.172573189522342
2187878.0	1344	908	3685	115	3.16797994442411e-05	8.14555795977845e-05	3.35966725381909e-05	0.0001073586413437	985	706	1078	212	3.01131594445629e-05	7.313903724195e-05	3.17537220894453e-05	9.60980127202945e-05	1976	1294	1553	242	3.12142940109422e-05	0.0001105655216407	3.29546737749609e-05	0.0001308647129249	4305	2908	6316	569	9.30072528997462e-05	0.0002651601384804	9.83050684025971e-05	0.000334321366989	0.1956671251719395	3.400855850278495	3.1955141159190825	3.026354279022829	3.971051688101722	3.397640027681211	0.503740470713191	0.1482618719490949	2.850961943432732	2.571215128465464	2.428806494934415	3.542143916564032	2.7418154761904763	1.0944162436548224	0.7859311740890689	0.1266519823788546	0.3002832861189802
3299558.0	1993	1402	4919	171	4.69775597413486e-05	0.0001087326990614	5.18750384345194e-05	0.000159637631911	1416	1047	779	235	4.32895774350265e-05	5.28527922184407e-05	4.70908598125343e-05	0.0001065237405154	3500	2290	1200	304	5.52884762339563e-05	8.54337578679151e-05	5.83200950113296e-05	0.000164392036071	6909	4739	6898	710	0.0001455556134103	0.0002470192491478	0.0001572859932583	0.0004305534084975	0.1498206372652458	2.7373919290475643	3.0773496604249595	2.262089520969976	2.818788893246217	2.719409358213717	0.4166167216201203	0.1532011796465174	1.6970781363923688	2.314566777415982	1.2209126387931983	1.5452362533269564	2.4681384846964374	0.5501412429378532	0.3428571428571428	0.1219686162624821	0.224450811843362
3620013.0	1397	932	4052	122	3.2929077249706e-05	8.95679806052165e-05	3.44846903145307e-05	0.0001138935151646	965	700	1225	246	2.95017247350287e-05	8.31125423203977e-05	3.14838604286285e-05	0.0001115099581565	1728	1166	1336	223	2.7296710552079e-05	9.51162504262789e-05	2.9694860604022e-05	0.0001205902106705	4090	2798	6613	591	8.97275125368136e-05	0.0002677967733518	9.56634113471812e-05	0.0003459936839917	0.2112223016440314	3.6167817885567697	3.3027269239129304	3.5418133811539576	4.060979180153711	3.6351731617402	0.387651463942666	0.1066390641366566	2.984555860076114	2.720027042543872	2.817209606112096	3.4845315974907667	2.90050107372942	1.2694300518134716	0.7731481481481481	0.130901287553648	0.3514285714285714
4112029.0	1345	889	4314	115	3.17033707235895e-05	9.53593949483968e-05	3.28936584652552e-05	0.0001073586413437	1221	858	1797	329	3.73280890170673e-05	0.000121921011061	3.85902174968046e-05	0.0001491332367215	2001	1294	2117	328	3.16092116983276e-05	0.0001507193878386	3.29546737749609e-05	0.0001773703547082	4567	3041	8228	772	0.0001006406714389	0.000367999793848	0.000104438549737	0.0004338622327735	0.2538638605721802	4.154234560572353	3.263809693199691	3.8645347550541462	5.382251874784656	4.170198774346164	1.0917976867061632	0.2618095073603161	3.6565713303236103	3.007862973934277	3.2662001798499456	4.768210902474811	3.207434944237918	1.4717444717444716	1.0579710144927537	0.1293588301462317	0.3834498834498834
5308197.0	2068	1346	3982	121	4.87454056924781e-05	8.80206561623821e-05	4.98029969563931e-05	0.0001129599617616	1500	1044	1684	335	4.58576032150704e-05	0.0001142543030755	4.69559289821259e-05	0.0001518529917985	3193	2026	1031	178	5.04388870328635e-05	7.34018369681838e-05	5.15967303462681e-05	9.6255863225826e-05	6761	4416	6697	634	0.0001450418959404	0.0002756767962061	0.0001483556562847	0.000361068816786	0.1435688405797101	2.4338055307651736	2.268135828462419	3.23394713064465	1.8655419167037977	2.4558749586036224	0.7032550697469298	0.2863562199220399	1.9006701092722889	1.805722096512668	2.4915018462620404	1.4552628197437976	1.925531914893617	1.1226666666666667	0.3228938302536799	0.0898959881129271	0.3208812260536398
1820466.0	4198	2802	5586	163	9.89522307045566e-05	0.0001234764905381	0.0001036760753876	0.0001521692046871	3228	2217	688	187	9.86855621188316e-05	4.66787176460683e-05	9.97138836718133e-05	8.4765699899505e-05	6815	4226	947	198	0.0001076545615812	6.74214739174297e-05	0.0001076247692217	0.0001070711287568	14241	9245	7221	548	0.0003052923544046	0.0002375766821016	0.0003110147282812	0.0003440060333435	0.0592752839372633	1.1060763432157183	1.467736930803034	0.850089243123786	0.9948558266939505	1.1042273335402568	0.3230228496658621	0.2925329231166742	0.778194011982176	1.2478393832956218	0.4730045271451198	0.6262760530270339	1.3306336350643164	0.2131350681536555	0.1389581804842259	0.0581727337615988	0.0843482183130356
2074879.0	2884	1933	3919	114	6.79795696407673e-05	8.66280641638311e-05	7.15224317360385e-05	0.0001064250879407	2171	1573	2291	510	6.63712377199453e-05	0.0001554374158824	7.07487320774751e-05	0.0002311791815441	4467	2881	1693	316	7.05638923820236e-05	0.0001205327933919	7.33712636365243e-05	0.0001708811953896	9522	6387	7903	940	0.0002049146997427	0.0003625982734382	0.00021564242745	0.0005084854648745	0.1471739470800062	2.3580028795233265	1.4879959385815296	3.267608828536201	2.3289934903688256	2.3615327524955187	0.8902525552942921	0.3769808207629259	1.7695083558841531	1.2743249864865327	2.3419393885386186	1.7081369709504028	1.358876560332871	1.055274067250115	0.3790015670472352	0.0589756854630108	0.3242212333121424
1579761.0	2863	1909	4259	137	6.74845727744511e-05	9.41436400290269e-05	7.06344139596986e-05	0.0001278968162094	2207	1521	2089	449	6.7471820197107e-05	0.0001417323272712	6.84099310170627e-05	0.0002035283382613	4627	2929	2461	469	7.30913655812902e-05	0.0001752103984274	7.45936935756264e-05	0.0002536179767017	9697	6359	8809	1055	0.0002080477585528	0.0004110863657277	0.0002136380385523	0.0005850431311726	0.1659065890863343	2.738478293178008	1.8106870155725117	2.975128541067178	3.3999922050323312	2.7286025872240067	0.8228329300348233	0.3015583632030296	1.9759230697184909	1.395039431362728	2.1006151435837075	2.3971422210265843	1.4876004191407617	0.9465337562301768	0.5318781067646423	0.071765322158198	0.2952005259697567
2631610.0	3024	1980	6909	203	7.12795487495424e-05	0.0001527209225077	7.32614665480374e-05	0.0001895113408067	2468	1721	1191	262	7.54510431565292e-05	8.08057452274234e-05	7.74053197109566e-05	0.0001187626383618	4349	2762	1762	275	6.86998808975645e-05	0.0001254452344693	7.0340656079167e-05	0.0001487099010511	9841	6463	9862	740	0.0002154304728036	0.0003589719022045	0.0002210074423381	0.0004569838802197	0.1144979111867553	2.0677307306267103	2.5867806056330824	1.5342955601149637	2.1141386694450217	2.078404945064356	0.5271516547004327	0.2536327946833815	1.6663004891223605	2.142562981765235	1.0709692251674432	1.8259891113398887	2.2847222222222223	0.4825769854132901	0.4051506093354794	0.1025252525252525	0.1522370714700755
2556847.0	981	535	3782	104	2.31234250407742e-05	8.35997291828551e-05	1.97953962642424e-05	9.70895539108419e-05	667	484	499	114	2.0391347562968e-05	3.3855639688064e-05	2.17688406392231e-05	5.16753464627999e-05	1173	788	795	128	1.85295378921231e-05	5.65998645874938e-05	2.00682248335929e-05	6.92176993983468e-05	2821	1807	5076	346	6.20443104958652e-05	0.0001740552334584	6.16324617370584e-05	0.0002179825997719	0.1914775871610404	3.536814750348213	4.904653214051619	2.3738217077895847	3.4491191907757024	3.5758647042056357	1.2701674484701229	0.3552056784968003	2.805337541304444	3.61536965373604	1.6602943765005516	3.054575074511404	3.855249745158002	0.7481259370314842	0.6777493606138107	0.1943925233644859	0.2355371900826446
1742043.0	1833	1228	3487	101	4.32061550456056e-05	7.70788618880528e-05	4.54369095560555e-05	9.42888937018753e-05	1638	1138	430	85	5.00765027108569e-05	2.91741985287927e-05	5.1183761668256e-05	3.85298635906841e-05	2687	1736	929	147	4.2445753040183e-05	6.6139967549411e-05	4.42112161308595e-05	7.94922016527889e-05	6158	4102	4846	333	0.0001357284107966	0.0001723930279662	0.0001408318873551	0.0002123109589453	0.0811799122379327	1.5075489147565664	2.075160802597085	0.7527751445939581	1.7980098402518996	1.5419819291476475	0.6973798646156883	0.4522620216445565	1.2701322217980209	1.7839787365178268	0.582592572353651	1.5582234455069488	1.9023458810692853	0.2625152625152625	0.3457387420915519	0.0822475570032573	0.0746924428822495
2866035.0	2029	1338	2785	79	4.78261257978908e-05	6.15614081899131e-05	4.95069910309465e-05	7.37507188361203e-05	1683	1184	2451	411	5.1452230807309e-05	0.0001662929316141	5.32527010678516e-05	0.0001863032227737	3206	2080	1665	269	5.06442442303039e-05	0.0001185393390417	5.29719640277579e-05	0.0001454653213918	6918	4602	6901	759	0.0001499226008355	0.0003463936788457	0.0001557316561265	0.0004055192630017	0.1649282920469361	2.603961667705498	1.489703116677384	3.498474613265586	2.746081329277777	2.5780863530735822	1.0148682009988723	0.3936517486270199	2.310483388863928	1.2871920349573465	3.231986815826796	2.340628058395821	1.3725973385904386	1.4563279857397504	0.5193387398627574	0.0590433482810164	0.3471283783783784
2331208.0	1351	900	5452	165	3.18447983996798e-05	0.0001205144694619	3.33006666127443e-05	0.0001540363114931	1040	714	1534	310	3.17946048957822e-05	0.0001040772570771	3.2113537637201e-05	0.0001405206789777	2185	1366	1548	258	3.45158058774841e-05	0.0001102095476496	3.47883186836141e-05	0.0001395169253497	4576	2980	8534	733	9.81552091729461e-05	0.0003348012741886	0.0001002025229335	0.0004340739158207	0.2459731543624161	4.33196593371981	4.625622462288778	4.375745847910506	4.010453239161998	4.337273849787093	0.3093838461366517	0.071331406973954	3.410937402198305	3.7844318544378592	3.273425080080384	3.1930167889110086	4.035529237601777	1.475	0.708466819221968	0.1833333333333333	0.4341736694677871
1299093.0	2247	1227	3768	115	5.29646646958406e-05	8.32902642942882e-05	4.53999088153747e-05	0.0001073586413437	1216	850	777	149	3.71752303396838e-05	5.27170982717951e-05	3.82304019490489e-05	6.75405844119051e-05	2324	1467	688	121	3.6711548219347e-05	4.89820211776047e-05	3.73605150138081e-05	6.54323564624997e-05	5787	3544	5233	385	0.0001268514432548	0.0001849893837436	0.0001209908257782	0.0002403315822181	0.1086343115124153	1.9863620292886923	2.3647325323997777	1.7666720978220156	1.7513772612159255	1.9609272971459064	0.3497891994051954	0.1783794839891857	1.4583151677038573	1.5725628543595616	1.4180705214224505	1.3342401384148423	1.6769025367156207	0.6389802631578947	0.2960413080895008	0.0937245313773431	0.1752941176470588
3879688.0	2714	1807	4271	132	6.39724521515404e-05	9.44088956477985e-05	6.68603384102543e-05	0.0001232290491945	1862	1302	729	136	5.69245714576408e-05	4.9460443552302e-05	5.8559980397249e-05	6.16477817450946e-05	3909	2545	343	79	6.17493295995814e-05	2.44198157905791e-05	6.48142540628096e-05	4.27202988474172e-05	8485	5654	5343	347	0.0001826463532087	0.0001682891549906	0.0001902345728703	0.000227597129787	0.0613724796604174	1.1964025589721454	1.8430814459593057	1.052728865803901	0.659118884651796	1.1849763988050008	0.602958451415284	0.5088358316868947	0.9213934580905933	1.4757742195681212	0.8688768713719158	0.3954668973563179	1.5736919675755343	0.3915145005370569	0.0877462266564338	0.073049252905368	0.1044546850998463
2393991.0	1512	1042	3268	96	3.56397743747712e-05	7.22379468454708e-05	3.85547717894217e-05	8.9621126686931e-05	1280	913	1509	297	3.91318214101934e-05	0.000102381082744	4.10639493876254e-05	0.0001346278763109	2365	1561	1124	188	3.7359213226659e-05	8.00229532029472e-05	3.97544403112164e-05	0.0001016634959913	5157	3516	5901	581	0.0001121308090116	0.0002546419827924	0.0001193731614882	0.0003259124989892	0.1652445961319681	2.7301991077903747	2.324514516035092	3.2784931385939715	2.557286562090435	2.7200980722398334	0.4973926959181045	0.1828583685986484	2.2709368195680915	2.026891250372417	2.616312736143963	2.1419871108485755	2.1613756613756614	1.17890625	0.4752642706131078	0.092130518234165	0.3253012048192771
2347491.0	2062	1372	2809	69	4.86039780163877e-05	6.20919194274564e-05	5.07650162140946e-05	6.44151848062317e-05	1810	1271	1285	254	5.53348412128517e-05	8.71833607197641e-05	5.71656951496954e-05	0.0001151362982592	3594	2320	1052	175	5.67733667385254e-05	7.48969277308723e-05	5.90841137232685e-05	9.46335733961772e-05	7466	4963	5146	498	0.0001607121859677	0.000224172207878	0.000167014825087	0.0002741850564616	0.1003425347572033	1.6416809484952837	1.2688892786829686	2.0140802619071008	1.6016754324082991	1.6282149909994563	0.3733037121397231	0.229271757233101	1.3948675175325795	1.2775069441131135	1.5755599692498166	1.3192264618692866	1.3622696411251212	0.7099447513812155	0.2927100723427935	0.0502915451895043	0.1998426435877262
2799584.0	5083	3259	3534	121	0.0001198128129278	7.81177797282416e-05	0.0001205854138788	0.0001129599617616	3819	2624	1175	248	0.0001167534577855	7.9720193654259e-05	0.0001180194996638	0.0001124165431822	7602	4643	1313	231	0.0001200865703801	9.34787700671438e-05	0.0001182446293177	0.0001249163168829	16504	10526	6022	600	0.0003566528410936	0.0002513167434496	0.0003568495428604	0.0003502928218268	0.0570017100513015	0.9816260909820894	0.9367630638572562	0.9525251632352192	1.0564227534366444	0.9819036601763734	0.0650148628349697	0.0662130771803942	0.7046536981984799	0.6519985452250078	0.6828079884428032	0.7784281770331457	0.6952587054888845	0.3076721654883477	0.1727177058668771	0.0371279533599263	0.0945121951219512
2474190.0	7614	4713	5302	165	0.0001794717209586	0.0001171987742272	0.0001743844908287	0.0001540363114931	5353	3575	1696	378	0.0001636505000068	0.0001150684667554	0.0001607925729033	0.0001713445698503	10018	6107	1732	280	0.000158251415689	0.0001233093905226	0.0001555287424603	0.0001514137174338	22985	14395	8730	823	0.0005013736366545	0.0003555766315053	0.0004907058061924	0.0004767945987773	0.0571726293852032	0.9716506158281616	0.8833142830597919	1.0656249026710078	0.9735417070735308	0.9741602976014436	0.0911568839772251	0.0935748297294292	0.7092048833639218	0.6530208413961498	0.7031354426085998	0.7791992885860244	0.6963488311006042	0.3168316831683168	0.1728888001597125	0.0350095480585614	0.1057342657342657
2857041.0	2040	1374	3787	105	4.80854098707231e-05	8.37102523573433e-05	5.08390176954562e-05	9.80231073138308e-05	1669	1170	1527	351	5.1024226510635e-05	0.0001036023282638	5.2623023859279e-05	0.0001591056720038	3106	1996	1663	307	4.90645734807623e-05	0.0001183969494452	5.08327116343292e-05	0.0001660143259007	6815	4540	6977	763	0.0001481742098621	0.0003057095300665	0.000154294753189	0.0004231431052184	0.1680616740088105	2.742433533693009	1.9281078147698307	3.0234992278146127	3.2658955338629707	2.7391675254824714	0.7127779338983682	0.2602169919391188	2.06317638103832	1.740865942130826	2.0304536756124296	2.4130842488954314	1.856372549019608	0.914919113241462	0.5354153251770766	0.0764192139737991	0.3
2742660.0	962	663	2792	93	2.26755707331547e-05	6.17161406341966e-05	2.45314910713883e-05	8.68204664779644e-05	804	568	1097	200	2.45796753232778e-05	7.44281297350827e-05	2.55469038906585e-05	9.06585025663156e-05	1351	891	1498	215	2.13413518263071e-05	0.0001066498077384	2.26913557445828e-05	0.0001162641044581	3117	2122	5387	508	6.85965978827396e-05	0.0002427940781077	7.27697507066296e-05	0.0002937430735024	0.239396795475966	4.036609589149505	3.539143471764964	3.5487080138687905	5.123717849509993	4.070523111714582	0.9121059351338372	0.2240758521942505	3.539447809390446	2.72170175385969	3.0280355112989104	4.997331406482634	2.9022869022869022	1.3644278606965174	1.1088082901554404	0.1402714932126696	0.352112676056338
1769649.0	1988	1325	2991	100	4.68597033446066e-05	6.61149629788259e-05	4.90259814020957e-05	9.33553402988865e-05	1645	1149	1239	223	5.02905048591939e-05	8.40623999469165e-05	5.16785080464202e-05	0.0001010842303614	2956	1919	847	158	4.66950673564499e-05	6.03019940951034e-05	4.88717302736863e-05	8.54405976948343e-05	6589	4393	5077	481	0.0001438452755602	0.0002104793570208	0.0001495762197222	0.0002798801683551	0.1094923742317323	1.871154177281032	1.9042013566891265	1.956020678278892	1.748262179717372	1.8694947382284637	0.1081402351341292	0.0578446319868239	1.4632344107312254	1.410912964869111	1.6715362111054362	1.2913996597281705	1.5045271629778671	0.7531914893617021	0.2865358592692828	0.0754716981132075	0.1940818102697998
3094418.0	2067	1348	7542	217	4.87218344131297e-05	0.0001667131563979	4.98769984377547e-05	0.0002025810884485	1554	1094	3159	531	4.7508476930813e-05	0.0002143285887266	4.92047761555994e-05	0.0002406983243135	2521	1634	1922	281	3.98234995959439e-05	0.0001368364021851	4.16135525102675e-05	0.0001519544807104	6142	4076	12623	1029	0.0001360538109398	0.0005178781473097	0.0001406953271036	0.0005952338934725	0.2524533856722277	4.230658584945069	4.061613464998628	4.891767489244214	3.651562328712685	4.201647760985176	0.6318499925548743	0.1503814761489483	3.806421472007473	3.421733980380953	4.511375707512758	3.436071755959816	3.648766328011611	2.0328185328185326	0.7623958746529155	0.1609792284866469	0.4853747714808044
2992291.0	1531	1016	4416	123	3.60876286823907e-05	9.76140677079556e-05	3.75927525317202e-05	0.0001148270685676	1228	882	1623	311	3.75420911654043e-05	0.0001101156377028	3.96696641400719e-05	0.0001409739714906	2099	1368	1262	196	3.31572890328783e-05	8.98478353577574e-05	3.483925326441e-05	0.0001059896022037	4858	3266	7301	630	0.0001067870088806	0.0002975775407685	0.0001121016699362	0.0003617906422619	0.192896509491733	3.2273439143931086	3.0545001585268503	3.5536971271757407	3.0422466692755883	3.216814651659393	0.2918131058266996	0.0907149268535468	2.786645528214256	2.70491775913188	2.9331247750065	2.7097461215440606	2.884389288047028	1.3216612377850163	0.6012386850881372	0.1210629921259842	0.3526077097505669
3113004.0	1855	1254	5056	140	4.37247231912703e-05	0.0001117610340424	4.6398928813757e-05	0.0001306974764184	1412	1014	816	151	4.31672904931196e-05	5.53631302313833e-05	4.56066206780418e-05	6.84471694375683e-05	2920	1898	590	104	4.61263858866149e-05	4.20049309517249e-05	4.83369171753291e-05	5.62393807611568e-05	6187	4166	6462	395	0.000133018399571	0.0002091290952255	0.0001403424666671	0.0002553840266171	0.0948151704272683	1.819720236376384	2.81682098617003	1.500816513478788	1.1634871242856395	1.8270415413114856	0.8736104917534596	0.4781557901121203	1.5721817124545625	2.5560146728318967	1.2825250229732994	0.9106486481507328	2.7256064690026958	0.5779036827195467	0.2020547945205479	0.1116427432216905	0.1489151873767258
2478313.0	3524	2348	3031	96	8.30651884237393e-05	6.69991483747313e-05	8.68777391185817e-05	8.9621126686931e-05	2616	1872	1394	323	7.99756600070829e-05	9.45786808119464e-05	8.41968381748464e-05	0.0001464134816446	5472	3383	1720	320	8.64395834149167e-05	0.000122455052944	8.61558434163005e-05	0.0001730442484958	11612	7603	6145	739	0.0002494804318457	0.0002840328821306	0.0002572304207097	0.0004090788568273	0.0971984742864658	1.5903206770748552	1.031577566315403	1.7389427538900228	2.008502750761307	1.5930076903222443	0.5045478035677735	0.3167265334831561	1.138497636986095	0.8065851609575537	1.1825933140604306	1.4166548253270297	0.8601021566401816	0.5328746177370031	0.3143274853801169	0.0408858603066439	0.172542735042735
3281690.0	1498	863	4142	118	3.53097764638937e-05	9.15573977460036e-05	3.19316392075537e-05	0.0001101593015526	996	723	708	160	3.04494485348068e-05	4.80356571125237e-05	3.25183301284263e-05	7.25268020530524e-05	1875	1262	322	69	2.96188265539051e-05	2.29247250278906e-05	3.21397204822262e-05	3.73126660819213e-05	4369	2848	5172	347	9.53780515526056e-05	0.0001625177798864	9.65896898182061e-05	0.0002199987696876	0.1218398876404494	2.277663072545996	3.449847996733625	2.2303359910124105	1.1609517918040335	2.2803785931833565	1.1452683771759793	0.5022272970810565	1.7039326893437698	2.5929758530084825	1.5775542554609514	0.773991669999772	2.765020026702269	0.7108433734939759	0.1717333333333333	0.1367323290845886	0.2213001383125864
4590684.0	1931	1174	4467	139	4.55161404217482e-05	9.8741404087735e-05	4.34388695592908e-05	0.0001297639230154	1332	964	1050	248	4.07215516549826e-05	7.12393219889123e-05	4.33577735045684e-05	0.0001124165431822	2754	1792	1049	191	4.35041324423759e-05	7.46833433362025e-05	4.56373843931453e-05	0.0001032857858209	6017	3930	6566	578	0.0001297418245191	0.0002446640694128	0.000132434027457	0.0003454662520186	0.1470737913486005	2.6085913012859887	2.987276702453824	2.5927655895512074	2.2631837296182438	2.614408673874425	0.3625313443713987	0.1386666698263914	1.8857763895310544	2.169371198278382	1.7494255276050026	1.716695383711548	2.3133091662351117	0.7882882882882883	0.3809005083514887	0.1183986371379897	0.2572614107883817
2479717.0	1288	878	4202	125	3.0359807800731e-05	9.28836758398617e-05	3.24866503177661e-05	0.0001166941753736	936	677	710	157	2.8615144406204e-05	4.81713510591693e-05	3.04493907288307e-05	7.11669245145577e-05	1874	1230	255	55	2.96030298464097e-05	1.8154673546932e-05	3.13247671894915e-05	2.97419802102271e-05	4098	2785	5167	337	8.85779820533447e-05	0.0001592097004459	9.42608082360882e-05	0.0002176030800983	0.1210053859964093	2.3085212631880405	3.592065486350958	2.3372199840824406	0.9494717081314692	2.2929190595216227	1.3218537733459006	0.5764938661296148	1.797395885018226	3.059428980891811	1.6834215608125798	0.6132707915752017	3.262422360248447	0.7585470085470085	0.1360725720384205	0.1423690205011389	0.2319054652880354
2083388.0	1278	870	3889	111	3.01240950072471e-05	8.5964925116902e-05	3.21906443923194e-05	0.0001036244277317	1125	794	1438	272	3.43932024113028e-05	9.75639476381485e-05	3.57116931147586e-05	0.0001232955634901	2153	1409	993	170	3.40103112376308e-05	7.06964346356998e-05	3.58834121707264e-05	9.19297570134293e-05	4556	3073	6320	553	9.85276086561807e-05	0.0002542253073907	0.0001037857496778	0.0003188497482353	0.1799544419134396	3.0721919842093954	3.219085224538857	3.4525264062359886	2.561901208726894	3.077837613167247	0.4618078349250557	0.1500429499429739	2.580244368640244	2.8536932012802705	2.83672181704387	2.0786764973052505	3.043035993740219	1.278222222222222	0.461216906641895	0.1275862068965517	0.3425692695214106
2030609.0	1990	1332	3738	110	4.69068459033034e-05	8.26271252473591e-05	4.92849865868615e-05	0.0001026908743287	1655	1179	675	149	5.05962222139611e-05	4.57967069928722e-05	5.30278163505042e-05	6.75405844119051e-05	3091	2030	820	135	4.88276228683311e-05	5.83797345430753e-05	5.16985995078599e-05	7.30030423341939e-05	6736	4541	5233	394	0.0001463306909855	0.0001868035667833	0.0001540114024452	0.0002432345010748	0.0867650297291345	1.5793278758132676	2.0836137217510284	1.2736821740023037	1.412089360817115	1.5897950855234824	0.4332225426437578	0.2725021272166707	1.2765850111499195	1.7615152683190771	0.9051408383655062	1.1956292588828763	1.8783919597989949	0.4078549848942598	0.2652863151083792	0.0825825825825825	0.1263782866836302
2851147.0	1525	1049	4849	125	3.59462010063003e-05	0.0001071853746186	3.88137769741875e-05	0.0001166941753736	1276	876	733	156	3.90095344682866e-05	4.97318314455931e-05	3.93998024792551e-05	7.07136320017261e-05	2171	1420	828	147	3.42946519725483e-05	5.89492929288614e-05	3.6163552365104e-05	7.94922016527889e-05	4972	3345	6410	428	0.0001092503874471	0.000215866498993	0.0001143771318185	0.0002669000090281	0.1279521674140508	2.333508497587016	3.0065142964882203	1.7947712311237716	2.1981303399135883	2.3331386225085264	0.6170500315141664	0.2644720830392543	1.9758877202840532	2.9818276095383096	1.2748634948726023	1.7189062882471675	3.179672131147541	0.5744514106583072	0.3813910640257946	0.1191611058150619	0.1780821917808219
2039852.0	5030	3298	4997	118	0.0001185635351224	0.0001104568605834	0.0001220284427653	0.0001101593015526	3649	2493	1029	231	0.0001115562627545	6.98145355491341e-05	0.0001121275200693	0.000104710570464	7663	4568	1874	302	0.0001210501695373	0.0001334190518703	0.0001163345825378	0.0001633105095179	16342	10359	7900	651	0.0003511699674143	0.000313690448003	0.0003504905453726	0.0003781803815347	0.0628439038517231	1.0790030901765508	0.9027346334696068	0.9338525493053268	1.4038001938489473	1.0801291255412937	0.2807388493173915	0.2599123037041544	0.8932724239283175	0.9316259039456692	0.6258235425363233	1.102179801815054	0.9934393638170974	0.2819950671416826	0.244551742137544	0.0357792601576713	0.0926594464500601
2494176.0	3629	2321	3710	112	8.55401727553206e-05	8.20081954702254e-05	8.58787191201993e-05	0.0001045579811347	2726	1892	1023	228	8.33385509095214e-05	6.94074537091974e-05	8.50963770442358e-05	0.0001033506929256	5145	3220	1300	209	8.12740600639157e-05	9.25532376902414e-05	8.20046750814329e-05	0.0001130195247988	11500	7433	6033	549	0.0002501527837287	0.0002439688868696	0.0002529797712458	0.0003209281988592	0.0738598143414503	1.268592335579986	1.2175074594249182	1.2145134318923476	1.3782083117403794	1.270076401019215	0.0936569465516244	0.0737411910625741	0.9752795201119702	0.9587097246670512	0.8328372998056008	1.1387795517715678	1.0223201984017636	0.3752751283932501	0.2526724975704567	0.0482550624730719	0.120507399577167
3226570.0	2184	1412	4779	141	5.14796740968918e-05	0.0001056380501757	5.22450458413277e-05	0.0001316310298214	1760	1222	1477	301	5.3806254439016e-05	0.0001002099795977	5.49618249196914e-05	0.0001364410463623	3117	1891	1452	233	4.92383372632119e-05	0.0001033748470201	4.81586461425434e-05	0.000125997843436	7061	4525	7708	675	0.0001545242657991	0.0003092228767937	0.0001553655169035	0.0003940699196197	0.149171270718232	2.5364052942614226	2.519493048607398	2.482469360536402	2.6163078393662187	2.539423416170006	0.069109328366403	0.0272145747441498	2.0011282706609115	2.052034167443926	1.8624225128191736	2.099478836328128	2.1881868131868134	0.8392045454545455	0.465832531280077	0.0998583569405099	0.246317512274959
2400682.0	1434	953	3339	86	3.38012145855965e-05	7.38073759232028e-05	3.52617058688281e-05	8.02855926570424e-05	1036	754	864	150	3.16723179538753e-05	5.86197849508764e-05	3.39126153759798e-05	6.79938769247367e-05	1873	1203	1245	185	2.95872331389143e-05	8.8637523787962e-05	3.06371503487465e-05	0.0001000412061616	4343	2910	5448	421	9.50607656783861e-05	0.000221064684662	9.98114715935544e-05	0.0002483206757434	0.1446735395189003	2.4878971502854386	2.276849366156619	2.0049729627428428	3.265356112524125	2.515726147141196	0.6632782285235295	0.2636527943541316	2.32550919492818	2.1835717097176106	1.85082080308252	2.9958030672149074	2.3284518828451883	0.833976833976834	0.6647090229578216	0.0902413431269674	0.1989389920424403
1121364.0	2328	1531	3864	111	5.48739383230605e-05	8.54123092444611e-05	5.66481339823461e-05	0.0001036244277317	1662	1180	837	151	5.08102243622981e-05	5.67879166711615e-05	5.30727932939737e-05	6.84471694375683e-05	3145	2013	809	128	4.96806450730835e-05	5.75965917626195e-05	5.12656555710946e-05	6.92176993983468e-05	7135	4724	5510	390	0.0001553648077584	0.0001997968176782	0.0001609865828474	0.0002412892965676	0.0825571549534293	1.498816188901403	1.8292646279221425	1.289684698870755	1.3501768118883513	1.4897087128937496	0.2956154402385136	0.1984384179805745	1.2859850345832111	1.556518665411099	1.1176474298999344	1.1593366325636698	1.6597938144329898	0.5036101083032491	0.2572337042925278	0.0725016329196603	0.1279661016949152
2364457.0	857	611	3607	102	2.02005864015734e-05	7.9731418075769e-05	2.26074525559853e-05	9.52224471048642e-05	698	515	660	163	2.13390713627461e-05	4.47790023930306e-05	2.31631258867767e-05	7.38866795915472e-05	1436	953	607	141	2.26840719634175e-05	4.32152425215204e-05	2.42703277492564e-05	7.62476219934914e-05	2991	2079	4874	406	6.4223729727737e-05	0.0001677256629903	7.00409061920183e-05	0.0002453567486899	0.1952861952861952	3.5030493183119367	4.211993671956382	3.1898406092818163	3.1415983657586777	3.514477548998959	0.6045480831614659	0.1720164874388403	2.6115839690615554	3.946985324622003	2.098451316452603	1.9050919337239556	4.208868144690782	0.9455587392550144	0.4227019498607242	0.1669394435351882	0.316504854368932
2811489.0	1717	1160	2939	89	4.04718866411919e-05	6.49655219641489e-05	4.29208591897593e-05	8.30862528660089e-05	1236	904	952	228	3.7786665049218e-05	6.45903186032805e-05	4.06591568964002e-05	0.0001033506929256	2435	1608	996	203	3.84649827513381e-05	7.09100190303696e-05	4.09514029599205e-05	0.0001097749451395	5388	3672	4887	520	0.0001167235344417	0.0002004658595977	0.000124531419046	0.0002962118909311	0.1416122004357298	2.378611704582631	1.9358012498928	2.5418798817923904	2.680615002297668	2.3860987113276195	0.3960905341539805	0.1659992238684864	1.717441650105505	1.6052012237558406	1.7093416028948338	1.843495406946538	1.7117064647641236	0.7702265372168284	0.4090349075975359	0.0767241379310344	0.252212389380531
3228439.0	6696	4313	2569	92	0.0001578332865168	5.6786807052024e-05	0.0001595841945564	8.58869130749755e-05	5168	3503	1394	278	0.0001579947289436	9.45786808119464e-05	0.0001575542329735	0.0001260153185671	8741	5337	2268	375	0.0001380790202174	0.0001614698023703	0.0001359189288539	0.000202786228706	20605	13153	6231	745	0.0004539070356779	0.0003128352902343	0.0004530573563838	0.0004146884603482	0.0566410704782179	0.915311173088874	0.5381918511022812	0.799821853014227	1.491964588125735	0.9433260974140812	0.4928140720321229	0.5224217514845219	0.6892056426644445	0.3597898029322194	0.5986192162506163	1.169401420404578	0.3836618876941458	0.2697368421052631	0.2594668802196545	0.0213308601901228	0.0793605481016271
1281079.0	2572	1598	5588	161	6.06253304840685e-05	0.0001235206998079	5.91271836079615e-05	0.0001503020978812	1668	1203	1579	284	5.09936547751583e-05	0.0001071303708766	5.41072629937715e-05	0.0001287350736441	3379	2172	1611	217	5.33770746270109e-05	0.0001146948199376	5.53149547443703e-05	0.0001173456310112	7619	4973	8778	662	0.0001649960598862	0.0003453458906223	0.0001685494013461	0.0003963828025366	0.1331188417454253	2.35173070548418	2.542013481950488	2.379256804376137	2.1214087863489195	2.347559690891848	0.2120863214423524	0.0903433136397822	2.093055378779892	2.0374437355085355	2.1008568879591047	2.1487655653492843	2.172628304821151	0.9466426858513188	0.4767682746374667	0.1007509386733416	0.2360764754779717
2268764.0	2960	1945	7208	217	6.97709868712453e-05	0.0001593302083421	7.19664406242084e-05	0.0002025810884485	2471	1721	1201	244	7.55427583629594e-05	8.14842149606511e-05	7.74053197109566e-05	0.0001106033731309	4239	2747	1165	205	6.69622430730687e-05	8.29419399301009e-05	6.99586467231976e-05	0.0001108564716926	9670	6413	9574	666	0.0002122759883072	0.0003237563632329	0.0002193304070583	0.0004240409332721	0.1038515515359426	1.933343118993009	2.814938278055603	1.4288859414819295	1.5846000013582464	1.9428080736319264	0.7592891657411256	0.3908204706611571	1.5251671459155742	2.2836169515005773	1.0786502469124155	1.2386374189943918	2.435135135135136	0.4860380412788345	0.274828969096485	0.1115681233933161	0.1417780360255665
2235089.0	2591	1737	4157	113	6.1073184791688e-05	9.18889672694682e-05	6.42702865625964e-05	0.0001054915345377	2081	1456	1002	181	6.36197815270411e-05	6.79826672694192e-05	6.54864296915472e-05	8.20459448225156e-05	3998	2529	1007	174	6.31552365666735e-05	7.16931618108255e-05	6.44067774164422e-05	9.40928101196277e-05	8670	5722	6166	468	0.0001878482028854	0.0002315647963497	0.0001941634936705	0.0002816302894798	0.0817895840615169	1.4504801296876806	1.6413733340827092	1.252869414456807	1.460914734349169	1.4517191609628952	0.1944151301174863	0.1339206200106464	1.2327229794738577	1.5045714020463887	1.0685775027461184	1.1351895061803534	1.604399845619452	0.4814992791926958	0.2518759379689845	0.0650546919976971	0.1243131868131868
2460932.0	5127	3207	6418	189	0.0001208499492192	0.000141867546773	0.0001186613753634	0.0001764415931648	3422	2406	1636	375	0.0001046164788013	0.000110997648356	0.0001082145259875	0.0001699846923118	6940	4310	1730	334	0.0001096291500181	0.0001231670009262	0.0001097640216152	0.0001806149343675	15489	9923	9784	898	0.0003350955780387	0.0003760321960553	0.0003366399229661	0.0005270412198442	0.0904968255567872	1.5655933354561564	1.4869336599584178	1.5708121507775687	1.6454839364457892	1.5677432490605918	0.0793196770156487	0.0505948133172813	1.12216400543451	1.1739148232133545	1.0609958357212526	1.1234876937918872	1.2518041739808856	0.478082992402104	0.2492795389048991	0.058933582787652	0.155860349127182
1956417.0	2281	1541	5198	171	5.3766088193686e-05	0.0001148998921979	5.70181413891543e-05	0.000159637631911	1401	1006	1682	367	4.28310014028758e-05	0.0001141186091289	4.52468051302861e-05	0.0001663583522091	3288	2104	1712	283	5.1939574244928e-05	0.0001218854945582	5.3583178997309e-05	0.0001530360072635	6970	4651	8592	821	0.0001485366638414	0.000350903995885	0.0001558481255167	0.0004790319913838	0.1765211782412384	3.0737103176288705	2.799769126486565	3.676687265102558	2.856045686859781	3.1108340261496346	0.4908504648434139	0.1577874167240459	2.362406605952034	2.1370327665272333	2.664392738695989	2.346678738324513	2.2788250767207363	1.2005710206995004	0.5206812652068127	0.1109669046073977	0.3648111332007952
3346074.0	1028	692	2880	96	2.42312751701487e-05	6.36613485051884e-05	2.56045125511322e-05	8.9621126686931e-05	824	581	1159	259	2.5191110032812e-05	7.86346420810946e-05	2.61316041557616e-05	0.0001174027608233	1672	1104	1312	235	2.64120949323357e-05	9.34075752689205e-05	2.81158885993484e-05	0.0001270793699891	3524	2377	5351	590	7.58344801352964e-05	0.0002357035658552	7.98520053062423e-05	0.0003341032574994	0.2482120319730753	4.184030898385992	3.500208274145334	4.492749856591356	4.5198418517010746	4.170933327479255	0.5810228626543873	0.13930284112346	3.108131887166378	2.627238890985601	3.1215235048662477	3.5365454920640857	2.801556420233463	1.4065533980582523	0.784688995215311	0.1387283236994219	0.4457831325301205
2405661.0	1518	1031	3732	111	3.57812020508616e-05	8.24944974379733e-05	3.81477636419326e-05	0.0001036244277317	1248	909	1151	228	3.81535258749386e-05	7.80918662945125e-05	4.08840416137475e-05	0.0001033506929256	2314	1491	1126	201	3.65535811443928e-05	8.01653427993937e-05	3.79717299833592e-05	0.0001086934185864	5080	3431	6009	540	0.0001104883090701	0.0002407517065318	0.000117003535239	0.0003156685392438	0.1573885164675021	2.6979401827388574	2.7163958732772078	2.527898144268783	2.8624826583891223	2.7022588919783708	0.1677396493154453	0.0620738633938365	2.178979011969977	2.305526162053208	2.046779806156989	2.193091354927089	2.458498023715415	0.9222756410256412	0.4866032843560933	0.107662463627546	0.2508250825082508
1975888.0	9874	5926	3315	100	0.000232742812286	7.32768646856596e-05	0.0002192663892745	9.33553402988865e-05	7740	5019	1184	244	0.0002366252325897	8.0330816414164e-05	0.0002257392792732	0.0001106033731309	15107	8581	1711	257	0.0002386408601332	0.00012181429976	0.0002185348189048	0.0001389761620732	32721	19526	6210	601	0.000708008905009	0.0002754219808598	0.0006635404874527	0.000342934875503	0.0307794735224828	0.5168258485921643	0.4257622000698646	0.4899606904345731	0.635945167775493	0.5172226860933103	0.1077108735637171	0.2082485483714559	0.3890092044199626	0.3148405055603402	0.3394854197711656	0.5104503046628646	0.3357302005266356	0.1529715762273902	0.113258754219898	0.0168747890651366	0.0486152620043833
3346357.0	1461	993	4391	115	3.44376391280031e-05	9.70614518355147e-05	3.67417354960612e-05	0.0001073586413437	1066	765	1203	263	3.25894700181767e-05	8.16199089072967e-05	3.4407361754144e-05	0.0001192159308747	2305	1508	1522	255	3.6411410776934e-05	0.0001083584828958	3.84046739201245e-05	0.0001378946355201	4832	3266	7116	633	0.0001034385199231	0.0002870398436386	0.0001095537711703	0.0003644692077385	0.1938150642988365	3.326852228317518	2.921980682028727	3.4648378950572027	3.59056910122186	3.325795892769263	0.3553197537007654	0.1068375105259103	2.7749801897010515	2.818469973355078	2.5044871506585835	2.975948489324759	3.005475701574264	1.1285178236397748	0.6603036876355748	0.1158106747230614	0.3437908496732026
1890513.0	889	608	3734	114	2.0954867340722e-05	8.25387067077686e-05	2.24964503339428e-05	0.0001064250879407	738	526	717	177	2.25619407818147e-05	4.86462798724287e-05	2.36578722649408e-05	8.02327747711893e-05	1532	912	496	79	2.42005558829774e-05	3.53126199187383e-05	2.322616884294e-05	4.27202988474172e-05	3159	2046	4947	370	6.7717364005514e-05	0.0001664976064989	6.93804914418236e-05	0.0002293781615593	0.1808406647116324	3.3060901817283384	4.730750245523183	3.391377460858485	1.839317501577656	3.320481735986442	1.4470195164696082	0.4357860188740748	2.4587136393162417	3.938879944487624	2.156121246078192	1.4591656526194547	4.200224971878515	0.9715447154471544	0.3237597911227154	0.1875	0.3365019011406844
1781977.0	1507	851	4221	121	3.55219179780293e-05	9.33036639029168e-05	3.14876303193837e-05	0.0001129599617616	959	696	1264	325	2.93182943221684e-05	8.57585742799859e-05	3.13039526547506e-05	0.0001473200666702	1881	1274	694	146	2.97136067988776e-05	4.94091899669443e-05	3.24453279670017e-05	7.89514383762393e-05	4347	2821	6179	592	9.45538190990753e-05	0.0002284714281498	9.52369109411361e-05	0.0003392314668081	0.2098546614675647	3.5619746950609485	3.587439277450553	4.706117093102718	2.4333684793242445	3.575641616625839	1.13642023651407	0.3178227457779886	2.416310946788974	2.6266505080222906	2.925087433041471	1.6628472706588648	2.80092899800929	1.3180396246089676	0.3689526847421584	0.1421856639247943	0.4669540229885057
2402799.0	1723	1153	3343	110	4.06133143172823e-05	7.38957944627934e-05	4.26618540049935e-05	0.0001026908743287	1313	961	894	216	4.0140688680925e-05	6.06551941505596e-05	4.32228426741599e-05	9.79111827716208e-05	2722	1761	750	152	4.29986378025225e-05	5.3396098667447e-05	4.48478983908085e-05	8.21960180355368e-05	5758	3875	4987	478	0.0001237526408007	0.0001879470872808	0.0001307325950699	0.0002827980751359	0.1233548387096774	2.163179542062129	2.4070888789005798	2.2652647700600097	1.8327730169042376	2.1683755552882755	0.2991660363234146	0.1379678144746664	1.5187319322218205	1.819496775995657	1.511065109836622	1.2418090757357558	1.9402205455600696	0.6808834729626809	0.2755326965466568	0.0954032957502168	0.2247658688865765
2620220.0	3462	2120	9582	261	8.16037691041389e-05	0.0002118066115891	7.84415702433531e-05	0.00024365743818	2462	1702	2090	407	7.5267612743669e-05	0.0001418001742445	7.65507577850367e-05	0.0001844900527224	4802	2785	1986	348	7.5855789392988e-05	0.0001413928692714	7.09264037583201e-05	0.0001881856202392	10726	6607	13658	1016	0.0002327271712407	0.0004949996551051	0.0002259187317867	0.0006163331111418	0.1537762978658998	2.728118674655573	3.106228463097943	2.410035616374553	2.6532519663683733	2.7231720152802894	0.3533238314734628	0.1297471586410585	2.1269525705408183	2.595549371240468	1.883946747818533	1.863969387212918	2.767764298093588	0.8489033306255077	0.4135776759683465	0.1231132075471698	0.2391304347826087
2427120.0	5303	3435	3643	109	0.0001249984943845	8.05271849320838e-05	0.0001270975442386	0.0001017573209257	3859	2715	933	225	0.0001179763272046	6.33012261101478e-05	0.0001221124015196	0.0001019908153871	8678	5231	970	197	0.0001370838276452	6.90589542765647e-05	0.0001332193960717	0.0001065303654802	17840	11381	5546	531	0.0003800586492343	0.0002128873653187	0.0003824293418299	0.0003102785017931	0.0466567085493366	0.8113355013724554	0.8006238164182871	0.8352207811647179	0.7996610750499447	0.8118352242109831	0.0202582063189922	0.0249535936786692	0.5601434561418398	0.6442252391007143	0.536558711480888	0.5037717100758443	0.6869696398265133	0.2417724799170769	0.1117769071214565	0.0317321688500727	0.0828729281767955
2862472.0	5145	3326	3174	103	0.0001212742322474	7.01601111650931e-05	0.0001230644635044	9.61560005078531e-05	3921	2734	633	178	0.0001198717748041	4.29471341133157e-05	0.0001229669634455	8.06860672840208e-05	7437	4636	1186	230	0.0001174801136434	8.44370306927895e-05	0.0001180663582849	0.0001243755536064	16503	10696	4993	511	0.000358626120695	0.0001975442759711	0.0003640977852349	0.0003012176213982	0.0477748691099476	0.8272986917617956	0.7813466029892144	0.656160524934663	1.0534377058219715	0.8303149445819497	0.2031150252251146	0.2446240749374682	0.5508362736887898	0.5785244718924804	0.3582756172877385	0.7187346698445516	0.6169096209912537	0.1614384085692425	0.1594729057415624	0.0309681298857486	0.0651060716898317
3955568.0	1502	1005	4475	118	3.54040615812873e-05	9.89182411669161e-05	3.71857443842311e-05	0.0001101593015526	1065	768	1599	286	3.25588982827e-05	0.0001084873103431	3.45422925845524e-05	0.0001296416586698	2100	1407	915	154	3.31730857403738e-05	6.51432403742853e-05	3.58324775899305e-05	8.3277544588636e-05	4667	3180	6989	558	0.0001011360456043	0.0002725487918843	0.0001075605145587	0.0003230785048111	0.1754716981132075	3.0036905841946617	2.9624067872448965	3.7531283817501104	2.324080001993452	3.013205056996153	0.7158772004181818	0.2375799810756443	2.6948729333422943	2.793980033612838	3.3320325952412264	1.963737738603007	2.9793608521970705	1.5014084507042254	0.4357142857142857	0.117412935323383	0.3723958333333333
2495584.0	936	683	4478	139	2.20627174700965e-05	9.8984555071609e-05	2.52715058850048e-05	0.0001297639230154	786	571	879	276	2.40293840846969e-05	5.9637489550718e-05	2.56818347210669e-05	0.0001251087335415	1404	976	521	139	2.21785773235642e-05	3.70924898743198e-05	2.48560754284095e-05	7.51660954403922e-05	3126	2230	5878	554	6.82706788783576e-05	0.0001957145344966	7.58094160344812e-05	0.0003300387519973	0.2484304932735426	4.353532440444931	5.134791872153421	4.871487372312728	3.024053240298762	4.343444161588304	1.1501854708241792	0.2648095446917363	2.8667436403454776	4.486507847719633	2.4818567692169062	1.6724467639729954	4.784188034188034	1.118320610687023	0.3710826210826211	0.2035139092240117	0.4833625218914185
4398751.0	1507	1004	4860	146	3.55219179780293e-05	0.0001074285256025	3.71487436435503e-05	0.0001362987968363	1077	756	1767	317	3.29257591084206e-05	0.0001198856018613	3.40025692629187e-05	0.0001436937265676	2147	1407	782	127	3.39155309926583e-05	5.56743322105914e-05	3.58324775899305e-05	6.86769361217972e-05	4731	3167	7409	590	0.0001023632080791	0.0002829884596744	0.0001069837904963	0.0003486694595257	0.1862961793495421	3.259086800983731	3.669001518439344	4.225966733763978	1.9166114302153787	3.2705265608062337	1.2051419826736365	0.3684856124136019	2.764552469435346	3.0242884314114384	3.64108847017106	1.641558618753256	3.2249502322495025	1.6406685236768803	0.3642291569632044	0.1454183266932271	0.4193121693121693
4019254.0	1419	953	3379	75	3.34476453953706e-05	7.46915613191082e-05	3.52617058688281e-05	7.00165052241648e-05	1072	750	961	147	3.2772900431037e-05	6.52009413631855e-05	3.37327076021019e-05	6.66339993862419e-05	1940	1240	658	108	3.06456125411072e-05	4.68461772309068e-05	3.15794400934711e-05	5.84024338673551e-05	4431	2943	4998	330	9.68661583675148e-05	0.0001867386799132	0.0001005738535644	0.0001950529384777	0.1121304791029561	1.9394000683567585	1.9856244472296076	1.9753528288399207	1.8493815499733808	1.9367862753476368	0.0758687422420962	0.0391724906396698	1.927801030414612	2.233088770112531	1.9894772969632584	1.5286422213968998	2.3812544045102184	0.8964552238805971	0.3391752577319588	0.0786988457502623	0.196
2856784.0	2321	1575	4428	119	5.47089393676217e-05	9.78793233267272e-05	5.82761665723024e-05	0.0001110928549556	1837	1308	1110	229	5.61602780707229e-05	7.53101403882787e-05	5.88298420580658e-05	0.0001038039854384	3282	2125	1411	225	5.18447939999555e-05	0.000100455860293	5.41179920956661e-05	0.0001216717372236	7440	5008	6949	573	0.0001627140114383	0.000273645324008	0.000171224000726	0.0003365685776177	0.1144169329073482	1.9656623848913068	1.9063171359730515	1.7644783974763036	2.248267766633267	1.9730211000275404	0.2486968084691881	0.126048732304848	1.6817563625229923	1.7890919556860383	1.340985888521426	1.9376267613887368	1.9077983627746664	0.6042460533478498	0.4299207800121877	0.0755555555555555	0.1750764525993883
2450345.0	1109	749	4558	125	2.61405487973686e-05	0.0001007529258634	2.77135547699394e-05	0.0001166941753736	989	713	839	191	3.02354463864698e-05	5.69236106178071e-05	3.20685606937316e-05	8.65788699508314e-05	1661	1133	765	144	2.62383311498861e-05	5.44640206407959e-05	2.88544400208893e-05	7.78699118231401e-05	3759	2595	6162	460	8.26143263337245e-05	0.000212140557122	8.86365554845603e-05	0.0002811429571475	0.1772639691714836	3.171862394816015	4.210725630195118	2.6998052945904383	2.6987150596846043	3.203081994823387	0.8726451564535876	0.2724392188098525	2.567842244032205	3.854277377433719	1.8826780292974312	2.0757425588415264	4.110009017132552	0.8483316481294236	0.4605659241420831	0.1668891855807743	0.2678821879382889
2723701.0	1186	838	10095	336	2.79555373071949e-05	0.0002231462892916	3.1006620690533e-05	0.0003136739434042	872	629	2001	502	2.66585533356943e-05	0.0001357617936188	2.82904974422962e-05	0.0002275528414414	2009	1322	2070	458	3.17355853582909e-05	0.0001473732323221	3.36677579061038e-05	0.0002476695806597	4067	2789	14166	1296	8.63496760011801e-05	0.0005062813152326	9.2964876038933e-05	0.0007888963655054	0.4646826819648619	8.485961570851943	10.11635374699093	8.043437267426524	7.356283758200565	8.50535825753934	1.4368454463112634	0.168934147487275	5.8631524596071545	7.982185670034286	5.092616688881711	4.643784907644656	8.511804384485666	2.294724770642202	1.0303633648581385	0.4009546539379475	0.7980922098569158
5203393.0	2045	1365	3376	104	4.82032662674651e-05	7.46252474144153e-05	5.05060110293288e-05	9.70895539108419e-05	1501	1088	1093	231	4.58881749505472e-05	7.41567418417916e-05	4.89349144947825e-05	0.000104710570464	2891	1893	1052	193	4.56682813692479e-05	7.48969277308723e-05	4.82095807233393e-05	0.000104367312374	6437	4346	5521	528	0.0001397597225872	0.000223678916987	0.0001476505062474	0.000306167436749	0.121491026231017	2.0735955773561145	1.922336607705211	2.1397926520371127	2.164866626261148	2.0756652953344905	0.1333770628085455	0.0642575000450889	1.6004533555612954	1.5481367382936824	1.616031622998929	1.6400207208433817	1.6508557457212714	0.7281812125249834	0.3638879280525769	0.0761904761904762	0.2123161764705882
2550126.0	2996	1999	4396	125	7.06195529277874e-05	9.71719750100029e-05	7.39644806209731e-05	0.0001166941753736	2400	1708	1037	258	7.33721651441127e-05	7.03573113357163e-05	7.68206194458535e-05	0.0001169494683105	4828	3083	1678	361	7.62665037878688e-05	0.0001194648714186	7.85156562969123e-05	0.0001952155428344	10224	6790	7111	744	0.0002202582218597	0.0002869941577643	0.0002293007563637	0.0004288591865185	0.1095729013254786	1.8702911988579536	1.5777056013087265	1.5223708055742906	2.486326320653541	1.8621342425121865	0.5412737733490885	0.2906738735542834	1.3029895335626085	1.3759924975646178	0.9589101152668068	1.566413372650268	1.4672897196261685	0.4320833333333333	0.3475559237779619	0.0625312656328164	0.1510538641686182
2442251.0	2488	1691	4663	145	5.86453430188034e-05	0.0001030739125276	6.25682524912784e-05	0.0001353652434333	1963	1422	1147	286	6.00123167407889e-05	7.78204784012214e-05	6.39572136135853e-05	0.0001296416586698	4194	2721	937	218	6.6251391235775e-05	6.67095259351971e-05	6.92964971728506e-05	0.0001178863942878	8645	5834	6747	649	0.0001849090509953	0.000247603916864	0.0001958219632777	0.000382893296391	0.1112444292080905	1.9553133365740465	2.163481287129907	2.0270060458397223	1.7011883586806498	1.96389189721676	0.2375210195768967	0.1209440396966416	1.339057853205323	1.7575805208360962	1.29674177948089	1.0069150955304726	1.8741961414791	0.5843097300050942	0.2234144015259895	0.0857480780603193	0.2011251758087201
2428595.0	5694	3669	3044	85	0.0001342148646097	6.72865086284006e-05	0.0001357557175579	7.93520392540535e-05	4145	2859	911	205	0.0001267198435509	6.18085926970468e-05	0.0001285890813792	9.29249651304734e-05	7865	4771	1146	176	0.0001242411044514	8.1589238763859e-05	0.0001215044424886	9.51743366727268e-05	17704	11299	5101	466	0.0003851758126121	0.0002106843400893	0.0003858492414258	0.0002674513410572	0.0412425878396318	0.6931498428477064	0.584520789853361	0.7226505091551617	0.7832992335375426	0.6968235108486884	0.1018748879730342	0.1461989820764756	0.5469822693707781	0.5013342510464199	0.4877578046584309	0.6567008489189233	0.5345978222690552	0.2197828709288299	0.1457088366179275	0.0231670754974107	0.0717033927946834
947199.0	2994	2008	6359	182	7.05724103690906e-05	0.000140563373314	7.42974872871005e-05	0.0001699067193439	2141	1549	2310	528	6.54540856556439e-05	0.0001567265083756	6.96692854342079e-05	0.000239338446775	4543	2944	2095	421	7.17644421516752e-05	0.0001491531022777	7.49757029315958e-05	0.0002276613394273	9678	6501	10764	1131	0.0002077909381764	0.0004464429839674	0.0002189424756529	0.0006369065055464	0.1739732348869404	2.9090129891292467	2.2868434121782086	3.4353509625273677	3.036468222712192	2.919554199139256	0.5831115373436424	0.1997262244748035	2.148519987856261	1.99176098108113	2.394449587152486	2.078370538468936	2.1239144956579827	1.0789350770667911	0.4611490204710544	0.0906374501992031	0.3408650742414461
2769324.0	913	551	3951	108	2.15205780450834e-05	8.73354124805554e-05	2.03874081151356e-05	0.0001008237675227	677	490	975	140	2.06970649177351e-05	6.61507989897043e-05	2.20387023000399e-05	6.34609517964209e-05	1319	855	1176	184	2.08358571864538e-05	8.37250827105568e-05	2.17745332902563e-05	9.95004428851235e-05	2909	1896	6102	432	6.30535001492723e-05	0.0002372112941808	6.42006437054318e-05	0.0002637851622043	0.2278481012658227	4.108761952833536	4.945394086060822	2.879523074110675	4.569578670586162	4.131498610252553	1.1004050908417338	0.2663452646724883	3.762063860360298	4.058228003801602	3.19614395821991	4.018317171274803	4.327491785323111	1.4401772525849337	0.8915845337376801	0.1960072595281306	0.2857142857142857
2361470.0	4054	2711	3721	112	9.55579664783879e-05	8.22513464540994e-05	0.0001003090079857	0.0001045579811347	3244	2284	792	180	9.9174709886459e-05	5.37348028716367e-05	0.0001027273388842	8.1592652309684e-05	7048	4208	543	105	0.0001113351944276	3.86587754352316e-05	0.0001071663579946	5.67801440377063e-05	14346	9203	5056	397	0.0003060678707925	0.0001746449247609	0.0003102027048646	0.0002429307774821	0.0431381071389764	0.7831355873835354	1.042358839293932	0.7942642454863919	0.5298317970324922	0.7888182939376054	0.2563069176856503	0.3249251692759599	0.5706084872897399	0.8607481875694998	0.5418196124108196	0.3472287054779516	0.9178589047853972	0.2441430332922318	0.0770431328036322	0.0413131685724824	0.0788091068301225
2486964.0	5707	3680	5019	151	0.0001345212912412	0.0001109431625512	0.0001361627257054	0.0001409665638513	4098	2818	1341	308	0.0001252829719835	9.09827912258394e-05	0.0001267450266969	0.0001396140939521	8056	4877	925	201	0.000127258275583	6.58551883565179e-05	0.0001242039752708	0.0001086934185864	17861	11375	7285	660	0.0003870625388079	0.0002677811421335	0.0003871117276732	0.0003892740763899	0.058021978021978	1.0055858517376808	1.035280126194694	1.1015350865480131	0.875120287812185	1.0039785001849642	0.1164077278997667	0.1159464349867261	0.691829136857908	0.8247256737394542	0.726218334266703	0.5174923835390652	0.8794462940248817	0.3272327964860907	0.1148212512413108	0.0410326086956521	0.1092973740241305
2369528.0	10426	6201	8158	242	0.0002457541584863	0.0001803296114949	0.0002294415929618	0.0002259199235233	8081	5211	3131	564	0.0002470501943873	0.0002124288734736	0.0002343748524194	0.000255656977237	15776	8745	3001	471	0.0002492088574476	0.000213655589468	0.0002227114545301	0.0002546995032548	34283	20157	14290	1277	0.0007420132103213	0.0006064140744365	0.0006865278999113	0.0007362764040151	0.0633526814506127	1.072463921874446	0.984651128886268	1.0908037897321718	1.1436300112726208	1.0730283099636868	0.0809663326448302	0.0754559147163324	0.8172550919597725	0.7337805089672687	0.8598611873204024	0.8573354561160587	0.7824669096489545	0.3874520480138597	0.1902256592292089	0.0390259635542654	0.1082325849165227
3142997.0	2594	1705	3654	103	6.11438986297332e-05	8.07703359159578e-05	6.308626286081e-05	9.61560005078531e-05	2025	1394	1192	233	6.19077643403451e-05	8.08735922007462e-05	6.26978591964401e-05	0.0001056171554897	3878	2448	734	156	6.12596316672235e-05	5.22569818958748e-05	6.23439268942074e-05	8.43590711417351e-05	8497	5547	5580	492	0.0001843112946373	0.0002139009100125	0.0001881280489514	0.0002861322271393	0.0886965927528393	1.520943999229046	1.524198710581515	1.6845416549038537	1.3531241188076846	1.5206214947643508	0.1657377240182989	0.1089934113051473	1.1605415198966964	1.320987665589917	1.3063562068908556	0.8530410724593779	1.4086353122590594	0.5886419753086419	0.1892728210417741	0.0604105571847507	0.167144906743185
1753529.0	1455	1015	3566	112	3.42962114519128e-05	7.8825128044966e-05	3.75557517910394e-05	0.0001045579811347	1074	779	1170	240	3.28340439019904e-05	7.93809587876451e-05	3.50370389627165e-05	0.0001087902030795	2135	1431	1231	216	3.37259705027133e-05	8.76407966128363e-05	3.64436925594815e-05	0.0001168048677347	4664	3225	5967	568	0.0001008562258566	0.0002458468834454	0.0001090364833132	0.000330153051949	0.1761240310077519	3.0279136112695184	2.7840737077095863	3.105005625482949	3.2050777385978977	3.0313856905968115	0.2199454923737492	0.0725560897961641	2.4375974944268832	2.298362551079084	2.4176418544300304	2.5986145189146	2.45085910652921	1.089385474860335	0.5765807962529274	0.1103448275862069	0.3080872913992298
3570197.0	1548	1043	2672	67	3.64883404313134e-05	5.90635844464804e-05	3.85917725301025e-05	6.25480780002539e-05	1181	867	996	184	3.61052195979988e-05	6.75755854294825e-05	3.89950099880298e-05	8.34058223610103e-05	2290	1484	1363	206	3.61744601645028e-05	9.70385099783069e-05	3.77934589505734e-05	0.0001113972349692	5019	3394	5031	457	0.0001087680201938	0.0002236776798542	0.0001153802414687	0.0002573511353304	0.1346493812610489	2.230461056889133	1.6207619888789746	2.1388844979553325	2.947526848889016	2.235724445241108	0.6686626428791277	0.299080973195253	2.0564654891728007	1.618697472899959	1.8716292597546755	2.6825143910102813	1.7260981912144704	0.8433530906011855	0.5951965065502184	0.0642377756471716	0.2122260668973472
2754732.0	5836	3669	3888	122	0.0001375619862772	8.59428204820044e-05	0.0001357557175579	0.0001138935151646	4827	3211	1996	396	0.000147569767146	0.0001354225587522	0.0001444209654804	0.0001795038350813	8981	5388	1940	314	0.0001418702300163	0.0001381179085531	0.0001372177606642	0.0001697996688365	19644	12268	7824	832	0.0004270019834396	0.0003594832877873	0.0004173944437026	0.0004631970190825	0.0678187153570264	1.1097345114937252	0.838959251318636	1.242920890912208	1.237446727118909	1.1064422897832509	0.2316632761509816	0.2093767368530028	0.8418773254671531	0.6247570481340807	0.9176849795948924	0.9735510299604864	0.6662097326936258	0.4135073544644707	0.2160115800022269	0.0332515671845189	0.1233260666459047
3463397.0	1836	1260	3507	105	4.32768688836508e-05	7.75209545860055e-05	4.6620933257842e-05	9.80231073138308e-05	1480	1031	886	196	4.52461685055362e-05	6.01124183639774e-05	4.63712287170228e-05	8.88453325149893e-05	2625	1647	481	95	4.14663571754672e-05	3.42446979453893e-05	4.1944627285441e-05	5.13725112722105e-05	5941	3938	4874	396	0.0001299893945646	0.0001718780708953	0.0001349367892603	0.000238240951101	0.1005586592178771	1.7655744768124058	2.102555664677574	1.91595812690584	1.2247697642563609	1.747761185279925	0.4624334331812565	0.264586167192626	1.322246876147137	1.7912791887606148	1.328563729249742	0.8258429309447405	1.9101307189542485	0.5986486486486486	0.1832380952380952	0.0833333333333333	0.1901066925315228
2946790.0	2279	1479	2460	66	5.37189456349892e-05	5.43774018481818e-05	5.47240954669431e-05	6.16145245972651e-05	1751	1241	1851	309	5.35311088197256e-05	0.0001255847476204	5.58163868456113e-05	0.0001400673864649	3010	1931	1521	231	4.75480895612024e-05	0.0001082872880975	4.91773377584618e-05	0.0001249163168829	7040	4651	5832	606	0.0001547981440159	0.0002882494375662	0.000159717820071	0.0003265982279451	0.1302945603096108	2.0448452639781585	1.125912161206653	2.5094312688552884	2.5401195464552373	2.05848765883906	0.807779819433341	0.3924142153414271	1.86209879581368	1.0122574299515612	2.3460143155884614	2.277426687314451	1.0794207985958757	1.0571102227298683	0.5053156146179402	0.0446247464503042	0.2489927477840451
2235787.0	7263	4578	6845	200	0.0001711982019073	0.0001513062258743	0.0001693893908368	0.0001867106805977	5528	3723	2745	524	0.0001690005537152	0.000186239941771	0.0001674491605368	0.0002375252767237	10279	6162	2149	339	0.0001623743563453	0.0001529976213817	0.0001569294434322	0.0001833187507503	23070	14463	11739	1063	0.000502573111968	0.0004905437890271	0.0004937679948058	0.0006075547080718	0.0734978911705731	1.2304457041828978	1.1022572291885055	1.418491893075209	1.1681603320635066	1.2296364847757404	0.1668399792469044	0.1356823592277619	0.9760645313996308	0.8838073308516928	1.1020078791271408	0.942252365615789	0.9424480242324108	0.4965629522431259	0.2090670298667185	0.0436871996505024	0.1407467096427612
2353037.0	3592	2284	6382	179	8.46680354194301e-05	0.0001410717799167	8.45096917150087e-05	0.000167106059135	2641	1840	2481	462	8.07399533940007e-05	0.0001683283408138	8.27575759838234e-05	0.0002094211409281	4992	3186	2331	374	7.8857163817117e-05	0.0001659550746584	8.11387872079023e-05	0.0002022454654295	11225	7310	11194	1015	0.0002442651526305	0.0004753551953889	0.0002484060549067	0.0005787726654927	0.1388508891928864	2.329945885216381	1.9773597056599177	2.530537397192923	2.4925867441336718	2.3334946156621705	0.3090050462510936	0.1324215809957667	1.9460622617257648	1.6661751889937684	2.0848208815823703	2.104502198979381	1.7767260579064588	0.9394168875425976	0.4669471153846153	0.0783712784588441	0.2510869565217391
1538937.0	970	690	4048	107	2.28641409679419e-05	8.9479562065626e-05	2.55305110697706e-05	9.98902141198085e-05	785	539	351	79	2.39988123492202e-05	2.38142876362935e-05	2.42425725300439e-05	3.58101085136946e-05	1380	956	706	131	2.17994563436742e-05	5.02635275456234e-05	2.43467296204503e-05	7.08399892279955e-05	3135	2185	5105	317	6.86624096608362e-05	0.0001635573772475	7.41198132202648e-05	0.0002065403118614	0.1450800915331807	2.786573560939987	3.9125818455739214	1.4771579406152138	2.909630588269756	2.766456791486297	1.224008354250543	0.4424462214690643	2.382051227963096	3.913532644462192	0.9923110898055464	2.3057239021563465	4.17319587628866	0.4471337579617834	0.5115942028985507	0.1550724637681159	0.1465677179962894
3897975.0	904	601	3114	75	2.13084365309479e-05	6.8833833071235e-05	2.2237445149177e-05	7.00165052241648e-05	590	426	844	163	1.8037323931261e-05	5.72628454844209e-05	1.91601779179939e-05	7.38866795915472e-05	1289	832	950	146	2.03619559615913e-05	6.76350583120995e-05	2.11887856111032e-05	7.89514383762393e-05	2783	1859	4908	384	5.97077164238002e-05	0.0001937317368677	6.25864086782741e-05	0.0002228546231919	0.2065626681011296	3.5607510943388023	3.1485858539264835	3.85626270840408	3.72609548396524	3.576981348765268	0.3766668310034121	0.1053029899452601	3.244668335539897	3.230355872016338	3.1746863172522524	3.321638571445657	3.444690265486725	1.4305084745762713	0.7370054305663305	0.124792013311148	0.3826291079812207
3582596.0	5435	3580	10815	343	0.0001281099032585	0.0002390616264179	0.0001324626516373	0.0003202088172251	4272	2967	3222	746	0.0001306024539565	0.0002186029480459	0.0001334465912739	0.0003381562145723	8675	5328	3286	634	0.0001370364375227	0.0002339461069616	0.0001356897232403	0.0003428439173324	18382	11875	17323	1723	0.0003957487947377	0.0006916106814255	0.0004015989661516	0.0010012089491299	0.1450947368421052	2.4930565900708834	2.417351708328121	2.534019125885593	2.526675632798218	2.492682155670644	0.0653413264733698	0.0262132604129747	1.747600221711087	1.866066715666171	1.6738042925189636	1.707181762681527	1.9898804047838088	0.7542134831460674	0.3787896253602305	0.0958100558659217	0.2514324233232221
3001645.0	511	377	4373	136	1.20449237470292e-05	9.66635684073573e-05	1.39492792366718e-05	0.0001269632628064	455	335	296	125	1.39101396419047e-05	2.0082704103541e-05	1.50672760622722e-05	5.66615641039472e-05	1006	686	298	112	1.58914877403886e-05	2.12160498705323e-05	1.74705612130009e-05	6.05654869735534e-05	1972	1398	4967	373	4.18465511293224e-05	0.0001379623223814	4.64871165119449e-05	0.0002441903138839	0.2668097281831187	5.252859979412901	9.10177942904902	3.7605711788758738	3.4667167376674173	5.44302244853077	3.171981177438281	0.5827609949127605	3.2968624332992658	8.025253661833991	1.443745686279185	1.335057498525528	8.557729941291585	0.6505494505494506	0.2962226640159046	0.3607427055702917	0.373134328358209
2469196.0	3029	2091	4665	121	7.13974051462844e-05	0.0001031181217974	7.73685487636091e-05	0.0001129599617616	2356	1683	1226	302	7.20270087831373e-05	8.31803892937205e-05	7.56961958591167e-05	0.0001368943388751	5000	3212	825	179	7.89835374770804e-05	5.87357085341917e-05	8.18009367582493e-05	9.67966265023756e-05	10385	6986	6716	602	0.0002224079514065	0.0002450342196253	0.0002348656813809	0.0003466509271391	0.0861723446893787	1.4759539371650858	1.4600243066046965	1.808470522480196	1.1833192911768708	1.4839380400872544	0.3132609383354743	0.2111010903912503	1.1017331802919466	1.444283886593971	1.1548499750165162	0.7436449469135988	1.5401122482667546	0.5203735144312394	0.165	0.0578670492587278	0.1794414735591206
2316016.0	1865	1259	3844	105	4.39604359847542e-05	8.49702165465084e-05	4.65839325171611e-05	9.80231073138308e-05	1479	1046	818	213	4.52155967700595e-05	5.54988241780288e-05	4.70458828690648e-05	9.65513052331261e-05	2887	1899	1155	245	4.56050945392662e-05	8.22299919478683e-05	4.83623844657271e-05	0.0001324870027546	6231	4204	5817	563	0.000134781127294	0.0002226990326724	0.0001419921998519	0.0003270614153016	0.1339200761179828	2.3033759294012626	2.104225685062548	2.0522795905827027	2.739463825413517	2.2986563670195888	0.3826329974201298	0.1664594164269308	1.6523013061511456	1.9328792957371188	1.2274265550505474	1.8030878518861069	2.0611260053619302	0.5530764029749831	0.4000692760651195	0.0833995234312946	0.2036328871892925
2239249.0	6719	4236	6263	194	0.0001583754259418	0.0001384413283638	0.0001567351375239	0.0001811093601798	5004	3336	1801	373	0.0001529809643254	0.0001221923989543	0.0001500430834141	0.0001690781072861	9297	5637	2596	416	0.0001468619895848	0.0001848216961875	0.0001435591159733	0.0002249575230446	21020	13209	10660	983	0.0004582183798522	0.0004454554235057	0.0004503373369114	0.0005751449905106	0.0744189567718979	1.277142584834699	1.1555121783217452	1.126863720998493	1.567002704909655	1.2831262014099645	0.246261213868847	0.1919228315953977	0.9721465639361372	0.8741338976077929	0.798742506906867	1.2584719620782585	0.9321327578508708	0.359912070343725	0.2792298590943315	0.0457979225684608	0.111810551558753
2633226.0	996	691	3922	114	2.34769942310001e-05	8.6694378068524e-05	2.55675118104514e-05	0.0001064250879407	779	567	891	205	2.38153819363599e-05	6.04516532305913e-05	2.55019269471891e-05	9.29249651304734e-05	1428	940	571	121	2.25576983034542e-05	4.0652229785483e-05	2.39392529740829e-05	6.54323564624997e-05	3203	2198	5384	440	6.98500744708142e-05	0.0001877982610845	7.50086917317234e-05	0.0002647824095337	0.200181983621474	3.5300230336068594	4.162512517045007	3.643840927115348	2.733266427876344	3.513206624012233	0.7235226926029392	0.2059436776811735	2.6885907066995136	3.6927375461910175	2.5383448979374683	1.8021444049217572	3.937751004016064	1.1437740693196403	0.399859943977591	0.1649782923299566	0.3615520282186948
2664574.0	1020	680	3083	86	2.40427049353615e-05	6.81485893894083e-05	2.51605036629623e-05	8.02855926570424e-05	793	566	1316	268	2.42433862330339e-05	8.92866168927701e-05	2.54569500037196e-05	0.0001214823934388	1575	1016	1151	197	2.48798143052803e-05	8.19452127549753e-05	2.58747670443279e-05	0.0001065303654802	3388	2262	5550	551	7.31659054736758e-05	0.0002393804190371	7.64922207110098e-05	0.0003082983515761	0.2435897435897435	4.030453668496064	3.190937420510678	4.772071808329348	4.117152641324085	4.026720623388037	0.7944368763386231	0.1972912825698329	3.271748193196709	2.8344809609661183	3.682926800510593	3.293642458480242	3.022549019607843	1.6595208070617906	0.7307936507936508	0.1264705882352941	0.4734982332155477
4649976.0	1597	1029	7467	228	3.76433331193847e-05	0.0001650553087806	3.80737621605709e-05	0.0002128501758814	1302	916	1291	265	3.98043995906811e-05	8.75904425597008e-05	4.11988802180338e-05	0.0001201225159003	2071	1381	1453	275	3.27149812230067e-05	0.0001034460418184	3.51703280395835e-05	0.0001487099010511	4970	3326	10211	768	0.000110162713933	0.0003560917931587	0.0001144429704181	0.0004816825928329	0.2309079975947083	4.208931235122138	5.590468706079882	2.9156742917425054	4.228277338890043	4.244806778904144	1.3374738152700385	0.3150847341078092	3.2324166720808267	4.384715568547876	2.2005216373168768	3.1620388565484463	4.675641828428304	0.9915514592933948	0.7015934331240946	0.2215743440233236	0.2893013100436681
3463990.0	928	629	27149	710	2.18741472353093e-05	0.0006001187328358	2.32734658882402e-05	0.000662822916122	735	535	7553	1321	2.24702255753845e-05	0.0005124481895069	2.4062664756166e-05	0.0005987994094505	1201	822	10858	1542	1.89718457019947e-05	0.0007730331191081	2.09341127071236e-05	0.0008338569724394	2864	1986	45560	3573	6.33162185126885e-05	0.0018856000414509	6.82702433515298e-05	0.002095479298012	1.799093655589124	30.693889389293417	28.479768303736677	24.884999875047463	39.83244879328702	31.065738990690388	7.802050409102924	0.2511464611043374	29.780679986013823	27.43506873114061	22.8056539881056	40.74633176184979	29.255387931034484	10.276190476190475	9.040799333888426	1.1287758346581875	2.4691588785046727
2172630.0	2625	1730	4640	148	6.18746082895334e-05	0.000102565505925	6.40112813778306e-05	0.0001381659036423	2049	1440	731	140	6.26414859917862e-05	4.95961374989475e-05	6.47667985960357e-05	6.34609517964209e-05	4048	2592	783	127	6.39450719414443e-05	5.57455270088146e-05	6.60112167115137e-05	6.86769361217972e-05	8722	5762	6154	415	0.0001884611662227	0.0002079071704327	0.0001947892966853	0.0002703037915605	0.0720236029156542	1.3876727117979206	2.158461769055475	0.9798377127182146	1.0403828249664506	1.3928941022467134	0.6636918087497735	0.4764840397265308	1.103183083283169	1.6576348321278955	0.7917458648003776	0.8717720586797029	1.7676190476190476	0.3567593948267447	0.1934288537549407	0.0855491329479768	0.0972222222222222
4793003.0	1570	1057	5910	190	3.70069085769781e-05	0.000130638392245	3.91097828996341e-05	0.0001773751465678	1136	817	1259	269	3.47294915015467e-05	8.5419339413372e-05	3.67461628145564e-05	0.0001219356859516	2134	1421	1386	251	3.37101737952179e-05	9.8675990337442e-05	3.61890196555019e-05	0.0001357315824139	4840	3295	8555	710	0.0001054465738737	0.0003147337219958	0.0001120449653696	0.0004350424149335	0.2154779969650986	3.8827484438808666	4.535314016520902	3.3183243259156607	3.750628884285469	3.8680890755740105	0.6169389347115446	0.1594945004258965	2.9847695418987854	3.5301082221785416	2.459562052890057	2.9271872324621504	3.764331210191082	1.108274647887324	0.6494845360824743	0.1797540208136234	0.3292533659730722
4056973.0	1653	1124	5843	155	3.89633247628947e-05	0.0001291573817068	4.15888325252495e-05	0.0001447007774632	1220	895	938	244	3.72975172815906e-05	6.36404609767617e-05	4.0254364405175e-05	0.0001106033731309	2387	1558	527	103	3.77067407915582e-05	3.75196586636594e-05	3.96780384400225e-05	5.56986174846072e-05	5260	3577	7308	502	0.000113967582836	0.0002303175013473	0.0001215212353704	0.0003110027680787	0.1403410679340229	2.5592462677881374	3.4793180927920724	2.7476119612183245	1.4037643914479665	2.543564815152788	1.0527142158030938	0.4138735563299805	2.0209036255399764	3.314844985451507	1.70629215066209	0.9950384964605404	3.534785238959468	0.7688524590163934	0.2207792207792207	0.1379003558718861	0.2726256983240223
2325075.0	4738	3039	3762	126	0.0001116807215526	8.31576364849024e-05	0.000112445250929	0.0001176277287765	3767	2575	1006	198	0.0001151637275407	6.82540551627103e-05	0.0001158156294338	8.97519175406524e-05	6999	4305	1550	222	0.0001105611557604	0.000110351937246	0.0001096366851632	0.000120049447394	15504	9919	6318	546	0.0003374056048538	0.0002617636288936	0.0003378975655261	0.0003274290937112	0.055045871559633	0.969018800716718	1.0460888993059592	0.7749551418874292	1.094975164702399	0.9720064019652624	0.1723930568781678	0.1773579438670495	0.7758129240533033	0.7446015330921403	0.5926697287441364	0.998107667082882	0.794005909666526	0.2670560127422352	0.2214602086012287	0.0414610069101678	0.0768932038834951
1836201.0	1923	1268	3241	84	4.5327570186961e-05	7.16411217032346e-05	4.69169391832886e-05	7.84184858510646e-05	1675	1182	1118	198	5.12076569234953e-05	7.58529161748609e-05	5.31627471809127e-05	8.97519175406524e-05	2919	1870	1711	223	4.61105891791195e-05	0.00012181429976	4.76238330441862e-05	0.0001205902106705	6517	4320	6070	505	0.0001426458162895	0.000269308337638	0.0001477035194083	0.0002887606140622	0.1168981481481481	1.955001581675064	1.6714322634029923	1.6882482997958486	2.5321399593899625	1.963940174196268	0.4921472764230358	0.2505917862922909	1.887951183169916	1.5805197897822236	1.48128074456103	2.6417858008017343	1.68538741549662	0.6674626865671642	0.5861596437136005	0.0662460567823343	0.1675126903553299
1538691.0	3387	1929	4108	124	7.98359231530094e-05	9.08058401594841e-05	7.13744287733152e-05	0.0001157606219706	2198	1536	989	193	6.71966745778166e-05	6.71006566162231e-05	6.90845851691048e-05	8.74854549764945e-05	4078	2570	852	133	6.44189731663067e-05	6.06579680862197e-05	6.54509363227586e-05	7.19215157810947e-05	9663	6035	5949	450	0.0002114515708971	0.0002185644648619	0.0002059099502651	0.0002751675927282	0.0745650372825186	1.3363491777543233	1.621878086593941	1.266352758178227	1.0988615262343642	1.3290307903355103	0.2670823513243113	0.2009602435598102	1.0336384068211126	1.1374057764128354	0.9985710905755862	0.9416165006173348	1.2128727487452022	0.4499545040946315	0.2089259440902403	0.064282011404873	0.1256510416666666
1372242.0	2087	1399	2646	79	4.91932600000976e-05	5.84888639391419e-05	5.17640362124769e-05	7.37507188361203e-05	1792	1203	1198	187	5.47845499742708e-05	8.12806740406828e-05	5.41072629937715e-05	8.4765699899505e-05	3052	1933	991	158	4.82115512760099e-05	7.05540450392533e-05	4.92282723392577e-05	8.54405976948343e-05	6931	4535	4835	424	0.0001521893612503	0.000210323583019	0.0001550995715455	0.0002439570164304	0.0934950385887541	1.5729058049578997	1.424748227386949	1.5666233183752565	1.735600167034475	1.575657237598893	0.1556227517686976	0.0987668815622917	1.3819861079059848	1.1889609255216234	1.4836422691955256	1.4634261535235238	1.2678485864877815	0.6685267857142857	0.3247051114023591	0.0564689063616869	0.1554447215295095
2324039.0	1881	1217	3985	111	4.43375764543285e-05	8.8086970067075e-05	4.50299014085664e-05	0.0001036244277317	1482	1068	978	208	4.53073119764896e-05	6.63543399096726e-05	4.80353756253932e-05	9.42848426689682e-05	2730	1755	718	122	4.31250114624859e-05	5.11178651243026e-05	4.46950946484207e-05	6.59731197390493e-05	6093	4040	5681	441	0.0001327698998933	0.000205559175101	0.0001377603716823	0.0002638823901397	0.1091584158415841	1.9155174083608013	2.3012359452331976	1.962820971865699	1.4760707021207853	1.9133758730732275	0.4147987861073602	0.2167889707112897	1.5482362739310405	1.9867339875424208	1.464539320807743	1.185341484923885	2.118553960659224	0.659919028340081	0.263003663003663	0.0912078882497945	0.1947565543071161
2835308.0	1996	1385	6884	237	4.70482735793938e-05	0.0001521683066353	5.12460258429453e-05	0.0002212521565083	1635	1143	1791	342	4.99847875044268e-05	0.000121513929221	5.14086463856033e-05	0.0001550260393884	2939	1870	3066	483	4.64265233290278e-05	0.0002182832513525	4.76238330441862e-05	0.0002611886625734	6570	4398	11741	1062	0.0001434595844128	0.0004919654872089	0.0001502785052727	0.0006374668584702	0.2414733969986357	4.241903107256976	4.317450043567784	3.015563534304886	5.484410764061447	4.272474780644706	1.2350379515121837	0.2890685176439636	3.4292967543617463	3.234301602555437	2.4310182214986584	4.701692819113599	3.4488977955911824	1.0954128440366973	1.0432119768628785	0.1711191335740072	0.2992125984251969
2582129.0	3278	2100	3595	110	7.72666537040344e-05	7.94661624569974e-05	7.77015554297366e-05	0.0001026908743287	2401	1727	1128	269	7.34027368795894e-05	7.65313859080887e-05	7.76751813717734e-05	0.0001219356859516	4583	2777	1221	214	7.23963104514919e-05	8.69288486306036e-05	7.07226654351364e-05	0.0001157233411816	10262	6604	5944	593	0.0002230657010351	0.0002429263969956	0.0002260994022366	0.000340349901462	0.089794064203513	1.5053109300388303	1.321606417796367	1.5698152717273286	1.6362977903842746	1.50923982663599	0.1658604938082776	0.1098967114974505	1.0890351850075546	1.0284664683601816	1.0426230568709116	1.2007358950819604	1.096705308114704	0.4698042482299042	0.2664193759546149	0.0523809523809523	0.1557614360162131
1959258.0	5633	3670	8059	263	0.0001327770165695	0.00017814125264	0.0001357927182986	0.000245524544986	3958	2831	2530	567	0.0001210029290168	0.0001716528425066	0.000127329726962	0.0002570168547755	7768	4769	4059	742	0.0001227088238243	0.0002889796859882	0.0001214535079078	0.0004012463511997	17359	11270	14648	1572	0.0003764887694107	0.0006387737811348	0.0003845759531685	0.0009037877509613	0.1394853593611357	2.3500890877732803	1.808083290932481	2.0185141436155245	3.3037032697672384	2.376766901438415	0.809616303651427	0.3406376549427075	1.696660918025901	1.34165729312614	1.4185841937988772	2.3550033076836763	1.430676371382922	0.639211723092471	0.5225283213182287	0.0716621253405994	0.2002825856587778
2925344.0	2828	1869	3309	107	6.66595779972573e-05	7.31442368762738e-05	6.91543843324656e-05	9.98902141198085e-05	2135	1508	1482	345	6.52706552427836e-05	0.0001005492144643	6.78252307519596e-05	0.0001563859169268	4733	3022	1414	244	7.47658165758043e-05	0.0001006694446876	7.69621515826367e-05	0.000131946239478	9696	6399	6205	696	0.0002066960498158	0.0002743628960283	0.000213941766667	0.0003882223705248	0.1087669948429442	1.8146170173917813	1.4444523667447862	2.305718907152877	1.7144302331039325	1.8215338356671984	0.4405092503775067	0.241834239777465	1.3273736787558457	1.097280226995786	1.5404964771732828	1.346463521675474	1.17008486562942	0.6941451990632318	0.2987534333403761	0.0572498662386302	0.2287798408488063
3381366.0	1470	1018	3457	89	3.46497806421387e-05	7.64157228411238e-05	3.76667540130818e-05	8.30862528660089e-05	1192	854	635	148	3.64415086882427e-05	4.30828280599613e-05	3.84103097229267e-05	6.70872918990735e-05	2199	1458	1014	191	3.47369597824199e-05	7.21915253983883e-05	3.71313094002265e-05	0.0001032857858209	4861	3330	5106	428	0.0001058282491128	0.0001916900762994	0.0001132083731362	0.000253459330586	0.1285285285285285	2.238874418600339	2.205824606950542	1.7465959629851624	2.7816359694622013	2.244685513132635	0.5186131325699025	0.2310404417615441	1.81133183158952	2.2053739280586444	1.1822460049207932	2.078233842298538	2.351700680272109	0.5327181208053692	0.461118690313779	0.087426326129666	0.1733021077283372
2121705.0	1768	1185	4256	120	4.167402188796e-05	9.4077326124334e-05	4.38458777067799e-05	0.0001120264083586	1159	845	1107	192	3.54326414175111e-05	7.51065994683104e-05	3.80055172317015e-05	8.70321624636629e-05	2119	1376	886	156	3.34732231827867e-05	6.30785912258107e-05	3.50429915875937e-05	8.43590711417351e-05	5046	3406	6249	468	0.0001105798864882	0.0002322625168184	0.000116894386526	0.000283417641964	0.1374045801526717	2.424561609731032	2.5550043520118044	2.289987580831208	2.4073022113671603	2.4174313814033908	0.1327984273851324	0.0549336905306652	2.100404731769957	2.257457328626921	2.1197008313129064	1.884449277004441	2.4072398190045248	0.9551337359792924	0.4181217555450684	0.1012658227848101	0.2272189349112426
2578165.0	733	485	4178	112	1.72777477623726e-05	9.23531646023185e-05	1.79453592302011e-05	0.0001045579811347	595	432	919	174	1.81901826086446e-05	6.2351368483629e-05	1.94300395788107e-05	7.88728972326945e-05	1215	800	458	73	1.91929996069305e-05	3.26072175862543e-05	2.03738323183684e-05	3.94757191881196e-05	2543	1717	5555	359	5.46609299779477e-05	0.0001873117506722	5.77492311273802e-05	0.0002229065975555	0.2090856144437973	3.85990589318539	5.826463532629338	4.05932766697546	1.9375696516619283	3.941120283755576	1.9471398623217109	0.4940574562891139	3.426794069324629	5.34520852326857	3.427748353334149	1.6989120124026884	5.699863574351978	1.5445378151260505	0.376954732510288	0.2309278350515464	0.4027777777777778
2614577.0	1850	1262	4592	147	4.36068667945283e-05	0.0001015044834499	4.66949347392036e-05	0.0001372323502393	1388	1008	1244	304	4.24335688416785e-05	8.44016348135304e-05	4.5336759017225e-05	0.0001378009239008	3021	2025	1238	254	4.7721853343652e-05	8.81391602003991e-05	5.15712630558701e-05	0.0001373538722435	6259	4295	7074	705	0.0001337622889798	0.0002740452784638	0.0001436029568122	0.0004123871463837	0.1641443538998835	2.871717654971468	2.9389129892944053	3.039496578227938	2.6633800319122822	2.880596533144875	0.1947216497888313	0.0675976824759436	2.048748421950111	2.327717878199784	1.989029844000079	1.8469349789434244	2.482162162162162	0.8962536023054755	0.4097980801059251	0.1164817749603803	0.3015873015873015
3430990.0	918	564	4462	144	2.16384344418254e-05	9.86308809132468e-05	2.08684177439864e-05	0.0001344316900303	639	470	925	303	1.953533896962e-05	6.27584503235656e-05	2.11391634306505e-05	0.0001373476313879	1460	1017	913	260	2.30631929433075e-05	6.50008507778388e-05	2.59002343347259e-05	0.0001405984519028	3017	2051	6300	707	6.42369663547529e-05	0.0002263901820146	6.79078155093628e-05	0.0004123777733212	0.3447098976109215	6.072611381002874	6.441872674752203	6.497306851261403	5.4284625415258025	6.122547355846469	0.6017337734282737	0.0982816037925249	3.5242975324261927	4.558133869546543	3.212560090263249	2.818380392412266	4.860566448801743	1.4475743348982786	0.6253424657534247	0.2553191489361702	0.6446808510638298
2382663.0	929	646	3778	117	2.18977185146577e-05	8.35113106432646e-05	2.39024784798142e-05	0.0001092257481496	750	545	664	169	2.29288016075352e-05	4.50503902863217e-05	2.45124341908607e-05	7.66064346685367e-05	1376	917	565	131	2.17362695136925e-05	4.02250609961434e-05	2.33535052949298e-05	7.08399892279955e-05	3055	2108	5007	417	6.65627896358855e-05	0.0001687867619257	7.17684179656048e-05	0.0002566721720462	0.1978178368121442	3.5763944548591104	4.56964110403203	3.125207152910946	3.0333771454589877	3.576075134133988	0.8616775440799966	0.2409562192514357	2.5357525255327227	3.813699157168567	1.964794805129134	1.8505963486882653	4.066738428417653	0.8853333333333333	0.4106104651162791	0.1811145510835913	0.3100917431192661
2703839.0	2251	1451	5318	178	5.30589498132341e-05	0.0001175524483856	5.36880747278799e-05	0.000166172505732	1634	1184	1604	411	4.99542157689501e-05	0.0001088265452097	5.32527010678516e-05	0.0001863032227737	3332	2188	2203	478	5.26346293747264e-05	0.0001568421404858	5.57224313907377e-05	0.0002584848461907	7217	4823	9125	1067	0.0001556477949569	0.0003832211340811	0.0001626632071864	0.0006109605746964	0.2212315985900891	3.755985051962516	3.095147415403734	3.498474613265586	4.63879338606294	3.74413847157742	0.8006083743901214	0.2138297983548728	2.462104485240004	2.2155065036036534	2.1785257467167165	2.979827964004074	2.3625055530875168	0.981640146878825	0.6611644657863145	0.1226740179186767	0.3471283783783784
2518281.0	987	679	4296	122	2.32648527168645e-05	9.49615115202394e-05	2.51235029222815e-05	0.0001138935151646	854	622	1177	225	2.61082620971134e-05	7.98558876009046e-05	2.79756588380099e-05	0.0001019908153871	1397	942	1018	192	2.20680003710963e-05	7.24763045912813e-05	2.39901875548788e-05	0.0001038265490975	3238	2243	6491	539	7.14411151850742e-05	0.0002472937037124	7.70893493151702e-05	0.0003197108796492	0.2403031654034775	4.147276925922697	4.533345350643372	3.6456984258232144	4.327875672501159	4.168973149655915	0.4646684566555039	0.1114587309572514	3.461503968292837	4.081758551233062	3.0586443212447176	3.284226181462621	4.35258358662614	1.3782201405152226	0.7287043664996421	0.1796759941089838	0.3617363344051447
2453655.0	1997	1343	7479	206	4.70718448587422e-05	0.0001653205643994	4.96919947343506e-05	0.0001923120010157	1561	1097	1371	311	4.772247907915e-05	9.30182004255227e-05	4.93397069860078e-05	0.0001409739714906	3202	2074	1650	285	5.05810574003223e-05	0.0001174714170683	5.28191602853702e-05	0.0001541175338166	6760	4514	10500	802	0.0001453753813382	0.0003758101818933	0.0001518508620057	0.0004874035063229	0.1776694727514399	3.209751330253261	3.870080121431721	2.8572113638732937	2.917833850139555	3.2150417784815235	0.5680890726914938	0.1766972598906022	2.585101950783665	3.51209018672436	1.949148540067409	2.3224389347691154	3.745117676514772	0.8782831518257527	0.5153029356652092	0.1533879374534624	0.2835004557885141
1804676.0	697	501	3175	77	1.64291817058304e-05	7.01822157999907e-05	1.85373710810943e-05	7.18836120301426e-05	568	400	1078	237	1.73647457507733e-05	7.313903724195e-05	1.79907773877877e-05	0.000107430325541	1018	670	698	129	1.60810482303336e-05	4.96939691598373e-05	1.70630845666336e-05	6.97584626748964e-05	2283	1571	4951	443	4.98749756869373e-05	0.0001930152222017	5.35912330355156e-05	0.0002490724002461	0.2819859961807766	4.647633318700402	3.877767333656848	5.971410974932338	4.0882680035066565	4.645815437365282	1.1528140699675191	0.248140307231253	3.869981279053584	4.2718022757691205	4.2119267561802864	3.090219521019769	4.555236728837877	1.897887323943662	0.6856581532416502	0.1536926147704591	0.5925
1864053.0	1032	704	3563	123	2.43255602875423e-05	7.87588141402731e-05	2.60485214393022e-05	0.0001148270685676	1029	703	524	101	3.14583158055383e-05	3.55518140211334e-05	3.16187912590369e-05	4.57825437959894e-05	1578	1034	1246	206	2.49272044277666e-05	8.87087185861852e-05	2.63331782714912e-05	0.0001113972349692	3639	2441	5333	430	8.07110805208471e-05	0.0002030193467475	8.40004909698303e-05	0.0002720068473328	0.1761573125768127	3.238157827321441	4.408199092419429	1.4479536368394346	4.230299655465469	3.36215079490811	1.660128043973049	0.4937696567587835	2.5153838288047887	3.2376978457761307	1.1301245190905749	3.55871107982618	3.4525193798449614	0.5092322643343051	0.7896070975918885	0.1747159090909091	0.1436699857752489
1940248.0	1522	1025	6444	175	3.58754871682552e-05	0.0001424422672803	3.79257591978476e-05	0.000163371845523	1157	844	1287	235	3.53714979465577e-05	8.73190546664097e-05	3.7960540288232e-05	0.0001065237405154	2138	1433	1316	221	3.37733606251996e-05	9.36923544618136e-05	3.64946271402775e-05	0.0001195086841174	4817	3302	9047	631	0.00010502034574	0.0003234536764085	0.0001123809266263	0.0003894042701559	0.1910963052695336	3.465038791242441	4.307675020313683	2.806170294378634	3.2746925638679443	3.4628459595200867	0.7682319869172952	0.221849887606252	3.07991441210142	3.970462243822616	2.468627559916712	2.774149587941987	4.233902759526938	1.1123595505617978	0.6155285313376988	0.1707317073170731	0.278436018957346
1640058.0	1458	966	4983	137	3.4366925289958e-05	0.0001101473956949	3.57427154976788e-05	0.0001278968162094	1077	762	586	130	3.29257591084206e-05	3.97583263671453e-05	3.42724309237356e-05	5.89280266681051e-05	2172	1353	1271	225	3.43104486800437e-05	9.04885885417668e-05	3.44572439084406e-05	0.0001216717372236	4707	3081	6840	492	0.0001016031330784	0.0002403943106038	0.0001044723903298	0.0003084965801012	0.1596884128529698	2.952900561835844	3.578262435536154	1.7194002607878656	3.5310931294129264	2.942918608578982	1.0598604136376468	0.3601392204826932	2.3660127726406293	3.205040740932533	1.2075143426830606	2.63734786407496	3.4176954732510287	0.5441039925719592	0.5851749539594844	0.1418219461697722	0.1706036745406824
2781499.0	1265	830	3122	83	2.9817668375718e-05	6.90106701504161e-05	3.07106147650864e-05	7.74849324480758e-05	1199	746	1163	268	3.66555108365796e-05	7.89060299743857e-05	3.35527998282241e-05	0.0001214823934388	1952	1308	849	161	3.08351730310522e-05	6.044438369155e-05	3.33112158405324e-05	8.70628875244831e-05	4416	2884	5134	512	9.73083522433498e-05	0.0002083610838163	9.75746304338428e-05	0.0002860302134114	0.1775312066574202	2.931399403099284	2.5230667976130894	3.6206335703946495	2.6136208279298767	2.9191070653125384	0.6092245777225294	0.208702375107061	2.141245628075464	2.31442208293573	2.1526375754568146	1.960241430482008	2.46798418972332	0.9699749791492912	0.4349385245901639	0.1	0.3592493297587131
4486781.0	1383	935	7873	214	3.25990793388284e-05	0.000174029790549	3.45956925365732e-05	0.0001997804282396	1036	755	1409	326	3.16723179538753e-05	9.5596385411788e-05	3.39575923194493e-05	0.000147773359183	2133	1364	896	173	3.36943770877225e-05	6.37905392080433e-05	3.47373841028182e-05	9.35520468430781e-05	4552	3054	10178	713	9.79657743804263e-05	0.0003334167151689	0.0001032906689588	0.0004411058342657	0.233464309102816	4.270529358674652	5.774719729295779	4.35170308285851	2.6931229641868266	4.273181925447038	1.54229823147257	0.3609250105379547	3.4033999861437034	5.33848789839028	3.018294573545451	1.893210224423089	5.692697035430224	1.36003861003861	0.4200656352555086	0.2288770053475936	0.4317880794701986
2306825.0	1038	740	7546	239	2.44669879636326e-05	0.0001668015749375	2.73805481038119e-05	0.0002231192633143	775	571	1637	415	2.36930949944531e-05	0.0001110654953293	2.56818347210669e-05	0.0001881163928251	1696	1121	1597	316	2.67912159122257e-05	0.0001136980927625	2.85488325361138e-05	0.0001708811953896	3509	2432	10780	970	7.49512988703113e-05	0.0003915651630294	8.16112153609926e-05	0.0005821168515291	0.3988486842105263	7.132804590082507	8.148823846343584	7.324881375036163	5.9855755983519865	7.153093606577245	1.091807686203825	0.1526343350518874	5.224261206025631	6.817413536371196	4.687673575584028	4.243857133435137	7.269749518304431	2.112258064516129	0.941627358490566	0.3229729729729729	0.7267950963222417
2269934.0	1518	1018	3492	100	3.57812020508616e-05	7.7189385062541e-05	3.76667540130818e-05	9.33553402988865e-05	1104	806	702	147	3.37511959662918e-05	4.76285752725871e-05	3.62514164363922e-05	6.66339993862419e-05	2096	1297	680	105	3.31098989103921e-05	4.84124627918186e-05	3.30310756461548e-05	5.67801440377063e-05	4718	3121	4874	352	0.0001026422969275	0.0001732304231269	0.0001069492460956	0.0002167694837228	0.1127843639859019	2.0268444298245325	2.478454614551173	1.838107471004888	1.7189916745661948	2.0118512533740853	0.4084558308270589	0.2030248658503135	1.6877099238071316	2.1572608140112024	1.4111670389444866	1.4621748898370552	2.300395256916996	0.6358695652173914	0.3244274809160305	0.0982318271119842	0.1823821339950372
2299749.0	834	599	3012	104	1.96584469765603e-05	6.65791603116762e-05	2.21634436678153e-05	9.70895539108419e-05	661	485	1187	265	2.02079171501077e-05	8.05343573341323e-05	2.18138175826926e-05	0.0001201225159003	1404	949	915	149	2.21785773235642e-05	6.51432403742853e-05	2.41684585876645e-05	8.0573728205888e-05	2899	2033	5114	518	6.20449414502322e-05	0.00021225675802	6.81457198381725e-05	0.000297785798017	0.2547958681751107	4.3698386153108375	4.380616810546943	5.506716806672435	3.333838106126162	4.40705724111518	1.0866806265404707	0.2465773796633266	3.4210163320124405	3.386796545579704	3.985287386914246	2.9372145662865488	3.6115107913669062	1.7957639939485628	0.6517094017094017	0.1736227045075125	0.5463917525773195
1820085.0	1061	722	3464	120	2.50091273886457e-05	7.65704552854072e-05	2.67145347715571e-05	0.0001120264083586	830	616	830	163	2.53745404456723e-05	5.63129878579021e-05	2.77057971771931e-05	7.38866795915472e-05	1533	1012	902	143	2.42163525904728e-05	6.42177079973829e-05	2.57728978827361e-05	7.73291485465905e-05	3424	2350	5196	426	7.46000204247908e-05	0.0001971011511406	8.01932298314862e-05	0.0002632422364968	0.1812765957446808	3.2825992549491185	4.193462821515209	2.6668310288638564	3.0004056547474702	3.286899835042179	0.8026271513539293	0.2441897202941779	2.64210586026998	3.061700398238232	2.2192712407332067	2.6518323829926165	3.264844486333648	1.0	0.588388780169602	0.1662049861495844	0.2646103896103896
2395481.0	3150	2140	5075	165	7.42495299474401e-05	0.0001121810221054	7.91815850569697e-05	0.0001540363114931	2540	1798	1664	405	7.76522081108526e-05	0.000112897363609	8.08685443581057e-05	0.0001835834676967	5180	3218	1222	256	8.18269448262553e-05	8.70000434288269e-05	8.1953740500637e-05	0.0001384353987966	10870	7156	7961	826	0.0002337286828845	0.0003120784291434	0.0002420038699157	0.0004760551779866	0.1154276131917272	1.9671386996928184	1.9453552411494883	2.2701468062012777	1.68918951045955	1.9682305192701053	0.2911534022310352	0.1479264747601851	1.3352166507420808	1.5108650813656457	1.453884781329503	1.0632199896202374	1.6111111111111112	0.6551181102362205	0.2359073359073359	0.0771028037383177	0.225250278086763
5356474.0	1498	814	5793	191	3.53097764638937e-05	0.0001280521499619	3.01186029141931e-05	0.0001783086999708	832	606	1003	301	2.54356839166257e-05	6.80505142427419e-05	2.72560277424984e-05	0.0001364410463623	1953	1293	1034	237	3.08509697385476e-05	7.36154213628536e-05	3.2929206484563e-05	0.0001281608965422	4283	2713	7830	729	9.1596430119067e-05	0.0002697180855675	9.03038371412545e-05	0.0004429106428754	0.2687062292664947	4.904671350593808	5.920218161473013	5.005903562005739	3.8920129035687823	4.939378209015844	1.0157378396960577	0.2056408310345686	2.9446353445968483	3.6265352767905727	2.6753954981435184	2.3861623147253224	3.867156208277704	1.2055288461538465	0.5294418842805939	0.2346437346437346	0.4966996699669967
2582746.0	1632	896	3899	116	3.84683278965785e-05	8.61859714658784e-05	3.31526636500209e-05	0.0001082921947467	960	678	425	89	2.93488660576451e-05	2.88349636621788e-05	3.04943676723001e-05	4.03430336420104e-05	2009	1341	709	130	3.17355853582909e-05	5.04771119402932e-05	3.41516364236651e-05	7.02992259514459e-05	4601	2915	5033	335	9.95527793125144e-05	0.0001654980470683	9.77986677459862e-05	0.0002189344543401	0.1149228130360205	2.238624097710016	3.266470407623845	1.32296672210247	2.058443849640324	2.2159603264555465	0.9812798908874072	0.4428237632110388	1.6624151350789649	2.2404397637866675	0.9824898721995962	1.5905524152276616	2.389093137254902	0.4427083333333333	0.3529118964659034	0.1294642857142857	0.131268436578171
2547118.0	2959	2008	5266	166	6.97474155918969e-05	0.0001164030073709	7.42974872871005e-05	0.0001549698648961	2500	1622	1848	379	7.64293386917841e-05	0.0001253812067004	7.29526023074791e-05	0.0001717978623631	4262	2771	981	195	6.73255673454633e-05	6.98420970570206e-05	7.05698616927487e-05	0.0001054488389271	9721	6401	8095	740	0.0002135023216291	0.0003116263111284	0.0002178199512873	0.0004322165661864	0.1156069364161849	1.98428364175105	2.085802233085826	2.3549243882899478	1.4942474931608831	1.9783247048455523	0.4402893863809694	0.2225566840987019	1.4595921428421876	1.6689221583777714	1.6404853011488645	1.0373785147423176	1.7796552889489692	0.7392	0.2301736274049741	0.0826693227091633	0.2336621454993834
2931328.0	2835	1843	5374	145	6.68245769526961e-05	0.0001187903079398	6.81923650747641e-05	0.0001353652434333	2079	1456	1007	182	6.35586380560876e-05	6.8321902136033e-05	6.54864296915472e-05	8.24992373353472e-05	3636	2313	248	63	5.74368284533328e-05	1.76563099593691e-05	5.89058426904827e-05	3.40680864226238e-05	8550	5612	6629	390	0.0001878200434621	0.0002047685200352	0.0001925846374567	0.0002519325671913	0.0694939415538132	1.3081654410152188	1.9850498407686776	1.2597913449234197	0.5783481717022972	1.2743964524647982	0.7034645537006513	0.5519982045933094	1.0902378482119774	1.777643995021315	1.0749428280030489	0.3074039851227994	1.8955908289241623	0.4843674843674844	0.0682068206820682	0.0786760716223548	0.125
2531980.0	1024	382	3877	116	2.41369900527551e-05	8.56996694981304e-05	1.41342829400759e-05	0.0001082921947467	456	315	561	117	1.39407113773814e-05	3.8062152034076e-05	1.41677371928828e-05	5.30352240012946e-05	863	549	712	106	1.36325585685441e-05	5.0690696334963e-05	1.39815424284803e-05	5.73209073142559e-05	2343	1246	5150	339	5.17102599986806e-05	0.0001744525178671	4.2283562561439e-05	0.0002186483260622	0.2720706260032102	5.171000568944466	7.66166880950513	3.7433799963438754	4.099755631931827	5.168268145926945	2.1666878063669635	0.4192289844857423	3.3736538526696864	3.550553292304492	2.730287644849408	3.7183552947960345	3.7861328125	1.230263157894737	0.8250289687137891	0.3036649214659686	0.3714285714285714
2394310.0	3551	2348	5235	161	8.37016129661459e-05	0.0001157177636891	8.68777391185817e-05	0.0001503020978812	2641	1879	1023	243	8.07399533940007e-05	6.94074537091974e-05	8.45116767791327e-05	0.000110150080618	5581	3519	1167	241	8.81614245319171e-05	8.30843295265475e-05	8.96193949104231e-05	0.0001303239496484	11773	7746	7425	645	0.000252602990892	0.0002682095469248	0.0002610088108081	0.0003907761281477	0.0832687838884585	1.497176003131205	1.730041543508041	1.3033711413142597	1.4541935903345715	1.495868758385624	0.2163666396446397	0.1446427959884312	1.0617829423859535	1.3825033901784354	0.8596419838205487	0.9424113773986088	1.4742326105322443	0.3873532752745172	0.2091023114137251	0.0685689948892674	0.1293241085683874
2326410.0	1786	1162	2611	65	4.20983049162311e-05	5.77152017177247e-05	4.29948606711209e-05	6.06809711942762e-05	1362	970	923	163	4.1638703719284e-05	6.26227563769201e-05	4.36276351653852e-05	7.38866795915472e-05	2447	1550	1392	224	3.86545432412831e-05	9.91031591267816e-05	3.94743001168388e-05	0.0001211309739471	5595	3682	4926	452	0.0001223915518767	0.0002194411172214	0.0001260967959533	0.0002556986247329	0.1227593699076588	2.0277963670670758	1.4113540606269446	1.693575168845502	3.068603460696404	2.057844230056284	0.8866441536626652	0.4308606748327179	1.7929433351941635	1.3709626036622788	1.503955473712738	2.563816587048409	1.461926091825308	0.6776798825256976	0.5688598283612587	0.0559380378657487	0.168041237113402
2599033.0	1510	982	4119	109	3.55926318160744e-05	9.1048991143358e-05	3.63347273485721e-05	0.0001017573209257	1173	817	543	97	3.58606457141851e-05	3.68409065142661e-05	3.67461628145564e-05	4.3969373744663e-05	2348	1521	555	95	3.70906691992369e-05	3.95131130139107e-05	3.8735748695298e-05	5.13725112722105e-05	5031	3320	5217	301	0.0001085439467294	0.0001674030106715	0.0001118166388584	0.0001970992059426	0.0906626506024096	1.7627001486978906	2.8005527590589976	1.196570481836684	1.3262299814136915	1.7744510741031243	0.8909918054390856	0.5021224977360546	1.5422602154760008	2.5580853816558267	1.0273352802371107	1.0653114076120158	2.727814569536424	0.4629156010230179	0.2363713798977853	0.1109979633401222	0.1187270501835985
1873326.0	2378	1575	2679	84	5.60525022904801e-05	5.92183168907638e-05	5.82761665723024e-05	7.84184858510646e-05	1874	1310	1153	238	5.72914322833613e-05	7.8227560241158e-05	5.89197959450047e-05	0.0001078836180539	3095	2043	1020	179	4.88908096983127e-05	7.26186941877279e-05	5.20296742830334e-05	9.67966265023756e-05	7347	4928	4852	501	0.0001622347442721	0.0002100645713196	0.0001692256368003	0.0002830987304073	0.101663961038961	1.6729068701415466	1.345635625393649	1.831024977659423	1.8604119252374496	1.6790241760968403	0.2890965971383429	0.1721813189196561	1.294818642345069	1.0564794517803602	1.3654320920839853	1.4853240237957053	1.1265769554247267	0.6152614727854856	0.3295638126009693	0.0533333333333333	0.181679389312977
2141793.0	1696	1135	5356	159	3.99768897748757e-05	0.0001183924245117	4.19958406727386e-05	0.0001484349910752	1228	856	993	190	3.75420911654043e-05	6.73720445095142e-05	3.85002636098657e-05	8.61255774379998e-05	2321	1495	1280	202	3.66641580968607e-05	9.11293417257761e-05	3.8073599144951e-05	0.000109234181863	5245	3486	7629	551	0.0001141831390371	0.000276893810747	0.0001185697034275	0.0003437947503762	0.1580608146873207	2.899515984590574	3.5345164829991336	2.237012668555602	2.869026945604267	2.8801853657196674	0.6488238743129621	0.225271568293953	2.4249973602234967	2.9615216485927367	1.7945735684430582	2.4855157313315988	3.1580188679245285	0.8086319218241043	0.5514864282636794	0.1400881057268722	0.2219626168224299
2710701.0	6327	3711	9015	270	0.0001491354844372	0.0001992732836021	0.0001373097486665	0.0002520594188069	4096	2754	2643	552	0.0001252218285126	0.000179319550492	0.0001238665023149	0.000250217467083	7752	4737	3791	595	0.0001224560765044	0.0002698994800643	0.0001206385546151	0.000321754149547	18175	11202	15449	1417	0.0003968133894543	0.0006484923141586	0.0003818148055966	0.000824031035437	0.1264952687020175	2.1581956051950906	1.8356993677055349	2.020057581402306	2.6670922125481678	2.174283053885336	0.436626428295221	0.2008139775154808	1.6342500817586076	1.3361896020528417	1.4320151096815887	2.204051344521088	1.4248458985301091	0.645263671875	0.4890350877192982	0.0727566693613581	0.2004357298474945
2681110.0	10931	6455	15924	479	0.0002576576545572	0.0003519942061099	0.0002388397810947	0.0004471720800316	8271	5344	6523	1231	0.0002528588241278	0.0004425658069844	0.0002403567859008	0.0005580030832956	15499	8847	6203	976	0.0002448331694714	0.0004416213333788	0.0002253091181507	0.0005277849579123	34701	20646	28650	2686	0.0007553496481566	0.0012361813464732	0.0007045056851463	0.0015329601212397	0.1300978397752591	2.1759371905158726	1.8722680031861871	2.321561595210792	2.342492670710674	2.178774089702552	0.2656482886902869	0.1219255772986328	1.6365683753081108	1.366131375816577	1.7502486160448103	1.803764311560684	1.4567743115908882	0.7886591705960585	0.4002193689915478	0.0742060418280402	0.2303517964071856
3115032.0	1264	882	3550	102	2.97940970963696e-05	7.84714538866038e-05	3.26346532804894e-05	9.52224471048642e-05	931	694	901	192	2.84622857288204e-05	6.1130122963819e-05	3.12139987678117e-05	8.70321624636629e-05	1835	1214	747	127	2.89869582540885e-05	5.31825142727772e-05	3.09172905431241e-05	6.86769361217972e-05	4030	2790	5198	421	8.72433410792785e-05	0.0001927840911232	9.47659425914251e-05	0.0002509315456903	0.1508960573476702	2.6479085083569416	2.9178323509811226	2.7882413628276184	2.2213115999283684	2.6424617712457037	0.3704376548801643	0.1401865710645772	2.209728430139053	2.6337919767390945	2.1477587410318115	1.8347048975128672	2.8085443037974684	0.9677765843179376	0.4070844686648501	0.1156462585034013	0.276657060518732
4659328.0	2472	1577	9688	287	5.82682025492291e-05	0.0002141497028882	5.83501680536641e-05	0.0002679298266578	1434	1014	2652	519	4.38398686736073e-05	0.0001799301732519	4.56066206780418e-05	0.0002352588141595	3023	1926	3141	479	4.77534467586428e-05	0.0002236228612192	4.9050001306472e-05	0.0002590256094672	6929	4517	15481	1285	0.0001498615179814	0.0006177027373595	0.0001530067900381	0.0007622142502846	0.2844808501217622	4.981571406699024	4.59175758348095	5.158435566193352	5.280848166522318	5.010347105398874	0.3676399081634521	0.0733761355111113	4.121823572053807	3.6752412725838095	4.104258947295215	4.682863256959079	3.9190938511326863	1.8493723849372383	1.0390340721137945	0.1819911223842739	0.5118343195266272
4778443.0	2801	1834	9360	278	6.60231534548507e-05	0.0002068993826418	6.78593584086366e-05	0.0002595278460309	1940	1362	2151	409	5.93091668248244e-05	0.0001459388396172	6.12585970054171e-05	0.0001853966377481	3908	2451	2122	328	6.1733532892086e-05	0.0001510753618297	6.24203287654013e-05	0.0001773703547082	8649	5647	13633	1015	0.0001870658531717	0.0005039135840889	0.0001915382841794	0.0006222948384872	0.1797414556401629	3.248931884052703	3.824496018192081	3.0264590900066706	2.8415479094130287	3.230834339203927	0.5223731214385072	0.1616836601926235	2.693776419079428	3.1337397839272576	2.460645587017688	2.4472171727768925	3.341663691538736	1.1087628865979382	0.5429887410440123	0.1515812431842966	0.3002936857562408
2608262.0	1222	804	5407	161	2.88041033637371e-05	0.0001195197608915	2.97485955073849e-05	0.0001503020978812	906	623	1235	231	2.76979923419026e-05	8.37910120536254e-05	2.80206357814793e-05	0.000104710570464	1508	998	1588	236	2.38214349030874e-05	0.0001130573395785	2.54163558171646e-05	0.0001276201332657	3636	2425	8230	628	8.03235306087271e-05	0.0003163681125236	8.31855871060288e-05	0.000382632801611	0.2589690721649484	4.599748765652086	5.052409880792135	3.736909157971718	5.0211814071124	4.603500148625418	0.7506522252039968	0.163061192781353	3.938672891069691	4.14940049972079	3.025165543383558	4.746033983194148	4.424713584288052	1.3631346578366446	1.0530503978779842	0.2002487562189054	0.3707865168539326
3268648.0	1609	1091	5490	163	3.79261884715654e-05	0.000121354445588	4.03678080827822e-05	0.0001521692046871	1119	799	1077	257	3.42097719984426e-05	7.30711902686272e-05	3.59365778321059e-05	0.0001164961757977	2454	1588	1179	231	3.8765120193751e-05	8.39386671052266e-05	4.04420571519613e-05	0.0001249163168829	5182	3478	7746	651	0.0001109010806637	0.0002783643029618	0.0001167464430668	0.0003935816973678	0.187176538240368	3.3712521514903915	3.769568176083448	3.2417159013294192	3.0887725719175485	3.3666855497768053	0.35718863844991	0.1060950401125492	2.510023358617405	3.199753270197023	2.135974196845093	2.1653142486259505	3.41205717837166	0.9624664879356568	0.480440097799511	0.149404216315307	0.3216520650813517
4913234.0	2153	1185	5868	157	5.07489644370916e-05	0.0001297099975793	4.38458777067799e-05	0.0001465678842692	1212	854	910	177	3.70529433977769e-05	6.1740745723724e-05	3.84103097229267e-05	8.02327747711893e-05	2560	1574	995	155	4.04395711882651e-05	7.08388242321463e-05	4.00855150863899e-05	8.38183078651856e-05	5925	3613	7773	489	0.0001282414790231	0.0002622895675351	0.000122341702516	0.0003106189669056	0.1353445889842236	2.53894592373338	3.3427973605495	2.0888343611376614	2.090987422378019	2.5075397146883933	0.7233551410927098	0.2884720576330332	2.0452787158502286	2.5559141751569823	1.6662845124316985	1.7517204597041465	2.725499303297724	0.7508250825082509	0.388671875	0.1324894514767932	0.2072599531615925
1741862.0	1358	909	4062	105	3.20097973551186e-05	8.97890269541929e-05	3.36336732788717e-05	9.80231073138308e-05	996	716	577	121	3.04494485348068e-05	3.91477036072404e-05	3.220349152414e-05	5.48483940526209e-05	2013	1320	535	87	3.17987721882726e-05	3.80892170494455e-05	3.36168233253079e-05	4.70464050598138e-05	4367	2945	5174	313	9.42580180781979e-05	0.0001670259476108	9.94539881283196e-05	0.0001999179064262	0.1062818336162988	2.0101547478242674	2.9144335946025803	1.7031815948126643	1.399489910291305	2.005701699902183	0.8015000949133976	0.3996108169786595	1.772007846295184	2.805048278127727	1.285662154521144	1.1978203694132823	2.991163475699558	0.5793172690763052	0.265772478887233	0.1155115511551155	0.1689944134078212
2333605.0	505	330	3394	92	1.19034960709388e-05	7.50231308425728e-05	1.22102444246729e-05	8.58869130749755e-05	449	321	601	97	1.37267092290444e-05	4.0776030966987e-05	1.44375988536996e-05	4.3969373744663e-05	814	547	943	142	1.28585199012687e-05	6.71366947245366e-05	1.39306078476844e-05	7.6788385270041e-05	1768	1198	4938	331	3.84887252012519e-05	0.000182935856534	4.05784511260569e-05	0.0002066446720896	0.2762938230383973	5.092473131802361	7.034004405466791	3.0454768961388585	5.512206366702446	5.197229222769366	2.0128327983383523	0.3872895945247159	4.752972606327054	6.3026131478914245	2.9705612821395557	5.22118371632434	6.7207920792079205	1.3385300668151447	1.1584766584766584	0.2787878787878788	0.3021806853582554
2347190.0	2233	1525	9837	285	5.26346667849631e-05	0.000217443293488	5.64261295382611e-05	0.0002660627198518	1681	1219	1629	324	5.13910873363556e-05	0.0001105227195427	5.4826894089283e-05	0.0001468667741574	3835	2489	2660	431	6.05803732449206e-05	0.0001893781632738	6.33880858005238e-05	0.0002330689721928	7749	5233	14126	1040	0.0001646061273662	0.0005173441763047	0.000174641109428	0.0006459984662021	0.1987387731702656	3.699005739931058	4.715239588981373	2.6787359852672745	3.676857713076328	3.6902777624416583	1.0183181257735	0.2759462000767481	3.1429217404146934	4.131180204414634	2.150620375461737	3.126064649819214	4.4052843708016125	0.969066032123736	0.6936114732724902	0.1868852459016393	0.2657916324856439
2802544.0	1719	1151	6810	214	4.05190291998887e-05	0.0001505325636528	4.25878525236318e-05	0.0001997804282396	1216	872	1048	198	3.71752303396838e-05	7.11036280422668e-05	3.92198947053772e-05	8.97519175406524e-05	2303	1473	907	148	3.63798173619432e-05	6.45736819884992e-05	3.75133187561959e-05	8.00329649293385e-05	5238	3496	8765	560	0.0001140740769015	0.0002862098736836	0.0001193210659852	0.0003695653107096	0.160183066361556	3.097234404153237	4.691019067672942	2.2884283146315294	2.1334546657810654	3.0376340160285125	1.4339685508094124	0.472067583929753	2.5089825967273423	3.7151078548844776	1.9126613982634864	1.774986425744113	3.961605584642234	0.8618421052631579	0.3938341293964394	0.1859252823631624	0.2270642201834862
1909624.0	2799	1841	6557	207	6.59760108961539e-05	0.0001449400910237	6.81183635934024e-05	0.0001932455544186	1884	1327	1537	346	5.75971496381285e-05	0.0001042807979971	5.96844039839857e-05	0.0001568392094397	3574	2292	1507	273	5.6457432588617e-05	0.0001072905609224	5.83710295921256e-05	0.000147628374498	8257	5460	9601	826	0.0001800305931228	0.0003565114499433	0.0001861737971695	0.0004977131383564	0.1512820512820512	2.6733791001923985	2.83690834929741	2.6278089244517298	2.529137750859811	2.664618341536317	0.1571524266603597	0.0589774618791191	1.9802825939706887	2.196860480877442	1.8105201151840955	1.900379737495042	2.342622365130404	0.8158174097664543	0.4216564073866816	0.1124388919065725	0.2607385079125848
2346281.0	1677	1124	4116	112	3.95290354672562e-05	9.09826772386651e-05	4.15888325252495e-05	0.0001045579811347	1270	913	946	214	3.88261040554263e-05	6.41832367633439e-05	4.10639493876254e-05	9.70045977459577e-05	2659	1721	1518	277	4.20034452303113e-05	0.0001080737037029	4.38292067748901e-05	0.0001497914276042	5606	3758	6580	603	0.0001203585847529	0.0002632396177049	0.0001264819886877	0.0003513540064849	0.160457690260777	2.777897549922601	2.5140879122110613	2.362281251378855	3.4176166676604334	2.7646619437501165	0.570546859754617	0.2063712928969177	2.1871278915861243	2.301667019273223	1.6530949556957597	2.5729723623934984	2.45438282647585	0.7448818897637796	0.5708913125235051	0.099644128113879	0.2343921139101862
2442506.0	1958	1296	4234	129	4.61525649641548e-05	9.35910241565861e-05	4.79529599223517e-05	0.0001204283889855	1450	1037	1553	354	4.43290164412348e-05	0.0001053663495702	4.66410903778396e-05	0.0001604655495423	2713	1770	1181	224	4.28564674350638e-05	8.40810567016732e-05	4.50771040043902e-05	0.0001211309739471	6121	4103	6968	707	0.0001333380488404	0.0002830384304285	0.0001396711543045	0.000402024912475	0.172312941749939	2.8783675088596827	2.5113859328080026	3.4404330654015194	2.687195120948823	2.8796713730527816	0.4935255559371256	0.1713825961376738	2.122713155697104	2.0278618150318453	2.376916025418248	1.9619222426363765	2.1624106230847806	1.071034482758621	0.4353114633247327	0.099537037037037	0.3413693346190935
2135112.0	1980	1357	2825	91	4.66711331098195e-05	6.24455935858185e-05	5.02100051038822e-05	8.49533596719867e-05	1555	1074	1266	297	4.75390486662897e-05	8.58942682266314e-05	4.830523728621e-05	0.0001346278763109	3226	2099	751	169	5.09601783802122e-05	5.34672934656702e-05	5.34558425453192e-05	9.13889937368797e-05	6761	4530	4842	557	0.0001451703601563	0.0002018071552781	0.0001519710849354	0.0003109702297198	0.1229580573951434	2.0462460332634165	1.6919607854295593	2.787024427873643	1.709616561733196	2.062867258345466	0.6272006347601352	0.3040431381237709	1.3901402122363071	1.3379918040318606	1.806815042294687	1.0491975335477144	1.426767676767677	0.8141479099678457	0.2327960322380657	0.0670596904937361	0.276536312849162
2404932.0	594	410	3496	108	1.40013399329458e-05	7.72778036021315e-05	1.5170303679139e-05	0.0001008237675227	475	322	582	98	1.4521574351439e-05	3.94869384738543e-05	1.44825757971691e-05	4.44226662574946e-05	955	628	816	123	1.50858556581223e-05	5.80949553501823e-05	1.59934583699192e-05	6.65138830155989e-05	2024	1360	4894	329	4.36087699425072e-05	0.0001748596974261	4.56463378462274e-05	0.0002117603167958	0.2419117647058823	4.639152378645896	6.646127174193939	3.067318057204843	4.158818029044892	4.624087753481224	1.8342098056980465	0.3966641429581801	4.00973697851673	5.519314863593396	2.719191288645737	3.8509552700713856	5.885521885521886	1.2252631578947368	0.8544502617801047	0.2634146341463415	0.3043478260869565
2766205.0	957	641	3271	86	2.25577143364127e-05	7.23042607501637e-05	2.37174747764101e-05	8.02855926570424e-05	785	536	931	165	2.39988123492202e-05	6.31655321635023e-05	2.41076416996355e-05	7.47932646172103e-05	1245	791	860	147	1.9666900831793e-05	6.12275264720058e-05	2.01446267047868e-05	7.94922016527889e-05	2987	1968	5062	398	6.62234275174259e-05	0.0001966973193856	6.79697431808324e-05	0.000234571058927	0.2022357723577235	3.451109978493335	3.3850818189504785	3.1024712225725986	3.9460746936501847	3.47787591172442	0.4293888236131003	0.1234629510976998	2.970207474293617	3.20530084173688	2.6320274205383645	3.113226989634634	3.417972831765935	1.1859872611464968	0.6907630522088354	0.1341653666146645	0.3078358208955223
2582534.0	1150	780	3987	112	2.71069712506527e-05	8.81311793368702e-05	2.8860577731045e-05	0.0001045579811347	797	595	359	73	2.43656731749408e-05	2.43570634228757e-05	2.67612813643342e-05	3.30903534367052e-05	1660	1091	666	119	2.62225344423907e-05	4.74157356166929e-05	2.77848138241749e-05	6.43508299094005e-05	3607	2466	5012	304	7.76951788679842e-05	0.0001599039783764	8.34066729195542e-05	0.0002019991644808	0.1232765612327656	2.421858556516556	3.622865145288764	1.2365010847651712	2.3160432283843626	2.391803152812766	1.1949845320972612	0.4996165887196681	2.058093960348568	3.251236684539152	0.9996466441947536	1.808205675956394	3.4669565217391303	0.4504391468005019	0.4012048192771084	0.1435897435897435	0.1226890756302521
4405450.0	1444	566	13033	336	3.40369273790805e-05	0.0002880897066208	2.09424192253481e-05	0.0003136739434042	604	414	6219	1082	1.8465328227935e-05	0.0004219403270943	1.86204545963603e-05	0.0004904624988837	1129	746	7284	1054	1.78344827623247e-05	0.0005185829102582	1.89985986368786e-05	0.0005699644934832	3177	1726	26536	2472	7.03367383693402e-05	0.0012286129439734	5.85614724585869e-05	0.0013741009357712	1.432213209733488	23.46424838861296	14.977923038831069	26.33998522139033	30.00034393993825	23.772750733386548	7.833345525367977	0.3295094292292728	17.46758482774562	8.464033883324714	22.850410341256417	29.0775413657471	9.02562326869806	10.29635761589404	6.451727192205492	0.5936395759717314	2.613526570048309
2181808.0	2703	1677	4522	130	6.37131680787081e-05	9.99571590071049e-05	6.20502421217468e-05	0.0001213619423885	1952	1337	1324	255	5.9676027650545e-05	8.98293926793523e-05	6.01341734186804e-05	0.000115589590772	3929	2414	1218	177	6.20652637494897e-05	8.67152642359339e-05	6.14780390206767e-05	9.57150999492764e-05	8584	5428	7064	562	0.0001854544594787	0.0002765018159223	0.0001836624545611	0.0003326666331098	0.1035372144436256	1.81129362506222	1.9558657345829469	1.922194722245781	1.5568990402749323	1.8116531657012205	0.2212649601365678	0.1221342828338363	1.4909418554804668	1.5688618541715391	1.5052843866448593	1.3971625833402963	1.6729559748427674	0.6782786885245902	0.3100025451768898	0.0775193798449612	0.1907255048616305
2516654.0	776	522	5627	146	1.82913127743535e-05	0.0001243827805689	1.93143866353917e-05	0.0001362987968363	705	518	990	208	2.15530735110831e-05	6.71685035895459e-05	2.32980567171851e-05	9.42848426689682e-05	1136	741	1218	197	1.79450597147927e-05	8.67152642359339e-05	1.88712621848888e-05	0.0001065303654802	2617	1781	7835	551	5.77894460002293e-05	0.0002782665483944	6.14837055374655e-05	0.0003371140049856	0.3093767546322291	5.482981255581243	7.056853495235823	4.046897293344721	5.6451107740691775	5.582953854216574	1.505940469055749	0.2697390142170662	4.8151793736402295	6.800101343370979	3.116423444433865	4.832263899598599	7.251288659793815	1.4042553191489362	1.0721830985915493	0.2796934865900383	0.4015444015444015
1593161.0	5530	3461	7007	219	0.0001303491747966	0.0001548871767277	0.0001280595634963	0.0002044481952545	3981	2700	2439	550	0.0001217060789327	0.0001654787679342	0.0001214377473675	0.0002493108820573	8134	4961	2054	413	0.0001284904187677	0.0001462341155505	0.0001263432276642	0.0002233352332149	17645	11122	11500	1182	0.0003805456724971	0.0004666000602125	0.0003758405385281	0.0006770943105269	0.106275849667326	1.80154677613702	1.5965086064064795	2.052993302838737	1.767686621149882	1.8057295101317	0.230607926079688	0.1277090088996046	1.2261341908074277	1.1882482337873614	1.3596590193798377	1.1380935399928855	1.2670886075949368	0.6126601356443104	0.2525202852225227	0.0632765096792834	0.2037037037037037
3218575.0	968	644	2530	72	2.28169984092451e-05	5.59247262910162e-05	2.38284769984526e-05	6.72158450151982e-05	718	506	949	174	2.19505060722804e-05	6.43867776833122e-05	2.27583333955514e-05	7.88728972326945e-05	1329	883	1390	215	2.0993824261408e-05	9.8960769530335e-05	2.24876174213992e-05	0.0001162641044581	3015	2033	4869	461	6.57613287429334e-05	0.0002192722735046	6.90744278154031e-05	0.000262352846706	0.2267584849975406	3.798118276232717	2.8208200221761186	3.4656710516470373	5.170138849279033	3.818876641034063	1.2138329288356495	0.317850782555514	3.3343650089820094	2.451011534819425	2.933270762473276	4.713803845269398	2.613636363636364	1.3217270194986073	1.0458991723100075	0.1118012422360248	0.3438735177865613
3270084.0	1239	687	4307	115	2.92048151126598e-05	9.52046625041134e-05	2.54195088477281e-05	0.0001073586413437	870	592	1264	237	2.65974098647409e-05	8.57585742799859e-05	2.66263505339258e-05	0.000107430325541	1495	980	905	128	2.3616077705647e-05	6.44312923920527e-05	2.49579445900013e-05	6.92176993983468e-05	3604	2259	6476	480	7.94183026830476e-05	0.0002453945291761	7.70038039716552e-05	0.0002840066662831	0.2124833997343957	3.6882160573215534	4.223474260923626	4.034737145224551	2.7733733901339344	3.677194932094037	0.7884005704551178	0.214402713213289	3.089898938730167	3.2598960868902664	3.224320515272148	2.7282808430396592	3.4761904761904763	1.452873563218391	0.6053511705685619	0.1673944687045123	0.4003378378378378
2249189.0	3938	2696	6519	224	9.28236980739743e-05	0.0001441001148976	9.97539968755095e-05	0.0002091159622695	3081	2207	1114	334	9.41915170037547e-05	7.55815282815698e-05	9.92641142371186e-05	0.0001513996992857	6724	4292	1028	263	0.0001062170611991	7.3188252573514e-05	0.000109305610388	0.0001422207417325	13743	9195	8661	821	0.0002932322762769	0.0002928698957527	0.0003083237215006	0.0005027364032877	0.0892876563349646	1.6305472729795192	2.096316627096872	1.525220876136987	1.3011293860183553	1.6408889630840715	0.4100183128190917	0.249875721053335	0.9987641860957428	1.5524065285867172	0.802423940985651	0.6890442246027245	1.6554088369730828	0.3615709185329439	0.1528851873884592	0.0830860534124629	0.1513366560942455
2748282.0	7123	4602	3946	134	0.0001678982227986	8.72248893060672e-05	0.0001702774086131	0.0001250961560005	5187	3567	1438	324	0.0001585755919177	9.75639476381485e-05	0.0001604327573555	0.0001468667741574	10874	6612	1735	323	0.0001717733973051	0.0001235229749173	0.0001683897241113	0.0001746665383255	23184	14781	7119	781	0.0004982472120214	0.0003083118118615	0.00049909989008	0.0004466294684834	0.052838102970029	0.8948698995141242	0.7346609102135229	0.9154413137209916	1.03727551813109	0.8957925806885347	0.1522611400312347	0.1699736560825297	0.618792849057142	0.519510497801377	0.6152519846104926	0.7191042201831831	0.5539800645795311	0.2772315403894351	0.1595549016001471	0.0291177748804867	0.0908326324642556
1745388.0	1726	1193	3482	116	4.06840281553275e-05	7.69683387135646e-05	4.41418836322265e-05	0.0001082921947467	1437	992	801	158	4.39315838800375e-05	5.43454256315417e-05	4.46171279217135e-05	7.16202170273893e-05	2613	1669	1536	226	4.12767966855222e-05	0.0001093552100709	4.25049076741961e-05	0.0001222125005002	5776	3854	5819	500	0.0001258924087208	0.000240668974416	0.0001312639192281	0.0003021249122743	0.1297353399065905	2.3016599995714846	2.453275343865016	1.6052180040153234	2.87525622775068	2.311249858543673	0.646821228236819	0.2798577686639139	1.9117036274184545	1.8918563918918567	1.237046808508906	2.6493143570236457	2.0173812282734644	0.55741127348643	0.5878300803673938	0.0972338642078793	0.1592741935483871
1915698.0	1850	1261	4317	119	4.36068667945283e-05	9.54257088530897e-05	4.66579339985228e-05	0.0001110928549556	1378	975	534	111	4.21278514869114e-05	3.62302837543611e-05	4.38525198827325e-05	5.03154689243051e-05	2614	1686	560	95	4.12925933930176e-05	3.98690870050271e-05	4.29378516109615e-05	5.13725112722105e-05	5842	3922	5411	325	0.0001270273116744	0.0001715250796124	0.0001334483054922	0.0002127808351521	0.0828658847526772	1.594481356412105	2.3810067320837054	1.1473791941456362	1.1964387910618175	1.5749415724303863	0.6985037524720912	0.4435108988800063	1.3503007924158696	2.188318397254432	0.8600078683247685	0.9655263505868534	2.333513513513513	0.3875181422351234	0.2142310635042081	0.0943695479777954	0.1138461538461538
2402914.0	9182	5723	10528	303	0.0002164314869769	0.0002327175962023	0.0002117552389163	0.0002828666811056	6821	4577	3858	707	0.0002085298076866	0.0002617536230792	0.0002058594702597	0.0003204778065719	13404	7858	5242	815	0.0002117390672685	0.0003732031322863	0.0002001219679471	0.0004407220703879	29407	18158	19628	1825	0.0006367003619321	0.0008676743515679	0.0006177366771233	0.0010440665580654	0.1005066637294856	1.6901482407155253	1.3358190453904568	1.5567795164711362	2.2022673218184616	1.6982886278933516	0.4502241390606392	0.2651046068765834	1.3627671718842715	1.0752483358723963	1.255233608964864	1.7625615201801763	1.1465911566107605	0.5656062160973464	0.3910772903610862	0.0529442600034946	0.1544679921345859
2098191.0	3569	2303	5087	139	8.4125895994417e-05	0.0001124462777242	8.52127057879445e-05	0.0001297639230154	2923	1960	2971	591	8.93611827984339e-05	0.0002015733577419	8.81548092001597e-05	0.0002678958750834	5256	3294	2214	335	8.30274945959069e-05	0.0001576252832663	8.3889254570882e-05	0.0001811556976441	11748	7557	10272	1065	0.0002565145733887	0.0004716449187325	0.0002572567695589	0.000578815495743	0.1409289400555776	2.2499524375411157	1.5228236425014263	3.0389252442839463	2.159462479083456	2.240403788622943	0.7612848602358752	0.3397980596630737	1.838667146672443	1.3366428540822015	2.255714969625857	1.8984709105514863	1.425329223872233	1.0164214847759152	0.4212328767123288	0.0603560573165436	0.3015306122448979
4523417.0	5567	3595	9361	313	0.0001312213121325	0.0002069214872767	0.0001330176627475	0.0002922022151355	4368	3010	2943	672	0.0001335373405622	0.0001996736424889	0.0001353805998431	0.0003046125686228	8282	5121	2896	520	0.000130828331477	0.0002061801356545	0.0001304179941279	0.0002811969038057	18217	11726	15200	1505	0.0003955869841718	0.0006127752654202	0.0003988162567186	0.0008780116875641	0.1283472624936039	2.201544377323652	2.1967174065460098	2.2500459369793915	2.1561204470752107	2.200961263533537	0.0471063387988605	0.0214026205637229	1.5490278748758757	1.5768893323346909	1.4952644829398454	1.5759593761290691	1.6815160768816235	0.6737637362637363	0.3496739917894228	0.0870653685674548	0.2232558139534883
4096544.0	1398	787	2955	89	3.29526485290544e-05	6.5319196122511e-05	2.91195829158108e-05	8.30862528660089e-05	956	699	1018	263	2.92265791157382e-05	6.90682188425836e-05	3.1438883485159e-05	0.0001192159308747	1980	1298	870	175	3.12774808409238e-05	6.19394744542385e-05	3.30565429365528e-05	9.46335733961772e-05	4334	2784	4843	527	9.34567084857164e-05	0.0001963268894193	9.36150093375226e-05	0.0002969357571368	0.1892959770114942	3.1718819368614084	2.853277572904257	3.791989970985354	2.862778893056437	3.169348812315349	0.5392439875637028	0.170143464634857	2.1007254867028182	1.9822138443566677	2.3631988735004263	1.980321713544021	2.1137339055793998	1.0648535564853556	0.4393939393939394	0.1130876747141041	0.3762517882689556
1971112.0	2153	1436	3863	120	5.07489644370916e-05	8.53902046095635e-05	5.31330636176675e-05	0.0001120264083586	1899	1357	1006	196	5.80557256702792e-05	6.82540551627103e-05	6.10337122880698e-05	8.88453325149893e-05	3768	2359	1406	251	5.95219938427278e-05	0.0001000998863019	6.00773380487889e-05	0.0001357315824139	7820	5152	6275	567	0.00016832668395	0.0002537441460741	0.0001742441139545	0.0003366033232875	0.1100543478260869	1.9317916436212963	2.1084123656921907	1.4556763661311132	2.2592809006229966	1.9411232108154337	0.4271232936383988	0.2200392490587815	1.5074505130123783	1.6825999418256734	1.1756644908781493	1.68172938840707	1.7942405945192754	0.5297525013164823	0.3731422505307855	0.0835654596100278	0.1444362564480471
1690870.0	3658	2391	7527	234	8.6223739856424e-05	0.0001663815868744	8.84687709678572e-05	0.0002184514962993	2824	1998	1718	444	8.63345809862393e-05	0.0001165611001685	8.98639330519996e-05	0.0002012618756972	5445	3405	1842	406	8.60130723125405e-05	0.0001311408183272	8.67161238050556e-05	0.0002195498902791	11927	7794	11087	1084	0.0002585713931552	0.0004140835053702	0.0002650488278249	0.0006392632622757	0.1390813446240698	2.4118697959231064	2.469249814475987	2.239629057641403	2.531823156356305	2.413567342824565	0.1538497678511801	0.0637437228791519	1.60142814066697	1.929649388340744	1.3501090621738054	1.5246614822765725	2.0576817933296883	0.6083569405099151	0.3382920110192837	0.0978670012547051	0.2222222222222222
2509289.0	1768	1187	4553	124	4.167402188796e-05	0.0001006424026889	4.39198791881416e-05	0.0001157606219706	1452	1050	809	182	4.43901599121882e-05	5.48882014181239e-05	4.72257906429427e-05	8.24992373353472e-05	2846	1808	1183	229	4.49574295319541e-05	8.42234462981197e-05	4.60448610395127e-05	0.0001238347903298	6066	4045	6545	535	0.0001310216113321	0.0002397540504051	0.0001371905308705	0.0003220946496358	0.1322620519159456	2.3477906790800227	2.6357226866383425	1.7469106649604749	2.6894378120401545	2.357357054546324	0.5293438623362245	0.2245497182174201	1.8298817116314976	2.4149913574330704	1.2364947890862013	1.8734044000059376	2.575226244343892	0.5571625344352618	0.415671117357695	0.1044650379106992	0.1733333333333333
2470910.0	2488	1642	2829	88	5.86453430188034e-05	6.25340121254091e-05	6.07552161979178e-05	8.21526994630201e-05	2036	1428	1380	317	6.2244053430589e-05	9.36288231854276e-05	6.42270752744021e-05	0.0001436937265676	4001	2561	737	176	6.32026266891597e-05	5.24705662905445e-05	6.52217307091769e-05	9.51743366727268e-05	8525	5631	4946	581	0.0001840920231385	0.0002086334016013	0.0001902040221814	0.0003210207627033	0.1031788314686556	1.687770631880426	1.3521917063943496	2.2372765061103377	1.459242734558951	1.6829036490212126	0.48307549013135	0.2870488101991518	1.133310384906447	1.0663082336368783	1.5042211749566905	0.830195975059753	1.1370578778135048	0.6777996070726916	0.1842039490127468	0.0535931790499391	0.2219887955182072
2405203.0	950	613	4391	127	2.2392715380974e-05	9.70614518355147e-05	2.26814540373469e-05	0.0001185612821795	698	520	623	147	2.13390713627461e-05	4.2268664380088e-05	2.3388010604124e-05	6.66339993862419e-05	1294	876	722	163	2.04409394990684e-05	5.14026443171956e-05	2.23093463886134e-05	8.81444140775822e-05	2942	2009	5736	437	6.41727262427885e-05	0.0001907327605327	6.83788110300844e-05	0.0002733396956434	0.2175211548033847	3.9974327065023054	5.227234637791695	2.8490665800575767	3.95100835955332	4.00910319246753	1.1901479256442096	0.29686138483048	2.9721779282228	4.334510137970274	1.980810863863595	2.514690888818407	4.622105263157895	0.8925501432664756	0.5579598145285936	0.2071778140293637	0.2826923076923077
2864388.0	1831	1233	4239	113	4.31590124869088e-05	9.37015473310742e-05	4.56219132594596e-05	0.0001054915345377	1173	850	1010	209	3.58606457141851e-05	6.85254430560014e-05	3.82304019490489e-05	9.47381351817998e-05	2685	1728	584	117	4.24141596251922e-05	4.15777621623854e-05	4.40074778076758e-05	6.32693033563013e-05	5689	3811	5833	439	0.0001214338178262	0.0002038047525494	0.0001278597930161	0.0002634989730758	0.1151928627656783	2.0608431068132607	2.312299660423088	2.478083680837593	1.4376943762331649	2.076025905831281	0.5589914503957134	0.269260344403979	1.6783195669685025	2.171077184852091	1.9108814604778677	0.9802802302297648	2.315128345166576	0.8610400682011935	0.2175046554934823	0.0916463909164639	0.2458823529411764
3414778.0	5121	3290	5939	174	0.0001207085215431	0.000131279426657	0.0001217324368399	0.00016243829212	4098	2819	1438	326	0.0001252829719835	9.75639476381485e-05	0.0001267900036404	0.000147773359183	7819	4866	658	157	0.0001235144559066	4.68461772309068e-05	0.0001239238350764	8.48998344182847e-05	17038	10975	8035	657	0.0003695059494333	0.0002756895515261	0.0003724462755568	0.0003951114857214	0.0598633257403189	1.0608549786965005	1.3343879111993422	1.1654969235754002	0.6850968933130847	1.0616605760292757	0.3368697029724293	0.3173045232896922	0.7461031465093232	1.0875738098583667	0.7787486686618341	0.3792768780549158	1.159734426869752	0.3509028794533919	0.0841539838854073	0.0528875379939209	0.1156438453352252
2463406.0	5673	3635	3726	126	0.0001337198677434	8.23618696285875e-05	0.0001344976923748	0.0001176277287765	4421	2983	2293	460	0.0001351576425425	0.0001555731098291	0.0001341662223694	0.0002085145559025	8626	5265	2506	422	0.0001362623988554	0.0001784141643474	0.0001340852839452	0.0002282021027039	18720	11883	8525	1008	0.0004051399091414	0.0004163491438052	0.0004027491986894	0.000554344387383	0.0848270638727594	1.376400969106608	0.8745706093507608	1.554150904900614	1.7019175855059911	1.3768796999191215	0.4412420705519742	0.3204652306064886	1.027667564737217	0.6159284406909132	1.151049299932709	1.3093426054881872	0.656795346377578	0.5186609364397196	0.2905170415024345	0.0346629986244841	0.1542071739859202
2939069.0	1829	1231	2370	81	4.3111869928212e-05	5.23879847073946e-05	4.5547911778098e-05	7.5617825642098e-05	1611	1124	1059	221	4.92510658529857e-05	7.18499447488173e-05	5.05540844596834e-05	0.0001001776453357	2749	1793	1644	281	4.34251489048988e-05	0.000117044248279	4.56628516835432e-05	0.0001519544807104	6189	4148	5073	583	0.000135788084686	0.0002412821777352	0.0001417648479213	0.0003277499516883	0.140549662487946	2.311926803393805	1.6601820520443555	1.9815935034011167	3.327748379875365	2.323174645106946	0.8847048217941073	0.380817182064838	1.7769024306745869	1.2151638236668645	1.4588505548953845	2.6953102345216418	1.295790049207217	0.6573556797020484	0.598035649327028	0.0658001624695369	0.1966192170818505
2427803.0	933	501	20401	545	2.19920036320513e-05	0.0004509566565466	1.85373710810943e-05	0.0005087866046289	493	376	4824	1078	1.50718655900198e-05	0.000327293799309	1.69113307445204e-05	0.0004886493288324	943	640	4817	912	1.48962951681774e-05	0.0003429453430414	1.62990658546947e-05	0.0004931761082132	2369	1517	30042	2535	5.19601643902485e-05	0.0011211957988971	5.17477676803095e-05	0.0014906120416745	1.6710613052076466	28.8053399884473	27.446535023933137	28.89478871973052	30.2579370259522	28.866420256538618	1.4059156736864056	0.0487041919708747	21.577987907742603	20.50548299698226	21.715546582748555	23.022190361401133	21.866023579849948	9.784989858012173	5.1081654294803815	1.0878243512974053	2.867021276595745
1433983.0	867	620	3417	91	2.04362991950573e-05	7.55315374452184e-05	2.29404592221127e-05	8.49533596719867e-05	667	479	699	162	2.0391347562968e-05	4.74250343526188e-05	2.15439559218758e-05	7.34333870787156e-05	1513	969	921	153	2.39004184405645e-05	6.55704091636249e-05	2.46778043956238e-05	8.27367813120864e-05	3047	2068	5037	406	6.47280651985898e-05	0.0001885269809614	6.91622195396122e-05	0.0002411235280627	0.1963249516441005	3.4863474548354847	3.703210944883733	3.408537751609077	3.3526800028757178	3.488142899789509	0.1883367198367805	0.0539934071646392	2.912600282164889	3.695949874500094	2.325743024396569	2.7434837313281863	3.941176470588236	1.047976011994003	0.6087243886318572	0.146774193548387	0.3382045929018789
3366961.0	2000	1300	4396	112	4.71425586967873e-05	9.71719750100029e-05	4.8100962885075e-05	0.0001045579811347	1388	982	821	145	4.24335688416785e-05	5.57023650979972e-05	4.41673584870188e-05	6.57274143605788e-05	2735	1758	434	70	4.3203994999963e-05	3.0898542428896e-05	4.47714965196146e-05	3.78534293584709e-05	6123	4040	5651	327	0.0001327801225384	0.0001837728825368	0.0001370398178917	0.0002081388248538	0.0809405940594059	1.5188200630731152	2.173719087173258	1.4881445622313296	0.845480546800287	1.5024480654016248	0.6642347835556621	0.4421016598521182	1.3840391093452478	2.0612367613517986	1.3126957410965163	0.7151779003058041	2.198	0.5914985590778098	0.1586837294332723	0.0861538461538461	0.1476578411405295
2480321.0	858	599	5601	133	2.02241576809218e-05	0.0001238080600616	2.21634436678153e-05	0.0001241626025975	690	476	617	161	2.10944974789324e-05	4.18615825401513e-05	2.14090250914674e-05	7.2980094565884e-05	1388	933	1012	213	2.19258300036375e-05	7.20491358019418e-05	2.37609819412972e-05	0.000115182577905	2936	2008	7230	507	6.32444851634917e-05	0.0002377187784037	6.73334507005799e-05	0.0003123252750684	0.2524900398406374	4.63848609894146	5.6021349596409085	3.408847168616301	4.847551258174634	4.619511128810615	1.114284325930626	0.2412126077543449	3.758727386098239	6.12179068295105	1.984478776133895	3.286039150626856	6.527972027972028	0.8942028985507247	0.729106628242075	0.2220367278797996	0.3382352941176471
2846719.0	15512	9362	12764	414	0.0003656376852522	0.0002821435598334	0.0003464009342539	0.0003864911088373	12162	7841	2833	804	0.0003718134468677	0.0001922104754234	0.0003526642137441	0.0003644471803165	25945	13891	2537	594	0.0004098455759685	0.0001806212030924	0.000353766130918	0.0003212133862704	53619	31094	18134	1812	0.0011472967080886	0.0006549752383492	0.001052831278916	0.0010721516754244	0.0582749083424454	1.0183508952434357	1.1157334482072017	1.0334112907212922	0.9079823029889046	1.0190423473057997	0.1046182798847157	0.102663329116117	0.5708856599444017	0.7716479214629925	0.5169540721096971	0.4407055088140861	0.8228468282619907	0.2329386614043742	0.0977837733667373	0.0442213202307199	0.102537941589083
904509.0	1592	1044	4978	132	3.75254767226427e-05	0.0001100368725204	3.86287732707833e-05	0.0001232290491945	1255	887	461	91	3.83675280232756e-05	3.12774547017986e-05	3.98945488574192e-05	4.12496186676736e-05	2354	1520	889	144	3.71854494442094e-05	6.32921756204805e-05	3.87102814049e-05	7.78699118231401e-05	5201	3451	6328	367	0.0001130784541901	0.0002046065028427	0.0001172336035331	0.0002423485796853	0.1063459866705302	2.067227931084408	3.1900844567514066	1.0339662898582296	2.011608001725434	2.0785529161116902	1.079616878143972	0.5194079350953407	1.8094207628513308	2.9323244401050936	0.8152064079506028	1.702068324209444	3.1268844221105527	0.3673306772908366	0.3776550552251487	0.1264367816091954	0.1025930101465614
2470477.0	1748	1203	4004	124	4.12025963009921e-05	8.850695813013e-05	4.45118910390348e-05	0.0001157606219706	1342	945	477	111	4.10272690097497e-05	3.2363006274963e-05	4.25032115786484e-05	5.03154689243051e-05	2605	1693	681	143	4.11504230255589e-05	4.84836575900418e-05	4.31161226437472e-05	7.73291485465905e-05	5695	3841	5162	378	0.0001233802883363	0.0001693536219951	0.0001301312252614	0.0002434052394415	0.0984118719083571	1.8704599065486531	2.6006673558102364	1.1838039304677204	1.7935088733635225	1.859326719880493	0.7107211008605488	0.3822464837735618	1.372614898852316	2.148091772750711	0.788816976028121	1.1782055693553422	2.290617848970252	0.3554396423248882	0.2614203454894434	0.1030756442227763	0.1174603174603174
2190554.0	2091	1393	3614	132	4.92875451174912e-05	7.98861505200524e-05	5.15420317683919e-05	0.0001232290491945	1649	1147	1562	394	5.04127918011008e-05	0.0001059769723301	5.15885541594812e-05	0.0001785972500556	3377	2206	1602	330	5.33454812120201e-05	0.0001140540667536	5.6180842617901e-05	0.0001784518812613	7117	4746	6778	856	0.0001530458181306	0.0002999171896038	0.0001593114285457	0.0004802781805115	0.180362410450906	3.014712659950366	2.3908457809393164	3.4619549426309417	3.1763831396227507	3.0097279543976696	0.5546613129980661	0.1842895176581065	1.959656221040087	1.620818207310194	2.102184158898058	2.13802676744625	1.7283596365375418	0.9472407519708914	0.4743855493041161	0.0947595118449389	0.3435047951176983
3549249.0	2778	1564	5575	167	6.54810140298376e-05	0.0001232333395543	5.78691584248133e-05	0.0001559034182991	1890	1332	1229	249	5.77805800509888e-05	8.33839302136888e-05	5.9909288701333e-05	0.000112869835695	3923	2338	1321	217	6.19704835045172e-05	9.40483284529299e-05	5.95425249504317e-05	0.0001173456310112	8591	5234	8125	633	0.0001852320775853	0.0003006655982209	0.0001773209720765	0.0003861188850054	0.1209400076423385	2.177513920005018	2.694067488499216	1.884012281596136	1.970786947797201	2.182955572630851	0.4447572411783189	0.203740857924244	1.6231832096276222	1.8819705433722596	1.443113415270428	1.5176310258427217	2.0068394528437725	0.6502645502645502	0.3367320927861331	0.1067774936061381	0.1869369369369369
3074435.0	2933	1924	4482	124	6.91345623288386e-05	9.90729736111995e-05	7.1189425069911e-05	0.0001157606219706	2303	1565	1161	242	7.04067068028715e-05	7.87703360277402e-05	7.03889165297194e-05	0.0001096967881052	4640	2920	975	169	7.32967227787306e-05	6.9414928267681e-05	7.43644879620448e-05	9.13889937368797e-05	9876	6409	6618	535	0.0002128379919104	0.0002472582379066	0.0002159428295616	0.0003168464038127	0.0834763613668279	1.467269853117842	1.6260929464863385	1.5584383666267136	1.228933275026705	1.4711548627132522	0.2124800195313418	0.1444307631485272	1.1617204038022035	1.4330455024790472	1.118790234690079	0.9470399990083044	1.528128196385953	0.5041250542770299	0.2101293103448276	0.0644490644490644	0.1546325878594249
2449021.0	1429	957	3836	113	3.36833581888545e-05	8.47933794673274e-05	3.54097088315514e-05	0.0001054915345377	1000	712	1615	283	3.05717354767136e-05	0.0001095728619162	3.20235837502621e-05	0.0001282817811313	1768	1178	1538	235	2.79285788518956e-05	0.0001094975996673	3.00004680887975e-05	0.0001270793699891	4197	2847	6989	631	9.21836725174638e-05	0.0003038638410509	9.7433760670611e-05	0.0003608526856582	0.2216368106779065	3.703569308774964	2.9791697819244147	4.005853377676696	4.23591290685737	3.740312022152827	0.6691300166160932	0.1788968440742436	3.296286996955283	2.5173671518116243	3.584123053781534	3.92062912502503	2.684394681595521	1.615	0.8699095022624435	0.1180773249738767	0.3974719101123595
1381420.0	3463	2301	2263	77	8.16273403834873e-05	5.00227887733477e-05	8.51387043065828e-05	7.18836120301426e-05	2768	1803	1252	268	8.46225637995433e-05	8.49444106001126e-05	8.10934290754531e-05	0.0001214823934388	5602	3471	1384	227	8.84931553893208e-05	9.85336007409955e-05	8.8396964971321e-05	0.0001227532637767	11833	7575	4899	572	0.0002547430595723	0.0002335008001144	0.0002546290983533	0.0003161192692457	0.0755115511551155	1.241489175000266	0.8443117923346722	1.498054710767837	1.3886592578888353	1.2436752536637814	0.3501574245410565	0.2815505281700484	0.9166130001988492	0.6128190449221962	1.0038033213142976	1.1134601349392763	0.6534796419289634	0.4523121387283237	0.247054623348804	0.0334637114298131	0.1486411536328341
2339681.0	2586	1748	3374	82	6.0955328394946e-05	7.45810381446201e-05	6.46772947100855e-05	7.65513790450869e-05	2193	1522	1801	371	6.7043815900433e-05	0.0001221923989543	6.84549079605322e-05	0.0001681715222605	4206	2676	1256	226	6.644095172572e-05	8.94206665684178e-05	6.81504691049424e-05	0.0001222125005002	8985	5946	6431	679	0.000194440096021	0.0002861941036673	0.0002012826717755	0.0003669354018058	0.1141944164143962	1.8229855484781137	1.1835896876674683	2.4566758946993192	1.793274530686054	1.8111800376842808	0.6367319514672826	0.3515564097544872	1.4718883065990171	1.2235359911669978	1.8225752414774288	1.3458667319752151	1.3047177107501933	0.82124943000456	0.2986210175939134	0.0469107551487414	0.2437582128777923
2339025.0	3692	2416	3582	114	8.70251633542694e-05	7.91788022033281e-05	8.93937894848779e-05	0.0001064250879407	2868	2019	750	154	8.76797373472147e-05	5.08852299920802e-05	9.08084488648584e-05	6.9807046976063e-05	5669	3548	1190	193	8.95515347915137e-05	8.47218098856825e-05	9.0357946331964e-05	0.000104367312374	12229	7983	5522	461	0.0002642564354929	0.000214785842081	0.0002705601846817	0.0002805994472908	0.0577477138920205	1.0371054692356554	1.1905199293369608	0.7687285472737257	1.1550429885885996	1.0380971550664286	0.233953496403345	0.2253676308248568	0.8127932312428806	0.9098380187004113	0.5803533579323235	0.9460676478959812	0.9702058504875406	0.2615062761506276	0.2099135650026459	0.0471854304635761	0.0762753838533927
2819964.0	1034	706	4181	126	2.43727028462391e-05	9.24194785070114e-05	2.61225229206638e-05	0.0001176277287765	876	595	612	145	2.67808402776011e-05	4.15223476735375e-05	2.67612813643342e-05	6.57274143605788e-05	1690	1115	589	123	2.66964356672532e-05	4.19337361535017e-05	2.8396028793726e-05	6.65138830155989e-05	3600	2416	5382	394	7.78499787910934e-05	0.000175875562334	8.1279833078724e-05	0.0002498690261527	0.1630794701986755	3.074182324054333	4.502923746444585	2.456063798506161	2.3423656701705737	3.100451071707107	1.2159066652649482	0.392170892926064	2.259160054570515	3.791925708447738	1.5504497709232026	1.5707616056378313	4.043520309477756	0.6986301369863014	0.3485207100591716	0.178470254957507	0.2436974789915966
3104984.0	942	669	3723	91	2.22041451461868e-05	8.22955557238946e-05	2.47534955154732e-05	8.49533596719867e-05	799	565	832	201	2.44268166458942e-05	5.64486818045477e-05	2.54119730602501e-05	9.11117950791471e-05	1380	902	1037	192	2.17994563436742e-05	7.38290057575233e-05	2.29714959389604e-05	0.0001038265490975	3121	2136	5592	484	6.84304181357552e-05	0.0002125732432859	7.31369645146838e-05	0.0002798917038486	0.2265917602996254	3.8269527004009833	3.43197426880107	3.585388464843996	4.519799205649764	3.84572064643161	0.588787233969191	0.1531019249969491	3.1064145021617158	3.706314977770154	2.310930753804791	3.386736099909533	3.9522292993630574	1.0413016270337925	0.7514492753623189	0.1360239162929745	0.3557522123893805
4136991.0	5895	3815	5239	150	0.0001389526917587	0.0001158061822287	0.0001411578256973	0.0001400330104483	4522	3080	1391	336	0.0001382453878256	9.43751398919781e-05	0.0001385289858859	0.0001523062843114	8843	5455	2190	401	0.0001396902843819	0.0001559166081089	0.0001389240691208	0.0002168460738963	19260	12350	8820	887	0.0004168883639664	0.0003660979302296	0.0004186108807041	0.0005091853686561	0.0718218623481781	1.2163691679481776	0.9920315062700664	1.0994542646608827	1.5608963606424724	1.2174607105244737	0.3022349195312351	0.2482502448896559	0.8781677827282952	0.8334216542548497	0.6826639309734853	1.1161592862295189	0.8887192536047498	0.3076072534276868	0.2476535112518376	0.0393184796854521	0.109090909090909
2442439.0	3471	2231	4489	132	8.18159106182744e-05	9.92277060554829e-05	8.25486524589249e-05	0.0001232290491945	2728	1887	1531	334	8.33996943804748e-05	0.0001038737161571	8.48714923268885e-05	0.0001513996992857	4978	3149	2016	389	7.86360099121812e-05	0.000143528713218	8.01964974631777e-05	0.0002103569145777	11177	7267	8036	855	0.0002438516149109	0.0003466301354307	0.0002476166422489	0.000484985663058	0.1176551534333287	1.9586149729407152	1.4928050976461078	1.7838698853388066	2.62301872565302	1.9665645695459784	0.5868379009243568	0.2984076444842288	1.4214797616056545	1.2128167407247483	1.2454927674341514	1.8252288408108372	1.2932872371074615	0.5612170087976539	0.4049819204499799	0.0591662931420887	0.1770005299417064
5282761.0	622	410	5336	158	1.46613357547009e-05	0.0001179503318137	1.5170303679139e-05	0.0001475014376722	530	379	903	187	1.62030198026582e-05	6.12658169104646e-05	1.70462615749288e-05	8.4765699899505e-05	920	612	902	128	1.45329708957828e-05	6.42177079973829e-05	1.55859817235518e-05	6.92176993983468e-05	2072	1401	7141	473	4.53973264531419e-05	0.0002434338567216	4.78025469776197e-05	0.00030148483697	0.337615988579586	6.30687810654001	9.723037902994143	4.972685625344163	4.44102274890729	6.378915425748532	2.9082697107833333	0.4559191518740136	5.362295001509989	8.044992201742689	3.781135717702053	4.418759829486598	8.578778135048232	1.7037735849056603	0.9804347826086957	0.3853658536585366	0.4934036939313984
2102975.0	1509	986	2885	92	3.5569060536726e-05	6.37718716796766e-05	3.64827303112954e-05	8.58869130749755e-05	1068	766	1098	265	3.26506134891302e-05	7.44959767084054e-05	3.44523386976134e-05	0.0001201225159003	2200	1473	958	175	3.47527564899154e-05	6.82046166978856e-05	3.75133187561959e-05	9.46335733961772e-05	4777	3225	4941	532	0.0001029724305157	0.0002064724650859	0.0001084483877651	0.0003006430023715	0.1649612403100775	2.7722219626048745	2.35417997343209	3.486628787514538	2.522665989943825	2.787824916963485	0.6110172023460947	0.2191734490312319	2.0051237409067424	1.7929028969947194	2.281610320529078	1.96256710507776	1.9118621603711068	1.0280898876404494	0.4354545454545454	0.0933062880324543	0.345953002610966
2496015.0	1480	903	2968	87	3.48854934356226e-05	6.56065563761803e-05	3.34116688347867e-05	8.12191460600312e-05	990	732	1376	284	3.02660181219465e-05	9.33574352921365e-05	3.29231226196515e-05	0.0001287350736441	2022	1314	488	94	3.19409425557313e-05	3.47430615329522e-05	3.34640195829201e-05	5.08317479956609e-05	4492	2949	4832	465	9.70924541133004e-05	0.0001937070532012	9.97988110373584e-05	0.0002607859676998	0.1576805696846388	2.613116979942558	2.430861698697	3.9101720432575022	1.5189970789284746	2.62001027362766	1.206756941168024	0.4605924462644001	1.9950783505292475	1.8806257247658	3.08456285580696	1.0877281242509262	2.0054054054054054	1.38989898989899	0.2413452027695351	0.0963455149501661	0.3879781420765027
2313643.0	2738	1749	4246	145	6.45381628559019e-05	9.38562797753577e-05	6.47142954507663e-05	0.0001353652434333	2050	1445	580	126	6.2672057727263e-05	3.93512445272087e-05	6.49916833133831e-05	5.71148566167788e-05	3478	2254	1083	198	5.49409486690571e-05	7.71039664757934e-05	5.74032725570031e-05	0.0001070711287568	8266	5448	5909	469	0.0001821511692522	0.0002103114907783	0.0001871092513211	0.0002995512288069	0.086086637298091	1.6009429073757406	2.0917363387859784	0.8788025437251246	1.8652443316794405	1.6119277380635142	0.6449256315662012	0.4000958705140102	1.1545986316843797	1.4542756660879248	0.6278913754269552	1.4033970716493755	1.5507669831994155	0.2829268292682926	0.3113858539390454	0.082904516866781	0.08719723183391
3611975.0	4799	3125	8198	237	0.0001131185695929	0.0001812137968908	0.0001156273146275	0.0002212521565083	3706	2548	1817	342	0.0001132988516767	0.0001232779505274	0.0001146012519602	0.0001550260393884	7308	4511	1988	299	0.0001154423383765	0.0001415352588678	0.0001148829469852	0.0001616882196883	15813	10184	12003	878	0.0003418597596461	0.0004460270062861	0.0003451115135729	0.000537966415585	0.0862136684996072	1.5588190901413146	1.9134938593106348	1.3527429826180184	1.4074170617257038	1.557884634551452	0.3091775449186735	0.1984598461667813	1.304707540740788	1.601980979276581	1.0880776698353083	1.2260255713653458	1.708272556782663	0.4902860226659471	0.2720306513409962	0.07584	0.1342229199372056
2263840.0	1765	1191	4057	120	4.16033080499148e-05	8.96785037797047e-05	4.40678821508649e-05	0.0001120264083586	1476	1036	891	165	4.51238815636293e-05	6.04516532305913e-05	4.65961134343701e-05	7.47932646172103e-05	2592	1652	812	124	4.09450658281185e-05	5.78101761572892e-05	4.20719637374308e-05	6.70546462921484e-05	5833	3879	5760	409	0.0001276722554416	0.0002079403331675	0.0001327359593226	0.000253874319268	0.1054395462748131	1.912626544936378	2.54213279356338	1.6051395514468274	1.593808330664891	1.913693558558366	0.5442738310918205	0.28441012860065	1.6287041569702378	2.1555618527284	1.3396820294669969	1.411896036508233	2.2985835694051	0.6036585365853658	0.3132716049382716	0.1007556675062972	0.1592664092664092
2420583.0	2252	1485	3846	102	5.30825210925825e-05	8.50144258163037e-05	5.4946099911028e-05	9.52224471048642e-05	1690	1195	1306	286	5.1666232955646e-05	8.86081471595424e-05	5.37474474460158e-05	0.0001296416586698	3233	2099	1398	239	5.10707553326802e-05	9.95303279161211e-05	5.34558425453192e-05	0.0001292424230953	7175	4779	6550	627	0.0001558195093809	0.0002731529008919	0.0001621493899023	0.00035410652887	0.1311989956057752	2.183828931353736	1.7330155781584875	2.412052382580823	2.4177417648170056	2.187603241852105	0.3936947424774348	0.1799662456817893	1.753008349064809	1.6015521506227632	1.7150107931346568	1.9488712721746568	1.7078152753108349	0.7727810650887574	0.4324157129600989	0.0686868686868686	0.2393305439330544
2725348.0	3823	2501	3256	112	9.0113000948909e-05	7.19726912266992e-05	9.25388524427482e-05	0.0001045579811347	3092	2128	1610	357	9.45278060939985e-05	0.0001092336270496	9.57109357030306e-05	0.0001618254270808	5519	3503	1530	286	8.71820286672013e-05	0.0001089280412815	8.92119182640558e-05	0.0001546582970931	12434	8132	6396	755	0.0002718228357101	0.0002901343595579	0.0002774617064098	0.0004210417053088	0.0928430890309886	1.517476810608733	1.129881972541077	1.6907725945017162	1.7336057793907238	1.518086782144506	0.3368766852742406	0.2219087138077548	1.0673656567519931	0.7986937563815599	1.1555713769658214	1.2494322849185977	0.851687156683233	0.5206985769728332	0.2772241348070302	0.0447820871651339	0.1677631578947368
4333656.0	2022	1350	3733	121	4.7661126842452e-05	8.2516602072871e-05	4.99509999191164e-05	0.0001129599617616	1592	1112	976	174	4.86702028789281e-05	6.62186459630271e-05	5.00143611380498e-05	7.88728972326945e-05	2891	1904	1476	243	4.56682813692479e-05	0.0001050835221775	4.84897209177169e-05	0.0001314054762015	6505	4366	6185	538	0.0001419996110906	0.0002538187702134	0.0001484550819748	0.0003232383351958	0.1232249198350893	2.177347726301948	2.261415426007716	1.5770049929257173	2.709965611567127	2.1827953435001866	0.5705574282035065	0.2613884209999267	1.7874610237591146	1.7313187400213346	1.3605582480876948	2.301017665365028	1.846191889218596	0.6130653266331658	0.5105499827049463	0.0896296296296296	0.1564748201438849
3455975.0	2570	1567	4085	122	6.05781879253717e-05	9.02974335568385e-05	5.79801606468558e-05	0.0001138935151646	1934	1347	333	91	5.91257364119642e-05	2.25930421164836e-05	6.05839428533751e-05	4.12496186676736e-05	3743	2439	699	133	5.91270761553424e-05	4.97651639580606e-05	6.21147212806258e-05	7.19215157810947e-05	8247	5353	5117	346	0.0001788310004926	0.0001626556396313	0.0001806788247808	0.0002270646496134	0.0646366523444797	1.2567308310139576	1.964353218306861	0.6808671856750176	1.1578819690128392	1.2677007909982392	0.6487520552853402	0.511754871411326	0.9095494583335996	1.4905931763439166	0.382118574541963	0.8416645502191653	1.5894941634241244	0.172182006204757	0.1867485973817793	0.0778557753669432	0.0675575352635486
2590151.0	5363	3340	15081	428	0.0001264127711454	0.0003333599988912	0.0001235824738739	0.0003995608564792	3431	2396	4766	974	0.0001048916244206	0.0003233586748563	0.0001077647565528	0.0004415069074979	6747	4206	5113	832	0.0001065803854715	0.0003640190033155	0.0001071154234138	0.0004499150460892	15541	9942	24960	2234	0.0003378847810376	0.0010207376770631	0.0003384626538406	0.0012909828100664	0.2247032790183061	3.814254823737192	3.233151465206145	4.096950817882477	4.200282571363445	3.843461618150689	0.5310632965191224	0.1381731754549555	3.0209637555398268	2.6370753197694654	3.0827883221607784	3.4154408590766456	2.812045496923364	1.3890993879335471	0.7578182896101971	0.1281437125748503	0.4065108514190317
2384332.0	1211	832	4448	117	2.85448192909047e-05	9.83214160246799e-05	3.0784616246448e-05	0.0001092257481496	1023	732	950	236	3.1274885392678e-05	6.44546246566349e-05	3.29231226196515e-05	0.0001069770330282	1994	1340	1182	244	3.14986347458596e-05	8.41522514998964e-05	3.41261691332671e-05	0.000131946239478	4228	2904	6580	597	9.13183394294424e-05	0.0002469282921812	9.78339079993666e-05	0.000348149020656	0.2055785123966942	3.558572153309607	3.5480626841402554	3.249297895101433	3.866424003313495	3.554594860851728	0.3086149062483598	0.0868214011242934	2.7040383533473085	3.444457469590928	2.0609068217952564	2.671615839189918	3.6729975227085054	0.9286412512218964	0.5927783350050151	0.140625	0.3224043715846995
1840008.0	2554	1701	5372	164	6.02010474557974e-05	0.00011874609867	6.29382598980866e-05	0.0001531027580901	2092	1483	1534	317	6.39560706172849e-05	0.0001040772570771	6.67008071652229e-05	0.0001436937265676	3480	2229	1039	181	5.49725420840479e-05	7.39713953539699e-05	5.6766590297054e-05	9.78781530554747e-05	8126	5413	7945	662	0.0001791296601571	0.0002967947511011	0.0001864056573603	0.0003946746377132	0.1222981710696471	2.1172889455299138	2.432586448020857	2.1543026640091454	1.7242211051128475	2.1037034057142834	0.3568831439887405	0.1696451805037439	1.656871066694402	1.9724922354081844	1.62732413158872	1.3456062344883837	2.103367267032106	0.7332695984703633	0.2985632183908046	0.0964138741916519	0.2137559002022926
2821780.0	1933	1249	4212	149	4.5563282980445e-05	9.31047221888381e-05	4.62139251103529e-05	0.0001390994570453	1461	1034	757	173	4.46653055314786e-05	5.13601588053396e-05	4.65061595474312e-05	7.8419604719863e-05	2576	1676	609	126	4.06923185081918e-05	4.33576321179669e-05	4.26831787069819e-05	6.81361728452476e-05	5970	3959	5578	448	0.0001309209070201	0.0001878225131121	0.0001354032633647	0.0002856552346104	0.1131598888608234	2.1096628508945603	3.009903545590391	1.686219749878155	1.5963237722522812	2.0974823559069424	0.79145729021587	0.3773368047587924	1.4346258163584522	2.0434155771610465	1.1498893423922218	1.0654991828307483	2.1789963786859805	0.5181382614647502	0.2364130434782608	0.1192954363490792	0.167311411992263
2283010.0	1979	1231	4011	106	4.66475618304711e-05	8.86616905744135e-05	4.5547911778098e-05	9.89566607168196e-05	1380	951	806	169	4.21889949578648e-05	5.46846604981555e-05	4.27730732394653e-05	7.66064346685367e-05	2641	1675	832	139	4.17191044953938e-05	5.92340721217545e-05	4.26577114165839e-05	7.51660954403922e-05	6000	3857	5649	414	0.0001305556612837	0.0002025804231943	0.0001309786964341	0.0002507291908257	0.1073373087892144	1.914274593134699	2.17258391995928	1.790996738524144	1.7620752015113992	1.9085519533316075	0.2291151967390029	0.1200466124797151	1.5516785806330435	1.90067148410955	1.2961830579934517	1.4198308625798648	2.026781202627589	0.5840579710144927	0.315032184778493	0.0861088545897644	0.177707676130389
4286152.0	1184	805	7319	223	2.79083947484981e-05	0.0001617838228157	2.97855962480657e-05	0.0002081824088665	879	641	990	223	2.68725554840313e-05	6.71685035895459e-05	2.88302207639298e-05	0.0001010842303614	1796	1206	1338	275	2.83708866617673e-05	9.52586400227254e-05	3.07135522199404e-05	0.0001487099010511	3859	2652	9647	721	8.31518368942967e-05	0.000324210966428	8.93293692319359e-05	0.000457976540279	0.2718702865761689	5.126830562185029	6.989365166058057	3.506189952172304	4.8418333374852	5.112462818571854	1.7572870083403962	0.3437261200133847	3.899023503715734	5.796959096846888	2.4995205100408104	3.357619420160606	6.181587837837838	1.1262798634812288	0.744988864142539	0.2770186335403726	0.3478939157566302
1640079.0	1440	986	2952	94	3.39426422616869e-05	6.52528822178181e-05	3.64827303112954e-05	8.77540198809533e-05	1061	730	1013	184	3.24366113407932e-05	6.87289839759697e-05	3.28331687327126e-05	8.34058223610103e-05	1850	1232	860	142	2.92239088665197e-05	6.12275264720058e-05	3.13757017702874e-05	7.6788385270041e-05	4351	2948	4825	420	9.56031624689998e-05	0.0001952093926657	0.0001006916008142	0.000247948227512	0.1424694708276797	2.4624519374711658	2.405357798941485	2.5402915886674915	2.4473838332680464	2.4643444069590075	0.0690472859524574	0.0280185211764542	2.0418717082606808	1.9224455690496716	2.118870656798054	2.09511762275412	2.05	0.9547596606974552	0.4648648648648649	0.0953346855983772	0.2520547945205479
4887520.0	1510	1000	2020	69	3.55926318160744e-05	4.46513624932224e-05	3.7000740680827e-05	6.44151848062317e-05	1255	887	1593	293	3.83675280232756e-05	0.0001080802285031	3.98945488574192e-05	0.0001328147062596	2124	1385	1412	224	3.35522067202637e-05	0.0001005270550912	3.52721972011753e-05	0.0001211309739471	4889	3272	5025	586	0.0001075123665596	0.0002532586460876	0.0001121674867394	0.0003183608650129	0.1790953545232274	2.83826333519045	1.7409160903530314	3.3291442080037563	3.434177158180092	2.834745818845627	0.9487389453144236	0.3346821923176066	2.3556233965625237	1.2545114034825848	2.816971383653732	2.996138403930587	1.3377483443708609	1.2693227091633466	0.664783427495292	0.069	0.3303269447576099
2324927.0	2236	1500	3201	92	5.27053806230082e-05	7.07569363073292e-05	5.55011110212404e-05	8.58869130749755e-05	1543	1109	942	163	4.71721878405691e-05	6.39118488700528e-05	4.98794303076414e-05	7.38866795915472e-05	3164	2065	1256	221	4.99807825154965e-05	8.94206665684178e-05	5.25899546717885e-05	0.0001195086841174	6943	4674	5399	476	0.000149858350979	0.0002240894517458	0.0001579704960006	0.0002792822767839	0.1018399657680787	1.7679394814512657	1.5474809692026956	1.481305603047915	2.272462200495289	1.7670829242486332	0.4389202141803507	0.2483868799575324	1.4953417696235172	1.3424992945870258	1.354862935042568	1.789100971772361	1.4315742397137745	0.61049902786779	0.3969658659924147	0.0613333333333333	0.1469792605951307
3296112.0	5239	3379	5265	149	0.0001234899325062	0.000116380902736	0.0001250255027605	0.0001390994570453	4045	2745	2904	571	0.0001236626700033	0.0001970276105293	0.0001234617098236	0.0002588300248268	7464	4567	2162	375	0.0001179066247457	0.0001539231537586	0.0001163091152474	0.000202786228706	16748	10691	10331	1095	0.0003650592272553	0.000467331667024	0.0003647963278316	0.0006007157105782	0.1024225984472921	1.646715344282487	1.1125686677842055	2.096439658875711	1.7435110590829908	1.650839795247636	0.4984390676235931	0.3019306107464075	1.2801530056852306	0.9424323130969152	1.593266670726439	1.3054665426186198	1.0049627791563276	0.7179233621755253	0.2896570203644159	0.0440958863569103	0.2080145719489981
2276127.0	3952	2492	2740	80	9.31536959848518e-05	6.05666996195196e-05	9.22058457766208e-05	7.46842722391092e-05	2833	1981	2579	465	8.66097266055297e-05	0.0001749773441994	8.90993250130186e-05	0.0002107810184666	5777	3625	1939	299	9.12575792010186e-05	0.0001380467137549	9.2318927692607e-05	0.0001616882196883	12562	8098	7258	844	0.0002710210017914	0.0003735907575738	0.0002736240984822	0.0004471535103941	0.1042232650037046	1.6341890676825328	0.809973289763432	2.3656859177754948	1.7514092042605924	1.6423561372665063	0.7835686784224227	0.4771003442204524	1.37845685428226	0.6501803173689282	2.0202966924990657	1.5127150529690925	0.6933198380566802	0.910342393222732	0.3356413363337372	0.0321027287319422	0.2347299343765775
1674715.0	3935	2571	5658	165	9.27529842359291e-05	0.0001250680242508	9.51289042904061e-05	0.0001540363114931	3062	2133	1070	210	9.36106540296971e-05	7.25962614553678e-05	9.59358204203779e-05	9.51914276946313e-05	5750	3676	221	54	9.08310680986424e-05	1.5734050407341e-05	9.36177595029029e-05	2.92012169336775e-05	12747	8380	6949	429	0.0002771947063642	0.0002133983361135	0.0002846824842136	0.0002784289561214	0.0511933174224343	0.978033323302364	1.6192377347568674	0.9922407217399636	0.3119196303001892	0.97446602893234	0.6538402796848436	0.6709728818368501	0.7698499690434947	1.348398925178229	0.7755128110988019	0.1732232234707825	1.4378653113087674	0.34944480731548	0.0384347826086956	0.0641773628938156	0.0984528832630098
2346816.0	893	592	3749	109	2.10491524581155e-05	8.28702762312331e-05	2.19044384830496e-05	0.0001017573209257	736	543	1024	226	2.25007973108612e-05	6.94753006825202e-05	2.44224803039218e-05	0.0001024441078999	1367	937	689	125	2.15940991462338e-05	4.90532159758279e-05	2.3862851102889e-05	6.7595409568698e-05	2996	2072	5462	460	6.51440489152105e-05	0.0002013987928895	7.01897698898604e-05	0.0002717968383944	0.222007722007722	3.8723141395233966	4.645511502357994	4.194664367625649	2.832662755898202	3.8909462086272817	0.943816022572317	0.2425672245171679	3.091591576563417	3.936988740811864	3.0876817262375087	2.2716027949877784	4.198208286674132	1.391304347826087	0.5040234089246525	0.1841216216216216	0.4162062615101289
1244482.0	1735	1216	5072	157	4.0896169669463e-05	0.0001121147082008	4.49929006678856e-05	0.0001465678842692	1322	946	925	211	4.04158343002154e-05	6.27584503235656e-05	4.25481885221179e-05	9.56447202074629e-05	2710	1826	1534	287	4.28090773125776e-05	0.0001092128204744	4.65032722666759e-05	0.0001551990603697	5767	3988	7531	655	0.0001241210812822	0.0002840859789988	0.0001340443614566	0.0003974116648464	0.1642427281845536	2.9647771866560118	3.257578019943381	2.247915211660392	3.337379345687791	2.947624192430521	0.6072779892482696	0.2060228677752596	2.28878105205115	2.7414476491796145	1.5528183794842787	2.551160345666047	2.923342939481268	0.699697428139183	0.5660516605166052	0.1291118421052631	0.2230443974630021
4843517.0	1308	880	3505	99	3.08312333876989e-05	7.74767453162102e-05	3.25606517991277e-05	9.24217868958976e-05	977	696	821	176	2.98685855607492e-05	5.57023650979972e-05	3.13039526547506e-05	7.97794822583577e-05	1892	1260	550	89	2.98873705813272e-05	3.91571390227944e-05	3.20887859014303e-05	4.8127931612913e-05	4177	2836	4876	364	9.05871895297754e-05	0.000172336249437	9.59533903553086e-05	0.0002203292007671	0.1283497884344146	2.296210690953562	2.8384501473147288	2.5485434104197893	1.4998364774769426	2.295610011737154	0.7042393892676043	0.3067765803716312	1.902435105135415	2.5129304540609785	1.8649147273715092	1.3101567070359377	2.679663608562691	0.8403275332650972	0.2906976744186046	0.1125	0.2528735632183908
2717702.0	3900	2527	4652	137	9.19279894587353e-05	0.0001028307615437	9.35008717004497e-05	0.0001278968162094	2866	1945	2434	454	8.76185938762613e-05	0.0001651395330676	8.74801550481177e-05	0.0002057948008255	5376	3413	2315	366	8.49230994953568e-05	0.0001648159578868	8.69198621282393e-05	0.0001979193592171	12142	7885	9401	957	0.0002644696828303	0.0004327862524982	0.0002679008888768	0.0005316109762521	0.1213696892834495	1.984356895868952	1.3678676346370882	2.352474120699767	2.2770325949792114	1.999124783438689	0.5479845316116194	0.2741122195829281	1.6364304893725845	1.1186012241664305	1.884754431243408	1.9407671041942052	1.1928205128205127	0.8492672714584787	0.4306175595238095	0.0542144835773644	0.2334190231362468
1876808.0	2467	1632	4237	142	5.81503461524872e-05	9.3657338061279e-05	6.03852087911096e-05	0.0001325645832244	2213	1536	1722	316	6.76552506099673e-05	0.0001168324880618	6.90845851691048e-05	0.0001432404340547	3914	2503	2444	368	6.18283131370585e-05	0.0001740000868576	6.37446278660952e-05	0.0001990008857702	8594	5671	8403	826	0.0001876339098995	0.0003844899129807	0.0001932144218263	0.0004748059030494	0.1456533239287603	2.4574040517340423	2.19531547341304	2.073406588518654	3.1218455959650457	2.4635225526322464	0.5733736705598428	0.2327454522172729	2.049149395152718	1.6106067161781308	1.7268798357623358	2.814246063480394	1.7174706120794487	0.7781292363307727	0.6244251405212059	0.0870098039215686	0.2057291666666666
2697306.0	1514	1041	4361	132	3.5686916933468e-05	9.63983127885857e-05	3.85177710487409e-05	0.0001232290491945	1197	848	1728	339	3.65943673656262e-05	0.0001172395699017	3.81404480621099e-05	0.0001536661618499	2062	1385	1674	295	3.25728108555479e-05	0.0001191800922257	3.52721972011753e-05	0.0001595251665821	4773	3274	7763	766	0.0001048540951546	0.000332817974916	0.000111930416312	0.0004364203776265	0.2339645693341478	3.899032917111661	3.1992777837161013	4.028955338953071	4.522688668138442	3.916973930269205	0.6687742288470734	0.1707374725368953	3.174105641036559	2.701222774954291	3.20375998662093	3.6588826415452234	2.880449141347424	1.443609022556391	0.8118331716779825	0.1268011527377521	0.3997641509433962
2700948.0	2427	1643	2717	93	5.72074949785514e-05	6.00582930168739e-05	6.07922169385987e-05	8.68204664779644e-05	2092	1489	1610	308	6.39560706172849e-05	0.0001092336270496	6.69706688260397e-05	0.0001396140939521	3898	2524	1085	188	6.15755658171318e-05	7.72463560722399e-05	6.42794409644524e-05	0.0001016634959913	8417	5656	5412	589	0.0001827391314129	0.0002465382761387	0.000192042326729	0.0003280980564214	0.1041371994342291	1.7084674092935497	1.428151017516843	2.0847050865619385	1.5815864989790689	1.698147534352617	0.3434467464111913	0.2022478845114734	1.349126890516107	1.04983259692443	1.707947752188489	1.2544968941356949	1.119489081170169	0.7695984703632888	0.2783478707029245	0.0566037735849056	0.2068502350570853
2411210.0	5180	3339	4439	135	0.0001220992270246	9.81224743106012e-05	0.0001235454731332	0.0001260297094034	3829	2612	931	215	0.0001170591751403	6.31655321635023e-05	0.0001174797763422	9.74578902587892e-05	7883	4829	1751	301	0.0001245254451863	0.0001246620916889	0.0001229815453317	0.0001627697462414	16892	10780	7121	651	0.0003636838473513	0.000285950098163	0.0003640067948072	0.0003862573459037	0.0603896103896103	1.0611267465715448	1.020107869654776	0.8295716360142684	1.3235298499655794	1.057736451878208	0.2491196739171787	0.2355214982662461	0.7862600999345095	0.8036289557413163	0.5396034278201255	1.00109733799703	0.8569498069498069	0.243144424131627	0.2221235570214385	0.0404312668463611	0.0823124042879019
2434581.0	722	506	5002	160	1.70184636895402e-05	0.0001105673837579	1.87223747844984e-05	0.0001493685444782	520	376	1354	294	1.58973024478911e-05	9.18648018790355e-05	1.69113307445204e-05	0.0001332679987724	1280	876	1114	214	2.02197855941326e-05	7.93110052207146e-05	2.23093463886134e-05	0.0001157233411816	2522	1758	7470	668	5.31355517315639e-05	0.0002817431908577	5.79430519176323e-05	0.0003983598844323	0.3799772468714448	6.87502420477575	7.978076830396161	7.880396923558569	5.187213429106319	7.015229061020349	1.5838611694026374	0.2257746904093632	5.302348082900158	6.496907463266285	5.7786408845245365	3.922445411277217	6.92797783933518	2.603846153846154	0.8703125	0.3162055335968379	0.7819148936170213
2517410.0	3634	2445	3136	98	8.56580291520626e-05	6.9320135038983e-05	9.04668109646219e-05	9.14882334929087e-05	2921	2041	978	224	8.93000393274805e-05	6.63543399096726e-05	9.17979416211867e-05	0.0001015375228742	5452	3479	1090	203	8.61236492650084e-05	7.76023300633563e-05	8.86007032945047e-05	0.0001097749451395	12007	7965	5204	525	0.0002610817177445	0.000213276805012	0.0002708654558803	0.0003028007015067	0.0659133709981167	1.1179007693048637	1.0112905773663918	1.1060980353263763	1.2389850312430712	1.11879121464528	0.1143766964135011	0.1022323869872047	0.8168967434966745	0.8092660515913097	0.7430493917963286	0.90105715126595	0.8629609246009906	0.3348168435467306	0.1999266324284666	0.040081799591002	0.1097501224889759
4303757.0	1900	1216	4159	138	4.4785430761948e-05	9.19331765392634e-05	4.49929006678856e-05	0.0001288303696124	1360	986	561	210	4.15775602483305e-05	3.8062152034076e-05	4.43472662608967e-05	9.51914276946313e-05	3163	2108	452	152	4.9964985808001e-05	3.21800487969147e-05	5.36850481589008e-05	8.21960180355368e-05	6423	4310	5172	500	0.0001363279768182	0.0001621753773702	0.0001430252150876	0.0003062178153426	0.1160092807424593	2.1410058020541896	2.863348832816079	2.146500465995275	1.5310784073853714	2.180309235398908	0.6667783711892361	0.3058182575038456	1.1895971843436712	2.0527473996604835	0.915449386802448	0.6440519951425993	2.1889473684210525	0.4125	0.1429023079355042	0.1134868421052631	0.2129817444219067
3101298.0	2076	1364	4362	130	4.89339759272653e-05	9.64204174234833e-05	5.0469010288648e-05	0.0001213619423885	1605	1118	1280	283	4.90676354401254e-05	8.68441258531502e-05	5.02842227988666e-05	0.0001282817811313	2889	1901	1701	288	4.5636687954257e-05	0.0001211023517777	4.8413319046523e-05	0.0001557398236462	6570	4383	7343	701	0.0001436382993216	0.0003043668950544	0.000149166552134	0.0004053835471661	0.1599361168149669	2.7176571514633787	2.4046824317416418	2.5511338147636926	3.2168797081757834	2.7242319848937058	0.4328837445995502	0.1589012048166083	2.1189814728517185	1.9704186221614428	1.769886098528661	2.653618332230517	2.101156069364162	0.7975077881619937	0.5887850467289719	0.095307917888563	0.2531305903398926
4269546.0	1226	824	4792	161	2.88983884811306e-05	0.0001059254104294	3.04886103210014e-05	0.0001503020978812	974	705	1592	301	2.97768703543191e-05	0.0001080123815298	3.17087451459758e-05	0.0001364410463623	1821	1216	1018	183	2.87658043491527e-05	7.24763045912813e-05	3.096822512392e-05	9.89596796085739e-05	4021	2745	7402	645	8.74410631846024e-05	0.0002864140965506	9.31655805908972e-05	0.000385702823852	0.2349726775956284	4.139971236219456	4.929778573005925	4.302946891596431	3.195523127740924	4.142749530781093	0.8781559560618926	0.2119741851485578	3.2755102250521926	3.665443507293313	3.627392007438852	2.519529915158312	3.908646003262642	1.6344969199178645	0.5590334980779791	0.1953883495145631	0.4269503546099291
2506969.0	1040	697	3826	108	2.45141305223294e-05	8.4572333118351e-05	2.57895162545364e-05	0.0001008237675227	672	480	996	168	2.05442062403516e-05	6.75755854294825e-05	2.15889328653452e-05	7.61531421557051e-05	1430	934	1782	262	2.2589291718445e-05	0.0001268691304338	2.37864492316951e-05	0.0001416799784559	3142	2111	6604	538	6.7647628481126e-05	0.0002790170489816	7.11648983515768e-05	0.0003186568881344	0.2548555187115111	4.477725613548066	3.909486573055243	3.527415765785579	5.956331568274322	4.4644113023717145	1.3060873191713116	0.292555329406467	4.124565121443201	3.449942189110719	3.289277017515279	5.616339459205205	3.6788461538461537	1.4821428571428572	1.2461538461538462	0.1549497847919655	0.35
4570165.0	1323	915	3367	111	3.11848025779248e-05	7.44263057003366e-05	3.38556777229567e-05	0.0001036244277317	1093	745	948	186	3.3414906876048e-05	6.43189307099894e-05	3.35078228847546e-05	8.43124073866735e-05	2150	1357	707	136	3.39629211151446e-05	5.03347223438467e-05	3.45591130700324e-05	7.35438056107434e-05	4566	3017	5022	433	9.85626305691174e-05	0.0001890799587541	0.0001019226136777	0.0002614806407291	0.143520053032814	2.565482097583907	3.060769557758249	2.516200699659122	2.1280582479564902	2.568342835124621	0.4685367633134086	0.1824276560378569	1.918373704743067	2.386621031650261	1.9248573981839696	1.4820492669990526	2.544973544973545	0.8673376029277219	0.3288372093023256	0.121311475409836	0.2496644295302013
2349009.0	22828	12574	13721	447	0.0005380851649651	0.0003032976954304	0.0004652473133207	0.000417298371136	16584	10007	3582	735	0.0005070016611458	0.0002430278584421	0.0004500842732989	0.0003331699969312	30739	15875	3702	669	0.0004855749917015	0.0002635631430225	0.0004042932350676	0.0003617706320116	70151	38456	21005	1851	0.0015306618178125	0.0008098886968951	0.0013196248216873	0.0011122390000789	0.0481329311420844	0.8428448615090219	0.8969388090766935	0.7402391434146878	0.8948223730508624	0.8440001085140812	0.0898658624513837	0.1064761266554794	0.5291101453438803	0.5636611361513225	0.4793433179151098	0.5427856613845581	0.6010601016295777	0.2159913169319826	0.120433325742542	0.0355495466836328	0.0734485859898071
2379574.0	7004	4468	3290	118	0.0001650932405561	7.27242488132187e-05	0.0001653193093619	0.0001101593015526	5044	3394	1942	417	0.0001542038337445	0.0001317588221928	0.0001526517461353	0.0001890229778507	10210	6182	1824	347	0.0001612843835281	0.0001298593119592	0.0001574387892401	0.0001876448569627	22258	14044	7056	882	0.0004805814578288	0.0003343423829652	0.0004754098447375	0.0004868271363661	0.0628026203360865	1.0240156819531243	0.6663426188857988	1.23826279512822	1.1918591210488452	1.0321548450209546	0.317651166902445	0.3077553415892711	0.6957038760415607	0.4405040967652847	0.8544458266265345	0.8051573817534237	0.4697315819531696	0.3850118953211737	0.1786483839373163	0.0264100268576544	0.1228638774307601
2493839.0	1554	979	4700	116	3.66297681074038e-05	0.0001038917840188	3.62237251265296e-05	0.0001082921947467	1057	745	352	62	3.23143243988863e-05	2.38821346096163e-05	3.35078228847546e-05	2.81041357955578e-05	1986	1294	554	98	3.13722610858963e-05	3.94419182156875e-05	3.29546737749609e-05	5.29948011018593e-05	4597	3018	5606	276	0.0001003163535921	0.0001672158368441	0.0001026862217862	0.0001893911316441	0.0914512922465208	1.844367514450242	2.9895377785811643	0.83873356655304	1.608111840637457	1.8121277285905537	1.089819504102605	0.6014032492898559	1.6668851174956223	2.8362664954409267	0.739057215457037	1.257222681772816	3.0244530244530243	0.3330179754020814	0.2789526686807653	0.118488253319714	0.0832214765100671
3829562.0	742	503	4833	132	1.74898892765081e-05	0.0001068317004602	1.8611372562456e-05	0.0001232290491945	573	397	504	90	1.75176044281569e-05	3.41948745546779e-05	1.78558465573793e-05	4.0796326154842e-05	1119	740	182	42	1.76765156873706e-05	1.29574532766338e-05	1.88457948944908e-05	2.27120576150825e-05	2434	1640	5519	264	5.26840093920356e-05	0.0001539840282915	5.5313014014326e-05	0.0001867374329644	0.1609756097560975	3.376012612800945	6.621169329718604	2.284760121775468	1.205152541574244	3.3703606643561046	2.866566912860036	0.8505223026057609	2.922784922188899	6.108197643291726	1.9520291541527683	0.733032092172529	6.513477088948787	0.8795811518324608	0.162645218945487	0.2624254473161034	0.2267002518891687
5120329.0	2606	1741	4007	119	6.14267539819139e-05	8.85732720348229e-05	6.44182895253197e-05	0.0001110928549556	2026	1444	829	186	6.19383360758218e-05	5.62451408845793e-05	6.49467063699136e-05	8.43124073866735e-05	4004	2539	723	140	6.3250016811646e-05	5.14738391154189e-05	6.46614503204218e-05	7.57068587169418e-05	8636	5724	5559	445	0.0001866151068693	0.0001962922520348	0.0001940264462156	0.0002711121210592	0.0777428371767994	1.3972946799115378	1.724554560113472	1.298178338813052	1.1708190636273366	1.39785065418462	0.2900115133159953	0.2074695980202275	1.051856172460237	1.4419331365108736	0.9080828522052452	0.8138154218789269	1.5376055257099002	0.4091806515301086	0.1805694305694305	0.0683515221137277	0.1288088642659279
2510663.0	2239	1454	3619	97	5.27760944610534e-05	7.99966736945406e-05	5.37990769499224e-05	9.05546800899199e-05	1727	1234	1476	254	5.27973871682844e-05	0.0001001421326244	5.5501548241325e-05	0.0001151362982592	3107	2011	1157	157	4.90803701882577e-05	8.23723815443148e-05	5.12147209902986e-05	8.48998344182847e-05	7073	4699	6252	508	0.0001546538518175	0.0002625111878632	0.0001605153461815	0.0002905908127674	0.1081081081081081	1.8103615615594748	1.6832013711724196	2.074470026648239	1.657723263480571	1.805131553767077	0.2336015693940365	0.1294097202536514	1.697411249562523	1.5157747937103394	1.8967251600010195	1.6783162235402636	1.6163465832961144	0.8546612623045744	0.3723849372384937	0.0667125171939477	0.2058346839546191
2403502.0	618	408	2672	79	1.45670506373073e-05	5.90635844464804e-05	1.50963021977774e-05	7.37507188361203e-05	354	274	1381	258	1.08223943587566e-05	9.36966701587504e-05	1.23236825106346e-05	0.0001169494683105	882	559	1198	200	1.3932696010957e-05	8.52913682714686e-05	1.42362153324599e-05	0.0001081526553099	1854	1241	5251	537	3.93221410070209e-05	0.0002380516228766	4.16562000408719e-05	0.0002988528424565	0.4327155519742143	7.174270388640202	4.885349926750836	9.489815094601768	7.597008951058913	7.324057990803838	2.3143360906567243	0.3159909565930019	6.053882539968927	4.0546014369727095	8.657665489978998	6.121670077664327	4.323624595469256	3.901129943502825	1.3582766439909295	0.1936274509803921	0.9416058394160584
2450769.0	1555	1066	3382	97	3.66533393867522e-05	7.47578752238011e-05	3.94427895657615e-05	9.05546800899199e-05	1119	815	1267	250	3.42097719984426e-05	8.59621151999542e-05	3.66562089276174e-05	0.0001133231282078	2317	1513	769	126	3.6600971266879e-05	5.4748799833689e-05	3.85320103721143e-05	6.81361728452476e-05	4991	3394	5418	473	0.000107464082652	0.0002154687902574	0.0001146310088654	0.000272013981143	0.1393635827931644	2.372952867076303	2.295848774563509	3.0915125028769808	1.7683004906112525	2.385220589350581	0.6661178561709861	0.2792688689444646	2.0050307501823723	2.039592475735545	2.5127941572913035	1.4958291525785916	2.17491961414791	1.132260947274352	0.3318946914113077	0.0909943714821763	0.3067484662576687
2366665.0	5644	3600	2817	88	0.0001330363006423	6.22687565066374e-05	0.0001332026664509	8.21526994630201e-05	4343	3022	1231	279	0.0001327730471753	8.35196241603343e-05	0.0001359203231647	0.00012646861108	8532	5249	1842	294	0.0001347775083508	0.0001311408183272	0.0001336778072988	0.0001589844033055	18519	11871	5890	661	0.0004005868561685	0.0002769291989942	0.0004028007969146	0.0003676057138486	0.0556819139078426	0.9126240977287294	0.6167496616391123	0.9304613771904662	1.1893103763299622	0.9121738050531802	0.2867181010554296	0.3143239802185656	0.6913087504741156	0.4680583886202751	0.6290405013456044	0.9730170852087991	0.4991141034727144	0.2834446235321206	0.2158931082981716	0.0244444444444444	0.0923229649238914
2998442.0	2963	1957	5102	156	6.98417007092904e-05	0.0001127778472477	7.24104495123783e-05	0.0001456343308662	2239	1550	1561	306	6.84501157323618e-05	0.0001059091253568	6.97142623776773e-05	0.0001387075089264	4134	2652	1407	243	6.530358878605e-05	0.0001001710811001	6.75392541353914e-05	0.0001314054762015	9336	6159	8070	705	0.0002035954052277	0.0003188580537047	0.0002096639660254	0.0004157473159942	0.1144666341938626	1.9829221199785647	2.0112336250765077	1.9896575563684733	1.945616336509732	1.9821691726515709	0.0334434456617817	0.0168721449829854	1.5661358042343387	1.6147637600797744	1.5472453804300634	1.5339291907567922	1.7219034762065475	0.6971862438588655	0.3403483309143686	0.0797138477261114	0.1974193548387096
2758909.0	5563	3493	3460	94	0.0001311270270151	7.64820367458167e-05	0.0001292435871981	8.77540198809533e-05	4144	2776	1625	319	0.0001266892718155	0.0001102513316495	0.0001248559950712	0.0001446003115932	8135	4953	1195	234	0.0001285062154752	8.50777838767988e-05	0.000126139489341	0.0001265386067126	17842	11222	6280	647	0.0003863225143058	0.0002718111522721	0.0003802390716104	0.0003588929381868	0.0576546070219212	0.9438612835519656	0.6789816174511393	1.1581367119035066	1.0031640953494034	0.9467608082346832	0.2445064400643129	0.2582557684450587	0.7035861028201513	0.5832667641965936	0.8702499435789727	0.6620518981295319	0.6219665648031638	0.3921332046332046	0.1468961278426551	0.0269109647867162	0.1149135446685879
1204874.0	606	413	4331	134	1.42841952851266e-05	9.57351737416566e-05	1.52813059011815e-05	0.0001250961560005	443	326	862	174	1.35432788161841e-05	5.84840910042309e-05	1.4662483571047e-05	7.88728972326945e-05	825	572	1074	191	1.30322836837183e-05	7.6463213291784e-05	1.45672901076334e-05	0.0001032857858209	1874	1311	6267	499	4.0859757785029e-05	0.0002306824780376	4.45110795798619e-05	0.0003072548390541	0.3806254767353165	6.9028844493160975	8.186221570947545	5.379231755010413	7.090253922160667	6.885235749372875	1.4146809870333406	0.2054658748848495	5.645713301857163	6.702174804438632	4.318311082419933	5.867215228541429	7.146864686468647	1.945823927765237	1.3018181818181818	0.324455205811138	0.5337423312883436
3987000.0	5251	3438	4605	142	0.0001237727878584	0.0001017918437036	0.0001272085464606	0.0001325645832244	4159	2883	1533	308	0.0001271478478476	0.0001040094101038	0.0001296685280224	0.0001396140939521	7850	4810	1165	202	0.000124004153839	8.29419399301009e-05	0.0001224976668141	0.000109234181863	17260	11131	7303	652	0.000374924789545	0.0002887431937375	0.0003793747412973	0.0003814128590395	0.0585751504806396	1.0053723074320406	1.0421043783049508	1.0766999215721946	0.8917245912019827	1.0035096303597093	0.0983419246207323	0.0979979879071828	0.7701363094393199	0.822408911238657	0.8180194306431845	0.6688642062570584	0.8769758141306417	0.368598220726136	0.1484076433121019	0.0413030831878999	0.1068331599028789
2645687.0	4633	3035	3509	116	0.0001092057372211	7.75651638558008e-05	0.0001122972479663	0.0001082921947467	3572	2435	1283	260	0.0001092022391228	8.70476667731186e-05	0.0001095188573481	0.0001178560533362	7027	4377	1654	282	0.0001110034635702	0.0001177561962612	0.0001114703300718	0.0001524952439869	15232	9847	6446	658	0.0003294114399142	0.0002823690268901	0.0003332864353863	0.0003786434920699	0.066822382451508	1.136090317120252	0.9643352504880448	1.0761256663005592	1.368034380885704	1.1361650992247694	0.2084389529343115	0.1834583310792894	0.8571925339437122	0.710266381872968	0.7971234607674285	1.0608335314395796	0.7573926181739693	0.3591825307950728	0.2353778283762629	0.0382207578253706	0.1067761806981519
3403477.0	2628	1690	2386	77	6.19453221275786e-05	5.27416588657568e-05	6.25312517505975e-05	7.18836120301426e-05	2042	1434	1043	221	6.24274838434492e-05	7.07643931756529e-05	6.44969369352189e-05	0.0001001776453357	3797	2349	2137	304	5.99800983600948e-05	0.0001521432838031	5.98226651448093e-05	0.000164392036071	8467	5473	5566	602	0.0001843529043311	0.0002756493358445	0.0001868508538306	0.0003364532934369	0.1099945185455874	1.8006516242196593	1.1495629787941313	1.5532155493883222	2.74798917221534	1.8169225667992648	0.8312025127654423	0.4574782260697598	1.495226434563952	0.8514227879408468	1.1335454966134846	2.536562759362229	0.9079147640791476	0.5107737512242899	0.5628127469054517	0.0455621301775147	0.1541143654114365
2398438.0	6365	4043	5031	137	0.0001500311930525	0.00011120841817	0.0001495939945725	0.0001278968162094	4480	3003	1912	361	0.0001369613749356	0.0001297234129931	0.0001350657612388	0.0001636385971322	8937	5409	1677	279	0.0001411751748865	0.0001193936766204	0.0001377525737625	0.0001508729541573	19782	12455	8620	777	0.0004281677428747	0.0003603255077835	0.0004224123295739	0.000442408367499	0.0623845845042151	1.0473377231797911	0.8549595628814861	1.2115475871259662	1.0952459909563717	1.0539177136546078	0.1818509682052699	0.1725475963153481	0.8415522041999005	0.74123531185335	0.9471532616702824	0.8457129712528312	0.7904163393558523	0.4267857142857142	0.1876468613628734	0.0338857284194904	0.1202131202131202
3160686.0	9540	5960	11584	369	0.0002248700049836	0.0002560600906542	0.0002205244144577	0.0003444812057028	7632	5085	2156	520	0.0002333234851582	0.0001462780744839	0.0002287077575422	0.0002357121066724	15010	8645	2380	482	0.0002371085795061	0.0001694436197713	0.0002201647254903	0.0002606478992969	32182	19690	16120	1371	0.0006953020696481	0.0005717817849094	0.0006693968974903	0.0008408412116722	0.0696292534281361	1.2561175811012544	1.5621000810723242	1.0306257610387684	1.1838767482685757	1.2588675301265562	0.273557948589574	0.2173047934297525	0.8223501839981363	1.1387027392687377	0.6269324941067088	0.7146245830676102	1.2142557651991617	0.2824947589098532	0.1585609593604263	0.0619127516778523	0.1022615535889872
2733124.0	1304	869	3260	101	3.07369482703053e-05	7.20611097662897e-05	3.21536436516386e-05	9.42888937018753e-05	1036	736	1000	215	3.16723179538753e-05	6.78469733227736e-05	3.31030303935294e-05	9.74578902587892e-05	1966	1291	784	132	3.1056326935988e-05	5.58167218070379e-05	3.28782719037671e-05	7.13807525045451e-05	4306	2896	5044	448	9.34655931601687e-05	0.0001957248048961	9.8134945948935e-05	0.0002631275364652	0.154696132596685	2.681282736958144	2.932448176742488	2.9440775995492894	2.171061566540743	2.682529114277507	0.4429820539927084	0.1651359724802159	2.0940840182835334	2.34444581591424	2.1421537072714347	1.7972737704006332	2.5	0.9652509652509652	0.3987792472024415	0.1162255466052934	0.2921195652173913
3169339.0	1156	775	3723	113	2.72483989267431e-05	8.22955557238946e-05	2.86755740276409e-05	0.0001054915345377	928	654	881	185	2.83705705223903e-05	5.97731834973636e-05	2.94149210290329e-05	8.38591148738419e-05	1603	1082	758	122	2.5322122115152e-05	5.39656570532331e-05	2.75556082105933e-05	6.59731197390493e-05	3687	2511	5362	420	8.09410915642853e-05	0.0001960343962744	8.56461032672671e-05	0.0002553237691506	0.1672640382317801	2.981148696909619	3.678794169421502	2.8509039609887745	2.394181222016613	2.974626450808963	0.6511820383161294	0.2189122059810359	2.4219391224629696	3.0201978452071603	2.106872805049517	2.1311664483657813	3.2205882352941178	0.949353448275862	0.4728633811603244	0.1458064516129032	0.282874617737003
4769497.0	1036	694	4705	150	2.44198454049358e-05	0.0001040023071933	2.56785140324939e-05	0.0001400330104483	803	584	1556	283	2.4549103587801e-05	0.0001055698904902	2.626653498617e-05	0.0001282817811313	1528	979	1446	235	2.41373690529958e-05	0.0001029476782308	2.49324772996034e-05	0.0001270793699891	3367	2257	7707	668	7.31063180457326e-05	0.0003125198759144	7.68775263182673e-05	0.0003953941615688	0.2959680992467878	5.143169668752051	5.45331440406172	4.883848638537349	5.096941168823262	5.144701403807444	0.2877213835646782	0.0559257692490654	4.274868223002274	4.258925700335466	4.300356227371986	4.265074540840344	4.541505791505792	1.937733499377335	0.9463350785340314	0.2161383285302593	0.4845890410958904
2128211.0	19988	11367	20973	621	0.0004711427316156	0.000463600507708	0.0004205874193189	0.000579736663256	14693	9130	5750	1241	0.0004491905093593	0.0003901200966059	0.0004106394938762	0.0005625360084239	28398	14940	4980	928	0.0004485948994548	0.0003545500951518	0.0003804813185455	0.000501828320638	63079	35437	31703	2790	0.0013689281404298	0.0012082706994658	0.0012117082317407	0.001644100992318	0.0787312695769957	1.3568456079201006	1.3783975378883813	1.369902351850974	1.3189302501273494	1.3557433799555685	0.0321628192524304	0.0237233828525015	0.8826399748685431	0.9839916369255302	0.8684958574978472	0.7903569469530363	1.0492795677406443	0.391342816307085	0.1753644622860765	0.0546318289786223	0.1359255202628696
2387612.0	2424	1630	4739	141	5.71367811405063e-05	0.0001047538647798	6.03112073097479e-05	0.0001316310298214	1868	1329	1343	306	5.71080018705011e-05	9.1118485172485e-05	5.97743578709246e-05	0.0001387075089264	3614	2389	1534	287	5.70893008884337e-05	0.0001092128204744	6.08413567607277e-05	0.0001551990603697	7906	5348	7616	734	0.0001713340838994	0.0003050851704268	0.0001809269219414	0.0004255375991176	0.1372475691847419	2.3519860646025164	2.182530174621872	2.320518594711161	2.5508809900485154	2.3513099197938496	0.1860958357449976	0.0791456005771087	1.7806449451466575	1.833387577823075	1.5955467217905217	1.913017304027392	1.95503300330033	0.7189507494646681	0.4244604316546763	0.0865030674846625	0.2302483069977426
1541501.0	1569	1028	2821	72	3.69833372976297e-05	6.2357175046228e-05	3.80367614198901e-05	6.72158450151982e-05	1140	804	1109	200	3.48517784434535e-05	7.5242293414956e-05	3.61614625494533e-05	9.06585025663156e-05	2088	1346	1081	168	3.29835252504288e-05	7.69615768793469e-05	3.42789728756549e-05	9.08482304603301e-05	4797	3178	5011	440	0.0001048186409915	0.0002145610453405	0.0001084771968449	0.0002487225780418	0.1384518565135305	2.292855874561563	1.7671284963827083	2.507047452583917	2.650261161262826	2.3081457034098176	0.4739749521999577	0.2053488007710066	2.0469741194020945	1.686088373918179	2.158922636818535	2.3333338778985238	1.7979604843849586	0.9728070175438596	0.51772030651341	0.0700389105058365	0.2487562189054726
2304537.0	10905	6597	4087	136	0.0002570448012942	9.03416428266337e-05	0.0002440938862714	0.0001269632628064	8379	5463	666	173	0.0002561605715593	4.51860842329672e-05	0.0002457090421737	7.8419604719863e-05	16883	9419	896	196	0.0002666958126451	6.37905392080433e-05	0.0002398764082583	0.0001059896022037	36167	21479	5649	505	0.0007799011854987	0.0001993182662676	0.0007296793367035	0.00031137246973	0.0235113366544066	0.4267250750674936	0.5201411012205104	0.319156364886342	0.4418508805149772	0.4270494488739432	0.1013066031598974	0.2372245261691023	0.2555686155806365	0.3514626336411814	0.1763974992634915	0.2391883793576139	0.3747822099954149	0.079484425349087	0.0530711366463306	0.0206154312566318	0.0316675819146988
2312446.0	1733	1037	3946	109	4.08490271107662e-05	8.72248893060672e-05	3.83697680860175e-05	0.0001017573209257	1165	847	984	213	3.56160718303714e-05	6.67614217496093e-05	3.80954711186405e-05	9.65513052331261e-05	2392	1572	661	131	3.77857243290352e-05	4.70597616255766e-05	4.0034580505594e-05	7.08399892279955e-05	5290	3456	5591	453	0.0001142508232701	0.0002010460726812	0.0001164998197102	0.0002691486153869	0.1310763888888889	2.310292119390593	2.652018138279596	2.534456259444514	1.7694700015177398	2.318648133080617	0.4792208926778735	0.2066811629762762	1.759690363069924	2.1352990628038278	1.8744745930313087	1.245437594785369	2.276976341604154	0.8446351931330472	0.2763377926421405	0.1051108968177435	0.2514757969303424
4673829.0	2878	1859	4289	144	6.7838141964677e-05	9.4806779075956e-05	6.87843769256573e-05	0.0001344316900303	2245	1573	1261	300	6.86335461452221e-05	8.55550333600176e-05	7.07487320774751e-05	0.0001359877538494	4271	2741	1139	222	6.7467737712922e-05	8.10908751762961e-05	6.98058429808098e-05	0.000120049447394	9394	6173	6689	666	0.0002039394258228	0.0002614526876122	0.0002093389519839	0.0003904688912738	0.1078891948809331	1.8652471867912597	1.954392785669845	1.9221228403144144	1.7197621612706917	1.865425929084984	0.1271762056506746	0.0681754250693064	1.2820114921740169	1.3975438644136426	1.246548345017628	1.2019207687286195	1.490271021542738	0.5616926503340757	0.2666822758136268	0.0774610005379236	0.1907183725365543
2035141.0	1457	1006	5979	174	3.43433540106096e-05	0.0001321636120529	3.72227451249119e-05	0.00016243829212	1125	812	1496	291	3.43932024113028e-05	0.0001014990720908	3.6521278097209e-05	0.0001319081212339	2149	1398	1145	169	3.39471244076491e-05	8.15180439656357e-05	3.56032719763488e-05	9.13889937368797e-05	4731	3216	8620	634	0.0001026836808295	0.0003151807281094	0.0001093472951984	0.0003857354070909	0.197139303482587	3.527617271108725	4.36395251276848	3.6118155800243086	2.5668706459785287	3.5142129129237727	0.9025079054807044	0.2568165127848874	3.069433483132908	3.848302411350711	2.9511375787863208	2.401323982165268	4.103637611530543	1.3297777777777775	0.532805956258725	0.172962226640159	0.3583743842364532
2370677.0	1499	1054	4000	114	3.53333477432421e-05	8.84185395905395e-05	3.89987806775916e-05	0.0001064250879407	1084	758	730	180	3.31397612567576e-05	4.95282905256247e-05	3.40925231498577e-05	8.1592652309684e-05	2143	1389	507	127	3.38523441626766e-05	3.60957626991941e-05	3.53740663627672e-05	6.86769361217972e-05	4726	3201	5237	421	0.0001023254531626	0.0001740425928153	0.0001084653701902	0.0002566946763722	0.1315213995626366	2.3666048981538697	2.7289337279678345	2.3932711565827463	1.9414487273671983	2.354551203972593	0.3951677904262255	0.1678314702859294	1.7008729249284444	2.502410477293382	1.4945276805675625	1.0662706997700604	2.66844563042028	0.6734317343173432	0.2365842277181521	0.1081593927893738	0.2374670184696569
2979117.0	253	182	3903	114	5.9635336751436e-06	8.62743900054689e-05	6.7341348039105e-06	0.0001064250879407	206	147	412	99	6.29777750820301e-06	2.79529530089827e-05	6.61161069001198e-06	4.48759587703262e-05	385	239	705	122	6.08173238573519e-06	5.01923327474001e-05	6.08668240511257e-06	6.59731197390493e-05	844	568	5020	335	1.83430435690818e-05	0.0001644196757618	1.94324278990351e-05	0.0002172741664501	0.5897887323943662	11.1810097831825	15.803824996033512	6.787447246118008	10.838929214317888	11.1434004854898	4.515893488394033	0.4052527318096779	8.963598387725487	14.46699133519883	4.4385424814664045	8.252966352996244	15.42687747035573	2.0	1.8311688311688312	0.6263736263736264	0.673469387755102
3397013.0	3825	2544	3246	101	9.01601435076058e-05	7.17516448777228e-05	9.41298842920238e-05	9.42888937018753e-05	3145	2181	1124	242	9.61481080742644e-05	7.62599980147976e-05	9.80947137069124e-05	0.0001096967881052	5965	3718	1297	241	9.42273602101569e-05	9.23396532955716e-05	9.46873856996173e-05	0.0001303239496484	12935	8443	5667	584	0.000280535611792	0.000240351296188	0.0002869119836985	0.0003343096314555	0.0691697264005685	1.165199261271734	1.0016892553416743	1.1182742062222872	1.3763602055910042	1.1654412223849886	0.1917371268180822	0.1645189162141583	0.8567585935086409	0.7958244306883774	0.7931513114734894	0.9799664671664884	0.8486274509803922	0.3573926868044515	0.2174350377200335	0.0397012578616352	0.1109582760201742
4743900.0	3727	2301	2604	87	8.78501581314632e-05	5.75604692734412e-05	8.51387043065828e-05	8.12191460600312e-05	2702	1803	1328	253	8.26048292580802e-05	9.01007805726434e-05	8.10934290754531e-05	0.0001146830057463	4685	3033	910	155	7.40075746160243e-05	6.4787266383169e-05	7.72422917770143e-05	8.38183078651856e-05	11114	7137	4842	495	0.0002444625620055	0.0002124485162292	0.000243474425159	0.0002797204596716	0.0693568726355611	1.148869987017855	0.9539626744560576	1.414208365015538	1.0851349168555895	1.1511019854423952	0.237108128336199	0.2059835977479205	0.8690431552640778	0.6552119028323768	1.0907447104713912	0.8754139926798938	0.6986852696538771	0.4914877868245744	0.1942369263607257	0.0378096479791395	0.1403216860787576
2363886.0	1519	954	2697	78	3.580477333021e-05	5.96162003189213e-05	3.52987066095089e-05	7.28171654331314e-05	1095	749	1145	220	3.34760503470014e-05	7.76847844545758e-05	3.36877306586325e-05	9.97243528229471e-05	2055	1328	1066	178	3.246223390308e-05	7.58936549059979e-05	3.38205616484916e-05	9.6255863225826e-05	4669	3031	4908	476	0.0001017430575802	0.0002131946396794	0.0001028069989166	0.0002687973814819	0.1570438799076212	2.614582512032631	2.062884803079885	2.960257365908163	2.846075243405043	2.623072470797697	0.488484448649259	0.1862260589775878	2.09542198504647	1.6650349876288868	2.320607827068057	2.337906107527528	1.7755102040816326	1.0456621004566211	0.5187347931873479	0.0817610062893081	0.2937249666221629
2379221.0	2008	1123	3430	118	4.73311289315745e-05	7.58188976988876e-05	4.15518317845687e-05	0.0001101593015526	1162	832	1111	249	3.55243566239412e-05	7.53779873616015e-05	3.74208169665984e-05	0.000112869835695	2320	1525	796	153	3.66483613893653e-05	5.6671059385717e-05	3.88376178568898e-05	8.27367813120864e-05	5490	3480	5337	520	0.0001195038469448	0.0002078679444462	0.000117810266608	0.0003057659185598	0.1494252873563218	2.5954097835734524	2.651129849671522	3.016231200824582	2.130325851007592	2.599228967167899	0.445227299715642	0.1712920659701474	1.7394247110908172	1.6018823005151048	2.121867769754384	1.5463463368422778	1.7081673306772909	0.9561101549053356	0.3431034482758621	0.1050756901157613	0.2992788461538461
3133157.0	1462	1031	7022	204	3.44612104073515e-05	0.0001552187462511	3.81477636419326e-05	0.0001904448942097	1029	770	1131	294	3.14583158055383e-05	7.6734926828057e-05	3.46322464714913e-05	0.0001332679987724	1754	1183	317	73	2.77074249469598e-05	2.25687510367742e-05	3.01278045407873e-05	3.94757191881196e-05	4245	2984	8470	571	9.36269511598497e-05	0.000254522424116	0.0001029078146542	0.0003631886121703	0.1913538873994638	3.529261731878368	4.992295118457746	3.848089926309113	1.3102753350207448	3.383553459929201	1.884452975760583	0.5569449391232654	2.7184739112293936	4.504158281625177	2.439257311243206	0.8145380193207221	4.803009575923393	1.099125364431487	0.1807297605473204	0.1978661493695441	0.3818181818181818
862057.0	1203	822	4805	141	2.83562490561176e-05	0.0001062127706831	3.04146088396398e-05	0.0001316310298214	1002	697	1070	199	3.06328789476671e-05	7.25962614553678e-05	3.13489295982201e-05	9.0205210053484e-05	1929	1273	1305	220	3.04718487586576e-05	9.29092116813577e-05	3.24198606766038e-05	0.0001189679208409	4134	2792	7180	560	8.94609767624423e-05	0.0002717182438198	9.41833991144636e-05	0.0003408041607158	0.2005730659025787	3.6185162557321977	4.327888302474019	2.877457419107719	3.66960000314729	3.624981908243009	0.7262441171192727	0.2003442046063274	3.037282328599316	3.745656573720408	2.369880466651225	3.049017879329049	3.994181213632585	1.0678642714570858	0.6765163297045101	0.1715328467153284	0.2855093256814921
4274369.0	411	285	5364	166	9.6877958121898e-06	0.0001185692615909	1.05452110940357e-05	0.0001549698648961	311	219	1892	389	9.50780973325794e-06	0.0001283664735266	9.84995061981376e-06	0.0001763307874914	546	353	1703	305	8.62500229249718e-06	0.0001212447413742	8.98995351048007e-06	0.0001649327993476	1268	857	8959	860	2.78206078379449e-05	0.0003681804764918	2.93851152243295e-05	0.0004962334517352	1.0035005834305717	16.88723858820679	14.695757487846771	17.90169253607223	18.34634619137118	16.981265405096725	1.9917552681370896	0.1172913337506219	13.234091743661825	12.239033923661834	13.50116137448346	14.057357582347525	13.05109489051095	6.083601286173633	3.119047619047619	0.5824561403508772	1.7762557077625571
976557.0	2340	1536	3821	111	5.51567936752412e-05	8.44618099438628e-05	5.68331376857502e-05	0.0001036244277317	1857	1293	1232	237	5.67717127802572e-05	8.35874711336571e-05	5.81551879060237e-05	0.000107430325541	3366	2221	963	168	5.31717174295705e-05	6.85605906890019e-05	5.65628519738704e-05	9.08482304603301e-05	7563	5050	6016	516	0.000165100223885	0.0002366098717665	0.0001715511775656	0.0003019029837331	0.1021782178217821	1.7598420950369422	1.8233099904614596	1.8473042459187443	1.6061465659881873	1.7589202674561306	0.1328487258836136	0.0755285662128099	1.433128715387508	1.5313038397621006	1.4723436556722185	1.2894183976625353	1.6329059829059829	0.6634356488960689	0.2860962566844919	0.072265625	0.1832946635730858
3140912.0	885	612	3804	102	2.08605822233284e-05	8.40860311506031e-05	2.26444532966661e-05	9.52224471048642e-05	758	532	615	118	2.31733754913489e-05	4.17258885935058e-05	2.39277339257576e-05	5.34885165141262e-05	1421	936	905	153	2.24471213509862e-05	6.44312923920527e-05	2.38373838124911e-05	8.27367813120864e-05	3064	2080	5324	373	6.64810790656636e-05	0.0001902432121361	7.04095710349148e-05	0.000231447744931	0.179326923076923	3.2871631161654054	4.20511132935515	2.23541922858592	3.470883464515567	3.303804674152212	0.9954186227915052	0.3012946348127978	2.861614384270088	4.030857348582037	1.800596059433937	2.8703588039016843	4.298305084745762	0.8113456464379947	0.6368754398311048	0.1666666666666666	0.2218045112781954
2432523.0	2014	1359	3436	112	4.74725566076648e-05	7.59515255082734e-05	5.02840065852438e-05	0.0001045579811347	1566	1135	1085	223	4.78753377565335e-05	7.36139660552094e-05	5.10488308378476e-05	0.0001010842303614	2833	1873	1412	281	4.47520723345137e-05	0.0001005270550912	4.77002349153801e-05	0.0001519544807104	6413	4367	5933	616	0.0001400999666987	0.0002500925466547	0.0001490330723384	0.0003575966922066	0.1410579345088161	2.39944521437918	2.0793486485101065	1.98014780558806	3.185612837755752	2.415036430617973	0.6691794985182509	0.2770887801253655	1.78510068594485	1.5999038378314443	1.5376176859486148	2.246310614171749	1.7060575968222442	0.6928480204342273	0.4984115778326862	0.0824135393671817	0.1964757709251101
2521901.0	1555	1070	3561	99	3.66533393867522e-05	7.87146048704778e-05	3.95907925284848e-05	9.24217868958976e-05	1129	780	510	138	3.45154893532097e-05	3.46019563946145e-05	3.5082015906186e-05	6.25543667707577e-05	2324	1552	841	146	3.6711548219347e-05	5.98748253057639e-05	3.95252346976348e-05	7.89514383762393e-05	5008	3402	4912	383	0.0001078803769593	0.0001731913865708	0.0001141980431323	0.0002339275920428	0.112580834803057	2.048437833315512	2.3344262893803385	1.7830892881992992	1.997494486249408	2.038336687943015	0.277928383396175	0.1363505769386146	1.605402126432501	2.1475425210213728	1.002505166318807	1.6309534250100035	2.290032154340836	0.4517271922054915	0.3618760757314974	0.0925233644859813	0.1769230769230769
2462974.0	1576	1116	6522	194	3.71483362530684e-05	0.0001441664288023	4.12928265998029e-05	0.0001811093601798	1217	837	2735	663	3.72058020751605e-05	0.0001855614720377	3.76457016839458e-05	0.0003005329360073	2585	1675	2168	437	4.08344888756505e-05	0.000154350322548	4.26577114165839e-05	0.0002363135518521	5378	3628	11425	1294	0.0001151886272038	0.0004840782233881	0.0001215962397003	0.0007179558480393	0.356670341786108	5.904424756956761	4.385976332767312	7.983193899011949	5.539761604750065	5.969643945509776	1.8367342417719372	0.3076790271810909	4.202482789656257	3.880831373447904	4.987433725063687	3.779900931735152	4.138324873096447	2.247329498767461	0.8386847195357834	0.1738351254480286	0.7921146953405018
3513593.0	1058	735	5022	146	2.49384135506005e-05	0.0001110094764559	2.71955444004078e-05	0.0001362987968363	870	607	701	159	2.65974098647409e-05	4.75607282992643e-05	2.73010046859678e-05	7.20735095402209e-05	1562	1044	601	122	2.46744571078399e-05	4.27880737321808e-05	2.65878511754708e-05	6.59731197390493e-05	3490	2386	6324	427	7.62102805231813e-05	0.0002013582784873	8.10844002618464e-05	0.0002743454261156	0.1789606035205364	3.383455081737726	5.011806155800145	2.6399581396088814	2.4813257492547662	3.377696681554598	1.4174012802243618	0.419635453936615	2.642140628599993	4.4513447589863615	1.7881714250045684	1.7341039579989623	4.746691871455576	0.8057471264367816	0.3847631241997439	0.1986394557823129	0.2619439868204283
3030512.0	11213	6927	8766	286	0.0002643047553335	0.0001937692295126	0.000256304130696	0.0002669962732548	8761	5746	3033	632	0.0002678389745114	0.0002057798700879	0.0002584375171755	0.0002864808681095	16835	9621	3002	499	0.0002659375706853	0.0002137267842662	0.0002450208009187	0.0002698408749982	36809	22294	14801	1417	0.0007980813005303	0.0006132758838668	0.0007597624487904	0.0008233180163626	0.0635597021620166	1.0836518936588475	1.0417166220839489	1.1085111451328342	1.1012978244558735	1.083841863890885	0.0366593780193668	0.0338235486565939	0.7684378564681285	0.7331280485971651	0.7682969607514735	0.8036727707011951	0.781771158476768	0.3461933569227257	0.1783189783189783	0.0412877147394254	0.1099895579533588
2327475.0	3700	2443	2477	87	8.72137335890566e-05	5.47531806414416e-05	9.03928094832602e-05	8.12191460600312e-05	2744	1912	1218	233	8.38888421481022e-05	8.26376135071383e-05	8.59959159136252e-05	0.0001056171554897	5616	3565	1276	226	8.87143092942567e-05	9.08445625328831e-05	9.07908902687293e-05	0.0001222125005002	12060	7920	4971	546	0.0002598168850314	0.0002282353566814	0.0002671796156656	0.0003090488020499	0.0689393939393939	1.156708011874316	0.898513349948174	1.228164783962328	1.3460876982092234	1.157588610706575	0.2319837202885049	0.2004025593746171	0.8784469748908611	0.6278045714615744	0.9850846833866784	1.0240125099949835	0.6694594594594595	0.4438775510204081	0.2272079772079772	0.0356119525173966	0.1218619246861924
2274960.0	29938	15534	7748	276	0.0007056769611322	0.0001712667111868	0.0005747695057359	0.0002576607392249	23149	13260	3773	768	0.0007077051045504	0.0002559866303468	0.0005963942704051	0.0003481286498546	42881	20209	3065	547	0.0006773786141109	0.0002182120565543	0.0005146684716523	0.0002957975122726	95968	49003	14586	1591	0.0020907606797935	0.000645465398088	0.0016858322477935	0.0009015869013522	0.0324673999551047	0.5348022631149933	0.4482853329092447	0.5837223245255762	0.5747340833274026	0.5355805802540745	0.0757333630357545	0.1414042365013073	0.3087227554670443	0.2426984592383699	0.3617136978394786	0.3221419336373888	0.2588015231478389	0.1629876020562443	0.0714768778713183	0.0177674777906527	0.0579185520361991
1152649.0	1782	1183	3385	98	4.20040197988375e-05	7.4824189128494e-05	4.37718762254183e-05	9.14882334929087e-05	1347	931	1089	243	4.11801276871333e-05	7.38853539485005e-05	4.18735343700759e-05	0.000110150080618	2565	1693	993	152	4.05185547257422e-05	7.06964346356998e-05	4.31161226437472e-05	8.21960180355368e-05	5694	3807	5467	493	0.0001237027022117	0.0002194059777126	0.0001287615332392	0.0002838343321465	0.12949829261886	2.204341040419437	2.090114506898417	2.630541755670775	1.9063870542045844	2.209014438924592	0.3764344608172432	0.1704083296986061	1.7736554965235694	1.7813578197238356	1.794199243621722	1.7447916174262017	1.8995510662177328	0.8084632516703786	0.3871345029239766	0.0828402366863905	0.2610096670247046
2248529.0	3283	2129	3501	90	7.73845101007764e-05	7.73883267766197e-05	7.87745769094806e-05	8.40198062689978e-05	2553	1773	1545	279	7.80496406720499e-05	0.0001048235737836	7.9744120771369e-05	0.00012646861108	4668	2906	1824	278	7.37390305886022e-05	0.0001298593119592	7.40079458964733e-05	0.0001503321908807	10504	6808	6870	647	0.0002291731813614	0.0003120712125195	0.0002325266435773	0.0003608206082297	0.0950352526439483	1.5517387714313715	1.0665853066471491	1.5859302210202155	2.03129797834132	1.5612711686695615	0.4828288375593886	0.3092536692205951	1.36172658015936	1.0000493209279009	1.3430372373403896	1.7610661670303038	1.0664026804751752	0.6051703877790834	0.390745501285347	0.0422733677782996	0.1573604060913705
2393510.0	1773	1191	4391	157	4.1791878284702e-05	9.70614518355147e-05	4.40678821508649e-05	0.0001465678842692	1372	959	1624	389	4.19444210740511e-05	0.0001101834846761	4.3132888787221e-05	0.0001763307874914	2538	1684	1889	367	4.0092043623366e-05	0.0001344869738437	4.28869170301655e-05	0.0001984601224936	5683	3834	7904	913	0.0001238283429821	0.0003417319103554	0.0001300876879682	0.0005213587942544	0.238132498695879	4.007748945325606	3.325957071579474	4.088082028571238	4.627521310380239	4.013853470176984	0.6539493681411583	0.1629230795294387	2.7597228722086595	2.322495561800204	2.6268924890291303	3.354455440263958	2.476593344613649	1.183673469387755	0.7442868400315209	0.1318219983207388	0.4056308654848801
2153050.0	601	424	3800	112	1.41663388883846e-05	8.39976126110125e-05	1.56883140486706e-05	0.0001045579811347	495	349	826	180	1.51330090609732e-05	5.6041599964611e-05	1.56969532708448e-05	8.1592652309684e-05	992	676	975	188	1.56703338354527e-05	6.9414928267681e-05	1.72158883090213e-05	0.0001016634959913	2088	1449	5601	480	4.49696817848106e-05	0.0002094541408433	4.86011556285367e-05	0.0002878141294357	0.3312629399585921	5.921960614177388	6.664704748408581	5.197992941804352	5.905213496188128	5.922637062133688	0.7335111222031706	0.1238487373965333	4.657674516034652	5.929380432927848	3.703268777465926	4.429703221167889	6.322795341098169	1.6686868686868688	0.9828629032258064	0.2641509433962264	0.5157593123209169
1807547.0	1377	975	5425	150	3.24576516627381e-05	0.0001199176443196	3.60757221638063e-05	0.0001400330104483	1127	827	404	108	3.44543458822563e-05	2.74101772224005e-05	3.71959322492511e-05	4.89555913858104e-05	2267	1516	318	88	3.58111358921082e-05	2.26399458349975e-05	3.86084122433082e-05	4.75871683363634e-05	4771	3318	6147	346	0.0001027231334371	0.000169967767377	0.0001118800666563	0.0002365757701705	0.1042796865581675	2.114547990905924	3.881641227096237	1.3161544401618288	1.232559578893624	2.1434517487172298	1.5058964181736492	0.7025567144559555	1.6546201589642473	3.6945878144741866	0.7955506488520077	0.6322040692372097	3.939724037763253	0.3584738243123336	0.1402734891927657	0.1538461538461538	0.1305925030229746
3249140.0	2244	1518	8642	271	5.28939508577954e-05	0.0001910282547853	5.61671243534953e-05	0.0002529929722099	1569	1091	1163	300	4.79670529629637e-05	7.89060299743857e-05	4.90698453251909e-05	0.0001359877538494	3268	2108	1788	388	5.16236400950197e-05	0.0001272962992231	5.36850481589008e-05	0.0002098161513012	7081	4717	11593	959	0.0001524846439157	0.0003972305839829	0.0001589220178375	0.0005987968773606	0.2033071867712529	3.7678660610317594	4.504289210493578	2.7713100163286675	3.908279092535622	3.727959439785956	0.8804490926384875	0.2361745364614372	2.605053032110604	3.611533108934832	1.6450047501419482	2.465852833872144	3.851158645276292	0.7412364563416188	0.5471236230110159	0.1785243741765481	0.2749770852428964
1793934.0	2332	1564	3653	107	5.4968223440454e-05	8.07482312810602e-05	5.78691584248133e-05	9.98902141198085e-05	1810	1299	672	136	5.53348412128517e-05	4.55931660729039e-05	5.84250495668406e-05	6.16477817450946e-05	3336	2175	1104	192	5.2697816204708e-05	7.85990572384819e-05	5.53913566155642e-05	0.0001038265490975	7478	5038	5429	435	0.000163000880858	0.0002049404545924	0.0001716855646072	0.0002653645449624	0.0863437872171496	1.54564273105621	1.7261390495179083	1.0551601102976742	1.874417877469464	1.5519056790950156	0.4365361070914036	0.2812903599566483	1.257296607930212	1.4689983817383725	0.8239504274987371	1.4915050167004813	1.566466552315609	0.3712707182320442	0.3309352517985611	0.0684143222506393	0.1046959199384141
1797415.0	1998	1299	3361	91	4.70954161380905e-05	7.42936778909508e-05	4.80639621443942e-05	8.49533596719867e-05	1312	916	769	155	4.01101169454483e-05	5.21743224852129e-05	4.11988802180338e-05	7.02603394888946e-05	2597	1620	756	114	4.10240493655955e-05	5.38232674567865e-05	4.12570104446961e-05	6.16470135266526e-05	5907	3835	4886	360	0.0001282295824491	0.0001802912678329	0.0001305198528071	0.0002168607126875	0.0938722294654498	1.6615151490249247	1.7675063786204106	1.7053943970579053	1.4942191123927593	1.6557066293570248	0.1432589898221688	0.0865243801541109	1.4060037035873962	1.5775139914490002	1.3007771220456052	1.3119930452776063	1.682182182182182	0.5861280487804879	0.2911051212938005	0.0700538876058506	0.1692139737991266
1697371.0	5870	3922	3273	143	0.000138363409775	7.23484700199589e-05	0.0001451169049502	0.0001334981366274	4545	3230	1111	350	0.0001389485377416	7.53779873616015e-05	0.0001452755274063	0.000158652379491	10202	6177	874	263	0.0001611580098682	6.22242536471315e-05	0.0001573114527882	0.0001422207417325	20617	13329	5258	756	0.0004384699573849	0.0002099507110286	0.0004477038851447	0.000434371257851	0.0567184334908845	0.9702199875049312	0.9199351148869442	1.092079184454022	0.9040711226790475	0.9720284740066713	0.1042691055460737	0.107269599949351	0.4788257610185592	0.5228873019074085	0.5424885255128091	0.386107111263166	0.5575809199318569	0.2444444444444444	0.0856694765732209	0.0364609892911779	0.1083591331269349
2375261.0	1282	857	3300	103	3.02183801246407e-05	7.29452951621951e-05	3.17096347634687e-05	9.61560005078531e-05	1124	786	1151	217	3.43626306758261e-05	7.80918662945125e-05	3.53518775670028e-05	9.83644752844524e-05	1861	1210	1233	224	2.93976726489693e-05	8.77831862092828e-05	3.08154213815322e-05	0.0001211309739471	4267	2853	5684	544	9.39786834494361e-05	0.0002388203476659	9.78769337120038e-05	0.0003156514497394	0.190676480897301	3.2249830247868494	3.0323906669095497	2.782439917031879	3.9308556727929167	3.248562085578115	0.6039555022573551	0.1859147174494819	2.5412182731246062	2.4139379695840804	2.272581137085341	2.986059041390153	2.574102964118565	1.0240213523131672	0.662547017732402	0.1201866977829638	0.2760814249363867
2472518.0	1613	1014	2836	87	3.8020473588959e-05	6.26887445696925e-05	3.75187510503585e-05	8.12191460600312e-05	1067	766	1150	233	3.26200417536534e-05	7.80240193211897e-05	3.44523386976134e-05	0.0001056171554897	2214	1444	1050	179	3.49739103948512e-05	7.47545381344257e-05	3.6774767334655e-05	9.67966265023756e-05	4894	3224	5036	499	0.0001056144257374	0.0002154673020253	0.0001087458570826	0.0002836329280521	0.1547766749379652	2.608218240780071	2.164761453573363	3.065601915060018	2.632147896994538	2.6208370885426397	0.4505267306761599	0.171901844889826	2.040131360095055	1.6488154578878542	2.391904336310395	2.137437229364862	1.7582145071295725	1.0777881911902532	0.4742547425474255	0.0857988165680473	0.304177545691906
2414253.0	1632	1072	3566	91	3.84683278965785e-05	7.8825128044966e-05	3.96647940098465e-05	8.49533596719867e-05	1336	939	1073	206	4.08438385968894e-05	7.27998023753361e-05	4.22333499178316e-05	9.3378257643305e-05	2515	1624	1153	175	3.97287193509714e-05	8.20876023514218e-05	4.13588796062879e-05	9.46335733961772e-05	5483	3635	5792	472	0.0001190408858444	0.0002337125327717	0.0001232570235339	0.0002729651907114	0.1298486932599725	2.21460151223208	2.1417824494663367	2.2110076000359897	2.288107760583288	2.213632603361871	0.073197965478651	0.0330668988916608	1.9632963171761757	2.0490916126348444	1.7823937434930617	2.066203081610651	2.185049019607843	0.8031437125748503	0.4584493041749503	0.0848880597014925	0.2193823216187433
2340197.0	1452	977	3834	90	3.42254976138676e-05	8.47491701975321e-05	3.61497236451679e-05	8.40198062689978e-05	1215	839	1077	195	3.71446586042071e-05	7.30711902686272e-05	3.77356555708847e-05	8.83920400021577e-05	2030	1282	157	30	3.20673162156946e-05	1.11775833210522e-05	3.26490662901854e-05	1.62228982964875e-05	4697	3098	5068	315	0.0001034374724337	0.0001689979437872	0.0001065344455062	0.0001886347445676	0.1016785022595222	1.7706455754408748	2.3242171114143124	2.3424010704177998	0.4968870519082576	1.7211684112467898	1.0602977408299583	0.6160336977494805	1.6338174146272	2.4761997956515662	1.9672058652425184	0.3485662238108218	2.6404958677685952	0.8864197530864197	0.0773399014778325	0.0921187308085977	0.232419547079857
4648159.0	2162	1185	3293	104	5.09611059512271e-05	7.27905627179116e-05	4.38458777067799e-05	9.70895539108419e-05	1319	943	1036	206	4.03241190937853e-05	7.02894643623935e-05	4.24132576917095e-05	9.3378257643305e-05	2542	1646	1148	211	4.01552304533477e-05	8.17316283603055e-05	4.1919159995043e-05	0.0001141010513519	6023	3774	5477	521	0.0001314404554983	0.0002248116554406	0.0001281782953935	0.0003045688629061	0.1380498145204027	2.376134445937911	2.214337105078157	2.2016289887951146	2.721930767825324	2.379298953899532	0.2967958793353182	0.1247408943079166	1.7103688098791443	1.4283552399270265	1.743112210310539	2.035391839059701	1.5231267345050878	0.7854435178165277	0.4516129032258064	0.0877637130801687	0.2184517497348886
1807790.0	1005	705	3641	107	2.36891357451356e-05	8.04829756622886e-05	2.6085522179983e-05	9.98902141198085e-05	814	576	881	205	2.48853926780449e-05	5.97731834973636e-05	2.59067194384143e-05	9.29249651304734e-05	1596	1003	513	98	2.52115451626841e-05	3.65229314885337e-05	2.55436922691544e-05	5.29948011018593e-05	3415	2284	5035	410	7.37860735858646e-05	0.0001767790906481	7.75359338875517e-05	0.0002458099803521	0.1795096322241681	3.170271744048271	3.829335423327669	3.586905912629174	2.074672703673847	3.163638013210229	0.950829690819881	0.3005494582027254	2.3958327372221917	3.397463568455224	2.4019385295896254	1.44865898749402	3.622885572139304	1.0823095823095823	0.3214285714285714	0.15177304964539	0.3559027777777778
3558077.0	2634	1770	6272	187	6.20867498036689e-05	0.0001386402700779	6.54913110050637e-05	0.0001745744863589	1868	1308	2348	490	5.71080018705011e-05	0.0001593046933618	5.88298420580658e-05	0.0002221133312874	3531	2233	2719	519	5.57781741663141e-05	0.000193578656369	5.68684594586459e-05	0.0002806561405292	8033	5311	11339	1196	0.0001749729258404	0.0004915236198088	0.0001811896125217	0.0006773439581756	0.2251929956693654	3.738315617262433	2.6656129443706225	3.775521461848756	4.935180998410726	3.7921051348767016	1.1348749057222869	0.2992730595163698	2.809140999660364	2.233008983660912	2.78953365805096	3.470509016516127	2.381169324221716	1.2569593147751603	0.7700368167657887	0.1056497175141242	0.3746177370030581
2339476.0	1403	973	3820	106	3.30705049257963e-05	8.44397053089652e-05	3.60017206824446e-05	9.89566607168196e-05	1167	825	652	124	3.56772153013248e-05	4.42362266064484e-05	3.71059783623121e-05	5.62082715911156e-05	2044	1354	894	154	3.22884701206305e-05	6.36481496115968e-05	3.44827111988386e-05	8.3277544588636e-05	4614	3152	5366	384	0.0001010361903477	0.000192324081527	0.0001075904102435	0.0002384424768965	0.1218274111675127	2.216205667000004	2.7486647538231	1.5148036535321587	2.415052114331452	2.2261735072289035	0.6382473265659185	0.2867015192182374	1.9035167583530928	2.55332373964145	1.2399013272991004	1.971234603987299	2.722736992159658	0.5586975149957155	0.4373776908023483	0.1089414182939362	0.1503030303030303
1444875.0	2739	1838	3308	106	6.45617341352503e-05	7.31221322413762e-05	6.80073613713599e-05	9.89566607168196e-05	2217	1513	1662	351	6.77775375518741e-05	0.0001127616696624	6.8050115469307e-05	0.0001591056720038	4137	2636	1303	233	6.53509789085363e-05	9.27668220849112e-05	6.7131777489024e-05	0.000125997843436	9093	5987	6273	690	0.0001976902505956	0.0002786506239887	0.0002031892543296	0.0003840601761567	0.1152497077000167	1.8901598779121624	1.4550874893742527	2.3380661576623227	1.8768733400005768	1.890008995679051	0.4416358695243412	0.2336686600614132	1.4095314419865574	1.1325924438180783	1.663702662199802	1.4195169473244686	1.207740051113545	0.7496617050067659	0.3149625332366449	0.0576713819368879	0.2319894249834765
2430090.0	2441	1643	3677	121	5.75374928894289e-05	8.12787425186034e-05	6.07922169385987e-05	0.0001129599617616	2103	1478	1355	281	6.42923597075288e-05	9.19326488523583e-05	6.64759224478755e-05	0.0001273751961056	3845	2458	856	172	6.07383403198748e-05	6.09427472791128e-05	6.2598599798187e-05	9.30112835665285e-05	8389	5579	5888	574	0.0001825681929168	0.00023415413865	0.0001898667391846	0.0003333464414338	0.1028858218318695	1.7556863454093468	1.858131969026425	1.916110245863475	1.4858364862215707	1.753359567037157	0.2334883706376944	0.1331662797678431	1.282557136098229	1.4126222474586891	1.4299156115993787	1.0033653695204958	1.5063498566161408	0.6443176414645744	0.2226267880364109	0.0736457699330493	0.1901217861975642
1663822.0	1448	977	3308	104	3.4131212496474e-05	7.31221322413762e-05	3.61497236451679e-05	9.70895539108419e-05	1132	815	823	195	3.46072045596398e-05	5.58380590446427e-05	3.66562089276174e-05	8.83920400021577e-05	2240	1485	1045	209	3.5384624789732e-05	7.43985641433094e-05	3.78189262409714e-05	0.0001130195247988	4820	3277	5176	508	0.0001041230418458	0.0002033587554293	0.0001106248588137	0.0002985011187118	0.1550198352151358	2.698318641151866	2.685761995412094	2.411379752246056	2.9884382247838515	2.695193324147334	0.2886448209360382	0.1070961471854177	1.9530619911245213	2.1423830826089243	1.6134807695436664	2.1025675582378525	2.2845303867403315	0.7270318021201413	0.4665178571428571	0.1064483111566018	0.2392638036809816
2531235.0	2212	1454	5336	154	5.21396699186468e-05	0.0001179503318137	5.37990769499224e-05	0.0001437672240602	1469	1039	1720	327	4.49098794152923e-05	0.0001166967941151	4.67310442647785e-05	0.0001482266516959	3112	1932	1439	257	4.91593537257348e-05	0.0001024493146432	4.92028050488598e-05	0.0001389761620732	6793	4425	8495	738	0.0001462089030596	0.0003370964405722	0.0001497329262635	0.0004309700378294	0.1667796610169491	2.878258300188289	2.672299084127825	3.1719096807690943	2.824557704285207	2.8895888230607087	0.2560751293584685	0.0886199196629051	2.305580806079828	2.2621994346672536	2.598465986425327	2.08402484733171	2.4122965641952985	1.170864533696392	0.4624035989717223	0.1059147180192572	0.314725697786333
2841756.0	2402	1569	3363	110	5.66182129948416e-05	7.43378871607461e-05	5.80541621282175e-05	0.0001026908743287	1696	1214	809	167	5.18496633685063e-05	5.48882014181239e-05	5.46020093719357e-05	7.56998496428735e-05	3300	2125	1320	184	5.2129134734873e-05	9.39771336547067e-05	5.41179920956661e-05	9.95004428851235e-05	7398	4908	5492	461	0.0001605970110982	0.0002232032222335	0.0001667741635958	0.0002778911668567	0.0939282803585982	1.66627228621699	1.7688804827102416	1.3863931110524597	1.8385834180476133	1.6646190039367716	0.2434581286425161	0.1462545651988504	1.3898342236084225	1.3129677400365658	1.0586028500903095	1.8027756288814536	1.4000832639467111	0.477004716981132	0.4	0.070108349267049	0.1375617792421746
1278134.0	1415	959	4127	111	3.3353360277977e-05	9.12258282225391e-05	3.5483710312913e-05	0.0001036244277317	1060	746	972	209	3.24060396053165e-05	6.5947258069736e-05	3.35527998282241e-05	9.47381351817998e-05	2386	1568	815	145	3.76909440840628e-05	5.8023760551959e-05	3.99327113440021e-05	7.84106750996897e-05	4861	3273	5914	465	0.0001034503439673	0.0002151968468442	0.0001089692214851	0.0002767732380132	0.1420714940421631	2.5399212203332557	2.9203380034919766	2.8235537918390805	1.9635700271944343	2.5691539408418307	0.5266789375489501	0.2050009262490413	2.080194599567715	2.735131556827721	2.03502985471007	1.53946158585329	2.9166077738515903	0.9169811320754716	0.3415758591785415	0.1157455683003128	0.2801608579088472
2437444.0	2030	1385	3990	106	4.78496970772391e-05	8.81974932415631e-05	5.12460258429453e-05	9.89566607168196e-05	1521	1096	605	156	4.64996096600814e-05	4.1047418860278e-05	4.92947300425383e-05	7.07136320017261e-05	3408	2244	535	128	5.3835179144378e-05	3.80892170494455e-05	5.71485996530234e-05	6.92176993983468e-05	6959	4725	5130	390	0.0001481844858816	0.0001673341291512	0.0001576893555385	0.0002388879921168	0.0825396825396825	1.5149278231305554	1.9310114118916075	1.4345069329054974	1.2111880224292582	1.5255687890754543	0.3684503009105904	0.2415166746652464	1.1292283949677475	1.8432194690636072	0.8827476006861203	0.7075153766516844	1.9655172413793105	0.3977646285338593	0.1569835680751173	0.0765342960288808	0.1423357664233576
2422447.0	2588	1720	3059	92	6.10024709536428e-05	6.76180781518651e-05	6.36412739710224e-05	8.58869130749755e-05	2054	1448	898	185	6.27943446691698e-05	6.09265820438507e-05	6.51266141437915e-05	8.38591148738419e-05	3820	2491	1209	196	6.03434226324894e-05	8.60745110519245e-05	6.34390203813197e-05	0.0001059896022037	8462	5659	5166	473	0.0001841402382553	0.0002146191712476	0.0001922069084961	0.0002757356301525	0.0835836720268598	1.4345771039655155	1.3495473568628142	1.287632037628908	1.6707320126732248	1.4359704690549824	0.2056528955800868	0.1432152680099527	1.1655202213328446	1.1084481840620792	0.9702558783731344	1.4264108215429807	1.1819938176197835	0.4371957156767283	0.3164921465968586	0.0534883720930232	0.1277624309392265
2980171.0	7170	4521	2060	58	0.0001690060729279	4.55355478891278e-05	0.000167280348618	5.41460973733541e-05	5098	3441	2115	404	0.0001558547074602	0.0001434963485776	0.0001547656624784	0.0001831301751839	8337	5108	730	121	0.0001316971503892	5.19722027029817e-05	0.0001300869193527	6.54323564624997e-05	20605	13070	4905	583	0.0004565579307775	0.0002410040991697	0.0004521329304492	0.0003027086290198	0.0446059678653404	0.6695124566995264	0.3236847473160262	1.183273939782726	0.5029895149188314	0.6699827340058612	0.4534737548824351	0.6768439421880207	0.5278718929693754	0.2694314298904147	0.920705899205798	0.3946342236668756	0.2873082287308228	0.4148685759121224	0.0875614729519011	0.0128290201282902	0.1174077303109561
2248767.0	3117	1997	4058	130	7.34716777289431e-05	8.97006084146023e-05	7.38904791396114e-05	0.0001213619423885	2358	1613	1562	282	7.20881522540907e-05	0.0001059769723301	7.25478098162539e-05	0.0001278284886185	4076	2589	1369	199	6.43873797513159e-05	9.74656787676465e-05	6.59348148403198e-05	0.0001076118920333	9551	6199	6989	611	0.0002099472097343	0.0002931432595124	0.0002123731037961	0.0003568023230404	0.0985642845620261	1.68007302555114	1.6424571041039573	1.76198963059338	1.632095157829946	1.678847297509095	0.0721895293354242	0.0429994612628151	1.3962712811634377	1.220886893933906	1.4701024928002124	1.5137388591380685	1.3018928456849534	0.6624257845631891	0.3358684985279686	0.0650976464697045	0.1748295102293862
2373558.0	789	533	4185	105	1.85977394058826e-05	9.25078970466019e-05	1.97213947828808e-05	9.80231073138308e-05	658	457	721	158	2.01162019436776e-05	4.89176677657198e-05	2.05544631655474e-05	7.16202170273893e-05	1276	845	499	94	2.01565987641509e-05	3.5526204313408e-05	2.15198603862767e-05	5.08317479956609e-05	2723	1835	5405	357	5.88705401137111e-05	0.0001769517691257	6.17957183347049e-05	0.0002204750723368	0.194550408719346	3.5678049916442136	4.970394254209645	3.4844119474468376	2.3620853984757497	3.6056305333774112	1.308372741578722	0.3628693315821139	3.005777911734965	4.974147396502447	2.431754657399148	1.7625098722802577	5.304182509505703	1.0957446808510638	0.3910658307210031	0.1969981238273921	0.3457330415754923
4915617.0	1268	862	2832	84	2.98883822137632e-05	6.2600326030102e-05	3.18946384668728e-05	7.84184858510646e-05	968	687	1408	277	2.95934399414588e-05	9.55285384384653e-05	3.08991601635254e-05	0.0001255620260543	1766	1177	1240	199	2.78969854369048e-05	8.82815497968456e-05	2.99750007983996e-05	0.0001076118920333	4002	2726	5480	560	8.73788075921267e-05	0.0002464104142654	9.27687994287978e-05	0.0003115924039387	0.2054292002934702	3.358806041010096	2.458672981432712	4.06360643427838	3.590054684470452	3.370778033393848	0.8246299377880407	0.2446408305793327	2.8200249128554478	2.094470205258396	3.228030895611937	3.1645551809357264	2.2334384858044163	1.4545454545454546	0.7021517553793885	0.0974477958236658	0.4032023289665211
2394968.0	1527	1014	3747	112	3.59933435649971e-05	8.28260669614379e-05	3.75187510503585e-05	0.0001045579811347	1209	880	1216	225	3.69612281913468e-05	8.25019195604927e-05	3.95797102531329e-05	0.0001019908153871	2354	1537	1691	247	3.71854494442094e-05	0.0001203904037955	3.91432253416653e-05	0.0001335685293077	5090	3431	6654	584	0.0001101400212005	0.0002857183903174	0.0001162416866451	0.0003401173258296	0.1702127659574468	2.9259496798942664	2.786819342529818	2.5768459327977773	3.412302592385646	2.9253226225710804	0.434608244801075	0.1485676285575283	2.594137782098983	2.301149567054526	2.232120619298243	3.2375675323254014	2.4538310412573674	1.0057899090157154	0.7183517417162277	0.1104536489151873	0.2556818181818182
2256368.0	1500	894	3896	129	3.53569190225905e-05	8.61196575611855e-05	3.30786621686593e-05	0.0001204283889855	1128	802	852	168	3.4484917617733e-05	5.78056212710031e-05	3.60715086625143e-05	7.61531421557051e-05	2006	1303	555	105	3.16881952358046e-05	3.95131130139107e-05	3.31838793885426e-05	5.67801440377063e-05	4634	2999	5303	402	0.0001015300318761	0.000183438391846	0.0001023340502197	0.0002533616751789	0.1340446815605201	2.4758296445314167	3.6406668556142834	2.111171530644734	1.7110761334707232	2.4876381732432464	1.0183935577602965	0.409381705391894	1.8067402172182423	2.4357229063471646	1.6762580648091214	1.246934788171991	2.5973333333333333	0.7553191489361702	0.2766699900299103	0.1442953020134228	0.2094763092269326
2932135.0	1852	1239	4704	131	4.36540093532251e-05	0.0001039802025584	4.58439177035446e-05	0.0001222954957915	1337	947	2153	379	4.08744103323661e-05	0.0001460745335639	4.25931654655874e-05	0.0001717978623631	2596	1641	1996	320	4.10082526581001e-05	0.0001421048172536	4.17918235430532e-05	0.0001730442484958	5785	3827	8853	830	0.0001255366723436	0.000392159553376	0.0001302289067121	0.0004671376066505	0.2168800627123072	3.587050052437373	2.667649317895103	4.033460779098512	4.1406245008077445	3.613911532600453	0.8212369633954313	0.2272432393508249	3.123864493577145	2.381916440184161	3.573740449736396	3.465273647194303	2.5399568034557234	1.6103216155572178	0.7688751926040062	0.105730427764326	0.4002111932418162
5012199.0	2339	1596	4023	111	5.51332223958928e-05	8.89269461931851e-05	5.90531821265998e-05	0.0001036244277317	1811	1280	711	168	5.53654129483284e-05	4.82391980324921e-05	5.75704876409206e-05	7.61531421557051e-05	3601	2282	747	152	5.68839436909933e-05	5.31825142727772e-05	5.81163566881459e-05	8.21960180355368e-05	7751	5158	5481	431	0.0001673825790352	0.0001903486584984	0.0001747400264556	0.000261973587923	0.0835595191934858	1.499219115601801	1.7547645020982472	1.3227809121695906	1.4143353561649277	1.497293590144255	0.2276269029149214	0.152025564266919	1.1372071071886778	1.6129466468444589	0.8712876047273941	0.9349301546615136	1.7199657973492946	0.3926007730535615	0.2074423771174673	0.0695488721804511	0.13125
4245304.0	1348	931	3294	112	3.17740845616347e-05	7.28126673528093e-05	3.44476895738499e-05	0.0001045579811347	1134	807	2259	418	3.46683480305933e-05	0.0001532663127361	3.62963933798617e-05	0.0001894762703636	2236	1328	1456	250	3.53214379597503e-05	0.000103659626213	3.38205616484916e-05	0.0001351908191373	4718	3066	7009	780	0.0001017638705519	0.000329738606302	0.0001045646446022	0.0004292250706357	0.2544031311154598	4.104877631140242	3.035268327954063	5.220250628778092	3.9972966901727816	4.084271882301645	1.0950846664815266	0.2681223723687082	3.240232555166344	2.2915740408372374	4.420929217649748	2.934751023758513	2.443620178041543	1.992063492063492	0.6511627906976745	0.1203007518796992	0.5179677819083024
2308795.0	3312	2188	8319	242	7.80680772018798e-05	0.0001838884577134	8.09576206096494e-05	0.0002259199235233	2713	1878	1890	398	8.29411183483241e-05	0.00012823077958	8.44666998356632e-05	0.0001804104201069	5273	3261	1381	232	8.3296038623329e-05	9.83200163463257e-05	8.30488339877493e-05	0.0001254570801595	11298	7327	11590	872	0.0002443052341735	0.0004104392536397	0.000248473154433	0.0005317874237897	0.1190118738910877	2.1402208419787048	2.7905949041241023	2.13587627382037	1.5106422828044332	2.145704486916302	0.6400329081658749	0.2982856735718057	1.6800264432657035	2.355488495481635	1.546045943599108	1.180368454146256	2.511775362318841	0.696645779579801	0.2619002465389721	0.1106032906764168	0.2119275825346112
3348235.0	2077	1385	3298	95	4.89575472066136e-05	7.29010858923998e-05	5.12460258429453e-05	8.86875732839421e-05	1707	1178	871	167	5.21859524587502e-05	5.90947137641358e-05	5.29828394070348e-05	7.56998496428735e-05	3326	2130	991	137	5.25398491297539e-05	7.05540450392533e-05	5.42453285476559e-05	7.4084568887293e-05	7110	4693	5160	399	0.0001536833487951	0.0002025498446957	0.0001584741937976	0.0002384719918141	0.0850202429149797	1.5048001576753345	1.7306234351858747	1.428761661135557	1.3657317758193284	1.5083722907135868	0.1950381245428073	0.1293037042271161	1.3179687082805034	1.489067366564306	1.1323873759101466	1.342867294213408	1.5878671160327396	0.5102519039250146	0.2979555021046302	0.0685920577617328	0.1417657045840407
2686745.0	1484	1017	4192	128	3.49797785530162e-05	9.26626294908854e-05	3.7629753272401e-05	0.0001194948355825	1079	804	1375	259	3.2986902579374e-05	9.32895883188137e-05	3.61614625494533e-05	0.0001174027608233	2154	1364	1553	278	3.40261079451262e-05	0.0001105655216407	3.47373841028182e-05	0.0001503321908807	4717	3185	7120	665	0.0001019927890775	0.0002965177394504	0.0001085285999246	0.0003872297872867	0.2087912087912088	3.567997629709837	3.1755412988620835	3.246626451093996	4.327677364413394	3.5832817047898247	0.645644599037865	0.1801824841666293	2.9072421896913587	2.649034194154308	2.828079662658163	3.249431930886973	2.824797843665768	1.2743280815569973	0.7209842154131848	0.1258603736479842	0.322139303482587
2411625.0	8541	5384	4281	135	0.0002013222969146	9.46299419967749e-05	0.0001992119878255	0.0001260297094034	6509	4352	1676	346	0.0001989914262179	0.0001137115272889	0.0001957396579791	0.0001568392094397	12003	7131	1864	323	0.0001896078800674	0.0001327071038881	0.0001816072478278	0.0001746665383255	27053	16867	7821	804	0.0005899216032	0.0003410485731739	0.0005765588936325	0.0004575354571687	0.0476670421533171	0.7935623961779248	0.6326411918232345	0.8012643480579006	0.9617817593443122	0.7985624330751491	0.1645869179353413	0.2061040078000423	0.5781252480395687	0.4700420343252714	0.571439330076379	0.6999028934922248	0.5012293642430629	0.2574896297434321	0.1552945097059068	0.025074294205052	0.0795036764705882
2339340.0	1593	1046	3921	116	3.75490480019911e-05	8.66722734336263e-05	3.8702774752145e-05	0.0001082921947467	1234	881	1179	242	3.77255215782646e-05	7.99915815475501e-05	3.96246871966024e-05	0.0001096967881052	2430	1578	791	171	3.83859992138611e-05	5.63150853946007e-05	4.01873842479817e-05	9.24705202899789e-05	5257	3505	5891	529	0.0001136605687941	0.0002229789403757	0.0001185148461967	0.0003104595031419	0.1509272467902995	2.6195832261101533	2.798047309016214	2.7683950553584658	2.3009838042550124	2.6224753895432307	0.278814353280269	0.1063172430109369	1.961796802017012	2.3082415679095343	2.1203572065027965	1.4670735827625778	2.461393596986817	0.9554294975688816	0.325514403292181	0.1108986615678776	0.2746878547105562
2784858.0	2016	1332	3245	112	4.75196991663616e-05	7.17295402428252e-05	4.92849865868615e-05	0.0001045579811347	1385	982	936	207	4.23418536352484e-05	6.35047670301161e-05	4.41673584870188e-05	9.38315501561366e-05	2899	1865	692	109	4.57946550292112e-05	4.92668003704977e-05	4.74964965921964e-05	5.89431971439047e-05	6300	4179	4873	428	0.0001356562078308	0.0001845011076434	0.000140948841666	0.0002573327284347	0.1024168461354391	1.825717227563243	2.1214976076015266	2.124454650909553	1.2410009447641863	1.8289844010917555	0.50921075667396	0.278411754835089	1.3600638746552818	1.5094695779051004	1.499810744639913	1.075819882016181	1.6096230158730158	0.675812274368231	0.2387030010348396	0.084084084084084	0.2107942973523421
1800538.0	1595	1092	3564	88	3.75961905606879e-05	7.87809187751707e-05	4.0404808823463e-05	8.21526994630201e-05	1220	848	622	126	3.72975172815906e-05	4.22008174067652e-05	3.81404480621099e-05	5.71148566167788e-05	2211	1443	710	114	3.49265202723649e-05	5.05483067385165e-05	3.67493000442571e-05	6.16470135266526e-05	5026	3383	4896	328	0.0001098202281146	0.0001715300429204	0.0001152945569298	0.0002009145696064	0.0969553650605971	1.7426197294702463	2.03324064276513	1.497487825097649	1.6775017062205604	1.7360767246944466	0.2726372039938302	0.1570421399675264	1.561916651105517	2.095449501672311	1.1314645178164389	1.4472757762390691	2.2344827586206897	0.5098360655737705	0.3211216644052465	0.0805860805860805	0.1485849056603773
2412189.0	10126	6206	3575	125	0.0002386827746818	7.90240697590447e-05	0.0002296265966652	0.0001166941753736	7568	4949	2932	572	0.0002313668940877	0.0001989273257823	0.0002225908932304	0.0002592833173396	14948	8603	1940	349	0.0002361291836414	0.0001381179085531	0.0002190950992936	0.0001887263835158	32642	19758	8447	1046	0.000706178852411	0.0004160693040945	0.0006713125891892	0.000564703876229	0.0529405810304686	0.8411936336707759	0.5081910243339205	1.1648424316767545	0.8613902553014015	0.844807903770692	0.3286396179374105	0.3890110597575728	0.5891840327333187	0.3310840921151334	0.8597916593326281	0.584925194010979	0.3530515504641517	0.3874207188160676	0.1297832485951298	0.0201417982597486	0.1155789048292584
1827343.0	6772	4261	2795	98	0.0001596247037473	6.17824545388895e-05	0.000157660156041	9.14882334929087e-05	4852	3258	1684	315	0.000148334060533	0.0001142543030755	0.0001465348818235	0.0001427871415419	9557	5719	1178	199	0.0001509691335336	8.38674723070034e-05	0.0001456474337859	0.0001076118920333	21181	13238	5657	612	0.000458927897814	0.0002599042299214	0.0004498424716504	0.0003418872670682	0.0462305484212116	0.760015535691573	0.5802875995449155	0.974424244692031	0.7388519607663546	0.7645212683344337	0.1983182008168294	0.2594018100358154	0.5663291143541185	0.3870482017413582	0.7702499524718516	0.5555272812659927	0.4127288836385115	0.347073371805441	0.1232604373757455	0.0229992959399202	0.0966850828729281
2089910.0	2772	1828	2379	61	6.53395863537472e-05	5.25869264214734e-05	6.76373539645517e-05	5.69467575823207e-05	2125	1493	1221	233	6.49649378880165e-05	8.28411544271066e-05	6.71505765999176e-05	0.0001056171554897	4345	2801	1339	211	6.86366940675828e-05	9.53298348209486e-05	7.13338804046875e-05	0.0001141010513519	9242	6122	4939	505	0.0001989412183093	0.0002307579156695	0.0002061218109691	0.000276664964424	0.0824893825547206	1.342240120651158	0.8419424215229669	1.5728406342504824	1.5995351816638617	1.3381060791457704	0.4298975820758127	0.3212731701736634	1.1599301423334685	0.8048249056363601	1.2751671458518792	1.3889048141957787	0.8582251082251082	0.5745882352941176	0.3081703107019563	0.0333698030634573	0.1560616208975217
2319402.0	1492	1005	4542	125	3.51683487878034e-05	0.000100399251705	3.71857443842311e-05	0.0001166941753736	1203	833	1494	271	3.67777977784865e-05	0.0001013633781442	3.74657939100679e-05	0.0001228422709773	2173	1452	1206	179	3.43262453875391e-05	8.58609266572547e-05	3.69785056578387e-05	9.67966265023756e-05	4868	3290	7242	575	0.0001062723919538	0.0002876235565065	0.0001116300439521	0.0003363330728533	0.1747720364741641	3.012926098977612	3.138142783100641	3.278784676821956	2.617645704724595	3.0115243882157308	0.3482819957289092	0.1156497344307609	2.7064748540857075	2.8548184707443265	2.7561024386156534	2.501320074126819	3.044235924932976	1.2418952618453865	0.5549930971007824	0.1243781094527363	0.3253301320528211
4967693.0	1734	1166	4113	108	4.08725983901146e-05	9.09163633339722e-05	4.31428636338442e-05	0.0001008237675227	1600	1099	822	169	4.89147767627418e-05	5.57702120713199e-05	4.94296608729467e-05	7.66064346685367e-05	2656	1749	783	141	4.19560551078251e-05	5.57455270088146e-05	4.4542290906033e-05	7.62476219934914e-05	5990	4014	5718	418	0.0001317434302606	0.0002024321024141	0.0001371148154128	0.0002536778241848	0.1041355256601893	1.8501124289236988	2.3369743922980337	1.5498070048557442	1.711802883114934	1.8661947600895707	0.4156750686774387	0.2227393826020001	1.5365631668590354	2.2243842308777984	1.1401505999266843	1.328664643650391	2.3719723183391004	0.51375	0.2948042168674699	0.0926243567753001	0.1537761601455869
2494564.0	1805	1162	3009	85	4.25461592238506e-05	6.65128464069833e-05	4.29948606711209e-05	7.93520392540535e-05	1289	935	1094	203	3.94069670294839e-05	7.42245888151144e-05	4.20534421439537e-05	9.20183801048103e-05	2528	1622	1780	286	3.99340765484118e-05	0.0001267267408374	4.1307945025492e-05	0.0001546582970931	5622	3719	5883	574	0.0001218872028017	0.0002674641760595	0.0001263562478405	0.000326028716452	0.1543425652057004	2.5802342347451424	1.8456168485121585	2.1881295659418547	3.744032703579351	2.5925930393444543	1.011775032149092	0.3902560165805748	2.194358143525873	1.5633102404622556	1.8835397496990895	3.173398555586231	1.6670360110803324	0.8487199379363848	0.7041139240506329	0.0731497418244406	0.2171122994652406
3792660.0	2478	1638	3574	102	5.84096302253195e-05	7.9001965124147e-05	6.06072132351945e-05	9.52224471048642e-05	1839	1319	749	159	5.62214215416764e-05	5.08173830187574e-05	5.93245884362299e-05	7.20735095402209e-05	3742	2429	1294	206	5.91112794478469e-05	9.21260689009018e-05	6.18600483766461e-05	0.0001113972349692	8059	5386	5617	467	0.0001737423312148	0.0002219454170438	0.000181791850048	0.0002786931916142	0.0867062755291496	1.5330345752057328	1.5711404966821458	1.214901130206664	1.800794501338534	1.5289453760757814	0.2952170078709998	0.193085385842043	1.2774400774524308	1.3525503383498754	0.9038793688467476	1.5585192836535269	1.4422921711057304	0.4072865687873844	0.3458043826830572	0.0622710622710622	0.1205458680818802
2414796.0	1653	1081	9379	267	3.89633247628947e-05	0.0002073193707049	3.99978006759739e-05	0.000249258758598	1245	915	3035	546	3.80618106685085e-05	0.0002059155640346	4.11539032745644e-05	0.000247497712006	2373	1560	2193	320	3.74855868866223e-05	0.0001561301925036	3.97289730208184e-05	0.0001730442484958	5271	3556	14607	1133	0.000114510722318	0.0005693651272431	0.0001208806769713	0.0006698007190999	0.3186164229471316	5.541007346103189	6.231811609274961	6.013954748223568	4.355618465272761	5.533794940923763	1.0261287730152846	0.1854294898834816	4.972155582618321	5.320885010879078	5.410030695280873	4.165072644476032	5.673926194797338	2.4377510040160644	0.9241466498103666	0.2469935245143385	0.5967213114754099
2155694.0	951	568	5531	164	2.24162866603224e-05	0.0001222607356188	2.10164207067097e-05	0.0001531027580901	586	422	1378	292	1.79150369893542e-05	9.34931292387821e-05	1.8980270144116e-05	0.0001323614137468	1207	791	1402	245	1.90666259469672e-05	9.98151071090142e-05	2.01446267047868e-05	0.0001324870027546	2744	1781	8311	701	5.93979495966438e-05	0.0003155689719666	6.01413175556125e-05	0.0004179511745916	0.3935991016282987	6.949484839688152	7.284911176203303	6.973631710285896	6.57679115608125	6.945111347523483	0.3549204827049134	0.051103641820152	5.312792345687818	5.454102968588714	5.218695852782179	5.235069245426254	5.815983175604627	2.3515358361774745	1.1615575807787903	0.2887323943661972	0.6919431279620853
1863943.0	2334	1438	10207	280	5.50153659991508e-05	0.0002256220084001	5.32070650990292e-05	0.0002613949528368	1723	1232	2972	585	5.26751002263776e-05	0.0002016412047152	5.54115943543861e-05	0.0002651761200064	3334	2184	2659	445	5.26662227897172e-05	0.0001893069684756	5.56205622291458e-05	0.0002406396580645	7391	4854	15838	1310	0.0001603566890152	0.000616570181591	0.0001642392216825	0.0007672107309079	0.2698805109188298	4.671300332822071	4.91278653220753	4.785571018051929	4.32645137733617	4.674936309198543	0.3084270700859615	0.0659746036494852	3.8449919699486697	4.101072569499631	3.828017485465098	3.59446640461486	4.3731790916880895	1.7248984329657573	0.7975404919016197	0.1947148817802503	0.4748376623376623
2084578.0	5456	3555	3847	115	0.0001286049001248	8.50365304512014e-05	0.0001315376331203	0.0001073586413437	4082	2832	660	188	0.0001247938242159	4.47790023930306e-05	0.0001273747039055	8.52189924123366e-05	8289	5043	890	195	0.0001309389084295	6.33633704187037e-05	0.0001284315454769	0.0001054488389271	17827	11430	5397	498	0.0003843376327702	0.0001931789032629	0.0003873438825027	0.0002980264726832	0.0435695538057742	0.7694105577648372	0.8161819457821117	0.6690417312024611	0.8210509227740024	0.7687581999195251	0.0863913035802087	0.1123777328023978	0.5026281237944865	0.6612230977877264	0.3588238654787958	0.4839155234963619	0.7050953079178885	0.1616854483096521	0.1073712148630715	0.0323488045007032	0.0663841807909604
2422424.0	6952	4362	6965	188	0.00016386753403	0.000153958782062	0.0001613972308497	0.0001755080397619	5458	3627	3011	546	0.0001668605322319	0.0002042872366748	0.0001631313739637	0.000247497712006	9875	5960	2734	416	0.0001559924865172	0.0001946465783424	0.0001517850507718	0.0002249575230446	22285	13949	12710	1150	0.0004867205527791	0.0005528925970792	0.0004763136555853	0.0006479632748125	0.0824431858914617	1.3603709807905358	1.08742906453792	1.5171680713059723	1.482079571741295	1.3622255691950622	0.2386265700404342	0.1751740500521058	1.1359549004500995	0.9395319394616266	1.2242993231669967	1.2477945745222667	1.0018699654775605	0.5516672773909858	0.2768607594936709	0.0430994956441999	0.1505376344086021
950739.0	4832	3168	3360	116	0.0001138964218114	7.42715732560532e-05	0.0001172183464768	0.0001082921947467	3683	2543	903	214	0.0001125957017607	6.12658169104646e-05	0.0001143763672428	9.70045977459577e-05	7282	4557	783	165	0.0001150316239816	5.57455270088146e-05	0.0001160544423435	8.92259406306814e-05	15797	10268	5046	495	0.0003415237475537	0.0001912829171753	0.0003476491560632	0.0002945227331233	0.048208024931827	0.8471838000658283	0.9238502162981228	0.8481174921392177	0.768828308756927	0.8469320057314226	0.0775177527276499	0.0915277167506551	0.5600867247019868	0.6520975117114636	0.5441221641006602	0.4846104495380456	0.695364238410596	0.2451805593266359	0.1075254051084866	0.0366161616161616	0.0841525756979944
2836850.0	1503	990	3611	99	3.54276328606357e-05	7.98198366153595e-05	3.66307332740187e-05	9.24217868958976e-05	1157	801	1090	229	3.53714979465577e-05	7.39532009218233e-05	3.60265317190449e-05	0.0001038039854384	2068	1291	631	131	3.26675911005204e-05	4.49239176788787e-05	3.28782719037671e-05	7.08399892279955e-05	4728	3082	5332	459	0.0001034667219077	0.000198696955216	0.0001055355368968	0.0002670657615623	0.1489292667099286	2.5305766134819168	2.5230667976130894	2.8813205292122395	2.154614130430585	2.5196671524186383	0.3633651272454969	0.1442115586166615	1.920394804749419	2.25303894644479	2.0907568300770905	1.3751830534625202	2.402528276779774	0.9420916162489196	0.3051257253384913	0.1	0.2858926342072409
3285269.0	1382	937	3404	93	3.25755080594801e-05	7.52441771915491e-05	3.46696940179349e-05	8.68204664779644e-05	1088	753	1248	220	3.32620481986644e-05	8.46730227068215e-05	3.38676384325103e-05	9.97243528229471e-05	2126	1360	1462	207	3.35838001352546e-05	0.0001040867950024	3.46355149412263e-05	0.0001119379982457	4596	3050	6114	520	9.94213563933991e-05	0.0002640039949007	0.0001031728473916	0.0002984828175466	0.1704918032786885	2.893036541035713	2.5042178460834266	2.9445322271782453	3.231884914534975	2.893544995932216	0.3665032250060286	0.1266623555262709	2.655405281900057	2.309838945693791	2.545634658488092	3.099315580226279	2.463096960926194	1.1470588235294117	0.6876763875823142	0.0992529348986125	0.2921646746347942
4044709.0	2621	1693	4018	106	6.17803231721398e-05	8.88164230186969e-05	6.264225397264e-05	9.89566607168196e-05	1971	1372	826	171	6.02568906246026e-05	5.6041599964611e-05	6.17083664401118e-05	7.75130196941998e-05	3565	2309	597	101	5.63152622211583e-05	4.25032945392878e-05	5.88039735288909e-05	5.4617090931508e-05	8157	5374	5441	378	0.0001783524760179	0.0001873613175225	0.0001831545939416	0.0002310867713425	0.0703386676590993	1.2617033860269071	1.5797110487122716	1.256118483859502	0.9287993251795162	1.2548762859170968	0.3254576397165868	0.2593543629511922	1.0505114462425285	1.4376166788772835	0.9300446701398408	0.7547384645457411	1.5330026707363602	0.4190766108574327	0.167461430575035	0.0626107501476668	0.1246355685131195
2396848.0	848	560	4554	110	1.99884448874378e-05	0.0001006645073238	2.07204147812631e-05	0.0001026908743287	749	528	724	134	2.28982298720585e-05	4.91212086856881e-05	2.37478261518798e-05	6.07411967194314e-05	1268	842	673	97	2.00302251041876e-05	4.79140992042557e-05	2.14434585150828e-05	5.24540378253097e-05	2865	1930	5951	341	6.29168998636839e-05	0.0001976998152137	6.59116994482256e-05	0.0002158861088735	0.1766839378238342	3.275383743413884	4.956024066736373	2.557758185147541	2.44615567905778	3.3199793103138986	1.4179547290391483	0.42709745950347	3.142237072106819	5.036135021542618	2.1451967667434464	2.392089901887253	5.370283018867925	0.9666221628838452	0.5307570977917981	0.1964285714285714	0.2537878787878788
2475839.0	7696	4695	11663	346	0.0001814045658652	0.0002578063568111	0.0001737184774964	0.0003230094774341	5735	3812	2369	532	0.0001753289029589	0.0001607294798016	0.0001714521085056	0.0002411516168263	10847	6441	2327	410	0.0001713468862027	0.0001656702954655	0.0001640348174532	0.0002217129433853	24278	14948	16359	1288	0.0005280803550269	0.0005842061320782	0.0005092054034553	0.0007858740376458	0.0861653732940861	1.5433340500967152	1.859384690041356	1.4065246495258088	1.3516212400977363	1.5391768598883004	0.2786635730772908	0.1810471430148149	1.1062826452774237	1.4211679600317968	0.9167312239401718	0.966870768048363	1.515462577962578	0.413077593722755	0.2145293629574997	0.0736954206602768	0.1395592864637985
2253663.0	1709	774	3478	96	4.02833164064048e-05	7.68799201739741e-05	2.86385732869601e-05	8.9621126686931e-05	950	671	902	170	2.90431487028779e-05	6.11979699371418e-05	3.01795290680139e-05	7.70597271813682e-05	1726	1111	817	145	2.72651171370881e-05	5.81661501484056e-05	2.82941596321342e-05	7.84106750996897e-05	4385	2556	5197	411	9.65915822463709e-05	0.0001962440402595	8.71122619871081e-05	0.0002450915289679	0.1607981220657277	2.813513544214608	3.129385175334061	2.5533773906048385	2.771267149091689	2.8180099050101965	0.2908348430644263	0.1032057561427819	2.0316888459177638	1.908480409069564	2.107139641201426	2.1333541262980145	2.0351082504388534	0.9494736842105264	0.4733487833140208	0.1240310077519379	0.2533532041728763
2156476.0	1524	1051	4133	128	3.5922629726952e-05	9.13584560319249e-05	3.88877784555491e-05	0.0001194948355825	1187	874	661	149	3.62886500108591e-05	4.48468493663534e-05	3.93098485923161e-05	6.75405844119051e-05	2430	1633	236	63	3.83859992138611e-05	1.680197238069e-05	4.15880852198696e-05	3.40680864226238e-05	5141	3558	5030	340	0.0001105972789516	0.0001530072777789	0.0001197857122677	0.0002211035064171	0.0955593029792018	1.8458253679117635	3.0728120846267744	1.7181593628703842	0.8191790086634485	1.870050152053536	1.1344684302121373	0.6066513397869876	1.3834633114785726	2.543200671174153	1.235836807181676	0.437710955160517	2.711942257217848	0.556866048862679	0.097119341563786	0.1217887725975261	0.1704805491990846
4110017.0	2195	1476	4103	139	5.17389581697241e-05	9.06953169849959e-05	5.46130932449006e-05	0.0001297639230154	1886	1311	609	131	5.76582931090819e-05	4.13188067535691e-05	5.89647728884742e-05	5.93813191809367e-05	3386	2216	912	159	5.34876515794788e-05	6.49296559796155e-05	5.64355155218806e-05	8.59813609713839e-05	7467	5003	5624	429	0.0001628849028582	0.0001969437797181	0.0001700133816552	0.0002751266031677	0.0857485508694783	1.618264400655694	2.376058840569637	1.0070643245459514	1.5235328352418096	1.6355520001191328	0.6913376282255952	0.4226937622131479	1.2090978123954803	1.7529405344320936	0.7166151567372859	1.2139186160217692	1.869248291571754	0.3229056203605514	0.2693443591258121	0.0941734417344173	0.0999237223493516
3162892.0	2771	1853	5876	165	6.53160150743989e-05	0.0001298868346585	6.85623724815723e-05	0.0001540363114931	2152	1507	1786	456	6.57903747458877e-05	0.0001211746943544	6.77802538084902e-05	0.0002067013858511	4551	2933	1890	328	7.18908158116385e-05	0.0001345581686419	7.46955627372183e-05	0.0001773703547082	9474	6293	9552	949	0.0002029972056319	0.0003856196976549	0.0002110381890272	0.0005381080520526	0.1508024789448593	2.549813635783451	2.246659587727959	3.0495811720493804	2.374576858496874	2.556939206091404	0.4314079125461732	0.1687204418151314	1.899630571044185	1.988590922311336	1.841830128228205	1.8717017900375	2.120534103211837	0.8299256505576208	0.4152933421226104	0.0890447922288181	0.3025879230258792
2814348.0	7949	5081	2703	105	0.0001873680995403	5.97488281283071e-05	0.0001880007633992	9.80231073138308e-05	6249	4259	2314	516	0.0001910427749939	0.0001569978962688	0.0001915568022364	0.000233898936621	12578	7509	1864	390	0.0001986909868773	0.0001327071038881	0.0001912338835982	0.0002108976778543	26776	16849	6881	1011	0.0005771018614117	0.0003494538282853	0.000570791449234	0.0005428197217892	0.0600035610421983	0.9509948379879588	0.521397389784471	1.2210421863920322	1.1028258898795122	0.948421822018672	0.3745079071047635	0.3948748314411838	0.6055323187322079	0.3188847422528083	0.8217944712843129	0.6679070146752666	0.3400427726758083	0.3702992478796607	0.1481952615678168	0.0206652233812241	0.12115520075135
2377159.0	4685	3016	9287	281	0.0001104314437472	0.0002052857442943	0.0001115942338933	0.0002623285062398	3468	2443	3400	677	0.0001060227786332	0.0002306797092974	0.0001098786728959	0.0003068790311869	7474	4552	2383	414	0.0001180645918207	0.000169657204166	0.0001159271058915	0.0002238759964915	15627	10011	15070	1372	0.0003345188142012	0.0006056226577578	0.0003374000126808	0.0007930835339183	0.1370492458295874	2.3505735154450127	2.3507353121006545	2.7928898584135595	1.9311790350483944	2.3582680685208697	0.4309047952745855	0.1827208708910066	1.810429285431885	1.858942863811876	2.1757561183664818	1.436986327142448	1.9822838847385271	0.9803921568627452	0.3188386406208188	0.0931697612732095	0.2771182971756037
3156614.0	836	552	4055	115	1.97055895352571e-05	8.96342945099094e-05	2.04244088558165e-05	0.0001073586413437	597	433	361	91	1.8251326079598e-05	2.44927573695213e-05	1.94750165222802e-05	4.12496186676736e-05	1194	795	439	94	1.88612687495268e-05	3.12545164200123e-05	2.02464958663786e-05	5.08317479956609e-05	2627	1780	4855	300	5.68181843643819e-05	0.0001453815682994	6.01459212444753e-05	0.000199440008007	0.1685393258426966	3.315935709028974	5.256389161692982	2.1180787508181256	2.510644228568573	3.2950373803598936	1.7098837741742037	0.5189269731402699	2.5587154874054123	4.548673580637431	1.3419713867750245	1.6570739134819032	4.850478468899522	0.6046901172529313	0.3676716917922948	0.2083333333333333	0.2101616628175519
1750253.0	1445	963	3335	95	3.40604986584288e-05	7.37189573836123e-05	3.56317132756364e-05	8.86875732839421e-05	1179	838	1084	233	3.60440761270454e-05	7.35461190818866e-05	3.76906786274152e-05	0.0001056171554897	2134	1385	987	183	3.37101737952179e-05	7.02692658463602e-05	3.52721972011753e-05	9.89596796085739e-05	4758	3186	5406	511	0.0001038147485806	0.0002175343423118	0.0001085945891042	0.0002932644083822	0.1603892027620841	2.70054346907472	2.4890067058488388	2.8022089104247883	2.805600089049073	2.6989385684409	0.1818142327257262	0.0673650874650159	2.09540884398434	2.1643534383595817	2.0404495546690358	2.0845121200866825	2.3079584775086506	0.9194232400339272	0.4625117150890346	0.0986500519210799	0.2780429594272076
2483466.0	2551	1725	4090	129	6.01303336177522e-05	9.04079567313266e-05	6.38262776744265e-05	0.0001204283889855	1950	1409	1699	345	5.96148841795916e-05	0.0001152720076753	6.33725133484822e-05	0.0001563859169268	3739	2428	847	171	5.90638893253607e-05	6.03019940951034e-05	6.18345810862482e-05	9.24705202899789e-05	8240	5562	6636	645	0.0001788091071227	0.0002659819585018	0.0001890333721091	0.0003692848262024	0.1159654800431499	1.9535430283139024	1.8868151703879243	2.467724706874759	1.495449935384846	1.9499966042158432	0.4892069889160972	0.250875815813445	1.4875190798826674	1.5035332633616982	1.9336111989757403	1.0209621273486147	1.6032928263426107	0.8712820512820513	0.2265311580636533	0.0747826086956521	0.2448545067423704
2429823.0	1411	987	5639	155	3.32590751605835e-05	0.0001246480361877	3.65197310519762e-05	0.0001447007774632	1189	839	945	203	3.63497934818125e-05	6.41153897900211e-05	3.77356555708847e-05	9.20183801048103e-05	2344	1545	584	102	3.70274823692553e-05	4.15777621623854e-05	3.9346963664849e-05	5.51578542080576e-05	4944	3371	7168	460	0.0001066363510116	0.0002303411881401	0.0001136023502877	0.0002918770117761	0.136458024325126	2.5692867360306915	3.9622629547095136	2.438499575870836	1.4018325448917273	2.600865025157359	1.2879141567749888	0.4951868491126588	2.160062548605431	3.7477902072101137	1.7638446782951054	1.1228892568971498	3.996456413890858	0.7947855340622372	0.2491467576791808	0.1570415400202634	0.2419547079856972
3194992.0	1086	746	3782	119	2.55984093723555e-05	8.35997291828551e-05	2.76025525478969e-05	0.0001110928549556	892	646	1210	218	2.72699880452286e-05	8.20948377205561e-05	2.90551054812771e-05	9.8817767797284e-05	1763	1159	1321	205	2.78495953144185e-05	9.40483284529299e-05	2.95165895712363e-05	0.0001108564716926	3741	2551	6313	542	8.07179927320026e-05	0.0002597428953563	8.61742476004103e-05	0.0003207670944456	0.2124656997255978	3.722308037234	4.024731218709858	3.4010466030130733	3.755734429448747	3.72717075039056	0.3128218946704593	0.0839301216982558	3.217905779925554	3.265817339148306	3.0104464139990754	3.377008799989223	3.4825046040515653	1.3565022421524664	0.7492909812819059	0.1595174262734584	0.3374613003095975
3428657.0	714	486	3504	100	1.68298934547531e-05	7.74546406813126e-05	1.79823599708819e-05	9.33553402988865e-05	597	425	1368	271	1.8251326079598e-05	9.28146595055543e-05	1.91152009745244e-05	0.0001228422709773	1230	817	1163	204	1.94299502193618e-05	8.27995503336544e-05	2.08067762551338e-05	0.0001103157084161	2541	1728	6035	575	5.45111697537129e-05	0.0002530688505205	5.79043372005401e-05	0.0003265133196923	0.3327546296296296	5.638840464773586	5.191495468339694	6.426417966571048	5.301912562686448	5.639941999199063	0.6833420220660144	0.1211611789913897	4.642513665802647	4.602206240315672	5.085365255147456	4.2614391390022845	4.907563025210084	2.291457286432161	0.9455284552845528	0.205761316872428	0.6376470588235295
1328247.0	4148	2691	3743	114	9.77736667371369e-05	8.27376484218473e-05	9.95689931721053e-05	0.0001064250879407	3043	2092	1112	224	9.30297910556396e-05	7.54458343349243e-05	9.40917657381297e-05	0.0001015375228742	5810	3618	650	114	9.17788705483674e-05	4.62766188451207e-05	9.21406566598212e-05	6.16470135266526e-05	13001	8401	5505	452	0.0002825823283411	0.0002044601016018	0.00028580141557	0.0002696096243416	0.053803118676348	0.943346007590245	1.0688577292003336	1.0791329302586676	0.6690533339072063	0.9390146644554024	0.2338498127703155	0.2490374449114069	0.7235417119042205	0.8462160741530363	0.8109857442311289	0.5042186569590977	0.9023625843780136	0.365428853105488	0.1118760757314974	0.0423634336677814	0.1070745697896749
1896593.0	1683	1128	3005	92	3.96704631433465e-05	6.64244278673928e-05	4.17368354879728e-05	8.58869130749755e-05	1437	1026	1147	231	4.39315838800375e-05	7.78204784012214e-05	4.61463439996754e-05	0.000104710570464	2647	1692	691	134	4.18138847403663e-05	4.91956055722745e-05	4.30906553533492e-05	7.24622790576443e-05	5767	3846	4843	457	0.0001254159317637	0.0001934405118408	0.0001309738348409	0.0002630597625967	0.1188247529901196	2.008490954825068	2.057820437769541	2.2690978610296093	1.681623973073601	2.0028474239575838	0.2975700193957961	0.1485734838492111	1.5423918566045276	1.6744051519482563	1.7714016096875351	1.176537551527281	1.7855020796197267	0.7981906750173974	0.2610502455610125	0.0815602836879432	0.2251461988304093
1913023.0	2499	1629	5280	182	5.89046270916358e-05	0.0001167124722595	6.02742065690671e-05	0.0001699067193439	1766	1278	860	295	5.39896848518763e-05	5.83483970575853e-05	5.74805337539817e-05	0.0001337212912853	3724	2429	652	198	5.88269387129295e-05	4.64190084415672e-05	6.18600483766461e-05	0.0001070711287568	7989	5336	6792	675	0.0001717212506564	0.0002214798777586	0.0001796147886996	0.0004106991393861	0.1264992503748126	2.286555257278849	2.818895992421021	2.326375253535934	1.730860734296198	2.292043993417718	0.5448294754293914	0.2377046326309749	1.289763945417349	1.9813803774351144	1.0807323142868377	0.7890774100635772	2.112845138055222	0.4869762174405436	0.1750805585392051	0.1117249846531614	0.230829420970266
2844714.0	1794	1224	3303	115	4.22868751510182e-05	7.3011609066888e-05	4.52889065933322e-05	0.0001073586413437	1319	966	1281	235	4.03241190937853e-05	8.6911972826473e-05	4.34477273915073e-05	0.0001065237405154	2466	1626	1040	179	3.8954680683696e-05	7.40425901521931e-05	4.14098141870838e-05	9.67966265023756e-05	5579	3816	5624	529	0.0001215656749285	0.0002339661720455	0.0001301464481719	0.0003106790083615	0.1386268343815513	2.3871493438772067	2.3705284454693856	2.4517678348401284	2.3375286366913377	2.3866083056669507	0.0587926017998828	0.0246343740865566	1.924607190171974	1.7265784905161052	2.155334692478571	1.9007366727866084	1.8411371237458196	0.9711902956785444	0.421735604217356	0.093954248366013	0.2432712215320911
4226736.0	1324	937	7454	231	3.12083738572732e-05	0.0001647679485269	3.46696940179349e-05	0.0002156508360904	1117	815	1097	378	3.41486285274891e-05	7.44281297350827e-05	3.66562089276174e-05	0.0001713445698503	2344	1585	846	252	3.70274823692553e-05	6.02307992968802e-05	4.03656552807675e-05	0.0001362723456904	4785	3337	9397	861	0.000102384484754	0.0002994268775589	0.0001116915582263	0.0005232677516312	0.2580161821995804	4.684935548763669	6.220154004787067	4.674366904352898	3.375947813618869	4.756822907586279	1.423894820140095	0.299337361891114	2.924533715028554	5.279606982422135	2.17953496068427	1.6266512180393635	5.6299093655589125	0.982094897045658	0.3609215017064846	0.2465314834578441	0.4638036809815951
2417340.0	5579	3563	5664	164	0.0001315041674846	0.0001252006520602	0.0001318336390457	0.0001531027580901	4204	2832	1945	381	0.0001285235759441	0.0001319623631127	0.0001273747039055	0.0001727044473888	7672	4708	2088	333	0.0001211923399048	0.0001486547386901	0.0001199000031935	0.000180074171091	17455	11103	9697	878	0.0003812200833336	0.0004058177538631	0.0003791083461449	0.00050588137657	0.0790777267405205	1.3343978883984944	1.1613330193898923	1.3558771254685733	1.5018696104652158	1.3396932517745608	0.1708441710773543	0.1275248426093463	1.0645235432362437	0.9520660406056092	1.026756080690563	1.2266017704326238	1.0152357053235346	0.4626546146527117	0.2721584984358707	0.046028627561044	0.1345338983050847
3234520.0	1636	1152	3807	134	3.8562613013972e-05	8.4152345055296e-05	4.26248532643126e-05	0.0001250961560005	1338	951	496	175	4.09049820678428e-05	3.36520987680957e-05	4.27730732394653e-05	7.93261897455261e-05	2860	1866	759	200	4.517858343689e-05	5.40368518514563e-05	4.75219638825944e-05	0.0001081526553099	5834	3969	5062	509	0.0001246461785187	0.0001718412956748	0.0001329198903863	0.0003125750010559	0.128243890148652	2.35160441486579	2.9348172819456013	1.8545824215486684	2.275845661115711	2.355081788203327	0.5444590078978204	0.231184755716354	1.3786326842665262	2.18222621544878	0.8226894883435505	1.1960722922386535	2.3270171149144256	0.3707025411061285	0.2653846153846154	0.1163194444444444	0.1840168243953732
2547223.0	3158	2072	5922	168	7.44381001822272e-05	0.0001309036478637	7.66655346906734e-05	0.0001568369717021	2118	1485	555	147	6.47509357396795e-05	3.76550701941394e-05	6.67907610521618e-05	6.66339993862419e-05	4452	2812	746	124	7.03269417695924e-05	5.31113194745539e-05	7.1614020599065e-05	6.70546462921484e-05	9728	6369	7223	439	0.0002095159776914	0.0002216700375324	0.0002150703163419	0.0002905256173805	0.068927618150416	1.350840145316231	2.045729835902126	0.9976529438585454	0.9363340548571836	1.3265722782059517	0.6235629047102906	0.470055733075919	1.058010181251675	1.7585570768630991	0.5815370814952455	0.7552058732847943	1.8752374920835968	0.2620396600566572	0.1675651392632524	0.081081081081081	0.0989898989898989
986650.0	1232	845	3812	125	2.9039816157221e-05	8.42628682297841e-05	3.12656258752988e-05	0.0001166941753736	949	678	555	125	2.90125769674012e-05	3.76550701941394e-05	3.04943676723001e-05	5.66615641039472e-05	1839	1230	453	102	2.90501450840702e-05	3.2251243595138e-05	3.13247671894915e-05	5.51578542080576e-05	4020	2753	4820	352	8.71025382086924e-05	0.000154169182019	9.30847607370904e-05	0.0002285135936856	0.1278605158009444	2.4548980077524853	3.7323473337469135	1.858099328795605	1.760838440534727	2.4504283676924152	1.111238991731302	0.4534876458264981	1.7699734725252207	2.901632289047099	1.2978878172886532	1.1101921694987726	3.094155844155844	0.5848261327713382	0.2463295269168026	0.1479289940828402	0.1843657817109144
2222873.0	2559	1558	6592	186	6.03189038525394e-05	0.0001457137532452	5.76471539807284e-05	0.0001736409329559	2056	1462	852	227	6.28554881401232e-05	5.78056212710031e-05	6.5756291352364e-05	0.0001028974004127	3642	2328	1180	241	5.75316086983053e-05	8.40098619034499e-05	5.92878520464521e-05	0.0001303239496484	8257	5348	8624	654	0.0001807060006909	0.0002875292364196	0.0001826912973795	0.0004068622830171	0.1222887060583395	2.2270479702814487	3.012133660821289	1.564829741709585	2.198156032812439	2.258373145114438	0.7255285893950134	0.3212616085895977	1.59114382101468	2.415722832122811	0.9196590939225152	1.4602383594728956	2.5760062524423604	0.4143968871595331	0.3239978034047227	0.1193838254172015	0.155266757865937
2323038.0	1163	811	3770	99	2.74133978821818e-05	8.33344735640835e-05	3.00076006921507e-05	9.24217868958976e-05	944	664	365	90	2.88597182900177e-05	2.47641452628124e-05	2.98646904637276e-05	4.0796326154842e-05	1681	1104	804	154	2.65542652997944e-05	5.72406177715031e-05	2.81158885993484e-05	8.3277544588636e-05	3788	2579	4939	343	8.28273814719939e-05	0.0001653392365983	8.79881797552267e-05	0.0002164956576393	0.1329972857696781	2.4605084255813314	3.079945905840883	1.366038807748284	2.961938915584051	2.4693078763910727	0.9572791603316736	0.3876710431632162	1.9961905551029104	3.03991770455604	0.8580868674445128	2.155609169572705	3.241616509028375	0.3866525423728814	0.478286734086853	0.1220715166461159	0.1355421686746988
3909768.0	1526	864	3356	101	3.59697722856487e-05	7.41831547164626e-05	3.19686399482345e-05	9.42888937018753e-05	1057	768	774	178	3.23143243988863e-05	5.25135573518268e-05	3.45422925845524e-05	8.06860672840208e-05	1922	1254	893	173	3.03612718061897e-05	6.35769548133735e-05	3.19359821590425e-05	9.35520468430781e-05	4505	2886	5023	452	9.86453684907247e-05	0.0001902736668816	9.84469146918294e-05	0.0002685270078289	0.1566181566181566	2.727632538505408	2.9494183629504853	2.335863118712169	2.9293618206944463	2.7382144341190333	0.3485907370815277	0.1273058576925075	1.9288656912411533	2.062374877643036	1.6250860362606452	2.094014875898979	2.199213630406291	0.7322611163670766	0.4646201873048907	0.1168981481481481	0.2317708333333333
3103420.0	5307	3368	3228	101	0.0001250927795019	7.13537614495654e-05	0.000124618494613	9.42888937018753e-05	4234	2846	1070	202	0.0001294407280084	7.25962614553678e-05	0.0001280043811141	9.15650875919787e-05	8174	5040	1555	257	0.0001291222870675	0.0001107079112371	0.0001283551436057	0.0001389761620732	17715	11254	5853	560	0.0003836557945778	0.0002546579341421	0.0003809780193328	0.000324830143367	0.0497600853030033	0.8526217442567139	0.7566203876454084	0.7153277629642989	1.082747119976175	0.8515650901952941	0.2012712557308415	0.2363545171687144	0.6637666828995565	0.5704067151891978	0.560845589887726	0.8573880911761291	0.6082532504239684	0.2527161076995748	0.1902373379006606	0.0299881235154394	0.0709768095572733
2137299.0	3714	2424	3071	93	8.75437314999341e-05	6.78833337706367e-05	8.96897954103245e-05	8.68204664779644e-05	2811	1965	1118	201	8.5937148425042e-05	7.58529161748609e-05	8.83796939175071e-05	9.11117950791471e-05	5261	3331	1400	252	8.3106478133384e-05	9.96727175125677e-05	8.48315443156066e-05	0.0001362723456904	11786	7720	5589	546	0.0002565873580583	0.000243408967458	0.0002629010336434	0.0003142046072476	0.0707253886010362	1.1951440543736638	0.9680083010644286	1.0309132227159568	1.606387656735488	1.2017697268386245	0.3518181478939277	0.2927500502275262	0.9486397509993236	0.7754219817633408	0.882655726481581	1.1993375215900168	0.8268712977921379	0.3977232301672003	0.2661091047329405	0.0383663366336633	0.1022900763358778
1883318.0	1168	769	3735	83	2.75312542789238e-05	8.25608113426663e-05	2.84535695835559e-05	7.74849324480758e-05	891	628	721	137	2.72394163097518e-05	4.89176677657198e-05	2.82455204988267e-05	6.21010742579262e-05	1685	1120	429	71	2.66174521297761e-05	3.05425684377797e-05	2.85233652457158e-05	3.83941926350205e-05	3744	2517	4885	291	8.13881227184517e-05	0.0001620210475461	8.52224553280984e-05	0.000177980199341	0.1156138259833134	2.08841905171346	2.7232060364354598	2.1986167420956484	1.3460611082974263	2.0892946289428447	0.6950507403004639	0.3326724391438034	1.9907210307157976	2.998803124123178	1.7958412621421376	1.1474640130417555	3.19777397260274	0.8092031425364759	0.2545994065281899	0.1079323797139141	0.2181528662420382
1519559.0	2076	1347	4972	121	4.89339759272653e-05	0.000109904244711	4.98399976970739e-05	0.0001129599617616	1508	1027	733	130	4.61021770988842e-05	4.97318314455931e-05	4.61913209431449e-05	5.89280266681051e-05	3032	1870	622	95	4.78956171261015e-05	4.42831644948693e-05	4.76238330441862e-05	5.13725112722105e-05	6616	4244	6327	346	0.0001429317701522	0.0002039192406515	0.0001436551516844	0.0002232604997019	0.0815268614514608	1.554141964865884	2.2664519859765537	1.275738070808525	1.0787143324760569	1.5403014630870453	0.6365339934254535	0.4132528655460231	1.4266893947675725	2.245970057171728	1.0787306495075857	0.924576551091905	2.394990366088632	0.4860742705570292	0.2051451187335092	0.0898292501855976	0.1265822784810126
3351435.0	1055	706	3975	113	2.48676997125553e-05	8.78659237180986e-05	2.61225229206638e-05	0.0001054915345377	791	569	542	112	2.41822427620805e-05	3.67730595409433e-05	2.5591880834128e-05	5.07687614371367e-05	1284	850	917	158	2.02829724241142e-05	6.52856299707318e-05	2.16471968382665e-05	8.54405976948343e-05	3130	2125	5434	383	6.933291489875e-05	0.0001899246132297	7.33616005930583e-05	0.0002417008936697	0.180235294117647	3.294651312345692	4.0383363757814	1.983783910459372	3.946958968091333	3.3230264181107017	1.160717592002553	0.3492953247908502	2.739313838269392	3.533335400287809	1.5206637325883643	3.21874075483702	3.767772511848341	0.6852085967130215	0.7141744548286605	0.160056657223796	0.1968365553602812
2975222.0	1567	1047	4721	124	3.69361947389329e-05	0.0001043559813517	3.87397754928258e-05	0.0001157606219706	1245	893	687	147	3.80618106685085e-05	4.66108706727455e-05	4.0164410518236e-05	6.66339993862419e-05	2509	1637	953	188	3.96339391059989e-05	6.78486427067693e-05	4.16899543814614e-05	0.0001016634959913	5321	3577	6361	459	0.0001146319445134	0.0002188154947312	0.0001205941403925	0.0002840581173481	0.1283198210791165	2.355488553785207	2.9881593400570337	1.6590309312765297	2.4385609794888023	2.3619170836074552	0.6678707186565016	0.2827663694427556	1.908852682034207	2.8253040706898465	1.2246099135612143	1.7118823976923323	3.0127632418634334	0.5518072289156627	0.3798326026305301	0.1184336198662846	0.1646136618141097
2463129.0	16777	9749	16547	522	0.000395455353628	0.0003657653936511	0.0003607202208973	0.0004873148763601	12234	7773	4198	929	0.0003740146118221	0.000284821594009	0.0003496057815881	0.0004211087444205	24556	13190	4565	863	0.0003879039492574	0.0003250042538891	0.000335913560349	0.0004666787076622	53567	30712	25310	2314	0.0011573739147075	0.0009755912415493	0.0010462395628346	0.001375102328443	0.0753451419640531	1.3143283596707096	1.3509497059740452	1.2045245433516418	1.3892821331099003	1.3149187941451956	0.0975064700352442	0.0741539861392211	0.8429352252991278	0.9249220937217884	0.7615253121299853	0.8378472415949499	0.9862907552005722	0.3431420631028282	0.1859016126404952	0.0535439532259718	0.1195162742827737
2196392.0	3306	2225	3835	107	7.79266495257895e-05	8.47712748324297e-05	8.232664801484e-05	9.98902141198085e-05	2419	1742	1281	278	7.39530281181703e-05	8.6911972826473e-05	7.83498355238154e-05	0.0001260153185671	4712	2951	1228	228	7.44340857184005e-05	8.74272122181665e-05	7.51539739643815e-05	0.0001232940270533	10437	6918	6344	613	0.0002263137633623	0.000259110459877	0.000235830457503	0.0003491995597402	0.0886094246892165	1.4807229033839189	1.2133399880656204	1.6083673657336024	1.6405523294314952	1.4874198944102393	0.2379050530536604	0.1599447835461348	1.1449169331438167	1.087834204964439	1.1752321039186588	1.1745588244197918	1.1600120992135512	0.5295576684580405	0.2606112054329372	0.0480898876404494	0.1595866819747416
2376961.0	2864	1867	2966	88	6.75081440537995e-05	6.5562347106385e-05	6.90803828511039e-05	8.21526994630201e-05	1994	1407	1495	299	6.0960040540567e-05	0.0001014312251175	6.32825594615432e-05	0.0001355344613366	3883	2454	2011	327	6.13386152047006e-05	0.0001431727392269	6.24967306365952e-05	0.0001768295914317	8741	5728	6472	714	0.000189806799799	0.0003101663114509	0.0001948596729492	0.0003945167522313	0.1246508379888268	2.0246198008048117	1.1892334129081523	2.1417348237781737	2.829421469419342	2.053463235368556	0.8236492701209392	0.4011025159518429	1.6341159103854936	0.9711768561454772	1.6638969432771404	2.334137129589586	1.035614525139665	0.7497492477432297	0.517898532062838	0.0471344402785216	0.2125088841506752
2861512.0	720	487	5438	164	1.69713211308434e-05	0.0001202050045733	1.80193607115627e-05	0.0001531027580901	580	416	1231	263	1.77316065764939e-05	8.35196241603343e-05	1.87104084832992e-05	0.0001192159308747	1110	756	1200	203	1.75343453199118e-05	8.54337578679151e-05	1.92532715408582e-05	0.0001097749451395	2410	1659	7869	630	5.22372730272492e-05	0.0002891583866015	5.59830407357201e-05	0.0003820936341044	0.379746835443038	6.825167570088853	8.496569913929118	6.371636994516257	5.701625560442642	6.856610822962672	1.459221777345707	0.2128196881845471	5.535480124520715	7.0828313038542055	4.710211891969959	4.872366564544472	7.552777777777778	2.122413793103448	1.0810810810810811	0.3367556468172484	0.6322115384615384
2907781.0	1699	1011	6053	152	4.00476036129208e-05	0.0001337993550353	3.7407748828316e-05	0.0001419001172543	1184	830	2095	419	3.61969348044289e-05	0.0001421394091112	3.73308630796595e-05	0.0001899295628764	2468	1570	979	183	3.89862740986869e-05	6.96997074605741e-05	3.9983645924798e-05	9.89596796085739e-05	5351	3411	9127	754	0.000115230812516	0.0003456384716071	0.0001147222578327	0.0004307893597393	0.2210495455878041	3.755063471358122	3.793334849032346	5.087735648412776	2.47500390021208	3.785358132552401	1.306384138765592	0.3451150704952506	2.999531670915776	3.341007774860504	3.926835514641655	1.7878011959835287	3.562683931724544	1.7694256756756757	0.396677471636953	0.1503461918892186	0.5048192771084338
3491889.0	3184	1743	10221	295	7.50509534452854e-05	0.0002259314732887	6.44922910066814e-05	0.0002753982538817	2076	1430	1997	396	6.34669228496575e-05	0.0001354904057255	6.4317029161341e-05	0.0001795038350813	3753	2462	2581	424	5.92850432302965e-05	0.0001837537742142	6.27004689597788e-05	0.000229283629257	9013	5635	14799	1115	0.0001978029195252	0.0005451756532285	0.0001915097891278	0.00068418571822	0.1978704525288376	3.572588750350632	4.270250747537697	2.790922364137961	3.656808841479021	3.57266065105156	0.7432454540373468	0.2080369580633367	2.756155746017919	3.010374457846314	2.1348192041144656	3.099496335026642	3.210113065326633	0.9619460500963392	0.6877164934718891	0.1692484222604704	0.2769230769230769
2556608.0	948	606	4401	105	2.23455728222772e-05	9.72824981844911e-05	2.24224488525811e-05	9.80231073138308e-05	674	488	221	54	2.0605349711305e-05	1.4994181104333e-05	2.1948748413101e-05	2.44777956929052e-05	1282	857	484	80	2.02513790091234e-05	3.44582823400591e-05	2.18254678710522e-05	4.32610621239667e-05	2904	1951	5106	239	6.32023015427056e-05	0.0001467349616288	6.61966651367343e-05	0.0001657619651307	0.1225012813941568	2.5040833218456835	4.371650391903877	1.1152251250141731	1.9821367578261728	2.4896707582480744	1.686496205420461	0.6773972822845101	2.3216711741051337	4.353546850564792	0.7276838934748355	1.7015276996463	4.64240506329114	0.327893175074184	0.3775351014040561	0.1732673267326732	0.110655737704918
2263459.0	1768	1180	3566	108	4.167402188796e-05	7.8825128044966e-05	4.36608740033758e-05	0.0001008237675227	1431	973	647	123	4.37481534671772e-05	4.38969917398345e-05	4.37625659957936e-05	5.57549790782841e-05	2482	1622	668	109	3.92074280036227e-05	4.75581252131394e-05	4.1307945025492e-05	5.89431971439047e-05	5681	3775	4881	340	0.0001246296033587	0.0001702802449979	0.0001287313850246	0.0002155219437449	0.0900662251655629	1.6741989042044	2.309247577474158	1.27403359034393	1.4269215548614105	1.6700675742264994	0.5587995972057712	0.3345969982469615	1.366290515326536	1.8914691808937043	1.0034021612539366	1.2129876310362695	2.016968325791855	0.4521313766596785	0.2691377921031426	0.0915254237288135	0.1264131551901336
2498307.0	11748	7048	4151	142	0.0002769153897849	9.17563394600824e-05	0.0002607812203184	0.0001325645832244	7891	5102	535	139	0.0002412415646467	3.62981307276839e-05	0.0002294723655812	6.30076592835893e-05	13959	8067	451	109	0.0002205062399285	3.21088539986914e-05	0.0002054446316403	5.89431971439047e-05	33598	20217	5137	390	0.0007386631943601	0.0001601633241864	0.00069569821754	0.0002545154396519	0.0192906959489538	0.3658417302718851	0.5083363865793162	0.2745762398187057	0.286905511588663	0.3566060459955616	0.1315468544885851	0.3688856539752059	0.2168286242082883	0.3313515349629217	0.1504638339617916	0.145614264744176	0.3533367381681988	0.0677987580788239	0.0323089046493301	0.0201475595913734	0.0272442179537436
992275.0	1993	1329	3018	83	4.69775597413486e-05	6.6711788121062e-05	4.9173984364819e-05	7.74849324480758e-05	1423	999	1161	198	4.35035795833635e-05	7.87703360277402e-05	4.49319665259998e-05	8.97519175406524e-05	2919	1871	959	154	4.61105891791195e-05	6.82758114961088e-05	4.76493003345842e-05	8.3277544588636e-05	6335	4199	5138	435	0.0001365917285038	0.0002137579356449	0.0001417552512254	0.0002505143945773	0.1035960943081686	1.7672318479332096	1.5757302046793582	1.9975069973560495	1.7477180987732692	1.7736517669362255	0.212080956402146	0.1195730528143587	1.5649405566966907	1.4200777666691735	1.8106633243086805	1.480697009333086	1.5143000501756148	0.8158819395643008	0.328537170263789	0.0624529721595184	0.1981981981981982
3142305.0	4469	2743	2657	97	0.0001053400474079	5.87320149230159e-05	0.0001014930316875	9.05546800899199e-05	3106	2140	1302	249	9.49558103906725e-05	8.83367592662513e-05	9.62506590246642e-05	0.000112869835695	5584	3564	2045	325	8.82088146544034e-05	0.0001455933623665	9.07654229783314e-05	0.0001757480648786	13159	8447	6004	671	0.000288504672453	0.0002926621365558	0.0002885091136905	0.0003791725806635	0.0794364863265064	1.314248190683709	0.8922255901148012	1.172665588357968	1.936288722199385	1.3337266335573847	0.540344752130632	0.4051390581362213	1.014410387420943	0.5575468814399953	0.9302933533273138	1.6505534388703174	0.5945401655851421	0.4191886670959433	0.3662249283667622	0.0353627415238789	0.1163551401869158
2571547.0	1578	1099	2927	84	3.71954788117652e-05	6.47002663453773e-05	4.06638140082288e-05	7.84184858510646e-05	1189	846	1131	200	3.63497934818125e-05	7.6734926828057e-05	3.8050494175171e-05	9.06585025663156e-05	2218	1431	1165	168	3.50370972248328e-05	8.29419399301009e-05	3.64436925594815e-05	9.08482304603301e-05	4985	3376	5223	452	0.0001085823695184	0.0002243771331035	0.0001151580007428	0.0002599252188777	0.1338862559241706	2.257118195879684	1.9284586988125532	2.3825841038740774	2.4928382411319143	2.267960347939515	0.299140470373974	0.1318984569751181	2.066423251755229	1.7394658816681812	2.111014107038904	2.367260603749879	1.8548795944233207	0.951219512195122	0.5252479711451759	0.0764331210191082	0.2364066193853428
2645985.0	1030	608	4190	138	2.42784177288455e-05	9.26184202210901e-05	2.24964503339428e-05	0.0001288303696124	520	375	1444	305	1.58973024478911e-05	9.79710294780851e-05	1.6866353801051e-05	0.0001382542164136	1247	838	2708	455	1.96984942467838e-05	0.0001927955135885	2.13415893534909e-05	0.00024604729083	2797	1821	8342	898	5.98742144235204e-05	0.0003833849632877	6.07043934884847e-05	0.0005131318768561	0.4931356397583745	8.45296110162831	5.726697665632158	8.197042350966507	11.529005021819213	8.48424834613929	2.911796374519171	0.343200276055588	6.403173168600185	3.814845813079861	6.162745522343743	9.78732237972849	4.067961165048544	2.776923076923077	2.1716118684843626	0.2269736842105263	0.8133333333333334
2440643.0	5570	3532	2983	98	0.0001312920259705	6.59381258996448e-05	0.0001306866160846	9.14882334929087e-05	4268	2920	1785	316	0.0001304801670146	0.0001211068473811	0.0001313326749308	0.0001432404340547	7914	4842	2335	364	0.0001250151431187	0.0001662398538513	0.0001233126201069	0.000196837832664	17752	11294	7103	778	0.0003867873361038	0.0003532848271321	0.0003853319111224	0.0004315665002117	0.0688861342305649	1.11998640069707	0.7000581714785834	1.090668671221189	1.5962505094236163	1.1289924507077964	0.449323614673711	0.3979863766068743	0.913382611465053	0.5022249097935348	0.9281628783288484	1.3297577373763256	0.5355475763016158	0.4182286785379568	0.2950467525903462	0.0277463193657984	0.1082191780821917
1837859.0	1075	751	3204	91	2.53391252995232e-05	7.08232502120221e-05	2.7787556251301e-05	8.49533596719867e-05	917	683	1201	247	2.80342814321464e-05	8.14842149606511e-05	3.07192523896475e-05	0.0001119632506694	1552	1040	982	153	2.45164900328857e-05	6.99132918552439e-05	2.6485982013879e-05	8.27367813120864e-05	3544	2474	5387	491	7.78898967645553e-05	0.0002222207570279	8.49927906548275e-05	0.0002796533916534	0.198464025869038	3.2903189729247466	3.057244721475255	3.644725765107878	3.1237951180640104	3.275255201549048	0.321696459141051	0.0982202727252835	2.853011318009913	2.7950155885355192	2.906591886718189	2.8516843871803945	2.9804651162790696	1.3097055616139586	0.6327319587628866	0.1211717709720372	0.3616398243045388
2441534.0	1210	804	8042	237	2.85212480115563e-05	0.0001777654738467	2.97485955073849e-05	0.0002212521565083	929	665	2392	464	2.8401142257867e-05	0.000162289960188	2.9909667407197e-05	0.0002103277259538	1704	1128	1702	293	2.6917589572189e-05	0.0001211735465759	2.87271035688995e-05	0.000158443640029	3843	2597	12136	994	8.38399798416123e-05	0.0004612289806108	8.83853664834814e-05	0.0005900235224912	0.3827493261455525	6.675579295148041	7.43739839594698	7.03209845466854	5.515475643027724	6.661657497881081	1.0130975490526015	0.1520789006902328	5.501301186881705	6.232738264983096	5.714205390561231	4.501649237608384	6.646280991735537	2.57481162540366	0.9988262910798122	0.2947761194029851	0.6977443609022557
3407133.0	1185	790	8482	244	2.79319660278465e-05	0.0001874915132017	2.92305851378533e-05	0.0002277870303292	1088	754	1552	320	3.32620481986644e-05	0.0001052985025969	3.39126153759798e-05	0.0001450536041061	1957	1272	2463	425	3.09141565685293e-05	0.0001753527880238	3.23943933862058e-05	0.0002298243925335	4230	2816	12497	989	9.21081707950402e-05	0.0004681428038225	9.55375939000389e-05	0.0006026650269689	0.3512073863636363	6.308145331768237	7.792763273637591	4.277275653851252	7.094573119290573	6.388204015593138	1.8611505270158808	0.2913417483964114	5.082532850035801	6.712435244077777	3.1657251522210275	5.672248816980814	7.157805907172996	1.4264705882352942	1.2585590189064897	0.3088607594936708	0.4244031830238727
5260110.0	2027	1359	3362	98	4.7778983239194e-05	7.43157825258484e-05	5.02840065852438e-05	9.14882334929087e-05	1449	1039	1090	239	4.42984447057581e-05	7.39532009218233e-05	4.67310442647785e-05	0.0001083369105667	3067	1992	389	76	4.84485018884411e-05	2.76947765088492e-05	5.07308424727374e-05	4.10980090177684e-05	6543	4390	4841	413	0.0001405259298333	0.0001759637599565	0.0001477458933227	0.0002409231530774	0.0940774487471526	1.6306588809963494	1.819430067447262	2.3183070755462287	0.8101187958755928	1.6492853129563612	0.7683553213484923	0.4658716810927075	1.2521800080969996	1.5554073671640165	1.6694310920629354	0.5716332895621826	1.6586087814504191	0.7522429261559697	0.1268340397782849	0.072111846946284	0.2300288739172281
3325011.0	5152	3126	7058	211	0.0001214392312029	0.0001560145131075	0.0001156643153682	0.0001969797680306	3848	2583	1789	331	0.0001176400381143	0.0001213782352744	0.0001161754449816	0.0001500398217472	7189	4436	1128	196	0.0001135625301845	8.03077323958402e-05	0.0001129729002053	0.0001059896022037	16189	10145	9975	738	0.0003526417995018	0.0003577004807777	0.0003448126605552	0.0004530091919816	0.0727451946771808	1.3137835230649226	1.7030297322345656	1.2914934112881038	0.938186078352334	1.3109030739583345	0.3827910722244052	0.2920056256093361	1.0143450982925075	1.284712621795438	1.0317765721604744	0.7071675161284958	1.3699534161490683	0.4649168399168399	0.156906384754486	0.0674984005118362	0.1281455671699574
2514221.0	4143	2738	3896	122	9.7655810340395e-05	8.61196575611855e-05	0.0001013080279841	0.0001138935151646	3176	2218	1143	267	9.70958318740425e-05	7.75490905079303e-05	9.97588606152828e-05	0.000121029100926	6266	3984	1087	226	9.89821691662771e-05	7.73887456686865e-05	0.0001014616849454	0.0001222125005002	13585	8940	6126	615	0.0002937338113807	0.0002410574937378	0.0003025285735448	0.0003571351165908	0.0687919463087248	1.180500447961533	1.124229909819933	1.2132165521892364	1.2045187359737497	1.1806550659943065	0.0490587575128682	0.0415521509421997	0.8206664823661457	0.8818692637028109	0.7986860919893123	0.7818453194199404	0.9403813661597876	0.3598866498740554	0.1734759016916693	0.0445580715850986	0.1203787195671776
[truncated: 1 more columns]
