# Supplementary material for: Chance promoter activities illuminate the origins of eukaryotic intergenic transcriptions
Source: Nat Commun. 2023 Apr 1;14:1826. doi: 10.1038/s41467-023-37610-w (PMC10067814; doi:10.1038/s41467-023-37610-w)
Supplement: Supplementary file 4 — Source Data [file 41467_2023_37610_MOESM4_ESM.zip › Source_data/Fig2_YPD_RD_expression.csv]

representative_sequence	expression_normalized	relative_expression	log_expression
AAAAAAAAGAGCCCACTGGC	0.8962859862710908	0.11800238732196074	-0.9281092063356867
AAAAAAAAGCCTGAATAGAA	1.0607863422582615	0.13966002229465277	-0.8549278929663191
AAAAAAAGTGCTCAGCGAGT	15.1076698042165	1.989031549166984	0.2986416717722307
AAAAAACCTGGAGACGCGGT	0.2305276309827517	0.030350592574603676	-1.5178328252026225
AAAAAAGGCAAGCATAGACC	2.340288046863284	0.30811546847881766	-0.5112864980272311
AAAAAAGTACACCATATGTT	0.3503871750667612	0.04613094902542629	-1.3360076108097636
AAAAAATCTCACTGCATCCG	0.2019951866454061	0.026594094537693184	-1.575214791730982
AAAAACAAGAAATGGAATAA	1.8826232754260177	0.24786066538026466	-0.6057923887776326
AAAAACGAGATATGATGTAG	1.53390172687054	0.20194900786193412	-0.6947582760970913
AAAAACGTTATCTTACGGCA	1.2148808730263492	0.15994765680240897	-0.7960221178508203
AAAAACTTATCAGTGCAAGG	0.4415368676361975	0.05813145053009117	-1.2355888401374562
AAAAAGAGTAAGCTGCCAGA	0.1181236379252889	0.015551812131226427	-1.8082189987439643
AAAAAGATGGGACGAAGGTG	0.8305888762891802	0.10935289827854501	-0.9611697019752362
AAAAAGGCTTTGCGTTCCAC	0.1945341391891603	0.025611794886415188	-1.5915599849071682
AAAAAGGGTCTAGGTGGAGG	0.9051640726553936	0.11917125016735333	-0.9238285046599752
AAAAAGGTGATGCCGACGGG	0.5019121361872747	0.06608028152082447	-1.1799281154655166
AAAAAGTGAGTACAGGATGC	0.4909851133599259	0.0646416617056099	-1.189487487934258
AAAAAGTTGGGGAGAGGCGC	1.9867451168004189	0.26156904199525016	-0.5824136582309402
AAAAAGTTTGGCGTCGGCGT	0.1964201049288551	0.025860095610849478	-1.5873698737639164
AAAAATACTTGTTACTGATA	0.3233210856052922	0.042567506975851405	-1.3709217841271968
AAAAATAGTTCCGCTTCCGC	0.8978149689364548	0.1182036887005949	-0.9273689705163749
AAAAATATATGGGGTGTAAA	0.3162891336372003	0.041641700779527335	-1.3804715408310677
AAAAATATTTTAGGCAGCAG	0.4457499578210084	0.05868613364176044	-1.2314645017210448
AAAAATCCTCCCTTACTATG	0.9572259448809156	0.126025563751594	-0.8995413511509995
AAAAATCTGCTTGGAATTGG	0.8040460712375086	0.1058583503214253	-0.9752748782635527
AAAAATTCGAGACTGTATCG	0.7460177552622396	0.09821851223152828	-1.0078066486459871
AAAACAATCCTCGAATTGGC	0.930970826862326	0.12256889182648333	-0.9116197404407561
AAAACACAATGAGTTCTGGC	0.449885284568929	0.05923057864713331	-1.2274540245424193
AAAACAGCGCCATTCAACCA	0.2449249983165294	0.03224610778131263	-1.4915226987375796
AAAACAGGAAAGTAGCTACT	0.256766429568495	0.03380511593099286	-1.471017570359304
AAAACAGGTAGGTAGTGGAG	0.802752253256224	0.10568801003619242	-0.9759742792060769
AAAACAGTGCGACGAATTCA	0.2876794133702063	0.03787502882009578	-1.4216470280235316
AAAACATGGGAGTAATGCGA	1.038844095593734	0.1367711703776504	-0.8640054367196669
AAAACCACCTTGCGGGGAGT	2.4994899508512933	0.3290755247828829	-0.48270441745346576
AAAACCCGTGTATATCTGTG	0.3047613702013845	0.04012398921564527	-1.3965958949882396
AAAACGAATTAACTGTCCGC	0.3284445100090348	0.04324204202400105	-1.3640938054954255
AAAACGATGTGGGAGGTCCG	0.436366726127316	0.057450764844734645	-1.2407041851543439
AAAACGGCGTGTATGGGCTG	0.5231260073852539	0.06887323765764507	-1.1619495008131484
AAAACGGGAAACTCGAGGGC	1.2690150599349308	0.16707480526706628	-0.7770890363930337
AAAACGGGCAATCTGAAGGT	1.0302470828259989	0.13563931286122233	-0.8676144189922654
AAAACTACAGTGACAGATCT	2.099241731062685	0.2763800166751221	-0.5584933613031453
AAAACTCGTAATGTAGGCCA	0.5662130077783858	0.07454594590792668	-1.1275759701545367
AAAACTGCATGGATGATTCC	0.6669601639829625	0.08781002135944531	-1.0564559172060934
AAAACTGTGAGTTTAGGCGT	0.9168197050013224	0.1207057965773545	-0.9182718735554117
AAAACTTGAATGGTCGTTGC	0.465771960463997	0.061322171856157626	-1.2123824720753047
AAAACTTGCTGTTTTTGACG	0.3472679786259026	0.04572028475957203	-1.3398910733527472
AAAAGAACCGCCGGGTTTAA	0.7648888254696873	0.10070302205306823	-0.9969574962658639
AAAAGAATTCTAACCTGGAT	2.1466141543301545	0.2826169311470806	-0.5488018237914645
AAAAGAGGGGGGGTTAGAGA	1.020211030096819	0.13431799555907484	-0.8718657978417801
AAAAGAGTGGGCTAGTTTGG	2.1532518417899085	0.2834908296332175	-0.5474609851100701
AAAAGAGTGTTGGAGGGGTC	0.5506727585570188	0.0724999622199201	-1.139662219741896
AAAAGATCTGCCAGGGGGGG	3.847115766610722	0.5064999918750407	-0.2954205572703839
AAAAGATTGCGCCGGAGTTG	0.4188388710138493	0.05514309878757852	-1.2585088321995643
AAAAGCAAAAGTCCTCGTGA	0.8502031723701431	0.11193525904134438	-0.9510330913526924
AAAAGCAATCGACTGTAGAG	0.2602722150395049	0.034266677376061226	-1.4651280043299513
AAAAGCAATGGAATGGTTGT	0.3584926110217238	0.047198086978737494	-1.3260756037264
AAAAGCACCGAGTCTCTCTG	2.872775815541325	0.37822124820340186	-0.42225407644742463
AAAAGCAGGGTCAGCTACCA	0.967195290723104	0.12733809862041506	-0.8950416391967468
AAAAGCCCTTATGAGCTTAC	0.1548255795619541	0.020383882250381267	-1.6907130980848026
AAAAGCGCAGGAATTTGGTG	1.1453975859648549	0.15079969077613495	-0.8215995490123718
AAAAGCGCGCACAGCGTGCC	0.1078149235303819	0.014194596992919712	-1.8478769332709675
AAAAGCGGACCTGTATTTTC	0.2420809928613244	0.0318716743544696	-1.4965951205925967
AAAAGCGTGGTCTTACAACG	1.346118641996888	0.1772260370097812	-0.751472473763867
AAAAGCTAACCATGGACAAA	0.1347087212355562	0.017735355614581984	-1.7511600989934333
AAAAGCTAGTAGGGTTACTA	0.6826902658030107	0.0898810004844294	-1.0463321020022565
AAAAGCTATAGAAGGTCCTG	0.5353876400078561	0.07048756828882181	-1.1518874716560235
AAAAGCTATTCCTGGCAAGG	0.6727367497667991	0.0885705497214905	-1.0527106598240756
AAAAGCTGAGTGGTAACTAG	0.9593079155519814	0.12629966991110472	-0.8985977844880033
AAAAGGAATGTGGCGGGGGA	0.3969361482391438	0.05225945047012664	-1.2818351613719237
AAAAGGACATAGGGTATCGG	1.2840851120748882	0.1690588841847562	-0.7719620017628426
AAAAGGAGGCTACCGAGAGT	0.1433792254159002	0.018876888795104314	-1.7240695826258639
AAAAGGATAAATCTGCCAAT	1.3067743310451934	0.1720460802873146	-0.764355217428297
AAAAGGATTAGTGCGATCCG	0.2855993376073752	0.03760117213865217	-1.424798616630471
AAAAGGCCGACCAACTTGTT	1.7837042893184507	0.2348372814481742	-0.6292329557977401
AAAAGGCGCGTGGATCTGCG	0.3086112280287616	0.04063085021920808	-1.3911440897669398
AAAAGGCGTTACCTGCATGG	1.4245361243442556	0.18755025301506	-0.7268823456269866
AAAAGGGGACGCCAGACGGC	0.3765644708973338	0.049577375109239326	-1.3047164708265802
AAAAGGGGAGAGACGGTTCG	0.2539009417349226	0.03342785419714567	-1.4758915007705447
AAAAGGGGAGGTGAGTAATG	1.628961192145724	0.21446425858753007	-0.6686450745355224
AAAAGGGTGGGTTACGGCTT	0.2759930448306188	0.03633643577287784	-1.4396576747188643
AAAAGGTCAAGCGCAGCTCT	1.4848866571295485	0.19549582736733248	-0.7088625076833651
AAAAGGTCCATGGATGATCT	0.5855631468111433	0.07709352852759582	-1.112982076458949
AAAAGGTCCCAGTTAGAGTG	0.8700406387810274	0.11454700175601351	-0.9410162738937016
AAAAGGTCGAGGCTAGTCCT	0.2361386403504239	0.03108932163074552	-1.5073887541626012
AAAAGGTTCACCAGTAGGGG	1.1003978495825657	0.14487515730879708	-0.839006079461097
AAAAGGTTCGGCTTTTAGCG	0.0	0.0	-7.0
AAAAGTAATGCCGAAGAGGT	1.7109148046942204	0.22525403113615114	-0.6473274281645668
AAAAGTCAGGTTATGAGTAA	0.0753620599823874	0.009921948047431333	-2.0034030513144434
AAAAGTCATGGTGCTGTAGA	1.3215967703001437	0.17399755921793558	-0.7594568438186466
AAAAGTGACTTTCGATGATA	0.5574341068241147	0.0733901415256927	-1.134362274805234
AAAAGTGCGACTTATATGCG	0.1821763994168383	0.023984811069448	-1.6200636981619931
AAAAGTGGGGCATCGTCTGG	0.2317297413920546	0.030508858909562772	-1.515574035508945
AAAAGTGGGTTTTAGTGGAA	0.3460602574721304	0.045561279730432544	-1.3414040859085716
AAAAGTGTGGACTATATACC	1.806493585510748	0.23783765342460828	-0.6237193886575223
AAAAGTGTTGTGCTTCTGCC	1.1005465034994402	0.14489472864801764	-0.8389474141197223
AAAAGTTTGGCCGACACGTC	0.844252794182079	0.11115184968047581	-0.9540833058004384
AAAATAAACTGTGTCATACA	1.947915083426656	0.2564567935521405	-0.590985791965244
AAAATAAAGGCTCGAGCAAG	0.3296620967139879	0.043402345922708314	-1.3624867959770572
AAAATAAGAGAGGTAACGAG	0.2821816895148933	0.037151214602646206	-1.4300269830715342
AAAATACGCCGCGAGATTTC	0.3860076374760597	0.050820634757652	-1.2939599148459797
AAAATAGCAAGGGTAACCCG	0.8106825966386348	0.10673209581432748	-0.9717049625903905
AAAATAGGATGGGTGAGTCA	0.9737830458252472	0.12820542315862357	-0.8920936035375612
AAAATAGGTGGAATCGATCT	2.207397776505202	0.29061952477969183	-0.5366752117199188
AAAATAGGTTTCCTTGGGTG	1.2149803133107888	0.15996074881895234	-0.7959865714853918
AAAATATCTTAAGGCTCAGT	1.3605396185882943	0.17912466054218726	-0.7468446196220637
AAAATATGGGATGGCAAGAG	3.382374495365038	0.4453135175420073	-0.3513341216107476
AAAATCAAATGCTTGAGGAG	0.4009314095578309	0.052785454871402154	-1.2774857316199966
AAAATCAAGTCGATCTCATA	1.415682466573437	0.18638460636935622	-0.7295899591757714
AAAATCAGGGGACATATTTG	2.000957897646254	0.26344025508569463	-0.5793178617743754
AAAATCATATAGACGGTGGT	0.2832922834542776	0.0372974321472693	-1.4283210674583413
AAAATCGTACGGGGGAAGGG	1.809891681254288	0.23828503675563026	-0.6229032285662336
AAAATCGTGGGCACGGTGGA	0.5140271209360553	0.0676753049225324	-1.1695697787658061
AAAATCTCCTCTGCAGGGAG	0.1061405388466608	0.013974152410497494	-1.854674524379437
AAAATCTTTATCCTCAAGGC	0.4381193489199022	0.05768151002737494	-1.2389633788716297
AAAATGCATGTTGCCTGAGC	0.1286714489520347	0.016940506031657938	-1.7710736209548785
AAAATGCGTGTAACCAACCA	0.1220682735038029	0.01607115129585664	-1.793953010384898
AAAATGGCGCGTGGCGGTAG	0.2015280223357294	0.026532589053218505	-1.5762203694423123
AAAATGGCTTTGAAAGTGGA	0.5569015718666234	0.07332002953322721	-1.1347773687764464
AAAATGGGTTGGCGAATGGG	1.2103980425717815	0.15935746047701582	-0.7976275997888916
AAAATGGTCGGTAGCGTGCT	0.526484447823009	0.06931540008727591	-1.1591702656782323
AAAATGGTTAAAAGATATGG	1.4480821567188908	0.19065025466043523	-0.7197626102825324
AAAATGTAGCGGGGGTGGTG	0.4003944021976906	0.052714754055505596	-1.2780678153735507
AAAATGTGGATATGATGTCG	2.132142987443887	0.28071169970748344	-0.5517394861453572
AAAATGTTTGCTCTGCGATC	0.3861121687707061	0.050834397041685304	-1.2938423233417566
AAAATTAAGTTTCGTAGTTG	0.1038361627513321	0.013670765004355233	-1.8642071820032031
AAAATTATCTGGCACTCGTT	0.1412793594885031	0.018600426598568358	-1.7304770951756512
AAAATTATGATTATACCGCG	0.538379621443066	0.07088148379970315	-1.149467199709064
AAAATTGCATAAGCTGCCGC	0.7398967375425046	0.09741263696980094	-1.0113847001002583
AAAATTTGAGGCAATTTAAT	0.1348692695283572	0.01775649293249298	-1.7506428071649098
AAACAAGAAACATAATGGAT	0.6801105475969366	0.08954136234258904	-1.0479763022535797
AAACAAGGTTTCGGGAACTA	1.1844912491738666	0.15594664795106147	-0.80702395589884
AAACAAGTATGGAATATACC	2.431358725127403	0.32010556719151334	-0.4947067726552149
AAACAAGTGAGCGGCGCCGG	0.3164081614274042	0.041657371629698896	-1.3803081353179043
AAACAAGTTGTAAATATTAG	0.632115194640016	0.08322243477256258	-1.0797595825490727
AAACACAAAGAGGTATTGTG	1.1616540510237157	0.15293996934318307	-0.8154790012014093
AAACACAGTTTCGGTGTAAA	0.1275292071789903	0.016790121825966096	-1.77494615269144
AAACACATTACCAAAAGTGG	0.1712172597506001	0.02254196284531013	-1.6470082703763276
AAACACCTTGTCGGCGGGGC	0.2735448472320079	0.03601411324893222	-1.4435272740939187
AAACACGAGAAGGAATCATC	0.694759092359382	0.09146994683374313	-1.0387215733454662
AAACACGGGCAAGATAATGC	0.849521880494219	0.11184556214877488	-0.9513812433289504
AAACACGGGTTGGACTTATT	1.818027880789416	0.23935622495178552	-0.6209552733123618
AAACAGCCACGTGGCACCTT	0.99949197604618	0.13159018559832794	-0.8807765005353966
AAACAGCTGGTGGTTGTGGG	2.140087043943787	0.28175759091449515	-0.5501243746683018
AAACAGGCTTTCAAGGGCTT	0.312948070920704	0.041201826249770146	-1.385083533660556
AAACAGGTGCGACAATGGAT	0.8003643384859568	0.10537362417283064	-0.9772680827638651
AAACAGTGATATGTGTTAAT	2.08686972991939	0.2747511552478306	-0.5610604728200195
AAACATGCCGCAGAAGTTAG	1.0899536692402745	0.1435001071206993	-0.8431477747354854
AAACATTTGGGCGACTGAGT	0.913164980514384	0.1202246262577593	-0.920006564343114
AAACCAAGTTGGGCAGGACT	0.5913704177387746	0.07785809680578225	-1.108696216554781
AAACCAGGACACAACCCACT	1.1477213583553434	0.15110563184167736	-0.8207193488166143
AAACCAGGGCAATGTCAAAG	0.362966877429862	0.04778715578686574	-1.3206888172052607
AAACCATCGAGGACGGAACC	0.4106906145310471	0.05407032320901281	-1.2670410343919871
AAACCCAATCAAGGAGCGAG	0.21474234064516	0.028272347491072155	-1.5486381299578644
AAACCCGACACCAGTGTTAC	0.3877689763210984	0.051052527470224894	-1.291982752319477
AAACCCGGTCTGCGTACCTA	0.2515612790745287	0.03311982106521736	-1.4799120182216574
AAACCGACCTTGAGAATCGG	0.7803355769172408	0.10273669609807215	-0.9882744048317288
AAACCGGCGCTTTGCACAGG	1.3382456955288216	0.176189507941247	-0.7540199573251698
AAACCGTCGGCAGTGAGCAT	0.4200865933535998	0.05530737025568219	-1.2572169907913189
AAACCGTGATTGCGGCAGGT	0.5835679456569582	0.07683084618849009	-1.1144643836156543
AAACCGTGTATCTCCAATTA	0.4344011702120269	0.05719198551093755	-1.2426648259664286
AAACCGTGTGGGATTCTAGA	1.0197836499305195	0.1342617279383713	-0.8720477677777132
AAACCTAGGGGCCGGAAGCA	0.1161366284651347	0.0152902082865596	-1.8155865984930188
AAACCTATACGTCCGTCATA	0.0364345208564566	0.004796862282630025	-2.3190427499002486
AAACCTATGGGGTCAATTAG	0.7002253772188295	0.0921896218850962	-1.0353179662752123
AAACCTCCCGGCGTGATATG	0.2376966579038548	0.03129444565768614	-1.504532737030968
AAACCTGCAGGTTCGCCCGA	0.4905711500381051	0.06458716050734638	-1.1898538082436283
AAACCTGTGGGGGGAGAGGT	0.5926600369678195	0.07802788429559533	-1.1077501686990388
AAACCTTGCTGGAATTAGCT	1.1505156520955278	0.15147352036974907	-0.8196632811050206
AAACGACAATGTTTAGCCCT	0.614671847803846	0.08092589482763203	-1.0919124897436867
AAACGACGTGGAATGGCTGT	0.1581949549114925	0.020827484338464167	-1.6813631834320981
AAACGAGATGGCCCTCCACC	3.325925711398088	0.43788163600915575	-0.35864326797783064
AAACGCAAAATATCACGGGG	1.2098048904938308	0.15927936781204582	-0.7978404767142285
AAACGCACTCGTTTGTAAGG	0.2166351750574154	0.028521552524814295	-1.5448268380554948
AAACGCCACTCTTATCGTGC	0.1971889338821302	0.025961317378586975	-1.585673273515174
AAACGCTTTACGTGCATTGT	0.4991043594692018	0.06571061786338175	-1.1823644492088803
AAACGCTTTCTTGACTTGCT	0.1997539873292548	0.026299024801223814	-1.5800603553619355
AAACGGCCCGGTAGGTTGCC	0.4890802063800619	0.06439086723298247	-1.191175725677211
AAACGGCGGTTCATGGTTGG	1.3377075908425082	0.17611866265460108	-0.7541946209863722
AAACGGCGTGGCAGTGGGTG	2.330799837831892	0.30686627867303684	-0.5130508332718492
AAACGGGCCAGTTTCGTAGA	0.2109448031467987	0.027772374828757468	-1.5563869819376468
AAACGGGTTAATCATGGGGC	0.780887031028034	0.10280929893083857	-0.9879676023474685
AAACGGTAAGCGTGGTCAAA	0.5100073537590305	0.06714607415173697	-1.1729793742697119
AAACGGTCTATTTTTGGTTT	0.8638363625777589	0.11373016492624623	-0.9441243310595943
AAACGGTGCTGGTATACCGT	0.1276969792894621	0.016812210210549773	-1.7743751884553787
AAACGGTGGGTTGGCCCCCT	2.351964806134732	0.30965279639794224	-0.509124993630474
AAACGGTTGTGTGAGGGGAA	1.4091784779668193	0.1855283102825583	-0.7315898107854079
AAACGTAAAGAATGCTAGGT	1.420178506629733	0.18697654183221593	-0.728212876842526
AAACGTAGTAGTTCGTGAAG	1.6664804981811476	0.21940394050899228	-0.658755576734219
AAACGTAGTGGAAACCGAGC	1.20264368378113	0.15833654431469266	-0.8004188377431384
AAACGTATGTAGACTGGTCT	1.051025638263582	0.13837495660026758	-0.8589425023247277
AAACGTCAGCGGCGGTACCC	0.1363272091027228	0.01794844098588391	-1.745973268569362
AAACGTCCAGCACGAAAGCC	0.8437106207662841	0.1110804687168255	-0.9543622963623506
AAACGTGCACCTTAGGAGGT	1.2983429016483268	0.17093602299242583	-0.7671664045803209
AAACGTTGTTTAAATTCCGA	2.6078910183734454	0.3433472917766759	-0.4642663738445073
AAACGTTTGCATACAACAGG	0.794949601845612	0.10466073580899637	-0.9802162163127347
AAACGTTTGGTTAGTGATAA	0.5729834314582273	0.07543732005595535	-1.122413748499571
AAACGTTTTTGGCAGACCGG	0.5069086673820612	0.06673811018081105	-1.1756260953987245
AAACTAAGATGTGATGGGTT	0.4520626272495288	0.05951724120603118	-1.2253572077841752
AAACTACCGCGACCTGGCGT	0.4381388333803337	0.05768407529435648	-1.2389440649437928
AAACTACGGAGTGACGGGGC	0.2339784181781163	0.030804913107815624	-1.5113800118940879
AAACTAGGCTAGCACGGATA	1.435338493167949	0.1889724612493217	-0.7236014804768582
AAACTAGTGTATGAGATGCG	0.2184164210549429	0.028756066154766734	-1.541270525943202
AAACTATGGAGTGTCGATGT	0.7924620665806161	0.1043332342031325	-0.9815773298095047
AAACTCAGTATGGCAAACAC	0.5625879340596903	0.07406867932161772	-1.1303653989483406
AAACTCCGATCTCTGACAAA	0.2966364350947941	0.03905428406115267	-1.4083313192241
AAACTCCTGCAGAGAGTCGT	2.289099614353085	0.3013761494087931	-0.5208911202695894
AAACTCGAAGCTATGTACGT	0.4686292378691129	0.06169835262904633	-1.209726431650163
AAACTCGATGTTGGAACCAT	0.2467605935381974	0.032487776870901736	-1.4882800062830066
AAACTCGCAAATACTCAAGG	0.1076984798377288	0.014179266357461697	-1.848346239191643
AAACTCGCTACGCGCCAAGA	0.5665712274749295	0.07459310806378473	-1.127301296765091
AAACTCGGCGCACATGATGT	2.135087259024903	0.2810993338787255	-0.5511401835392564
AAACTCTATTCGATTATGGG	1.4328651804218642	0.18864683213863342	-0.7243504833135679
AAACTCTCGATCGACCGGAA	0.0906464621013757	0.011934247655431607	-1.9232049540676392
AAACTCTGCGCTCGGCGAGT	0.1371054625181739	0.01805090355070295	-1.7435010542977616
AAACTCTGTTGTGATGCGGT	0.5514534482741554	0.07260274554108202	-1.1390469557352214
AAACTCTTTTTGACCGTTTA	0.8247288513270671	0.10858138455871932	-0.9642446248061639
AAACTGAAGTTTGTAGGTAT	0.070561834782158	0.009289964459618345	-2.031985947472576
AAACTGAATAGCCCAGCACT	0.128620957412842	0.016933858463520576	-1.7712440744668614
AAACTGAGGAAATGGCAATT	1.0736777643456143	0.14135726916181798	-0.8496818534235421
AAACTGAGGTATCCAGGTGC	0.5559342279714307	0.07319267186977764	-1.1355323988027275
AAACTGATTTCTGATACAGC	1.2521377643506657	0.1648527899717392	-0.7829036984505959
AAACTGCATGGTTAGAGACG	0.1476921752775356	0.01944471913928975	-1.7111983254472263
AAACTGCCAAACCACTGACA	0.817765592758744	0.10766462233417452	-0.9679269786803517
AAACTGGGAGGGTGACGTAG	1.43767992826447	0.18928072773499827	-0.7228936029639974
AAACTGGTCACAACCGGTCC	0.9349618705891968	0.12309434095197556	-0.9097619125424697
AAACTGTAACGTTTGATTGA	0.1158401192515993	0.015251170752116268	-1.816696816535706
AAACTGTTGAATGTGCACAC	0.683041909167206	0.08992729681963554	-1.0461084611174014
AAAGAAACCTCGGAACGGCA	1.0450069616977284	0.13758255527505633	-0.8614366288044927
AAAGAAATGTGCCATGATTA	1.822854117039003	0.23999163307815866	-0.6198038990022572
AAAGAACAGCGCAGGGAGCG	0.9014809117728406	0.11868633599521469	-0.9255992771992365
AAAGAACATTGATATGGCTA	0.3120613790611648	0.041085086997068136	-1.3863157890771984
AAAGACCACTTCCTGAGAAC	1.5586379616521888	0.205205708069571	-0.6878105629138345
AAAGACGATAACGGCGTAGC	0.7632538383224019	0.10048776443487979	-0.9978868154764541
AAAGACGTCCAGCAAACTAG	0.5502444428060008	0.07244357142287328	-1.1400001473832015
AAAGACGTGGGCTCAGATAC	1.6849532924939103	0.22183601449296977	-0.6539679458971045
AAAGACTACTTTCACTGGGG	1.5712141268346276	0.2068614491361665	-0.6843204372579224
AAAGACTTATAGCGAATGAG	0.349992001456576	0.04607892162555307	-1.3364976931601877
AAAGACTTTACCTCGTACTG	0.5158811085723497	0.06791939550355144	-1.1680061880562154
AAAGAGAGAAGCCAGAGTTG	0.9900553526792614	0.13034778741001374	-0.8848963363696626
AAAGAGAGAAGGGTTGGCGG	1.7787827838488872	0.23418933045538592	-0.6304328950446282
AAAGAGATTTTTTGAGAGTT	1.1422303278411114	0.15038269884990665	-0.822802125354889
AAAGAGCAACATACGTCAGT	0.4534098586997108	0.05969461375210669	-1.2240648535150014
AAAGAGCCAAGGGGGCGGAA	1.1456900989520693	0.15083820217912763	-0.8214886525348961
AAAGAGCGTGTGGGGGACTT	0.8777645194893567	0.11556390526330233	-0.9371777904203888
AAAGAGCTGGCAAATGCTCC	0.1830267459594107	0.024096765204190178	-1.6180412540334805
AAAGAGCTTGGACTATGAGT	0.1989089046771227	0.02618776369487667	-1.581901586585925
AAAGAGGCGGAACACGGTAA	0.1444439557997226	0.019017068078357405	-1.7208564387940515
AAAGAGGTGTTAGGTGGCAG	1.110984219145975	0.14626892771321015	-0.8348479223772841
AAAGAGTGCTATTTGGTAGT	0.4570393008615072	0.06017245547483715	-1.2206022657658895
AAAGATCACCCGTCCAGAGG	1.124528475299793	0.1480521248011174	-0.8295853553616216
AAAGATGGTTCGCCCACCCC	0.6804772209116582	0.0895896374770519	-1.0477422207708769
AAAGATGTAGTTATCGCGTC	0.209704280209421	0.027609051212879866	-1.5589485176668147
AAAGATTACATTGATGCGTC	0.0840112302119491	0.01106067246249054	-1.9562184681605361
AAAGATTGTGCAGGGTTGAG	0.4191629277948454	0.05518576315405433	-1.2581729472909038
AAAGCAAATTTTGATTTAGC	0.4731589668675888	0.0622947234793432	-1.2055487376241816
AAAGCACTACCAAGACTTAG	0.6203542974171689	0.08167402949723518	-1.0879160173851188
AAAGCAGCGCGCGTATGAGG	0.4291894630246509	0.05650582741011527	-1.247906761356635
AAAGCAGGTGGAACAGGGGA	1.3579520963798657	0.1787839949482584	-0.7476713625914054
AAAGCATCATTGAGCGCTCT	0.2037061287037019	0.02681935215695868	-1.5715517170905395
AAAGCATGATGTACAGCCAC	2.237389964093341	0.2945682083367479	-0.5308141267702394
AAAGCATTACAGGGGGCACG	1.5437407312374891	0.2032443823539548	-0.6919814494061947
AAAGCCAAATAGACGGATCT	0.1698792009750885	0.022365797946710772	-1.6504156028491856
AAAGCCGAGAAAACTAGACC	1.1026415446105808	0.14517055562337935	-0.8381214609570281
AAAGCCTACGAGCTAGAGCG	1.1742899781571046	0.15460357849317066	-0.8107804580124456
AAAGCCTTAAACAAAGGACT	0.7686916761490683	0.10120369423323124	-0.9948036341777964
AAAGCGCGCCTTAGGGGATT	0.3270622011758567	0.04306005129243793	-1.365925457187648
AAAGCGGACAATGGAAACGC	1.4089897490418652	0.185503462785172	-0.7316479790168285
AAAGCGGCCGTAGCGGGCTA	0.8167161817632822	0.1075264599567155	-0.9684846520350574
AAAGCGGGGGAGTTGGAGTA	3.8320502565290817	0.5045165109514431	-0.2971246163492359
AAAGCGGTCGACGATTGTTT	1.0725585599610197	0.14120991799120242	-0.8501347991936846
AAAGCGTCTATGCGGACGGG	0.7604197731096478	0.10011463971123834	-0.9995024112227266
AAAGCGTGCAGCGAACAGGA	0.1294193783419858	0.017038976224112552	-1.7685565030890202
AAAGCGTGTAGGATGATCCG	1.412408973991956	0.1859536279256314	-0.7305953442062583
AAAGCTACTCCATTCTCGAT	0.907824493073146	0.11952151332596968	-0.9225539166585529
AAAGCTATGGGCGGAGTGCC	2.6152315220502014	0.34431372098707397	-0.463045670207792
AAAGCTCCGGTGGCGGTCTA	0.8078936616505245	0.1063649128038556	-0.9732016115968569
AAAGCTGAAACTTGTGGGCT	1.2062273026241317	0.15880835307350802	-0.7991266580907598
AAAGCTGGCGTTGGGGGTTA	0.8394742754922924	0.11052272390823945	-0.956548420138626
AAAGCTGTCGCTACATATTA	0.1998820189183833	0.026315881065185547	-1.579782085067463
AAAGCTTATGATGAAGAGAT	1.159092768036766	0.15260275832828749	-0.8164376163422912
AAAGCTTTATGTCAGTTATA	0.5365184569773495	0.07063644833834659	-1.1509711455833092
AAAGGAACGGTTGTTTTCGC	0.5710516486941448	0.07518298719630914	-1.12388042274165
AAAGGACGCGAGTTGTGGGT	0.6197719429349019	0.08159735841208182	-1.0883239006288101
AAAGGACTCGTGAAAGGTGA	1.0968991211498156	0.1444145249727127	-0.8403891239529558
AAAGGAGACTAGAACCCGGT	2.794734975701552	0.3679466198473153	-0.43421518237892165
AAAGGAGGGCGGCTTACGTG	0.131392902295219	0.017298804606443362	-1.7619839067418612
AAAGGAGGTTGCAGGTGATG	0.3069209372775109	0.040408311490531035	-1.3935292966908814
AAAGGAGTGGCCGCGTGGTA	2.009342332187426	0.2645441251755521	-0.57750187855517
AAAGGATATGGGGACCACAG	0.1111082570796141	0.014628187640335417	-1.8348094774671901
AAAGGATCGCAACACCGCGT	1.1222961523456998	0.1477582237004737	-0.8304483384782064
AAAGGATGGACTTATTGCTA	1.8122161601293112	0.2385910708348569	-0.622345813640165
AAAGGATGTCGTCAAGGGGT	0.7103035525060669	0.09351648491984134	-1.029111825719253
AAAGGCAATGGCTCCGTATC	0.1180531057630218	0.015542526073363217	-1.8084783954085264
AAAGGCCGAAGTCTGCGTCC	0.2072582159047115	0.027287009552159923	-1.5640440570805059
AAAGGCCGGCGCATTGCATT	0.3770610170744524	0.04964274892430851	-1.3041441778259317
AAAGGCGGTGAAGGGGCTGG	1.1899338988191714	0.15666321125935884	-0.8050329755980467
AAAGGCGTGATAGGATCTGT	2.915119982665009	0.3837961572015255	-0.41589937799691923
AAAGGCTGTGGGGACACTTG	1.604067050202676	0.21118676878560547	-0.6753332945823668
AAAGGCTTCTCTTAGGTTAA	1.1572224461988811	0.15235651723413735	-0.8171389635726801
AAAGGGATGCATTGAGGCTC	0.9355254415600897	0.12316853905504688	-0.9095002098635623
AAAGGGCCGGAGTTTTGGGC	0.1849707436845256	0.02435270624982272	-1.613452769806317
AAAGGGCGACGCAGGGGTAG	0.6991951187492117	0.09205398107308332	-1.035957424751652
AAAGGGGAAGAAGATACTGG	1.1194217876025676	0.14737979325871836	-0.831562057031987
AAAGGGGGGGGTAAAGGTAG	0.7087781425410479	0.09331565391246853	-1.0300454962583314
AAAGGGTAGAGGGTTTGCCG	1.130707236290092	0.1488656023726908	-0.827205640901304
AAAGGGTTCGCCGGTGCATG	0.4856316911518605	0.0639368458203116	-1.1942487924719332
AAAGGTAAAGCTATATTTAG	0.4962505145519371	0.06533488900178822	-1.1848548423910115
AAAGGTAGAGGATGTCTAAT	0.8801930963927889	0.11588364458399868	-0.9359778545294682
AAAGGTATCATGCTGTCGGG	0.3241536183287181	0.04267711579534955	-1.3698049387435804
AAAGGTATCGTTGAACGTCG	2.2799481223623226	0.30017129078218374	-0.522630847239676
AAAGGTCCCACCTGGTTTGA	0.3354907535684413	0.04416972980937101	-1.3548752573560106
AAAGGTGAAAACATTGGATG	2.0820004838894643	0.2741100845797733	-0.5620749863620625
AAAGGTGCGATATGGCGAGT	0.7453924715784752	0.09813618921346498	-1.0081708103829887
AAAGGTGTGACGGTCGCTGC	1.1606549022878785	0.15280842434758515	-0.8158527023911066
AAAGGTGTTTGGTGGAATCA	0.7078100361630907	0.09318819586277187	-1.0306390961903626
AAAGGTTCTCTGTGACGTGG	0.8576289022717448	0.11291290888683916	-0.947256404064059
AAAGGTTGACCGGAGAGGGT	0.1823144482317646	0.024002986172013248	-1.619734725065361
AAAGGTTTTTCAGGAAATCG	0.3188922742354221	0.041984422644903	-1.3769118147029218
AAAGTAAATCTAGCTTGCTG	0.2588926794475845	0.03408505176131801	-1.4674360421485022
AAAGTAACTACAATATAGGT	1.7293761269575467	0.2276845947437067	-0.6426663529778915
AAAGTAAGCCAGGACCGACG	1.3452199655449064	0.17710771990074656	-0.7517625080520268
AAAGTAATGGTTACGTTTAC	1.6030986440562232	0.21105927126926685	-0.6755955656955683
AAAGTACTGATGGCCTGGGG	0.990264925591066	0.1303753791656473	-0.8848044155218162
AAAGTAGAGGGGGTAAAACC	0.9947126150700109	0.1309609489331339	-0.8828581867197355
AAAGTAGATTGTACCTCGTG	0.1464850704538216	0.019285795254360208	-1.7147624481923158
AAAGTAGGCCCGGCAAGGGG	0.1737009937580342	0.022868963988739048	-1.6407535093838566
AAAGTAGGCGTACTATTCAA	1.1057198971157418	0.14557584249631017	-0.8369106878045859
AAAGTATATTCAACTCGGTT	0.1795755972780779	0.023642397078794612	-1.6263084928789167
AAAGTATTCGATGGGTGGGA	1.1188438657022666	0.1473037057543216	-0.8317863273704776
AAAGTCAAGGAAGAACAGAC	0.6223980669022118	0.08194310620050285	-1.0864875773590845
AAAGTCATGGATCAATGTGC	0.9206506389003551	0.12121016611194828	-0.9164609535924569
AAAGTCGCATCAGTCATTTC	0.6837168014881617	0.09001615116554512	-1.0456795601966944
AAAGTCGGTTTGTATACGAT	2.224948124603172	0.29293015219729546	-0.5332359227570194
AAAGTGAGATTCTGTCTGAG	0.5779712071859571	0.07609399599679799	-1.1186496087790534
AAAGTGATCCGGATTTGGTT	2.013698837371149	0.26511768988585016	-0.5765612931514994
AAAGTGCAGGTACGCATTCG	1.5261105171855087	0.20092324001881	-0.6969698271731244
AAAGTGCGGGGGGATCTAGT	0.7802034655743246	0.10271930270567821	-0.9883479374070763
AAAGTGCGTGGAACTAGGTC	0.3556905316696951	0.046829173419817974	-1.3294835078677183
AAAGTGCGTGGCAAATCCTA	3.1756139841782804	0.4180920343350091	-0.37872810673158824
AAAGTGGGAGCCCGCTCTCT	2.0435837069233447	0.2690522442646774	-0.5701633809908371
AAAGTGGGTCGACACGTGAC	0.2487246508509795	0.03274635890308286	-1.4848369825793575
AAAGTGGTCGCGAGGCAGGG	0.506093538092027	0.06663079264637065	-1.1763250202918623
AAAGTGGTGGCGCGTGCTAC	0.4715817894107985	0.062087076915654384	-1.2069987864301446
AAAGTGGTTTGATCGCCTGT	1.7061827432406256	0.22463102178753735	-0.6485302673941794
AAAGTGTAGTATTAAAATGG	0.1281859345054796	0.016876584621917774	-1.7727154386305692
AAAGTGTCCATAGATGTTGC	0.29141132645127	0.038366361563872915	-1.4160493847385223
AAAGTGTGACGGCGGGGTTA	0.0724423130452285	0.009537542718955601	-2.0205635038139813
AAAGTGTGAGGCACGAGACA	1.504935153175068	0.19813535362549564	-0.7030380256498588
AAAGTGTGGGACATGGTTGC	2.950146320495436	0.3884076222321589	-0.4107122559502195
AAAGTGTGGGCGTTAGGCGG	0.7676887888896401	0.10107165703456918	-0.9953706141342766
AAAGTGTGTTATTTTGCGCT	0.3824180477777457	0.05034803989351759	-1.2980174323596059
AAAGTGTTGATGCTCGAATG	1.628761668180245	0.2144379898467318	-0.6686982725275177
AAAGTTAGTCGGAAGGTAGC	0.8421407407106345	0.11087378290759345	-0.9551711345055817
AAAGTTATGTTCCCAAATGT	1.11338979939321	0.14658563936151928	-0.8339085743847833
AAAGTTCGAACTGGACACAA	1.954745313362631	0.2573560416166519	-0.5894656319213882
AAAGTTCGACTAACGGCCTG	2.673673717670448	0.3520080492585865	-0.4534474055314738
AAAGTTCGGCATTGGGGGTT	0.9882028388833268	0.13010389087049892	-0.8857097152883753
AAAGTTCTAATGTACGTGTA	0.5807420965181371	0.07645880316907404	-1.1165725043961825
AAAGTTCTAGTTCTCTTTTT	0.518202155104962	0.06822497769063114	-1.1660565976710724
AAAGTTGAAGGGGGACGTTA	1.201601681304506	0.15819935732112092	-0.8007952851395923
AAAGTTGTTAATTGCGTGAT	0.0	0.0	-7.0
AAAGTTGTTGTACGAGGGGC	0.4637118022666475	0.06105093746303768	-1.2143076628919347
AAAGTTTCAAGATTGGTGTA	4.905286803190736	0.6458156906855187	-0.18989140760724896
AAAGTTTTTTTAGCTAGGAT	0.1082581929107105	0.014252956540995563	-1.8460950390760056
AAATAAAAGTTACAAGTGAT	0.4251734216215906	0.055977087163805526	-1.2519897043264308
AAATAACACATGCGGTGATC	1.4470857163298	0.19051906623783596	-0.7200615556968162
AAATAACTGTTTTGAATAAT	1.5518110703627868	0.20430689956148698	-0.6897169667455015
AAATAAGTCGTCAGCGGCGC	0.2427128427956105	0.03195486186584103	-1.4954630554752335
AAATAATCCACTTTAAGGTG	0.9133596709220788	0.12025025862649938	-0.9199139809005691
AAATAATTTCGCTTTAGGAA	1.3756937970158614	0.1811198152804596	-0.7420340334176067
AAATACAACACTCGTGGGTG	0.439138258621485	0.057815656693834046	-1.237954537098964
AAATACACAAATTCCCCGGC	0.6252001972567146	0.0823120264742587	-1.0845367061021352
AAATACCGAAATATTAGGTG	1.9722599703450927	0.25966197004654323	-0.5855916522511405
AAATACCGAATGCGTTGTGA	0.597012195932447	0.07860087679541936	-1.104572609364046
AAATACTACGATTTACCCGC	0.3883644900489021	0.051130931063096186	-1.2913162989635976
AAATACTTCAGGGCTGTGGA	0.3772268485904113	0.049664581815903504	-1.3039532170091261
AAATAGAACCAGTAAGTTGG	2.4964619826377628	0.3286768713581895	-0.4832308556838739
AAATAGACGCTTTCGATAGG	1.18774523066462	0.15637505762173798	-0.8058325172678396
AAATAGCATAGATAAGCACA	0.6653120561352655	0.0875930363082772	-1.0575304190956423
AAATAGCCCGCCGGATCTAC	0.4659875075859658	0.06135055015880019	-1.2121815383997352
AAATAGCGTCTTGCCGCTTT	0.2502126467046627	0.03294226407816019	-1.4822465556562114
AAATAGCTGGTGTGTTTTAA	0.881804824428803	0.1160958399757337	-0.93518334191476
AAATAGGGCCTGGTGTAGTA	0.0959318644307135	0.012630108242757883	-1.8985929274311288
AAATAGGTGTCCACTGGTTA	0.0903061334344188	0.011889440980117967	-1.9248385646376138
AAATAGTGCGGATGTACATC	1.3241080514970711	0.17432818714363493	-0.758632386090113
AAATATACCAATTCCGTCAC	0.8490530065561748	0.11178383157963762	-0.9516210082880644
AAATATAGAGGATATTCCTT	0.0889795678655352	0.01171478924343441	-1.9312655202327718
AAATATATTAGTGGTGGGGG	0.241725890354504	0.03182492259867884	-1.4972326439196346
AAATATCTACGTGCGGAACC	0.7409742475580577	0.09755449878193033	-1.010752698067344
AAATATCTCAGGATGTCTGC	0.6504560586767416	0.08563713920288099	-1.0673378491911758
AAATATCTGTTGACGATCTG	0.5609852116756231	0.07385766958763636	-1.1316043996527758
AAATATGAGAGCTACCGATG	0.6551002344410511	0.08624857777910075	-1.0642480576202666
AAATATGCCGATGGAGAAAG	0.217629174571257	0.028652419588928696	-1.542838697614556
AAATATGGCCCAGTAGGGAG	0.3979857042134193	0.05239763193507155	-1.2806883401302147
AAATATGGCTATTGGTCGTT	1.0453149106652608	0.13762309893399866	-0.8613086671350073
AAATATGTGCGCGGGATGTT	0.8120061704282115	0.10690635366211176	-0.9709964830195084
AAATATTCTATAGTGTTACC	0.1757805569199056	0.023142753182641952	-1.635584976373752
AAATCAAGAGGTGGGATAAG	1.4596428111968032	0.19217229656256685	-0.7163092197745933
AAATCAAGCGAGGCGGCGGA	2.013832436116708	0.2651352791053187	-0.57653248086225
AAATCAAGCGCGGTGTCGTA	0.8458651654057721	0.11136412975241645	-0.9532546723506945
AAATCACAGGTGCAGCATTT	0.8546736858538073	0.1125238337504304	-0.948755479597014
AAATCACATAATTATTAGCT	0.6540452596481258	0.08610968288836658	-1.0649480101196043
AAATCAGGGATGCGTTTGCG	0.9657161465933854	0.12714335883738417	-0.8957063196849129
AAATCATTGGAGTTAGGATA	1.7624039364627313	0.23203293938963976	-0.6344503582999925
AAATCCAAACCGACATGTTC	0.9370371130916624	0.12336756130051828	-0.9087990202070719
AAATCCATTGGGTCCCTATA	0.9121108298640066	0.12008583987121871	-0.9205082001603972
AAATCCGTCCATCGGTGCGT	0.1534967386309149	0.02020893094618188	-1.694456660084606
AAATCCTGGTTGTCATCGGG	0.7220212221782983	0.0950591989824879	-1.0220058496136473
AAATCGAACATTTTTGATGG	0.4476754925206882	0.05893964389955082	-1.2295924923905264
AAATCGAGTTGCTAGCATGT	1.2606943440592513	0.16597932419004655	-0.7799460080408088
AAATCGATAAGGGACTCTGG	0.8969147471950881	0.11808516814328668	-0.9278046476704764
AAATCGATTAGGATTGCAAA	0.6368695694566184	0.08384838183318392	-1.076505314306556
AAATCGGCCGTCTGTAATCA	1.0526581669134032	0.13858989053988194	-0.8582684482442164
AAATCGTAGGCAAGTGTTGG	0.1867918411000095	0.024592466600720314	-1.6091979097582991
AAATCGTATATAACCTGGTT	0.0729084441149345	0.009598912170082565	-2.0177779820958217
AAATCGTGCTTTAGCGAGCG	0.5327290760566451	0.07013754954715187	-1.1540494114904531
AAATCGTGGGTCAGTTTTAG	0.2861099260029489	0.03766839471106708	-1.4240228874415584
AAATCTAAAATTTATCAGAG	0.3453151034301359	0.045463174932159636	-1.3423402384885257
AAATCTAGCTGGTTGATTAT	0.5543534160112313	0.07298454679801711	-1.1367690844109506
AAATCTCCATGGGGTTGTGA	1.326582000062447	0.1746538999644285	-0.7578217122644075
AAATCTCTCGCACAATAGGG	1.8558569477037512	0.2443366890831343	-0.6120113153843467
AAATCTGGTCCACTAAGCAG	0.688150480166118	0.09059987631201759	-1.0428723952265524
AAATCTTACCTAGCGTAAGC	0.5749070108826461	0.07569057288793277	-1.1209582076557953
AAATGAAAAGGGAGAATCCG	2.865326490104692	0.37724049183888697	-0.4233816975933083
AAATGAATATACCTTAAGCA	1.4048396239956311	0.1849570694791941	-0.7329290643100498
AAATGACAGCTCGGGGTAGT	0.6259258560503169	0.08240756458523876	-1.0840329205014558
AAATGACCCGTATGTGGTGT	0.671834967478368	0.08845182370712734	-1.0532932083418565
AAATGACCTGGCCATTGGGT	1.0755056002673364	0.14159791668470673	-0.8489431363283954
AAATGACTAGTTATCCTTCT	0.5030024262701212	0.06622382591917506	-1.1789857325602675
AAATGAGACCCATCGCGTAC	0.0313248608083684	0.004124139409223766	-2.3846666625851034
AAATGAGGTGCCGTGTGGTA	0.3363010639830306	0.04427641290478702	-1.3538275711438326
AAATGATCCGGCATTTAGAT	1.5759386015006889	0.20748345963055878	-0.6830165190843976
AAATGATCTTCGGAACATGA	1.0600209398148006	0.13955925165115962	-0.8552413680046898
AAATGATTCTTGGAATCGTT	0.5972709459034837	0.07863494305860935	-1.1043844233595121
AAATGCAAGTTGCGTCTTGT	1.1203380319684215	0.147500423307829	-0.8312067333130013
AAATGCATCCATGCTGGCTG	0.1559680779035018	0.02053430023513065	-1.6875200923817693
AAATGCCGATAAAGGTGAGT	0.1174178242389005	0.015458886768926771	-1.8108217838665739
AAATGCCTAATAGATAGGCC	1.0007990052953717	0.13176226524039164	-0.880208947437682
AAATGCGATGGAACAGCTGT	1.2351237601158442	0.1626127760159619	-0.7888453361388734
AAATGCGGCACTATCGCCAT	0.2431312961668013	0.03200995421085121	-1.4947149470988814
AAATGCGGGCGAGGCAGGGG	0.2242318564499184	0.029521709342806245	-1.529858499943295
AAATGCGGTCACGGTGGGTG	1.376379557225706	0.18121010046078329	-0.741817598865999
AAATGCGTGCTGCTCCCGGG	1.4970606748818056	0.19709862288134353	-0.7053164101047414
AAATGCTGAATCGGGGGGGG	0.9874483018193632	0.1300045507310407	-0.886041445210174
AAATGGAGAAGTACGGATAC	0.5746841170653463	0.07566122734090473	-1.121126618064963
AAATGGAGTGATGTAGCCGG	0.0814497091779197	0.010723430107013765	-1.9696662745059959
AAATGGATTAGGGCGCTAAT	1.6300592924913495	0.21460883126219832	-0.6683524105642605
AAATGGATTATATCCCCCAG	0.7512898186206393	0.09891261664901677	-1.0047483090946436
AAATGGCGGAATTACATTGC	0.282475939932043	0.03718995475057445	-1.429574350051562
AAATGGCTGCGGGTACAAGT	0.916466987907702	0.12065935887807769	-0.9184389866315225
AAATGGGATGAACTGTGGTG	0.828740841056263	0.10910959137351729	-0.9621370706994494
AAATGGGCTCCTGGCCGCGC	0.0525247792405206	0.0069152585657695775	-2.160191576713377
AAATGGGGACGTGCTCGGGG	1.2336599664533987	0.16242005723048364	-0.7893603408174121
AAATGGGGCCTGGTATCTAA	1.0986458921336435	0.14464449972335447	-0.8396980762587417
AAATGGGGTGTACATATATG	0.8721044310684282	0.1148187146027837	-0.939987319374364
AAATGGTCTACGGCGCTGAG	0.5540191949915819	0.07294054423765589	-1.1370310005707842
AAATGTCCGGAAGAGACTAC	0.1267264906250833	0.01668443851600164	-1.7776884041428576
AAATGTCCTAATGTACCTGG	0.4551680677155217	0.05992609440053215	-1.2223840259172194
AAATGTCTGTCATAGATCTC	2.371940900316852	0.3122827904388683	-0.505451948601611
AAATGTGACCTTCGGGACAC	0.368880376928438	0.04856570980751081	-1.313670259492124
AAATGTGGAAGGGCGGTGGG	1.1782247092281244	0.15512161365935903	-0.8093276861385426
AAATGTTAGTAGTTGGGCAT	0.096311509449975	0.012680091193840419	-1.89687762304425
AAATGTTCACTAGCATGATT	0.3034857627595609	0.03995604647669084	-1.3984174903734814
AAATGTTGAAGCCAGGTGGC	0.4842360086343538	0.0637530943486474	-1.1954987312715906
AAATGTTTCGTGGCTCCCAT	0.4572481413136787	0.06019995079698111	-1.2204038637024468
AAATTAAAGGGTCTCGCTGT	0.2505979760605141	0.03299299541234614	-1.481578253354394
AAATTAACGGGCGGCTTAAT	0.995690980734734	0.13108975769047204	-0.8824312392960182
AAATTAAGCCTGCGGGCTGG	0.2988754059406305	0.03934906040374858	-1.4050656334787188
AAATTAAGGACTAACTAAGT	1.694384790879173	0.22307773794121255	-0.6515437680025583
AAATTAAGGTTAACCGCATG	0.3662074115927227	0.048213795021745255	-1.3168286828265596
AAATTACCCCGGTTGATCGG	1.6038483298284856	0.2111579727018713	-0.6753925162515725
AAATTACGCAACGTTGCGTC	1.5522712832510013	0.20436748984217581	-0.6895881892863055
AAATTACGCATCTTGCTACG	0.3691755992065326	0.04860457790780403	-1.3133228240203028
AAATTAGAAGGTTATAACGT	0.6386665746326419	0.08408497027041131	-1.075281625033863
AAATTAGTGTAGGGGGATCT	1.98438135346138	0.26125783583857337	-0.5829306750036861
AAATTATAGCAGGAGTTTAG	1.1138391309567046	0.14664479703887187	-0.8337333411893456
AAATTCACCAAGATCTAACG	0.8855129499513225	0.1165840409192375	-0.933360895675416
AAATTCATGGGGGGAGTACG	2.134095306188056	0.28096873627410857	-0.5513420018707627
AAATTCCACCTCTCGTCGTT	0.4460279296851785	0.05872273060309069	-1.23119375795775
AAATTCCAGTACTAAGGGCG	0.7019849115631327	0.09242127702238846	-1.0342280349522959
AAATTCCCGGTAGGTCTTGT	0.2295873253203986	0.03022679468568247	-1.5196079039014507
AAATTCGTTCGACGGAATGG	0.7559833929489106	0.09953055889545681	-1.0020435572233595
AAATTCTAGTCGGATGGCGG	0.6134456868388679	0.08076446206696779	-1.0927796952072257
AAATTCTGGTGTTGACGGGT	0.2038701408277402	0.026840945512743235	-1.5712021895561632
AAATTCTTTTAGGGACCGTG	0.0454271443135639	0.0059808047434967175	-2.2232403758534236
AAATTGAGATCTGTGGTCAA	0.3390116091866099	0.04463327534586695	-1.3503412419418512
AAATTGCATCTCGAATTGGC	1.2020185386749302	0.15825423954134557	-0.8006446466518428
AAATTGCTCTACAAGACTGG	1.4152807273704302	0.1863317145627657	-0.7297132197823202
AAATTGGGTTTGTCGGCCTG	0.4109721047017285	0.054107383380271615	-1.266743467933736
AAATTGTTCTAGTTTGCCAT	0.4274162437388689	0.056272370553517345	-1.2497047891888833
AAATTTAAACGGTTATGACT	1.03037111449214	0.1356556425070411	-0.867562137333954
AAATTTAACGGGGATGTCTG	0.0827711471349642	0.010897406757343698	-1.962676838295078
AAATTTAGCTTAATTTCTGA	0.7927952397909975	0.10437709881199499	-0.9813947786383661
AAATTTAGGGTGGGATGCAT	0.1131151995461008	0.014892415806223112	-1.82703484649157
AAATTTCAAGGGTAAAGTAA	0.575875497198445	0.07581808095913266	-1.1202272122520618
AAATTTCTACAGGGTATTCA	0.4954005349048451	0.06522298317143017	-1.1855993412972847
AAATTTGACGCTGACCGTCA	1.412016799227147	0.18590199534495538	-0.7307159487829533
AAATTTTCACTGTATCGACG	0.3350465246301438	0.044111243928703955	-1.3554506950269718
AAATTTTGAAGCGTTGAAGA	0.9557769067358652	0.12583478763431036	-0.9001992794863262
AAATTTTGCGCGTGGCACTG	1.053444690568066	0.13869344194016828	-0.8579440738692683
AACAAAAAGGGTGCACTAGG	0.3440962240951588	0.04530270084957011	-1.3438759055125709
AACAAAAAGTGCTGAACCTA	0.5623783037601391	0.07404108001048157	-1.1305272549762424
AACAAATTTGAGCGCCGTCA	1.0121956826198186	0.1332627183908619	-0.875291331919528
AACAACTCTATTCGCGTAAA	0.8711893310187996	0.11469823521099505	-0.940443264261094
AACAACTGGACTCTGAGGCC	0.4953312258276685	0.06521385814136701	-1.1856601055747729
AACAAGATTTCGATACCCCT	1.0924955623749173	0.1438347653244419	-0.8421361308950335
AACAAGGCACAGGCTTCAGA	0.2079742126657528	0.027381275588237507	-1.5625463236224595
AACAAGGTACAGCAAATATA	1.3500747541616729	0.1777468871481397	-0.7501979962590883
AACAAGGTGCACGCACTGGC	1.579222592335925	0.20791582024361885	-0.6821124640927401
AACAAGTAGAGATCGGCGTG	1.375742739959693	0.1811262589650683	-0.7420185828337746
AACAAGTCCAGTTTACGGAC	0.65482381463828	0.08621218515762759	-1.0644313470207452
AACAAGTGCCTAGGGAACTA	1.0789468575961303	0.14205098254360332	-0.8475557579861746
AACAAGTGTATAGGGCTTCG	0.5619873201219182	0.07398960425004283	-1.130829295593336
AACAAGTTTAAAGCTGATTC	0.0946497208454538	0.012461304974305998	-1.9044364750553555
AACAATAATCCCGGCTACCT	0.2926288482336333	0.0385266569150622	-1.4142386745149396
AACAATATTCGTGTGATCAT	0.304493881815359	0.04008877247833666	-1.396977241680299
AACAATCGTCTTGACTATGG	0.9807937018347952	0.12912842559143134	-0.8889781441114538
AACAATGGACCAAGAGGGTG	1.5075952961365675	0.1984855802550345	-0.7022710387403727
AACAATGGGAGCAAGGTGTG	0.6886794840383123	0.09066952341213703	-1.0425386670540435
AACAATTAGAATAGGAATTG	0.5613554735717742	0.07390641718421763	-1.1313178508244124
AACACACACGCGAGCTGACG	0.2289931246452401	0.03014856396547592	-1.5207333693189378
AACACACAGGGAGATCAGGT	0.5770068113600253	0.07596702646751109	-1.1193748725956545
AACACATGGAGTTGATAGTG	0.2014883352083177	0.02652736396228518	-1.5763059039382232
AACACATGTAACTGTAGGTG	0.7298034059374717	0.09608377849865463	-1.017349926620457
AACACATTTAGATAAAATGT	0.0823825647943712	0.01084624714471615	-1.9647205038685165
AACACATTTGATTGGCTCTC	0.2026613573322445	0.02668180061880451	-1.573784865444257
AACACCAAACAACACGATCT	0.7231549526411436	0.09520846261401242	-1.021324447590053
AACACCGCGTCTTGTAGTAT	0.8335046267151041	0.10973677743805914	-0.9596477975700285
AACACCTCTGAGCAGCTCGG	0.6742241154013902	0.08876637192376838	-1.0517515303245832
AACACGCATATATGTGTTGT	0.5351945345501498	0.07046214458995416	-1.1520441427413635
AACACGCCAAAAAAGCGGCA	0.1854848044665243	0.02442038598646215	-1.612247475916697
AACACGCTAGTAGTTTGTTT	0.1167028113005239	0.015364750260059156	-1.8134744944092092
AACACGGCTCTCCTAGGCTA	0.7741646872740882	0.10192425484500528	-0.9917224549347737
AACACGGGATTGCTTGACAA	0.4018822791252867	0.05291064357312269	-1.2764569559399515
AACACGGGGTATGGCTCTTA	1.8436108709174956	0.24272440648780078	-0.6148865521804278
AACACGTGGAGACCACTGCA	3.181263698010234	0.4188358591075352	-0.37795614278631423
AACACTAAATTTGTGATGTG	0.636156142936988	0.08375445418756108	-1.0769920872446657
AACACTGCAGTCGTCAGAGC	1.9392665971473584	0.25531815918396944	-0.5929182954467062
AACACTGGCTATTTGTAAGG	0.5219904608216698	0.06872373492361743	-1.1628932459661085
AACACTGTAATAGCAAGCCT	4.427582317278589	0.5829225174846677	-0.23438916816579042
AACACTTATGTGCCACGAAA	0.165478075171027	0.02178635861625307	-1.6618153519024912
AACAGAAGTACCGCCGTGAC	0.5854123638349858	0.07707367688266704	-1.113093922034329
AACAGAATGTCTGCGGAGGA	0.8653345557697935	0.11392741265301824	-0.9433717655473763
AACAGAGCCACGCAATGAGG	0.6941911628565199	0.09139517489912087	-1.0390767317278817
AACAGAGGTAGGTGGAGGTG	2.439002810872492	0.32111196512769785	-0.49334351164894286
AACAGATGGACACAGTCCCG	0.7606238137228669	0.10014150310064673	-0.9993858942291258
AACAGCCAGCTTAGCCCCCA	1.347802557859279	0.17744773643926592	-0.7509295362330198
AACAGCCTCGTCGGGGAGAA	0.5657312738594933	0.07448252223138369	-1.1279456250902882
AACAGCGCGGGTAGTTGACA	0.3042945817539705	0.040062533216095035	-1.3972615930607066
AACAGCGTGTGGTGTGACGT	0.4293063180873191	0.05652121220534439	-1.2477885324489824
AACAGCTTCACAGGTGAGTG	1.2282277191729567	0.16170486346707083	-0.7912769179714694
AACAGGAGCTATCAGTACCC	4.152346719406335	0.5466858049594205	-0.2622622026912674
AACAGGCGCCCTGGAGTCAG	0.159775187472739	0.021035533128255894	-1.6770464766716757
AACAGGGAGATTGTACCGTA	1.1954551562260431	0.15739012383526615	-0.803022522919871
AACAGGGAGGATGCAAGCCG	0.1169694261302934	0.015399851987510156	-1.812483453274998
AACAGGGGCTGTGTCGAATC	2.2814129488991366	0.30036414555287555	-0.5223519102759873
AACAGGTAACGGTTCCATCA	0.479548988480556	0.06313601500561837	-1.1997228332085592
AACAGTCGATGACAAGGACA	0.9390425287823893	0.12363158845558206	-0.9078705507746584
AACAGTCGGTTGCCTACCGG	0.8050142997640196	0.10598582445284276	-0.9747522175049944
AACAGTCTGCAAAGTACGTC	0.428805159313785	0.05645523110934353	-1.2482958103968504
AACAGTGAGGGGGTGAGTAG	0.1268998256863068	0.01670725930238487	-1.7770947869392115
AACAGTGGCTGTACAGTGGC	1.7466460571531963	0.22995830316176277	-0.6383509046277411
AACAGTTGTCGGTAGGCTCT	1.4111753177477828	0.1857912083584654	-0.7309748406746787
AACATAAAAGGTTAACGCGT	0.6205343996111521	0.08169774122449353	-1.0877899506560686
AACATAAGCCACAGTGACAG	0.4021530609829301	0.05294629391925644	-1.2761644337953297
AACATAATACTCGAGAGCCC	0.8863913636716099	0.11669969029637607	-0.9329302965060726
AACATACGAGCAAATCGAGG	0.5645047052646303	0.07432103580336293	-1.1288882462621255
AACATAGGAAAAAAGCCGCT	1.765346390929515	0.2324203343249452	-0.6337258784383665
AACATAGGGGAGCGTGACGT	0.5930447141163351	0.07807852976207404	-1.1074683731363184
AACATATATTAGTTTTGTAT	0.1879478863388742	0.02474466813028541	-1.606518366470011
AACATATGGATCCGAGCAGT	0.864775941012979	0.1138538670705735	-0.9436522138947805
AACATCAACTAGCATAGAGT	1.0106939697096613	0.13306500726831272	-0.8759361379763877
AACATCATAAAGAGGTTTAA	2.6400175497349534	0.3475769767824673	-0.458948998585514
AACATCCCCTCTGCGCGTTG	0.2396044168666562	0.03154561561403235	-1.5010609928999863
AACATCCTAGTAAAACTGTG	1.051783063212454	0.1384746769501929	-0.8586296393526979
AACATCTTAGGTAAATATCT	0.4763193262625823	0.06271080713915379	-1.202657609465046
AACATGGTCCGGCTGGGTGT	0.456000831450752	0.060035733634367726	-1.2215901779358607
AACATGGTTCATAAGATCTG	0.2030990095421373	0.026739420626676044	-1.572848006997875
AACATGTCCCTGTGCGTGGC	0.1192960747666153	0.01570617173115315	-1.8039296582854252
AACATGTGATATCTGGAGCA	0.6751922402250358	0.08889383240197034	-1.051128370038897
AACATGTGCGTTTTTATAAC	2.5681992051463984	0.3381215839226291	-0.4709271052493075
AACATTACAGGTGCGAAAGC	1.167441222265326	0.15370189135558918	-0.8133207883217133
AACATTCAAATCGTGGTGTA	1.6881917818370755	0.2222623845128784	-0.6531340306918094
AACATTCACCAGTTGCATTG	0.806958242759886	0.10624175829298275	-0.9737047503760855
AACATTCATGTCGACTCGGC	0.247135098890026	0.03253708314842648	-1.4876213828472973
AACATTGAGTTCATTTTTAT	0.6913836471298646	0.09102554560304361	-1.0408367092445432
AACATTTATATGTGGAGACC	1.9211005857388728	0.25292647533846196	-0.5970057080553889
AACCAAAAGGTAGCGGTATG	0.5255753398877814	0.06919570959971566	-1.1599208326376533
AACCAAAATTTGTCTAGGGG	0.6292662910260747	0.08284735646848926	-1.0817213446914067
AACCAAATATTTCCACAGCT	1.4569146529581205	0.19181311524088182	-0.7171217012216049
AACCAACGGGGTTCTGTAGT	0.845267546698731	0.11128544902414522	-0.9535616175309235
AACCAATATTAGGTGCAAAA	0.5620885282338028	0.07400292901356884	-1.1307510906844795
AACCACGTACAGTCGCTCAA	0.8234453627648901	0.10841240421454656	-0.9649210243130242
AACCACTGGTATCCGCGCGG	0.6708031667323169	0.08831597984351729	-1.0539607083140812
AACCAGCGAGTTCAGCGGGT	0.4860573241532038	0.06399288341439525	-1.1938683207928047
AACCAGCTGGCATAGTGTGG	1.6556627621576163	0.21797970907421743	-0.6615839313827192
AACCAGGGAAGTGGGACTAA	1.9928857138097635	0.26237749500889085	-0.5810734185822287
AACCAGGGTGTTGTGGCGGG	1.0078310693723618	0.13268808619664485	-0.8771680698359019
AACCAGTGTGAACAGATACC	1.3528306243533217	0.1781097169443713	-0.7493123865434613
AACCAGTTTATAGGAGTAGG	0.6140952558954907	0.08084998242607869	-1.0923200701578013
AACCATCAGGTAGGCTGCTG	0.7953366988196283	0.10471169986261175	-0.980004790127366
AACCATGCGTTTCGCCAGTG	0.6359983977455335	0.0837336859177618	-1.077099790930587
AACCCAGTGTTTGTAGTTAC	0.4778812732937325	0.0629164485096197	-1.2012358002923325
AACCCATAAGCACTCACGGT	0.7083438885215803	0.09325848130039353	-1.0303116612408358
AACCCATACGGCTGGGGCTC	0.1539896332900586	0.02027382401309145	-1.6930643277179025
AACCCATGTGGGAAACCTGC	1.131365374928126	0.14895225097778608	-0.8269529293079866
AACCCCATGTTGCGTGATAG	0.6060789676956317	0.07979458140505	-1.0980265991979676
AACCCCGCTAATTAAGAAAC	0.5370485784317033	0.07070624257605926	-1.1505422411302415
AACCCCGTGCAAGGATTTAT	0.9219476486183018	0.12138092661188007	-0.9158495514650083
AACCCCTAAGGTTAAGTCTT	0.9709610035398258	0.12783388133837412	-0.8933540246741271
AACCCCTGCCGGATTCAGTG	0.3417377826063938	0.04499219535211023	-1.3468628153241846
AACCCGATAGATGGTCTATT	0.6619989684787051	0.08715684489295945	-1.0596984997472472
AACCCGGAGGTTGTACCGAC	1.1271564840053323	0.14839812072865247	-0.8285715988032452
AACCCGGGCAACTTGGGGTT	0.1492588604711905	0.019650984322350785	-1.7066156908326384
AACCCGTGCCCGCAATTATG	0.8385542114759692	0.11040159097513753	-0.957024668031236
AACCCGTTGCTCACATTACC	1.4326478962344196	0.18861822513903898	-0.7244163460901587
AACCCTCATTACAGCGTGTA	0.6626995929531845	0.08724908705882073	-1.0592391086368718
AACCGAAGTGATCGGGCCTG	0.1946610196085065	0.025628499590735685	-1.5912768186514215
AACCGACATGCGAGTACACG	3.3717404403780016	0.4439134690144118	-0.35270167761510834
AACCGACTAAGGCTCGCGGG	2.3043683956852288	0.3033863924297578	-0.5180039022084771
AACCGAGTGTGTTTGGCATC	0.661015229976511	0.08702732876357937	-1.0603443466056912
AACCGAGTTAGATGGTCGTC	0.9140717611613184	0.12034401034136052	-0.9195755201827092
AACCGCAGGCCCGGACGGTC	0.0434605525346945	0.005721889030935146	-2.2424605690613135
AACCGCGGTCAAAGGTTTCT	0.4022821859109334	0.05296329412901154	-1.276025011152162
AACCGCTCATACGCGCACGG	0.5092417462741157	0.06704527651308664	-1.1736318137342672
AACCGCTCTGTTGTCTTGTT	1.9621427021934823	0.2583299601597956	-0.5878252230271004
AACCGCTGCGTTATGAGTTT	0.8371146233060706	0.11021205901389908	-0.957770883917381
AACCGGCGGATTAGTAGGGT	1.289150737706521	0.16972580961588885	-0.7702521110031111
AACCGGCGGCAAGCGGGTAG	0.2988657948350049	0.03934779503373723	-1.405079599556791
AACCGGGGTCCGCCGTGTAT	0.4155172287345814	0.054705781095695495	-1.2619667766776332
AACCGGGGTTAAGAGGATCA	1.3731495432276464	0.18078484627998312	-0.7428379757013587
AACCGGTGATCTCAAAGGAT	0.7687694104468644	0.10121392850315987	-0.9947597181698914
AACCGGTTCTCGGGAGATTT	0.2025404079965227	0.026665876783579155	-1.5740441319882281
AACCGGTTTGGAGCCAGCTG	1.1290426362405543	0.14864644600654153	-0.8278454698979882
AACCGTAGTCCTTTGTAAGG	0.5840452079732562	0.07689368114693486	-1.1141093475297938
AACCGTATAATGGCTGAAGG	1.9141707542071664	0.2520141140196351	-0.598575135927992
AACCGTCGGAGGTAGTGGAT	0.2906009291265073	0.038259667026118084	-1.4172588139571494
AACCGTGGATGGGCTAACCG	0.3817154464884256	0.05025553746600537	-1.2988160780182774
AACCGTGGTTGTAAGGCGTG	1.1808387947483054	0.15546577650109716	-0.8083651996438865
AACCGTTTTCACACGTATGG	0.5295132837608812	0.06971416775401411	-1.156678952861482
AACCTAACTCCCGCTGAGGC	0.2423146729426753	0.03190243998942471	-1.4961760995942741
AACCTATTACCCCTGACTTG	3.2547746942387787	0.42851410152374564	-0.3680348817613656
AACCTCAGGATGCCGGTGGG	0.7076259412159861	0.09316395846133414	-1.0307520669236243
AACCTCGGGTCCCAGCTTGT	0.5226316484890537	0.06880815181357405	-1.1623601071433751
AACCTCTAGTTTAGATGTTG	0.2360263576633517	0.031074538821092804	-1.5075953080263271
AACCTCTGGTTCGTGATGGC	0.2844304478331268	0.03744727953518596	-1.4265797273843281
AACCTCTTAGCCGTTGGTAA	0.4608846851101835	0.06067872750013335	-1.216963535424282
AACCTGCGGACTTACATGGG	3.858638459063856	0.508017035808198	-0.29412172387072166
AACCTTAAGTTGGTTCACTG	0.1914183270148897	0.025201576183185845	-1.5985722962718918
AACCTTCCGCTCTGTGTGCG	1.2078611847820406	0.15902346521203217	-0.7985387872506399
AACCTTGACGGAGTACGGGA	0.3236209070880961	0.042606980593963485	-1.370519241623137
AACCTTTCTCTTATTAATTG	1.5157119242144814	0.19955419173046662	-0.6999391452225213
AACCTTTTAAAAGACGCGGG	0.9297688256240118	0.12241063986465679	-0.9121808319152727
AACGAAAGCATGGCAGTATC	0.7677488512258984	0.10107956466581096	-0.9953366371878491
AACGAACATAAGTTTGCGCT	2.3364390622249407	0.30760872243676507	-0.5120013540056902
AACGAAGAGTGTAAGACGGC	0.1149749117734976	0.015137260070136762	-1.81995272748499
AACGAATTGACTCTCGGGAT	2.947179723216014	0.3880170487248668	-0.4111491919200497
AACGAATTTGTAGCTTAAGC	0.3875984985414818	0.05103008286516776	-1.2921737264383764
AACGACATCAAGACAAATGA	2.213739908637916	0.29145451131728695	-0.5354292180078041
AACGACATCGGTGCGGGGGA	1.366338002102946	0.17988805872961608	-0.7449976648921331
AACGACCCAGTGAGTGGCAA	0.3806667942015722	0.05011747497789914	-1.300010817781423
AACGACGACTGGACAGGGCG	0.6728409628116053	0.08858427010568216	-1.0526433888668218
AACGACGGTGGGGTCGCAGT	1.7495587366676963	0.23034177801407493	-0.6376272851558011
AACGACGTTCGTAAGCCGTT	0.4856173687681299	0.06393496017722644	-1.1942616009934113
AACGACTTGGGTATTGAGAG	4.72776202683238	0.6224432986812247	-0.205900204379108
AACGAGGAAGATAAAGCCGG	0.297808243585175	0.03920856093423463	-1.4066190972506756
AACGAGGCAGGGTGGGCCGC	0.6125199657974087	0.08064258434650846	-1.0934355628746963
AACGAGGGCACCGTTTGGAG	0.3140267236971856	0.04134383851445571	-1.3835892043353128
AACGAGGGCGCTCTACTGTT	0.7941197979455517	0.10455148625838856	-0.9806697890612407
AACGAGGTTGAAGCGATTCT	0.5208378406018661	0.06857198432202846	-1.163853282828075
AACGATACCGGGTACATGCG	0.382466648037203	0.050354438461305405	-1.2979622428005906
AACGATCAGTATAATTGGTA	1.2482385940301093	0.1643394366297832	-0.7842582061599841
AACGATCCCTTGGGCTGCCG	1.5385060013199154	0.2025551931479188	-0.693456617814518
AACGATCTGTGGGCTTTGCA	1.1520404545177805	0.15167427138982104	-0.8190880826350446
AACGATGACCGTTTAGTAAA	1.4986913807315332	0.1973133168364374	-0.7048436028704006
AACGATTGAAATTCCGATGT	0.180632559779	0.023781553665340724	-1.6237597760317581
AACGATTTGCATGGCGGAAT	0.603726866462833	0.07948491064711712	-1.0997153096414227
AACGATTTGGCGGGGCACAC	1.5470020949298835	0.20367376394367356	-0.6910649106577801
AACGCAAAAAGAGAAGTGCC	0.4976224343242429	0.0655155119400312	-1.1836558610406642
AACGCAAGAGGTTACTCAGG	0.1155431800965001	0.01521207661282614	-1.8178114960106622
AACGCACACTTAATTTTTGA	1.1024182470975543	0.14514115692695456	-0.838209419459039
AACGCACTAGGCGCATGGGT	0.3282264160175784	0.043213328407982685	-1.3643822818593219
AACGCAGGCCAGTGTTCTGG	0.3772900985706715	0.049672909123016515	-1.3038804045492467
AACGCATAACCAACGCTTGA	0.082602486168209	0.010875201348545615	-1.9635626935684698
AACGCATCATTAAGATGGAG	0.1574860719743062	0.020734154887595696	-1.683313661536211
AACGCATGTACAGCATCTGG	1.1842405267698146	0.1559136385738243	-0.807115893160865
AACGCCAATCATGTGCTAAA	0.9603930804726172	0.1264425395456126	-0.8981067901215256
AACGCCATTCCTTTAGTAAT	1.565418815578951	0.2060984554333543	-0.6859252629480299
AACGCCCATAGTGGCAAGGG	0.9310348625142862	0.12257732257283079	-0.911589869070909
AACGCCCGACCTAAGGTCGG	1.9557365240235751	0.2574865415085636	-0.5892454660453801
AACGCGCCGGGCATTTGGAA	1.1989453680485258	0.15784963489939172	-0.801756418278339
AACGCGCTCTTGTTGAAGTT	0.0930465340859211	0.012250234102011228	-1.9118556118512673
AACGCGCTGTAGCTACGGTC	0.6492581448539226	0.08547942537820466	-1.0681384059735004
AACGCGGCGTAGTAATTCAC	1.2920754240258772	0.17011086524895497	-0.7692679464287804
AACGCGTGCCTGTGGTCGGG	0.2085441132561429	0.027456307030469477	-1.5613578773011905
AACGCGTTTTTCGGACTGCG	0.1323798410660828	0.017428742073821443	-1.758733957130546
AACGCTGATTAAGTGTGGGT	0.8432996725831252	0.11102636448288548	-0.9545738807640911
AACGCTGGCAACAGGCCGGT	0.0444151425125168	0.0058475675509857515	-2.2330247525284874
AACGCTTCTATTCAGGGGAC	0.5092352019060018	0.0670444149007522	-1.173637394975874
AACGCTTGTTACTTATGGTC	0.4801152722647617	0.06321057026974339	-1.1992102915598255
AACGGAAGATCCGTCACAGG	0.6840796262688669	0.09006391961329348	-1.0454491563139876
AACGGAAGTCCCAGCTTAGC	0.7540924376324766	0.09928160125796578	-1.0031312269576484
AACGGACGGTTACACGTTGG	0.51977756220632	0.06843239117450993	-1.1647382845579566
AACGGAGAAATGCTTTTATT	2.4697343785497456	0.32515799330130524	-0.48790556534059826
AACGGAGGGGCGGTCAGTGG	0.5823191493998174	0.0766664333315688	-1.115394740479891
AACGGAGGGGTGATATGTGT	4.202342088396929	0.5532680487814812	-0.2570644095591375
AACGGAGTCGCTTGTCAATG	1.373691175131155	0.18085615594971213	-0.7426667042123402
AACGGATAAGAAGTTGATAG	0.2062102448507241	0.027149036753177185	-1.566245574553992
AACGGATATGAGCCCAATTG	0.6569755595357076	0.0864954775873806	-1.0630065990113704
AACGGATTTTAAGGCAGAGC	0.405154513921563	0.053341456420532084	-1.2729351306265453
AACGGCCAGTGAGAGGTGCG	0.4510967557377883	0.059390077392273664	-1.226286108785691
AACGGCCTACGGTCAGGGTG	0.6487482673274442	0.08541229639673235	-1.0684796015261688
AACGGCCTATTGAAGGGCTA	0.531820571583921	0.07001793850969704	-1.1547906800183256
AACGGCGAGCACGGGTACCC	1.7039759177643423	0.22434047761012835	-0.6490923598690083
AACGGCGCCGGATATACTGG	0.7833081938289312	0.10312806213251445	-0.9866231429510112
AACGGCGCTCCGATATGATA	0.2318107492186446	0.03051952416270274	-1.5154222418548855
AACGGCGGTACCGTCAAGGA	1.581929189356246	0.208272162878457	-0.6813687728567116
AACGGCTATATAAACGAATA	1.7525442226445862	0.23073483835194203	-0.636886826971268
AACGGCTTCGGCCTCAAGGT	0.0400239487885762	0.005269435849101176	-2.2782358782859786
AACGGCTTTCCAGCCGCCGG	0.3125591378996553	0.0411506204675811	-1.3856236121257048
AACGGGAAATCGACCTCCGA	1.475180530717783	0.1942179471976311	-0.7117106405003281
AACGGGACGCATCCTGGGGA	0.3191108424509881	0.04201319869587841	-1.376614251975811
AACGGGAGTGTCGTACAGTG	1.1199198867358309	0.14744537153144424	-0.8313688558683919
AACGGGATGTAGTGGGGCAG	0.8713537966025144	0.11471988826795224	-0.9403612846594989
AACGGGCTGGGGCGGTTGCG	0.6995098709662356	0.09209542042792389	-1.0357619651596255
AACGGGCTGTTTGTGAGGGG	0.5449449894407234	0.07174586091731709	-1.1442031487071456
AACGGGCTTTACGGGACGCG	1.8740269762691624	0.24672890181575446	-0.6077799742885133
AACGGGGACCATGTTGTTGT	0.5955627485064413	0.07841004679340412	-1.1056282869662195
AACGGGGCACGCTCGATGGA	1.354550614931744	0.17833616586528941	-0.7487605746990192
AACGGGGCCGCATACTGCTG	0.680350445695057	0.08957294662341661	-1.0478231388452552
AACGGGGGATAGTCAGAAGA	1.0487460865821154	0.13807483750373237	-0.8598854592125517
AACGGGGGCTAAGTCTAGGG	1.4872087586486495	0.19580154845084277	-0.7081838780027614
AACGGGGGCTCGAAAGGCAG	0.2692595030486465	0.03544991738747871	-1.45038477256001
AACGGGGTGTGACCTAGCGG	1.0092080230100176	0.1328693718788533	-0.876575118056411
AACGGGTACGTGTAGTTAAA	0.4170796622607814	0.05491148651667449	-1.2603367992836931
AACGGGTCTGCGGTAATAGA	2.691001285095562	0.3542893460254281	-0.4506419073110108
AACGGTAATTTATTTATTCA	0.4102930745974539	0.054017984265931726	-1.2674616259707865
AACGGTATCCCCGGGACAAG	0.3501173005826373	0.046095418141432004	-1.3363422410916086
AACGGTCACAAAAGGGAAGG	0.8631484202226648	0.1136395924510715	-0.9444703324690608
AACGGTCATAGGCTGGGTAG	1.1706856314377287	0.1541290407628733	-0.8121155244561328
AACGGTCCCTGAAACGGCAA	0.4667215696134131	0.06144719461493138	-1.211497940134188
AACGGTCGCTTTTTGCGGCT	1.1428557453077226	0.15046503948142764	-0.8225643965755586
AACGGTCTGTGTAGTCTTGG	0.4677537113280577	0.0615830833694676	-1.2105385704373384
AACGGTGACTTAGATTTTTT	0.078020724905383	0.010271980082750636	-1.9883458313663318
AACGGTGCAGCAAGTGGGAG	0.4312063374213554	0.05677136318484029	-1.245870677440148
AACGGTGCCCGAGCCCGCCG	0.1060610472068911	0.013963686774072689	-1.8549999016093277
AACGGTGGTACCGTCTATCT	0.2191342581511236	0.02885057448397759	-1.5398455345797448
AACGGTGTGGAGCGATCCAT	0.0864343036017833	0.011379687206708877	-1.9438696752227815
AACGGTTCGGCGGGGGCACT	0.6816087349503697	0.08973860930066789	-1.0470206651096734
AACGGTTTGGGCGGTCCGCC	0.3087000789872293	0.04064254807611494	-1.3910190718681836
AACGTAACAAGGTGCTGTCG	0.2778957673829909	0.036586942650180865	-1.4366738803639487
AACGTAGAGTTTGAGTCATA	0.4010316256199702	0.05279864902456485	-1.277377189751849
AACGTAGGCTTGACTACATC	1.2799103663273508	0.16850924938937	-0.7733762559290348
AACGTATACTTACTTCCACA	0.8006908490381459	0.10541661159563351	-0.9770909474169144
AACGTATCGGGTTGGATGCG	0.4492724699378218	0.05914989726801532	-1.2280460053213054
AACGTCAGAGTTGTCACGCG	1.1460928757672824	0.15089123059470158	-0.8213359995550842
AACGTCCCCTGAGTAAGCAC	0.488097674815917	0.06426151000553029	-1.1920490736901246
AACGTCCTCGCACCTTCTGT	0.9799138197937284	0.1290125828994803	-0.8893679298766404
AACGTCGATCTGACACTGTG	0.4018558416249381	0.05290716288927429	-1.2764855265905761
AACGTCGGCTGACACCAAGG	0.2767865309581148	0.036440903831941145	-1.4384108599000087
AACGTCTAGTCAAGCTGGCA	0.4070264987906582	0.05358791646449959	-1.2709331282999485
AACGTCTCACTCGTAGTTAT	0.11143979907283	0.014671837487924493	-1.8335154920944816
AACGTGAACCTATGCAAGTC	0.0854064701329941	0.011244365663201162	-1.9490650397162939
AACGTGAAGGGTTAGGGCAG	5.725147660970464	0.7537561694743691	-0.12276912014836353
AACGTGAAGTGGATATGGCG	1.7049214269272344	0.22446496057668708	-0.6488514435954792
AACGTGACTTATGAATCCCA	0.7377732705207815	0.0971330675223244	-1.0126328957593942
AACGTGAGTGATGGAGCAGT	0.5163837607216152	0.06798557321302631	-1.1675832363923737
AACGTGATATGAGCGGAAGC	1.7627006946582766	0.23207200970432512	-0.6343772368125045
AACGTGCAGTACTCACGCAG	0.6515842837686813	0.08578567801339984	-1.0665852119057821
AACGTGCATAGACGCGGGAA	0.4844216912767808	0.06377754078140019	-1.1953322308700836
AACGTGCGAGCGGTCAGACG	1.478605289965614	0.1946688409675185	-0.7107035568456784
AACGTGCGGTATTAACTGAC	0.1949482862387103	0.02566632027373332	-1.5906363907506091
AACGTGCTGAGCTTGGGAAT	0.5462929774244141	0.07192333306637812	-1.1431301947621109
AACGTGGACCCGCGCGGACC	0.4030474006935559	0.05306404006562847	-1.2751996877985767
AACGTGGATGGTAGATATAC	0.3630087446775197	0.04779266790604409	-1.320638725400256
AACGTGGCTGTCCTGGAGTT	0.2233292895609286	0.029402880030231966	-1.5316101280919903
AACGTGGCTTACTCCTTTGC	1.1455131543120811	0.15081490616617835	-0.8215557317700469
AACGTGGTTTTCACAGATGG	0.907104265178122	0.11942669023118684	-0.922898603484985
AACGTGTCGGGCAGCCGATT	0.7321530557337144	0.09639312650763188	-1.0159539331742868
AACGTGTGCAAGGCGTATAT	0.2601883399266558	0.03425563462441198	-1.4652679822731292
AACGTGTTGCTATTTGTCGG	0.2112992868712435	0.027819045117473344	-1.555657781149485
AACGTTAAAACGCCCGCGTA	0.4155266059939173	0.054707015678189384	-1.2619569757698714
AACGTTAGCCTAGTTGTAAG	1.0029305594035232	0.13204289940997657	-0.8792849479593517
AACGTTCGGGAGTGGCAGGG	2.3643520319282016	0.31128366225807574	-0.5068436726916005
AACGTTGCGTTGAGTAAGCT	0.0762959203781361	0.010044897371432531	-1.9980544960733455
AACGTTGGCGCATCCAAGAA	0.1119673476960913	0.014741292994232519	-1.8314644217936178
AACGTTGGGAGGAGCTGGCG	0.3134398284778901	0.04126656960916707	-1.3844016314794907
AACGTTGTGGGTATCTCGGC	0.2699948186487098	0.035546726885308244	-1.4492003825880084
AACGTTTTGGGACGAGTCGG	0.2677182525682077	0.03524700086424984	-1.4528778308291732
AACTAAAACGCTCAACTGTG	0.3996444172037989	0.052616013228257964	-1.2788820619622654
AACTAAAATGTCTGTTAGCG	0.366542252772587	0.048257879230583646	-1.3164317677710553
AACTAACGGGGTGGCCTTGG	1.6653110677197782	0.21924997672024363	-0.6590604440748992
AACTAACGTTTACGAGTGAC	0.2656900375597157	0.034979972017798705	-1.456180542270735
AACTAATACACGTTCTAATG	0.1780251568207008	0.023438270630123676	-1.6300744354654544
AACTACCGTTGGGGTGCGGT	0.9196374977829496	0.12107677892038315	-0.9169391413635574
AACTACGACGAAGGCGGATG	1.609647332718928	0.2119214524345023	-0.6738250782002172
AACTACGGTATTATCTAGGA	0.983730584545314	0.12951508696562913	-0.8876796384994803
AACTACGTTAGATGCGTGTG	0.8850977727495007	0.11652937990508905	-0.9335645645776272
AACTAGATAGCGGCGGGCGT	0.3571451853983807	0.04702068886839241	-1.3277110126089933
AACTAGGAGATCGACGCGAC	0.9483186026081712	0.12485284916163304	-0.9036015425312428
AACTAGGGCAGTTTTTCGAG	0.3587718489010265	0.04723485061991137	-1.3257374537607394
AACTAGGGCGTCATTGGCTC	1.1774541016199374	0.1550201577191263	-0.8096118255911242
AACTAGGTGCGTAGTGGGTG	0.4153858019381817	0.054688477828690546	-1.262104164389122
AACTAGGTGTCACTTGCACG	0.3716242640481647	0.048926961947597034	-1.3104517503213402
AACTAGTAAGAGGGATTGTA	2.03636473023003	0.2681018149409113	-0.5717002460090832
AACTAGTGTATAAGTTAAGG	1.4976405380940787	0.19717496597318757	-0.7051482254488531
AACTATAAATCCCTGCGTCC	0.2193868763107243	0.028883833450836793	-1.5393451678869796
AACTATAACCAAGACCCGTA	0.2775878756276445	0.03654640652362735	-1.4371553192172668
AACTATAGCGTGACAGGAGG	2.5502910160974475	0.3357638442136987	-0.4739660714614482
AACTATAGGTGGTGAACAAG	2.5040754227912827	0.32967923458556286	-0.48190840678137004
AACTATGAATTGTGTTTGAC	1.1515186863774116	0.15160557692495696	-0.8192848225615761
AACTATGTGAGCTAGTGGGT	2.886849489653758	0.3800741469088337	-0.4201316706144468
AACTATTCAGTTCATGTTGG	0.931843225672322	0.12268374929815334	-0.9112129601543566
AACTCAAACCTTGTAAGTAG	0.8168160459317236	0.10753960778058481	-0.9684315518187131
AACTCAACAATAGTGCTCAG	0.1153240197708315	0.015183222606369173	-1.8186360405863784
AACTCAATCGAATAAAAAAC	1.9915853421489849	0.2622062918854145	-0.5813568912182793
AACTCACGATTACTGTTCAA	0.0962596356049085	0.012673261635361116	-1.8971115991698628
AACTCAGGAGATTAATGGAG	0.2172165149678061	0.028598090034406564	-1.5436629708995064
AACTCAGTATGTGACCCTAG	1.4767184557299056	0.19442042589944328	-0.711258109834581
AACTCATCTCAAGAATTACA	0.607669900116282	0.08000403890698604	-1.0968880876238059
AACTCCGGTAAGCGTGCGGC	1.2335026123544677	0.16239934045078033	-0.7894157388828257
AACTCCTGTGGCTGCGCTGG	0.6983432457029985	0.09194182596334363	-1.0364868754178855
AACTCGCATGGAACTCCGGG	0.1585532778775148	0.02087466009047925	-1.6803805875584241
AACTCGGCACGGACTTAGTC	1.5704787943988892	0.20676463742180132	-0.684523735818949
AACTCGGCAGTCTCAGGCTT	3.635917805134537	0.4786942869622524	-0.3199417556297589
AACTCGGGCCGAGCCGGTAC	0.3779341455174837	0.049757702457326525	-1.303139681234067
AACTCGTTTACCTTATATAA	0.0411555484103494	0.005418418940332369	-2.2661274193027254
AACTCGTTTATTACGATGTC	0.0589392758299245	0.007759772395744038	-2.1101510169791915
AACTCTACAGTTTTCTTGCC	0.8453236775344257	0.11129283904553997	-0.953532778729602
AACTCTAGCGGACATTACTG	0.1665055099521631	0.02192162766971232	-1.6591272028459378
AACTCTTTGTGACGCCAAGT	2.3981896357152657	0.3157386220469042	-0.5006722907212542
AACTGAAACCAAACTGATGT	0.1461778646198779	0.0192453494342092	-1.7156741990941435
AACTGAAGGTTTGGGGGGAT	1.4226087524450794	0.18729650087696592	-0.727470336153969
AACTGAATAGAGTCTGCAAT	0.8298331930431877	0.10925340723611855	-0.9615650100026615
AACTGACATTGAAGTAGGTG	1.3943343311443863	0.18357397339719392	-0.7361888918232959
AACTGATTTCAGGATAGGCT	0.6746220493508793	0.08881876274182805	-1.0514952809049607
AACTGCGGATGCAACACGTA	0.8784611952341795	0.11565562755098466	-0.9368332305554622
AACTGCGGCTGTTCGGTTCG	1.2295549302608475	0.16187960019089587	-0.7908078768966197
AACTGCTCAAAACGTGCATT	1.6199026120398528	0.21327163246750422	-0.6710669067734131
AACTGCTTCAATTACCAGCT	0.7237234960179322	0.09528331536947751	-1.020983140047323
AACTGGACATTAGGGCAGCT	2.1878113130724754	0.2880408283818247	-0.5405459487539899
AACTGGATGTAAATGTGGGG	1.4188472934401568	0.186801278203407	-0.728620156399356
AACTGGCTAAGCATCGTAAG	1.2644732840580355	0.1664768483600475	-0.7786461545215395
AACTGGCTCCGCAATAACAC	0.3429116259715911	0.04514674013084944	-1.3453736029206906
AACTGGGCGATCAACATCCC	0.2017630989824122	0.026563538555874035	-1.5757140726425833
AACTGGGGGTTCACAAAGTC	0.5165184572499598	0.06800330696336059	-1.1674699672787918
AACTGGGTGTCCCGGCTACT	2.2693720798865957	0.2987788800118822	-0.5246501050443025
AACTGGTTATAGGCAAAGGC	0.8083437677554	0.10642417245505742	-0.9729597181731366
AACTGTATACGGCTGCCGCA	0.1669209257981262	0.021976320103049316	-1.6580450276876268
AACTGTCTTCAAATAAATCT	0.5550020586694607	0.07306994519022939	-1.1362612184189798
AACTGTGCGCCGTATGGTAT	1.0416188052742423	0.13713648052579583	-0.862847000472507
AACTGTGTGACAATGCCTGG	0.027834542477994	0.0036646143225811563	-2.435971725358056
AACTGTGTGATGTGGGTACG	2.1728913584636427	0.2860765108653785	-0.543517799728253
AACTGTGTTTTTCCGCCGCG	0.7308711049364144	0.09622434862107801	-1.0167150201266315
AACTGTTCGATTATACGCAT	0.6818793803233281	0.08977424167762783	-1.046848254668753
AACTGTTTCTCTAATGCGTA	0.1310937516908188	0.017259419314216606	-1.76297382002717
AACTTAACACGAGCCGGTGT	0.9860024450556878	0.1298141934651092	-0.886677820582029
AACTTAATGCTCTCGGTGGG	1.0074633835711353	0.13263967776117477	-0.8773265418806054
AACTTAATGTATGAAGGGTC	1.211309057657116	0.15947740205437222	-0.7973008477691138
AACTTACACGCTTGTCGTAG	0.1074164678016688	0.01414213747893593	-1.849484945196046
AACTTAGGTGGCAAGATAGC	1.349782672523005	0.17770843253523305	-0.7502919637724687
AACTTCAAGTCGCATTGGGG	0.8712397242990152	0.11470486984264334	-0.940418143555649
AACTTCAAGTTGGAGAGGAA	1.1638307787023738	0.15322655093272694	-0.8146659740997468
AACTTCATGACGCTTGAGGT	1.5991499897994674	0.21053940301723187	-0.6766666128376823
AACTTCATGAGTACTCAGCT	1.3309843953852565	0.17523350643600555	-0.7563828486875513
AACTTCCTCCTGCGCCCTAT	2.857208191596192	0.3761716604394574	-0.4246139258998434
AACTTCGACTGTACTTTCTT	0.224343906126547	0.029536461474986554	-1.5296415352237056
AACTTCGGGTTTAGCATAAG	0.3728143847344509	0.049083649750747124	-1.3090631515750797
AACTTCGTCTGACGATGGCC	0.3736157994513977	0.04918916166467107	-1.3081305790977105
AACTTCTGTTGGGGTCCTGG	0.6476982073076168	0.08527404857062668	-1.069183117453627
AACTTCTTAGGCTTTGATAT	0.0518310415134475	0.0068239230888973825	-2.1659658766611223
AACTTGACTGTAATTACACA	0.1543844187236224	0.02032580030676785	-1.6919523455139462
AACTTGAGAGGCTCTGTGCG	0.8882977200153916	0.11695067558801107	-0.9319972650622006
AACTTGAGTCCAGGGGCCTT	0.7540185725233157	0.09927187639407825	-1.0031737691964138
AACTTGCGCAGTCCCCCGTC	0.5772936093045616	0.07600478544472675	-1.1191590626296066
AACTTGCGGAAGTTACTATA	0.5901556256102451	0.07769816083282033	-1.1095892611168554
AACTTGCTCGCGTGTTACTG	0.8480081233114262	0.11164626531257366	-0.9521557999661988
AACTTGGGTCTCCCCGAGCT	1.987797059378092	0.261707537673407	-0.5821837686752734
AACTTGGTACCCGATTGGGG	1.5827047165475137	0.20837426651658641	-0.6811559158903198
AACTTGTGGTGGCAAGTGGG	2.692054893676583	0.35442806104470526	-0.4504719011347903
AACTTTATTGTACAGCATAC	0.7612469919489273	0.10022354892031657	-0.9990302229343768
AACTTTCACCAAATTTTTAC	0.4071297511821532	0.05360151037189047	-1.2708229726778268
AACTTTCTCTGGTTGGTATC	0.819403060923526	0.10788020659585855	-0.9670582305232303
AACTTTCTGGGGATTATTTG	1.843545041113176	0.2427157395286096	-0.6149020598082285
AACTTTGATAGGGTGACCCT	0.2092296011373244	0.027546556356799146	-1.5599326853318647
AACTTTGTATCAGCGGAGAT	0.2445180740695856	0.03219253332702674	-1.492244846033926
AACTTTGTGCGCTCGACTAC	0.1423426599347411	0.018740417620428027	-1.7272207353144873
AACTTTTCATCATTACTGCA	2.1272256020158085	0.2800642911472876	-0.5527422612096674
AACTTTTCGCGCGTTCAGAT	2.412934655709478	0.3176799081844528	-0.49801025146353656
AACTTTTCGGATCTTCAGGT	0.0982362560927285	0.01293349769836446	-1.8882840098698532
AACTTTTTTAAATTTCTGGT	0.0892619258566383	0.011751963669387692	-1.9298895598155568
AAGAAAAAAGTAGTTAAGGT	0.261115546101081	0.03437770787312698	-1.4637230831823584
AAGAAAACAGGATCGGTCTG	0.6815722223631095	0.08973380216039124	-1.0470439301282841
AAGAAACAGTGGCTTCTCCG	0.2800547732399124	0.03687119103659018	-1.4333128333115854
AAGAAAGCTGCTGGGGGTCG	1.3063337922482716	0.171988080239851	-0.7645016511473418
AAGAAAGGACGCCTGGCCGC	1.3470882069723844	0.177353687094157	-0.7511597783338395
AAGAAATGTTGAGGCGAAGG	0.8106085094231312	0.10672234170856951	-0.9717446540051833
AAGAAATTGCGCGGATTAGG	0.2788997863711627	0.036719128848933975	-1.4351076308637365
AAGAACAATGAAATGGTATG	0.0789325734451103	0.010392031390270822	-1.9832995500989226
AAGAACATGTGTCCTTTTTG	0.2879736169691044	0.03791376280407017	-1.4212031112752541
AAGAACCGGTTTATACTGCC	0.4486698055584133	0.05907055224130127	-1.2286289689724423
AAGAACCTGTCATGGGTCGC	1.4634774192935298	0.1926771498312656	-0.71516978659317
AAGAACGAACTTCTCTATGT	0.5213778628137408	0.06864308206447249	-1.1634032249620452
AAGAACGCAGCGCTGTCGCG	0.2040342213254737	0.026862547870408204	-1.570852797565252
AAGAACGGTAGACATGATAT	2.5490634784145083	0.33560223019838076	-0.47417516178960645
AAGAACTTAGCAGTCTGGCT	0.4693966349897674	0.06179938588589549	-1.2090158405696307
AAGAAGAGAGTTGCGGACGC	5.688016176321166	0.7488675469804983	-0.12559498964674637
AAGAAGAGTGGCTAGAAGCG	1.2727110515020077	0.16756140868954242	-0.7758259971797407
AAGAAGATCACGGGTCTCGG	2.04771806871394	0.2695965622265956	-0.5692856500281814
AAGAAGATCTGTTAGGGCAT	0.6416605203464505	0.08447914439245868	-1.0732504933367257
AAGAAGATGACTGAAAATGG	0.6687994479561237	0.08805217609924998	-1.0552599065198938
AAGAAGATGATCGCGAGATG	0.3776458586871276	0.049719747457765466	-1.3034710859430527
AAGAAGCTAGCATGTACGAT	0.1623411160345327	0.021373355765926454	-1.670127285219731
AAGAAGTTACCTTTGTGACG	0.6543466915516366	0.08614936852975129	-1.0647479015595347
AAGAAGTTCCTATGCGGGCC	0.6592241324146431	0.0867915181055256	-1.0615227151455866
AAGAAGTTTTACCTCCGCAA	1.090789322961001	0.14361012684155924	-0.8428149342139246
AAGAATAAATCCAGCGCTCA	1.1572113206317691	0.15235505247456324	-0.8171431389113518
AAGAATACCGGTCTGAGTCC	0.5824101791702964	0.07667841804448235	-1.1153268556484222
AAGAATAGGGGACGCTGTGT	1.3105740725051185	0.1725463431167524	-0.7630942405512527
AAGAATCCTAATCTCTGACG	0.9243003703778524	0.12169067906654728	-0.9147426854099577
AAGAATCGATGTGCAGGTGG	0.9086244458099458	0.11962683275987027	-0.9221713954938796
AAGAATCGTGCTTTGTGTGA	0.8195780624611495	0.10790324678564273	-0.9669654872923059
AAGAATGAAAGTTGGGGGGT	0.4175292908298426	0.054970683296909906	-1.2598688646309018
AAGAATGCCGTATTGATTAC	1.1402851909927847	0.15012660783064907	-0.8235423283434786
AAGAATGCGCGATACATAGG	0.9960161586798384	0.13113256966612993	-0.8822894282981506
AAGAATGGGGGGATGGTAGC	0.2696468267440102	0.03550091129056252	-1.4497604986805939
AAGAATGTCAGGCGCGCAAT	0.3074289272065901	0.04047519195645938	-1.3928110828974203
AAGAATTGCAATATGTATCG	1.1083929574329048	0.1459277697870549	-0.8358620547982167
AAGAATTTTCACTTGACCAT	0.1475842110977205	0.019430504891651625	-1.7115159143354
AAGACAACATAGTACTCCCG	0.6702601203725078	0.08824448395061532	-1.0543124322821311
AAGACAACATAGTGGGATAA	0.942094639352207	0.12403342039218021	-0.9064612798674629
AAGACACATCCGTATGATCT	1.5626231860682782	0.20573039104165317	-0.6867015484279279
AAGACACTGGGGCTACCTTT	0.5532039394783348	0.07283321008503706	-1.1376705483253535
AAGACAGCTTCACTTTTATG	0.8502440340549481	0.11194063877106329	-0.9510122191913358
AAGACATCTCCGATTTTCAG	0.1754083117991794	0.0230937444805229	-1.6365056437228063
AAGACCCGACTGCAGCAGGG	0.9109368923652564	0.1199312826991317	-0.9210675213916074
AAGACCCGGCTTGCTGCAGA	0.4134008513048853	0.054427145043136574	-1.2641844458506708
AAGACCGAACTGAGTCGATG	1.5854385561681537	0.20873419583237662	-0.6804063969108136
AAGACCGATTCAACTGTTGT	0.490481677996867	0.0645753808805014	-1.1899330235779948
AAGACCGCGAGGGTTATTTT	0.2359527893052275	0.03106485302657745	-1.5077306967715292
AAGACCTGGAGTGGGGGCAC	1.1139677578518112	0.14666173167907476	-0.8336831914648684
AAGACGACTACGAAAGTCAG	0.5281511215539723	0.06953482946824692	-1.157797606101631
AAGACGCGGTTCGATTAAAT	0.2464008144950734	0.03244040941604096	-1.4889136733879662
AAGACGGCAATCTGCTGGAC	0.1089956418501444	0.014350046908037106	-1.8431466792875935
AAGACGGGTGGGTTATGAGA	0.8941526726353956	0.11772152149813384	-0.9291441334737722
AAGACGTCTGTTGCCGGTGC	0.6150017531354913	0.08096932919715326	-1.0916794586882714
AAGACTAAATGGTTGATAGG	0.2394982999992471	0.03153164457813398	-1.5012533774099626
AAGACTCGTGAAGCCGGTCA	1.0279807637701754	0.1353409359334149	-0.8685708245326734
AAGACTGACTTGTTAAAAAA	0.436287308755834	0.05744030898625504	-1.2407832325773052
AAGACTGATTTCCGGGGACT	0.4597141647532328	0.06052462021892529	-1.2180679269972177
AAGACTGCTTAGCGAAGTGG	0.133772170368459	0.01761205207100466	-1.7541900391949918
AAGACTGGGTGTCATTAAAG	0.9943878822955166	0.1309181955673344	-0.882999989161086
AAGACTGTACCGTGAGGGTC	0.3435393157034933	0.04522937992216214	-1.3445793662277559
AAGACTGTTTCGTGAATTCC	1.8948283303968487	0.24946754716355093	-0.6029859430445629
AAGACTTTCCGCGGGCTTGG	0.1037937231092381	0.013665177525402207	-1.8643847219807037
AAGAGAACAGCTGTTCTTGG	3.2633698087174063	0.42964570911699085	-0.3668895211602713
AAGAGAACCTGTGTCAGGAC	0.7128668740610994	0.09385396432663884	-1.0275473783562012
AAGAGAAGTGCGTACTTGGT	0.6731048851894121	0.08861901735279516	-1.0524730699286988
AAGAGAATCTTTTTCAAATT	0.1442425459674989	0.0189905510498681	-1.7214624331331887
AAGAGAATGTGGGGCTCCGG	2.2174058955875813	0.2919371644197319	-0.5347106145871271
AAGAGACGCACGCCCGTGCA	0.7082870564956361	0.09325099896234465	-1.0303465070634024
AAGAGAGAACCGAGGTAAGG	0.08954083690428	0.011788684280862516	-1.9285346632210332
AAGAGAGGTAAATACGCGGA	0.6339961271316885	0.08347007283430694	-1.0784692075419613
AAGAGATCCTGTAGCTGGCG	0.4096759759094161	0.05393673886042823	-1.2681153155348908
AAGAGATCGAGTTGTGTATC	0.5555427234300406	0.07314112752875361	-1.1358383489509214
AAGAGCAGCAGGGATCCGCG	1.5709906378153584	0.2068320252265908	-0.6843822155666374
AAGAGCAGTCAAATTACTAG	0.9083330578237268	0.119588469471213	-0.9223106923077452
AAGAGCATGGGTGCCTTTCG	1.182994440518036	0.15574958250827015	-0.8075731088074607
AAGAGCCGGCAGACATCCAT	0.5749214165213835	0.07569246949212824	-1.1209473255289264
AAGAGCGGCTCATTCTGGCT	0.4667834637793553	0.06145534341950309	-1.2114403500970514
AAGAGGAAGTATGAAGGGTG	4.1796272330307245	0.5502774774661393	-0.25941826224307785
AAGAGGAATGCACTGCTCGC	0.0879701877620245	0.011581897215940941	-1.9362202935511295
AAGAGGAGGAGAGTAACAGT	0.8387973909734199	0.11043360727538822	-0.95689874152371
AAGAGGCCAGGAGTCGCAAG	1.542628426547389	0.20309793957690406	-0.6922944824786003
AAGAGGCGCAGGCACCATCG	0.2234854346497584	0.02942343763520711	-1.531306588617836
AAGAGGGCCAGGTGATTGAG	1.1293527906541958	0.1486872800280578	-0.8277261831250652
AAGAGGGGGCTTGCGTGCTC	0.3444896564411427	0.04535449899969955	-1.3433796260497293
AAGAGGGGGGTCAGGCGCGT	0.3835210018366076	0.0504932515938518	-1.2967666613148634
AAGAGGGTTGGACAGGAGCT	1.0806197055099998	0.14227122479940874	-0.8468829296735125
AAGAGGGTTGGCTCACATGC	1.626569957378835	0.21414943562313885	-0.6692830658206665
AAGAGGTGACCGGCAGGAGT	0.5133703445225061	0.0675888356639222	-1.1701250349751948
AAGAGGTGTGAGCAGTACTT	0.3086341533295458	0.04063386849715066	-1.3911118292367461
AAGAGGTTTTGTTGTGCGGG	0.9657872071303348	0.1271527144595102	-0.8956743640592262
AAGAGTCACTGGTGATGGTT	0.4331538414704272	0.05702776586281337	-1.2439136421349994
AAGAGTCTCGGGTAAAACTA	0.2585035228894602	0.03403381654889243	-1.4680893464321325
AAGAGTCTTGCTGTGTGGCT	1.3130586254191607	0.17287345207502638	-0.7622716955784199
AAGAGTCTTTGACGTTTAGG	1.72116782777893	0.2266039141197025	-0.64473259285785
AAGAGTGCCGGAAAGCGCAA	1.0453855907985812	0.13763240447329728	-0.8612793028220688
AAGAGTGCGCCGCCGACGGG	0.3177182568655248	0.04182985495721472	-1.3785136413096517
AAGAGTGCTCTAATGTGGGC	2.3939632362575027	0.31518218667534703	-0.5014383357485145
AAGAGTGCTGTCGAGCGTCT	0.5415981116453729	0.07130522079131296	-1.146878671019788
AAGAGTTAGCTGGTGCATGG	0.5030158946489068	0.06622559912647095	-1.1789741040591448
AAGAGTTTCCAATATTTGTG	2.2770712079333872	0.2997925246562647	-0.5231792005104547
AAGAGTTTTAAGGCGTGTCT	0.6700947284371228	0.08822270893291095	-1.0544196110718633
AAGATAAATGGGAGCATTTG	0.1854021375389362	0.02440950230094504	-1.6124410755667027
AAGATAAATGTTTCGCCACG	0.7649766235973816	0.1007145812973597	-0.996907648428011
AAGATACATACCACGAGGTC	1.499069610377947	0.19736311344367707	-0.704734012379572
AAGATACATACTGAGAAGGG	0.1189289766515177	0.01565784066871723	-1.8052681305489249
AAGATACGCTTTTGGCCAGT	2.4353468877555056	0.32063063699998184	-0.49399498215551957
AAGATACGGAAGTGAGGACC	0.331489664653536	0.04364295816384909	-1.3600858201667474
AAGATAGATGTAGCCTGGGG	3.9298427246904457	0.5173915808308214	-0.2861806425473173
AAGATAGCGGTCATATGTCT	0.6345276285138662	0.08354004874927447	-1.0781052756409872
AAGATAGGCGGAGGCTAGTG	0.7202447778643041	0.09482531752812312	-1.0230756943622576
AAGATAGGGCTCCAATTCGG	0.847208595862917	0.11154100187088353	-0.9525654589565055
AAGATAGTTCATCGCGTGAT	1.051113845080097	0.13838656965133195	-0.8589060559004967
AAGATATTTATTAAGCGCTC	0.1397570988404577	0.018400010221042512	-1.735181935743663
AAGATCAAAAGGGTACAACA	0.7968373629609644	0.10490927290733028	-0.9791861229170327
AAGATCAGCGCGCGTCATCC	0.3900965238028434	0.05135896555322317	-1.289383732194875
AAGATCAGTGTTGTGTACTG	0.703838720964265	0.0926653441374882	-1.0330826570521947
AAGATCATCAGTGAAGTATG	1.2252175425937788	0.16130855243683656	-0.7923426060911415
AAGATCCCTGTATGGACTAT	0.4964191909205445	0.06535709643834904	-1.1847072500621334
AAGATCGATTCAGTGCACGG	0.2015361869017474	0.0265336639760627	-1.5762027750943748
AAGATCGCTATACGTCTGTG	0.6470882060395701	0.08519373759064759	-1.0695923281180826
AAGATCTCATCTTGGGTACG	0.2269897845355782	0.02988481007533483	-1.5245494998602864
AAGATGAAGATGCTGTTGGG	0.807627852119755	0.10632991709971186	-0.9733445247212049
AAGATGAATGGCCGTACTAC	0.6941525851354255	0.09139009586937333	-1.0391008670926634
AAGATGACGACGCCATTACA	0.9484329445626236	0.1248679030883965	-0.9035491813456116
AAGATGAGAGCTGACGTGAA	0.535740863815902	0.07053407270063548	-1.1516010388783984
AAGATGAGTCGTGTCGTTGT	1.6675453879809243	0.2195441407804829	-0.6584781489064843
AAGATGATGCGTCTAACATG	1.2280310636537308	0.16167897237750326	-0.7913464598353929
AAGATGCAACTCGTATTATC	0.0669111781368126	0.008809329700130718	-2.055057135697977
AAGATGGATTGTACGGTTTT	0.8376489850889023	0.1102824115208373	-0.95749374584209
AAGATGGTGGGGACGTAAAC	0.3369407494271471	0.04436063201642893	-1.3530022749824753
AAGATGTACTGCGAGCTCAG	3.708495869729563	0.4882497023325762	-0.3113580128129887
AAGATGTGCACTGGTCTTAA	0.6768689560391998	0.08911458389419773	-1.050051216429111
AAGATGTTTGCATGTGACCC	0.8954313438774005	0.11788986760804489	-0.9285235200195304
AAGATTAAAGAGTAATCTAG	0.3219141783205141	0.04238227768421072	-1.372815707391538
AAGATTAGTGGTCCCTGGAG	0.3010314602892663	0.03963292020322331	-1.401943927125249
AAGATTCGCAGGTTTAATGA	0.0808110441295612	0.010639345337688136	-1.9730850943132145
AAGATTCGGGGTCCTGGTCT	0.1866962541286846	0.02457988190009352	-1.6094202081159974
AAGATTGACGGGATGCTGTG	0.0521548149463078	0.006866550150587696	-2.1632614036785878
AAGATTTGGTATTTATTTGA	0.5917897307398993	0.07791330232715127	-1.1083883878463223
AAGATTTTAATCTTCAGTGC	1.0503861939022496	0.13829076922887878	-0.8592068076473981
AAGATTTTAGTCGCTGGGGA	1.3319366456268182	0.17535887691323426	-0.7560722446279041
AAGATTTTTGATGGGGCATT	0.5022844586803623	0.06612930040956197	-1.1796060717293155
AAGCAAAGACAGGTTTAGAC	0.4227971178966684	0.055664229976659825	-1.2544237943059573
AAGCAAAGTGGATCAAGCAA	1.4557293667205553	0.19165706392708803	-0.7174751692715199
AAGCAAATACGGCAGTTGGT	1.589759517726391	0.20930308097306674	-0.6792243787336806
AAGCAAATCTATTAGCGCCG	1.5597120689634432	0.20534712189162047	-0.68751137976113
AAGCAACCCGCTTAAGGTAC	1.68468188691197	0.22180028202912228	-0.6540379059613688
AAGCAACTATTTCACTCAGC	0.5464881705380443	0.07194903161990901	-1.1429750469665714
AAGCAAGTATTTTTAGGGGT	1.4502812485367895	0.19093978064703673	-0.7191035806913855
AAGCAAGTTCCTGATATCGG	0.9260625476047336	0.12192268215801753	-0.913915491922996
AAGCAATCCGTTGTCGCTTC	0.1036952022403711	0.013652206556419744	-1.864797149514797
AAGCAATGGATATCCATTGT	0.1399718655691067	0.018428285779386728	-1.7345150614807674
AAGCACATATGACGAAGTCA	0.4551415644005893	0.05992260505172844	-1.2224093145509425
AAGCACGAAGGTAGGGTAAG	0.84114262707917	0.11074237419080493	-0.9556861699435301
AAGCACGAATGTAATGAATA	0.385186990983651	0.05071259084450939	-1.2948842013091348
AAGCACGATCCAGGGTTCGT	0.4252407750737638	0.05598595472200966	-1.2519209114187142
AAGCACGCTGCGGTTGCAGG	0.8352763696817735	0.10997003992680753	-0.9587256172665024
AAGCACGGCGACGCGGCATG	0.6039872361815264	0.07951919016153862	-1.0995280515253048
AAGCACGTATCGGCATGTAA	0.4145402183680837	0.05457715077295143	-1.26298914063175
AAGCACTGCTTGATCCTCGG	1.1521452173098037	0.1516880641521208	-0.8190485911104926
AAGCACTGTTCGGTTTGCGA	0.1949720735627567	0.025669452043133346	-1.5905834019628953
AAGCACTTTTTAGACGATCG	0.2907750569574042	0.03828259218623412	-1.4169986630043212
AAGCACTTTTTTTTAACGTA	0.6069355879269027	0.07990736151526773	-1.097413209194283
AAGCAGATTAATGTGCTTAT	0.9111614554277344	0.1199608480140899	-0.9209604728346671
AAGCAGCGCTCACTATGTTT	0.8853740971475254	0.11656575996585278	-0.9334290005347387
AAGCAGCGTGGGCATGTGCG	1.5075946569051797	0.19848549609570257	-0.7022712228844357
AAGCAGCTGCAGAACACGTA	1.2823250545487783	0.16882716016687993	-0.7725576847142271
AAGCAGGGTTTGTCGCAGGT	1.8872896356768527	0.24847502470099186	-0.6047172575529667
AAGCAGGTGGCTATCCATCT	0.7950351170025374	0.10467199448404427	-0.980169500441359
AAGCAGTCGACGGTGAGGCT	0.9938504209425092	0.1308474349800669	-0.8832347864740164
AAGCAGTGTGACTCCGGGGG	0.7091912134429804	0.09337003761734387	-1.0297924662225812
AAGCATAGCGGCGGGCGGGG	0.2681455437944499	0.03530325677536598	-1.4521852284839039
AAGCATAGGGTCTGCCCGTG	0.3181822988116843	0.04189094936045555	-1.3778797972578969
AAGCATGCAGTAGGCGTGAC	0.596628569115214	0.0785503696124804	-1.1048517670812579
AAGCATGGTTGCGGCGCGGC	0.6923059335183688	0.09114697112715657	-1.040257758655941
AAGCATGTCGGAAGGTCGCA	1.430318632977044	0.18831156116204747	-0.7251230161769046
AAGCATGTCTTAGTTGGTAT	1.417912122295144	0.1866781563099975	-0.7289064969895194
AAGCCAAGGTGGAGCGATTG	0.8789755085257863	0.11572334053229938	-0.9365790382645955
AAGCCAGGGACGGGTGTGTT	0.1076897492150674	0.014178116909258071	-1.84838144688395
AAGCCAGGTAAGTGGGCCAG	1.8802666023665875	0.24755039270903045	-0.606336380375803
AAGCCAGTATATCTCGCTCG	0.6694496866900007	0.08813778462610637	-1.0548378698318739
AAGCCATATAGGGTCCTGCT	0.9350635224110616	0.12310772413305773	-0.9097146973276174
AAGCCATCACCTTGTTCCGG	0.3056914934320157	0.040246446515434964	-1.395272458820726
AAGCCCATAGGGTCCACGAG	2.313050616174782	0.3045294681452282	-0.5163706759912206
AAGCCCCCTGAATAGGGAAC	0.5582689174188378	0.07350005024305292	-1.13371236404134
AAGCCCCGGGCTATATGCCA	1.2008221081409258	0.15809672100212932	-0.8010771374393851
AAGCCCGATCGAGAGAGTTG	0.3250365964423532	0.0427933661071451	-1.3686235507616475
AAGCCCGGGGCGCGAAAGTG	0.1671026141404289	0.02200024065794886	-1.6575725684574498
AAGCCCGTTGTATCACCCCG	0.9899294515882684	0.13033121164119532	-0.8849515672472327
AAGCCCTACTGGGGCAATCT	0.4840830985125419	0.06373296264995314	-1.1956358927139124
AAGCCCTTTAGAAGCTGTTG	1.3093844162233303	0.17238971645573806	-0.7634886446582445
AAGCCGAATAGCGTAAAGCT	0.5045491993516653	0.06642746953188725	-1.1776522911271639
AAGCCGAATAGGGATACGTC	0.341895920105434	0.04501301527197699	-1.3466618941461688
AAGCCGAATGATGCTGGGTT	1.2462292644229875	0.16407489417995252	-0.784957867169028
AAGCCGGGGATCAGGCGTTA	0.1423899572769068	0.018746644649942072	-1.7270764527584435
AAGCCGGTTGGGGGGGCGGG	0.0488224597992087	0.0064278220339088945	-2.1919361559848096
AAGCCGTAACGGTCCCGTCA	2.124323542707561	0.2796822145202192	-0.5533351502938901
AAGCCGTCCCGTACAGAATG	0.7886860573037209	0.10383609588339004	-0.9836516492048685
AAGCCGTTGATGCAAGGGTT	0.1294332468228156	0.017040802107671494	-1.7685099669204287
AAGCCTAACTATGTTGACTG	1.0502150746529917	0.13826824016980782	-0.8592775646701393
AAGCCTCATTTGCTCGTGTG	0.6295900959384565	0.08288998767468116	-1.0814979249411982
AAGCCTCGCGTCTGTTACAG	0.5105775208177715	0.06722114067641141	-1.1724941222552954
AAGCCTGCACCTCATTTAGG	0.1713923635415014	0.022565016497461315	-1.6465643446276024
AAGCCTTATGACCCTCGAGA	1.1328564408873898	0.14914856035397042	-0.8263809342787474
AAGCCTTATTTGAATCGGGG	0.5619187354068108	0.0739805745873677	-1.130882299958255
AAGCCTTCCGCGAACACGGT	0.07008268895269	0.009226881523347285	-2.034945055858602
AAGCCTTCGGTCGCGGATTT	0.5151818978725266	0.06782733947111981	-1.1685952178114727
AAGCCTTTTGGCTCGTAGAA	1.0400566693212094	0.1369308142824283	-0.8634988092294557
AAGCGAAGGTGTGGCTGCTC	0.4505216818276767	0.059314364845922174	-1.2268401157786941
AAGCGACAGGAGTTATGTTC	1.7386261914675123	0.22890243113943046	-0.6403495947224319
AAGCGACTTGGAGGGCCTCT	0.1242513346214508	0.016358566727424355	-1.7862547501536143
AAGCGAGGAGACCCAGGCAG	0.6895836995865595	0.09078856978235947	-1.0419688254097768
AAGCGAGGTAGTGGCTGGTG	2.0882017678430795	0.2749265274587169	-0.5607833533791272
AAGCGAGTGTTGGGAAAGTG	0.908551516112874	0.11961723104959815	-0.9222062550404352
AAGCGAGTTGTCATGTGGGA	1.0592899822109	0.1394630159143383	-0.855540947328486
AAGCGAGTTTACCAATGTAA	1.8565423604836309	0.24442692852184655	-0.6118509495579371
AAGCGATATTCGCGGCCGGT	0.4272750183346564	0.056253777230512364	-1.2498483109891727
AAGCGCCGTGAAAAGAGTGG	0.8362162571854141	0.11009378276217761	-0.9582372058994393
AAGCGCGCTGTGAGGATTTT	0.4183074507305499	0.05507313354985173	-1.2590602123385306
AAGCGCTACACACCAATGGT	0.2648072139041114	0.034863742041495026	-1.4576260004517012
AAGCGCTATAAGCGGGTCAA	0.608753039823594	0.08014664190784046	-1.0961146695849107
AAGCGCTTAAGGAGCGCGTG	0.1144280018364371	0.015065255509972052	-1.8220234982003871
AAGCGCTTCCTGTTAACAGA	1.3546509991895557	0.1783493821626016	-0.7487283908046718
AAGCGGACGTTAAGAGTAGC	0.806895422145418	0.10623348751491213	-0.973738560933784
AAGCGGAGGTGTGACGTATA	0.4061765737027694	0.05347601781724641	-1.2718409406843065
AAGCGGAGTGGAGCGCATGG	0.5508423574794672	0.07252229111721704	-1.1395284841704711
AAGCGGCCAGGCGGATTGAT	0.505911881313379	0.06660687624704943	-1.1764809335624864
AAGCGGCCGGGATGCAAATA	0.6872978921125025	0.09048762706649788	-1.0434108005086522
AAGCGGCTTGCTACGAGTTG	0.3296817348594099	0.043404931423405485	-1.36246092559567
AAGCGGCTTTGCGGTTTAGC	1.2474116487305165	0.1642305634341388	-0.7845460171580474
AAGCGGGACCGGGGCTACAG	1.2125596906338871	0.15964205672841944	-0.7968526856734727
AAGCGGGAGAGAGTCAACGC	0.395963285408941	0.05213136619986113	-1.282900893425444
AAGCGGGCGGTGTTCTTGGT	0.1112306683981168	0.014644303955930893	-1.8343312655175237
AAGCGGGGTCTCGCATGTCA	2.622070462622966	0.3452141158685077	-0.46191145421273483
AAGCGGTTTCGTCCTGAGAG	0.1225825848108442	0.016138864015889282	-1.7921270377052403
AAGCGTAGGTGGTAGGGTTG	0.8992377008402417	0.11839100141521676	-0.9266813059258713
AAGCGTAGTTAGACATGCGC	0.7102378169596668	0.0935078303703717	-1.029152019670236
AAGCGTATATTAGCGTACCG	0.8593300646350976	0.11313687894011766	-0.9463958061310582
AAGCGTCGCCGTCAGCGTCT	0.1937913214553894	0.025513997679638887	-1.5932214883057756
AAGCGTCGTCGAGACGGGTT	0.9427805000116374	0.12412371879740207	-0.9061452212525757
AAGCGTCTACATATTGCCAC	0.1738981442139426	0.022894920240220332	-1.6402608650994865
AAGCGTGCAGTATGGGTGTA	2.455298644162182	0.3232574268006894	-0.49045148846920633
AAGCGTGGCATGATGGTCTG	1.3627284700910949	0.17941283831890148	-0.7461464831895693
AAGCGTGGCCTTAGCTTATT	0.1193304696302463	0.01571070005814056	-1.803804462661259
AAGCGTGGCGCACCATTGAT	0.4857785361144237	0.06395617899790679	-1.1941174906683651
AAGCGTTCGTGACGTTCAAA	0.5561061757923442	0.07321531001616553	-1.135398094347349
AAGCGTTTCCAAGTGGGTCC	0.1546176001702228	0.020356500292932435	-1.6912968841993157
AAGCTAATAGTTTGTGTATG	0.2591802450541228	0.03412291180666401	-1.4669539163201706
AAGCTAATGTCGGAAGGGAG	0.7095029691750949	0.09341108246375933	-1.0296015952117639
AAGCTACATTGAATGACCGT	2.9606835337479898	0.38979492086068596	-0.4091638241628515
AAGCTAGAAGCGTATGGGGT	0.2496501341888729	0.03286820532818705	-1.483224008645594
AAGCTAGATTATATTTGCTC	0.6076757943312894	0.08000481492206707	-1.0968838751185663
AAGCTAGGTCTGGAGCGTCA	2.273397335318757	0.29930883335027125	-0.5238804658572027
AAGCTATCATCCATAGCAGC	1.65428039724428	0.21779771095930497	-0.6619466889648478
AAGCTATCTGGCTGCGATAT	0.5137507193306928	0.06763891469687675	-1.1698033695092318
AAGCTATTCGTGGGTCGCGC	0.4533161826583058	0.05968228063891517	-1.224154589523802
AAGCTCACGAAGTTCGTAGG	0.2117260650253905	0.02787523347902045	-1.5547814863392782
AAGCTCAGAAAACAAGATTA	0.2833440450947388	0.037304246933218974	-1.4282417227578466
AAGCTCAGTGGATACCGTCG	1.1837639509159228	0.15585089399300894	-0.8072907021768938
AAGCTCCTGTGTTGCAGAGG	0.6116765699730667	0.08053154532296668	-1.0940339671338486
AAGCTCGCCAGTGTGGGGTG	1.0991383493920286	0.14470933520336154	-0.8395034516277808
AAGCTCGGATGTTGCTAACT	1.7449153909867685	0.22973044872420154	-0.6387814391257387
AAGCTCGGCAGCGATTTACA	0.646292057784107	0.08508891904361474	-1.0701269935176816
AAGCTCGGGAAGTGTACGGC	1.2478763211388677	0.16429174084218487	-0.7843842685602029
AAGCTCGTCAGGGTGGAAGG	2.1970066397208585	0.2892514581510447	-0.5387244430404953
AAGCTCTACACGAGTACGCT	0.4664593723661555	0.06141267449345278	-1.211741988882996
AAGCTCTTGTCAAATTGACC	0.2420007341441921	0.03186110772688635	-1.4967391289959304
AAGCTGACTGTTTCATACCA	3.8231373054641824	0.5033430579243378	-0.29813591677335205
AAGCTGCGCGCGTCGGGCAA	0.0984274899576904	0.012958674988814126	-1.8874394023593155
AAGCTGGGGGTACCAGCTGA	0.45603296217403	0.06003996387126897	-1.2215595777630985
AAGCTGGGGTACGCACGAAT	6.9512044147582825	0.9151752099985804	-0.038495752435051156
AAGCTGGGTGGACGTTGTCT	1.7350227280120598	0.22842800969707372	-0.6412506442482148
AAGCTGGTGAACTAGTCGCG	0.5204025738578615	0.06851467837760765	-1.164216376602506
AAGCTGGTGATACGCCTGGT	1.1566841626751336	0.15228564840227876	-0.8173410232127567
AAGCTGTACTGTGCAATCGC	1.63354942989725	0.2150683325288547	-0.6674235320599893
AAGCTGTAGATTAAACGGAG	2.237361335436322	0.2945644391716312	-0.5308196838467942
AAGCTGTTGGGAAAGCAACT	2.099843693705269	0.2764592693132215	-0.5583688441622293
AAGCTTAAGTGGTCATTTGC	1.4742032384279276	0.19408927975768364	-0.7119984515805032
AAGCTTATGTAGTTTAGCAC	0.1830983812835713	0.02410619650111662	-1.6178713076185838
AAGCTTCGAAGGGAAGTTAA	0.3350803784864694	0.04411570102825439	-1.3554068151500784
AAGCTTCGGGAAAGATTAGT	3.273644487512853	0.4309984432279784	-0.3655242985137918
AAGCTTCTGCAGGATTTGGG	0.6024524241493724	0.07931712130554976	-1.1006330562393223
AAGCTTGGCTAAATTGACCA	2.1921944404271225	0.28861789808915816	-0.5396767404624212
AAGCTTGGTGCTCACGGGCG	0.7035318959477389	0.0926249484546428	-1.0332720206954271
AAGCTTGTACTGTTCGTGAG	0.4216587480785291	0.05551435554120806	-1.2555946974869936
AAGCTTTATGCAAGGCGTTG	0.3173798731230248	0.041785304344957495	-1.3789764302838294
AAGCTTTGGCTCTGGGATGG	1.560489476200445	0.20544947305106373	-0.6872949683048052
AAGGAAAAAGATTGTACCAA	1.4211233080771513	0.18710093162302863	-0.727924050032148
AAGGAAACTGGCTCTCTGTC	0.1871071993761647	0.02463398574753067	-1.6084653141813825
AAGGAAAGTGCACGTATGCT	0.4716255748584341	0.06209284157942254	-1.2069584649080067
AAGGAAATGAAACGCCTTGG	0.7573836681227477	0.09971491502279949	-1.0012398765165003
AAGGAACTCCGTCGAGCGCT	1.0217204533710078	0.13451672180556526	-0.8712237250557472
AAGGAACTGGTGCTCAGCGC	0.8807228264686467	0.1159533872939651	-0.9357165599920104
AAGGAAGGTTCCATCACGAG	0.2255637921572569	0.029697068096187187	-1.5272864251777492
AAGGAAGGTTTGTCTGTGCA	1.6980425272635775	0.2235593047984049	-0.6506072495780775
AAGGAATCAGGGTTGTTCTG	0.1267511866959318	0.0166876899283435	-1.7776037784082248
AAGGAATTGAGAAACGTACG	0.4141781500191077	0.0545294819147886	-1.263368628530258
AAGGAATTTGGATTCCTACT	0.8842555475182153	0.1164184949983999	-0.9339780193623817
AAGGAATTTGTTGGGGGAGG	0.3585633759759699	0.0472074036853107	-1.3259898842573539
AAGGACAAGCCTAGGTTGTA	2.118737811362807	0.2789468134945239	-0.5544785953206458
AAGGACACAGCCTCGAGCGG	0.8391632807740727	0.11048177925468403	-0.9567093402742025
AAGGACAGTGAGGCGGAAGG	1.6626836525999011	0.21890405894245799	-0.659746185622708
AAGGACATCGAAAGGAGGAT	0.5306970086008401	0.0698700134987731	-1.1557091728406603
AAGGACCAATGCGGCTTCAG	0.2104224948032241	0.027703609242321823	-1.5574636471119387
AAGGACCGTGATTCATGTCC	0.0909425774180233	0.011973233330564595	-1.9217885540210555
AAGGACGAGCGAGACCTAGG	1.3837628581868724	0.18218216423627406	-0.7394941430212122
AAGGACTTCCCACCCGACGG	1.725561325863081	0.22718234920690186	-0.6436254138933457
AAGGACTTCGTGATTGCTCA	0.0562040923343058	0.007399666149310982	-2.13078787388831
AAGGAGACATTATTCAGCTT	0.7356150338217182	0.0968489204009855	-1.0139052161065423
AAGGAGAGGGCAAAGGGTGG	1.3160644893430349	0.1732691953136971	-0.761278641524049
AAGGAGATCATAGCGCCGAT	0.4028645696226724	0.05303996906243156	-1.2753967379218951
AAGGAGCTACTAGCACAGCG	1.6931196134619375	0.2229111683887411	-0.6518681717705817
AAGGAGGAGCCTTACAGTTG	0.6951482487249976	0.09152118202082356	-1.038478379484113
AAGGAGGCCACTGTTTCAGG	2.23101546330528	0.29372896023681233	-0.5320532320574068
AAGGAGGCGGTAGGTAACAG	0.605825583824617	0.07976122162686913	-1.098208202969404
AAGGAGGGATGCCATTCATG	1.658437568540583	0.2183450319539252	-0.6608566852152402
AAGGAGGGGTTGGGGAGTCT	0.0633292103607064	0.008337738315946091	-2.0789517395436197
AAGGAGGGTGAGGGTACGCA	0.4593410370309568	0.060475495316071715	-1.218420565923407
AAGGAGTCGGTGCCCATGAG	2.764988084140124	0.3640302312465519	-0.43886254844331435
AAGGAGTGGTTATCTTTTCG	0.1279540623676996	0.01684605701551692	-1.773501733771367
AAGGAGTGTGGGGGAGAACT	0.6907398836630647	0.0909407895908816	-1.0412412793647554
AAGGAGTTGAGGGCGTAGTC	1.093115643563763	0.1439164033972647	-0.8418897029437661
AAGGAGTTTTTGGTATACTG	1.0014188164143052	0.13184386775660092	-0.8799400650469102
AAGGATACATGGAAGTCAAA	1.047009612413763	0.137846218401652	-0.8606051435939163
AAGGATAGGCCCCGCCGGGC	0.4963694236266525	0.06535054422222632	-1.1847507913776116
AAGGATAGGTAGGTGTGGAG	3.753932063250102	0.494231698468154	-0.3060694037572385
AAGGATCAAGATAATCGTTG	1.2154353392572907	0.16002065620209022	-0.795823952996831
AAGGATCGCGGCATGGGCAC	0.5984982044780234	0.07879652032733307	-1.103492960632337
AAGGATCGTGAACGTTACGG	1.6143811396528671	0.21254469158794492	-0.6725497372875542
AAGGATGACGACAATGTTCG	0.782480319889829	0.10301906667491265	-0.9870823890290312
AAGGATGGCGAGAAAGCCAG	0.2131569517567424	0.028063619834350316	-1.5518563114726251
AAGGATGTGTATCATGATAA	0.8940069479702182	0.11770233581561061	-0.929214918449984
AAGGATGTTGTGAATGCTAG	0.2729045414652617	0.035929812467430086	-1.4445450495521788
AAGGATTCGCGCCTCTTACG	0.5591515163968762	0.07361625063896646	-1.1330263054478025
AAGGCAAAGTACTCGCAATA	0.2291790085930396	0.030173036901504333	-1.5203809760964937
AAGGCAAGGGTCTTGGTGGG	0.2861102176092837	0.037668433103102875	-1.424022444804145
AAGGCAAGTTAGGTTTTCGC	0.7798082232788013	0.10266726626289457	-0.988568001850003
AAGGCACACTTATAGGAGGC	0.2916572371086002	0.038398737440632526	-1.415683055100718
AAGGCACATGAGGCGTGGGG	0.0819060069044951	0.010783504928990502	-1.9672400588227557
AAGGCACATTACAGGATATA	1.637169852313609	0.2155449867383238	-0.6664620737481666
AAGGCACCGTGGTGGGGTTT	0.2671580640926702	0.03517324809060814	-1.4537875246971808
AAGGCAGAACGGTTTGCGAT	0.5729476813799235	0.07543261330537415	-1.1224408462222284
AAGGCAGCGAGCACGCATAG	1.9484314978190649	0.25652478315823174	-0.5908706708292591
AAGGCATAGTCTCATAGGAC	0.3272159975961336	0.04308029967859172	-1.3657212842898858
AAGGCCATCTGCCGCAGGCT	0.613777750767966	0.08080818063110612	-1.092544671117648
AAGGCCCATAATGGTATGGA	1.402248725104019	0.18461595932104913	-0.7337307586433831
AAGGCCCCCGAGTGGTATCC	0.6410356400081774	0.0843968744776812	-1.073673636576128
AAGGCCCGGCCATGTCGGAG	0.3153786124496461	0.04152182422730585	-1.381723574368439
AAGGCCCGGGGGGTGCAGCC	0.3256140479733632	0.04286939168409893	-1.3678526790765726
AAGGCCCGTAGGTGGAAGAG	0.0921403845936973	0.012130933114390242	-1.916105791809071
AAGGCCCTACTTCTCTCAGT	0.1721631517573247	0.022666496215966333	-1.6446156078697611
AAGGCCGCATCCGTCGACAG	0.2253712962860029	0.0296717246536861	-1.527657209806825
AAGGCCGGCCATTGTGCCTC	1.018201044374775	0.13405336672707555	-0.8727222743134776
AAGGCCGGGCGAATTGTGGA	0.7328299431612694	0.09648224352343174	-1.0155526063386882
AAGGCCGGGCTGGCTGGGGG	0.8388901883191897	0.11044582470208651	-0.9568506975663705
AAGGCCGGTAGGGCCCGTTC	1.3240846540831694	0.17432510670866236	-0.7586400602806861
AAGGCCGTATTACATTATGG	0.4685061435170511	0.061682146387253375	-1.2098405223124582
AAGGCCTTAACCGGGTTGTA	0.3465984078521619	0.045632131032979556	-1.3407292490828513
AAGGCGAACTGGGTGTGCCT	1.201753229873722	0.15821930976178897	-0.8007405144462321
AAGGCGCAGCCAGTCGCGGC	0.3391785338935184	0.04465525216377992	-1.350127453872805
AAGGCGCCTTTTGATCCGTG	0.0954103431852544	0.012561446283354358	-1.9009603544906015
AAGGCGCGAACAGCGCAGTC	0.0984264128563492	0.012958533180806864	-1.8874441549109515
AAGGCGCGATTAGGGAGCAT	1.1957444988661436	0.15742821783964522	-0.8029174209370058
AAGGCGCGCCGCCCCCAACG	0.1241215379330756	0.016341478075666584	-1.7867086643841212
AAGGCGCGCGCGAGGATGAG	0.134023384204564	0.01764512614874633	-1.7533752324296232
AAGGCGCTGGTAATACACCC	0.0750560513242575	0.009881659843940894	-2.005170099894289
AAGGCGCTTAAATCGTGCGG	0.0723691126984279	0.00952790537573304	-2.021002564602636
AAGGCGGAGTGTCGCGAGTA	0.1282865038940028	0.016889825292997127	-1.7723748427131663
AAGGCGGATGTACTCATAGG	0.4747675676018845	0.06250650713969527	-1.2040747687717863
AAGGCGGCCCCGGGGAAAGC	0.4037243556259046	0.05315316596891172	-1.2744708624317687
AAGGCGGCGCGGAAGGTGAC	1.9051723362609911	0.25082940867331244	-0.6006215456890969
AAGGCGGCGGAAAAGAGTGA	0.3272101560839633	0.04307953060221183	-1.3657290374534394
AAGGCGGTCAGCTGCGAGCG	0.7615398199098932	0.10026210179183066	-0.998863195523617
AAGGCGGTCTTCCATTCTAA	0.9406566192200568	0.1238440948741982	-0.9071246965847358
AAGGCGGTGGCTGGGAGGGT	1.1858269930743166	0.15612250807999156	-0.8065344804720649
AAGGCGTAATTTTCCTGTGC	0.288692135853532	0.03800836089552434	-1.4201208588730372
AAGGCGTGAGCGTAGGGTGT	0.5697756689172891	0.07501499543681513	-1.124851912814915
AAGGCGTGTCGAAGCTTATA	0.9312273095687456	0.1226026595882557	-0.911500108675879
AAGGCTACTGGCGTGTGAGG	0.6208979966286075	0.08174561134267018	-1.087535553907102
AAGGCTAGTCAGCGACTTAA	0.0911822693980718	0.012004790474490636	-1.9206454154958859
AAGGCTCTACGCAGGTGGCC	0.3862975550122609	0.05085880445116754	-1.2936338530939206
AAGGCTGCGCGGGGGCCTGG	0.3837204692331175	0.0505195128869453	-1.2965408455975385
AAGGCTGCTGTGTGCGGAGG	1.943054600362241	0.2558168765904516	-0.5920708079092197
AAGGCTTGAGATGGCAGTCG	0.4522827234764158	0.059546218430500876	-1.2251458138103237
AAGGCTTGATACACCTGGTA	0.1535620186761041	0.02021752552569646	-1.6942719998972215
AAGGCTTTGACGCTTTTGTG	0.3733856127061414	0.0491588559521126	-1.3083982327722798
AAGGGAAGCGCGACTCACTA	0.6381286284548712	0.08401414585253576	-1.075647583599224
AAGGGAAGGCATACGGGTAG	0.7515729287701871	0.09894989010194746	-1.0045846838036616
AAGGGACATATCGCGTATCA	0.5187139222392212	0.06829235545232833	-1.1656279078950513
AAGGGACGGTCTTGGTGAAG	0.2699074782455949	0.035535227903694025	-1.4493408948831739
AAGGGACGTAGTCTTAACAG	0.3768433427524059	0.04961409056073525	-1.3043949649670634
AAGGGAGCGTGGTTAGTGCG	0.9434799475000328	0.12421580600472348	-0.9058231382667242
AAGGGAGGACTTCTGATGTA	0.8728842486334073	0.11492138309894749	-0.9395991558385812
AAGGGAGGGGTGCCCGTTTA	1.3183119651941562	0.1735650914003738	-0.7605376186565862
AAGGGAGGTTACAAATTTCC	3.760965321375128	0.4951576766292736	-0.3052564835192087
AAGGGAGTAATCGACTGCTG	0.6672821665597316	0.08785241527541031	-1.0562462941986932
AAGGGAGTGAATACGAAGGA	2.362812466679907	0.31108096760757414	-0.5071265588554739
AAGGGATCGAAGGATGGGGG	0.5047634174195381	0.06645567285516094	-1.177467940461865
AAGGGATGTATAGTCTATCG	2.057830830121012	0.2709279787685597	-0.5671461430016957
AAGGGATTGCGCGCTGGAGT	0.827989206252203	0.10901063333709594	-0.9625311371567296
AAGGGCAAGGCCCAATGTAG	0.2922257162503918	0.03847358173910609	-1.4148373807033143
AAGGGCATAGGTACGTGGCA	0.1909436147821179	0.025139076961267777	-1.5996506724729465
AAGGGCATGAATCGTAGCGG	0.4468483820232378	0.05883074895444043	-1.2303956227206576
AAGGGCCAAGGGTTGTCGCA	0.5513076404179086	0.07258354890586627	-1.1391618011870688
AAGGGCCGCTACAGAAAGCA	0.0459953714077502	0.006055615858120932	-2.2178416823834364
AAGGGCCGCTCCGACGGCAC	0.1429970967936549	0.01882657886012854	-1.725228592206222
AAGGGCGAAGAGTTAGTAAC	0.1463448519153979	0.019267334492355407	-1.7151783629435098
AAGGGCGACAGTTGTGGACG	1.0413298321772129	0.13709843517437495	-0.862967502169003
AAGGGCGAGGCGACCCGTGT	0.5996135467612433	0.0789433630249955	-1.1026843763939151
AAGGGCGAGTCAGGACCAGG	0.3525786809595088	0.04641947627134503	-1.3332997637885022
AAGGGCGCAGGTGTGGTCAG	0.0764868140266138	0.010070029869976533	-1.9969692412292277
AAGGGCGGGGATTTTTGGGG	0.1547240387830034	0.020370513688883877	-1.6909980191375498
AAGGGCGTGTGCACGCAAGA	0.6737783079117926	0.08870767821566145	-1.0520387875823354
AAGGGCTCACAACTAGGATG	0.8671705718303515	0.11416913714902278	-0.9424512811810297
AAGGGCTCGCGGGTGTCCAA	0.0815348175758886	0.01073463522936903	-1.9692127086160638
AAGGGCTTCCTGGAAGTTGG	0.5488594119089025	0.07226122231234859	-1.1410946965319257
AAGGGGAAGATACATGCTTT	0.7745370976948707	0.1019732853100455	-0.991513588650204
AAGGGGAGCTTGTAGGCTCG	0.1152446069308409	0.015172767344492445	-1.8189352014918085
AAGGGGAGGGCGGCATCAGT	0.1583059354328475	0.020842095708793196	-1.6810586141151134
AAGGGGATAATGGCTCTTAG	0.3616313207887199	0.047611320311947584	-1.3222897749161089
AAGGGGCATGGCAGGGCCCT	0.3419941333623922	0.045025945741676676	-1.3465371563301305
AAGGGGCGCGCAGTGGGGTC	3.5954394387598696	0.4733650238249629	-0.3248038345374465
AAGGGGCGTGGCCTGGTGGG	1.600037728257615	0.2106562800620407	-0.676425589204423
AAGGGGCGTTAACTGGGTAC	0.5967450213092562	0.07856570136720639	-1.1047670081326026
AAGGGGCGTTTGCAGTGGGA	0.7864523761486559	0.10354201596598518	-0.9848833835459748
AAGGGGCTAACCGCTAGTGC	0.3865549944016432	0.05089269816701622	-1.2933445236210392
AAGGGGCTGCACTCGGAGGG	0.378484993566888	0.04983022549782589	-1.302507147502034
AAGGGGGACCTTAATCGGAT	0.3282497473762261	0.043216400146314046	-1.3643514119484697
AAGGGGGCCTAAGGTGAGTG	0.1717974052511938	0.022618343102407495	-1.6455392123122958
AAGGGGGGTTGTGGACTTCA	0.5830289918677684	0.07675988911144685	-1.114865661324809
AAGGGGGTTGACTGCACAAC	0.6075631889696691	0.07998998963002861	-1.096964359513811
AAGGGGTAAATGTTTTTTGT	1.9541309481422264	0.2572751560914893	-0.5896021496361697
AAGGGGTAGTAGTCGGCGGC	0.9607839010290018	0.1264939938351745	-0.8979300950902737
AAGGGGTCAATGACATTCTG	0.3490449880225585	0.04595424061106466	-1.3376744061710417
AAGGGGTCAGAGGTCCCCGA	1.6380822814663305	0.21566511448764997	-0.6662200997319869
AAGGGGTCGGCAATACGGTC	2.4325368011833315	0.32026066923391483	-0.4944963931610051
AAGGGGTGAACAAGCGGGGA	1.8182772089205173	0.23938905076313047	-0.6208957173460615
AAGGGGTGTCCCTAGGCGAC	1.5352642201143654	0.20212838973105196	-0.694372683824457
AAGGGTAAGGTTTGAGATAC	3.004249453633664	0.3955306822483821	-0.402819821611765
AAGGGTAAGTGAAGAGGCGG	0.1185877436306324	0.01561291492881464	-1.8065160066546346
AAGGGTACCGTCCGCACGGC	0.7493243856292511	0.09865385349902035	-1.0058859461880194
AAGGGTAGAGAGACGGTTGT	0.1494714171791374	0.01967896891584352	-1.7059976602690305
AAGGGTAGCACGTAGCGAGG	0.2062906040266051	0.027159616606864997	-1.5660763649768874
AAGGGTAGTGCGAGTTACAC	0.3822398365931555	0.0503245771310163	-1.2982198657276889
AAGGGTATCCCAGCAATCAG	1.1585640843731284	0.15253315338588855	-0.81663575128322
AAGGGTCATCGGATCAGGAC	0.3078293277377881	0.04052790751744111	-1.3922458185896214
AAGGGTCCGAATGGCGAGGA	0.5714342119492732	0.07523335435377708	-1.1235895742985935
AAGGGTCCGAGCTGTTTGAA	0.1616104582296078	0.021277159499760043	-1.6720863508093242
AAGGGTCCGTCAACACAGAA	0.6449488980872812	0.08491208257265807	-1.0710305073853097
AAGGGTCGGGTATGGCCTAA	0.1670412119042562	0.02199215661940952	-1.6577321802806706
AAGGGTGCACGTATGCAAAG	1.8716927408427375	0.2464215832175517	-0.608321256484165
AAGGGTGCGACGCTGGCCCA	0.7370686397650927	0.09704029790121531	-1.0130478789113166
AAGGGTGCGTACTAGCGTAG	0.6254362048664197	0.08234309854477853	-1.0843727946669253
AAGGGTGTAATAGTATGAGA	0.3011419293506456	0.03964746423623024	-1.4017845839688037
AAGGGTGTTGGGAAGCACAC	0.194609193499674	0.02562167631706911	-1.5913924596250153
AAGGGTTAGTCCCCCGTGGG	1.3275817564387151	0.1747855249601855	-0.7574945367486301
AAGGGTTATACCTGAACACA	1.9983440229996527	0.26309612000695426	-0.579885556596907
AAGGGTTGCGAGGCCCAAAG	0.7914393585207149	0.1041985874559443	-0.9821381684093056
AAGGGTTGCGTGTTGGCTCT	0.470879424800158	0.06199460564856378	-1.2076460982272914
AAGGGTTGGATACGGATAAA	0.8850871060072173	0.11652797555304777	-0.9335697985024779
AAGGGTTGGCCTACGGGGGT	0.9640501471941538	0.12692401823695354	-0.8964561871979102
AAGGGTTGTACATAGAGTAT	2.939023228565731	0.3869431885333039	-0.4123527939414485
AAGGGTTTGAAATTGGAGAG	0.1378273083551002	0.018145939658976942	-1.741220537623675
AAGGGTTTTAGCGCGTGGTG	0.3390843773468922	0.04464285578867858	-1.350248031507878
AAGGTACTGGATCACAGTGT	2.263531338530364	0.2980099051151164	-0.5257693008051296
AAGGTACTTAAGCGCAATCA	0.1047709870056522	0.01379384122715236	-1.8603147772283626
AAGGTAGATGGGATGTTGGT	1.3226169240939691	0.17413186967793487	-0.7591217368745502
AAGGTAGCCGGTCCGCTGGT	0.4140528899482884	0.054512990540808416	-1.2634999922569219
AAGGTAGCTCGAGAAGAGAG	0.3110535876983858	0.04095240413852525	-1.387720597604485
AAGGTAGCTGTTTTGTTGGT	0.4492902499528482	0.059152238132707924	-1.2280288184021417
AAGGTAGGACAATGAGCGAA	1.781545296756181	0.23455303481209977	-0.6297589434730715
AAGGTAGGGGTCTCCGCGTC	0.7036096560473323	0.09263518612156046	-1.0332240215696076
AAGGTAGGTGGCATTTGCGC	1.9901489540122457	0.2620171812311674	-0.5816702297900264
AAGGTAGGTTATGCTTATCC	1.7525927799131138	0.23074123125966997	-0.6368747942582734
AAGGTAGTGCTGTTGGCGCG	0.9653324355479098	0.12709284056520154	-0.8958789135734663
AAGGTATCCAGGAGGTGACA	0.4494272948618867	0.05917028106396488	-1.227896367781648
AAGGTATCGTCTGACCCGGA	0.2040916970234314	0.026870114952428782	-1.5707304756174936
AAGGTATGCACTGGCGCGTC	0.1594852750612164	0.020997364109440524	-1.6778352207220222
AAGGTATGGATTCACGCCCA	0.0718747233936457	0.009462815528157203	-2.0239796261335687
AAGGTATTATGTAGTATTCA	0.3685386727532944	0.04852072203681879	-1.3140727450216032
AAGGTATTTCCATAAATAGC	0.8383769760334582	0.11037825667597997	-0.9571164695023281
AAGGTATTTCGACGTGTTAC	0.5943950236180876	0.0782563075554023	-1.1064806476970974
AAGGTCACTGCGCTTAGGTA	0.5553435911501065	0.07311491035612677	-1.135994048143783
AAGGTCAGCGCTTTGGGTTT	0.6326966261884727	0.08329898434695417	-1.0793602938537457
AAGGTCAGTATTGATGCTAC	1.5219029552237788	0.2003692847367969	-0.6981688521246148
AAGGTCCAGTTGGAGTATTG	0.8265635168683977	0.10882293124931867	-0.9632795801369792
AAGGTCCGATTCGTTTCGAA	0.2139660076669537	0.028170137765394926	-1.5502110291021034
AAGGTCCTCTTGGCGGCCAG	0.0987102918426324	0.012995907856529869	-1.886193376547006
AAGGTCCTTCTGAGCGCTGA	0.6122379395943279	0.08060545360279425	-1.0936355737101042
AAGGTCGCAGAAGTCGTGTT	1.435989372212456	0.1890581540775999	-0.7234045867778378
AAGGTCGCCCCGTTGCAGAG	0.5651814187360957	0.07441012991661364	-1.1283679372038904
AAGGTCGCTCCAAACGTGTT	2.337939519614357	0.3078062682611315	-0.511722540308628
AAGGTCGGCCTCGACATGCA	0.7627167411721775	0.10041705179748378	-0.9981925334783017
AAGGTCGTATTATCAGAGCG	0.9312191584880652	0.12260158644085153	-0.9115039100945205
AAGGTCGTCACCGTTATCGC	1.089075534412402	0.14338449446171908	-0.8434978105497077
AAGGTCGTGATCGTATGGGA	0.537434447060473	0.07075704490933785	-1.150230313218041
AAGGTCGTGTTTGAGGAGTG	1.6295010647372925	0.2145353366314029	-0.6685011638984731
AAGGTCTCGAAGGGATTTGT	0.5009060682477795	0.06594782556314244	-1.1807995194731404
AAGGTCTCTGTTAGGACATA	0.5491284441649643	0.07229664231106349	-1.1408818722717058
AAGGTCTGTGACTCGACGCA	0.2812388365803038	0.03702708134732448	-1.4314805197817115
AAGGTCTGTGGGGTTACTAG	0.0830392132442064	0.010932699555998616	-1.9612725866766283
AAGGTCTTCCAATTGTATGG	3.6712401404771673	0.48334472215823077	-0.3157430192870258
AAGGTCTTCTGTGCTGGAAT	0.2073806488204555	0.02730312871118492	-1.5637875835765496
AAGGTCTTTTGGGCTGTCTT	0.2454691329192803	0.032317746949092355	-1.4905589239396473
AAGGTGAACGGCGGGACTAT	0.2162739946866729	0.028474000575264394	-1.545551510524193
AAGGTGAGCTTTTTATTTAA	0.2680145180569162	0.03528600631059644	-1.4523974925445073
AAGGTGAGGGGCACGTTGCT	0.3166393702998221	0.04168781191252518	-1.379990899290938
AAGGTGAGGTACCGGAATCG	2.7759506760177937	0.36547353397873383	-0.43714406730573363
AAGGTGAGTTTAAACGCCAT	0.3395597381407769	0.04470544039825285	-1.3496396224794946
AAGGTGCCCTGGCCAGTATC	0.2948667952906733	0.03882129846862432	-1.4109299427156212
AAGGTGCCGATCCTTTAGGG	0.8436971435282158	0.11107869434314241	-0.9543692337372381
AAGGTGCGACATGCGGTGGC	2.0166051695297598	0.2655003290638802	-0.5759349363130628
AAGGTGCGGCTTGAATACTG	1.1554999787241034	0.15212974221230105	-0.8177858706548334
AAGGTGCGGTCGCCCACATG	0.8325068956699209	0.10960541909145965	-0.9601679730109864
AAGGTGGATCGGAGATAGGA	2.535199524241441	0.33377694260580043	-0.4765436677913868
AAGGTGGATCGGGGGGTAGC	1.791517231424144	0.23586591051813852	-0.6273348227586573
AAGGTGGGGTGGGCGATCAG	0.6056864563968246	0.07974290451729367	-1.0983079498516988
AAGGTGGTGACGCCTAATAC	0.1786273444213562	0.023517552885543795	-1.6286078706739635
AAGGTGGTGATGGGGATGGC	2.34218815561998	0.30836563123143895	-0.5109340320422867
AAGGTGTAAACGCGCTTGAC	1.2620452546154108	0.1661571811164373	-0.7794808842868773
AAGGTGTACATGGCGCACGT	1.4461393749602591	0.19039447370538773	-0.7203456613826701
AAGGTGTCTGTGGAAATCTC	1.486262506996413	0.19567696773031204	-0.7084602902147634
AAGGTGTGAAAAGAAGTGAT	1.2390056244875371	0.16312385090738754	-0.7874825346055426
AAGGTGTGGCCATCGTTCTG	1.2446315230381222	0.16386454022973446	-0.7855150162201633
AAGGTGTGGTTTTAGGCGTG	1.5178369815126918	0.19983397054908686	-0.6993306824365332
AAGGTTAATTTCCAGTGGGC	2.268597612019123	0.29867691584122036	-0.524798341875906
AAGGTTATCAGTATTGATAG	1.2730256777349822	0.16760283145769206	-0.7757186487363851
AAGGTTATCTCAGCCCGAAT	0.7340002832498621	0.09663632707103591	-1.014859584963577
AAGGTTATCTGGGCTGTTAA	0.5760074573365244	0.07583545444434076	-1.1201277063780941
AAGGTTATGGGTCGACTTGG	1.0445804845383886	0.13752640654160378	-0.8616139046393609
AAGGTTATTCAAGTGCGCGA	0.6231638823325906	0.0820439312166438	-1.0859535381526317
AAGGTTATTGACGTCAACCG	0.6332903300727657	0.08337714966113069	-1.0789529557868562
AAGGTTCAACCACCAGCTGG	0.3461986416059233	0.045579498980097465	-1.3412304529901078
AAGGTTCGAGTTGTCATGAA	0.8182304274442773	0.10772582110715902	-0.967680186949976
AAGGTTCGGAAGCGCGAGGG	0.4559011323200654	0.06002260753888576	-1.221685141614415
AAGGTTCGGATAGACTCCGG	0.470597962851257	0.06195754919290191	-1.2079057696257094
AAGGTTCTTGTTAGCTCATT	0.714115086689928	0.09401830034476624	-1.026787604217339
AAGGTTGCGCGAGGGCCAAT	1.328104354381445	0.17485432867439754	-0.7573236118755539
AAGGTTGCGTGCGGGTGGAA	0.0539349301418685	0.007100914902465818	-2.148685691915537
AAGGTTGGTTGTCTATGCAC	1.2020778063594966	0.15826204255107348	-0.8006232335097109
AAGGTTGTTTTCGAAGAGAT	1.6982767991532577	0.22359014834911098	-0.6505473359013374
AAGGTTTACGGGTGTCTGTG	2.0973704396713417	0.2761336479324039	-0.5588806697062537
AAGGTTTGTTAAATCTAATT	0.5678972464412354	0.07476768783637416	-1.1262860495449807
AAGGTTTTACGTGCTTAGGC	1.379149055646382	0.1815747245097253	-0.7409446060898598
AAGGTTTTAGTTCGAAATAG	0.3727459323023087	0.04907463750405967	-1.3091428996865508
AAGGTTTTTTAATATGTGCG	6.274400409453103	0.8260691773277535	-0.08298358213031387
AAGTAAAATGTGAGTGTCCT	1.1378653564659815	0.1498080195056493	-0.8244649374120646
AAGTAAGAAGGGATTGTTGG	1.3075749372838428	0.17215148575935435	-0.7640892247495803
AAGTAAGGCTTTCTTGGGCA	0.6618080951064985	0.0871317150639299	-1.0598237374123818
AAGTAAGTAGCGGCGTGTGA	2.214483063394309	0.29155235289547443	-0.5352834493710529
AAGTAATAGGTTACTCTTTT	0.7614022035897235	0.1002439836302581	-0.9989416830926905
AAGTAATTTGTCACTCATGA	0.177813826148384	0.023410447452890382	-1.6305902853864993
AAGTACACGTGGCTCTCCCT	0.6048857026387482	0.07963747962327834	-1.0988824930321612
AAGTACGCGGATTCCAACTG	0.398855969299699	0.05251220848692773	-1.2797397163631654
AAGTACGGGGCGTGCTTTGC	0.4446795508827666	0.05854520699998171	-1.2325086541127945
AAGTACGGGTCTGCTCGTGA	0.2302261032665524	0.030310894318801105	-1.518401249643908
AAGTACGTAGTTGCTTCCTT	1.4192811273160302	0.18685839550060718	-0.7284873846343829
AAGTACTTTACCGCATTGTG	1.0156138483692891	0.13371274408007053	-0.8738271984232099
AAGTACTTTTAGCTTGGGCG	2.3169619427049297	0.3050444219381279	-0.5156369121357465
AAGTAGACTAGAGGATATTG	0.7297587989973884	0.09607790567959731	-1.0173764723173426
AAGTAGAGACGTGTGGTTAG	0.5637727829978286	0.07422467306185	-1.1294517066688956
AAGTAGATGCCCAAATCTCA	1.2543402497278209	0.16514276274441111	-0.7821404541798777
AAGTAGCATCGCTTCCCATT	0.3189372092928745	0.041990338662931906	-1.376850622650714
AAGTAGCATCGGACTTTCAA	0.6982754649080443	0.09193290214244082	-1.0365290298370224
AAGTAGCCAACGATGATGGT	0.2219074989952106	0.029215691249422644	-1.5343838337330264
AAGTAGGTAAGGTGGTCATG	0.1504738710974655	0.019810949062085807	-1.703094718678821
AAGTAGGTGGTGCGGTGCCG	0.3091352360401674	0.04069983957893127	-1.390407302571395
AAGTAGTAGTGAGTGGACAT	0.6988650840626054	0.09201052967306687	-1.036162469206253
AAGTAGTCCGTGTTGATCGG	0.5941087655117628	0.07821861965170417	-1.1066898524459892
AAGTAGTGGGGCAATGGCAC	0.3086948791065519	0.040641863475057785	-1.3910263873781508
AAGTATAACTCTCCTACCGG	0.3104828793029487	0.04087726634304722	-1.3885181552370027
AAGTATAAGGACTCGGTTAA	0.55726972981158	0.07336850012975762	-1.1344903591046986
AAGTATACGGTATTAAGGAA	1.097706925993643	0.14452087819202217	-0.8400694080728052
AAGTATAGAGTCAGAGCATG	0.3134506620481032	0.04126799592528486	-1.3843866210116835
AAGTATAGTCGACCCGGATT	0.5831042957103814	0.07676980339476597	-1.1148095716072668
AAGTATATCCTGTTTAATTT	0.475002033987289	0.06253737629713864	-1.2038603431694694
AAGTATCGGGGCACAAATTT	1.0874589222132056	0.1431716560353674	-0.8441429516219827
AAGTATCTATACCTTGTTGA	1.9681710332225608	0.25912363256335263	-0.5864929767331325
AAGTATCTCTGGCGTAGGTG	0.4874310612639537	0.06417374561809396	-1.1926426115768802
AAGTATGAAATCATCTTGGT	0.3603788188324174	0.04744641957353035	-1.323796554956978
AAGTATGGCGATCCCTGGTG	0.5863209390336579	0.077193297231693	-1.112420408235079
AAGTCAACTAATACTCGGTC	0.6112980459653913	0.08048170996098561	-1.0943028049182282
AAGTCACAGCGGTACCACGA	0.3869903745013308	0.05095001903551418	-1.292855649400102
AAGTCACATAGAATCTAGCT	0.3330783582753144	0.04385212091208414	-1.358009397095208
AAGTCACTATGGGAGTGAAG	0.358936401066899	0.047256515076021785	-1.32553830849836
AAGTCACTCCGGACCGATTG	0.4476998651678838	0.05894285273088199	-1.2295688488848209
AAGTCAGAGTTGCGTTCGAG	0.2202361770114753	0.028995649893108516	-1.537667152760643
AAGTCAGCTTCTCGTCGTGC	0.7032635239628883	0.09258961538530132	-1.0334377199461957
AAGTCAGTGCTAAGGTCATT	1.6638883964210311	0.21906267198470378	-0.6594316193912912
AAGTCAGTTCTGGGCTGATA	0.5923587922034885	0.07798822329240683	-1.1079709735309096
AAGTCATATTACTGGGGAAC	0.9737255899777548	0.1281978586900571	-0.8921192288488615
AAGTCATCAATCCACTGTGT	1.289613015058097	0.1697866716977761	-0.7700964049948864
AAGTCATCCACGATGGGCTT	0.7046008079333796	0.09276567827534146	-1.0326126756423777
AAGTCATCGACGGTGGTTTG	0.0866864771801372	0.011412887641303512	-1.9426044582970743
AAGTCATGAATCGCCTTTGC	1.9219573072955096	0.25303926878888056	-0.596812076077368
AAGTCCACCTGCAGAGGAGG	0.800854637303292	0.10543817547881211	-0.9770021177950171
AAGTCCGGAAGGAAGAGTAT	0.829113358498132	0.10915863592864025	-0.9619419000117223
AAGTCCGTGCGACGCTTTGC	0.0369106819620573	0.004859552258900337	-2.3134037431752885
AAGTCCTAAGCGTATGTAGG	0.855382792771614	0.11261719268993121	-0.948395302909304
AAGTCCTCAGGATTGACTTC	0.2321925112052046	0.030569785827498225	-1.5147076039386649
AAGTCCTGGGCGGTGGAACT	1.292349004456582	0.1701468840470197	-0.7691759998657111
AAGTCGATTTGATAGTGGCC	2.021745619341747	0.26617710562740415	-0.5748293017061075
AAGTCGCCAACTCTGCGGTG	0.7316417660701873	0.09632581160833256	-1.016257323082827
AAGTCGCGATTTTAGTGCAA	0.2773448907305632	0.03651441584389123	-1.4375356427920478
AAGTCGCGTTGCGCTATAGG	0.5149534918636524	0.06779726820509681	-1.1687878050614624
AAGTCGCTATAGTCGCCAGG	0.2368342039877988	0.03118089750161913	-1.5061113883649135
AAGTCGGCGTAGCCGGAGTC	0.8466907743460446	0.11147282700690754	-0.952830984805737
AAGTCGGGGGCGATGTGTAG	1.647805269668451	0.21694521463127361	-0.6636499250791466
AAGTCGGTAAGAGCGCCTAC	0.9406946374677004	0.12384910024531018	-0.9071071441844524
AAGTCGGTTTTCGTGCTAAG	0.219979786649717	0.02896189428916374	-1.5381730359684622
AAGTCGTATGAGTCCCACAT	0.4575719397628605	0.06024258115224703	-1.2200964286373235
AAGTCGTCGTGCATAGGTTA	1.8756571022318775	0.24694351942462303	-0.6074023666073362
AAGTCGTGGCTTCGTTCAAC	0.8031184637089721	0.10573622423160378	-0.9757762020135351
AAGTCGTGTCGACTGTCCGC	0.1547665678055696	0.020376112935408038	-1.690878660943509
AAGTCGTTGAGATTGTGGGT	1.0413399418806322	0.13709976618831118	-0.862963285861201
AAGTCTAATTACGTCACTTT	0.9553640692347932	0.12578043465830857	-0.9003869088173713
AAGTCTAGGCTATGTTCAGG	0.6675160336589102	0.08788320553258475	-1.0560941106076536
AAGTCTAGGGGGCGGGGCAG	0.8651855533164841	0.11390779542651168	-0.9434465534022906
AAGTCTCCAAAACTTCCTAG	1.6359074421495658	0.21537878151430112	-0.6667970843488977
AAGTCTCGATGTAGCCCGGG	0.6058777002073893	0.07976808311715226	-1.0981708442236335
AAGTCTCGCTGGTAGTTTAT	0.6578520975932527	0.08661088002025719	-1.062427548675913
AAGTCTGATGAACTCCCTCT	1.2694707385735795	0.16713479858174018	-0.776933117679186
AAGTCTGCCACTGGAGCGAT	1.5001944257293711	0.19751120333774833	-0.7044082650513576
AAGTCTGCTCGCCTTCATTC	1.630131991539668	0.21461840260593124	-0.6683330418875304
AAGTCTGTGGGAGACCCCAG	0.6806418790033943	0.08961131587905122	-1.0476371453208373
AAGTCTGTTACGGCTATCAG	0.0657115286633464	0.00865138736477468	-2.0629142420667446
AAGTCTGTTGTCGTAGAGTG	0.3240585481702461	0.04266459913678899	-1.3699323305071047
AAGTCTTGCAGTATGAGGGG	3.3037148995467427	0.43495742558640693	-0.3615532504885195
AAGTGAAAATTGTGTAGTGA	0.9111722813228796	0.11996227331973072	-0.9209553128286502
AAGTGAAAGACGGGAGCGTA	0.3980432471615215	0.052405207871049145	-1.2806255519996232
AAGTGAACGGGTGTCTCCTT	0.7541316586649562	0.09928676498420574	-1.00310863949465
AAGTGAATCGCGTCTCGCTT	0.116309524771361	0.015312971307745208	-1.8149405312250715
AAGTGAATCTTATAGGAGCG	1.2344138698872704	0.16251931394806016	-0.7890950196535306
AAGTGAATGTGATCTGTGAT	0.4067573121281765	0.053552476137087766	-1.2712204436404924
AAGTGAATTCGCCGAGGTTA	0.5306739952047258	0.06986698362245741	-1.1557280062003585
AAGTGACGGCAACAATGCGC	0.357887991805764	0.047118484583969715	-1.326808685695553
AAGTGACGGTCACACCCGTG	1.9169357160326757	0.2523781407937472	-0.5979482633096985
AAGTGACGTCTCCCGTTGCA	0.3530574944297495	0.04648251545017386	-1.3327103776794718
AAGTGAGCAGGGGTGCGTGG	1.3958804582930957	0.18377753196828134	-0.7357075851079322
AAGTGAGCTGTGCTATAGCA	0.2591289783197309	0.03411616217859763	-1.4670398297437415
AAGTGAGTAGTTCTTCTATA	0.9992846458995146	0.13156288911858255	-0.8808665979859703
AAGTGATAACGGAGATAGGA	1.4052006800101278	0.18500460505636498	-0.7328174611879213
AAGTGATCGCTAGGCGGGGA	0.6296238278949743	0.08289442872526001	-1.0814746570876497
AAGTGCACCAGCCATAGGCA	1.9112780430093728	0.2516332681374042	-0.5992319418699797
AAGTGCAGGACATGAAGGTG	1.0134502735143525	0.1334278941527672	-0.8747533682437321
AAGTGCATACAGTTTTGTTG	0.0808241537627995	0.010641071313596194	-1.9730146462739027
AAGTGCCCGAGGGTCAAAGG	0.3114176319876209	0.04100033314319416	-1.3872126144592132
AAGTGCCCTAGTGTAGGGTT	0.6749561030815089	0.088862743277407	-1.0512802838044624
AAGTGCCGGTGTACCCTGGC	0.3840489559548813	0.05056276048644528	-1.2961692236634914
AAGTGCCGTGCCGAACGGAG	0.7178273615376495	0.09450704757627089	-1.0245358040900987
AAGTGCGGTTAGCATTGGGA	0.9961767482866112	0.13115371242331744	-0.8822194118052902
AAGTGCGTGCTCTGTCGCAC	0.0949591062440138	0.012502037749549449	-1.9030191940913288
AAGTGCGTGTGCTAAGAAGA	0.5000043362141214	0.06582910616517547	-1.1815820417660017
AAGTGCTAAGACCAGAGTAG	0.1471555400683075	0.01937406731969209	-1.71277919553963
AAGTGCTCTGCTTATACGGT	1.208646582883851	0.15912686842532722	-0.7982564839381591
AAGTGCTGACCCCGGGCGAA	0.3380742580030544	0.04450986643496922	-1.351543708944682
AAGTGCTTCAGTATGGGGAA	0.974046621023684	0.12824012469711776	-0.8919760683578742
AAGTGGACATAGACCGCGCT	0.43651631254527	0.05747045895431563	-1.2405553346127642
AAGTGGAGAGTCCTAGGTCC	0.7783104326777651	0.10247007154007404	-0.9894029605881607
AAGTGGATTGAAGCTAGCAG	1.1796890763339216	0.15531440794270907	-0.808788254511156
AAGTGGCACATGAGTAGGTG	0.6606053191066399	0.08697336109926807	-1.060613746222229
AAGTGGCCAATAAGTAGCGG	1.0761896172156675	0.14168797235232636	-0.8486670146976163
AAGTGGCCTATTCTCTTATA	1.2725698537355234	0.16754281900523976	-0.7758741815752452
AAGTGGCGCTACGAGCAGTG	0.9467424155826394	0.12464533299522229	-0.9043239778290126
AAGTGGGACTGCATTTCAGG	1.2794774579612	0.16845225394206867	-0.7735231736525605
AAGTGGGCAGAATAGGGCGC	0.8115974778756299	0.10685254639788577	-0.971215123725712
AAGTGGGCATCGCCTATGTC	0.1078390916643842	0.014197778898642967	-1.8477795913571657
AAGTGGGCGCTCGGTGCGCG	0.2951169386304174	0.03885423160795108	-1.4105616753468813
AAGTGGGCTTGACTTCAACC	0.6223199215912815	0.08193281781778902	-1.0865421087110567
AAGTGGGGCCTTTCCCCGGT	0.725262474278451	0.09548593273888811	-1.0200606052107728
AAGTGGGGTAAAGCCAGGGG	0.5804000505350767	0.076413770396953	-1.116828370893965
AAGTGGGTAAAGGTCGGGTT	0.5347161062676106	0.07039915612380973	-1.1524325467239305
AAGTGGGTAGAGACATATAC	0.80298085152999	0.10571810661524783	-0.9758506235758306
AAGTGGGTGGCCGTGCGCGG	0.7075045250870973	0.09314797316948788	-1.0308265905893574
AAGTGGGTGGGCCGTGGTGA	1.1389930270273867	0.14995648530830244	-0.8240347471588476
AAGTGGGTTGCCAATTCGAG	0.5812711477798931	0.07652845650836435	-1.1161770458063123
AAGTGGTACCTCGGCCTCAG	0.0606560932540626	0.007985803548464706	-2.097681377696295
AAGTGGTGGGTCGTGAACGG	3.729782689043063	0.49105226260458795	-0.3088722835330365
AAGTGGTGTCGGGCGGGTTC	0.433848537559333	0.05711922751479699	-1.2432176746270076
AAGTGGTTAGGGAGATCTTA	0.9641245738076258	0.12693381702685375	-0.8964226600831715
AAGTGTAAAGACGATATAGT	0.972686513237542	0.12806105689037042	-0.8925829182563322
AAGTGTAACTGCATCGGTGG	0.3299346036894531	0.04343822339280083	-1.3621279455389463
AAGTGTACTATGGCGCGCGG	0.1327543423643496	0.01747804781766612	-1.7575070768138334
AAGTGTAGACGAGTAGCACG	11.977959425782524	1.5769830490916705	0.19782702514531644
AAGTGTATACGATCGATGAG	0.6232008984339144	0.08204880464810704	-1.0859277417103714
AAGTGTATATGGACGGTTCA	1.3943742543438795	0.18357922956868594	-0.736176457088931
AAGTGTATCGAACTTAAGCG	0.9762352757942018	0.12852827657263596	-0.8910013158462469
AAGTGTCGGTATCGTAGACA	0.5592486118353825	0.07362903393996337	-1.1329508977074012
AAGTGTCGTTCGGACGGGTG	0.5881468128136421	0.07743368642474856	-1.111070064566819
AAGTGTCTTGGTGCAGATCG	0.4056437109698159	0.05340586267082376	-1.2724110653341516
AAGTGTGAAGGGGGGGTAAG	1.7109850983692427	0.22526328579548233	-0.6473095853544064
AAGTGTGATGTGGGTTGCTC	0.6469946074915511	0.08518141468000827	-1.0696551515055266
AAGTGTGCCGTGGGTATCGG	1.563100285314749	0.20579320453080222	-0.6865689701153748
AAGTGTGCCTAGTTAACACC	2.3338212141843	0.3072640642326053	-0.512488229259015
AAGTGTGCCTTCATGTTTTG	0.9043110091942536	0.11905893833107163	-0.9242379944452175
AAGTGTGGGGAGATAAGGGC	0.4398003358009965	0.05790282383576246	-1.2373002558514123
AAGTGTGGGGCGGAGCTCGC	0.9426350637296408	0.1241045710825636	-0.9062122220518473
AAGTGTGGGTTGAGCTGTAA	0.4925808686514364	0.06485175417259503	-1.188078272206348
AAGTGTGGTCGGATAGGGGT	2.3444796484018657	0.30866732245827444	-0.5105093453388923
AAGTGTTAAGATGTTAAACG	0.8460905940760907	0.11139380903076719	-0.9531389454144401
AAGTGTTAGACGAGAAGATT	1.4689229563256014	0.19339409328444626	-0.7135567944368084
AAGTGTTTAGAACAATTACG	0.8714840143934587	0.11473703236084064	-0.9402963872057012
AAGTGTTTAGGCAGGAGATT	1.8635806672198392	0.2453535713683248	-0.6102076160434983
AAGTGTTTATATGCTTCTTC	0.9302896801187464	0.12247921404161315	-0.9119376092014153
AAGTGTTTGGTTGTGTGTAG	0.0752316363181539	0.009904776849868754	-2.0041553044729685
AAGTTAAAGGTGCCGGCGCG	0.1712337882543911	0.022544138939699723	-1.6469663476662764
AAGTTAACTGAGTATGGCTG	0.7206596461424504	0.09487993787028544	-1.0228256083664171
AAGTTAAGGGGCCGTGGGAA	4.704319723048786	0.6193569536382777	-0.2080589821355237
AAGTTAATTAGGAGGACGAT	0.6274304874386308	0.08260565994607251	-1.0829901948208505
AAGTTACATAAGCTGGCGGG	0.4014601426647434	0.052855066323357805	-1.2769133778774104
AAGTTACATGAGGAGCACAC	0.0744082127840575	0.009796367319552756	-2.008934939159401
AAGTTACCATTGGGGAAAGT	0.2453349823999804	0.03230008508470939	-1.4907963336512156
AAGTTACGAGTGTCAGAGGG	0.2410203918952935	0.03173203873826599	-1.4985020242016647
AAGTTAGAGGGGGAGGGACA	0.5209988524195117	0.06859318266626262	-1.1637190457735542
AAGTTAGATTCCTGATTGTA	0.1483005266857092	0.019524812903551115	-1.7094131190560216
AAGTTAGGGGCTAGGCGGCA	1.4047965540135765	0.1849513990115284	-0.7329423792407799
AAGTTAGGTACGCAGTCGAG	0.6654658723083807	0.0876132872950318	-1.057430024410577
AAGTTAGTTAATACGTGGGC	0.17456375039476	0.022982552000122634	-1.6386017485792186
AAGTTATTGCAAGCGTCGAG	0.5846033877945779	0.07696716946704676	-1.113694484694855
AAGTTCAGCTAAACAGCGTG	0.1279390285156904	0.016844077702602395	-1.7735527638242248
AAGTTCCCCCTTGTTCTCAG	0.258269693273276	0.034003031226619226	-1.468482365713197
AAGTTCCGATGGGGTCTAGG	0.8256254888934935	0.10869943323405462	-0.9637727203475998
AAGTTCCGGGTGACAGGGCG	0.533913348913969	0.07029346744227175	-1.1530850332390306
AAGTTCCTATAGATGGCGTA	0.6093981969020706	0.08023158139883332	-1.0956546475828912
AAGTTCGAGGCATGTATGAA	0.3015356882596913	0.03969930538069574	-1.4012170920270612
AAGTTCTCGCTCCTATTCTC	1.6137652384203671	0.2124636038359296	-0.6727154562349567
AAGTTCTCTTTTTGCCGGCG	0.5285461707488293	0.0695868404879625	-1.1574728817086577
AAGTTCTGGTTTAGGGGAAA	0.7269591886231809	0.09570931717906497	-1.0190457821553138
AAGTTCTGTCATTTCACTTA	0.6650750762619267	0.08756183623237555	-1.0576851395524107
AAGTTGAAAGGCTTCGGCAC	0.8781002686006296	0.11560810900773022	-0.9370117024743284
AAGTTGAGCGTAGCATCTGT	1.6316942254433315	0.21482408174519188	-0.6679170359015901
AAGTTGAGGGAGCCAGCGGG	0.6627111720718528	0.08725061153166408	-1.0592315204272755
AAGTTGAGTGACTTGGTAAT	0.328946839666894	0.04330817727520208	-1.363430094173175
AAGTTGATGGCACCTAGGCA	0.7933520523445492	0.10445040712163765	-0.9810898629087936
AAGTTGCTCTTGGATCTTGG	0.2945875457738374	0.03878453329528692	-1.4113414301705773
AAGTTGGCAAAGTATGGACG	2.4426436042553767	0.32159130131894387	-0.4926957069393653
AAGTTGGCAGTATAGTTCCC	1.5603664755972655	0.205433279151974	-0.6873292015306152
AAGTTGGCCGGCTTGCGACT	0.4958793666222351	0.06528602475262524	-1.1851797746572743
AAGTTGGGTTGACTCAACGT	0.2804744367896877	0.03692644271016763	-1.4326625278690988
AAGTTGGTAAGTTCGGTCGG	1.5091620027398291	0.19869184825682165	-0.7018199503522001
AAGTTGGTAGGGAATCGCGA	1.4211924535022735	0.18711003510714172	-0.7279029197432538
AAGTTGGTGCACTGGGCTAT	0.5392896157645833	0.07100129098628566	-1.1487337546172227
AAGTTGGTTCAGGATATGCT	2.134763974837334	0.281056771229637	-0.5512059472070407
AAGTTGTAATCAGCAAACTT	0.0243530162107766	0.003206246773217834	-2.494003054619943
AAGTTGTACGGACATTAAGT	0.5798337772120683	0.0763392165101186	-1.117252301644953
AAGTTGTAGCAGGTAATGAA	0.4899853592883169	0.06451003701327758	-1.1903727089250853
AAGTTGTCAACGCCGATAGG	0.925527162479948	0.12185219492087553	-0.9141666434719607
AAGTTGTGGCGCAGGATGGG	1.3545399384844314	0.17833476023551242	-0.7487639977829382
AAGTTGTGTATCTTAAGGAG	3.7889070098840447	0.4988363974844065	-0.3020418658391776
AAGTTGTTTCGTTTACGGTC	0.9968652474354148	0.13124435820432087	-0.8819193565192935
AAGTTTAAATGAGAAAATAT	0.7174577612933707	0.09445838709083686	-1.0247594744223485
AAGTTTAACTGCTCAGCATG	1.0430665013987035	0.13732707995658006	-0.8622438144305832
AAGTTTATTCCGGACTTTGA	0.7678526629332355	0.10109323221108713	-0.9952779177201925
AAGTTTCTTTCAGTTCTGTG	1.1922156548176073	0.15696362056980878	-0.8042009922822045
AAGTTTCTTTGTTGATAGGA	0.8752186698129553	0.1152287261528623	-0.9384392391898869
AAGTTTGATTCCTACGGTAC	0.281489982143122	0.03706014643640521	-1.431092868978344
AAGTTTGTCGGTCAGAACAC	0.5931692673666925	0.07809492807814282	-1.107377170721954
AAGTTTTAGACACCGTTGTA	0.3525306726084722	0.046413155632485915	-1.3333589028762682
AAGTTTTATGCGTTGGTGAT	2.765422268987113	0.3640873947515811	-0.43879435672822603
AAGTTTTCCCGCGCGTGAGT	0.6803329454332016	0.08957064259020699	-1.0478343100952396
AATAAAAGGTGGATGTACGA	1.326873227899208	0.17469224216827728	-0.7577263809833994
AATAAAATAAGCTCCACAGG	0.1610278716031303	0.021200457851179987	-1.6736547598215383
AATAAACCTCTGGCCTGCGT	0.2032606121379729	0.02676069675103604	-1.57250258331113
AATAAACGGCTCTGCTTAGC	0.9621893612649846	0.12667903261260988	-0.897295261787413
AATAAAGCCACAGCAGTTGT	0.0382560525801886	0.005036679813279278	-2.2978556567948276
AATAAAGCGGTGTGCGATCG	0.5772236763622176	0.07599557827840323	-1.119211675944933
AATAAAGTGTGATTTGTGTA	0.6619157599980737	0.08714588990815512	-1.0597530908523327
AATAAAGTTCGTCATTATAG	1.5531498436364282	0.204483158528817	-0.689342455183265
AATAAATACTGCCTCTTATT	0.421625900908423	0.05551003097901623	-1.2556285302971784
AATAACAGCGTGTGCGATGG	0.8900427811975908	0.1171804252311792	-0.9311449303324312
AATAACATGTCTCTTTCGAC	0.6087300731651709	0.0801436181848723	-1.096131054687777
AATAACCGTTTGATTACAAT	0.1178378945003215	0.015514191988968052	-1.8092708384407896
AATAACGAGGAGATGAGGGG	0.5332731489133791	0.0702091805856319	-1.1536060956053353
AATAACGGCCTCCTTGTCTA	1.3094407988358598	0.17239713962533332	-0.763469944168147
AATAACGTATCACCCTGCAT	0.6938632516432829	0.09135200306938761	-1.0392819254603818
AATAACTAAGGTCGGACGCT	0.6067122788910712	0.07987796130178416	-1.0975730280112015
AATAAGAAGATGGGTGGCGG	1.98129486288763	0.2608514775313722	-0.5836066989764751
AATAAGCTAGCTAGAAGTAC	0.4001165104965224	0.052678167648201345	-1.278369339900745
AATAAGGAAGGTTAGACAGG	0.1402111723951676	0.018459792215067054	-1.7337731917368495
AATAAGGATAGAGCGGCCCC	0.8909488877646852	0.1172997205674034	-0.9307030224640046
AATAAGTCGGGTTTGAGCCT	0.314366713968854	0.04138860063763698	-1.3831192569919966
AATAAGTTCGCGGTATAAGT	0.6110673705896688	0.08045133991677139	-1.0944667183317127
AATAATACGAGTATGTGTGC	0.081359672223784	0.010711576105391567	-1.9701466222107549
AATAATCAGGTGGGGAGCCG	0.6332642095722822	0.08337371071255589	-1.078970868934488
AATAATCATGCCGTGTCGCC	0.1983344263883374	0.026112129566284153	-1.5831577079866401
AATAATCGATTAGTAGAGGG	1.1410235143456604	0.1502238133204028	-0.8232612179716476
AATAATCTCCGCCACTAATG	0.7526574959424407	0.0990926810386544	-1.0039584212151031
AATAATGAGACAAGCAGGCC	0.8032836771988354	0.10575797575569351	-0.9756868703257723
AATAATTAAAACTTACTAAG	0.8744706671033486	0.11513024630735663	-0.9388105662159675
AATAATTCTGGTTAGTTGGA	0.261979561873739	0.034491461658658816	-1.4622884009692467
AATACAACAGGGGTGCGATG	1.6828981895592927	0.22156544566093195	-0.6544979692545968
AATACAACTTGCCAATGAGG	0.6137977206247139	0.08081080980394474	-1.0925305411536776
AATACAGATGTGCACGCATG	0.337895096672871	0.044486278579082536	-1.3517739228688868
AATACATTAAGTACAGCCAG	0.7467963308189403	0.09832101720852053	-1.007353636979188
AATACATTCAAGTATCAGAC	0.5996755909704925	0.07895153158382946	-1.1026394406784361
AATACCACAGGTCGCCAGAT	0.4380747876470146	0.05767564322072685	-1.239007553362489
AATACCATAGTCAACTTTTT	1.6171564258272872	0.21291007763558992	-0.6718037816901611
AATACCGCAACACTTGACCT	1.3279238004178135	0.17483055746847076	-0.7573826576278136
AATACCGGCCTAACGATTGT	1.11030687849432	0.146179751027253	-0.8351127821399802
AATACCGGTCGGTGAATGGG	2.2168724985471657	0.291866938927954	-0.5348150967020704
AATACCGTTGGGGGCGCTCT	0.522487098482643	0.0687891207831829	-1.1624802413783135
AATACGAGAAGCGTGCATAC	1.2877782604245267	0.16954511327755348	-0.770714723179776
AATACGAGGGCGTTATGAAC	0.9040596947291436	0.11902585100480996	-0.9243587047463582
AATACGATCTCTTCTGGCAT	0.2071449596350018	0.027272098563469217	-1.5642814422025502
AATACGCGATGGCCGGGAAG	0.2069183105945048	0.027242258614755807	-1.5647568885631646
AATACGGCTTGGCGGGGGTG	0.294111191983878	0.03872181795075841	-1.4120442611919308
AATACGGGAGAGGTTATGGA	2.753121331947419	0.36246788941599056	-0.4407304610023195
AATACGTAAGCCTGGAGGCG	2.1707978381705946	0.2858008841164717	-0.5439364320660034
AATACGTGCCGTCGAGGCAG	0.6034856804999905	0.07945315680979298	-1.0998888428513485
AATACGTGGAACATAGCGGT	1.4826343466995715	0.19519929477416634	-0.7095217557074485
AATACGTGGCAATGGACCCG	1.2609210784003912	0.16600917536919274	-0.7798679077305051
AATACGTGTTCAGGTACAGG	1.956943126214092	0.25764539921827884	-0.588977608343422
AATACGTGTTTGGCTGCGAT	1.4055718599548377	0.18505347352053012	-0.7327027586280908
AATACTATTTCTATTTGATT	0.6567651132898678	0.08646777085114637	-1.0631457370406294
AATACTCAGGAGGTTGCATG	0.8357899205672394	0.11003765253196315	-0.9584586831250417
AATACTGAATCCTAGTCCTG	0.4772890874593261	0.06283848305744419	-1.201774307523425
AATACTGATCGTAGTCAGCG	0.301079602064846	0.03963925840836692	-1.4018744791152884
AATACTTAGATAGGTGCAAA	0.4176505594041853	0.0549866491621569	-1.2597427450339773
AATACTTATGACGTATTGTC	0.6417845128016961	0.08449546887588587	-1.0731665797480834
AATACTTTGAGCCGCGTGTG	0.31650586526331	0.041670235030515146	-1.3801740500066542
AATACTTTGGAGTGGCACTG	2.977505768433672	0.3920096869994041	-0.4067032009427902
AATAGACAATAGTTTTTGGA	0.4439372956780862	0.05844748385413756	-1.2332341803410567
AATAGACAGAAGCTGAGTTT	0.3683423420353449	0.048494873709635795	-1.314304167321106
AATAGACAGGCGTTGCAAAG	0.4180311294897531	0.05503675390475938	-1.2593471889226928
AATAGACCGACGGCATTGGT	0.897673567919168	0.118185072256887	-0.9274373749427018
AATAGACTACCTATTCTGGG	0.943617979686778	0.12423397891807109	-0.9057596051386637
AATAGAGAGCTTTATAGTCT	0.2769020213736995	0.036456108961732916	-1.4382296863838964
AATAGAGATTATGCGTGTGA	0.7157970618530198	0.09423974426746644	-1.0257659010733027
AATAGAGCACCGCGTTTGAA	0.1113471993127702	0.014659646074781957	-1.8338765146624665
AATAGAGGATACGTCTAGTG	2.701881505366999	0.3557218039532374	-0.44888951393607107
AATAGCAAACGAGCTGGGCA	0.2283216024022874	0.030060153314163732	-1.5220088087349553
AATAGCAGGATAGTTTATTG	1.88826333887572	0.2486032196117339	-0.604493251194955
AATAGCATCTCACGGTTCGT	0.0948256947593828	0.012484473184306025	-1.9036297791417143
AATAGCATTGGATGCCACAC	0.6092158028603474	0.0802075679336154	-1.095784652205289
AATAGCCCGACGAGTACTGC	1.136453926603941	0.1496221947847349	-0.8250039789476432
AATAGCCTTAGGCCCGGTAC	2.458056083315554	0.32362046316182536	-0.48996402489263113
AATAGCGAAAAGTACCGGCG	0.096597789159994	0.012717781941817663	-1.895588625670788
AATAGCGGGCGGAATTCACG	0.2316545491393856	0.030498959317848778	-1.5157149793491653
AATAGCGGTGTGCACAGCCG	0.3016414768896128	0.03971323320180805	-1.401064753970024
AATAGCGTTACACTCAGGGC	0.5046313211625576	0.06643828144893708	-1.177581609918662
AATAGCTGGCTTGGCGAGGG	0.1714432562307385	0.02257171687983837	-1.6464354057834887
AATAGGAAATAATCCGTTTG	0.7492626344860475	0.09864572352440343	-1.0059217374772804
AATAGGAAGTCCTCTTTACA	0.4994666960032729	0.06575832203000857	-1.18204927731724
AATAGGAAGTTTGCACGGTA	1.9865841271489275	0.26154784656934693	-0.5824488513463514
AATAGGAGTATTAACTCCTG	0.6594858637597947	0.08682597688769778	-1.0613503216993205
AATAGGAGTGAACAGAGGGC	0.4028190236766953	0.05303397261660906	-1.2754458399594606
AATAGGATGTACTCCGCTGC	0.087355478459314	0.01150096638991002	-1.939265665718401
AATAGGCATATACAGAGATG	2.555589288027828	0.33646139917499734	-0.4730647533921535
AATAGGCCTCTAGCGGTCAC	0.1192699500376764	0.015702732225872304	-1.804024775146043
AATAGGGTATTCAACGGCTG	0.9940016736811994	0.1308673484725546	-0.883168696818664
AATAGGTCATATCAGGTCAT	0.339712816090042	0.04472559419261795	-1.3494438809928757
AATAGGTTAATTCTGTAGAT	0.0801864014344372	0.010557106710311492	-1.9764550886123124
AATAGTAACCTACGTGATCG	1.0880423585584342	0.14324846955542905	-0.8439100092710966
AATAGTAACGGGCAATGGGT	0.5179829422977383	0.0681961167746064	-1.1662403542493105
AATAGTACGTGCGTGTTAGA	0.5993331054509431	0.0789064409436219	-1.1028875449261555
AATAGTAGGTGAGTCTCACG	1.400249333626816	0.18435272529629024	-0.734350437811638
AATAGTAGTATTTTCGTGTC	0.1937418072622606	0.025507478786021207	-1.5933324658680805
AATAGTATGTGGGGGATGGT	1.5369616115115952	0.20235186330997756	-0.6938927921544726
AATAGTCGGGGTTAGTAACA	0.7594417631269356	0.09998587778195181	-1.0000613363448339
AATAGTGGATAAGCTTGCTT	2.8109518218874534	0.3700816823096113	-0.431702410362149
AATAGTGTAAGGTGATTGAA	1.0746385531969689	0.1414837638073985	-0.8492933954289444
AATAGTGTGCCTAGGGACCC	0.5060570991486942	0.06662599520183775	-1.176356290799315
AATAGTTCTTGTTACGCGGC	0.2675723503584574	0.035227791806728234	-1.453114578964914
AATAGTTTCTGAAGTATCTG	0.361160067300484	0.04754927645820288	-1.3228560871934585
AATAGTTTGGAAAGTAGTAC	0.337362348024181	0.04441613845265982	-1.3524592017893637
AATAGTTTGGCGATAATCAT	0.5901471087765219	0.07769703953144201	-1.109595528684966
AATAGTTTTTTGTTCTTAGT	0.15398445150547	0.020273141794512325	-1.6930789420673855
AATATAATAGAGTAGTTGCA	1.2070755487230236	0.15892003066998836	-0.7988213598021427
AATATAATTGCTAGTGAGCT	1.0538729224276684	0.13874982169231712	-0.8577675663176646
AATATAATTGGGCTACACAC	0.701446556967026	0.09235039883335124	-1.0345612246335978
AATATACAGTAGAGAAGAGA	1.637034295627838	0.2155271397421826	-0.6664980345606198
AATATACATGGCCGTCTATC	0.8968224777688316	0.11807302022092499	-0.9278493276850841
AATATAGATGCCTGAGGGTC	0.6924039071778517	0.09115987005215455	-1.0401963025753878
AATATAGGATTGGCCTGGAA	0.4143793224324454	0.05455596768540288	-1.263157736531464
AATATAGGCGTGGCCGTGTA	0.4530849440375897	0.059651836439515084	-1.224376181611898
AATATAGTGCGGTCACCACA	1.151589129840235	0.15161485130491123	-0.8192582556705392
AATATAGTGGTTGTGATTGG	2.1653196762971167	0.28507964537224456	-0.5450337901198332
AATATAGTTGTCTTGGCACT	0.9127223001408472	0.12016634425659219	-0.9202171508883819
AATATATAAATGCCAATGCC	0.5905418955392077	0.07774901600010672	-1.10930509874393
AATATATCAAAAATATCAAG	0.1186318892102094	0.015618727006499208	-1.8063543658865209
AATATATCACTTCTTTGCTC	0.3349364000058539	0.0440967452432752	-1.3555934643881686
AATATATCTTGGAATGGGGC	0.8344724503768004	0.1098641982661611	-0.959143809201515
AATATATGGGGTAAACGTGG	1.3883632224221412	0.18278783471492427	-0.7380527117312274
AATATCAAGCTTACAACTGT	0.1763221664258016	0.02321405990356692	-1.6342488992026416
AATATCACATGGTTGGAGGT	0.3806374711561195	0.05011361439163541	-1.300044273095989
AATATCCGGCTGGAGTACGC	1.4988775756757484	0.19733783071734284	-0.7047896501920063
AATATCGTGGTAAGCAGTAT	1.2526676138001744	0.16492254839809078	-0.7827199630613314
AATATCGTTAAACTCGCGAT	1.4882177142767208	0.19593438459314336	-0.707889342827694
AATATCGTTGGATCGTCCTG	1.2028063043877748	0.15835795446737358	-0.8003601167283058
AATATCGTTGTTCGATGTGG	1.3586066824008889	0.17887017582620526	-0.7474620661060255
AATATCTAGAGTTGCATTTG	0.8566905056978639	0.1127893623429136	-0.9477318586295069
AATATCTGATGACGTTGCCT	1.4859431706112949	0.1956349248373293	-0.70855361217529
AATATCTGTCACGCTGGTTC	0.6320734608179288	0.08321694021980397	-1.0797882567007817
AATATGACTTTGGGGTGCGT	0.2277119612930927	0.029979889751644055	-1.5231699685638123
AATATGAGGGCTTATTGTAC	0.5416981511377827	0.07131839169782234	-1.146798459167976
AATATGCATTCGTTTTGAGT	0.3707921669884813	0.04881741048631097	-1.311425261406599
AATATGGAGTTATTAGTCCC	0.2353995133541865	0.030992010335661027	-1.5087502517901747
AATATGGCCTGGCGGTCCAT	0.2132419622223915	0.028074812063223244	-1.5516831422856776
AATATGGCGTCACTACAGTT	0.1897327062061093	0.024979652285454054	-1.6024136112605063
AATATGGTAGTGTTGTGAGG	0.752221408489506	0.0990352670421001	-1.0042101230353364
AATATGGTGATCGGACGTGG	0.3946887974283223	0.05196357084588952	-1.2843010126147865
AATATGGTGTAAAATTTCTG	0.1327150865607083	0.01747287951355686	-1.7576355178105796
AATATGTAGTCAGGCATTGG	0.4623279730308673	0.060868746559721916	-1.2156056413684146
AATATGTATATGTTGTTTGT	1.2407264817190276	0.16335041392930977	-0.7868797606866316
AATATGTCATACAGGGTATA	0.952529931560208	0.1254073003945547	-0.9016771809791021
AATATGTGGTAAAGACGGTG	0.1880858992974936	0.02476283851211433	-1.606199574535135
AATATGTGGTTAAGTCGTAC	0.1003688847692203	0.013214273342469189	-1.8789567138817014
AATATGTGTAGGTTTTGTGG	0.8441684101861208	0.11114073993076716	-0.9541267161813805
AATATGTGTGGGGGATGGGT	0.7515442750096003	0.09894611763176854	-1.0046012416210812
AATATGTGTGTAGTGCTCTT	0.5474340994245451	0.07207356984604851	-1.1422239665482412
AATATGTTAGACATTGGAGC	0.4949375653314253	0.0651620299536428	-1.1860053948372313
AATATTAAGATAGGCCTATC	0.2032574764370401	0.026760283913837127	-1.5725092832226484
AATATTCAACGTATTCGACT	1.7574226478207768	0.23137711751950668	-0.635679593640103
AATATTGACCACGTATAATA	0.5452574873726959	0.07178700347959159	-1.1439541745320447
AATATTGGAGCTTCAATTTA	0.9713235283641176	0.1278816102947398	-0.8931919036975295
AATATTGTAAGAGGTCTCAG	1.1401004125616656	0.15010228044370824	-0.8236127096448342
AATATTGTCAGATTGGTGCC	0.9810306042293472	0.12915961546670288	-0.8888732566320953
AATATTGTGTTGTGGTGGGT	2.1408140575723413	0.281853307399076	-0.5499768645984835
AATATTTAATGGCATATGTC	0.2646619967704635	0.03484462317908617	-1.4578642277182956
AATATTTCTGAGGAATGATT	0.3610495901274771	0.04753473135724282	-1.3229889561643837
AATATTTTGGAGTGCGGATT	0.5263281334647675	0.06929482019678589	-1.1592992277839897
AATCAAAATAGCCAGGTCCC	0.1395155827979257	0.018368212926393405	-1.7359330948623837
AATCAAAATGGTTACCCTGG	0.5600606813266001	0.07373594863025512	-1.1323207280787002
AATCAAAGATCGACGGAGAC	0.4530865813311596	0.05965205200079011	-1.2243746122234485
AATCAATACAGCTGACAAAA	2.7242655046937463	0.3586688157316525	-0.44530638118408267
AATCAATCGTCACGTATTTG	0.4354308366745749	0.05732754838103387	-1.2416366304799022
AATCAATGAATAATTGGTGA	0.3780394378352778	0.04977156493543807	-1.3030187037980627
AATCAATTGACTTGCATGAG	0.1130687702553809	0.014886303061819501	-1.827213143698567
AATCACCACACTTACCTTAG	0.2343615513898476	0.03085535530410022	-1.5106694482539154
AATCACCTAAAAGCGTTCGT	0.9058844449828476	0.11926609227768677	-0.9234830100581668
AATCACGTGGGTAAGGGTAC	0.9393291153454048	0.1236693196029259	-0.9077380285826203
AATCACGTGTTTGTTTGTCG	0.1929009616264052	0.0253967755128249	-1.5952214198321244
AATCACTATGCGCTACCTGA	0.3395115745002175	0.04469909931443007	-1.3497012278012601
AATCACTCGAAGTGTCGTAT	0.982477493207886	0.12935010863101948	-0.8882332022173836
AATCAGACGGGGATTGAGTG	1.1434722018806154	0.1505462003479322	-0.8223302012189762
AATCAGAGAGGATTTGGTTG	0.744622676512472	0.0980348402501559	-1.0086195545176164
AATCAGGCGGAAATAGAAAC	0.8816540735910025	0.11607599256204683	-0.9352575940078847
AATCAGGGGCAAGGTGGGAC	2.9954483297193333	0.39437195205632786	-0.4040939798878175
AATCAGGTAGTCACTGTACC	1.032715565709439	0.1359643060863437	-0.8665750894558248
AATCAGTAGAATGAACCCAT	0.0623227234205496	0.0082052271938644	-2.085909389300029
AATCAGTGTGCGCGCGGGGC	2.0308846779260934	0.2673803273081478	-0.5728705494143999
AATCAGTTCTTTCATGTCTA	0.5443924624302185	0.07167311682971765	-1.1446437090714854
AATCATAACTTTAACGCTGT	0.1232931394783704	0.01623241356187704	-1.7896169010810976
AATCATACTTTAGAGTAGTG	0.6188420207845989	0.08147492758593909	-1.0889760168590261
AATCATAGAGTGGAGAACCT	0.9428684933576996	0.12413530374357198	-0.9061046887623814
AATCATATTGGGGGGGTCGT	0.7315470765091997	0.09631334505812185	-1.0163135333992146
AATCATCGCGTGTCGGAGGA	0.214196118416332	0.028200433472558722	-1.5497442160319348
AATCATGCCTAGGCAGTGTA	0.6872868639337547	0.09048617512879052	-1.0434177691253994
AATCATGTGTGGCTGAGCTG	0.2334872998061234	0.030740253901668773	-1.512292549730278
AATCATGTGTGTTACATTTC	0.7598087889485965	0.10003419932644564	-0.999851499604019
AATCATTCTGTTCATCTCAT	1.5771721450188336	0.20764586435654608	-0.6826767142291197
AATCATTGGGTCTCGTGGTA	3.311204135716088	0.4359434364810741	-0.36056985664366753
AATCATTGTGGTGCTGATGG	0.4254891833203287	0.056018659424051334	-1.2516672884382514
AATCATTTTATGTTTGGAGA	0.4249268092192907	0.05594461889735894	-1.2522416802808105
AATCCAAATATACCTCGCGC	2.2168415969955046	0.29186287052018706	-0.5348211504859093
AATCCAATTGATGTTTGCAA	0.1363505013664472	0.017951507577092195	-1.7458990732740172
AATCCACAGACGGGTAGGGA	0.9536230848808098	0.12555122175840042	-0.9011790567435731
AATCCAGAGGTTGGTTAAAC	1.0291643456992754	0.13549676286294884	-0.8680710803434655
AATCCAGGCAAATGCGGAAA	1.239715539783132	0.16321731627553981	-0.7872337673715595
AATCCAGTGCTTAATGCGCG	0.9995670104566048	0.13160006440899444	-0.8807438981653458
AATCCCAGTGCTAGGTGACA	0.3956437849809921	0.052089301709479875	-1.2832514645245379
AATCCCCCTTTATAGGAACA	1.4984471464108426	0.197281161661249	-0.7049143834613153
AATCCCTGCGACATCCCGTT	2.0602562505346715	0.27124730251505935	-0.5666345720693122
AATCCCTGCGACGGAAGCAG	1.5322727342693356	0.20173453946812195	-0.6952197387915939
AATCCCTTGAAGAAGTGTGG	2.9160458519848937	0.38391805444388794	-0.4157614639154575
AATCCGCAGGGATGGGTACC	0.6080464406573557	0.0800536131315648	-1.0966190618997191
AATCCGGGCGTAGGTGTGGC	1.3026777156993574	0.17150673191173685	-0.7657188285381751
AATCCGGTATTGCGTGTGAG	0.3333679062560052	0.04389024195100378	-1.3576320250402807
AATCCTTCGGAGCATTGACG	1.736798633266346	0.2286618201804165	-0.6408063437849539
AATCCTTGCTGGATGGGTGC	1.9596460051530156	0.2580012523414122	-0.5883781859606274
AATCGACGCATGAAGGCGTG	0.34614114841577	0.04557192959510566	-1.3413025822412292
AATCGATGGCAGCTCTGAGC	0.6461937818014852	0.08507598031563793	-1.0701930379039817
AATCGATGTTGTTGGTAGTT	1.4844872894426628	0.19544324778760724	-0.7089793290651321
AATCGCCCGCTTATTGGCTG	1.7166338304796702	0.22600698131742822	-0.6458781453623034
AATCGCCTACTGTGGGAGTA	0.8510980423092624	0.1120530749960466	-0.9505762209183821
AATCGCGCTACTGACCAGGG	1.601072229642401	0.21079247948383514	-0.67614488765747
AATCGCGGTGTAGTATCGGG	0.1981436958109845	0.026087018537206734	-1.5835755532044538
AATCGCGTGTAGTGGGCGTG	0.9517102310661864	0.12529938102878846	-0.9020510743884964
AATCGCTGCCTGTATATTAC	0.3764950417914016	0.04956823427654181	-1.3047965512907858
AATCGCTTTGCGGTGGCTAT	0.4604556570294868	0.06062224291984778	-1.2173679995142028
AATCGGCATTTCCTTATTCT	1.133340119417069	0.14921224005227293	-0.8261955497244472
AATCGGCGTGAGGGTGGACT	0.1362570638563065	0.017939205868228163	-1.7461967861904786
AATCGGCTGATGATTAAGTA	0.8270952262185378	0.1088929345447389	-0.9630002982770848
AATCGGCTGGGAATGGAGTA	0.4534645716121508	0.059701817093879464	-1.224012450414426
AATCGGGGACCGGGTACTAC	0.0411845512943594	0.005422237375078448	-2.265821473765839
AATCGGGGAGTCGTGTGAGG	1.911670852926472	0.25168498434037007	-0.5991426939178479
AATCGGTGGTACGCTCTCAG	0.5316713539558815	0.06999829295391585	-1.154912550981949
AATCGTATGATTCCGCCCAC	0.3707595713292493	0.04881311903730404	-1.3114634411160275
AATCGTCACCTCCCCAGTTT	0.7471928705911782	0.09837322447328752	-1.0071230930919635
AATCGTCGCACTTGTAGTTG	0.6244078728220155	0.0822077113602659	-1.0850874422636876
AATCGTGTGAAAGCAGGCAA	1.5492100504074533	0.20396445689374168	-0.6904455066907842
AATCGTGTGCTGCTAAGTAG	0.64771286031944	0.08527597774323795	-1.069173292429992
AATCGTTATCGTTTTCCGGT	1.2146125349492274	0.15991232819725973	-0.7961180536918231
AATCTACATTTCTTCGAACC	0.7859060974256666	0.10347009450961597	-0.9851851542280531
AATCTATAAATGGTTGTGGG	3.725654141876996	0.4905087101791014	-0.3093532762572566
AATCTATCAGAGTGATAAGG	1.4480299506553267	0.19064338136304174	-0.7197782676911476
AATCTCACGAGGTCGGCCGA	0.6242008767073974	0.08218045885820133	-1.085231438165064
AATCTCACTTTTAACGCGTG	0.3323188936693368	0.04375213202687939	-1.3590007790999867
AATCTCAGGCGCTTTGAGTG	0.2472276169429184	0.03254926380424272	-1.4874588298107114
AATCTCAGGTACCTTAGCAG	0.5469681761917449	0.07201222775811972	-1.142593753610511
AATCTCAGTGCCACGTGGCC	1.0926519065790323	0.14385534914435222	-0.842073984585729
AATCTCATTTGCGTATCGAA	0.6421315869216	0.084541163637774	-1.0729317787688142
AATCTCTGCAGCAATCGAGC	0.1545828117460237	0.02035192015091354	-1.6913946099470527
AATCTGAGATAGCTATTGTA	0.4760590982850378	0.06267654628595673	-1.202894942807726
AATCTGATGTGTACTAAATA	3.246197514890932	0.4273848552172789	-0.36918087153109846
AATCTGCTGTGGGCTTGTGC	1.0699641940897069	0.14086835138066642	-0.8511865680306856
AATCTGGCCATCTTTGGGAT	0.4642796077232001	0.06112569306608621	-1.2137762036463122
AATCTGGTTAAGCTGTTCAC	0.1404775101725665	0.01849485746661455	-1.732949011291075
AATCTGGTTTTCGCGGAAGG	0.5624782710909806	0.07405424141641025	-1.1304500624501197
AATCTGTATTTGGACGGATA	0.5736947922153011	0.07553097572933154	-1.1218749049344037
AATCTGTGGGCTACTGTACA	0.8291556167833216	0.10916419953067454	-0.9619197654360291
AATCTTAACGGCTTCTTGGT	1.0464751870392637	0.1377758575224211	-0.860826877227938
AATCTTAAGGGCTATCTTAG	1.5963555741532554	0.21017149843936966	-0.6774261794103956
AATCTTAGTGAATGCATCCA	0.1712388997158576	0.0225448118997426	-1.6469533838324437
AATCTTCAGTTAAAAGTGGG	0.5828794569915059	0.076740201787694	-1.1149770631626335
AATCTTCCACGTAATCTTCG	0.9936175482279788	0.13081677564066224	-0.883336559520866
AATCTTCCGTAGCAGCGATC	0.2995591485330297	0.03943907995046992	-1.4040732249959036
AATCTTGGGTGGCTAGGTAT	0.2229899575540567	0.02935820457226545	-1.5322705076183742
AATCTTTATGAATGAGTGTT	0.1466293352561271	0.01930478873561434	-1.7143349467702589
AATCTTTCCGCATGGTCGTT	0.5869897948946666	0.0772813568349695	-1.1119252615826358
AATCTTTGAGGGTGTATCAA	1.3593473532813458	0.17896769038456334	-0.7472253665297792
AATCTTTTCGACGTTTCCAA	1.7300155833089428	0.22776878369367215	-0.642505797370865
AATCTTTTGGACGTCTACTG	0.3253546431435087	0.04283523920411537	-1.3681988035328956
AATGAACGCCTGTGAGTCGT	0.9283077546427164	0.1222182795394028	-0.9128638341148236
AATGAACGTCTACGGTTTCA	0.064607361804262	0.00850601599071602	-2.070273805177932
AATGAACGTGGAGAGAGGTT	0.9000303351025777	0.11849535732020862	-0.9262986650944978
AATGAACGTTTGGGACGGTA	0.6949940959209486	0.09150088671422636	-1.038574697264376
AATGAAGAGGTCTTAAAACA	1.210694895085098	0.15939654320930266	-0.797521101267407
AATGAAGGTCGCGATGTGCA	1.5477707053084753	0.20377495693450856	-0.690849189973539
AATGAAGTCACCATGGTTGC	0.8665182281182816	0.11408325148690396	-0.9427781094882036
AATGAAGTTTAGCTTGGGTT	1.693112004386658	0.22291016660018026	-0.6518701235445766
AATGAATGACAGATTGAGCC	0.3643301414086604	0.04796663912869229	-1.3190607101144072
AATGAATGGGTACGGCGTCT	0.1575869040753936	0.020747430146641647	-1.683035688939862
AATGACAAGTAGTCGACTTG	2.552810893071659	0.3360956038342543	-0.47353716811074065
AATGACAGGCTTCATGTTTT	0.2338948676511594	0.030793913090194087	-1.5115351202719423
AATGACGGGCGGATGGTGAA	0.4122559666464345	0.05427641288289434	-1.2653888624979912
AATGACTTCAAGGTTATGTC	0.1595333309512061	0.021003691007138944	-1.6777043794004818
AATGAGCACGCGCTAGTGTC	0.1175466590774128	0.01547584878634929	-1.810345522397092
AATGAGCAGATCATTGTGAA	1.2329134070483845	0.1623217674062325	-0.7896232372253558
AATGAGCCATCCTCTGGTTT	1.2333073718570682	0.1623736356588412	-0.7894844850541031
AATGAGCCGCCGGCCCTGCT	0.4071427486099459	0.05360322157515826	-1.2708091082499573
AATGAGCGACTCGGCTCGCA	0.2363732335147854	0.031120207479534968	-1.5069575162158715
AATGAGGAGGCGTGTTTCAG	0.9714171973459056	0.12789394247848282	-0.8931500247978811
AATGAGGGCAGTGTTAGTAC	0.8362476595785637	0.11009791710926775	-0.9582208971636533
AATGAGTCTAAGCTCAAAAA	0.0549484373564367	0.007234350293310928	-2.140600466162071
AATGAGTGCTAAAGTCCATT	1.1289496041628098	0.1486341976757191	-0.8278812568394173
AATGATCCGTTCTGCGCGAC	0.3336983528355844	0.04393374757964241	-1.3572017495290911
AATGATCTCGGGCTCGTGTG	0.8814216453308421	0.11604539173820252	-0.9353721010711121
AATGATCTGGAGCCTGGGGC	1.0793798146434213	0.14210798440012093	-0.8473815203589609
AATGATGTCATCCATAAGCT	0.609095297052252	0.08019170249193804	-1.0958705662344193
AATGATTGTCTGGAGCAAGT	1.7325987935801788	0.2281088815905819	-0.6418578048124033
AATGCAAGCCTTTGAGGTCG	0.299849559482091	0.039477314605277196	-1.403652397334097
AATGCAAGTGGTCTTTCCAG	0.024361070061608	0.0032073071196248937	-2.493859451679863
AATGCAATAGAGGTTGTACC	2.874569635014057	0.3784574172202663	-0.42198297879702684
AATGCAATATCAGCCAGTTT	0.99755569821381	0.1313352609311591	-0.8816186587396035
AATGCAATTGTTATCCTTTC	0.1849007943445102	0.02434349692462982	-1.6136170355560175
AATGCACCCGCACGAGCATC	0.6586997602802132	0.08672248080643173	-1.061868307084129
AATGCACGAGAGGGCCAATT	1.188592626513254	0.1564866232767602	-0.805522780707832
AATGCAGCACGCGCGTCAAA	0.1569499994781469	0.020663577153152233	-1.6847944938813717
AATGCAGGATCGTTGGAGTT	0.3825418866717308	0.050364344159519056	-1.2978768170244739
AATGCATGACTCTCGACAAT	0.7691019053466217	0.10125770380763269	-0.9945719252108933
AATGCATTGTTATTGTTTGA	0.5033960585508599	0.06627565039212861	-1.1786460016510505
AATGCCACGGCTTTAACCGG	0.6917020097989128	0.09106746029942105	-1.0406367749134176
AATGCCCCTTCCGTGGGGTG	1.9394278537341796	0.25533938975379616	-0.5928821838907412
AATGCCGGTGTTTGTTGGGG	0.7984684376074468	0.10512401541712449	-0.9782980587413534
AATGCCGTTAGTGGTGGCTA	0.6287574576678396	0.08278036495914905	-1.0820726632288664
AATGCCTATATATTCGTGAA	1.2733904115556038	0.16765085124404341	-0.7755942371075008
AATGCGAACAAAAACAAGCC	2.1068349291524173	0.27737971489167546	-0.5569253025732408
AATGCGCAGATGCCATAGTC	0.7777144617922861	0.10239160775916244	-0.9897356376301728
AATGCGGCCGTATTACAGTC	0.1738019458518895	0.022882255045681303	-1.6405011780592322
AATGCGGCTAGTTATTGTGG	1.238404354915023	0.16304468951686318	-0.7876933419121873
AATGCGGTGGATAAGCTCCT	2.27212390134758	0.299141176764095	-0.5241238022458914
AATGCGTGGCAATCGTCCGA	0.1507644698859923	0.019849208447286836	-1.7022568074817122
AATGCGTGTCTAGGTACGTG	0.3584985899291423	0.047198874144173265	-1.3260683606626185
AATGCGTTATTTCTATTGAG	2.03489523586212	0.2679083456172515	-0.5720137574665687
AATGCGTTGCTGAGTAGCGG	1.2082666105291031	0.15907684237821346	-0.7983930381998116
AATGCGTTGGTTGCTTGATA	0.5741880311572315	0.07559591412350426	-1.121501677006322
AATGCTACCTAGTCTGTCAC	0.9344496489144002	0.12302690334680276	-0.909999907280516
AATGCTAGTCTTTTTGGTCA	0.1935901296302113	0.025487509353318564	-1.5936726018378784
AATGCTCGGCTACAAAATGA	2.288252944434156	0.3012646793275493	-0.5210517826058441
AATGCTCTATGATTGTGTTT	1.2240809762760922	0.16115891544497113	-0.7927456639558443
AATGCTGGCATGTGGCGGTC	0.1181974926254928	0.015561535624701165	-1.8079475487070535
AATGCTGGTAAGGCTACGAT	0.5517246973967714	0.07263845740595323	-1.1388333873283245
AATGCTGGTGGGATTAGGAC	0.9334290003204864	0.12289252774287336	-0.9104745227986029
AATGCTGTGACGGCAGTGTG	0.5541575382465236	0.07295875810533102	-1.1369225671219672
AATGCTGTGTGGGGGTGGAC	1.8505406899917216	0.24363676616651234	-0.6132571735991162
AATGCTTAGTGTCGCTATTC	0.3336572860761516	0.043928340850398755	-1.3572551994918813
AATGCTTTGTAGAGTTCGGG	0.4859847606136664	0.06398332991135147	-1.193933161493348
AATGGAAGGGATCAAGATAC	0.519901070562185	0.06844865192283081	-1.1646351007548412
AATGGAATAGTGCTCTATAT	0.5847028865242891	0.07698026917832339	-1.1136205746332686
AATGGACATGTGAGACCGAG	0.4347054569104089	0.057232047006251986	-1.242360720496974
AATGGAGAAAGGCAGTGGGT	1.367117005074035	0.1799906199787346	-0.7447501271057045
AATGGAGCGGGTGTAGGTGT	0.7501138120421597	0.09875778706795384	-1.0054286501591414
AATGGAGTCAGGGTTTGTTC	0.4599331380183913	0.06055344959754347	-1.217861111009712
AATGGATAATGCTCCATTGG	0.4156396214424959	0.05472189496107544	-1.2618388718711089
AATGGATGGTAGGAGTCTTG	1.015821464118619	0.13374007816142605	-0.873738427322255
AATGGATGTGCACGGTGCAG	0.3322633891660446	0.04374482446657394	-1.359073321808931
AATGGATGTTATCAGCCCAA	0.5640972035735999	0.0742673853244802	-1.1292018656917677
AATGGATTGCAGGGTGAGCC	1.156983072731904	0.15232500202470922	-0.8172288074308358
AATGGCAATGGAAGGTGGGT	0.6087023562044809	0.08013996905102347	-1.0961508296219655
AATGGCATTATTTCTGTCAG	0.0860772237247899	0.011332675116153766	-1.9456675613589123
AATGGCCGGTCTGCGTGTTT	0.6263115570155213	0.0824583448444235	-1.083765386878195
AATGGCCGGTCTGGCTATCT	0.1994126110116678	0.02625408019529726	-1.5808031925018278
AATGGCCTATAGAGTAGTGA	0.4235107203378381	0.05575818078359717	-1.2536914043600802
AATGGCGCGGGGGAAGGAAC	0.4696081377664384	0.061827231721883875	-1.2088201983470697
AATGGCGCTCAGATGGATGT	0.505352771634823	0.06653326550465802	-1.1769611605183266
[truncated: 47,170 more rows]
