# Supplementary material for: Chance promoter activities illuminate the origins of eukaryotic intergenic transcriptions
Source: Nat Commun. 2023 Apr 1;14:1826. doi: 10.1038/s41467-023-37610-w (PMC10067814; doi:10.1038/s41467-023-37610-w)
Supplement: Supplementary file 4 — Source Data [file 41467_2023_37610_MOESM4_ESM.zip › Source_data/FigS15_SCD_RD_GXE.csv]

Control_percentile	More_than_control_YPD	More_than_control_SCD	More_than_control_shared	More_than_control_fraction_YPD	More_than_control_fraction_SCD
0.05	11077	7242	5804	0.5239685835515031	0.8014360673847004
0.1	6180	3098	2006	0.3245954692556634	0.6475145255003227
0.15	3321	1348	725	0.2183077386329419	0.537833827893175
0.2	1720	628	300	0.1744186046511628	0.47770700636942676
0.25	898	320	120	0.133630289532294	0.375
0.3	476	159	54	0.1134453781512605	0.33962264150943394
0.35	263	78	27	0.10266159695817491	0.34615384615384615
0.4	156	45	15	0.09615384615384616	0.3333333333333333
0.45	102	28	12	0.11764705882352941	0.42857142857142855
0.5	58	21	6	0.10344827586206896	0.2857142857142857
0.55	40	16	3	0.075	0.1875
0.6	27	10	3	0.1111111111111111	0.3
0.65	20	8	3	0.15	0.375
0.7	16	6	3	0.1875	0.5
0.75	12	5	2	0.16666666666666666	0.4
0.8	11	5	2	0.18181818181818182	0.4
0.85	7	5	1	0.14285714285714285	0.2
0.9	7	4	1	0.14285714285714285	0.25
0.95	6	4	1	0.16666666666666666	0.25
1.0	5	3	1	0.2	0.3333333333333333
1.05	3	3	1	0.3333333333333333	0.3333333333333333
1.1	3	3	1	0.3333333333333333	0.3333333333333333
1.15	3	3	1	0.3333333333333333	0.3333333333333333
1.2	3	3	1	0.3333333333333333	0.3333333333333333
1.25	3	3	1	0.3333333333333333	0.3333333333333333
1.3	3	2	1	0.3333333333333333	0.5
1.35	3	2	1	0.3333333333333333	0.5
1.4	3	2	1	0.3333333333333333	0.5
1.45	2	2	1	0.5	0.5
1.5	2	2	1	0.5	0.5
1.55	2	2	1	0.5	0.5
1.6	2	2	1	0.5	0.5
1.65	2	1	1	0.5	1.0
1.7	2	1	1	0.5	1.0
1.75	2	1	1	0.5	1.0
1.8	1	1	1	1.0	1.0
1.85	1	1	1	1.0	1.0
1.9	1	1	1	1.0	1.0
1.95	1	1	1	1.0	1.0
2.0	1	1	1	1.0	1.0
