# Supplementary material for: Chance promoter activities illuminate the origins of eukaryotic intergenic transcriptions
Source: Nat Commun. 2023 Apr 1;14:1826. doi: 10.1038/s41467-023-37610-w (PMC10067814; doi:10.1038/s41467-023-37610-w)
Supplement: Supplementary file 4 — Source Data [file 41467_2023_37610_MOESM4_ESM.zip › Source_data/FigS12_Reverse_motif_merge.csv]

Total_name_YPD	Strandness_YPD	relative_fold_YPD	relative_fold_median_YPD	T_value_YPD	P_value_YPD	Ranksum_statistic_YPD	Ranksum_P_value_YPD	Corrected_pvalue_YPD	N_with_motif_YPD	N_without_motif_YPD	Significant_YPD	Total_name_SCD	Strandness_SCD	relative_fold_SCD	relative_fold_median_SCD	T_value_SCD	P_value_SCD	Ranksum_statistic_SCD	Ranksum_P_value_SCD	Corrected_pvalue_SCD	N_with_motif_SCD	N_without_motif_SCD	Significant_SCD
GIS1_r	Reverse	1.256617088316808	1.286406452755441	20.37642128411944	9.913756853376662e-91	21.843286098988	9.004064646941277e-106	1.0588780024802943e-103	8557	37511	Yes	GIS1_r	Reverse	1.2965841567047816	1.332498053033412	15.246976819581462	7.77386045089429e-52	17.017289311665863	6.113614828609618e-65	4.493506899028069e-63	6634	29116	Yes
YER130C_r	Reverse	1.254652543039645	1.2736493869032426	18.97322760368593	7.541619250850969e-79	20.628871521381814	1.5113592184705098e-94	1.4811320341010996e-92	7422	38646	Yes	YER130C_r	Reverse	1.2811393150536905	1.3323336196958937	14.25484974269798	1.6316578621652986e-45	15.411836464867708	1.3628314450025326e-53	7.284953542377175e-52	5673	30077	Yes
DAL81_r	Reverse	1.2464993199146428	1.3119702327867393	3.808504407095624	0.0001747353868354	4.235096154680456	2.2845392871513868e-05	6.42731627198572e-05	257	45811	Yes	DAL81_r	Reverse	1.1280815474189536	1.1568586488171115	1.549837815849431	0.1227189231625046	1.7606246683931952	0.0783019505556359	0.1593133111651001	204	35546	No
REI1_r	Reverse	1.226857601434618	1.2466027018210315	12.185169183212796	1.4183890369280905e-33	13.298375241311732	2.365528945320116e-40	4.2149424843885714e-39	3617	42451	Yes	REI1_r	Reverse	1.2502311929560297	1.260583095460312	9.580608389286237	1.8811787092252277e-21	10.04374098968711	9.788968063314482e-24	1.9847976624927291e-22	2749	33001	Yes
RSF2_r	Reverse	1.183539223033951	1.1882861942278604	12.933774902109729	7.013378857965496e-38	12.80388753516407	1.5594462167136837e-37	2.619869644078989e-36	6303	39765	Yes	RSF2_r	Reverse	1.307633290353026	1.3094230080692946	14.54475582646626	3.7839921465563307e-47	15.85766595296837	1.2443311673127397e-56	8.129630293109897e-55	4864	30886	Yes
YML081W_r	Reverse	1.1798969572427256	1.1980752507422765	17.347780063053904	4.471807293387886e-67	18.516742682822017	1.513197554983421e-76	8.897601623302516e-75	31331	14737	Yes	YML081W_r	Reverse	1.343598083515666	1.392363150757247	21.46868346995481	2.342234130062728e-101	21.48467242601549	2.165863064782218e-102	6.367637410459719e-100	24444	11306	Yes
ZAP1_r	Reverse	1.1662075576695907	0.981697233901902	0.4762963898164136	0.6440957988000385	0.4421231622056997	0.6584000843334045	0.737408094453413	11	46057	No	ZAP1_r	Reverse	1.0467728198615	1.592049999933827	0.2040708206669321	0.848245362458076	0.8533607679355317	0.3934592706389372	0.5246123608519163	5	35745	No
YPR022C_r	Reverse	1.1642387268055123	1.1766202939151214	17.579650340877976	5.95840969848331e-69	18.182688148287323	7.07777269249011e-74	3.783391221076532e-72	22393	23675	Yes	YPR022C_r	Reverse	1.301661613146606	1.344677441397112	20.436475759700546	2.716243019479933e-92	21.65221680164358	5.792607288065794e-104	3.406053085382687e-101	17377	18373	Yes
GCR2_r	Reverse	1.1592189786994624	1.1692219089854032	10.108040308148787	7.668464987344803e-24	11.54608632312798	7.725911722826352e-31	1.0324627484140672e-29	5391	40677	Yes	GCR2_r	Reverse	1.2063648601236887	1.2245199470337949	8.890284583131846	8.298567204828908e-19	10.060885409057766	8.22552108448268e-24	1.7273594277413624e-22	4280	31470	Yes
HAP3_r	Reverse	1.158826647644091	1.1922242542136832	2.528890025405264	0.0120242307555988	2.591203966851327	0.0095640787416285	0.0183780336603842	263	45805	Yes	HAP3_r	Reverse	1.0428185023450147	1.157531359420674	0.5458011819049365	0.5858308377018335	0.8720459936554685	0.383183286780777	0.5120722105161294	192	35558	No
BAS1_r	Reverse	1.1566553144190626	1.1783355023206246	6.5154262982419	9.342208843273636e-11	7.198041794917215	6.108342326194429e-13	3.487092512429441e-12	1709	44359	Yes	BAS1_r	Reverse	1.1496828319944152	1.0676418282634508	3.094021564111674	0.0020138163067724	2.434825889178568	0.0148989567941698	0.0403713667971052	1348	34402	Yes
HAP5_r	Reverse	1.1498265373769343	1.1490202140404917	3.924703513157341	9.634399376718212e-05	4.245787229064921	2.1782726547144404e-05	6.157809235442745e-05	618	45450	Yes	HAP5_r	Reverse	1.0357287398532584	1.137817253324396	0.730262772134973	0.4655608814764261	1.6558906968180116	0.0977439559593128	0.1909416814088902	499	35251	No
FZF1_r	Reverse	1.1466874006477723	1.1487685850550726	6.46186341975634	1.2834972997843627e-10	6.923422605629578	4.408600501582674e-12	2.4226701821781422e-11	1931	44137	Yes	FZF1_r	Reverse	1.085059397112414	1.1250837979178163	2.444868290252629	0.0145949910960401	2.8624192786245963	0.0042042033717863	0.0132196341316062	1527	34223	Yes
PPR1_r	Reverse	1.141011523512337	0.9881928165328072	1.732695072681202	0.0849530918617999	1.149876299984119	0.2501948235376144	0.3358779822833728	171	45897	No	PPR1_r	Reverse	1.095947975584138	1.1044878686103288	1.0002454515378971	0.31903304606427	1.0202970216617622	0.3075876154311223	0.4400523549233575	131	35619	No
CUP9_r	Reverse	1.1248872200533029	1.09666580102224	2.887093547323773	0.0040301263271447	2.621366404345422	0.0087578079821216	0.0170516261373759	581	45487	Yes	CUP9_r	Reverse	1.0714251854289525	1.1425893756699517	1.3748169354545428	0.1698310236688907	2.11028155536985	0.0348341113524182	0.0825905543355722	465	35285	No
RIM101_r	Reverse	1.108598562179966	1.0590215067269568	1.0337777642828148	0.302053637548384	0.7653250229658355	0.4440780271812851	0.535077622915155	307	45761	No	RIM101_r	Reverse	0.999307231552102	0.8008152219302676	-0.0039056842926948	0.9968871140962214	-2.4419443774425167	0.0146083971938789	0.039767303472226	230	35520	Yes
GAT1_r	Reverse	1.1063677616245338	1.1595295882693477	5.403242689738571	7.096876574209844e-08	6.008426613244383	1.8733237573835364e-09	8.408506636194804e-09	2510	43558	Yes	GAT1_r	Reverse	1.056276465973944	1.1009354791561283	2.117129707856811	0.0343609346320271	2.755685735268908	0.0058569240711891	0.0177519141951506	1929	33821	Yes
NRG1_r	Reverse	1.0996082731058563	1.1347009588038142	4.874889379566816	1.1506094440877115e-06	5.086313894598998	3.650896243584201e-07	1.28546526420809e-06	2494	43574	Yes	NRG1_r	Reverse	1.0677080251754263	1.0921211937373898	2.413750336023089	0.0158719279261093	3.132743065944436	0.0017318096802955	0.0059549946901389	1925	33825	Yes
RPH1_r	Reverse	1.0908129403907023	1.0837372895970847	9.47431998320958	2.8816690739411625e-21	9.183466061474183	4.174341141127399e-20	3.8351759234107984e-19	15003	31065	Yes	RPH1_r	Reverse	1.2178749174157166	1.2199803168460792	14.155914403845756	2.797944063992311e-45	14.017379538039744	1.2203821112365418e-44	4.7838978760472446e-43	11674	24076	Yes
GCR1_r	Reverse	1.0874068033650814	1.1260023071864795	3.0479567489968877	0.0023644241400371	4.112649164994628	3.911445775754712e-05	0.0001069734937741	957	45111	Yes	GCR1_r	Reverse	1.1471731339246776	1.1374785017089788	2.956534371647332	0.0032066045162055	3.027724676378409	0.0024640246953447	0.0081855735641961	742	35008	Yes
ORC1_r	Reverse	1.0745478283211838	0.974777308287536	0.431846107032345	0.66883837843593	0.2966221768599186	0.7667549777916414	0.833367702294797	32	46036	No	ORC1_r	Reverse	1.5187725830663734	0.6710287517947647	0.8885064376993985	0.3874280398215808	0.0040313587715991	0.99678344978957	1.0	17	35733	No
WAR1_r	Reverse	1.0674925345403616	1.0541484350086778	0.9545757887657932	0.3413267468225691	1.2481538834910342	0.2119747086511104	0.2891905537978027	150	45918	No	WAR1_r	Reverse	1.1743338569012425	1.2116696220107348	1.7160217050159343	0.0886351318531251	2.28145641104926	0.0225214532339061	0.0573273355044883	125	35625	No
MSN2_r	Reverse	1.0663005602218945	1.1000495253867717	1.8253221249027425	0.0684256689582927	2.067907928868104	0.0386486817000792	0.0634788403342083	613	45455	No	MSN2_r	Reverse	1.169358456394542	1.164810726937873	2.0205746393742454	0.0439151736131909	2.4066515080556816	0.0160995245187312	0.0432261206256346	446	35304	Yes
AFT1_r	Reverse	1.0648525815194338	1.0684701392214544	4.06732689332713	4.8372456699392175e-05	4.076944047618498	4.563146771893254e-05	0.0001230793716455	3787	42281	Yes	AFT1_r	Reverse	1.137334819143007	1.143439245726583	5.558146633315154	2.9282618582404676e-08	6.152371010961627	7.63330493406015e-10	5.610479126534211e-09	3025	32725	Yes
SPT2_r	Reverse	1.0623856830068987	1.0613033731236226	3.6483432218680782	0.0002677858542866	4.169125952721187	3.0576998682316816e-05	8.401530479066489e-05	3032	43036	Yes	SPT2_r	Reverse	0.9922030923205558	0.9827592704872606	-0.321862283092349	0.7475813109274534	0.0152110273273832	0.9878638241453293	0.9997657979302126	2363	33387	No
OPI1_r	Reverse	1.0579754773685184	1.0777053774662844	3.541587589741956	0.0004016445346955	3.4955115344154355	0.0004731540021564	0.0011640776287363	3951	42117	Yes	OPI1_r	Reverse	1.0064477730776618	1.0216657019422704	0.2509368474445302	0.8018775823906829	-0.2719447450012331	0.7856645057003102	0.8570885516730656	3063	32687	No
MAC1_r	Reverse	1.0576826866606268	1.0650022675454969	3.166966067678173	0.001553735425408	2.827018032157095	0.0046983682125996	0.0096595821993307	3066	43002	Yes	MAC1_r	Reverse	1.0091441890057429	1.0382330389121726	0.3869524947261344	0.6988208202778627	1.095378574927455	0.2733508164800705	0.4110748851413848	2363	33387	No
ARG81_r	Reverse	1.0567754546195316	1.0606470979666862	5.755382750461574	8.757019208443069e-09	6.38899686121072	1.6697748627697175e-10	7.85462095446875e-10	12476	33592	Yes	ARG81_r	Reverse	1.078332591680611	1.0750110857147537	5.16289669566201	2.4593950113142784e-07	5.3844014907322135	7.268609795106692e-08	4.2739425595227366e-07	9767	25983	Yes
UPC2_r	Reverse	1.0530695996738877	1.0565648422662637	0.8470059699362888	0.3980416735752209	1.42848756709595	0.1531515706662862	0.2191073565736649	192	45876	No	UPC2_r	Reverse	1.0651114102267367	1.142269712855711	0.8394520644397473	0.4022898627440957	1.4799690396818923	0.138881509254876	0.2437681416175138	185	35565	No
YAP5_r	Reverse	1.0527662581179569	1.047031856628854	2.0703676167256084	0.0386217400158159	2.796472734691604	0.0051663769962613	0.0105480197007001	1184	44884	Yes	YAP5_r	Reverse	1.0749994534191736	1.1518319815997686	1.8961934396793183	0.058217323373382	2.2149028107012976	0.0267667361530404	0.0661295834369235	964	34786	No
ARG80_r	Reverse	1.051355914724829	1.103163621587267	2.2684653140967392	0.0234171713362471	2.8866968650340463	0.0038930911202347	0.0082343078370433	1690	44378	Yes	ARG80_r	Reverse	1.089470807225864	1.0703764928526749	2.4619450820846187	0.0139411403606109	2.296888409811436	0.0216251363333318	0.055526550934494	1281	34469	No
RPN4_r	Reverse	1.0509866045611174	1.1011922611345406	1.065160889542517	0.2875621370924955	1.4004944207022971	0.161365312985939	0.2297404456070996	334	45734	No	RPN4_r	Reverse	1.031518461469921	1.112236933913343	0.5211509893365575	0.6026598024493667	1.5044080944351024	0.1324763213675317	0.2367661913802694	284	35466	No
SWI5_r	Reverse	1.049320656250066	1.0677061098052367	3.722108374567197	0.0001988427759111	4.75323293723375	2.001894802271718e-06	6.397359476824838e-06	6550	39518	Yes	SWI5_r	Reverse	0.9662691782132918	1.0040272526262324	-2.0789796855956104	0.0376520830069823	0.0619591645151868	0.950595351484532	0.977185431246337	5108	30642	No
ADR1_r	Reverse	1.0459034076137093	1.1513467708287453	1.038138617116419	0.2998428447125377	1.9288774257027668	0.0537460809094004	0.0863461627724793	387	45681	No	ADR1_r	Reverse	1.142983671554616	1.211079117938454	2.072779015454805	0.0390603834035162	2.5582119072118585	0.0105211957326565	0.0297426110134715	291	35459	Yes
TEC1_r	Reverse	1.0441492106678032	1.0587636907305	3.9142203114608223	9.118175444902718e-05	4.899592586413148	9.60355869618946e-07	3.245340524919197e-06	8357	37711	Yes	TEC1_r	Reverse	1.0836547875053484	1.057964363582073	4.803567107732696	1.5829976725702623e-06	4.588431899272012	4.465879440573318e-06	2.263738888842337e-05	6454	29296	Yes
MSN4_r	Reverse	1.0438219695503057	1.0830813174846472	1.5986814135898386	0.1102213207306105	2.8945358874934994	0.00379719501361	0.0080604717256416	910	45158	Yes	MSN4_r	Reverse	1.0417336095300824	1.0621468996066756	0.7330441755750646	0.4637804920367742	0.7886316829030534	0.4303273076670196	0.5585705450512308	673	35077	No
MIG1_r	Reverse	1.0394118014411855	1.1038098878024845	0.8364306318105058	0.4034581086361734	1.0718780730206223	0.2837748000439954	0.3732876564337122	361	45707	No	MIG1_r	Reverse	1.1059222152841737	1.1661641688679754	1.453279566231454	0.1472139896206863	1.53372120828715	0.1250982539408604	0.2277330443257768	290	35460	No
YAP3_r	Reverse	1.0379707573829808	1.0554304330682678	4.287263682725586	1.81268276362356e-05	5.397918673987493	6.741841264257452e-08	2.5575501054086337e-07	25857	20211	Yes	YAP3_r	Reverse	1.0172051426859228	1.031274286230922	1.3075592517939032	0.1910317795870535	1.094804731918463	0.2736021929362172	0.4093590062251799	19977	15773	No
HMS1_r	Reverse	1.03430586047128	1.060917761965283	1.521824551475345	0.1281668059286407	2.0690914804291123	0.0385375030553905	0.0634735344441727	2572	43496	No	HMS1_r	Reverse	1.002208946927972	1.021949001638801	0.0791311322983225	0.9369354253722854	0.8077501285240234	0.4192344397931945	0.5477996679964409	1984	33766	No
HAP2_r	Reverse	1.0322700381417165	1.0531287513419991	3.03878422380116	0.0023790656145331	4.334192713204603	1.4629597850727208e-05	4.237538687796846e-05	10389	35679	Yes	HAP2_r	Reverse	1.05369467166989	1.0882246499854065	3.4599915173387563	0.0005419080619201	3.961161341655801	7.45861117546044e-05	0.0003110399554021	7976	27774	Yes
GAT4_r	Reverse	1.030296519127978	1.0684054541747017	1.3746220175521309	0.1694209812177287	2.152054726651796	0.0313930443182636	0.0531962825911788	1647	44421	No	GAT4_r	Reverse	0.916229318786878	0.9614102430635406	-3.040175806062592	0.0024046536537109	-1.5397497939991045	0.1236213541568295	0.2264465926611083	1356	34394	No
STB3_r	Reverse	1.0301576613568164	1.0086949462502282	0.4035395351246904	0.687195039497803	0.8288911106271322	0.4071660259472383	0.500865320621289	134	45934	No	STB3_r	Reverse	1.0312153033989553	1.0471201845723055	0.3195199064572935	0.7498971237876224	0.8305265216725664	0.4062411591644774	0.5392094843989	118	35632	No
THO2_r	Reverse	1.0277867588073433	1.011036016951543	0.7838182921586825	0.4332845265315127	0.457638967151896	0.6472118430778114	0.7290432255359256	1308	44760	No	THO2_r	Reverse	0.9478436201527044	0.970217442544892	-0.8690805045689596	0.3850147177892535	-2.1865743580814336	0.0287736109429951	0.0696250338867537	964	34786	No
NDD1_r	Reverse	1.0247668579310516	1.043127743692956	1.0231433925574267	0.3064202108972886	1.8102688266098008	0.0702541088119796	0.109574047696138	1285	44783	No	NDD1_r	Reverse	1.0465956177219873	1.1441685350961104	1.3129690305073014	0.1894706521263132	2.669758064422325	0.0075905918216701	0.0219865418282859	1014	34736	Yes
TBF1_r	Reverse	1.0220395330437633	1.0291305782997806	1.7996454393484873	0.0719510588146257	2.6255245789289954	0.0086515562386932	0.016900714512796	6391	39677	Yes	TBF1_r	Reverse	1.010570884420965	1.0236710479409814	0.6062715000110297	0.5443541049086005	1.146363714882771	0.2516446897686272	0.3853309312082104	4933	30817	No
MIG2_r	Reverse	1.0185564842962522	1.0143912087198736	1.1461331770548864	0.2518084917486254	1.2213701864426727	0.2219458900226254	0.3013953425711403	3410	42658	No	MIG2_r	Reverse	1.1299613383820444	1.1637390143733737	5.07352690874203	4.1390874808182004e-07	5.947387603685305	2.724557234785501e-09	1.884752534181029e-08	2640	33110	Yes
MET31_r	Reverse	1.0180509836306344	1.0496215961161273	0.4574886306146113	0.6475129979693894	0.6518228845837244	0.5145154369018878	0.608722488728994	503	45565	No	MET31_r	Reverse	0.9330681576358096	1.01510869278418	-1.3818919473015434	0.1677656718228277	-0.3449178789136387	0.7301561090716895	0.8177748421602923	392	35358	No
INO2_r	Reverse	1.0171736920827623	1.009203069722901	0.8936807749419292	0.371549387059044	0.7797396105891761	0.4355441585620404	0.5258726185512932	3402	42666	No	INO2_r	Reverse	1.006057321325622	1.0342278295147576	0.2676455856232653	0.7889897324212628	0.7759861716882093	0.4377571507629288	0.5620113638615768	2605	33145	No
MGA1_r	Reverse	1.0154259916792308	1.013595911497036	1.4697064200865106	0.1416592784801167	1.5896030907361205	0.1119242999604393	0.1653554984340159	10907	35161	No	MGA1_r	Reverse	0.9526972788356264	0.9793955128225104	-3.455039701418914	0.0005515905465471	-1.6708683263959976	0.0947476889357612	0.1875812831455475	8435	27315	No
JHD1_r	Reverse	1.0149242218632113	1.0275471151233109	1.1087518078189902	0.2675775596152848	2.25603825799739	0.0240682352530828	0.0422451412800378	5162	40906	Yes	JHD1_r	Reverse	0.9766706514040406	0.941232472693782	-1.1614898856747384	0.2454970457446226	-2.335782066874448	0.019502602728479	0.050966801797092	3994	31756	No
SMP1_r	Reverse	1.014602196196702	1.0196775398103737	1.268125022002503	0.2047765155463681	1.929769827524488	0.0536353635753239	0.0864043665268232	8823	37245	No	SMP1_r	Reverse	0.9253218722880144	0.9166387562658594	-4.806081007731462	1.560029302404547e-06	-4.274189596654866	1.9183374838449023e-05	8.952241591276213e-05	6773	28977	Yes
AFT2_r	Reverse	1.0135990944913065	1.049562506343077	0.6843569142578443	0.4938273514434032	1.944283946446706	0.051861219461555	0.0840066034253287	1847	44221	No	AFT2_r	Reverse	1.0394219795572994	1.0497705007355995	1.2384690309519109	0.2157321571867851	1.651657221384012	0.0986044479771053	0.1919848192401919	1402	34348	No
ARR1_r	Reverse	1.011110597669704	1.0300719394086129	1.068986312290559	0.2850922817111359	2.3942298847935573	0.0166553061894376	0.0305087851694371	9634	36434	Yes	ARR1_r	Reverse	1.0018693864167734	0.9870404357404394	0.1127248758689672	0.9102507297057656	-1.140649194353014	0.2540159367208121	0.3869465564555376	7409	28341	No
YAP1_r	Reverse	1.0109454682721313	1.0720665174822586	0.2400167939600302	0.8104695557668904	1.0399683612353716	0.2983546000843101	0.387268222625992	318	45750	No	YAP1_r	Reverse	1.0117860204020892	0.8268291684838406	0.1676110479893791	0.8670219560869792	-0.0751787408040577	0.940072498860086	0.9714633204388936	252	35498	No
PIP2_r	Reverse	1.0098906717002356	1.0330758508933249	0.1457878780557383	0.8842791735221613	0.3604497195639086	0.7185108509692246	0.7882171275557912	154	45914	No	PIP2_r	Reverse	1.1666357981132882	1.0872869424923934	1.4707677168572884	0.143521518658582	1.041615305744936	0.2975900696192575	0.4299335649536201	145	35605	No
MATA2_r	Reverse	1.0096035590873818	1.020982504787454	1.0429831797304625	0.2969640027829014	2.173427919500069	0.0297481254026056	0.0509967864044667	15966	30102	No	MATA2_r	Reverse	0.9607856084099828	0.9916833106038132	-2.965380405598666	0.0030258095768055	-1.5697522055391484	0.11647277064778	0.2146896211313312	12429	23321	No
DOT6_r	Reverse	1.009105244225452	1.0378477797234038	0.7006950078628951	0.4835164634715492	1.5294953629686947	0.1261416877298386	0.1840479215512286	5389	40679	No	DOT6_r	Reverse	1.071493435613006	1.087902238707955	3.151507116210769	0.0016338523476361	3.303060425310606	0.0009563577771264	0.0034288925179901	4169	31581	Yes
TOD6_r	Reverse	1.0079462000643074	1.032733010479144	0.5470368299385294	0.5843784274349659	1.3440642731231367	0.1789276038267618	0.2504986453574666	3972	42096	No	TOD6_r	Reverse	1.0731832896052556	1.0841110625685035	2.7171605243495542	0.0066165882655814	2.996867829805745	0.0027276894698716	0.0089104522682473	3113	32637	Yes
PHD1_r	Reverse	1.007491382422916	1.0133417937568716	0.6935143873121999	0.4879965520682692	0.7565302682365668	0.4493313318534607	0.5403002517992533	10755	35313	No	PHD1_r	Reverse	1.0302092753769836	1.0362237061708963	1.7510234145158912	0.0799681091877106	1.7393798754599172	0.0819679657141051	0.1661971166892889	8240	27510	No
ACE2_r	Reverse	1.0058830434207078	0.9963773089342384	0.6505021877801717	0.5153721455612461	0.6161735329000073	0.5377799946500339	0.6311669398287822	17038	29030	No	ACE2_r	Reverse	1.089368762256436	1.13031636429679	6.483389417817909	9.11800088033748e-11	7.839660698246177	4.5176547183874716e-15	5.01203957436195e-14	13241	22509	Yes
TOS8_r	Reverse	1.0058276244318265	1.0048229577670913	0.587937189957583	0.5565800376995563	0.649367254630707	0.5161010241757473	0.6093722936050993	13884	32184	No	TOS8_r	Reverse	1.004156536779674	0.99299863396245	0.2928255453537284	0.769658468612652	0.4513294129869321	0.6517521490768238	0.7529081800730302	10993	24757	No
CRZ1_r	Reverse	1.0032417939339011	1.018433150290723	0.2597171746065519	0.7950888744100999	1.03524837203937	0.3005529337921108	0.3892623900215003	5728	40340	No	CRZ1_r	Reverse	0.9624309533636184	0.9891229896479772	-2.0764555802473907	0.037893234273324	-1.073416341804454	0.2830843555784825	0.4161340027003693	4492	31258	No
SPT15_r	Reverse	0.9976968757741288	0.983991871767086	-0.1389403419194986	0.8895050865238836	-0.3671840873768289	0.7134817080403637	0.7871055240670429	3082	42986	No	SPT15_r	Reverse	0.9413810899986056	0.9136310893206104	-2.4899924204487136	0.0128335060977374	-2.737912552981364	0.0061830514396833	0.0185491543190499	2313	33437	Yes
ASH1_r	Reverse	0.996405405170213	0.98343679099351	-0.1312566200894926	0.8955941958392766	-0.2921055296165479	0.7702059389547521	0.8355739706741591	1146	44922	No	ASH1_r	Reverse	1.0406374354864654	1.084397912489015	1.0719915915325238	0.2839886171854534	1.6406152113023675	0.1008773153831115	0.1938426844616653	920	34830	No
RFX1_r	Reverse	0.9962783533594288	1.0288625654843728	-0.0505961663758214	0.9597562458396728	0.8118615025448527	0.4168711066775592	0.5074952603031155	93	45975	No	RFX1_r	Reverse	1.6149811655828423	1.0964569428499285	1.3913470782080022	0.1685881832106057	0.6436853877439866	0.5197794672258664	0.6393939889724047	70	35680	No
HMRA2_r	Reverse	0.9959104900983616	1.021867364179056	-0.3436548511528401	0.7311142181514372	1.068633689091368	0.2852347619819712	0.3743706251013372	6191	39877	No	HMRA2_r	Reverse	0.9881529029131964	1.0321328418597655	-0.5469219157193966	0.5844528313506655	-0.2522069026192925	0.8008811429817912	0.8672525084222712	4882	30868	No
STE12_r	Reverse	0.9958517147931886	0.9613309169674092	-0.164362675299891	0.8694598953420855	-1.381286609346188	0.1671908538017141	0.236317841431269	2194	43874	No	STE12_r	Reverse	0.9621810462913024	0.938677358160508	-1.3630012653013448	0.1730413633314169	-1.260560190925458	0.2074673489784256	0.3297048681062548	1714	34036	No
YAP7_r	Reverse	0.995464954204204	0.9819191639946172	-0.2235934868020131	0.8230948113448933	-0.1810712485904157	0.8563116518404159	0.8959274933846344	1956	44112	No	YAP7_r	Reverse	0.9685733825434288	0.9577597173488256	-0.9667294676276597	0.3338185176131153	-1.0514170614982223	0.2930670831666851	0.4276016002531287	1545	34205	No
YPR196W_r	Reverse	0.994778101436428	0.9824583713506752	-0.5776105197508618	0.5635311715601439	-1.5151291978174974	0.1297396888124531	0.1888290520339664	15353	30715	No	YPR196W_r	Reverse	1.002610848900273	1.01619961075873	0.1892321681413716	0.849912507749489	0.9764979771562062	0.3288177498311622	0.4647712425498158	11785	23965	No
HAP4_r	Reverse	0.99246011512553	0.9804968630895268	-0.4777516203836102	0.6328467702467337	-0.5398314196272114	0.58931329681719	0.6754702115565453	4458	41610	No	HAP4_r	Reverse	1.0069666356132772	1.0269529915388438	0.3238572633402116	0.7460622282420379	1.0492607130047955	0.2940581424320736	0.427985613242721	3404	32346	No
GCN4_r	Reverse	0.991477841441484	0.9841467219251436	-0.5605018641924179	0.5751650263893355	-0.0795522333160252	0.9365933870382734	0.9644779537276792	3745	42323	No	GCN4_r	Reverse	1.0422002285745855	1.0232934870939785	1.8729741150088492	0.0611545823825969	1.769814397187789	0.0767580647039526	0.1572604252471225	2919	32831	No
RAP1_r	Reverse	0.9907040819501296	0.934243972546581	-0.4482262444590598	0.654023097447727	-2.81643588541585	0.0048559734181684	0.0099488235884426	2668	43400	Yes	RAP1_r	Reverse	1.15182073093176	1.0569585682430085	4.290205059768218	1.862945266663804e-05	3.719335205136458	0.0001997478204158	0.0007935926919222	2036	33714	Yes
GTS1_r	Reverse	0.9894682536926396	0.9926372346134872	-1.0286927990339303	0.3036392378360305	-0.1297260847990607	0.8967831442667651	0.9299973347951638	9912	36156	No	GTS1_r	Reverse	1.0237852062102626	1.0166004759904248	1.4643407718629686	0.1431272819373922	0.7114181619801707	0.4768251476584977	0.5978106328852807	7761	27989	No
CIN5_r	Reverse	0.98734818850244	0.9862615469397162	-1.0067787913069195	0.3140690507743837	-0.8028783563033591	0.4220450470393662	0.5127324125188993	6511	39557	No	CIN5_r	Reverse	0.9789068297891572	0.9050970487455274	-1.0537578209286915	0.292033646622062	-3.1876319889468965	0.0014344297379202	0.004990796957971	5002	30748	Yes
MET28_r	Reverse	0.9848114484237132	0.9662682155371112	-0.4464813239399808	0.655366770551352	-0.8215108739954453	0.4113553327795956	0.5049622874204639	799	45269	No	MET28_r	Reverse	0.9704868115107772	0.9804949685764318	-0.6864534460405584	0.492663760751434	-0.5748831586775244	0.5653703205937106	0.6812248944858644	643	35107	No
THI2_r	Reverse	0.9847665848623218	0.8995568172972704	-0.2063320402765671	0.8366564057722339	-1.1195173075327312	0.2629195114324233	0.3497662278784274	335	45733	No	THI2_r	Reverse	0.9432106702230386	0.9139159968435872	-0.9159693718058411	0.3604431327403165	-0.7738955341072209	0.4389925707638586	0.5623695677759236	285	35465	No
SOK2_r	Reverse	0.9846920905442992	0.9971134898307576	-1.5046231094437963	0.1324402135269182	-0.8753147340724365	0.3814026793310113	0.4741327176461621	9867	36201	No	SOK2_r	Reverse	0.9673260785991802	0.9781933606734112	-2.1952394731800324	0.0281640542585933	-1.3965027559284076	0.162563151281102	0.2762633900384045	7621	28129	No
NRG2_r	Reverse	0.9827973666149712	0.9865946927247806	-1.035478800369389	0.3005167257371094	-0.4507851492149426	0.6521444057117165	0.7331948576644155	3016	43052	No	NRG2_r	Reverse	0.9158410700661208	0.9130566802931488	-3.5967780793081925	0.0003277031648782	-3.63609860851162	0.0002767984091638	0.0010707727933443	2385	33365	Yes
CST6_r	Reverse	0.9817494808676716	1.0082191381167835	-2.020846132531632	0.0433042053433484	-0.2070126558153351	0.8359999746730256	0.8825278009115602	15117	30951	No	CST6_r	Reverse	0.980042014868896	0.9664933139189988	-1.4583602316822406	0.1447548328378	-1.6174217167634877	0.1057872811293422	0.2013039524403017	11704	24046	No
YHP1_r	Reverse	0.9809151561593056	1.0000815842201127	-0.8660938609350443	0.3865609163198107	-0.1424011566943925	0.8867631487876274	0.921230974358878	1567	44501	No	YHP1_r	Reverse	0.8802420850752524	0.8883565603053839	-4.197961049812983	2.873779542199228e-05	-2.8023611664422354	0.0050730045888284	0.0156174172682257	1183	34567	Yes
STB4_r	Reverse	0.980632446912234	0.9929175726394536	-0.4009139713807751	0.6887977512745664	0.4364622480068198	0.6625013840511804	0.7391856049755106	269	45799	No	STB4_r	Reverse	0.9047738666008034	0.9263227338038365	-1.4882614081268295	0.1381239963299348	-0.8047528768528186	0.4209622995930586	0.5488377653231009	215	35535	No
USV1_r	Reverse	0.9802943580901268	0.9682401086189528	-1.3699485208484352	0.1707694188832624	-0.5907011194757864	0.554720697746973	0.6458926144063765	3753	42315	No	USV1_r	Reverse	0.9896828036076762	1.0153938265325582	-0.4458971526579604	0.6556996479445356	0.7494042680821623	0.4536135792588959	0.5748378978539456	2878	32872	No
MET32_r	Reverse	0.9800237302644283	1.015305845176987	-0.442553488048282	0.6583617191918337	-0.1918845046218377	0.8478326754197676	0.888637456589703	345	45723	No	MET32_r	Reverse	1.0832083344636172	1.1098919818857127	1.174219178071619	0.2413208546554084	1.5229447883783778	0.1277725191099392	0.2304608626890929	272	35478	No
YGR067C_r	Reverse	0.9798509174607548	0.9629739169279864	-2.1151848318509128	0.0344254267631255	-2.323452424689353	0.0201548606109708	0.0364647939669257	11831	34237	Yes	YGR067C_r	Reverse	0.9972842475373794	1.030219637590508	-0.1922012430699166	0.8475867885884648	1.452442820710806	0.1463785171705389	0.2531487296949321	9308	26442	No
XBP1_r	Reverse	0.979807489056624	0.9934968869537518	-1.2076901774075757	0.2272618322377107	-0.0701774722209919	0.9440524046731176	0.968765818408016	2581	43487	No	XBP1_r	Reverse	0.9638838466387304	0.9068343624331292	-1.453520031848598	0.1462076139012275	-1.7962828383936615	0.0724495458276752	0.1526893654002618	2108	33642	No
RDS2_r	Reverse	0.9785136009880504	0.9643046413667172	-2.366553555790098	0.0179602832207043	-3.319199456080038	0.0009027592320703	0.0021232897138294	28845	17223	Yes	RDS2_r	Reverse	1.089412658560278	1.1134008336433538	6.348559329488629	2.206403131748743e-10	7.167269333581884	7.650842342045775e-13	7.756371201936061e-12	22326	13424	Yes
HAC1_r	Reverse	0.9729062408942408	1.0074851907968403	-0.657090785270222	0.5114686926844639	-0.201550276011181	0.8402683213352162	0.883860058935791	428	45640	No	HAC1_r	Reverse	0.9650586931143508	1.0015877990839337	-0.594958445170626	0.5522400248575376	-0.2655784316310429	0.7905638982999018	0.8608362448154486	357	35393	No
ABF2_r	Reverse	0.9714124568181458	1.0021032838840984	-2.7007616424602503	0.0069275155551482	-1.0319016647189867	0.3021181860418678	0.3895734504224085	7869	38199	No	ABF2_r	Reverse	0.9725876828741772	1.0003497104382482	-1.7735270197737114	0.07617175979811	0.1803506243921511	0.8568773146645455	0.916079747314096	6219	29531	No
IXR1_r	Reverse	0.9707570658635394	0.8882341897484125	-0.2058850138122017	0.8384813835361851	0.015597293812239	0.9875556646460923	0.9977366508795572	27	46041	No	IXR1_r	Reverse	0.8010931643256678	0.8705843959869459	-1.2381420741302056	0.2271280500947522	-0.7932070496980382	0.4276572008765825	0.5563328188394481	26	35724	No
GAT3_r	Reverse	0.9703132932188744	0.9779078063674468	-2.3911926829148222	0.0168191483040398	-0.9195287543214892	0.3578190726905165	0.4505302242869887	5367	40701	No	GAT3_r	Reverse	0.9531503655333832	0.9935580165432712	-2.670963865532708	0.0075841970392651	-0.95612395714969	0.3390096124454385	0.4746134574236139	4197	31553	No
STP3_r	Reverse	0.968092884523892	0.9406931251013028	-1.530048616525686	0.1261428349870938	-2.745302676076295	0.0060455111361686	0.0121322885599561	2089	43979	Yes	STP3_r	Reverse	0.9600297866738344	0.9737929624143196	-1.4314534743857177	0.1524798325455083	-0.8121911527960499	0.4166819553225046	0.5468950663607873	1551	34199	No
RLM1_r	Reverse	0.966105579216783	0.9894388192669732	-1.8464259986185023	0.0649495592643912	-0.9702054023570924	0.3319441184320546	0.4215618609893047	2196	43872	No	RLM1_r	Reverse	0.8578199608443865	0.8854709220498284	-5.890383093236008	4.5281005783275394e-09	-4.062351048349453	4.858094609914934e-05	0.0002115970096762	1666	34084	Yes
OAF1_r	Reverse	0.9632606757167972	0.9555721696195856	-2.901294205802067	0.0037282166939239	-2.5660093619028905	0.0102876051514998	0.0196399734710451	5103	40965	Yes	OAF1_r	Reverse	0.9893699423027804	1.0096094895072665	-0.5501318528426445	0.5822528952328951	0.3379184087343764	0.7354246745855936	0.8189956603339564	3916	31834	No
RTG3_r	Reverse	0.9618762388480168	0.9705873508377896	-2.83702258460417	0.0045701006586767	-1.5905867174016144	0.1117026156760956	0.1654436725882727	4355	41713	No	RTG3_r	Reverse	0.9921613907920528	0.9901101678611128	-0.373947763104596	0.7084622898669941	-0.7058739808117841	0.4802665096546979	0.5995683814797503	3322	32428	No
YOX1_r	Reverse	0.9615589359805956	0.9546033827572536	-3.7748754512421976	0.0001606396258245	-3.6874871322823854	0.0002264795424023	0.0005740084953989	10156	35912	Yes	YOX1_r	Reverse	0.9088152471469484	0.9031009229779746	-5.885926493553491	4.061228090572599e-09	-6.486159420995675	8.80519973613787e-11	7.503561514274011e-10	7820	27930	Yes
TYE7_r	Reverse	0.9595809722318732	0.9476725134543098	-2.4266207467804675	0.0152962943861914	-1.8162895503614105	0.0693259673571299	0.1087031168159796	2695	43373	No	TYE7_r	Reverse	1.0233406454761276	1.0304577604104186	0.9304580940228492	0.3522253622038762	1.0737099586612442	0.282952696553247	0.418030617018365	2120	33630	No
UGA3_r	Reverse	0.9590770392609568	0.9720556917139732	-2.2206391992183976	0.0264635757260483	-2.167724755096398	0.0301796348124312	0.051586119970086	2247	43821	No	UGA3_r	Reverse	0.9875538054917072	1.0034891425880412	-0.4328052454298473	0.6652061283297686	-0.4988118449497957	0.6179119422037521	0.7281206854024173	1679	34071	No
GZF3_r	Reverse	0.95783226055113	0.9540058452707498	-4.970153192570725	6.714060540584293e-07	-4.969112380186598	6.726008169934117e-07	2.312802809310679e-06	23577	22491	Yes	GZF3_r	Reverse	0.9423020873928356	0.9256328880758106	-4.589099288469115	4.467066118430729e-06	-4.368146794626281	1.253052634993825e-05	5.941894753035234e-05	18387	17363	Yes
MOT3_r	Reverse	0.9576208053412036	0.9446942015287618	-3.069677364258508	0.0021503107626397	-5.0567264834047965	4.265142701013776e-07	1.4839668095834914e-06	6176	39892	Yes	MOT3_r	Reverse	0.9226084580363016	0.8915699974981002	-3.9797548213245113	6.976877051082727e-05	-5.300304703088983	1.156095727913413e-07	6.599847456437736e-07	4813	30937	Yes
STB5_r	Reverse	0.9559474679981534	0.9465342481450468	-1.9701867656874	0.048982988658404	-2.140358849406537	0.0323257774238859	0.0541525844024071	1534	44534	No	STB5_r	Reverse	0.9066500374959052	0.9124920720874627	-3.1420652604405683	0.0017157646368855	-2.128712593056779	0.0332780463082735	0.07922061226423	1168	34582	No
NHP6A_r	Reverse	0.9544109041057388	0.9452916868815384	-4.374132019142388	1.2279873302583855e-05	-4.3171621947650864	1.580480235095109e-05	4.533279893833776e-05	8755	37313	Yes	NHP6A_r	Reverse	0.8881870372782441	0.8758086756882394	-7.514639116822938	6.150243995118114e-14	-7.749443662419043	9.229601650530554e-15	9.691081733057082e-14	6612	29138	Yes
SKN7_r	Reverse	0.9525702876419846	0.9323192465686244	-3.519767630493603	0.0004350533224807	-4.550456167488449	5.352973783364996e-06	1.63934822115553e-05	4818	41250	Yes	SKN7_r	Reverse	0.9895562005896096	0.9989755349646934	-0.5410290495425235	0.5885121087976279	0.1526550829870772	0.8786702840743333	0.92260379827805	3747	32003	No
YER184C_r	Reverse	0.952055047732244	0.9311813546156776	-5.549836624512424	2.8770616777988244e-08	-7.320412148303435	2.4721050986781017e-13	1.4682806040633574e-12	19214	26854	Yes	YER184C_r	Reverse	0.993819538688122	1.0110982769308416	-0.4677162200137137	0.6399908530153595	-0.0404340328493178	0.9677470981353098	0.9879084960131288	14866	20884	No
ERT1_r	Reverse	0.9498101523459308	0.9356408314092172	-4.887644742332864	1.0308294450626454e-06	-6.180917109442568	6.373027445694567e-10	2.904914835711943e-09	9411	36657	Yes	ERT1_r	Reverse	0.972960490604276	0.9727000171094164	-1.78102435747357	0.0749334437235235	-1.648400887859538	0.0992704339599698	0.1913803776015156	7331	28419	No
CAD1_r	Reverse	0.9473963916381112	0.929392528484014	-1.5882859699034766	0.1127219933734461	-1.0667140505975377	0.2861009803947343	0.3746712170870908	611	45457	No	CAD1_r	Reverse	1.003586925968575	0.9581651920489748	0.0592151228395879	0.9528053572018116	-0.649474817066145	0.5160315186483767	0.6361143248747285	471	35279	No
ECM23_r	Reverse	0.9449200996466812	0.9518949529433224	-6.483071213947722	9.083871350991016e-11	-5.956191887443628	2.5818316970116554e-09	1.1329231625692936e-08	24566	21502	Yes	ECM23_r	Reverse	0.9259352780328196	0.9269480082249976	-5.942201150286451	2.838987549440597e-09	-5.797137664074395	6.7456316889563395e-09	4.3587158605564046e-08	19136	16614	Yes
CAT8_r	Reverse	0.9447954357273046	0.9221381158499112	-4.969850489969167	6.797068397982039e-07	-6.902021681853968	5.1267607848482325e-12	2.7912364273062603e-11	7757	38311	Yes	CAT8_r	Reverse	0.9907958875262184	1.0036013351394832	-0.5610708086268718	0.5747634458089746	0.0346451396655084	0.972362706839238	0.9908999508171092	5879	29871	No
RTG1_r	Reverse	0.943067157274648	0.982852113200998	-1.059951328184319	0.2904607774164175	-0.216295921072446	0.8287570883306128	0.8780345368259466	196	45872	No	RTG1_r	Reverse	1.0617325451197577	1.0735343156732515	0.6835780422674205	0.4952453214553176	1.1701253422329971	0.2419505314310811	0.3734039697676528	157	35593	No
GSM1_r	Reverse	0.9422589919689732	0.921797175946092	-6.847267545679677	7.623763332618035e-12	-8.67638529441728	4.0854640603746376e-18	3.2907573527401184e-17	24293	21775	Yes	GSM1_r	Reverse	0.9833434333140528	0.985991794920648	-1.2948849237697642	0.1953685041818283	-1.043670574683512	0.2966378282888268	0.4296134064872663	18808	16942	No
PHO4_r	Reverse	0.9413163768761368	0.929616316768352	-2.372974121983001	0.017801432856071	-1.6379993857298332	0.1014218219224617	0.1521327328836925	1133	44935	No	PHO4_r	Reverse	0.9775745759299976	1.0772449522294498	-0.6364637957470324	0.5246229869610445	0.1085132415993761	0.9135885772610584	0.9524646869317418	913	34837	No
DIG1_r	Reverse	0.9399274502994662	0.9223706705926072	-2.912075140077844	0.0036289173005217	-3.473245527122475	0.0005142047213841	0.0012493899841895	1879	44189	Yes	DIG1_r	Reverse	0.8734004734458093	0.8981260857816461	-4.910926516453721	9.926885891770602e-07	-3.972077459802173	7.124854250861733e-05	0.0002992438785361	1498	34252	Yes
STP4_r	Reverse	0.939431743364882	0.9163420275498296	-4.936900253714224	8.098640055467124e-07	-6.525728817100797	6.767166111236714e-11	3.3159113945059905e-10	5875	40193	Yes	STP4_r	Reverse	0.9640823685190656	0.9802428286111728	-2.0483934519562568	0.0405626094909432	-1.636786067544812	0.1016751778851082	0.1947394286529109	4506	31244	No
YPR015C_r	Reverse	0.9391976098919902	0.9637049730875694	-1.2644807593587633	0.2072395356976357	-0.2415463263394103	0.8091317159329315	0.8634654246253425	246	45822	No	YPR015C_r	Reverse	0.9845103904701688	0.9736875267538848	-0.1839557371080461	0.8542528043958761	-0.4701204041363017	0.6382689971857889	0.7461275752390535	181	35569	No
NHP6B_r	Reverse	0.9383515444529194	0.9151225745938132	-4.789845923639902	1.7034738035707958e-06	-5.504479472702266	3.702605980427533e-08	1.451421544327593e-07	5334	40734	Yes	NHP6B_r	Reverse	0.8399415491521879	0.8115847323222243	-8.565441930865587	1.4059268146068268e-17	-9.11396210276082	7.942705730291175e-20	1.1391002364417589e-18	3876	31874	Yes
YAP6_r	Reverse	0.936022468529264	0.9181762209070672	-5.976099678685216	2.3380712425532908e-09	-7.754960100376015	8.837125676500405e-15	6.336865729002731e-14	9626	36442	Yes	YAP6_r	Reverse	0.9308264650094024	0.8846107134337391	-4.411730690736929	1.0346583660061609e-05	-5.919596172992963	3.227330724936593e-09	2.181230420991628e-08	7459	28291	Yes
LYS14_r	Reverse	0.9354593561680884	0.8974362256424939	-2.2665542675748784	0.0235299297088081	-4.505695261900687	6.615597247166484e-06	2.0155291094994263e-05	1806	44262	Yes	LYS14_r	Reverse	0.917572772451945	0.9430238781841986	-2.976116185720581	0.0029631099411537	-2.1876956955729847	0.0286917758244542	0.0700031708911996	1422	34328	No
HAP1_r	Reverse	0.9340649628716124	0.8927926310007397	-2.544998093278913	0.01102943714661	-4.343541432304686	1.4020402054591818e-05	4.101490750298502e-05	1386	44682	Yes	HAP1_r	Reverse	0.937693556283063	0.9782427414963746	-1.9571548874568985	0.0505423437406625	-1.8322981293377203	0.066907015659549	0.143059364392054	1196	34554	No
DAL80_r	Reverse	0.9329427970284686	0.9173257441623656	-6.125261850831369	9.355903635881298e-10	-5.903206083833848	3.565044791056645e-09	1.5413576008391964e-08	7498	38570	Yes	DAL80_r	Reverse	0.9188496886902544	0.9244609797120528	-5.147841182593238	2.689235334880616e-07	-4.186025556865877	2.838813991174549e-05	0.0001255054606624	5943	29807	Yes
RGT1_r	Reverse	0.9324869455360216	0.9438926622330084	-1.039613445402032	0.3001556962698677	-0.8143599764886209	0.4154387599823057	0.5078544508723405	153	45915	No	RGT1_r	Reverse	0.7888300667699246	0.787206681213653	-2.9174440553300363	0.0040823321900787	-1.9278635558467572	0.0538720998499822	0.1181969951932446	146	35604	No
PDR3_r	Reverse	0.9323589644941978	0.9236274160076308	-4.182702192033689	2.948015865836688e-05	-4.635117830831627	3.5673421735181403e-06	1.11574319044078e-05	3129	42939	Yes	PDR3_r	Reverse	0.9561750539831348	0.9501744849707126	-1.8407434033160972	0.0657600439010083	-2.202493139053432	0.0276304932401773	0.0676947084384344	2490	33260	No
NHP10_r	Reverse	0.9318529547790936	0.8754390288606917	-2.581734037345334	0.0099547996372417	-3.2723197344477097	0.0010666887045386	0.002498856407445	1076	44992	Yes	NHP10_r	Reverse	1.046491976828911	1.0230915930324609	1.0624407733778896	0.2883120305322767	1.1682518793943462	0.2427051794798425	0.3735880773145219	888	34862	No
CEP3_r	Reverse	0.931700910093254	0.942022980534777	-0.4088222858361833	0.6860135654205499	-0.3620236840809206	0.717334331842013	0.788397359108605	27	46041	No	CEP3_r	Reverse	1.078998603731154	1.406097307337043	0.3654144853793223	0.7181351709975082	0.4642883372907694	0.6424411786585711	0.7480305208935442	24	35726	No
RME1_r	Reverse	0.9311961607997384	0.9241933621989852	-6.448937121020197	1.1692827605065682e-10	-6.482881996287448	8.998687949141392e-11	4.3729161273513534e-10	7833	38235	Yes	RME1_r	Reverse	0.8845939133609436	0.9029382257179877	-7.83431700566879	5.1896053166797905e-15	-6.297890870095586	3.0172280306190047e-10	2.3974730837891556e-09	5998	29752	Yes
PUT3_r	Reverse	0.9303798012187706	0.784919804685313	-1.0309119643774194	0.3040875451014863	-1.6640328263174191	0.0961058695671038	0.1448980802704027	165	45903	No	PUT3_r	Reverse	1.1716508188837105	1.2092002922528802	1.4524498867663715	0.1490371074142272	1.094970154673222	0.2735297119884374	0.4102945679826562	118	35632	No
RGM1_r	Reverse	0.9291910210219028	0.8801270494780372	-1.2574665085719718	0.2097488776949907	-1.8857410462070996	0.059329858764803	0.0940322289857256	250	45818	No	RGM1_r	Reverse	1.0065291372999667	1.0404451062191375	0.0868148696244488	0.9309038116683168	0.5190417510382282	0.6037316265964681	0.7142740371000468	202	35548	No
YLR278C_r	Reverse	0.9290194758356474	0.922674638153134	-7.006065201269035	2.5569932447017432e-12	-7.423065111282642	1.1444048078394841e-13	6.866428847036905e-13	8978	37090	Yes	YLR278C_r	Reverse	0.940098558764192	0.939701282583395	-3.719153216959724	0.0002009118299064	-3.678532187048635	0.0002345800907033	0.000913464194262	7042	28708	Yes
SKO1_r	Reverse	0.9284691344805478	0.8992032657164334	-4.153372756721654	3.34539647398848e-05	-5.499366144544887	3.811589260724838e-08	1.484248003514043e-07	3438	42630	Yes	SKO1_r	Reverse	1.005195836770843	0.909639254680216	0.152194291248538	0.8790442757279398	-2.812010584747002	0.0049232883167763	0.0152362817382341	2701	33049	Yes
YNR063W_r	Reverse	0.9270702663922432	0.8962177951023524	-4.943321839675777	7.963236390025457e-07	-5.733806138879708	9.820156911901546e-09	4.06637483394233e-08	3652	42416	Yes	YNR063W_r	Reverse	0.929425333057787	0.8989322082367084	-3.125123751153262	0.0017926505587757	-3.4336192255221545	0.0005955802114187	0.0022025230460015	2760	32990	Yes
FKH2_r	Reverse	0.9268217294346284	0.9022538231369136	-3.2703526722956804	0.0010916673278846	-4.299617060824184	1.7109348526409727e-05	4.8836392881208345e-05	1924	44144	Yes	FKH2_r	Reverse	0.9514979803618444	0.9531418591509124	-1.7331044356937544	0.0832658106611458	-1.117765423847983	0.2636671923500803	0.3995781162418743	1457	34293	No
LEU3_r	Reverse	0.9262210307786471	0.9384873528325366	-2.076119748627662	0.03837405211874	-1.7482449169382308	0.0804216268526324	0.1234671451419004	505	45563	No	LEU3_r	Reverse	1.0406093138351826	1.0973538539297214	0.7272173036628212	0.4674937551556891	0.9444250230083204	0.3449524993707972	0.4783775227123319	414	35336	No
DAL82_r	Reverse	0.9213304068433558	0.8943972462269922	-2.344865688397481	0.0193273975363806	-2.827220261302326	0.0046954019322475	0.0096873555654792	643	45425	Yes	DAL82_r	Reverse	0.962069509710197	0.8844703064273102	-0.780036111868838	0.4357067146983968	-1.2885471184512705	0.1975555779418788	0.3182539173419856	529	35221	No
YPR013C_r	Reverse	0.919882602289314	0.9665730837050208	-4.311736857019043	1.697632410064565e-05	-2.2943000878489976	0.0217732675404138	0.038913924965846	1800	44268	Yes	YPR013C_r	Reverse	0.9371893312915276	0.9282856957039388	-2.072768492631622	0.0383625653288294	-1.7793778392823252	0.0751778371470623	0.1551037482192022	1376	34374	No
CHA4_r	Reverse	0.9174816534746782	0.8786870092727528	-2.524662857486667	0.0117992771947821	-3.0061849897838604	0.0026454800115489	0.005847903183424	681	45387	Yes	CHA4_r	Reverse	0.925410953846172	0.949402409192641	-1.6317622517987576	0.1033208887997825	-1.651177385863478	0.098702359328158	0.1915412121615741	512	35238	No
MATA1_r	Reverse	0.9174508558821504	0.9289128937026436	-3.931908803402464	8.785224653771159e-05	-2.976564589764147	0.0029149767290036	0.0063481715431635	1471	44597	Yes	MATA1_r	Reverse	0.9304686570037832	0.9130367171137062	-2.0716328703480373	0.0385144809845725	-2.154484316307204	0.0312022106156776	0.0745808936667418	1103	34647	No
GLN3_r	Reverse	0.9158839113758492	0.8830872903590214	-5.2681551825316975	1.4388241624506677e-07	-6.9960509961914665	2.632777407953566e-12	1.4604463357327327e-11	4043	42025	Yes	GLN3_r	Reverse	0.8832017560538723	0.8840710535458309	-5.038295851009481	4.917197295495681e-07	-6.035233744173041	1.587327520544343e-09	1.1382299781464314e-08	3176	32574	Yes
FKH1_r	Reverse	0.9149203209300806	0.9083500471829346	-7.434777634438013	1.1413094164360492e-13	-6.655456213739311	2.8242262865800342e-11	1.4440391795730956e-10	6414	39654	Yes	FKH1_r	Reverse	0.935568994485622	0.91386432682862	-3.890022382448658	0.0001011136131968	-3.4138880405956065	0.0006404288732774	0.0023535761092945	5011	30739	Yes
CBF1_r	Reverse	0.9144417663718268	0.9006829212391558	-3.074476663262136	0.0021672456295643	-2.90630197936968	0.003657283033186	0.0077916029837442	931	45137	Yes	CBF1_r	Reverse	0.9130509667525614	0.9945865054064512	-2.3623948618171053	0.0183974800316382	-1.4678941978569966	0.1421329644933294	0.2479946086708537	746	35004	No
RDS1_r	Reverse	0.913688920263004	0.9055610450322308	-1.5974530044227744	0.1116281082719064	-1.3130940010409813	0.1891512750558721	0.2623135606906906	214	45854	No	RDS1_r	Reverse	0.8729262817177142	1.0100468674538012	-1.7254842535747086	0.0861782520206883	-1.3922887283384635	0.1638349833893287	0.2768246271061073	176	35574	No
EDS1_r	Reverse	0.9131307666012044	0.9219827744358972	-6.153614158500897	8.215963964412674e-10	-6.008032380170742	1.877883430253555e-09	8.365117098402201e-09	3714	42354	Yes	EDS1_r	Reverse	0.8706144226522435	0.9043493123041676	-6.805537678978915	1.1673742684067e-11	-4.507358577872429	6.56396521932527e-06	3.243371049548957e-05	2862	32888	Yes
MSN1_r	Reverse	0.912303999982694	0.9143842286132192	-6.378799233752585	1.9543394655106564e-10	-5.614685734879112	1.9691980803335105e-08	7.876792321334042e-08	3782	42286	Yes	MSN1_r	Reverse	0.9245856574966056	0.9186159947661175	-3.54772004047912	0.0003934143192466	-3.60782597455466	0.0003087734753212	0.0011789532694084	2988	32762	Yes
GAL4_r	Reverse	0.9110041505903056	0.9327304337066046	-0.8363618718197526	0.4062049881472075	-0.786844178999491	0.4313730879115516	0.5219081804361982	62	46006	No	GAL4_r	Reverse	1.060188234137974	1.365052634415571	0.4362930103572615	0.6648489767723025	1.2045809705606374	0.2283651065509538	0.3561768770609042	43	35707	No
PHO2_r	Reverse	0.9102193163362088	0.8998661300275538	-8.799186631598921	1.5336739661617825e-18	-9.432568952241	4.001658305191096e-21	3.8573362023809253e-20	8825	37243	Yes	PHO2_r	Reverse	0.8421484013857519	0.8458467242922834	-11.54813503171901	1.0811278707068329e-30	-9.254254503221642	2.157305518368893e-20	3.428366607570025e-19	6690	29060	Yes
PDR8_r	Reverse	0.9083638358944656	0.893719354563026	-8.223109439727978	2.2418723061235816e-16	-8.338628594632956	7.515706758117701e-17	5.665686633042575e-16	6509	39559	Yes	PDR8_r	Reverse	0.9171030092578816	0.9174902818664536	-4.9535702715883065	7.452045744249336e-07	-4.200244924635787	2.666263965890676e-05	0.0001187699402987	4951	30799	Yes
FHL1_r	Reverse	0.9074673373868204	0.90634862109398	-10.63991555471184	2.1687129574252886e-26	-10.496165725077816	8.996035344436854e-26	1.0172439966401671e-24	13750	32318	Yes	FHL1_r	Reverse	0.9693401356498028	0.9698488571057254	-2.2497678609742016	0.0244738296573224	-2.4435763809579583	0.014542490912547	0.0397720216585007	10651	25099	Yes
HCM1_r	Reverse	0.90732868695951	0.9079061759834046	-11.18957624163722	5.0294245392552474e-29	-11.619631377446623	3.2754644293789405e-31	4.5856502011305175e-30	25904	20164	Yes	HCM1_r	Reverse	0.9460107592073695	0.9327555613498127	-4.259111446297729	2.0580430574129038e-05	-4.2138444352721285	2.510602410487112e-05	0.0001126896349134	19933	15817	Yes
ROX1_r	Reverse	0.9071032888325296	0.9004739812367268	-10.934952898336324	8.670242862494258e-28	-11.181956411589413	4.9975937772242774e-29	6.388228567408425e-28	28209	17859	Yes	ROX1_r	Reverse	0.9033430839523956	0.8747956370023746	-7.519201788611369	5.68574294253739e-14	-7.785535685791845	6.9418446194977346e-15	7.42146297502667e-14	21916	13834	Yes
TEA1_r	Reverse	0.9053616909398364	1.0532633477037756	-0.4589390071440234	0.6528522103736465	-0.5178046270955547	0.6045945896364471	0.6902944052548172	16	46052	No	TEA1_r	Reverse	0.8045410720233516	1.081377356718101	-0.7760254390913327	0.4556724423195061	-0.4217164590808818	0.6732319893230019	0.7701564391477143	11	35739	No
MIG3_r	Reverse	0.903688287798472	0.9022672164178288	-2.8193756165994586	0.0049889026041282	-2.4154540010290946	0.0157156073792354	0.0290590476068881	522	45546	Yes	MIG3_r	Reverse	1.0433338123220754	1.088071958967844	0.7509581607158718	0.4531308839430072	1.3802011483902783	0.1675247205253293	0.2814415304825532	381	35369	No
MCM1_r	Reverse	0.902806803346233	0.9122072551380822	-2.2222539839167905	0.0269164920207463	-1.833976578104489	0.0666574709892722	0.1050793376452871	338	45730	No	MCM1_r	Reverse	0.8500412528761356	0.8201366426565567	-2.5113411935903573	0.0126671183845489	-1.596584265677226	0.1103584085252738	0.2086519106522862	242	35508	No
HAL9_r	Reverse	0.9016532148075586	0.8502103808277683	-3.782488397088448	0.0001639107218775	-4.060440112272456	4.898029990191572e-05	0.0001303186259833	1006	45062	Yes	HAL9_r	Reverse	0.9926260375926386	0.9694169097422158	-0.1883728186630888	0.8506280158956208	-0.3909785424793168	0.6958130966086573	0.7883200400884209	829	34921	No
SUT1_r	Reverse	0.8999682597124444	0.8132136705446428	-3.482552857339383	0.0005170459037662	-5.388607814230997	7.100556216939205e-08	2.676363497154008e-07	1006	45062	Yes	SUT1_r	Reverse	0.9506409582238048	0.8939993073494752	-1.045885228046578	0.2959222449382064	-1.9675117948903904	0.0491242374803229	0.109413074387992	790	34960	No
ACA1_r	Reverse	0.8994092517690649	0.9197600894279832	-1.4518581964553845	0.1488429378824746	-1.1486847824355304	0.2506859829823188	0.3357707471380489	136	45932	No	ACA1_r	Reverse	1.1295055762983812	0.8730560932695969	0.8864389791567276	0.377192317562803	0.0271082198372804	0.978373418689087	0.9935812956635288	118	35632	No
NDT80_r	Reverse	0.898331277071649	0.8635771254167806	-6.808826786788319	1.086204872778148e-11	-9.119090493998698	7.5757406760375e-20	6.749296238651592e-19	4670	41398	Yes	NDT80_r	Reverse	0.9509339913595448	0.9031809614572868	-2.1419209955107337	0.0322545670084319	-4.03924618639433	5.362325951164771e-05	0.0002318417396533	3683	32067	Yes
STP1_r	Reverse	0.8955268062786902	0.8613455122796131	-3.9807575112266695	7.34973187746828e-05	-4.204384767373149	2.6179326952121214e-05	7.261058607475131e-05	978	45090	Yes	STP1_r	Reverse	0.8692490744427257	0.8428654303711938	-3.638637802570848	0.0002922667319551	-2.8730182947797576	0.0040657057158882	0.0128528761340982	725	35025	Yes
INO4_r	Reverse	0.8955056500216281	0.8689232192310097	-3.713856717722189	0.0002181244550672	-3.0412363623108214	0.0023560879582941	0.0052278479980262	772	45296	Yes	INO4_r	Reverse	0.9111850170305608	0.9261100084026308	-2.128918363718115	0.033659295577133	-1.6906524456364849	0.0909032017244287	0.1824269031193315	584	35166	No
HSF1_r	Reverse	0.8951515568868894	0.9058425857230163	-2.3849339059184875	0.0174836450700375	-2.449523475403831	0.0143045384849273	0.0267018051718644	455	45613	Yes	HSF1_r	Reverse	0.8988886492808288	0.9899537585522098	-2.1789304950955883	0.0299612561905466	-0.4497725408582921	0.6528744592753701	0.7527258471645444	360	35390	No
SUT2_r	Reverse	0.8944906274401794	0.8750298145638156	-2.9572619928058543	0.0032404656668257	-3.235694447165319	0.0012134720404527	0.0027981237638676	522	45546	Yes	SUT2_r	Reverse	1.037235051882874	1.0099851352544074	0.4233803713143996	0.6722528491720854	-0.3630292899169369	0.7165830045653682	0.8056420777905094	384	35366	No
SRD1_r	Reverse	0.8929269466828715	0.8740604760466176	-4.917951514952346	9.656170744818406e-07	-4.959041462616883	7.08418477945972e-07	2.421802703675765e-06	1455	44613	Yes	SRD1_r	Reverse	0.8466209470636085	0.8201300369642078	-4.574978179357627	5.250977468889496e-06	-5.18283695208629	2.185360708234629e-07	1.212256694756568e-06	1124	34626	Yes
YRM1_r	Reverse	0.8902106795768213	1.0898887887640134	-1.0398482940575506	0.3079523011051968	0.1434733899025588	0.8859163255917444	0.9219801760140632	27	46041	No	YRM1_r	Reverse	0.7974355278428349	0.7521507064846705	-1.4015360198375824	0.1712745906980455	-0.6125516718630091	0.5401728218503299	0.6603360067525862	31	35719	No
YRR1_r	Reverse	0.8888209778231869	0.8043638354253418	-1.0993037941759944	0.2763220014786694	-1.063928134299464	0.2873612567255854	0.3754853754547649	57	46011	No	YRR1_r	Reverse	0.9073607258166204	0.7069655982444962	-0.6023432502490712	0.5500979333865172	-0.6987079020979162	0.4847345945552224	0.6038642830476075	44	35706	No
MBP1_r	Reverse	0.8869036535119831	0.8329913590070646	-6.642757281714608	3.4137060225550576e-11	-11.087385716325851	1.4444760363614544e-28	1.769483144542782e-27	4262	41806	Yes	MBP1_r	Reverse	0.9361265350975836	0.923964414038016	-2.846585227430451	0.0044418540777942	-3.3222356870541816	0.000892992302769	0.0032213464664305	3279	32471	Yes
MOT2_r	Reverse	0.8851242411232744	0.9034358915829828	-6.271418723374236	4.2896950501735367e-10	-5.375488626653468	7.63752731665427e-08	2.860424243434848e-07	1962	44106	Yes	MOT2_r	Reverse	0.849288789050548	0.8365818988734718	-6.067848452772713	1.5798072060547955e-09	-4.876011546410613	1.0825227491114035e-06	5.734444833130678e-06	1539	34211	Yes
SFL1_r	Reverse	0.8808000624885246	0.8547908117355242	-8.233184938068797	2.366669067454223e-16	-9.100316067370205	9.006932803098405e-20	7.904591773465467e-19	3663	42405	Yes	SFL1_r	Reverse	0.8512586818131382	0.8389848058684557	-7.708761560231288	1.6371822766377673e-14	-5.9338895451510565	2.95840897343649e-09	2.0227261353263445e-08	2746	33004	Yes
TBS1_r	Reverse	0.878903815555612	0.8542774358047434	-3.2096478150378926	0.0014218967600005	-2.9855819450513232	0.0028303929238688	0.0061868811867467	449	45619	Yes	TBS1_r	Reverse	1.0861332540168462	1.208524159739067	1.4422626762265265	0.1500843329490689	2.109283773467885	0.0349200945639371	0.0824619100545986	358	35392	No
RDR1_r	Reverse	0.876040825075433	0.8404003370864125	-5.197378206381094	2.342190710676601e-07	-5.420124479196431	5.9557550895161854e-08	2.274015579633453e-07	1224	44844	Yes	RDR1_r	Reverse	0.8972147673476671	0.9604799546034578	-3.225544234639995	0.0012958178636746	-1.947557658965656	0.0514679142409096	0.1137711788483266	972	34778	No
ASG1_r	Reverse	0.8706701938704916	0.8211505105062075	-3.708624899940928	0.0002302510798711	-3.652094445441936	0.0002601101808201	0.0006536101979583	517	45551	Yes	ASG1_r	Reverse	0.9488868843639922	0.8361379814046712	-0.8871482456690084	0.3755389441619549	-1.8824008716077056	0.0597816076688284	0.1292337695193792	386	35364	No
UME1_r	Reverse	0.8682269747583639	0.871063024691874	-5.259617632173991	1.7661422749018898e-07	-4.373778445721874	1.2211431407386218e-05	3.590160833771548e-05	939	45129	Yes	UME1_r	Reverse	0.8972994702771133	0.8875552750523221	-2.62281492346582	0.0088994635840498	-2.31407106651602	0.0206638242136298	0.0532909150772559	703	35047	No
CUP2_r	Reverse	0.8640559064022437	0.778441157851951	-2.4543759566346304	0.0148304441298181	-3.1605405221150726	0.0015747669860722	0.0035751466710828	236	45832	Yes	CUP2_r	Reverse	0.820399846986908	0.939578656164814	-3.093726479116682	0.0023007678217086	-0.9536581883357792	0.3402566911695807	0.4741017403026385	172	35578	No
SPT23_r	Reverse	0.8635173829040683	0.8525903456048075	-16.422775560053665	2.2349280363223003e-60	-16.632223983006877	4.0719510610725735e-62	1.5962048159404487e-60	14875	31193	Yes	SPT23_r	Reverse	0.8377124536347073	0.8375962807459669	-13.436007252168473	5.008271956201622e-41	-12.32043118544408	7.031730693059465e-35	2.1761356039573508e-33	11418	24332	Yes
ABF1_r	Reverse	0.8607122705802304	0.8540128530130482	-5.580998746544082	3.0705738658292374e-08	-5.107526239234817	3.264037827369078e-07	1.1561772545138662e-06	951	45117	Yes	ABF1_r	Reverse	0.9865213295691686	1.057277885054609	-0.2932322686904117	0.7694234467967604	-0.3183489596840334	0.7502202500299835	0.8260852191341391	742	35008	No
STB1_r	Reverse	0.8601580694437189	0.8624784452643967	-11.844383022899226	4.710836463237334e-32	-10.910205964000015	1.0302266962082225e-27	1.2115465947408696e-26	4968	41100	Yes	STB1_r	Reverse	0.8815952187906143	0.8941816838248685	-6.76653662651842	1.4613574364796147e-11	-5.562959520541491	2.6523743282121542e-08	1.64168011051447e-07	3810	31940	Yes
SFP1_r	Reverse	0.8599867277194339	0.81632173377338	-10.345439657337945	7.400870247151722e-25	-12.305130270834969	8.499917661535301e-35	1.3507977256710153e-33	4356	41712	Yes	SFP1_r	Reverse	0.8291204306769207	0.7977529119660554	-9.208801263251848	5.0516868837274e-20	-8.762907590076788	1.9027763894443727e-18	2.4322446021593278e-17	3208	32542	Yes
YKL222C_r	Reverse	0.8584883388181833	0.8332453692290852	-9.11546427641904	1.2992857415412252e-19	-9.174231287093638	4.5480776402731193e-20	4.114261003816298e-19	2894	43174	Yes	YKL222C_r	Reverse	0.8539754284269104	0.8154223112324489	-6.664859215448996	3.1958211082453305e-11	-5.588787053003032	2.2866114758589252e-08	1.430348455111753e-07	2238	33512	Yes
STB2_r	Reverse	0.8579008034802943	0.8235934627447973	-11.30056378179032	2.563000155262821e-29	-11.796231822277548	4.0818372748174886e-32	6.0003007939817084e-31	4570	41498	Yes	STB2_r	Reverse	0.8808112530299878	0.8711030141935904	-6.345850436763142	2.426617503355886e-10	-5.800296873097339	6.619761798468347e-09	4.324911041665986e-08	3453	32297	Yes
ARO80_r	Reverse	0.8550402498701671	0.8006917059648138	-1.9675626262789288	0.0517629623938109	-1.90528266285884	0.0567433378740597	0.0909130317982211	105	45963	No	ARO80_r	Reverse	0.8261628470283116	0.8488536454998107	-1.5962839581931232	0.1141545215963114	-1.7855560117869027	0.0741711745941924	0.1541083062239758	85	35665	No
PDR1_r	Reverse	0.8538432390698542	0.8545125979802516	-5.031968142854868	6.088431967941813e-07	-4.74672103519222	2.0674077765579844e-06	6.571004176303215e-06	714	45354	Yes	PDR1_r	Reverse	0.9090840691395627	0.9519778610790678	-1.9874797570396203	0.0473554562917453	-1.4988303788296036	0.1339176414404653	0.2378959914410683	539	35211	No
SIP4_r	Reverse	0.8525276305343775	0.8352218504944766	-2.153736773431787	0.0333313927978401	-1.8868408274449813	0.0591817379004598	0.0940509780688389	116	45952	No	SIP4_r	Reverse	1.0117010501520116	1.031353022935608	0.1016787399857475	0.9192553681794788	0.4721105991589094	0.6368478474085709	0.7459492714666129	84	35666	No
YLL054C_r	Reverse	0.8512320430638617	0.8334218963929715	-3.346963168569624	0.0009219381863364	-3.1072333372057885	0.0018884727494327	0.0042382518193375	293	45775	Yes	YLL054C_r	Reverse	1.0366905494882293	0.963309334653169	0.4531951330869438	0.6508175779794017	-0.2724367953096415	0.785286183696674	0.8582681710290787	238	35512	No
REB1_r	Reverse	0.8481408211337501	0.755370877115391	-5.626589042517457	2.2850068670726462e-08	-8.44079963593945	3.1517400949820865e-17	2.406783345259048e-16	1141	44927	Yes	REB1_r	Reverse	0.8976122414569447	0.83646731471455	-2.7056504211755588	0.0069339336477001	-3.782227878297173	0.0001554309703724	0.0006259822642398	935	34815	Yes
STP2_r	Reverse	0.8429809470609325	0.7937270938369042	-6.499950385678051	1.1599086371930709e-10	-7.471636304757723	7.920366712048898e-14	5.007715727618013e-13	1165	44903	Yes	STP2_r	Reverse	0.8963613560030891	0.9010326104062696	-2.577199681393468	0.0101144680018943	-2.187133496788658	0.0287327799582343	0.0698135314687677	877	34873	No
SWI6_r	Reverse	0.8424058029709504	0.8086491178234122	-14.132586082280469	6.48914046043814e-45	-16.263900441800757	1.7803446313513885e-59	5.815792462414535e-58	6869	39199	Yes	SWI6_r	Reverse	0.8977769556797575	0.883815352715082	-5.613442720629853	2.0569835701421335e-08	-6.905533744366569	5.001501750980349e-12	4.668068300914992e-11	5341	30409	Yes
UME6_r	Reverse	0.8399731287537548	0.8159383005484006	-3.0401713656491576	0.0026308526456325	-3.263271939210966	0.0011013378558072	0.0025697883302168	234	45834	Yes	UME6_r	Reverse	0.8595621280272258	0.781725953129681	-1.7247780335656635	0.0863620523436597	-1.7754207371545911	0.0758284424674272	0.1558990355624027	171	35579	No
ECM22_r	Reverse	0.8363213783890777	0.7551421348994667	-5.914616419312583	4.6004412414495406e-09	-7.243304758219263	4.378814386933731e-13	2.574742859517034e-12	927	45141	Yes	ECM22_r	Reverse	0.8831706617462546	0.8262522887865468	-3.0043285581164194	0.0027522717995409	-2.527349098048361	0.0114927201087237	0.0320271062745477	694	35056	Yes
MATALPHA2_r	Reverse	0.8290635454517072	0.8115894373013995	-8.727419695221135	6.159363684253248e-18	-7.671323835555475	1.702301588999474e-14	1.1638992259670822e-13	1515	44553	Yes	MATALPHA2_r	Reverse	0.8529291868541686	0.8234041360214935	-5.101413909819765	3.885367399961308e-07	-4.021757054181788	5.776562178289753e-05	0.0002479283621046	1139	34611	Yes
MET4_r	Reverse	0.8283183196505159	0.8952287808585707	-1.9449849187090429	0.0549910154402131	-2.2866954020133115	0.0222136082703149	0.0395806110998339	88	45980	Yes	MET4_r	Reverse	0.9858771962948236	1.0399468451936302	-0.1193114634342764	0.905368321255276	0.0821593767466526	0.9345199768486908	0.9708440748887458	71	35679	No
URC2_r	Reverse	0.8257982783095622	0.6198204115950541	-1.09441308722983	0.2808370575266582	-2.1522550459019096	0.0313772723268655	0.0533232258040373	38	46030	No	URC2_r	Reverse	0.9548497667410588	0.8010622627491134	-0.2430913858889883	0.8096417461199273	-0.1797787605805151	0.8573262585301122	0.9132388406081632	30	35720	No
RSC30_r	Reverse	0.8208078794838335	0.7379922794342599	-10.9773371777359	1.465353794755107e-27	-14.330911701019511	1.4026702286144784e-46	3.054704053427086e-45	2828	43240	Yes	RSC30_r	Reverse	0.8954552432263617	0.8656777359224345	-4.551990402761937	5.553572613256056e-06	-4.6696850253576745	3.016618958128342e-06	1.555940304718829e-05	2224	33526	Yes
SWI4_r	Reverse	0.8133588625220532	0.7859657512334743	-15.127995182140015	9.882844937941612e-51	-15.024630177188948	5.064319010737749e-51	1.2407581576307485e-49	4320	41748	Yes	SWI4_r	Reverse	0.8578291515149151	0.8620877165397093	-7.810196629415643	7.0621679182340454e-15	-6.370907577147008	1.8791286126312462e-10	1.5346217003155179e-09	3323	32427	Yes
IME1_r	Reverse	0.8042791480205511	0.6797513516906193	-4.000470703184019	8.359411680186637e-05	-4.341605233385212	1.4144550395771942e-05	4.117324570650446e-05	244	45824	Yes	IME1_r	Reverse	0.8352603176567616	0.7879550893716618	-2.2843960614480543	0.0235229171039641	-1.9605243547212443	0.0499345342120086	0.1107981362892871	177	35573	No
RSC3_r	Reverse	0.8001644657782728	0.7466523273459362	-21.757256486308044	1.433365581204379e-103	-24.409610778786163	1.352099210289347e-131	7.950343356501361e-129	9487	36581	Yes	RSC3_r	Reverse	0.8548660264342507	0.8526591734972959	-10.760744011561536	6.723837243776525e-27	-9.372743915288606	7.067093536060263e-21	1.1542919442231762e-19	7274	28476	Yes
SUM1_r	Reverse	0.775952347034485	0.780865011914005	-9.000133770335207	1.5278128719400316e-18	-7.637493763297952	2.2149076446779327e-14	1.4799610171257098e-13	776	45292	Yes	SUM1_r	Reverse	0.9013938638182494	0.8419046688731086	-2.122042238115999	0.0342570027360347	-2.4441644560906703	0.014518806618638	0.0398927957558839	559	35191	Yes
AZF1_r	Reverse	0.7217381964816841	0.7416483781370524	-2.1162121813049386	0.0503190137240173	-1.176518024367278	0.2393879341114063	0.322105504021755	17	46051	No	AZF1_r	Reverse	0.9817188297776792	1.339720118913942	-0.085098262815102	0.933709643734466	0.4781155221800915	0.632567984791909	0.7438999501152851	12	35738	No
GAL80_r	Reverse	0.7213269654450947	0.9587980765524629	-0.8016106929957029	0.5068609810706362	-0.4595263425000618	0.6458562396847495	0.7289126083198324	3	46065	No	GAL80_r	Reverse	0.0	0.0			-1.4874319402510583	0.1369007662720244	0.2417346863902413	1	35749	No
YDR026C_r	Reverse	0.6984335423415226	0.5487335204552405	-4.2032675903957175	5.4471578174288415e-05	-4.846555392105432	1.2562352475529137e-06	4.126627517101191e-06	108	45960	Yes	YDR026C_r	Reverse	0.8693136539190253	0.5823037788726564	-0.7876958682073317	0.4330850210218516	-2.685234099622061	0.0072479020559476	0.0212028179547125	85	35665	Yes
SNT2_r	Reverse	0.4456166803856847	0.5141133907825273	-7.085271625675417	3.5879907216427014e-06	-2.9970246027244527	0.0027262870997845	0.0059815552786317	16	46052	Yes	SNT2_r	Reverse	0.5824057303331504	0.5062171620697521	-2.560882360184791	0.0225912923856209	-1.505346799739631	0.1322349390108116	0.2370553174949915	15	35735	No
