# Supplementary material for: Chance promoter activities illuminate the origins of eukaryotic intergenic transcriptions
Source: Nat Commun. 2023 Apr 1;14:1826. doi: 10.1038/s41467-023-37610-w (PMC10067814; doi:10.1038/s41467-023-37610-w)
Supplement: Supplementary file 4 — Source Data [file 41467_2023_37610_MOESM4_ESM.zip › Source_data/FigS8_SCD_native_promoter_sequence_feature_quantile.csv]

quantile	GC_content_mean	GC_content_sem	GC_content_std	TATA_box_mean	TATA_box_sem	TATA_box_std
0	0.3937121212121212	0.0038623153411490026	0.04437462487583069	0.15151515151515152	0.03312131592971642	0.38053494858806786
1	0.3804274809160305	0.003595064642919587	0.04114739556845537	0.183206106870229	0.03561641851819319	0.4076485423943834
2	0.38129770992366413	0.003924054350201325	0.04491285487671371	0.2595419847328244	0.04917139157883791	0.562792300252698
3	0.37801515151515147	0.0041870721921771865	0.048105797027078324	0.20454545454545456	0.038384320299233964	0.44100226520746166
4	0.37532824427480915	0.003475718013209752	0.039781410956160765	0.22900763358778625	0.041358160209031186	0.47336577979374644
5	0.3760763358778626	0.003420528306497446	0.039149735890770546	0.2824427480916031	0.048796206595130065	0.5584981118390415
6	0.3688181818181818	0.003531029928371674	0.04056844526066354	0.29545454545454547	0.05128313811452562	0.589198399219909
7	0.37743511450381684	0.00396450930464499	0.04537588299401774	0.2748091603053435	0.048529080474831635	0.5554407136472639
8	0.37108396946564887	0.0035173429585015417	0.04025783023079323	0.2595419847328244	0.045447841681542034	0.5201743237318397
9	0.3769848484848485	0.0037309154259233296	0.04286495478630336	0.22727272727272727	0.04637059814473372	0.5327576119997258
10	0.37348091603053435	0.003664214130769239	0.04193884763191396	0.22900763358778625	0.047934293322812155	0.5486330635341062
11	0.3582442748091603	0.00298424305121618	0.03415622290482218	0.25190839694656486	0.043810716882134705	0.501436573953456
12	0.3633181818181818	0.0031992820691189535	0.03675695253999927	0.22727272727272727	0.04246470427647628	0.48788230796585863
13	0.36851908396946564	0.0035611650884841612	0.040759397433652415	0.16793893129770993	0.04076870259957983	0.4666191290833899
14	0.36778625954198474	0.0036623331902208896	0.04191731928333861	0.1450381679389313	0.032730751636809816	0.37462057532265797
15	0.3681515151515151	0.0038464406679111695	0.04419223876601458	0.25757575757575757	0.047638195332599	0.5473211949122609
16	0.3669160305343512	0.003473057751180438	0.03975096286553978	0.17557251908396945	0.03671943111377626	0.42027309858333334
17	0.3683053435114504	0.0032528571501731977	0.03723065179077194	0.19083969465648856	0.04213127684005191	0.48221450408575994
18	0.3694090909090909	0.0036798642873654384	0.04227842185905756	0.2803030303030303	0.05516823253914912	0.6338347358398397
19	0.3653435114503817	0.0032237698176260316	0.036897732052956746	0.1984732824427481	0.03969917314743531	0.45437780498754166
20	0.36419847328244276	0.002961634101780256	0.033897451650831134	0.20610687022900764	0.04013710684745936	0.4593901852859422
21	0.3686060606060606	0.003519414406867027	0.04043499307875223	0.16666666666666666	0.04047866883790824	0.46506449797566113
22	0.3733740458015267	0.0033109426551588238	0.037895470782314755	0.20610687022900764	0.0386464427080691	0.44232875438121455
23	0.36424427480916033	0.0034202274136574174	0.03914629201480666	0.16030534351145037	0.03395412243303117	0.388622694082374
24	0.3637727272727273	0.003386140652807865	0.03890379422008792	0.24242424242424243	0.04449996182062436	0.5112656368942542
25	0.3790839694656488	0.0037401354013808425	0.04280780629168882	0.16030534351145037	0.03725267848611524	0.4263763937239882
26	0.3666412213740458	0.0032300895366586175	0.03697006454339679	0.21374045801526717	0.04198206365294289	0.4805066810995733
27	0.37196946564885497	0.003463219016734876	0.039638353402752555	0.17557251908396945	0.0382851986205591	0.4381941268176144
28	0.37006060606060603	0.0036032048983708227	0.041397672534007765	0.21212121212121213	0.04169425831336408	0.47903055776411796
29	0.36607633587786265	0.003790361084202017	0.04338266550675436	0.22137404580152673	0.04373903867164766	0.5006161793365308
30	0.3668396946564885	0.0034305767640593204	0.039264745744339	0.20610687022900764	0.040137106847459345	0.4593901852859421
31	0.3651212121212121	0.003251523785613402	0.03735716416632935	0.20454545454545456	0.03838432029923397	0.4410022652074617
32	0.37061068702290073	0.0032367453644376078	0.037046243974272114	0.2748091603053435	0.04730361338879288	0.5414146017539299
33	0.37125190839694655	0.0037269919502508106	0.042657372617610885	0.183206106870229	0.0402597653290726	0.460794075775841
34	0.37225757575757573	0.0033609592182894067	0.038614481563845955	0.24242424242424243	0.04702730530282264	0.5403026028198694
35	0.3662900763358779	0.003388843714373449	0.038787089158362285	0.2366412213740458	0.05063549298252518	0.5795497067512154
36	0.3670381679389313	0.003548860437215937	0.040618564262804524	0.2824427480916031	0.04879620659513008	0.5584981118390417
37	0.36954545454545457	0.0037222931819081624	0.042765892744505624	0.19696969696969696	0.04360489908347223	0.5009821489619498
38	0.3714198473282443	0.0036100914571035704	0.04131938531795259	0.2595419847328244	0.0491713915788379	0.5627923002526979
39	0.3752824427480916	0.0035789604215827075	0.04096307433045605	0.3053435114503817	0.05297173463931375	0.6062892146998998
40	0.37843939393939396	0.003328100059908379	0.0382369585761813	0.24242424242424243	0.04449996182062436	0.5112656368942542
41	0.3755725190839695	0.0038271525904514277	0.04380376354297058	0.2824427480916031	0.055549155264976065	0.6357891421182551
42	0.37903816793893125	0.003984606383389993	0.04560590457388549	0.3053435114503817	0.05070626239928624	0.5803596997485183
43	0.3786818181818182	0.00391027221524818	0.044925607411020405	0.2878787878787879	0.04752770845327203	0.5460517973124325
44	0.37638167938931294	0.0035804069487155666	0.04097963059023109	0.1984732824427481	0.039699173147435325	0.45437780498754177
45	0.3765801526717557	0.0035339466774446547	0.04044786848020421	0.2824427480916031	0.05554915526497607	0.6357891421182552
46	0.3728030303030303	0.0037321157994800475	0.042878746028494986	0.3409090909090909	0.05024753145774633	0.5773001845858282
47	0.3681832061068702	0.003638797293879465	0.041647938637089016	0.3282442748091603	0.048997882552309045	0.5608063986741709
48	0.37093129770992367	0.003990611278018487	0.04567463373432275	0.2900763358778626	0.04531944374120674	0.5187047421343136
49	0.37733333333333335	0.003909552626914878	0.04491733997049966	0.25757575757575757	0.04384536910022607	0.5037449391136628
