# Supplementary material for: Chance promoter activities illuminate the origins of eukaryotic intergenic transcriptions
Source: Nat Commun. 2023 Apr 1;14:1826. doi: 10.1038/s41467-023-37610-w (PMC10067814; doi:10.1038/s41467-023-37610-w)
Supplement: Supplementary file 4 — Source Data [file 41467_2023_37610_MOESM4_ESM.zip › Source_data/FigS20_SCD_individual_expression_comparison.csv]

DNA_cut_off	RNA_cut_off	Total_barcode	Percentile_of_PC	barcode_better_than_pc	better_than_pc_ratio	barcode_better_than_nc	better_than_nc_ratio	barcode_worse_than_pc	worse_than_pc_ratio	barcode_worse_than_nc	worse_than_nc_ratio	Condition	Method
1	0	239457	1.0	753	0.0031446146907377	85635	0.3576216189127902	238427	0.995698601419044	128854	0.5381091385927327	SCD	Total
5	0	228399	1.0	369	0.0016155937635453	84681	0.3707590663706934	227825	0.997486854145596	118764	0.5199847635059698	SCD	Total
10	0	220445	1.0	187	0.0008482841525096	83635	0.3793916850007938	220132	0.9985801447072966	111863	0.5074417655197442	SCD	Total
20	0	209146	1.0	107	0.0005116043338146	81654	0.3904162642364664	208965	0.999134575846538	102552	0.4903368938444914	SCD	Total
50	0	182907	1.0	60	0.0003280355590546	74353	0.4065071320397798	182810	0.9994696758461952	83889	0.4586429168921911	SCD	Total
100	0	146291	1.0	43	0.0002939346918128	60484	0.4134499046421174	146226	0.999555680117027	62930	0.4301700036229159	SCD	Total
200	0	87193	1.0	29	0.00033259550652	36273	0.4160081657931256	87153	0.9995412475772136	35225	0.4039888523161263	SCD	Total
400	0	28752	1.0	13	0.0004521424596549	11829	0.411414858096828	28735	0.9994087367835282	10771	0.3746174179187534	SCD	Total
1	0	239457	1.0	1354	0.00565445988215	62392	0.2605561750126327	237690	0.9926208045703404	164778	0.6881318984201756	SCD	S1
5	0	228399	1.0	1096	0.0047986199589315	61996	0.2714372654871518	226901	0.9934413022824092	154110	0.6747402571815113	SCD	S1
10	0	220445	1.0	858	0.0038921272879856	61560	0.2792533284946358	219216	0.9944249132436662	146609	0.6650593118464924	SCD	S1
20	0	209146	1.0	549	0.0026249605538714	60684	0.2901513775066222	208287	0.9958928212827404	136243	0.6514253201113098	SCD	S1
50	0	182907	1.0	181	0.0009895739364813	57321	0.3133887713428135	182569	0.9981520663506592	113441	0.6202113642452175	SCD	S1
100	0	146291	1.0	68	0.0004648269544948	49336	0.337245626866998	146163	0.9991250316150686	85075	0.5815463699065561	SCD	S1
200	0	87193	1.0	32	0.0003670019382289	31258	0.3584920807863016	87142	0.9994150906609476	45810	0.5253862121959332	SCD	S1
400	0	28752	1.0	12	0.0004173622704507	10422	0.3624791318864774	28735	0.9994087367835282	13478	0.4687673900946021	SCD	S1
1	0	239457	1.0	1595	0.0066609036277912	59718	0.2493892431626555	237362	0.991251038808638	170414	0.7116684832767469	SCD	S2
5	0	228399	1.0	1354	0.0059282221025486	59350	0.2598522760607533	226551	0.9919088962736264	159726	0.6993288061681531	SCD	S2
10	0	220445	1.0	1108	0.0050261970105922	58934	0.2673410601283767	218867	0.9928417519109076	152210	0.6904670099117693	SCD	S2
20	0	209146	1.0	778	0.0037198894552131	58194	0.2782458187103745	207947	0.9942671626519274	141737	0.677694051045681	SCD	S2
50	0	182907	1.0	249	0.0013613475700765	55245	0.3020387409995243	182436	0.9974249208614214	118593	0.6483786842493726	SCD	S2
100	0	146291	1.0	82	0.0005605266215966	48351	0.3305124717173305	146130	0.9988994538283285	89010	0.6084448120526895	SCD	S2
200	0	87193	1.0	36	0.0004128771805076	31905	0.3659124012248689	87132	0.999300402555251	47354	0.5430940557154817	SCD	S2
400	0	28752	1.0	15	0.0005217028380634	11064	0.3848080133555926	28735	0.9994087367835282	13225	0.4599680022259321	SCD	S2
1	0	239457	1.0	1421	0.0059342595956685	64102	0.2676973318800452	237520	0.9919108649987264	168444	0.7034415364762776	SCD	S3
5	0	228399	1.0	1161	0.0050832096462769	63703	0.27891102850713	226728	0.9926838558837824	157787	0.690839276879496	SCD	S3
10	0	220445	1.0	905	0.0041053323958356	63248	0.2869105672616752	219049	0.993667354668965	150292	0.681766426999932	SCD	S3
20	0	209146	1.0	569	0.0027205875321545	62375	0.2982366385204594	208158	0.9952760272728142	139904	0.6689298384860337	SCD	S3
50	0	182907	1.0	188	0.0010278447517044	59233	0.3238421711580202	182522	0.9978951051627328	117047	0.6399263013443991	SCD	S3
100	0	146291	1.0	72	0.0004921697165239	51946	0.3550867790909899	146156	0.9990771817815176	87831	0.6003855329446104	SCD	S3
200	0	87193	1.0	33	0.0003784707487986	34546	0.39620152993933	87144	0.9994380282820868	46914	0.5380477790648331	SCD	S3
400	0	28752	1.0	11	0.0003825820812465	12431	0.432352531997774	28736	0.9994435169727324	13103	0.4557248191430161	SCD	S3
