# Supplementary material for: Chance promoter activities illuminate the origins of eukaryotic intergenic transcriptions
Source: Nat Commun. 2023 Apr 1;14:1826. doi: 10.1038/s41467-023-37610-w (PMC10067814; doi:10.1038/s41467-023-37610-w)
Supplement: Supplementary file 4 — Source Data [file 41467_2023_37610_MOESM4_ESM.zip › Source_data/Fig3_YPD_motif_strand_specific_effect.csv]

Total_name_Forward	Strandness_Forward	relative_fold_Forward	relative_fold_median_Forward	T_value_Forward	P_value_Forward	Ranksum_statistic_Forward	Ranksum_P_value_Forward	Corrected_pvalue_Forward	N_with_motif_Forward	N_without_motif_Forward	Significant_Forward	Total_name_Reverse	Strandness_Reverse	relative_fold_Reverse	relative_fold_median_Reverse	T_value_Reverse	P_value_Reverse	Ranksum_statistic_Reverse	Ranksum_P_value_Reverse	Corrected_pvalue_Reverse	N_with_motif_Reverse	N_without_motif_Reverse	Significant_Reverse
MSN4_f	Forward	1.321779607370354	1.360045181222289	14.324671975012606	5.5583702952805224e-45	16.312108192946916	8.094996744590493e-60	2.9749113036370062e-58	2607	43461	Yes	MSN4_r	Reverse	1.0438219695503057	1.0830813174846472	1.5986814135898386	0.1102213207306105	2.8945358874934994	0.00379719501361	0.0080604717256416	910	45158	Yes
MSN2_f	Forward	1.2757195597375584	1.293712631648239	13.38526511092772	7.663309417448377e-40	14.548658059751604	5.955997789146956e-48	1.3469718076993891e-46	3038	43030	Yes	MSN2_r	Reverse	1.0663005602218945	1.1000495253867717	1.8253221249027425	0.0684256689582927	2.067907928868104	0.0386486817000792	0.0634788403342083	613	45455	No
PIP2_f	Forward	1.2548096560544	1.4432433286236888	1.9856425105893387	0.0514192076396884	2.573188956894363	0.0100766176254427	0.0192998409243008	64	46004	Yes	PIP2_r	Reverse	1.0098906717002356	1.0330758508933249	0.1457878780557383	0.8842791735221613	0.3604497195639086	0.7185108509692246	0.7882171275557912	154	45914	No
ACA1_f	Forward	1.2506252576122745	1.3045183415503163	2.087797159804674	0.0406694174293587	2.1420127206497845	0.0321924584176049	0.0540833301415762	67	46001	No	ACA1_r	Reverse	0.8994092517690649	0.9197600894279832	-1.4518581964553845	0.1488429378824746	-1.1486847824355304	0.2506859829823188	0.3357707471380489	136	45932	No
USV1_f	Forward	1.24812220007136	1.283805233197589	20.68036580857872	1.4226578214634133e-93	22.31205015246385	2.8225824742206794e-110	4.149196237104398e-108	9465	36603	Yes	USV1_r	Reverse	0.9802943580901268	0.9682401086189528	-1.3699485208484352	0.1707694188832624	-0.5907011194757864	0.554720697746973	0.6458926144063765	3753	42315	No
CUP2_f	Forward	1.1969542651054674	1.3544182073962074	2.318353613840139	0.0223766112146514	3.109995605526783	0.0018709012733101	0.004214904018032	105	45963	Yes	CUP2_r	Reverse	0.8640559064022437	0.778441157851951	-2.4543759566346304	0.0148304441298181	-3.1605405221150726	0.0015747669860722	0.0035751466710828	236	45832	Yes
RPN4_f	Forward	1.1762474723368872	1.244744216357074	4.925228082104199	1.033344062667554e-06	5.804601588134466	6.451923314341e-09	2.6905892970443323e-08	742	45326	Yes	RPN4_r	Reverse	1.0509866045611174	1.1011922611345406	1.065160889542517	0.2875621370924955	1.4004944207022971	0.161365312985939	0.2297404456070996	334	45734	No
YRM1_f	Forward	1.1688006888829596	1.2690739949811187	0.7823059757418027	0.4427601930953524	1.018245877979197	0.3085611217546649	0.3952809141432308	22	46046	No	YRM1_r	Reverse	0.8902106795768213	1.0898887887640134	-1.0398482940575506	0.3079523011051968	0.1434733899025588	0.8859163255917444	0.9219801760140632	27	46041	No
YGR067C_f	Forward	1.1686346390876696	1.1885203445454766	16.829305456159812	2.714143586506287e-63	18.052143446774565	7.588766586537232e-73	3.432457502218379e-71	29849	16219	Yes	YGR067C_r	Reverse	0.9798509174607548	0.9629739169279864	-2.1151848318509128	0.0344254267631255	-2.323452424689353	0.0201548606109708	0.0364647939669257	11831	34237	Yes
HSF1_f	Forward	1.1465136813670205	1.0827647606629591	2.179889251397193	0.0301486181709451	1.9762661901530008	0.0481246367393526	0.0781692994550811	263	45805	No	HSF1_r	Reverse	0.8951515568868894	0.9058425857230163	-2.3849339059184875	0.0174836450700375	-2.449523475403831	0.0143045384849273	0.0267018051718644	455	45613	Yes
THI2_f	Forward	1.115872223639284	1.0030038209054777	1.243745477036353	0.2159482081233566	0.838960994386097	0.4014911982944131	0.4959597155401574	124	45944	No	THI2_r	Reverse	0.9847665848623218	0.8995568172972704	-0.2063320402765671	0.8366564057722339	-1.1195173075327312	0.2629195114324233	0.3497662278784274	335	45733	No
HAP4_f	Forward	1.1151664711940563	1.148252107108101	3.671653721041707	0.0002496852921001	4.760093735015035	1.935030695533693e-06	6.251637631724239e-06	1403	44665	Yes	HAP4_r	Reverse	0.99246011512553	0.9804968630895268	-0.4777516203836102	0.6328467702467337	-0.5398314196272114	0.58931329681719	0.6754702115565453	4458	41610	No
RIM101_f	Forward	1.1125714935812194	1.201188243552604	1.7116400771184292	0.088580574581269	2.1161554890780043	0.0343315854456102	0.0571868902040193	191	45877	No	RIM101_r	Reverse	1.108598562179966	1.0590215067269568	1.0337777642828148	0.302053637548384	0.7653250229658355	0.4440780271812851	0.535077622915155	307	45761	No
SFL1_f	Forward	1.1124126182249354	1.1413611522889202	5.409986229009753	6.90639099056345e-08	6.783951781500544	1.1693237015556656e-11	6.138949433167244e-11	2259	43809	Yes	SFL1_r	Reverse	0.8808000624885246	0.8547908117355242	-8.233184938068797	2.366669067454223e-16	-9.100316067370205	9.006932803098405e-20	7.904591773465467e-19	3663	42405	Yes
RME1_f	Forward	1.1090977889608231	1.12385470929102	8.084662037286742	7.157645477676474e-16	9.320597348214088	1.1568712778814722e-20	1.0971617925714608e-19	6147	39921	Yes	RME1_r	Reverse	0.9311961607997384	0.9241933621989852	-6.448937121020197	1.1692827605065682e-10	-6.482881996287448	8.998687949141392e-11	4.3729161273513534e-10	7833	38235	Yes
UME1_f	Forward	1.1057626312009663	1.174511998220376	2.916812983685388	0.0036598839347396	3.492153545366168	0.000479142727433	0.0011738996822109	624	45444	Yes	UME1_r	Reverse	0.8682269747583639	0.871063024691874	-5.259617632173991	1.7661422749018898e-07	-4.373778445721874	1.2211431407386218e-05	3.590160833771548e-05	939	45129	Yes
PUT3_f	Forward	1.10537622475901	0.9688218037270042	0.8512023889155815	0.398338811865759	0.5492322896121253	0.5828460478287063	0.6719872080848613	56	46012	No	PUT3_r	Reverse	0.9303798012187706	0.784919804685313	-1.0309119643774194	0.3040875451014863	-1.6640328263174191	0.0961058695671038	0.1448980802704027	165	45903	No
HMS1_f	Forward	1.1018883924550678	1.0937695987231646	10.32034036474032	6.378644615394996e-25	9.776041345732793	1.4268239833820138e-22	1.4465043141872829e-21	14037	32031	Yes	HMS1_r	Reverse	1.03430586047128	1.060917761965283	1.521824551475345	0.1281668059286407	2.0690914804291123	0.0385375030553905	0.0634735344441727	2572	43496	No
GLN3_f	Forward	1.1003607781781133	1.1436040331008748	6.634831709929002	3.588915286384098e-11	7.683732290658566	1.5451939483939153e-14	1.0689106372419082e-13	4173	41895	Yes	GLN3_r	Reverse	0.9158839113758492	0.8830872903590214	-5.2681551825316975	1.4388241624506677e-07	-6.9960509961914665	2.632777407953566e-12	1.4604463357327327e-11	4043	42025	Yes
FKH2_f	Forward	1.0988001487226982	1.0740765349190449	2.568377679258416	0.0104442008932775	2.832363923760458	0.0046205227902096	0.0095664345093073	622	45446	Yes	FKH2_r	Reverse	0.9268217294346284	0.9022538231369136	-3.2703526722956804	0.0010916673278846	-4.299617060824184	1.7109348526409727e-05	4.8836392881208345e-05	1924	44144	Yes
MSN1_f	Forward	1.0895234515705137	1.1062637642900066	4.659452670639452	3.276741418729995e-06	5.720088752788619	1.0646842415152278e-08	4.377862475601077e-08	3479	42589	Yes	MSN1_r	Reverse	0.912303999982694	0.9143842286132192	-6.378799233752585	1.9543394655106564e-10	-5.614685734879112	1.9691980803335105e-08	7.876792321334042e-08	3782	42286	Yes
UPC2_f	Forward	1.089144298918388	1.1699262601964813	1.6678413950188615	0.096359978048044	2.266818806999887	0.0234012967537544	0.041321208682305	306	45762	Yes	UPC2_r	Reverse	1.0530695996738877	1.0565648422662637	0.8470059699362888	0.3980416735752209	1.42848756709595	0.1531515706662862	0.2191073565736649	192	45876	No
EDS1_f	Forward	1.0879141338571117	1.0952204490502115	5.105239901579117	3.462423520725624e-07	5.367161844829147	7.99852787417132e-08	2.957946157240714e-07	3364	42704	Yes	EDS1_r	Reverse	0.9131307666012044	0.9219827744358972	-6.153614158500897	8.215963964412674e-10	-6.008032380170742	1.877883430253555e-09	8.365117098402201e-09	3714	42354	Yes
HCM1_f	Forward	1.0864370278305435	1.0838333176932071	7.205654375714064	6.112787921691181e-13	7.562784417648541	3.945311991845975e-14	2.606565675511723e-13	8800	37268	Yes	HCM1_r	Reverse	0.90732868695951	0.9079061759834046	-11.18957624163722	5.0294245392552474e-29	-11.619631377446623	3.2754644293789405e-31	4.5856502011305175e-30	25904	20164	Yes
MET32_f	Forward	1.0845077582869964	1.0959343039159066	2.577343004831665	0.0101155768865821	2.6637159785815268	0.0077282783189384	0.0151980857910897	863	45205	Yes	MET32_r	Reverse	0.9800237302644283	1.015305845176987	-0.442553488048282	0.6583617191918337	-0.1918845046218377	0.8478326754197676	0.888637456589703	345	45723	No
MOT3_f	Forward	1.0844641382490707	1.0929200512822488	6.896902148443247	5.628749876992633e-12	7.440546473007821	1.002696340602353e-13	6.078200497671996e-13	7420	38648	Yes	MOT3_r	Reverse	0.9576208053412036	0.9446942015287618	-3.069677364258508	0.0021503107626397	-5.0567264834047965	4.265142701013776e-07	1.4839668095834914e-06	6176	39892	Yes
NHP10_f	Forward	1.0818589324412782	1.0488072022859252	4.01161603919709	6.180214372062687e-05	2.318245376966249	0.0204359891814152	0.0368600050266017	2677	43391	Yes	NHP10_r	Reverse	0.9318529547790936	0.8754390288606917	-2.581734037345334	0.0099547996372417	-3.2723197344477097	0.0010666887045386	0.002498856407445	1076	44992	Yes
GZF3_f	Forward	1.0812907380189984	1.0984948843564455	8.999172972003247	2.36268966566536e-19	10.140288673321768	3.660163563275829e-24	3.985511435567014e-23	20650	25418	Yes	GZF3_r	Reverse	0.95783226055113	0.9540058452707498	-4.970153192570725	6.714060540584293e-07	-4.969112380186598	6.726008169934117e-07	2.312802809310679e-06	23577	22491	Yes
STE12_f	Forward	1.0797765040614171	1.0810856326349891	2.784555680491655	0.0054492229718045	2.9748146669739666	0.0029316560921148	0.0063375506697188	1083	44985	Yes	STE12_r	Reverse	0.9958517147931886	0.9613309169674092	-0.164362675299891	0.8694598953420855	-1.381286609346188	0.1671908538017141	0.236317841431269	2194	43874	No
AFT2_f	Forward	1.0781887357541649	1.0676328878324393	6.63073214641197	3.4952273059220736e-11	6.566026543391127	5.167560846188199e-11	2.553383006351816e-10	7787	38281	Yes	AFT2_r	Reverse	1.0135990944913065	1.049562506343077	0.6843569142578443	0.4938273514434032	1.944283946446706	0.051861219461555	0.0840066034253287	1847	44221	No
ROX1_f	Forward	1.077770087404734	1.0904947358890416	7.921447701479408	2.441712513294793e-15	9.058401227025511	1.3237652186457857e-19	1.1446675714172385e-18	14139	31929	Yes	ROX1_r	Reverse	0.9071032888325296	0.9004739812367268	-10.934952898336324	8.670242862494258e-28	-11.181956411589413	4.9975937772242774e-29	6.388228567408425e-28	28209	17859	Yes
FKH1_f	Forward	1.0768873585200331	1.067455567664201	4.014830341588322	6.073658750466613e-05	4.389541149851676	1.1359008339356784e-05	3.356330102282306e-05	3129	42939	Yes	FKH1_r	Reverse	0.9149203209300806	0.9083500471829346	-7.434777634438013	1.1413094164360492e-13	-6.655456213739311	2.8242262865800342e-11	1.4440391795730956e-10	6414	39654	Yes
DAL80_f	Forward	1.076753455844382	1.103690740480331	5.794936689080971	7.112939323795233e-09	6.413085098034135	1.4260386365321302e-10	6.762183211942681e-10	5734	40334	Yes	DAL80_r	Reverse	0.9329427970284686	0.9173257441623656	-6.125261850831369	9.355903635881298e-10	-5.903206083833848	3.565044791056645e-09	1.5413576008391964e-08	7498	38570	Yes
NRG2_f	Forward	1.0763759670296045	1.1020497387362829	6.371300205403346	1.954391121381364e-10	7.2367459329654436	4.595779164402283e-13	2.6755625234342e-12	7335	38733	Yes	NRG2_r	Reverse	0.9827973666149712	0.9865946927247806	-1.035478800369389	0.3005167257371094	-0.4507851492149426	0.6521444057117165	0.7331948576644155	3016	43052	No
UGA3_f	Forward	1.0761322244591156	1.0864100940212296	3.461507606184825	0.0005472187468812	3.2101434899251893	0.001326687270646	0.0030353778799217	2064	44004	Yes	UGA3_r	Reverse	0.9590770392609568	0.9720556917139732	-2.2206391992183976	0.0264635757260483	-2.167724755096398	0.0301796348124312	0.051586119970086	2247	43821	No
MET4_f	Forward	1.0749076851419748	0.9420849023990006	0.7737068085463094	0.4403762599876806	0.106786679783427	0.9149582150386638	0.9455104225707106	144	45924	No	MET4_r	Reverse	0.8283183196505159	0.8952287808585707	-1.9449849187090429	0.0549910154402131	-2.2866954020133115	0.0222136082703149	0.0395806110998339	88	45980	Yes
SRD1_f	Forward	1.074209985045609	1.1085043189064274	2.3501643135444987	0.0190045207246112	3.000387412184402	0.0026963641539292	0.0059380603839339	779	45289	Yes	SRD1_r	Reverse	0.8929269466828715	0.8740604760466176	-4.917951514952346	9.656170744818406e-07	-4.959041462616883	7.08418477945972e-07	2.421802703675765e-06	1455	44613	Yes
ECM22_f	Forward	1.067729885755269	1.02389891904912	2.969762542152893	0.0030155638749213	1.5391407494420208	0.1237699387170971	0.181488089689908	1864	44204	No	ECM22_r	Reverse	0.8363213783890777	0.7551421348994667	-5.914616419312583	4.6004412414495406e-09	-7.243304758219263	4.378814386933731e-13	2.574742859517034e-12	927	45141	Yes
MOT2_f	Forward	1.0649297611428463	1.080875701991428	1.7588544807556692	0.0790764277750493	2.192995387589125	0.0283077114103644	0.0489556891449832	628	45440	Yes	MOT2_r	Reverse	0.8851242411232744	0.9034358915829828	-6.271418723374236	4.2896950501735367e-10	-5.375488626653468	7.63752731665427e-08	2.860424243434848e-07	1962	44106	Yes
MATA1_f	Forward	1.0607545910402625	1.0866516957878785	1.342185328099811	0.1802964905941076	1.89379976920118	0.0582515923127265	0.0928236755552391	394	45674	No	MATA1_r	Reverse	0.9174508558821504	0.9289128937026436	-3.931908803402464	8.785224653771159e-05	-2.976564589764147	0.0029149767290036	0.0063481715431635	1471	44597	Yes
SOK2_f	Forward	1.058762817997247	1.0530237406360266	5.709092089253042	1.1525166815457962e-08	5.652118310815523	1.5848243997685687e-08	6.382717445643277e-08	11502	34566	Yes	SOK2_r	Reverse	0.9846920905442992	0.9971134898307576	-1.5046231094437963	0.1324402135269182	-0.8753147340724365	0.3814026793310113	0.4741327176461621	9867	36201	No
SWI5_f	Forward	1.057607600884797	1.0734266636565537	6.352573543064103	2.1398436153762715e-10	6.842188282857048	7.799248456427081e-12	4.1690528112537484e-11	19560	26508	Yes	SWI5_r	Reverse	1.049320656250066	1.0677061098052367	3.722108374567197	0.0001988427759111	4.75323293723375	2.001894802271718e-06	6.397359476824838e-06	6550	39518	Yes
PHO4_f	Forward	1.0534515291860178	1.0604374605227835	2.3078881834086555	0.021120274255886	2.166722673109593	0.0302560066942955	0.051566759235495	1643	44425	No	PHO4_r	Reverse	0.9413163768761368	0.929616316768352	-2.372974121983001	0.017801432856071	-1.6379993857298332	0.1014218219224617	0.1521327328836925	1133	44935	No
MIG1_f	Forward	1.0516355511616653	1.1191704155981246	0.578503241077743	0.5649141482615783	1.2887218048468532	0.1974948191617038	0.2719600788456249	66	46002	No	MIG1_r	Reverse	1.0394118014411855	1.1038098878024845	0.8364306318105058	0.4034581086361734	1.0718780730206223	0.2837748000439954	0.3732876564337122	361	45707	No
MET31_f	Forward	1.0514010849571418	1.021648020204058	2.262755892472763	0.0237674237559414	1.7348263153833745	0.0827715736021282	0.1264147669559777	1696	44372	No	MET31_r	Reverse	1.0180509836306344	1.0496215961161273	0.4574886306146113	0.6475129979693894	0.6518228845837244	0.5145154369018878	0.608722488728994	503	45565	No
CRZ1_f	Forward	1.0494942442248822	1.040573268427616	5.167671911957361	2.38640684592054e-07	4.458043649361797	8.271106208362267e-06	2.506912603359285e-05	14997	31071	Yes	CRZ1_r	Reverse	1.0032417939339011	1.018433150290723	0.2597171746065519	0.7950888744100999	1.03524837203937	0.3005529337921108	0.3892623900215003	5728	40340	No
YPR022C_f	Forward	1.045461230384535	1.0645167305148415	3.470657948965575	0.0005223455084279	4.4385950003469485	9.054801653353327e-06	2.7026514579552063e-05	5309	40759	Yes	YPR022C_r	Reverse	1.1642387268055123	1.1766202939151214	17.579650340877976	5.95840969848331e-69	18.182688148287323	7.07777269249011e-74	3.783391221076532e-72	22393	23675	Yes
GTS1_f	Forward	1.04178785566513	1.0322455951772502	2.3321845011674927	0.0197408298753881	2.363119039680443	0.0181218476215994	0.0328877975354952	3484	42584	Yes	GTS1_r	Reverse	0.9894682536926396	0.9926372346134872	-1.0286927990339303	0.3036392378360305	-0.1297260847990607	0.8967831442667651	0.9299973347951638	9912	36156	No
ACE2_f	Forward	1.040275954541665	1.0585334626233092	2.56871709692095	0.0102342097731646	3.1155394116653348	0.0018360881101908	0.0041523838799701	4537	41531	Yes	ACE2_r	Reverse	1.0058830434207078	0.9963773089342384	0.6505021877801717	0.5153721455612461	0.6161735329000073	0.5377799946500339	0.6311669398287822	17038	29030	No
SKN7_f	Forward	1.038994132316872	1.0379571664406295	2.603152937014992	0.0092636980395678	2.1021997235622143	0.0355357840258164	0.0588592704427607	4222	41846	No	SKN7_r	Reverse	0.9525702876419846	0.9323192465686244	-3.519767630493603	0.0004350533224807	-4.550456167488449	5.352973783364996e-06	1.63934822115553e-05	4818	41250	Yes
DIG1_f	Forward	1.0362840960768005	1.071606216556418	1.9851319411067068	0.0472141064037672	2.8601041387852275	0.0042350191346389	0.0088618905735504	2860	43208	Yes	DIG1_r	Reverse	0.9399274502994662	0.9223706705926072	-2.912075140077844	0.0036289173005217	-3.473245527122475	0.0005142047213841	0.0012493899841895	1879	44189	Yes
SUT1_f	Forward	1.035564046298146	0.9817498333406596	1.783069448848767	0.0746756728877994	-0.8439193059511593	0.3987144991680258	0.4935665800227351	2721	43347	No	SUT1_r	Reverse	0.8999682597124444	0.8132136705446428	-3.482552857339383	0.0005170459037662	-5.388607814230997	7.100556216939205e-08	2.676363497154008e-07	1006	45062	Yes
XBP1_f	Forward	1.0335724374755446	1.027193782711513	1.980605766667982	0.047707443474659	1.6270975106466112	0.1037163896601991	0.1547848657873022	3287	42781	No	XBP1_r	Reverse	0.979807489056624	0.9934968869537518	-1.2076901774075757	0.2272618322377107	-0.0701774722209919	0.9440524046731176	0.968765818408016	2581	43487	No
OPI1_f	Forward	1.02945281051648	1.0581317653254234	2.0320606520620546	0.0421975596598366	2.9665871450904	0.0030112501087305	0.006485769464958	4278	41790	Yes	OPI1_r	Reverse	1.0579754773685184	1.0777053774662844	3.541587589741956	0.0004016445346955	3.4955115344154355	0.0004731540021564	0.0011640776287363	3951	42117	Yes
RTG1_f	Forward	1.0293802937754732	1.0454914017618695	0.5139331830775249	0.607685568171991	0.6676803139376379	0.504337678775173	0.6003047674489914	291	45777	No	RTG1_r	Reverse	0.943067157274648	0.982852113200998	-1.059951328184319	0.2904607774164175	-0.216295921072446	0.8287570883306128	0.8780345368259466	196	45872	No
FHL1_f	Forward	1.0289482413294069	1.003927130989175	2.083825047496139	0.0372042283880041	0.7103281080771315	0.4775006933135338	0.5718338241718084	7191	38877	No	FHL1_r	Reverse	0.9074673373868204	0.90634862109398	-10.63991555471184	2.1687129574252886e-26	-10.496165725077816	8.996035344436854e-26	1.0172439966401671e-24	13750	32318	Yes
RPH1_f	Forward	1.0275814325352357	1.0700453524839435	1.787290884680961	0.0739641503124065	3.356358073082728	0.0007897624447297	0.0018954298673513	3433	42635	Yes	RPH1_r	Reverse	1.0908129403907023	1.0837372895970847	9.47431998320958	2.8816690739411625e-21	9.183466061474183	4.174341141127399e-20	3.8351759234107984e-19	15003	31065	Yes
REI1_f	Forward	1.027174439240403	1.04926317937966	1.1472446275109025	0.251461119989187	1.7723170291731194	0.0763419459956963	0.1178190662610745	1417	44651	No	REI1_r	Reverse	1.226857601434618	1.2466027018210315	12.185169183212796	1.4183890369280905e-33	13.298375241311732	2.365528945320116e-40	4.2149424843885714e-39	3617	42451	Yes
YER130C_f	Forward	1.023999987397359	1.0333651825215786	1.3735722429576662	0.1696753419817456	2.113307833642151	0.0345744286780935	0.0574287120415791	2666	43402	No	YER130C_r	Reverse	1.254652543039645	1.2736493869032426	18.97322760368593	7.541619250850969e-79	20.628871521381814	1.5113592184705098e-94	1.4811320341010996e-92	7422	38646	Yes
YLR278C_f	Forward	1.02339375280014	1.0129766126416329	2.3706080978688946	0.0177666430869508	0.8790863087976095	0.3793544805847195	0.4735890330866562	13831	32237	No	YLR278C_r	Reverse	0.9290194758356474	0.922674638153134	-7.006065201269035	2.5569932447017432e-12	-7.423065111282642	1.1444048078394841e-13	6.866428847036905e-13	8978	37090	Yes
PDR8_f	Forward	1.023383309339923	1.0534517585444296	2.053819128224731	0.0400169791167232	2.781192446418162	0.0054159620869411	0.0109435934952625	7455	38613	Yes	PDR8_r	Reverse	0.9083638358944656	0.893719354563026	-8.223109439727978	2.2418723061235816e-16	-8.338628594632956	7.515706758117701e-17	5.665686633042575e-16	6509	39559	Yes
HAP2_f	Forward	1.02085465901323	1.0584445824006028	1.4136859963655606	0.1575152793244101	2.672129473488553	0.0075371561048686	0.0149220464298409	4167	41901	Yes	HAP2_r	Reverse	1.0322700381417165	1.0531287513419991	3.03878422380116	0.0023790656145331	4.334192713204603	1.4629597850727208e-05	4.237538687796846e-05	10389	35679	Yes
MATALPHA2_f	Forward	1.0194046848080391	1.0581197167860443	0.6625919420337254	0.5077558808211056	1.48170797766293	0.1384180134641764	0.1999749187148297	891	45177	No	MATALPHA2_r	Reverse	0.8290635454517072	0.8115894373013995	-8.727419695221135	6.159363684253248e-18	-7.671323835555475	1.702301588999474e-14	1.1638992259670822e-13	1515	44553	Yes
AFT1_f	Forward	1.0165541761542949	1.022136372618652	0.6754739652014765	0.4994779610313447	1.2751368204078504	0.2022608188367366	0.2772246188251774	1417	44651	No	AFT1_r	Reverse	1.0648525815194338	1.0684701392214544	4.06732689332713	4.8372456699392175e-05	4.076944047618498	4.563146771893254e-05	0.0001230793716455	3787	42281	Yes
HAP3_f	Forward	1.0165219420882508	1.0581163065488022	0.5432542974723716	0.5870970045851922	1.1191491798295468	0.2630765019005714	0.3491850634707359	817	45251	No	HAP3_r	Reverse	1.158826647644091	1.1922242542136832	2.528890025405264	0.0120242307555988	2.591203966851327	0.0095640787416285	0.0183780336603842	263	45805	Yes
JHD1_f	Forward	1.0149242218632113	1.0275471151233109	1.1087518078189902	0.2675775596152848	2.25603825799739	0.0240682352530828	0.0422451412800378	5162	40906	Yes	JHD1_r	Reverse	1.0149242218632113	1.0275471151233109	1.1087518078189902	0.2675775596152848	2.25603825799739	0.0240682352530828	0.0422451412800378	5162	40906	Yes
ASH1_f	Forward	1.014057052293204	1.0177283288412098	0.5719687873146713	0.5674294463280559	0.3082962615546211	0.7578569104508807	0.8252219691576256	1396	44672	No	ASH1_r	Reverse	0.996405405170213	0.98343679099351	-0.1312566200894926	0.8955941958392766	-0.2921055296165479	0.7702059389547521	0.8355739706741591	1146	44922	No
FZF1_f	Forward	1.011855937785526	1.053983186235276	0.4207304059680702	0.6740370054059673	1.0524029318987471	0.292614724110116	0.3806580924264341	1013	45055	No	FZF1_r	Reverse	1.1466874006477723	1.1487685850550726	6.46186341975634	1.2834972997843627e-10	6.923422605629578	4.408600501582674e-12	2.4226701821781422e-11	1931	44137	Yes
PHD1_f	Forward	1.0088706005951364	1.00867903926824	0.767926435754292	0.4425446330454634	0.6478200979003105	0.5171013148080343	0.6093298058259001	9212	36856	No	PHD1_r	Reverse	1.007491382422916	1.0133417937568716	0.6935143873121999	0.4879965520682692	0.7565302682365668	0.4493313318534607	0.5403002517992533	10755	35313	No
CHA4_f	Forward	1.0079533439031614	0.9899548715020614	0.2608389218555546	0.794258374573368	-0.5821177222013784	0.5604873886556038	0.6500327111035404	1238	44830	No	CHA4_r	Reverse	0.9174816534746782	0.8786870092727528	-2.524662857486667	0.0117992771947821	-3.0061849897838604	0.0026454800115489	0.005847903183424	681	45387	Yes
NDD1_f	Forward	1.0076404218916428	0.9782441413910558	0.3142081022643895	0.7534076742013831	0.3726150700441016	0.7094349550654455	0.7841123187565451	1373	44695	No	NDD1_r	Reverse	1.0247668579310516	1.043127743692956	1.0231433925574267	0.3064202108972886	1.8102688266098008	0.0702541088119796	0.109574047696138	1285	44783	No
YKL222C_f	Forward	1.0073956408696156	1.0141790151711971	0.3956173868008302	0.6924173790052756	-0.0351913149222968	0.9719271876312092	0.9853330798743982	2497	43571	No	YKL222C_r	Reverse	0.8584883388181833	0.8332453692290852	-9.11546427641904	1.2992857415412252e-19	-9.174231287093638	4.5480776402731193e-20	4.114261003816298e-19	2894	43174	Yes
WAR1_f	Forward	1.004669219394927	1.0521483922918815	0.0732162623976929	0.9417406039574634	0.9271061083604468	0.353871444966305	0.4465159005154236	137	45931	No	WAR1_r	Reverse	1.0674925345403616	1.0541484350086778	0.9545757887657932	0.3413267468225691	1.2481538834910342	0.2119747086511104	0.2891905537978027	150	45918	No
YNR063W_f	Forward	1.0038987452595192	1.0128931585310923	0.2959764193521573	0.7672571860031496	0.3648025716311643	0.7152587853198558	0.7875883254083805	5205	40863	No	YNR063W_r	Reverse	0.9270702663922432	0.8962177951023524	-4.943321839675777	7.963236390025457e-07	-5.733806138879708	9.820156911901546e-09	4.06637483394233e-08	3652	42416	Yes
YAP3_f	Forward	1.0035706115832177	1.0114112881273896	0.3979143420047375	0.6906957063860448	1.54317204142443	0.1227890389739971	0.1804998872917758	16931	29137	No	YAP3_r	Reverse	1.0379707573829808	1.0554304330682678	4.287263682725586	1.81268276362356e-05	5.397918673987493	6.741841264257452e-08	2.5575501054086337e-07	25857	20211	Yes
GCR2_f	Forward	1.0000190878299755	1.0120417019762302	0.0011494489395776	0.9990829329467604	0.2383022591418787	0.8116466692747499	0.8630167116339114	3266	42802	No	GCR2_r	Reverse	1.1592189786994624	1.1692219089854032	10.108040308148787	7.668464987344803e-24	11.54608632312798	7.725911722826352e-31	1.0324627484140672e-29	5391	40677	Yes
RSF2_f	Forward	0.9997365634043112	0.9550196008855172	-0.0086870320642155	0.993070538675304	-0.8142549036186238	0.4154989384406318	0.5068742236578662	978	45090	No	RSF2_r	Reverse	1.183539223033951	1.1882861942278604	12.933774902109729	7.013378857965496e-38	12.80388753516407	1.5594462167136837e-37	2.619869644078989e-36	6303	39765	Yes
GCR1_f	Forward	0.9995486679590376	1.0069343521273095	-0.0146255697017109	0.9883341796974978	-0.2539018527334311	0.7995713834124685	0.8563715363324799	855	45213	No	GCR1_r	Reverse	1.0874068033650814	1.1260023071864795	3.0479567489968877	0.0023644241400371	4.112649164994628	3.911445775754712e-05	0.0001069734937741	957	45111	Yes
SIP4_f	Forward	0.9989767902649042	1.1843303917418089	-0.0219503480229901	0.9825047683073864	1.3464198508933554	0.178167152547253	0.2500293214744267	251	45817	No	SIP4_r	Reverse	0.8525276305343775	0.8352218504944766	-2.153736773431787	0.0333313927978401	-1.8868408274449813	0.0591817379004598	0.0940509780688389	116	45952	No
INO4_f	Forward	0.9983590360545076	0.9696827416022272	-0.0494821023155226	0.9605487095720692	-0.1139216716693477	0.9092998858987376	0.9413174875148904	702	45366	No	INO4_r	Reverse	0.8955056500216281	0.8689232192310097	-3.713856717722189	0.0002181244550672	-3.0412363623108214	0.0023560879582941	0.0052278479980262	772	45296	Yes
SPT23_f	Forward	0.9981188261841198	0.9842770717317444	-0.1594277335899645	0.8733351128526949	-0.4599411419701912	0.645558468223486	0.7299776525296341	7088	38980	No	SPT23_r	Reverse	0.8635173829040683	0.8525903456048075	-16.422775560053665	2.2349280363223003e-60	-16.632223983006877	4.0719510610725735e-62	1.5962048159404487e-60	14875	31193	Yes
ERT1_f	Forward	0.9969481096020828	0.9864021811247236	-0.2478175148773803	0.8042813691074518	-1.1983612215301958	0.2307764222267176	0.3126648301136175	6487	39581	No	ERT1_r	Reverse	0.9498101523459308	0.9356408314092172	-4.887644742332864	1.0308294450626454e-06	-6.180917109442568	6.373027445694567e-10	2.904914835711943e-09	9411	36657	Yes
HAP5_f	Forward	0.9967264899366955	1.0280435522317035	-0.152627881115326	0.8787081946843028	0.241524486188936	0.8091486408854232	0.861919204421429	1716	44352	No	HAP5_r	Reverse	1.1498265373769343	1.1490202140404917	3.924703513157341	9.634399376718212e-05	4.245787229064921	2.1782726547144404e-05	6.157809235442745e-05	618	45450	Yes
GCN4_f	Forward	0.9953883511211008	0.9908535829856208	-0.2993857122947291	0.7646598692412842	0.0853807093612899	0.9319587288546436	0.961389004502685	3684	42384	No	GCN4_r	Reverse	0.991477841441484	0.9841467219251436	-0.5605018641924179	0.5751650263893355	-0.0795522333160252	0.9365933870382734	0.9644779537276792	3745	42323	No
YML081W_f	Forward	0.9936083177176224	0.9937590949840556	-0.67796111374588	0.4978030031563442	0.0126319006568025	0.9899214695230296	0.9984113620575324	12356	33712	No	YML081W_r	Reverse	1.1798969572427256	1.1980752507422765	17.347780063053904	4.471807293387886e-67	18.516742682822017	1.513197554983421e-76	8.897601623302516e-75	31331	14737	Yes
GIS1_f	Forward	0.991437968144178	0.9761365585197918	-0.5586975654895932	0.5763992715445152	-3.17005287678424e-05	0.9999747066375312	1.0	3351	42717	No	GIS1_r	Reverse	1.256617088316808	1.286406452755441	20.37642128411944	9.913756853376662e-91	21.843286098988	9.004064646941277e-106	1.0588780024802943e-103	8557	37511	Yes
INO2_f	Forward	0.9912167428606984	1.014499916584805	-0.5463067219506276	0.5848901177800074	0.6353433835213588	0.5252044846482016	0.6176404739462851	2959	43109	No	INO2_r	Reverse	1.0171736920827623	1.009203069722901	0.8936807749419292	0.371549387059044	0.7797396105891761	0.4355441585620404	0.5258726185512932	3402	42666	No
CAD1_f	Forward	0.9909428032157236	0.9704040269311957	-0.2568401697979431	0.7973789539952314	-0.5359824061499776	0.5919707099974469	0.6771960651332661	668	45400	No	CAD1_r	Reverse	0.9473963916381112	0.929392528484014	-1.5882859699034766	0.1127219933734461	-1.0667140505975377	0.2861009803947343	0.3746712170870908	611	45457	No
NDT80_f	Forward	0.9903499556532752	0.973866544328872	-0.279303926851859	0.7800922854551023	-0.5479130193645487	0.5837516287484094	0.6717142029433751	694	45374	No	NDT80_r	Reverse	0.898331277071649	0.8635771254167806	-6.808826786788319	1.086204872778148e-11	-9.119090493998698	7.5757406760375e-20	6.749296238651592e-19	4670	41398	Yes
SMP1_f	Forward	0.989843786432243	1.0045223743004703	-0.9941172432076036	0.3201807553600823	0.0442772326190531	0.9646834196106868	0.9830742646985854	9692	36376	No	SMP1_r	Reverse	1.014602196196702	1.0196775398103737	1.268125022002503	0.2047765155463681	1.929769827524488	0.0536353635753239	0.0864043665268232	8823	37245	No
TBF1_f	Forward	0.989631559041032	1.0054607013480767	-0.4345112581300251	0.6639840391181305	1.1859993297800298	0.2356225642027727	0.3177662104386017	1310	44758	No	TBF1_r	Reverse	1.0220395330437633	1.0291305782997806	1.7996454393484873	0.0719510588146257	2.6255245789289954	0.0086515562386932	0.016900714512796	6391	39677	Yes
STB1_f	Forward	0.9873439142449184	0.9871766963256736	-0.5425443774069516	0.587504245284731	-1.4457644178135605	0.1482432893939625	0.2136447405971812	1853	44215	No	STB1_r	Reverse	0.8601580694437189	0.8624784452643967	-11.844383022899226	4.710836463237334e-32	-10.910205964000015	1.0302266962082225e-27	1.2115465947408696e-26	4968	41100	Yes
YHP1_f	Forward	0.9840190285909656	0.9837330749314436	-0.7258538850993556	0.4679866670917062	-1.2823430741814787	0.1997223239934417	0.2743848750190273	2686	43382	No	YHP1_r	Reverse	0.9809151561593056	1.0000815842201127	-0.8660938609350443	0.3865609163198107	-0.1424011566943925	0.8867631487876274	0.921230974358878	1567	44501	No
STP4_f	Forward	0.9833063814404291	0.9583409700348884	-1.3404147355435223	0.1801416001246384	-3.489395356567464	0.0004841145603592	0.0011811591763122	7297	38771	Yes	STP4_r	Reverse	0.939431743364882	0.9163420275498296	-4.936900253714224	8.098640055467124e-07	-6.525728817100797	6.767166111236714e-11	3.3159113945059905e-10	5875	40193	Yes
RGM1_f	Forward	0.9832148226693288	1.0507979712841298	-0.1619648142245272	0.8718121847653127	-0.2111370984859623	0.8327802922834123	0.8807100932781411	69	45999	No	RGM1_r	Reverse	0.9291910210219028	0.8801270494780372	-1.2574665085719718	0.2097488776949907	-1.8857410462070996	0.059329858764803	0.0940322289857256	250	45818	No
GAT3_f	Forward	0.9827140380908002	0.9815153395302022	-1.4137110351342628	0.1574809464700771	-1.6002513229787634	0.109542840698834	0.1626545210376626	6669	39399	No	GAT3_r	Reverse	0.9703132932188744	0.9779078063674468	-2.3911926829148222	0.0168191483040398	-0.9195287543214892	0.3578190726905165	0.4505302242869887	5367	40701	No
YAP5_f	Forward	0.982588875513742	1.047171175658432	-0.5443171612929765	0.5863968611240133	0.3357874468067461	0.7370311571062643	0.8055284765399321	674	45394	No	YAP5_r	Reverse	1.0527662581179569	1.047031856628854	2.0703676167256084	0.0386217400158159	2.796472734691604	0.0051663769962613	0.0105480197007001	1184	44884	Yes
NRG1_f	Forward	0.982455570420453	0.967068513250798	-0.8199680907826806	0.4123427623240296	-0.6127689409811135	0.5400291302869589	0.6312865379895264	1652	44416	No	NRG1_r	Reverse	1.0996082731058563	1.1347009588038142	4.874889379566816	1.1506094440877115e-06	5.086313894598998	3.650896243584201e-07	1.28546526420809e-06	2494	43574	Yes
STP3_f	Forward	0.9807468175699656	0.9622318929388912	-1.0441249474540026	0.296491016367812	-2.253249295155316	0.0242434348286011	0.0421749694651404	3532	42536	Yes	STP3_r	Reverse	0.968092884523892	0.9406931251013028	-1.530048616525686	0.1261428349870938	-2.745302676076295	0.0060455111361686	0.0121322885599561	2089	43979	Yes
ARR1_f	Forward	0.9801461726423916	0.9934650283367924	-1.7144839517642232	0.0864694940597184	-1.381393522873675	0.1671579963417119	0.236840727346811	7317	38751	No	ARR1_r	Reverse	1.011110597669704	1.0300719394086129	1.068986312290559	0.2850922817111359	2.3942298847935573	0.0166553061894376	0.0305087851694371	9634	36434	Yes
HAC1_f	Forward	0.9792792941037852	1.0370560236072928	-0.3980203984057223	0.6909611718252955	-0.0591529037773038	0.9528303212555708	0.9760700851886336	243	45825	No	HAC1_r	Reverse	0.9729062408942408	1.0074851907968403	-0.657090785270222	0.5114686926844639	-0.201550276011181	0.8402683213352162	0.883860058935791	428	45640	No
GSM1_f	Forward	0.9784890660146564	0.9729326101131344	-2.509152183704632	0.0121055676848993	-3.56439827032269	0.0003646918573935	0.0009086390345229	21404	24664	Yes	GSM1_r	Reverse	0.9422589919689732	0.921797175946092	-6.847267545679677	7.623763332618035e-12	-8.67638529441728	4.0854640603746376e-18	3.2907573527401184e-17	24293	21775	Yes
RTG3_f	Forward	0.9777665430975926	0.9429313262536214	-1.1143552576341211	0.2652033649413023	-2.751532258231565	0.0059317177391195	0.0119446918856242	3165	42903	Yes	RTG3_r	Reverse	0.9618762388480168	0.9705873508377896	-2.83702258460417	0.0045701006586767	-1.5905867174016144	0.1117026156760956	0.1654436725882727	4355	41713	No
STB5_f	Forward	0.9775068581098408	0.9918443523998132	-1.339873545868752	0.1803775990102263	-1.0265008780745133	0.3046555499450388	0.3911298326805302	2882	43186	No	STB5_r	Reverse	0.9559474679981534	0.9465342481450468	-1.9701867656874	0.048982988658404	-2.140358849406537	0.0323257774238859	0.0541525844024071	1534	44534	No
RDR1_f	Forward	0.9758412161625888	0.9898370177580584	-1.2630162381239585	0.2067112042528461	-1.3082677252287418	0.1907825180519347	0.2633336164660507	2062	44006	No	RDR1_r	Reverse	0.876040825075433	0.8404003370864125	-5.197378206381094	2.342190710676601e-07	-5.420124479196431	5.9557550895161854e-08	2.274015579633453e-07	1224	44844	Yes
GAL4_f	Forward	0.9737680065809596	1.0067873114825356	-0.2038096751831047	0.8396473971774839	-0.0353630947214682	0.9717902124398076	0.9868957597834314	37	46031	No	GAL4_r	Reverse	0.9110041505903056	0.9327304337066046	-0.8363618718197526	0.4062049881472075	-0.786844178999491	0.4313730879115516	0.5219081804361982	62	46006	No
ECM23_f	Forward	0.9734963172620216	0.9876006461400536	-3.1055214237453503	0.0019005935377214	-2.150480825912493	0.0315172010661869	0.0532532018014883	22404	23664	No	ECM23_r	Reverse	0.9449200996466812	0.9518949529433224	-6.483071213947722	9.083871350991016e-11	-5.956191887443628	2.5818316970116554e-09	1.1329231625692936e-08	24566	21502	Yes
PPR1_f	Forward	0.9719104793519668	0.9817926228841396	-0.5837693535614852	0.559854928521617	-0.2879011731835845	0.7734223888506209	0.8344447057691102	271	45797	No	PPR1_r	Reverse	1.141011523512337	0.9881928165328072	1.732695072681202	0.0849530918617999	1.149876299984119	0.2501948235376144	0.3358779822833728	171	45897	No
ABF2_f	Forward	0.9714124568181458	1.0021032838840984	-2.7007616424602503	0.0069275155551482	-1.0319016647189867	0.3021181860418678	0.3895734504224085	7869	38199	No	ABF2_r	Reverse	0.9714124568181458	1.0021032838840984	-2.7007616424602503	0.0069275155551482	-1.0319016647189867	0.3021181860418678	0.3895734504224085	7869	38199	No
ARG81_f	Forward	0.9706460394350084	0.9653665123279084	-2.748849153765793	0.0059870749910281	-3.354641504485466	0.0007946789750695	0.0018994765745564	10552	35516	Yes	ARG81_r	Reverse	1.0567754546195316	1.0606470979666862	5.755382750461574	8.757019208443069e-09	6.38899686121072	1.6697748627697175e-10	7.85462095446875e-10	12476	33592	Yes
GAT4_f	Forward	0.9690608852426724	0.9981209097734014	-1.3879064086904436	0.1653685567668253	-0.5984426930020299	0.5495445861261639	0.6411353504805245	1407	44661	No	GAT4_r	Reverse	1.030296519127978	1.0684054541747017	1.3746220175521309	0.1694209812177287	2.152054726651796	0.0313930443182636	0.0531962825911788	1647	44421	No
CUP9_f	Forward	0.9682555655926872	1.0318510196851631	-0.4200806838469595	0.6753788823928606	0.3349248770542983	0.7376817556399228	0.8047437334253703	95	45973	No	CUP9_r	Reverse	1.1248872200533029	1.09666580102224	2.887093547323773	0.0040301263271447	2.621366404345422	0.0087578079821216	0.0170516261373759	581	45487	Yes
HAP1_f	Forward	0.9658785398489712	0.950414790031075	-1.977611537121981	0.0480593005544395	-2.5235671562357225	0.0116170869182409	0.0218937407305309	2751	43317	Yes	HAP1_r	Reverse	0.9340649628716124	0.8927926310007397	-2.544998093278913	0.01102943714661	-4.343541432304686	1.4020402054591818e-05	4.101490750298502e-05	1386	44682	Yes
CIN5_f	Forward	0.9646483863729194	0.9565639570337756	-2.446882432729657	0.0144402314611175	-2.2558000751747413	0.0240831546407835	0.0420204597293197	4563	41505	Yes	CIN5_r	Reverse	0.98734818850244	0.9862615469397162	-1.0067787913069195	0.3140690507743837	-0.8028783563033591	0.4220450470393662	0.5127324125188993	6511	39557	No
YAP7_f	Forward	0.9616408496058824	0.9662263375683946	-1.9025081842484957	0.0572458824396713	-1.346538243219761	0.1781289955312958	0.2505738023263204	1843	44225	No	YAP7_r	Reverse	0.995464954204204	0.9819191639946172	-0.2235934868020131	0.8230948113448933	-0.1810712485904157	0.8563116518404159	0.8959274933846344	1956	44112	No
TOD6_f	Forward	0.9615721639629656	0.9519438238476944	-2.1100411854629346	0.034933931281108	-2.37204375424478	0.0176899957150405	0.0322034596917766	2769	43299	Yes	TOD6_r	Reverse	1.0079462000643074	1.032733010479144	0.5470368299385294	0.5843784274349659	1.3440642731231367	0.1789276038267618	0.2504986453574666	3972	42096	No
PDR3_f	Forward	0.9612410295574912	0.9380910490055636	-2.671862672875992	0.0075619940094967	-4.846686489230751	1.2554057746740731e-06	4.1470707612828935e-06	5292	40776	Yes	PDR3_r	Reverse	0.9323589644941978	0.9236274160076308	-4.182702192033689	2.948015865836688e-05	-4.635117830831627	3.5673421735181403e-06	1.11574319044078e-05	3129	42939	Yes
YAP6_f	Forward	0.961234496016339	0.9498315298873764	-3.3067015544851035	0.0009473255617258	-3.883305162726044	0.000103046108096	0.0002669211963015	7126	38942	Yes	YAP6_r	Reverse	0.936022468529264	0.9181762209070672	-5.976099678685216	2.3380712425532908e-09	-7.754960100376015	8.837125676500405e-15	6.336865729002731e-14	9626	36442	Yes
RLM1_f	Forward	0.9610203217817022	0.956281402321094	-2.080201832458925	0.0376099197961998	-2.023606247690624	0.0430106816957502	0.0702507801030587	2200	43868	No	RLM1_r	Reverse	0.966105579216783	0.9894388192669732	-1.8464259986185023	0.0649495592643912	-0.9702054023570924	0.3319441184320546	0.4215618609893047	2196	43872	No
RAP1_f	Forward	0.9589691626478302	1.0122522078214744	-0.9342350811165844	0.3508585268411437	-0.4402584744872208	0.6597499127121074	0.7375151115488957	328	45740	No	RAP1_r	Reverse	0.9907040819501296	0.934243972546581	-0.4482262444590598	0.654023097447727	-2.81643588541585	0.0048559734181684	0.0099488235884426	2668	43400	Yes
RFX1_f	Forward	0.9583991621674428	0.952229241368075	-0.6712011307303942	0.5029539677278162	-0.6755848265171637	0.4993042779067692	0.5955190981930635	179	45889	No	RFX1_r	Reverse	0.9962783533594288	1.0288625654843728	-0.0505961663758214	0.9597562458396728	0.8118615025448527	0.4168711066775592	0.5074952603031155	93	45975	No
MIG2_f	Forward	0.9552906389903316	0.9122856689680806	-1.2143806214365578	0.2249971337548205	-1.8170897130369352	0.0692033776394473	0.1088010322245856	707	45361	No	MIG2_r	Reverse	1.0185564842962522	1.0143912087198736	1.1461331770548864	0.2518084917486254	1.2213701864426727	0.2219458900226254	0.3013953425711403	3410	42658	No
DOT6_f	Forward	0.9552498639323136	0.9555342279340436	-2.9795930425737063	0.0029009327860599	-2.8559270798172176	0.0042911367593305	0.0089474766471148	3930	42138	Yes	DOT6_r	Reverse	1.009105244225452	1.0378477797234038	0.7006950078628951	0.4835164634715492	1.5294953629686947	0.1261416877298386	0.1840479215512286	5389	40679	No
SUM1_f	Forward	0.9546253588214584	0.9013720938984564	-0.6480461809482195	0.517406365243325	-2.309391309617243	0.0209218768319949	0.0376209895327615	328	45740	Yes	SUM1_r	Reverse	0.775952347034485	0.780865011914005	-9.000133770335207	1.5278128719400316e-18	-7.637493763297952	2.2149076446779327e-14	1.4799610171257098e-13	776	45292	Yes
TOS8_f	Forward	0.9507345010683756	0.9734801012397482	-5.656655600735057	1.5565879702257655e-08	-3.323687912865268	0.0008883555018638	0.0020978033537989	14512	31556	Yes	TOS8_r	Reverse	1.0058276244318265	1.0048229577670913	0.587937189957583	0.5565800376995563	0.649367254630707	0.5161010241757473	0.6093722936050993	13884	32184	No
YER184C_f	Forward	0.9481600738673224	0.9299176158167908	-6.067192915194758	1.312441274562491e-09	-7.810510627722114	5.6956755962367835e-15	4.186321563234036e-14	20296	25772	Yes	YER184C_r	Reverse	0.952055047732244	0.9311813546156776	-5.549836624512424	2.8770616777988244e-08	-7.320412148303435	2.4721050986781017e-13	1.4682806040633574e-12	19214	26854	Yes
NHP6A_f	Forward	0.9477292284432588	0.94210074348425	-4.493886201928219	7.076961024791476e-06	-4.703694974633915	2.5549487138493715e-06	8.076934643781884e-06	6643	39425	Yes	NHP6A_r	Reverse	0.9544109041057388	0.9452916868815384	-4.374132019142388	1.2279873302583855e-05	-4.3171621947650864	1.580480235095109e-05	4.533279893833776e-05	8755	37313	Yes
SKO1_f	Forward	0.9474500429572488	0.9625498713151138	-2.74411637276682	0.0061191136534241	-1.726399667567312	0.0842755355587621	0.1273882131325248	1878	44190	No	SKO1_r	Reverse	0.9284691344805478	0.8992032657164334	-4.153372756721654	3.34539647398848e-05	-5.499366144544887	3.811589260724838e-08	1.484248003514043e-07	3438	42630	Yes
CST6_f	Forward	0.9438853337487816	0.9303404383510508	-6.641399864452872	3.142192236520734e-11	-7.461712709334993	8.540494642263763e-14	5.342351967713928e-13	21355	24713	Yes	CST6_r	Reverse	0.9817494808676716	1.0082191381167835	-2.020846132531632	0.0433042053433484	-0.2070126558153351	0.8359999746730256	0.8825278009115602	15117	30951	No
MGA1_f	Forward	0.9424796149595464	0.9358313100417236	-6.09728421673818	1.0962993920192567e-09	-6.346981053331137	2.1958116144948666e-10	1.0247120867642711e-09	12234	33834	Yes	MGA1_r	Reverse	1.0154259916792308	1.013595911497036	1.4697064200865106	0.1416592784801167	1.5896030907361205	0.1119242999604393	0.1653554984340159	10907	35161	No
GAT1_f	Forward	0.9389882409041408	0.9243982795111494	-3.789882568251372	0.0001529411371578	-4.231134721620191	2.3251534913567737e-05	6.479574658378119e-05	3399	42669	Yes	GAT1_r	Reverse	1.1063677616245338	1.1595295882693477	5.403242689738571	7.096876574209844e-08	6.008426613244383	1.8733237573835364e-09	8.408506636194804e-09	2510	43558	Yes
CAT8_f	Forward	0.936639176214478	0.9118951209788544	-5.542920361254732	3.0512536219731445e-08	-6.620105565297235	3.5894244301928904e-11	1.8194668663391546e-10	6858	39210	Yes	CAT8_r	Reverse	0.9447954357273046	0.9221381158499112	-4.969850489969167	6.797068397982039e-07	-6.902021681853968	5.1267607848482325e-12	2.7912364273062603e-11	7757	38311	Yes
SWI4_f	Forward	0.9363294434659378	0.8731424508122976	-2.5969653782682305	0.009500374718703	-4.067072805709133	4.760737276552494e-05	0.0001278225350964	1358	44710	Yes	SWI4_r	Reverse	0.8133588625220532	0.7859657512334743	-15.127995182140015	9.882844937941612e-51	-15.024630177188948	5.064319010737749e-51	1.2407581576307485e-49	4320	41748	Yes
STB4_f	Forward	0.9362009228140006	0.895681048387222	-0.9424541749264642	0.3472636120111679	-1.3550988903712722	0.1753860521940415	0.2473069512951953	174	45894	No	STB4_r	Reverse	0.980632446912234	0.9929175726394536	-0.4009139713807751	0.6887977512745664	0.4364622480068198	0.6625013840511804	0.7391856049755106	269	45799	No
TEC1_f	Forward	0.935993977958848	0.9098367350378876	-5.015434103937009	5.423484043069129e-07	-5.964283342146849	2.4571005020065275e-09	1.0862970640449913e-08	5236	40832	Yes	TEC1_r	Reverse	1.0441492106678032	1.0587636907305	3.9142203114608223	9.118175444902718e-05	4.899592586413148	9.60355869618946e-07	3.245340524919197e-06	8357	37711	Yes
OAF1_f	Forward	0.930505239857054	0.9275239225924024	-4.681680479801608	2.935987586872276e-06	-4.784543358721195	1.7137650127243308e-06	5.567369212607218e-06	3428	42640	Yes	OAF1_r	Reverse	0.9632606757167972	0.9555721696195856	-2.901294205802067	0.0037282166939239	-2.5660093619028905	0.0102876051514998	0.0196399734710451	5103	40965	Yes
LEU3_f	Forward	0.929659779441334	0.955652497455184	-2.332807305020295	0.0199419438748657	-1.4247353885128216	0.15423370543421	0.2201199485323191	669	45399	No	LEU3_r	Reverse	0.9262210307786471	0.9384873528325366	-2.076119748627662	0.03837405211874	-1.7482449169382308	0.0804216268526324	0.1234671451419004	505	45563	No
PHO2_f	Forward	0.9282914651199816	0.929692039662936	-7.654817930376703	2.019799670896734e-14	-7.493641007386666	6.698879195866465e-14	4.3285065573291e-13	11171	34897	Yes	PHO2_r	Reverse	0.9102193163362088	0.8998661300275538	-8.799186631598921	1.5336739661617825e-18	-9.432568952241	4.001658305191096e-21	3.8573362023809253e-20	8825	37243	Yes
ADR1_f	Forward	0.9281827314075902	0.9312997560699152	-1.3064229912333452	0.1930018301170079	-0.5572587669631189	0.5773506431886621	0.6669590927208906	187	45881	No	ADR1_r	Reverse	1.0459034076137093	1.1513467708287453	1.038138617116419	0.2998428447125377	1.9288774257027668	0.0537460809094004	0.0863461627724793	387	45681	No
RDS2_f	Forward	0.9277130915280848	0.9109841866149644	-8.599092682620556	8.29124449987538e-18	-10.970558027787602	5.2944622604327635e-28	6.3533547125193165e-27	20880	25188	Yes	RDS2_r	Reverse	0.9785136009880504	0.9643046413667172	-2.366553555790098	0.0179602832207043	-3.319199456080038	0.0009027592320703	0.0021232897138294	28845	17223	Yes
TEA1_f	Forward	0.9270536337879705	0.777195708120989	-0.3981135959612038	0.6989040588488622	0.1714776220827553	0.8638482248137781	0.9022073822211396	11	46057	No	TEA1_r	Reverse	0.9053616909398364	1.0532633477037756	-0.4589390071440234	0.6528522103736465	-0.5178046270955547	0.6045945896364471	0.6902944052548172	16	46052	No
STB2_f	Forward	0.9227918656687616	0.8806869150691053	-6.337348887391126	2.4627123699162477e-10	-8.592364646306061	8.519750282277028e-18	6.591596271024857e-17	5941	40127	Yes	STB2_r	Reverse	0.8579008034802943	0.8235934627447973	-11.30056378179032	2.563000155262821e-29	-11.796231822277548	4.0818372748174886e-32	6.0003007939817084e-31	4570	41498	Yes
TYE7_f	Forward	0.9218958064686708	0.91218756810564	-4.132987604715696	3.715234716815574e-05	-3.730053495047709	0.0001914391203586	0.0004872995790948	1961	44107	Yes	TYE7_r	Reverse	0.9595809722318732	0.9476725134543098	-2.4266207467804675	0.0152962943861914	-1.8162895503614105	0.0693259673571299	0.1087031168159796	2695	43373	No
YOX1_f	Forward	0.9197156022676354	0.9096042601474644	-7.896866953570463	3.028332778086405e-15	-8.63092569329732	6.085741220875125e-18	4.771221117166098e-17	10771	35297	Yes	YOX1_r	Reverse	0.9615589359805956	0.9546033827572536	-3.7748754512421976	0.0001606396258245	-3.6874871322823854	0.0002264795424023	0.0005740084953989	10156	35912	Yes
SPT15_f	Forward	0.9176472888381582	0.8990471632370011	-5.648012510613954	1.7248793942828216e-08	-5.829282649903334	5.566614809591439e-09	2.337978220028404e-08	3618	42450	Yes	SPT15_r	Reverse	0.9976968757741288	0.983991871767086	-0.1389403419194986	0.8895050865238836	-0.3671840873768289	0.7134817080403637	0.7871055240670429	3082	42986	No
ARO80_f	Forward	0.9148550797903876	0.8859733375555184	-1.621657722977067	0.1059634794291838	-2.301795443434034	0.0213467106468971	0.038267883720657	287	45781	Yes	ARO80_r	Reverse	0.8550402498701671	0.8006917059648138	-1.9675626262789288	0.0517629623938109	-1.90528266285884	0.0567433378740597	0.0909130317982211	105	45963	No
SUT2_f	Forward	0.9148330475521907	0.921597209314355	-1.445828945248986	0.1499645374876828	-0.8767784089545564	0.3806070086175731	0.4741460192100276	179	45889	No	SUT2_r	Reverse	0.8944906274401794	0.8750298145638156	-2.9572619928058543	0.0032404656668257	-3.235694447165319	0.0012134720404527	0.0027981237638676	522	45546	Yes
MET28_f	Forward	0.9145972211040024	0.8969169363200089	-3.7247488779606313	0.0002027411383955	-3.969041725373525	7.216224637126458e-05	0.0001911324363347	1395	44673	Yes	MET28_r	Reverse	0.9848114484237132	0.9662682155371112	-0.4464813239399808	0.655366770551352	-0.8215108739954453	0.4113553327795956	0.5049622874204639	799	45269	No
SPT2_f	Forward	0.9139368067317156	0.9241548218982728	-5.913316532675061	3.608409582669278e-09	-5.425324979414648	5.784919014155603e-08	2.2232237779892125e-07	3576	42492	Yes	SPT2_r	Reverse	1.0623856830068987	1.0613033731236226	3.6483432218680782	0.0002677858542866	4.169125952721187	3.0576998682316816e-05	8.401530479066489e-05	3032	43036	Yes
RDS1_f	Forward	0.913688920263004	0.9055610450322308	-1.5974530044227744	0.1116281082719064	-1.3130940010409813	0.1891512750558721	0.2623135606906906	214	45854	No	RDS1_r	Reverse	0.913688920263004	0.9055610450322308	-1.5974530044227744	0.1116281082719064	-1.3130940010409813	0.1891512750558721	0.2623135606906906	214	45854	No
YPR013C_f	Forward	0.913102566386516	0.850704727125318	-2.4137677079161644	0.0159504955206985	-3.965910893846758	7.311617582887092e-05	0.0001927906340241	1073	44995	Yes	YPR013C_r	Reverse	0.919882602289314	0.9665730837050208	-4.311736857019043	1.697632410064565e-05	-2.2943000878489976	0.0217732675404138	0.038913924965846	1800	44268	Yes
ARG80_f	Forward	0.9123818082567732	0.8736866327624241	-4.159208881863202	3.305674905142722e-05	-6.027337864027828	1.6668232479798602e-09	7.539169767785828e-09	2197	43871	Yes	ARG80_r	Reverse	1.051355914724829	1.103163621587267	2.2684653140967392	0.0234171713362471	2.8866968650340463	0.0038930911202347	0.0082343078370433	1690	44378	Yes
HMRA2_f	Forward	0.9104421729306488	0.9052504136919124	-8.622275421669537	7.214650716185879e-18	-9.319595525844942	1.167846454052264e-20	1.0899900237821133e-19	9445	36623	Yes	HMRA2_r	Reverse	0.9959104900983616	1.021867364179056	-0.3436548511528401	0.7311142181514372	1.068633689091368	0.2852347619819712	0.3743706251013372	6191	39877	No
STP2_f	Forward	0.9088443126138926	0.8341744810194398	-4.212482059150746	2.6467140396566933e-05	-6.579007366906354	4.7359930957444605e-11	2.3801401199126006e-10	1708	44360	Yes	STP2_r	Reverse	0.8429809470609325	0.7937270938369042	-6.499950385678051	1.1599086371930709e-10	-7.471636304757723	7.920366712048898e-14	5.007715727618013e-13	1165	44903	Yes
SWI6_f	Forward	0.9049508469202936	0.8369184084594833	-5.52376668998047	3.4755597835626945e-08	-11.311693271287115	1.14851390674601e-29	1.5007248381481196e-28	4657	41411	Yes	SWI6_r	Reverse	0.8424058029709504	0.8086491178234122	-14.132586082280469	6.48914046043814e-45	-16.263900441800757	1.7803446313513885e-59	5.815792462414535e-58	6869	39199	Yes
MIG3_f	Forward	0.903110290861605	0.9740386288889664	-1.234846523597818	0.2206686546663155	-0.4019710367466849	0.6877053418996533	0.761526819278712	77	45991	No	MIG3_r	Reverse	0.903688287798472	0.9022672164178288	-2.8193756165994586	0.0049889026041282	-2.4154540010290946	0.0157156073792354	0.0290590476068881	522	45546	Yes
MATA2_f	Forward	0.9026093414661388	0.8818728028833014	-11.847526022379016	2.4820389355202024e-32	-14.055457739467148	7.131927829653363e-45	1.497704844227206e-43	25726	20342	Yes	MATA2_r	Reverse	1.0096035590873818	1.020982504787454	1.0429831797304625	0.2969640027829014	2.173427919500069	0.0297481254026056	0.0509967864044667	15966	30102	No
BAS1_f	Forward	0.9025093936993192	0.9107271222620988	-5.409077057340828	6.98138786977306e-08	-4.624224705252596	3.760020889085113e-06	1.1636275172537088e-05	2059	44009	Yes	BAS1_r	Reverse	1.1566553144190626	1.1783355023206246	6.5154262982419	9.342208843273636e-11	7.198041794917215	6.108342326194429e-13	3.487092512429441e-12	1709	44359	Yes
MAC1_f	Forward	0.9003673428829672	0.8600105062729805	-7.812871389777379	6.293375783967186e-15	-10.141997200900134	3.5966975102498536e-24	3.9902983698621014e-23	6149	39919	Yes	MAC1_r	Reverse	1.0576826866606268	1.0650022675454969	3.166966067678173	0.001553735425408	2.827018032157095	0.0046983682125996	0.0096595821993307	3066	43002	Yes
NHP6B_f	Forward	0.8997164933703944	0.8719548983333928	-8.02136716479469	1.2093238220709506e-15	-8.651439613321426	5.0853798713629756e-18	4.0408153572451735e-17	5478	40590	Yes	NHP6B_r	Reverse	0.9383515444529194	0.9151225745938132	-4.789845923639902	1.7034738035707958e-06	-5.504479472702266	3.702605980427533e-08	1.451421544327593e-07	5334	40734	Yes
MCM1_f	Forward	0.8991434886361165	0.8801792468272674	-1.880005097539172	0.0614869488692651	-1.5695851032265529	0.1165116664013476	0.1717014031177754	209	45859	No	MCM1_r	Reverse	0.902806803346233	0.9122072551380822	-2.2222539839167905	0.0269164920207463	-1.833976578104489	0.0666574709892722	0.1050793376452871	338	45730	No
IXR1_f	Forward	0.8961040811319677	0.6611653781598956	-0.5244018915411864	0.6057576013413544	-1.012974030882569	0.3110725652557828	0.3976318877617398	21	46047	No	IXR1_r	Reverse	0.9707570658635394	0.8882341897484125	-0.2058850138122017	0.8384813835361851	0.015597293812239	0.9875556646460923	0.9977366508795572	27	46041	No
CBF1_f	Forward	0.8957927877028777	0.8993804632418607	-5.146316268991821	2.94688881858783e-07	-4.632144969919263	3.6189659073927295e-06	1.1259005045221827e-05	1633	44435	Yes	CBF1_r	Reverse	0.9144417663718268	0.9006829212391558	-3.074476663262136	0.0021672456295643	-2.90630197936968	0.003657283033186	0.0077916029837442	931	45137	Yes
DAL82_f	Forward	0.8944756960860129	0.8621717013877817	-2.946384046742324	0.0033456503926055	-3.683606390100812	0.0002299572410857	0.0005803212779332	558	45510	Yes	DAL82_r	Reverse	0.9213304068433558	0.8943972462269922	-2.344865688397481	0.0193273975363806	-2.827220261302326	0.0046954019322475	0.0096873555654792	643	45425	Yes
YPR015C_f	Forward	0.8930319893559701	0.8405742432773193	-1.0911208387771587	0.2769624511380712	-2.432453247935521	0.014996927458404	0.0278176446231594	151	45917	Yes	YPR015C_r	Reverse	0.9391976098919902	0.9637049730875694	-1.2644807593587633	0.2072395356976357	-0.2415463263394103	0.8091317159329315	0.8634654246253425	246	45822	No
ASG1_f	Forward	0.8924518587747863	0.845242468718337	-3.0599185779645093	0.0023074016838828	-4.232568640012196	2.3103736812431545e-05	6.469046307480832e-05	616	45452	Yes	ASG1_r	Reverse	0.8706701938704916	0.8211505105062075	-3.708624899940928	0.0002302510798711	-3.652094445441936	0.0002601101808201	0.0006536101979583	517	45551	Yes
HAL9_f	Forward	0.8919036438674525	0.8400242492093711	-4.214720811365207	2.7034626489828157e-05	-4.754647160929375	1.987932950097708e-06	6.387456692117225e-06	1050	45018	Yes	HAL9_r	Reverse	0.9016532148075586	0.8502103808277683	-3.782488397088448	0.0001639107218775	-4.060440112272456	4.898029990191572e-05	0.0001303186259833	1006	45062	Yes
LYS14_f	Forward	0.8888652225264156	0.8716149649417141	-4.950407851700332	8.234697744360018e-07	-5.227833049131026	1.7150826893414337e-07	6.186924057256213e-07	1400	44668	Yes	LYS14_r	Reverse	0.9354593561680884	0.8974362256424939	-2.2665542675748784	0.0235299297088081	-4.505695261900687	6.615597247166484e-06	2.0155291094994263e-05	1806	44262	Yes
STP1_f	Forward	0.8860089646287735	0.8321901228469276	-4.920698557801761	9.467997080847462e-07	-7.218074466747403	5.272884171446941e-13	3.0396626400105896e-12	1563	44505	Yes	STP1_r	Reverse	0.8955268062786902	0.8613455122796131	-3.9807575112266695	7.34973187746828e-05	-4.204384767373149	2.6179326952121214e-05	7.261058607475131e-05	978	45090	Yes
CEP3_f	Forward	0.8848121518090144	1.020676927394592	-0.8714074048724129	0.3884751939236569	-0.6654635595254066	0.5057540436043952	0.6007745002815846	43	46025	No	CEP3_r	Reverse	0.931700910093254	0.942022980534777	-0.4088222858361833	0.6860135654205499	-0.3620236840809206	0.717334331842013	0.788397359108605	27	46041	No
YPR196W_f	Forward	0.8813943006643467	0.8570379457393411	-13.626038953359492	3.756665063884783e-42	-15.451858724714004	7.32988634505688e-54	1.8739013786493243e-52	14143	31925	Yes	YPR196W_r	Reverse	0.994778101436428	0.9824583713506752	-0.5776105197508618	0.5635311715601439	-1.5151291978174974	0.1297396888124531	0.1888290520339664	15353	30715	No
PDR1_f	Forward	0.8722293416430162	0.7652271281384146	-2.161315959545308	0.0317245640841786	-3.21957969016362	0.0012837867303059	0.0029486976461714	224	45844	Yes	PDR1_r	Reverse	0.8538432390698542	0.8545125979802516	-5.031968142854868	6.088431967941813e-07	-4.74672103519222	2.0674077765579844e-06	6.571004176303215e-06	714	45354	Yes
DAL81_f	Forward	0.8721329395776868	0.8565654036672696	-3.036680671731161	0.0025749813544877	-2.975115286474889	0.0029287845600176	0.0063547059826214	337	45731	Yes	DAL81_r	Reverse	1.2464993199146428	1.3119702327867393	3.808504407095624	0.0001747353868354	4.235096154680456	2.2845392871513868e-05	6.42731627198572e-05	257	45811	Yes
ABF1_f	Forward	0.8617783935256681	0.7795738284892988	-4.105949901429302	4.494410110563516e-05	-5.8328069283362245	5.4502621658164436e-09	2.3055785276978916e-08	688	45380	Yes	ABF1_r	Reverse	0.8607122705802304	0.8540128530130482	-5.580998746544082	3.0705738658292374e-08	-5.107526239234817	3.264037827369078e-07	1.1561772545138662e-06	951	45117	Yes
TBS1_f	Forward	0.8605303224123372	0.8403598415803151	-3.859895573404418	0.0001296499848287	-3.414362315468051	0.0006393149698644	0.0015406442716405	448	45620	Yes	TBS1_r	Reverse	0.878903815555612	0.8542774358047434	-3.2096478150378926	0.0014218967600005	-2.9855819450513232	0.0028303929238688	0.0061868811867467	449	45619	Yes
YAP1_f	Forward	0.8598338630329593	0.8334521250116467	-3.257930078834507	0.0012547597643448	-2.556557835499332	0.0105713496097061	0.0200514631306683	287	45781	Yes	YAP1_r	Reverse	1.0109454682721313	1.0720665174822586	0.2400167939600302	0.8104695557668904	1.0399683612353716	0.2983546000843101	0.387268222625992	318	45750	No
SFP1_f	Forward	0.8576110544342337	0.8250328544349778	-10.29817944612263	1.2412282832345675e-24	-11.90784923615453	1.0771999134460064e-32	1.6240860233493636e-31	4128	41940	Yes	SFP1_r	Reverse	0.8599867277194339	0.81632173377338	-10.345439657337945	7.400870247151722e-25	-12.305130270834969	8.499917661535301e-35	1.3507977256710153e-33	4356	41712	Yes
RGT1_f	Forward	0.8555489283664662	0.8460152427492043	-2.023601866582529	0.0449414617754109	-2.446988916027541	0.0144055269061588	0.0268052209519664	138	45930	Yes	RGT1_r	Reverse	0.9324869455360216	0.9438926622330084	-1.039613445402032	0.3001556962698677	-0.8143599764886209	0.4154387599823057	0.5078544508723405	153	45915	No
URC2_f	Forward	0.8541513541744717	0.6481669098578607	-1.0641573162428182	0.2947421509083632	-1.4363857450969997	0.1508926071327201	0.2169311809145219	35	46033	No	URC2_r	Reverse	0.8257982783095622	0.6198204115950541	-1.09441308722983	0.2808370575266582	-2.1522550459019096	0.0313772723268655	0.0533232258040373	38	46030	No
MBP1_f	Forward	0.8516964860776942	0.8194934672786128	-10.699653084911692	1.8276985420611011e-26	-12.818328761664867	1.2946090369113775e-37	2.238912099129088e-36	4529	41539	Yes	MBP1_r	Reverse	0.8869036535119831	0.8329913590070646	-6.642757281714608	3.4137060225550576e-11	-11.087385716325851	1.4444760363614544e-28	1.769483144542782e-27	4262	41806	Yes
IME1_f	Forward	0.8457597282168725	0.7884047822197953	-2.7869752690916183	0.0059327406866806	-2.1912976746815858	0.0284302582318453	0.0490234364818917	167	45901	Yes	IME1_r	Reverse	0.8042791480205511	0.6797513516906193	-4.000470703184019	8.359411680186637e-05	-4.341605233385212	1.4144550395771942e-05	4.117324570650446e-05	244	45824	Yes
YLL054C_f	Forward	0.83852729868172	0.8177208485632705	-3.676272149739404	0.0002814790038557	-3.247987721960617	0.0011622428577267	0.0027011810290249	288	45780	Yes	YLL054C_r	Reverse	0.8512320430638617	0.8334218963929715	-3.346963168569624	0.0009219381863364	-3.1072333372057885	0.0018884727494327	0.0042382518193375	293	45775	Yes
AZF1_f	Forward	0.8291554484845906	0.8255577036312318	-3.43194396605762	0.0006990737700913	-3.558020742371343	0.000373659812716	0.0009270547252195	252	45816	Yes	AZF1_r	Reverse	0.7217381964816841	0.7416483781370524	-2.1162121813049386	0.0503190137240173	-1.176518024367278	0.2393879341114063	0.322105504021755	17	46051	No
THO2_f	Forward	0.8175963457060794	0.791089270399437	-10.361328747092177	1.048607742135275e-24	-11.593687046359118	4.436163647672522e-31	6.066195871701029e-30	2423	43645	Yes	THO2_r	Reverse	1.0277867588073433	1.011036016951543	0.7838182921586825	0.4332845265315127	0.457638967151896	0.6472118430778114	0.7290432255359256	1308	44760	No
SNT2_f	Forward	0.8108946290902536	1.2050995958855748	-1.2049367587602158	0.2589088660979204	-0.2534837683659904	0.7998944026458814	0.8551598341014149	10	46058	No	SNT2_r	Reverse	0.4456166803856847	0.5141133907825273	-7.085271625675417	3.5879907216427014e-06	-2.9970246027244527	0.0027262870997845	0.0059815552786317	16	46052	Yes
RSC3_f	Forward	0.8038208213406782	0.7525935349071298	-21.273234054553857	3.827362713816376e-99	-23.871471816562856	6.061247872769397e-126	1.1880045830628016e-123	9443	36625	Yes	RSC3_r	Reverse	0.8001644657782728	0.7466523273459362	-21.757256486308044	1.433365581204379e-103	-24.409610778786163	1.352099210289347e-131	7.950343356501361e-129	9487	36581	Yes
REB1_f	Forward	0.7962090077545193	0.7353467032171164	-7.681718674468873	4.338470131570128e-14	-7.640443037654143	2.1647555248586047e-14	1.4630761478354709e-13	802	45266	Yes	REB1_r	Reverse	0.8481408211337501	0.755370877115391	-5.626589042517457	2.2850068670726462e-08	-8.44079963593945	3.1517400949820865e-17	2.406783345259048e-16	1141	44927	Yes
RSC30_f	Forward	0.7782194585626008	0.6898054501356544	-13.838161290157167	3.044587252608615e-42	-16.073704934130397	3.900600169947812e-58	1.1467764499646568e-56	2518	43550	Yes	RSC30_r	Reverse	0.8208078794838335	0.7379922794342599	-10.9773371777359	1.465353794755107e-27	-14.330911701019511	1.4026702286144784e-46	3.054704053427086e-45	2828	43240	Yes
STB3_f	Forward	0.7502082049461849	0.7470812561872674	-5.399657765393229	1.457173136311785e-07	-5.373106067547923	7.739177278349265e-08	2.880149518778081e-07	268	45800	Yes	STB3_r	Reverse	1.0301576613568164	1.0086949462502282	0.4035395351246904	0.687195039497803	0.8288911106271322	0.4071660259472383	0.500865320621289	134	45934	No
ORC1_f	Forward	0.7393148598484388	0.6379413363929037	-6.336753675899487	6.554056010787463e-10	-7.458655879629016	8.740956643684772e-14	5.410192112091206e-13	378	45690	Yes	ORC1_r	Reverse	1.0745478283211838	0.974777308287536	0.431846107032345	0.66883837843593	0.2966221768599186	0.7667549777916414	0.833367702294797	32	46036	No
YDR026C_f	Forward	0.7139792810249446	0.6144988561615448	-4.167725131673543	6.602600867550448e-05	-4.066929890671176	4.7636566796508304e-05	0.0001273195512561	99	45969	Yes	YDR026C_r	Reverse	0.6984335423415226	0.5487335204552405	-4.2032675903957175	5.4471578174288415e-05	-4.846555392105432	1.2562352475529137e-06	4.126627517101191e-06	108	45960	Yes
GAL80_f	Forward	0.7000090335266155	0.9581356474641838	-1.6179585407578672	0.2040021875334674	-0.4127985812749309	0.6797541909753364	0.7541423854594298	4	46064	No	GAL80_r	Reverse	0.7213269654450947	0.9587980765524629	-0.8016106929957029	0.5068609810706362	-0.4595263425000618	0.6458562396847495	0.7289126083198324	3	46065	No
UME6_f	Forward	0.6707586787076226	0.6135900223551602	-5.285697165108654	5.441799073554744e-07	-5.109883314945661	3.2235784030236173e-07	1.14876612180478e-06	124	45944	Yes	UME6_r	Reverse	0.8399731287537548	0.8159383005484006	-3.0401713656491576	0.0026308526456325	-3.263271939210966	0.0011013378558072	0.0025697883302168	234	45834	Yes
YRR1_f	Forward	0.6611526824891572	0.538838518452688	-4.293205454925312	6.153822634655819e-05	-3.875307804973614	0.0001064900033553	0.0002746321139164	64	46004	Yes	YRR1_r	Reverse	0.8888209778231869	0.8043638354253418	-1.0993037941759944	0.2763220014786694	-1.063928134299464	0.2873612567255854	0.3754853754547649	57	46011	No
ZAP1_f	Forward	0.4793032589382495	0.3024694969166749	-2.6448151620089946	0.0572341110882948	-1.6340583050371775	0.1022466086106166	0.1529796586845866	5	46063	No	ZAP1_r	Reverse	1.1662075576695907	0.981697233901902	0.4762963898164136	0.6440957988000385	0.4421231622056997	0.6584000843334045	0.737408094453413	11	46057	No
