# Supplementary material for: Chance promoter activities illuminate the origins of eukaryotic intergenic transcriptions
Source: Nat Commun. 2023 Apr 1;14:1826. doi: 10.1038/s41467-023-37610-w (PMC10067814; doi:10.1038/s41467-023-37610-w)
Supplement: Supplementary file 4 — Source Data [file 41467_2023_37610_MOESM4_ESM.zip › Source_data/Fig2_YPD_native_gene_expression.csv]

log_expression	Mean_relative_expression	Gene ID
-1.2937609651801567	0.050843920949249	ETS1-1,ETS2-1,ITS1-1,ITS2-1,RDN18-1,RDN25-1,RDN37-1,RDN58-1
-2.890863248171177	0.0012856914382317762	ETS1-2,ETS2-2,ITS1-2,ITS2-2,RDN18-2,RDN25-2,RDN37-2,RDN58-2,YLR154C-G
-2.7641384822982213	0.0017213196149720277	HRA1
-0.4979078808171813	0.3177547996050929	ICR1,YIR020C
-0.7901401536529545	0.16212867982015683	IRT1
2.617932349506194	414.8894098545692	LSR1
2.331375755050199	214.47454494615067	NME1
-2.773607898024097	0.001684193946267743	PWR1
-1.22656540861529	0.0593518952221606	RDN5-1
-7.0	0.0	RDN5-2
-7.0	0.0	RDN5-3
-7.0	0.0	RDN5-4
-7.0	0.0	RDN5-5
-2.3848427743781233	0.004122467358639621	RDN5-6
0.008160252167143188	1.0189673117731946	RME2,YGL193C
-0.6652685004987137	0.21613818465214635	RME3
-0.2445101723018501	0.5694948849261726	RNA170
2.2114206268500993	162.71239097159844	RPR1
-0.27530756749739654	0.53050860479047	RUF20
-3.2161516339069585	0.0006079227080222312	RUF21
-3.12510834976488	0.0007497071456462319	RUF22
-2.2358246899449927	0.005809988998792513	RUF23
-1.8376485847214863	0.014532870889355056	RUF5-1,YHR052W-A
-0.8629025043391022	0.13711895527768028	RUF5-2,YHR054W-A
3.3430921043568036	2203.3937050981376	SCR1
0.343248943560849	2.2041895727344443	SRG1,YER081W
-0.00846682753663947	0.9806932191822254	YAL001C
-0.19443308303334508	0.6390972031437524	YAL002W
2.053170325921687	113.02390961514604	YAL003W,snR18
-7.0	0.0	YAL004W
1.1798048803403511	15.12881388949124	YAL005C
0.7457456693192014	5.568595464332571	YAL007C
-0.09382418714477399	0.8057045437717774	YAL008W
-0.08938326653679429	0.8139856215405243	YAL009W
-0.23036870749274546	0.588343950797079	YAL010C
-0.31143580446558383	0.4881622539505971	YAL011W
1.0486593932732602	11.185602794203563	YAL012W
-0.16332622104607716	0.6865525411587383	YAL013W
0.24243576700417194	1.7475747736062008	YAL014C
-0.2299238074232457	0.5889469710851397	YAL015C
-2.025192468120251	0.009436425855338177	YAL016C-A
-2.513725513995907	0.0030638992901138766	YAL016C-B
0.5972658629664186	3.956087265813575	YAL016W
0.016347699874012946	1.0383594025383487	YAL017W
-2.5310486420076046	0.0029440918700897193	YAL018C
0.22288120845922194	1.6706335873614389	YAL019W
-1.7279529974723606	0.018708846102356312	YAL019W-A
-0.23414905834898617	0.5832448888787797	YAL020C
0.19655519492733697	1.5723716140722734	YAL021C
0.23281833579567032	1.7093001699022186	YAL022C
0.8641330461632116	7.31363102335945	YAL023C
-0.1565456329068749	0.6973557193204724	YAL024C
0.2754963138770111	1.8858029634589084	YAL025C
0.2434928121835652	1.7518334401459676	YAL026C,YAL026C-A
-0.20111322757176245	0.6293420818412266	YAL027W
-0.5951136132261685	0.25403080635586633	YAL028W
0.30764674590327945	2.0307045687237184	YAL029C
0.32260302396862217	2.1018563153234724	YAL030W
-0.12924353554139395	0.7426025983141946	YAL031C
-2.007869813810632	0.009820422805889241	YAL031W-A
-0.1440401227129223	0.7177279802193548	YAL032C
0.284352772424495	1.9246544688676734	YAL033W
-0.3225118166317887	0.47586984296518625	YAL034C
-2.954128437322841	0.0011114029947258876	YAL034C-B
-0.2822098925176703	0.5221437783326035	YAL034W-A
0.9104048259900284	8.135885463566842	YAL035W
0.5731362755244237	3.742279973534662	YAL036C
-1.6512061512383323	0.022325122406482573	YAL037C-A
-3.2350288692270226	0.0005820645244139103	YAL037C-B
-0.7133672208649866	0.19347853002832974	YAL037W
2.3833886666215345	241.76234896348305	YAL038W
-0.21475150240817925	0.609885766037259	YAL039C
0.01883579201523679	1.0443252821883573	YAL040C
0.16750198729368634	1.4706251448416139	YAL041W
-2.116087280703809	0.007654427594660609	YAL042C-A
0.7524847502149057	5.655678974301476	YAL042W
0.14538590839412566	1.3976097071511646	YAL043C
0.9259092863544542	8.431586238635987	YAL044C
0.3021153266672779	2.005004384519883	YAL044W-A
-1.8750650335327121	0.013333217586229166	YAL045C
0.22662646842540796	1.6851030646096834	YAL046C
-0.32894767163611016	0.4688698731123161	YAL047C
-1.6789374707305411	0.020944139856986805	YAL047W-A
-0.30476872557556356	0.4957141026844402	YAL048C
0.3566274299864997	2.273146520414028	YAL049C
-0.09953733077221749	0.7951749115234608	YAL051W
0.2978496461673855	1.985407445353479	YAL053W
-0.9017922109627404	0.1253740886222334	YAL054C
-0.2943620572552806	0.5077359830147226	YAL055W
-1.7404673122924712	0.01817743865671249	YAL056C-A
0.12047819537534392	1.3197090514065484	YAL056W
-0.01988079570887487	0.9552547464761538	YAL058W
-1.7337775687587076	0.018459606169629633	YAL059C-A
0.3721923179686065	2.356092397751907	YAL059W
0.3874334893738708	2.440245324695351	YAL060W
-0.552340728982867	0.28032334772048084	YAL061W
-0.744019874619225	0.18029352312431246	YAL062W
-2.223377500495798	0.005978916655373991	YAL063C
-1.3399679010469163	0.04571219745124231	YAL063C-A
-2.0442811025467043	0.009030647645250058	YAL064C-A
-2.130608881664929	0.007402716511975918	YAL064W
-0.901301853632425	0.1255157271328679	YAL064W-B
-2.319749726527412	0.004789059948323576	YAL065C
-2.4575072724320552	0.003487327444192438	YAL066W
-1.3107913049091309	0.048888723189866555	YAL067C
-7.0	0.0	YAL067W-A
-2.761906618082087	0.001730188343994314	YAL068C
-7.0	0.0	YAL068W-A,YAL069W
0.8871903674455702	7.71241458836527	YAR002C-A
0.3132566738479676	2.05710601395491	YAR002W
0.08140244940223895	1.2061531333968272	YAR003W
0.3497907271590624	2.2376426291885787	YAR007C
-0.0992078841300066	0.7957783433012322	YAR008W
0.25927452709334003	1.816663652948445	YAR014C
0.7312364757781082	5.3856295323730725	YAR015W
-0.09833101005487188	0.7973867043457659	YAR018C
-0.35817478534158553	0.4383542430441175	YAR019C
-1.6786084497064917	0.020960013126440594	YAR019W-A
-0.7698112037317749	0.16989820725382404	YAR020C
-0.42334428427379694	0.37727299150810556	YAR023C
0.3183413759265428	2.0813320693537105	YAR027W
0.018362503634913475	1.043187810226589	YAR028W
-0.38893660290564513	0.4083789960059324	YAR029W
-1.0633077862747462	0.08643551296443468	YAR030C
-0.49464038191836385	0.3201545055728371	YAR031W
-0.6687983229880489	0.2143885944493173	YAR033W
-7.0	0.0	YAR035C-A
-1.035554165308045	0.09213949649757013	YAR035W
0.08114362789823416	1.2054345302903062	YAR042W
-1.3011196287848241	0.04998968167043118	YAR047C
-1.5980099891364319	0.025234227309790663	YAR050W
-1.3155486170294874	0.04835611290952339	YAR053W
-7.0	0.0	YAR060C
-7.0	0.0	YAR061W
-7.0	0.0	YAR064W
-7.0	0.0	YAR066W
-7.0	0.0	YAR068W
-7.0	0.0	YAR069C
-0.9110569679442289	0.12272782341698558	YAR070C
0.003280139862327254	1.0075813954963402	YAR071W
-1.8752698961128973	0.013326929610363572	YAR073W,YAR075W
0.6848024179701452	4.839521437374118	YBL001C
1.498190010218036	31.491258015602092	YBL002W
1.4564316801364252	28.60432344042179	YBL003C
0.570953596344465	3.7235191893507404	YBL004W
-0.12714805974266938	0.7461943223563012	YBL005W
0.4402529086354016	2.7558330780479485	YBL006C
-1.4310503126350753	0.03706377812332147	YBL006W-A
0.5791583031256997	3.794532729218159	YBL007C
-0.12992906250075048	0.7414313365297468	YBL008W
-0.7325937945477461	0.18509990908947202	YBL008W-A
0.013691041727779952	1.0320269577716406	YBL009W
-0.16591107991673473	0.6824784146027674	YBL010C
0.32574672415061134	2.117126090090356	YBL011W
-3.1086941043067435	0.0007785847547974415	YBL012C
-0.5991246134516276	0.25169546266043386	YBL013W
-0.0063473908278982695	0.9854908791309441	YBL014C
-0.10104291218960484	0.7924230281103475	YBL015W
0.15478387771952648	1.4281830607057329	YBL016W
0.4216566679851321	2.640320623459531	YBL017C
0.3488797027622191	2.2329536210056817	YBL018C
-0.40800999408763317	0.3908319017724864	YBL019W
0.22223690209938585	1.668156922730769	YBL020W
-0.06632595268042918	0.8583690447185246	YBL021C
0.5175160530291136	3.292426230568374	YBL022C
0.0840078172987891	1.2134106916555887	YBL023C
0.6412247739208318	4.377486081807779	YBL024W
-0.05934875674795505	0.8722706170409428	YBL025W
0.6862440659236299	4.85561300481878	YBL026W
1.8912936224706898	77.85627521946942	YBL027W
0.7289673510031638	5.357563793919826	YBL028C
-0.14623951848347103	0.7141023816420169	YBL029C-A
-0.7859185682486122	0.1637123459089787	YBL029W
0.9021564381856438	7.982821864944486	YBL030C
-0.07308084387796562	0.8451215112251094	YBL031W
0.5976043055241447	3.9591714176620947	YBL032W
0.018896255645887986	1.0444706860479362	YBL033C
-0.1870980747486117	0.6499828910866392	YBL034C
0.034416443233661616	1.0824714313067465	YBL035C
0.4799312388397803	3.0194736140600122	YBL036C
-0.01994203686937307	0.9551200526516105	YBL037W
0.18329032096458492	1.5250719064879594	YBL038W
0.9440695425619616	8.791632839253591	YBL039C,YBL039C-A
-0.13224978862314477	0.7374799394858453	YBL039W-B
0.6007538037301996	3.9879876409241484	YBL040C
0.8375860940835369	6.879962864547605	YBL041W
0.3719989284837647	2.355043473390616	YBL042C
-1.4774803366889038	0.03330578416430926	YBL043W
-1.6037157383668807	0.024904868997388967	YBL044W
0.3330202913929016	2.152882320760665	YBL045C
-0.12223621719155606	0.7546816369853067	YBL046W
0.5042092472890017	3.193075939462479	YBL047C
-1.4068190041258217	0.039190517285146845	YBL048W
-1.3598859006715465	0.043663053023562576	YBL049W
0.48704081003339017	3.0693103935629034	YBL050W
0.30186872614513044	2.0038662287280404	YBL051C
0.0391623058979046	1.0943652794868421	YBL052C
-1.513576321233752	0.030649520092748413	YBL053W
0.02533401613043488	1.0600687111763494	YBL054W
0.13901117424892162	1.377244904479813	YBL055C
0.7048522337131324	5.068182368432099	YBL056W
0.41020800548149317	2.571627169516982	YBL057C
0.6097307970101767	4.071278361756387	YBL058W
0.23187561111241653	1.7055938096843295	YBL059C-A
-0.2853663843456253	0.518362547631143	YBL059W
-0.28344267623012004	0.520663728159753	YBL060W
0.2722650426082364	1.871824134605891	YBL061C
-1.345533005469573	0.04513017260531842	YBL062W
-0.22843116789117965	0.5909746227770796	YBL063W
0.13956280809067478	1.3789953702011775	YBL064C
-2.5528166651188777	0.002800163142696728	YBL065W
-0.4368793005854231	0.3656964120841202	YBL066C
0.2607202671392998	1.8227212934664887	YBL067C
0.5012328721272725	3.1712674658580866	YBL068W
0.09067764615346263	1.232189904260079	YBL068W-A,YBL069W
-1.671083563823907	0.021326345274528005	YBL070C
-1.3849397517597395	0.04121546919918046	YBL071C
1.0101934917966973	10.237490029411735	YBL071C-B
0.4794828164884607	3.0163575240986384	YBL071W-A
1.460415319334073	28.867908450154594	YBL072C
-3.560934033433804	0.0002748311572426414	YBL073W
0.012803267593145868	1.0299194683342403	YBL074C
-0.1662117762579375	0.6820060444884986	YBL075C
1.2989688013480964	19.905303390265267	YBL076C
-3.225478894882443	0.0005950056711478031	YBL077W
-0.10404451200959028	0.7869651273888818	YBL078C
0.4036748688066583	2.533231436372115	YBL079W
-0.30709290828126906	0.4930683109504427	YBL080C
-0.2232947581290195	0.5980055875108123	YBL081W
0.18092243803617716	1.5167794570422437	YBL082C,YBL083C
-0.15280292051834196	0.703391441074378	YBL084C
0.11069165103328647	1.290302833647046	YBL085W
-0.19587090399758986	0.63698483939814	YBL086C
1.628659027282388	42.5264398999838	YBL087C
-0.22618441771547876	0.5940398534623454	YBL088C
-0.08019545144258719	0.8313895253787444	YBL089W
0.22386550729031818	1.6744242585021394	YBL090W
0.5520588327873561	3.564994242407012	YBL091C
-0.20353737504791544	0.6258390023823227	YBL091C-A
2.154654751704966	142.77584912452974	YBL092W
0.3474492726650676	2.2256110693232474	YBL093C
-1.3352696972862066	0.046209397148368095	YBL094C
-0.0006133672331998139	0.9985886666213094	YBL095W
-1.7810818264086574	0.016554580254815147	YBL096C
-0.2672278896426728	0.5404706445014675	YBL097W
-0.11841921830295185	0.7613437408965812	YBL098W
0.8597089489225699	7.23950627565994	YBL099W
-7.0	0.0	YBL100C
-1.4486047038331589	0.03559551626433409	YBL100W-C
-0.07475524668207215	0.8418694564265147	YBL101C
0.5312776998391384	3.3984250777844514	YBL102W
-0.026563447919237794	0.9406683937699981	YBL103C
-0.08457906563486299	0.8230399844468416	YBL104C
0.1503738101257948	1.4137538809246348	YBL105C
-0.2751221151175643	0.5307351908889599	YBL106C
0.118169784291531	1.3127129943828693	YBL107C
-7.0	0.0	YBL107W-A
-7.0	0.0	YBL108C-A
-2.8979712033627814	0.001264820210754638	YBL108W
-3.086779072226555	0.0008188812511824432	YBL109W
-7.0	0.0	YBL111C
-1.3947756448133695	0.04029251304465782	YBL112C,YBL113C
-2.6173625896084673	0.0024134450236809575	YBL113W-A
6.787311638998441e-05	1.0001562958389367	YBR001C
0.18762761275311013	1.5403790833596533	YBR002C
0.12656450556459745	1.3383339825383653	YBR003W
0.13056096713147214	1.3507064294273068	YBR004C
-0.0808440584661122	0.8301487944131576	YBR005W
-0.35455400326167585	0.44202414903474907	YBR006W
-0.2590228796256022	0.5507786793617954	YBR007C
-0.16428991884010655	0.6850307727197855	YBR008C
1.4590490006897363	28.777230849012476	YBR009C
1.5536794805579732	35.78322510919712	YBR010W
1.5079691320580721	32.20839858531225	YBR011C
-0.05117993558032135	0.8888327830407403	YBR012C
-0.3237651008145342	0.4744985604474257	YBR013C
0.2208755939998224	1.6629362250721254	YBR014C
0.5625865079385608	3.6524687422439817	YBR015C
0.34492706056077704	2.212723053185382	YBR016W
0.48510366908569447	3.0556504309808155	YBR017C
-1.0518223884627511	0.08875189025977616	YBR018C
-1.579188283188238	0.026351886835446307	YBR019C
-0.8332155530702391	0.14681973874126308	YBR020W
-0.32939238402444304	0.46839000166753675	YBR021W
0.036603640889695296	1.087936734017342	YBR022W
0.3673748597812202	2.3301016090777695	YBR023C
-0.31334364177364077	0.48602248120285463	YBR024W
1.3240377005035258	21.088112049728938	YBR025C
0.2780141655008916	1.8967677875914926	YBR026C
-0.24131248755074158	0.5737035172430902	YBR027C
0.17875712005647762	1.509235875318617	YBR028C
0.43206684020689434	2.7043745495604816	YBR029C
-0.024029226719093855	0.9461734845789087	YBR030W
1.2843523093459206	19.246524166523916	YBR031W
-0.496856228493018	0.3185251812488753	YBR032W
-0.9152424762953304	0.12155071663993558	YBR033W
0.6312282300028389	4.277876376233539	YBR034C
0.5548385277061716	3.587885109481261	YBR035C
0.5483822221784107	3.5349414280183082	YBR036C
-0.018681942303875643	0.9578953338277827	YBR037C
0.16731455885808424	1.4699906041970041	YBR038W
0.6304166369547755	4.269889508291952	YBR039W
-1.443777135921317	0.03599339927613342	YBR040W
0.311506235717724	2.0488314674230903	YBR041W
0.2777647804883292	1.8956789188826353	YBR042C
-0.008797220484141693	0.9799474328094361	YBR043C
-0.11906296165811514	0.7602160569507534	YBR044C
-0.9107887106852743	0.12280365399021032	YBR045C
0.04512904062353115	1.1095044300319319	YBR046C
-0.35818527165469755	0.43834365883330395	YBR047W
1.6762293036368319	47.44924469397066	YBR048W
0.3312705452174579	2.144225937956184	YBR049C
-0.9667828440110958	0.10794863522257558	YBR050C
-1.7075920635893629	0.01960685496977386	YBR051W
0.48297804330894767	3.0407312910836217	YBR052C
0.11264262117576004	1.2961122675251693	YBR053C
-0.22116487597182527	0.6009455506287867	YBR054W
-0.004005687501925068	0.9908189690850409	YBR055C
-1.2214579021151208	0.06005402188290946	YBR056C-B
0.18681659352603688	1.537505200876905	YBR056W
-0.12282868916298201	0.7536527893142438	YBR056W-A
0.1364299719782227	1.3690836120492267	YBR057C
0.17132300388935046	1.4836211091214608	YBR058C
0.7307334973585209	5.379395772752364	YBR058C-A
0.16344885425834785	1.4569641117187673	YBR059C
0.025484854078334982	1.0604369552288804	YBR060C
0.27716986073353767	1.8930838945553798	YBR061C
0.032899242722474874	1.0786964332458557	YBR062C
-0.10120631021593327	0.7921249446449738	YBR063C
-2.501549353589152	0.0031510162757250166	YBR064W
-0.03258977711258075	0.9277056955012769	YBR065C
0.3097308820752885	2.040473139121994	YBR066C
0.8729302209458799	7.463288344730152	YBR067C
0.9956601842616954	9.90056967058809	YBR068C
0.9295272148668412	8.50211969665821	YBR069C
0.0679787642650242	1.1694422073047126	YBR070C
0.2937963390078041	1.966963672144247	YBR071W
-0.9154096833196611	0.12150392760046509	YBR072C-A
-0.2886664802263109	0.5144385669615147	YBR072W
0.3154573314078462	2.067556238542253	YBR073W
0.3285207942328714	2.1306925837067032	YBR074W
0.04026285392262481	1.0971420333417843	YBR076C-A
-1.9236823144546378	0.011921137179631346	YBR076W
0.35768556624937825	2.2786916779955018	YBR077C
1.4708147561491363	29.56751025760437	YBR078W
0.8418107724535183	6.947215527505648	YBR079C
0.39688863565307614	2.4939551302901615	YBR080C
-0.039504927691634564	0.9130510753649274	YBR081C
1.1314209607692003	13.533837597821286	YBR082C
0.18216897556627526	1.5211392604160874	YBR083W
1.7747420445090896	59.5308446432958	YBR084C-A
0.7474766027832214	5.590834066535843	YBR084W
0.5041766645182214	3.192836389196242	YBR085C-A
-0.05024637183569546	0.8907454818872085	YBR085W
0.6188243063634924	4.1574238807383646	YBR086C
0.2869341889528964	1.9361285494382732	YBR087W
0.7218413487507133	5.2703729531087875	YBR088C
0.5461423846785499	3.5167571951279784	YBR089C-A,YBR090C
-1.7424184624353953	0.01809595624839506	YBR089W
0.14009645387858835	1.3806908726949385	YBR091C
1.0726457853156806	11.820770492341762	YBR092C
0.8853384241861699	7.679596892189768	YBR093C
0.08117887364614337	1.2055323629071473	YBR094W
0.06816398662670597	1.16994106937512	YBR095C
0.576636113080348	3.7725596301189315	YBR096W
-0.13720261263504255	0.7291172737476046	YBR097W
-0.34697743931732744	0.44980322061533284	YBR098W
-0.597493923779033	0.2526423057109587	YBR099C
0.5304701576245029	3.392111799770119	YBR101C
-0.005330659611084472	0.9878007245706343	YBR102C
-1.9475686644179397	0.0112831753003091	YBR103C-A
-0.03859222123480453	0.9149719468830824	YBR103W
0.23178911750806497	1.7052541593479162	YBR104W
-0.06827467276655166	0.8545260905777946	YBR105C
1.4297953373024033	26.902667081521543	YBR106W
-0.29644271535803424	0.5053092922362159	YBR107C
-0.38195708073054047	0.41499505260606606	YBR108W
1.019945677873899	10.469975800232216	YBR109C
-0.28213137927702836	0.5222381818023132	YBR109W-A
0.26389981891807135	1.8361147478688657	YBR110W
0.6079926100229304	4.055016353531546	YBR111C
0.26997805944005165	1.8619930663852853	YBR111W-A
0.18703087591489015	1.5382639984044766	YBR112C
-2.531439468947127	0.002941443637415275	YBR113W
-0.3898172934445038	0.40755169767958044	YBR114W
0.47459212593951416	2.982580169039289	YBR115C
-1.5714195085622378	0.0268275177841583	YBR116C,YBR117C
1.5380387219933664	34.51745139598971	YBR118W
-0.10735823619823356	0.7809833296253451	YBR119W
0.03783659040370208	1.09102974344638	YBR120C
1.2282678194850267	16.914837094412935	YBR121C,YBR121C-A
0.3333290521004798	2.154413451928483	YBR122C
-0.041392041210445464	0.9090922570415065	YBR123C
-2.871497135510803	0.0013443206334181619	YBR124W
0.022652748748998877	1.0535441713604279	YBR125C
0.5218076126102603	3.325122216276521	YBR126C
0.8297244395270379	6.7565413583643235	YBR126W-A,YBR126W-B
1.3021227291598905	20.050385598485	YBR127C
-0.6186513345294812	0.24062938742579756	YBR128C
0.14560614368511077	1.3983186294415062	YBR129C
0.33558289771339933	2.1656232119361887	YBR130C
-7.0	0.0	YBR131C-A
-0.23483921250096898	0.5823187679385133	YBR131W
-0.014598887047512471	0.9669435325610086	YBR132C
0.21288555508652945	1.632621664126797	YBR133C
-1.9288754972939366	0.011779436157294243	YBR134W
0.3269719969932113	2.1231075610845465	YBR135W
-0.22224383198328737	0.5994544217356765	YBR136W
0.21494699506477113	1.640389554104246	YBR137W
-0.28519136229969044	0.5185714914723952	YBR138C
0.20779462210796482	1.6135953070323765	YBR139W
0.13581835131777426	1.3671568768406335	YBR140C
-0.1620263995140109	0.6886104364216726	YBR141C
-0.6221528710435206	0.23869709246291912	YBR141W-A
0.26066705329472056	1.8224979701925423	YBR142W
1.1068160251516859	12.788394503143014	YBR143C
-1.2069653743429396	0.06209185371737552	YBR144C
-0.0368910001288262	0.9185631098824907	YBR145W
0.39920817931349456	2.5073108459350495	YBR146W
-1.1599324905944524	0.06919385217393692	YBR147W
-1.1332804622637096	0.07357318170998839	YBR148W
0.5702395550140817	3.7174022290238447	YBR149W
-0.1462227626020886	0.7141299335592692	YBR150C
0.3905654084871469	2.4579067852583476	YBR151W
-0.1690244086203507	0.6776034232458383	YBR152W
0.08155340647681933	1.2065724548573542	YBR153W
0.7486116755311513	5.605465391233086	YBR154C
0.20843592512666495	1.6159797903369317	YBR155W
-0.27842031323481664	0.5267198515135788	YBR156C
0.14155246315385087	1.3853275245954313	YBR157C
0.8725238311803619	7.456307861424389	YBR158W
0.7496315268685932	5.618644142444738	YBR159W
0.2861481287741817	1.932627383436278	YBR160W
-0.06399290907252994	0.8629926381330748	YBR161W
1.2112180003217576	16.263649280069156	YBR162C
0.9262567078105499	8.438333931919615	YBR162W-A
-0.002599243059957332	0.9940328959829481	YBR163W
0.5941796013410817	3.9280734626021347	YBR164C
0.08064935157973917	1.2040633896445474	YBR165W
0.17944331761156615	1.5116223955426376	YBR166C
-0.08425971594731595	0.8236454128661947	YBR167C
-0.13424118250112832	0.7341060740950953	YBR168W
-0.08800547638000929	0.8165720744578353	YBR169C
0.24950836759916414	1.7762674914982945	YBR170C
0.5543506555362955	3.583856860108613	YBR171W
0.2737961918573379	1.8784350874076168	YBR172C
0.4879048935165604	3.0754232516822695	YBR173C
-1.6943413219073775	0.0202142986653079	YBR174C
0.11479958031806524	1.3025655273974983	YBR175W
-0.05900303083030874	0.8729652761650695	YBR176W
0.19237750887102983	1.5573187369772916	YBR177C
-1.7322301830974585	0.018525494819833066	YBR178W
-0.053201911571884426	0.8847041987860678	YBR179C
-1.744902885030413	0.01799273215492849	YBR180W
1.5545056206063936	35.85135881023185	YBR181C
-0.5816007572576837	0.2620590985335227	YBR182C
-1.0364833701704919	0.09194256804080451	YBR182C-A
-0.39939598309909347	0.39866124334348163	YBR183W
-0.64901050622379	0.22438276416274996	YBR184W
0.019438050937271505	1.0457745074225708	YBR185C
-1.8627760738529595	0.013715887874101357	YBR186W
0.7516229347003954	5.644466953096415	YBR187W
-0.03397236154450033	0.9247570235060687	YBR188C
1.9862826232121245	96.89081817017322	YBR189W
1.7835834778454402	60.75520321590034	YBR190W,YBR191W
1.889473451186023	77.5306546721377	YBR191W-A
0.06947374241928043	1.173474731695775	YBR192W
0.08041434990528888	1.20341203351937	YBR193C
-0.08631665073674341	0.8197536314954453	YBR194W
0.045630167165812176	1.1107854111333215	YBR195C
1.829781739663046	67.5743286469486	YBR196C
-0.4169392891685543	0.3828782628387203	YBR196C-A
-0.4274249037996134	0.37374474601410085	YBR196C-B
-0.06475581297860679	0.8614779918549816	YBR197C
0.23127667240479025	1.7032432339633494	YBR198C
0.5135954101553819	3.2628372379278425	YBR199W
0.07592269988796135	1.1910299976287502	YBR200W
-7.0	0.0	YBR200W-A
-0.4612607317559594	0.3457317530109475	YBR201C-A
0.0037290433263945677	1.0086234087823027	YBR201W
0.20556775543996098	1.60534269235424	YBR202W
-0.7011905688743384	0.1989800021057769	YBR203W
-0.09019691879986584	0.8124620442305648	YBR204C
0.5552225394955277	3.5910589916110203	YBR205W,YBR206W
0.29944820592263993	1.9927288386126556	YBR207W
0.10057389050822631	1.2605900954187181	YBR208C
-1.7823992087922207	0.016504439924667585	YBR209W
0.18794143768417926	1.541492576806533	YBR210W
0.015265812577284427	1.0357759256622732	YBR211C
0.04439990858799688	1.1076432585286284	YBR212W
-0.43004905770727786	0.37149326301684527	YBR213W
-0.17488626885499692	0.6685189634782913	YBR214W
-0.1644848356298139	0.6847233913334347	YBR215W
-0.015301016339273044	0.9653815259206056	YBR216C
-0.10754940799960742	0.7806396247420545	YBR217W
0.5853925311201483	3.849395471985855	YBR218C
0.09089862548539948	1.2328170312404716	YBR219C,YBR220C
1.1272135253580597	13.403355152230784	YBR221C
-2.584878415124447	0.002600887604499948	YBR221W-A
0.36158900536855937	2.2992648779235654	YBR222C
-0.33546891546302904	0.4618820498235691	YBR223C
-2.290099231596151	0.005127442140936143	YBR223W-A
-0.30817423460029925	0.4918421739358373	YBR224W,YBR225W
-0.9944740565744727	0.1012805248898796	YBR226C
-0.016933111821109077	0.9617603932002664	YBR227C
-0.19491300737311623	0.6383913482310841	YBR228W
0.28600103282716655	1.9319729115761888	YBR229C
0.2708210654679465	1.8656108784222198	YBR230C
-0.2840232558729584	0.5199681522076882	YBR230W-A
-0.21971520405471673	0.6029548542928129	YBR231C
-1.9769681840165412	0.010544641425600894	YBR232C
-0.18408201956448136	0.6545125530997072	YBR233W
0.18177057897852852	1.519744495253832	YBR233W-A
0.6406630700543673	4.371828028247088	YBR234C
-0.11216257064571547	0.7723913995801602	YBR235W
0.20605460546394205	1.6071433124286965	YBR236C
-0.1521581606625446	0.7044364817087662	YBR237W
0.07496121330111633	1.1883960874294934	YBR238C
-0.34392542370598794	0.45297535736702	YBR239C
-1.1330378853477439	0.07361428778314605	YBR240C
-0.47370930203813716	0.3359624177243735	YBR241C
0.23457783449920847	1.7162392679183995	YBR242W
0.22914656885682186	1.6949097143786802	YBR243C
0.6471870525304048	4.437997492641047	YBR244W
0.2850472226914553	1.9277345125915164	YBR245C
0.18274012164340836	1.5231410455829721	YBR246W
0.3727526369604503	2.3591341479099044	YBR247C
0.3492572700049928	2.234895751901766	YBR248C
1.0973765920475427	12.51343644060941	YBR249C
-1.1218322526790354	0.07553839402452109	YBR250W
0.07493129765080923	1.1883142295684577	YBR251W
0.7013684273231257	5.027689252669782	YBR252W
0.17835763535583235	1.5078482467479533	YBR253W
0.16600822883274371	1.465575609815098	YBR254C
-0.12188204013915689	0.7552973480969666	YBR255C-A
-0.348739948162259	0.44798147137072286	YBR255W
0.42802710145709205	2.679335519278106	YBR256C
-0.07035873954488102	0.8504352643670268	YBR257W
-0.28111751344721103	0.5234587774787903	YBR258C
-0.20945765829439142	0.6173654792367292	YBR259W
0.015446746045807128	1.0362075350476867	YBR260C
0.30823984615147965	2.033479722954239	YBR261C
0.22387099931159027	1.674445433147858	YBR262C
0.8943731577484818	7.841030763101655	YBR263W
0.10234891213570353	1.2657528447762545	YBR264C
0.29396990218643915	1.9677499144481154	YBR265W
-7.0	0.0	YBR266C
0.23178812424237458	1.7052502593017873	YBR267W
0.33095439425480927	2.1426655856162733	YBR268W
0.16222856543874706	1.4528760525434232	YBR269C
-0.5784412086122589	0.26397256435760286	YBR270C
-0.037121143488036995	0.9180764695840302	YBR271W
-0.07662190214729182	0.8382587546906572	YBR272C
0.08514986741363971	1.2166057575397868	YBR273C
-0.036720067558703405	0.9189247153432648	YBR274W
-0.08490157445250913	0.822429018546566	YBR275C
0.20978505628234348	1.6210076196501486	YBR276C
-1.494723035846596	0.03200935803004863	YBR277C
-0.045208122791283493	0.9011391897990325	YBR278W
0.28452659649622924	1.9254249558310748	YBR279W
-0.42065118331437495	0.37961976560192057	YBR280C
0.09968850766744794	1.25802278688828	YBR281C
0.1995106952653807	1.5831085530586069	YBR282W
0.985779510151805	9.677863896178904	YBR283C
-0.922167549779636	0.11962789207024774	YBR284W
-1.3890590134340548	0.04082639062538273	YBR285W
1.2113046200755078	16.26689337791344	YBR286W
0.5451029459257033	3.508350266468974	YBR287W
0.26651247463488464	1.8471938527744733	YBR288C
-0.14198791581687678	0.721127544176647	YBR289W
0.11697762999270689	1.3091144902869407	YBR290W
-0.09396835942018358	0.8054371192854944	YBR291C
-0.8935007714245599	0.12779069396556278	YBR292C
-0.16806807170077878	0.6790971819825546	YBR293W
-2.0510455444387428	0.008891078722744014	YBR294W
-0.24221100622595454	0.5725178000223577	YBR295W
0.5063296429586647	3.2087039060417992	YBR296C
-1.927965198393025	0.011804152228556877	YBR296C-A
-0.6024069065253816	0.24980037929877086	YBR297W
-0.668165048411581	0.21470143719914958	YBR298C
-1.979621346534224	0.010480419185188185	YBR298C-A
-2.0381248665872116	0.009159570999906493	YBR299W
-1.8445178485618332	0.014304811899357773	YBR300C
-1.7911220913837713	0.016176252175314366	YBR301W
-1.758333828614652	0.017444807095445526	YBR302C
0.6525292239012921	4.492925567826566	YCL001W
-1.1852070122266078	0.06528193034908472	YCL001W-A
-1.2414305368567953	0.05735475951642952	YCL001W-B
0.24885056138895614	1.7735790959724518	YCL002C
-0.2848146660784784	0.5190214826008479	YCL004W
0.1073766242870384	1.2804912769588428	YCL005W
0.8482498481707555	7.050985931827393	YCL005W-A
-1.115197929345815	0.0767011844687937	YCL007C
-0.10527399276781504	0.7847403922334647	YCL008C
0.9547022900764269	9.00953320180324	YCL009C
0.24334517995005348	1.751238030485092	YCL010C
0.6799621993278672	4.785884345245569	YCL011C
-0.00667831077113219	0.9847402493522825	YCL012C
0.014844217436216252	1.0347709250699966	YCL014W
-0.163065946243872	0.6869641187646988	YCL016C
0.4854207666970015	3.0578823112185973	YCL017C
-1.538078417434066	0.02896820482416045	YCL018W
0.2401399972435661	1.7383611088191362	YCL021W-A
-1.4531674003531205	0.03522350746099194	YCL022C
-2.516296548127919	0.0030458145141090626	YCL023C
-0.22040362768391764	0.6019998351281861	YCL024W
0.07285164636548569	1.1826375014515809	YCL025C
-1.3793281505800288	0.04175147755082319	YCL026C-A
-0.6303870531612893	0.23421405157673264	YCL026C-B
-0.23166139026679775	0.5865953415863248	YCL027W
0.44958038309283727	2.8156611145572215	YCL028W
-0.11348397570125389	0.7700448564175779	YCL029C
0.770297166945462	5.892467107897636	YCL030C
0.5547291296984904	3.5869814414235215	YCL031C
-0.17494277833578345	0.6684319828616173	YCL032W
0.17911128826429337	1.5104671628417776	YCL033C
0.2670099772968275	1.8493111037772987	YCL034W
0.6521138035451871	4.488629956363353	YCL035C
-0.0018066475177430405	0.9958486810037319	YCL036W
0.7868788714756247	6.121796256670879	YCL037C
-0.0640543122275859	0.8628706316902098	YCL038C
-0.31797693938670163	0.48086488122790894	YCL039W
0.5122749799799887	3.2529319639709904	YCL040W,YCL042W
1.1258299730096355	13.360723396642033	YCL041C,YCL043C
-0.08489043372966525	0.8224501161465977	YCL044C
0.6098304397119633	4.072212565929202	YCL045C
-2.4189685020029508	0.003810934618878232	YCL046W
-0.05982573646665645	0.8713131399821563	YCL047C
-1.2584882681476974	0.055145709901553354	YCL048W
-1.8767993102665224	0.013280079953445448	YCL048W-A
-0.19697613110317824	0.6353658507047925	YCL049C
0.8545773450513598	7.154467991990742	YCL050C
-0.07289390987193477	0.845485356406984	YCL051W
0.11093050171924808	1.29101266187068	YCL052C
0.3369278811298144	2.1723404104189843	YCL054W
0.5597086447145405	3.628345581595762	YCL054W-A
0.1032082451807068	1.2682598535322782	YCL055W
-0.11030360531632456	0.7757046496997055	YCL056C
0.5687005495269174	3.7042522174072943	YCL057C-A
0.4906619010347645	3.095008891595589	YCL057W
-0.36991533957761535	0.4266626833915372	YCL058C
-0.1570967421728136	0.6964713529014335	YCL058W-A
0.5738485472426411	3.7484225963591458	YCL059C
-0.13614932007468267	0.7308877448616495	YCL061C
0.03457387416067279	1.0828638962796897	YCL063W
1.097253207265542	12.509881828730286	YCL064C
-7.0	0.0	YCL065W,YCL066W
-7.0	0.0	YCL067C
-7.0	0.0	YCL068C
-7.0	0.0	YCL069W
-3.3749753027195237	0.0004217204849742656	YCL073C
-3.511376084234441	0.00030805191701641446	YCL074W
-3.439961730378377	0.0003631100502767762	YCL075W,YCL076W
-2.1490641393797287	0.007094729807297815	YCR001W
0.5276425426031843	3.370098097623051	YCR002C
0.15002798074155121	1.412628554577667	YCR003W
0.7153938576603938	5.192707473079588	YCR004C
1.2147343149541163	16.395864289551263	YCR005C
-0.43550886854181775	0.3668522030329592	YCR006C
-0.5995839152555151	0.25142941490719506	YCR007C
0.44700992325199385	2.7990452746589782	YCR008W
0.6350394510768004	4.315582775687236	YCR009C
-1.4420736908288536	0.03613485440319173	YCR010C
0.46741280347548175	2.933680428041216	YCR011C
2.4032145572785026	253.05478704164506	YCR012W
-2.587258560678594	0.0025866724605875476	YCR013C
-0.3217130485591112	0.4767458831231154	YCR014C
-0.05095276832066123	0.8892978281493977	YCR015C
0.24151244274903436	1.7438633192859938	YCR016W
0.5165033818630681	3.28475802143209	YCR017C
0.12065165348767308	1.3202362512005088	YCR018C
-1.4531473890374549	0.035225130518607595	YCR018C-A
-0.1908765076218871	0.6443524621915835	YCR019W
-0.40831854886837515	0.3905543246264874	YCR020C
0.32340816319710336	2.105756564300293	YCR020C-A
0.30952824817587554	2.039521313569306	YCR020W-B
-0.8294804502866443	0.14808789153516652	YCR021C
-1.1697802499406653	0.06764251553505407	YCR022C
0.11308553654233805	1.2974347823055943	YCR023C
-0.2531929523608562	0.5582221275550333	YCR024C
1.6185183751476104	41.544962868545	YCR024C-A
1.6445489409909877	44.111206959102645	YCR024C-B
-0.8819173257422883	0.13124497190921228	YCR025C
0.04988904457264973	1.1217318328031962	YCR026C
0.03458949488013179	1.0829028454675018	YCR027C
0.14542400525552163	1.397732312620323	YCR028C
0.8621633692706442	7.280536261634609	YCR028C-A
-0.011265210995633886	0.9743944216914586	YCR030C
1.9639873833447274	92.04228322325375	YCR031C
-0.1860264769290095	0.6515886684978014	YCR032W
0.1631186054057906	1.455856619339901	YCR033W
0.8613931830821694	7.267636260512793	YCR034W
0.28587863535476504	1.9314284992199096	YCR035C
0.2416964198682686	1.7446022163442556	YCR036W
0.17210806430048475	1.4863054295673301	YCR037C
-0.6512044615236583	0.2232520926726917	YCR038C,YCR039C
-1.4686235214715497	0.033991981250317625	YCR038W-A
-1.741824236468584	0.018120733093114415	YCR040W,YCR041W
-0.029834623607545064	0.9336097453746841	YCR042C
0.5687523213877828	3.7046938243573733	YCR043C
0.2877247223496038	1.9396560364721616	YCR044C
-2.2093278682464943	0.006175500081056616	YCR045C
-0.17891685517651126	0.6623432958842436	YCR045W-A
0.24819440720641775	1.770901505735593	YCR046C
0.13217835685725543	1.3557460783319457	YCR047C
-2.3244771236782804	0.004737212606320146	YCR047W-A
0.21233972607596152	1.6305710451487088	YCR048W
-7.0	0.0	YCR049C
-2.1155280966237338	0.007664289545393827	YCR050C
0.43594607176243017	2.728638934788094	YCR051W
0.316693638201052	2.0734503395719472	YCR052W
0.9971563050195626	9.934735407840547	YCR053W
-0.06670030744793178	0.8576294633865841	YCR054C
0.42615638674263173	2.6678191566681617	YCR057C
0.23964783858082359	1.7363922491464254	YCR059C
0.2437383642713589	1.7528242148588897	YCR060W
-0.024837639813902662	0.9444138776728833	YCR061W
-0.2616921573896653	0.5474038437559366	YCR063W
-0.7278337227628346	0.1871398500863804	YCR064C
0.35397415085130063	2.2593012929122493	YCR065W
-0.34162245133582536	0.455383770504706	YCR066W
0.20605486392481967	1.6071442688852298	YCR067C
-0.15444638494965915	0.7007346854760459	YCR068W
0.4157481655259672	2.604642757017198	YCR069W
0.1637561366428186	1.4579953424754042	YCR071C
0.2372328849828911	1.726763599146788	YCR072C
-0.3793743705282453	0.4174703437107493	YCR073C
0.13366955190493868	1.3604091738238517	YCR073W-A
0.012861288528276518	1.0300570728515315	YCR075C
0.12908079070313958	1.3461107443398526	YCR075W-A
-0.09174549399756388	0.8095701859123517	YCR076C
0.4510327992498032	2.8250933265622633	YCR077C
-0.24189885454367924	0.5729294484372817	YCR079W
-1.3099536030871477	0.048983114662572456	YCR081C-A
-0.08882127814366873	0.8150396219818912	YCR081W
0.6796935858581491	4.782925165301012	YCR082W
0.25624122030164814	1.8040194696609526	YCR083W
0.5025514066581689	3.1809101846746106	YCR084C
-1.2394596477591637	0.057615634933373475	YCR085W
-0.13142275695506875	0.7388856685399636	YCR086W
0.412228507175248	2.5836192229668375	YCR087C-A
-1.1587504941666653	0.06938242994334862	YCR087W
0.5962739644658017	3.9470621469464313	YCR088W
-0.7860127879568383	0.16367683254876456	YCR089W
0.4815079733310141	3.0304559342458597	YCR090C
-0.6963405510716828	0.2012145811325093	YCR091W
-0.13415025009031772	0.7342597970338958	YCR092C
0.5269214489246925	3.364507098519033	YCR093W
0.1781938479137559	1.5072796923368328	YCR094W
0.05689970444096481	1.1399864897521028	YCR095C
-0.3089840725505746	0.4909258801892052	YCR095W-A
-7.0	0.0	YCR096C
0.47848165499025175	3.009412045776672	YCR097W
-2.6274362149288257	0.0023581085072321138	YCR097W-A
-0.7454143784251598	0.17971553561565096	YCR098C
-0.4877685003556184	0.3252606305922327	YCR099C,YCR100C
-0.4391440121577925	0.3637943818166752	YCR101C
-1.276563782251013	0.05289763038967086	YCR102C
-1.69047535774918	0.020395043795975863	YCR102W-A
-1.806528422517998	0.015612468584097752	YCR104W
-1.3823028119512997	0.04146648166530227	YCR105W
-0.22920467126768418	0.5899229998633443	YCR106W
-0.3790084609821208	0.4178222264998501	YCR107W
-7.0	0.0	YCR108C
-0.03312528720685539	0.9265624859462156	YDL001W
0.2602272614504059	1.8206533369283413	YDL002C
0.1834530139291883	1.5256433274021544	YDL003W
0.6735679967906163	4.7159370222623584	YDL004W
0.05894757383059096	1.145374668376468	YDL005C
0.12794892413146872	1.3426070524912164	YDL006W
-2.8812442066059916	0.0013144854806231166	YDL007C-A
0.7130110961430967	5.164295637826472	YDL007W
0.1851197768626154	1.5315097883555482	YDL008W
-1.1831718251036683	0.0655885719075699	YDL009C
0.13811396549735103	1.3744025919018203	YDL010W
-2.4647217456646104	0.003429874697044131	YDL011C
0.3591043641121179	2.2861481153349232	YDL012C
-0.05801054167778194	0.8749625369076715	YDL013W
1.0849227827144707	12.159697827632145	YDL014W
0.8865944433073683	7.701839132302614	YDL015C
0.29749658598414447	1.9837940620470609	YDL016C
-0.2677732424668719	0.5397923899485652	YDL017W
0.19177034085718386	1.5551430393736425	YDL018C
0.06354822771212586	1.1575725715497531	YDL019C
0.36412188084876157	2.312713741466204	YDL020C
-0.6259506915640178	0.2366188331851721	YDL021W
-1.3228969557317563	0.04754480212551898	YDL022C-A,YDL024C
0.6466593439472144	4.432608183804917	YDL022W
-2.3980188295791742	0.003999274098491439	YDL023C
-0.12829921588021562	0.7442190526130196	YDL025C
-1.1018797929113133	0.07908975078953115	YDL025W-A
-2.0391048560139766	0.009138925647066509	YDL026W
-0.04217939847785569	0.9074456048792567	YDL027C
-0.009690992809809652	0.9779327876627277	YDL028C
0.7310284851007266	5.383050884491357	YDL029W
-0.14602227557853623	0.7144596794877185	YDL030W
0.39184899391065786	2.4651820336322654	YDL031W
-1.8878381674811002	0.012946781915816243	YDL032W
-0.159228949125639	0.6930603457148324	YDL033C
-2.3881458275443586	0.0040912326111988365	YDL034W
0.08511333959043765	1.2165034350534678	YDL035C
-0.04235963503757913	0.907069083999963	YDL036C
-0.5757297802758129	0.26562577818879207	YDL037C
-1.0178562268337408	0.09597182936245631	YDL039C
0.6226530661617784	4.194237956575588	YDL040C
-1.9263489730823875	0.011848163179987362	YDL041W
-0.04063711388028014	0.9106738922129196	YDL042C
0.012415282769797205	1.0289997820363461	YDL043C
-0.2303667945701143	0.5883465422620502	YDL044C
-0.030754956567141247	0.9316333858301611	YDL045C
0.3623340584712815	2.303212762997462	YDL045W-A
0.6532477752454077	4.500365381241883	YDL046W
0.27733164732057203	1.8937892515196975	YDL047W
-0.9837604516137592	0.10381008541636176	YDL048C
-0.7706465238565608	0.16957173984177404	YDL049C
-2.3963591271035876	0.0040145869903826055	YDL050C
0.8631282379709156	7.296729354258439	YDL051W
0.5408332573905233	3.4740275435233583	YDL052C
0.39579548616371507	2.4876855651285696	YDL053C
-0.11619226528034997	0.7652577468186783	YDL054C
1.7081581857305959	51.0690978196215	YDL055C
-0.004090960191829258	0.9906244432320092	YDL056W
-0.4181861356377314	0.38178060721895957	YDL057W
0.12729478531668484	1.340586326143259	YDL058W
-0.4046037803225294	0.3939092866429231	YDL059C
0.3972398120144145	2.4959725915269795	YDL060W
1.6710138100456053	46.88282900876793	YDL061C
-2.6849924337266806	0.0020654161391525892	YDL062W
0.3743288064934783	2.3677116252066277	YDL063C
0.546317270143018	3.518173638556332	YDL064W
0.04873049981354729	1.1187434350129073	YDL065C
0.9084681946955707	8.09968621926124	YDL066W
0.5983900237268887	3.96634076674468	YDL067C
-1.4079850890000192	0.03908543150940039	YDL068W
-0.22605969719634036	0.5942104740929036	YDL069C
0.5066632060023136	3.211169321143143	YDL070W
-0.9886622647613236	0.1026449849177975	YDL071C
0.7313683031683187	5.3872645548760145	YDL072C
0.033563395355432776	1.0803473111268678	YDL073W
0.4000768512795033	2.5123309657490926	YDL074C
1.8855091794927912	76.82616939195512	YDL075W
0.13804912218198045	1.3741973989473508	YDL076C
-0.05524341025344112	0.8805552074166678	YDL077C
0.6048550708118489	4.025826653253119	YDL078C
-1.1831256783851203	0.06559554150608685	YDL079C
-0.10783557556712584	0.7801254110734287	YDL080C
1.9988680121190248	99.73968955473927	YDL081C
1.6340930006594998	43.06188141639301	YDL082W
1.8100492680374576	64.5727478690052	YDL083C
1.3423706151441	21.997362673698138	YDL084W
0.5311823173621341	3.3976787763185237	YDL085C-A
-1.6746807329497635	0.02115043320456083	YDL085W
-0.7155507595037672	0.19250820320429948	YDL086C-A
0.32883719815581275	2.1322454589060005	YDL086W
-0.1966624545709188	0.6358249201981179	YDL087C
0.22073647748037456	1.6624036259701576	YDL088C
-0.05551820758183776	0.8799982174229382	YDL089W
-0.04219931171749421	0.9074039977019339	YDL090C
-0.24545495833617384	0.5682573237572619	YDL091C
0.5399034576119774	3.466597804354045	YDL092W
0.10218825855823097	1.2652847059332049	YDL093W
-1.4898097353237045	0.032373545456581464	YDL094C
0.8509211335554147	7.09448922681882	YDL095W
-2.2544543017030834	0.0055660319931294215	YDL096C
0.6969767375598518	4.977104250291996	YDL097C
-0.08239319162940692	0.8271929195439883	YDL098C
0.07496699971258934	1.1884119213736306	YDL099W
0.988308887394007	9.734393261307371	YDL100C
-0.03313634015038771	0.9265389049132009	YDL101C
0.06752510328233963	1.1682212539530383	YDL102W
0.27204145875827074	1.8708607285446834	YDL103C
-0.46909850708616335	0.3395482471998787	YDL104C
-0.22957368161243374	0.5894219683222579	YDL105W
-0.06993757210083683	0.8512603943016656	YDL106C
-0.3542906295387308	0.44229229163822276	YDL107W
0.009932969832956523	1.023135066702512	YDL108W
-0.45203142782726663	0.35315761252953076	YDL109C
-0.044079597987962675	0.9034838669928904	YDL110C
0.41611028410709905	2.606815436864741	YDL111C
0.293586380431575	1.9660129783221976	YDL112W
-0.09619370428252555	0.8013205781909434	YDL113C
-2.1193545125795623	0.007597058793605675	YDL114W
-1.5586247469657215	0.027629641699575692	YDL114W-A
-0.08178887360707039	0.8283447544547607	YDL115C
0.3132503753185205	2.057076180168413	YDL116W
0.17552924280445908	1.498060120097421	YDL117W
-1.715157562470356	0.019268257320731348	YDL118W
-0.2234997597000605	0.5977233754155614	YDL119C
0.40664031368310244	2.55058800936802	YDL120W
0.5896452023262925	3.8872744364039287	YDL121C
0.38363286405245717	2.4189832661945774	YDL122W
0.03690952296808902	1.0887032589965877	YDL123W
0.6033269314505418	4.011685986871504	YDL124W
0.9174182551599811	8.268338635710354	YDL125C
1.2197833298259155	16.587591435220837	YDL126C
0.07979071684157403	1.201685212239488	YDL127W
0.45830929941515525	2.8728258463650405	YDL128W
-0.24987944672543017	0.5624974439090501	YDL129W
1.9349276109227167	86.08502519749592	YDL130W
0.03882784560089651	1.0935228077380645	YDL130W-A
0.45887738401270606	2.8765861427380948	YDL131W
0.3409858773100089	2.192733629353978	YDL132W
2.04617132736279	111.21703873329332	YDL133C-A
0.12903763278607724	1.3459769815319613	YDL133W
0.42884843918610727	2.68440747316994	YDL134C
0.5537320079233925	3.578755330651859	YDL135C
1.3157061105869077	20.68740946882888	YDL136W
0.9992409733401632	9.98253802907183	YDL137W
-0.1508401024393176	0.7065776525418139	YDL138W
-0.40241952689963895	0.395895415940515	YDL139C
0.5801762557357018	3.8034372515571464	YDL140C
0.18619003087519193	1.5352886202060503	YDL141W
-0.10211105277364721	0.7904764706323826	YDL142C
0.8710078799353903	7.430326195230203	YDL143W
0.0897196732419506	1.2294749178178606	YDL144C
0.850654783569374	7.090139556586452	YDL145C
-0.11499008301655039	0.7673790120299454	YDL146W
0.777986912968066	5.997730024207526	YDL147W
0.33953179276962514	2.1854042975373233	YDL148C
-0.5103926156954889	0.3087502971921728	YDL149W
0.23791557063945873	1.7294801055903186	YDL150W
-2.5875063476638362	0.0025851970539525243	YDL151C
-2.2635075134745364	0.005451204647973581	YDL152W
-0.02774010708871731	0.9381232358893721	YDL153C
-0.5273482331222124	0.296928419680533	YDL154W
0.2562485920117666	1.8040500913289665	YDL155W
-0.2100964382315433	0.6164580976815014	YDL156W
0.7332973497012117	5.411246895999658	YDL157C
0.2385896907826801	1.7321667220267636	YDL158C
-7.0	0.0	YDL159C-B
-0.12776344576509288	0.7451377296705832	YDL159W
-2.2859170660868084	0.00517705684827716	YDL159W-A
0.6497980683381721	4.464759482658347	YDL160C
0.17833353387480663	1.5077645699594	YDL160C-A
0.14568893277411732	1.3985852148233762	YDL161W
-1.4493206724580183	0.035536882599407335	YDL162C
-7.0	0.0	YDL163W
0.032749984363994726	1.078325770477182	YDL164C
0.3115968565045742	2.0492590254501604	YDL165W
0.2609038036017111	1.8234917534443995	YDL166C
0.2880767434791304	1.9412288787180767	YDL167C
0.3921708707267975	2.4670097774676454	YDL168W
-1.1638188515723054	0.06857742098591334	YDL169C
-0.2093452682978248	0.6175252663992087	YDL170W
0.768184673242763	5.8638745861607955	YDL171C
-1.2578740025307786	0.0552237631165436	YDL172C
0.3555510705074039	2.2675197086089773	YDL173W
0.040262883385040645	1.0971421077715946	YDL174C
-0.06422963074731534	0.8625223733584862	YDL175C
-0.1658580569767382	0.6825617433639131	YDL176W
-0.031648213342988736	0.9297191717801786	YDL177C
0.28788442987633733	1.9403694570819972	YDL178W
0.18864133589029847	1.5439788108157457	YDL179W
-0.04485019492568134	0.9018821782322926	YDL180W
-0.4559742573671674	0.3499659105038444	YDL181W
0.6729726112938005	4.709476252300851	YDL182W
-0.5379024788751227	0.28979942612503196	YDL183C
2.0697645822878687	117.426085161148	YDL184C
-3.144485641380573	0.0007169920803398817	YDL185C-A
1.3322513569242014	21.490739352966287	YDL185W
-1.3305174260818695	0.046717820525332826	YDL186W
-0.5763279589248542	0.2652601684454259	YDL187C
0.3242495314070231	2.1098400468368035	YDL188C
0.17351859972365505	1.4911406158300513	YDL189W
0.23464154735949408	1.7164910660379782	YDL190C
1.6770333244262734	47.537170092026464	YDL191W
1.5452327511023893	35.09399025108456	YDL192W
0.23265743652230042	1.70866701837299	YDL193W
-0.6059089001755475	0.24779417888222205	YDL194W
0.5059292711724833	3.2057471967460067	YDL195W
-1.3511622517925765	0.044548978296289746	YDL196W
-0.16074044396782083	0.6906524488521433	YDL197C
0.30838983322394464	2.0341821227214116	YDL198C
-0.6242833858659249	0.2375289856532003	YDL199C
-0.07188038736825562	0.8474607881794467	YDL200C
0.45631641961812197	2.8596732941760012	YDL201W
0.13128308783905854	1.3529541771443885	YDL202W
-0.03387808065330149	0.9249578005924256	YDL203C
-0.46154023845554565	0.34550931580400057	YDL204W
0.35787603647870375	2.27969127189789	YDL205C
-0.3680932803127665	0.4284564841203422	YDL206W
-0.004183883938401181	0.9904125071120585	YDL207W
1.0431357909869312	11.044238864723772	YDL208W
-0.11926023679106333	0.7598708127136687	YDL209C
-1.135799593266883	0.0731476548069704	YDL210W
-0.3704502160897305	0.42613752964813145	YDL211C
0.8786819129507342	7.56278776530695	YDL212W
0.3502292136213287	2.2399030113285456	YDL213C
-1.219599424680709	0.06031156185775895	YDL214C
0.15155884924225918	1.417616793141995	YDL215C
-0.388057071625923	0.4092068813892581	YDL216C
0.16406886439393267	1.4590455971430885	YDL217C
-1.0230506444503065	0.09483078716787251	YDL218W
0.35979857745976096	2.28980541179238	YDL219W
-0.4010881136864792	0.39711097174395665	YDL220C
-1.5021399473809534	0.03146734144725865	YDL221W
-0.9364651204325218	0.11575369938269878	YDL222C
-0.5798963412209781	0.26308958674982674	YDL223C
0.18036497873054289	1.514833771748216	YDL224C
0.16394023922518075	1.4586135350157428	YDL225W
0.5864520370396044	3.858797931410256	YDL226C
0.48521038200463695	3.056401344139452	YDL227C
-2.404122951886329	0.00394345644186935	YDL228C
1.6864047886766955	48.574102920191606	YDL229W
-0.14066779391430065	0.7233228854261101	YDL230W
0.06295536201496628	1.1559934198927717	YDL231C
0.7103416186424735	5.132649625377655	YDL232W
-0.2996663822771565	0.5015723851524074	YDL233W
-0.19927415805949322	0.6320127532999988	YDL234C
0.5803919463607007	3.805326682672548	YDL235C
0.5075096731669074	3.217434194742149	YDL236W
0.4036686788445464	2.533195330698388	YDL237W
-0.27946065056176	0.5254596224482972	YDL238C
-0.4508973159708304	0.354081049655406	YDL239C
-7.0	0.0	YDL240C-A
-0.04273157375329607	0.9062925839558797	YDL240W
0.1165617351824785	1.3078614388787275	YDL241W
-1.9921686079851941	0.010181960127616404	YDL242W
-0.5860685853167353	0.2593769712509416	YDL243C
-1.741593424960975	0.018130366154345334	YDL244W
-7.0	0.0	YDL245C
-3.1348800371883674	0.0007330269852489254	YDL246C
-2.9712316918634927	0.001068484700993921	YDL247W
-7.0	0.0	YDL247W-A
-0.6339342423495719	0.23230885145677824	YDL248W
0.13415292371208487	1.36192415858826	YDR001C
1.3016897591241574	20.030406320374066	YDR002W
0.07950049300575213	1.2008824362408632	YDR003W
0.1088624445094794	1.2848796314218354	YDR003W-A
-0.12133418339902012	0.7562507469272406	YDR004W
0.15078038094424664	1.4150780059819976	YDR005C
0.07992037274168239	1.202044021397877	YDR006C
0.22774465166348343	1.689447309975008	YDR007W
-0.9435518345325079	0.11388018538660583	YDR008C
-1.0853520027834525	0.08215764788336247	YDR009W
-1.9246394696503288	0.011894892743535047	YDR010C
0.5919259759199264	3.9077428391161604	YDR011W
0.9193787862774978	8.305748688237733	YDR012W
0.12272643795494108	1.326558595393295	YDR013W
-0.3129685545690213	0.4864424256599354	YDR014W
-1.3008024825136806	0.05002620028156757	YDR014W-A
-1.7364534514343701	0.01834621795074417	YDR015C
0.3146648409803857	2.063786850398411	YDR016C
0.2090279776516231	1.6181842792111247	YDR017C
-1.4607292574282065	0.034615510637243725	YDR018C
0.50297359057443	3.1840038967224333	YDR019C
-0.05580814817795733	0.8794109153329062	YDR020C
-0.11690999870977663	0.7639940939701304	YDR021W
-0.14840712289259056	0.7105471095436549	YDR022C
1.2645365512216624	18.388087057182943	YDR023W
0.06174682422776888	1.1527810380985195	YDR024W
1.723208274490646	52.869873890333075	YDR025W
-0.0008906532484309195	0.9979512965706812	YDR026C
0.05866074234919759	1.1446184509683541	YDR027C
0.34904727836963534	2.233815388253273	YDR028C
-2.9500089037883366	0.0011219954512180297	YDR029W
-0.6847607530303655	0.2066518259321914	YDR030C
-0.09314151137576712	0.8069720420333887	YDR031W
0.7158532102948088	5.198202697765668	YDR032C
1.4303854200816286	26.93924500451925	YDR033W
0.11680039284327778	1.3085803449275566	YDR034C
-3.1073795828044486	0.0007809449433814916	YDR034C-A
-1.0953480710494328	0.08028823835615015	YDR034W-B
0.6668361021025598	4.643400054092259	YDR035W
0.1346939139460203	1.3636217319857116	YDR036C
1.289532508181995	19.477468388982118	YDR037W
-0.9401170753768833	0.11478441485311623	YDR038C
-3.8144172088885004	0.00015331434471293088	YDR039C
-0.8827558351067971	0.13099181656909972	YDR040C
0.290620722467191	1.9526334394569502	YDR041W
-0.7218760611864657	0.18972472797532583	YDR042C
-0.05321159920453514	0.8846844642647953	YDR043C
0.3784265943813661	2.3901579102976043	YDR044W
0.4657051638684708	2.922167887530487	YDR045C
0.5660697351052597	3.6818808923104713	YDR046C
0.41179972595490016	2.5810696609590793	YDR047W
-1.8257533220900866	0.014936425529919414	YDR048C
-0.011312832271032218	0.9742875832141198	YDR049W
2.231778408473185	170.52121109179163	YDR050C
0.14364034829108277	1.3920035674434579	YDR051C
0.08724002268711903	1.2224751020666242	YDR052C
-7.0	0.0	YDR053W
0.4861262043263237	3.062853357928507	YDR054C
0.5033050893987496	3.1864351882222364	YDR055W
0.4453186661958525	2.7881662520481147	YDR056C
-0.11889788368863369	0.7605050746150164	YDR057W
-0.48366761771994704	0.32834649318138165	YDR058C
-0.11457671081388568	0.7681097700277262	YDR059C
0.5996707939470305	3.978055097330663	YDR060W
0.09663561729824195	1.2492104751061146	YDR061W
0.7225172138286255	5.278581287128248	YDR062W
0.34352717243452224	2.205602129637244	YDR063W
2.0678398564658473	116.90682245024888	YDR064W
-0.09513747022880245	0.8032718167688238	YDR065W
-0.38925883184133897	0.40807610769166675	YDR066C
0.05004353089699485	1.12213092388126	YDR067C
0.07416637302913175	1.1862230890333796	YDR068W
-0.23348962591797146	0.5841311601879033	YDR069C
-0.8316652440530905	0.14734478043685462	YDR070C
0.8320910762880297	6.7934608396067615	YDR071C
0.382457756335496	2.4124468633597185	YDR072C
0.1791110763187482	1.5104664256997657	YDR073W
0.26294042809620666	1.832063102179373	YDR074W
0.006177912004623718	1.0143268272588704	YDR075W
-0.4951837436708598	0.3197541990017344	YDR076W
0.9746392126338675	9.432769294190678	YDR077W
-0.23453490853511325	0.5827269333971913	YDR078C
0.14270318181651656	1.3890029938556645	YDR079C-A
0.10522110903203062	1.2741516149896768	YDR079W
-0.1706654083129648	0.6750479017505486	YDR080W
-0.007489029809923693	0.9829037006335607	YDR081C
-0.22784643691448328	0.5917708426642003	YDR082W
0.24507397888068147	1.75822308886293	YDR083W
0.318648641902285	2.082805145439605	YDR084C
-0.603793848636936	0.24900390121428573	YDR085C
1.1561519977388226	14.326892351874713	YDR086C
0.4448099845205161	2.784902432555495	YDR087C
-0.257666853879419	0.5525010988621569	YDR088C
0.11004168983617889	1.2883732223656141	YDR089W
0.08660454708093425	1.2206876397431987	YDR090C
0.7647827161514024	5.8181205590332725	YDR091C
0.4268109022930486	2.6718427987680977	YDR092W
0.292031393117332	1.9589862743456323	YDR093W,YDR094W
-2.85168695324122	0.0014070613921698134	YDR095C
-0.26930355491248426	0.5378936843762888	YDR096W
0.1290862206126098	1.3461275746369818	YDR097C
0.635287770475069	4.318051030273116	YDR098C
1.088574701452464	12.26237805351913	YDR099W
0.3777025942917048	2.3861766648479317	YDR100W
0.5875060933549626	3.8681748182539692	YDR101C
-0.9339360880470352	0.11642973579582257	YDR102C
0.03607587219408698	1.0866154411255464	YDR103W
-0.40378942845713284	0.3946486045807428	YDR104C
0.1404128440786777	1.3816970936799724	YDR105C
-0.789042377149299	0.16253901473305185	YDR106W
-0.12629036629093326	0.7476694467355891	YDR107C
-0.09884372654818359	0.7964458863110611	YDR108W
-0.2502690485850581	0.5619930585440915	YDR109C
-0.03440463827443434	0.9238370208859472	YDR110W
-0.10875006029641779	0.7784844457311086	YDR111C
-2.019154977064667	0.009568525595583412	YDR112W
-0.08449778403996253	0.8231940372060228	YDR113C
-1.9400453158155448	0.011480338253550491	YDR114C
0.4159921824926761	2.6061066384171303	YDR115W
0.12871805551263016	1.344986903487744	YDR116C
0.13338853746342222	1.359529192651864	YDR117C
-0.23562057520532279	0.5812720286357959	YDR118W,YDR118W-A
0.5549370907640612	3.588699471795281	YDR119W
-0.9898591417791913	0.10236249389522196	YDR119W-A
0.46580778823676344	2.9228584813106986	YDR120C
0.14167469850591868	1.385717490016171	YDR121W
0.10955232570963734	1.2869222977488424	YDR122W
-0.12037712975232152	0.7579191324106775	YDR123C
-0.7542028297553517	0.1761153337986934	YDR124W
-0.5812050452596965	0.2622979852608215	YDR125C
-0.4237954604094485	0.37688125688672275	YDR126W
0.5870543988670711	3.8641537564785318	YDR127W
-0.010330804860747583	0.976493136590767	YDR128W
0.7354784520520576	5.43849147440544	YDR129C
-0.051825981057026	0.8875115608463158	YDR130C
-0.35892733774880164	0.43759531355049236	YDR131C
-0.36711661736919404	0.42942110251960364	YDR132C
1.085970669947234	12.189072773124922	YDR133C
0.5319923147158078	3.404021658838888	YDR135C
-1.6093632712095856	0.024583104584784493	YDR136C
-0.030998449219337674	0.9311112002778982	YDR137W
0.04563730351774103	1.1108036637731087	YDR138W
0.5477157932584502	3.5295211873024117	YDR139C
0.15929011042803368	1.4430790121002899	YDR140W
0.11626971275138519	1.3069823199462642	YDR141C
-0.12207923567363213	0.7549544760102374	YDR142C
0.16789380022701758	1.4719525159626798	YDR143C
0.4888046719060582	3.081801568794138	YDR144C
0.22039834639182768	1.6611098227901853	YDR145W
0.13329583764902495	1.3592390331869508	YDR146C
0.04892857656604462	1.1192537974912484	YDR147W
0.37771393019787974	2.386238949378224	YDR148C
-7.0	0.0	YDR149C
0.16578503891393506	1.4648226238151607	YDR150W
0.220417335595156	1.6611824551700578	YDR151C
0.5079568879834339	3.2207490545966566	YDR152W
0.27014799336242773	1.8627217832150218	YDR153C
1.8913304178248156	77.8628718277561	YDR154C,YDR155C
0.2669867970756957	1.8492124004823665	YDR156W,YDR157W
1.00772051838757	10.179361046099537	YDR158W
-0.06290376585017744	0.8651596059346162	YDR159W
-0.2398460628811155	0.5756439400832346	YDR160W
0.4760689062397207	2.992739434402734	YDR161W
-0.058655998003504566	0.873663117585885	YDR162C
-0.1892049225723514	0.6468373324607593	YDR163W
0.01864233102997026	1.0438601802504603	YDR164C
0.5584245411517935	3.617633287414864	YDR165W
0.0268786908781452	1.0638458184368786	YDR166C
0.24173956502839503	1.7447755431631826	YDR167W
0.48619115448324524	3.0633114518964986	YDR168W
-0.21908885832773883	0.6038250717956706	YDR169C
-1.1044937664455317	0.07861514749269338	YDR169C-A
0.5504209961825215	3.5515750483387962	YDR170C
-0.08727307945701807	0.8179503085017954	YDR171W
0.9211541390526926	8.339771258302651	YDR172W
-0.1306576008890022	0.7401886120637472	YDR173C
0.8611498369056477	7.263565160877647	YDR174W
0.11198996145446605	1.2941659269696597	YDR175C
0.08839309990704339	1.2257251575110624	YDR176W
0.4739760717831134	2.9783523273584973	YDR177W
0.037281681766052954	1.0896365983861636	YDR178W
-0.20446781868153827	0.6244996241281672	YDR179C
-0.12702399256097535	0.7464075220522266	YDR179W-A
-0.08884091246886927	0.8150027751143354	YDR180W
-0.10083828449197263	0.7927964841713331	YDR181C
0.2832912614070997	1.9199559354530666	YDR182W
-0.7357996715734055	0.18373856847694311	YDR182W-A
0.1412634322238549	1.3844058704841875	YDR183C-A,YDR184C
-0.12832844599408835	0.7441689647659121	YDR183W
-0.5212549440298143	0.301123781733405	YDR185C
0.254524072746202	1.7969006788029405	YDR186C
-2.997238092693929	0.0010063797913156657	YDR187C
0.8363192983350142	6.8599239065007485	YDR188W
0.3146898147344777	2.0639055302098614	YDR189W
0.6386900400647597	4.352011557809945	YDR190C
-0.26995918698440896	0.53708226654175	YDR191W
-0.12541094289977464	0.7491849717927345	YDR192C
-2.890209933502398	0.0012876269755459433	YDR193W
0.6001250201440134	3.982217899704916	YDR194C
-2.2489847006955306	0.005636575119750837	YDR194W-A
-0.14178905463830832	0.7214578203287888	YDR195W
0.16975956750134738	1.4782897562987583	YDR196C
-0.07750194404888872	0.8365618510138331	YDR197W
-0.11732769631330109	0.7632596497092482	YDR198C
-1.7968031933696051	0.015966025061236448	YDR199W
-0.16527854988533208	0.6834731373788333	YDR200C
0.030092802441610018	1.0717482978614163	YDR201W
-0.07100963507646392	0.8491616356810148	YDR202C
-1.8647642248003693	0.013653241596144835	YDR203W
0.0483262620510245	1.1177026022203038	YDR204W
-0.08654681136074646	0.8193193063346988	YDR205W
0.2616068199513799	1.826445930176393	YDR206W
-0.2734344062668423	0.5328016900305602	YDR207C
0.2442235111310022	1.7547833747157262	YDR208W
-2.7901751457772	0.001621156172586969	YDR209C
0.7862609609887481	6.113092410487143	YDR210W
0.5655306446787991	3.677313403144653	YDR211W
0.8729408828433657	7.463471570157404	YDR212W
-0.0951033351040464	0.8033349556352691	YDR213W
0.625882501128988	4.225542762542742	YDR214W
-2.3108933778925054	0.004887723413888054	YDR215C
-0.47372057501889275	0.33595369726193525	YDR216W
-0.10255301602516388	0.7896724451133934	YDR217C
-1.971654725128135	0.010674444287374187	YDR218C
0.03398640062269226	1.0814000881044379	YDR219C
-0.7775675594630825	0.16689081693044705	YDR220C
0.13022165647150682	1.3496515458882354	YDR221W
0.03131593076415878	1.0747709782032682	YDR222W
-1.2108164959923402	0.06154368605268683	YDR223W
1.4894984796820947	30.867288400726114	YDR224C
1.578261721052507	37.86707161949749	YDR225W
1.4453802415204602	27.885615930448857	YDR226W
-0.1641912381315787	0.6851864435961098	YDR227W
0.010482786983465593	1.0244311767545657	YDR228C
-0.06677478412432296	0.8574824020763575	YDR229W
-1.9134650708804462	0.012204919776348334	YDR230W
-0.026572480218923243	0.9406488302921293	YDR231C
0.624286354608847	4.210041284252366	YDR232W
1.118033266051747	13.123004146449356	YDR233C
0.3688713264922725	2.3381443866292493	YDR234W
0.06092553134858204	1.1506030776507774	YDR235W
0.19053589306385463	1.5507289443355554	YDR236C
0.21602479170989283	1.6444655948896254	YDR237W
0.7986446015467017	6.289912465253311	YDR238C
-0.13614748050570868	0.7308908407362749	YDR239C
-0.06270277610825273	0.8655600909897057	YDR240C
-0.557623049446425	0.2769344284636767	YDR241W
-0.3821756826522971	0.41478621760581313	YDR242W
-0.16404297101666138	0.6854204045713902	YDR243C
-0.053371536793922314	0.8843587215818254	YDR244W
0.6325381237642573	4.2907985359315095	YDR245W
-0.13478506858283787	0.7331872962026262	YDR246W
-1.036096351209916	0.09202453863525246	YDR246W-A
-0.14127232504025336	0.7223167317207567	YDR247W
0.08349206456894204	1.2119705434404582	YDR248C
-0.1502215197252859	0.7075847759588312	YDR249C
-1.57237563449046	0.026768520326068766	YDR250C
0.23179176863295675	1.705264569002507	YDR251W
-0.25171861444949084	0.5601203938955932	YDR252W
-0.8089306272407714	0.15526350029133423	YDR253C
-0.22931597255918662	0.5897718333585084	YDR254W
-0.2825246761843101	0.5217654571978598	YDR255C
-1.0578327114018664	0.08753208806026609	YDR256C
0.17955291696292236	1.5120039194796433	YDR257C
0.21518404986915945	1.6412851868798064	YDR258C
-0.5975728196788482	0.25259641373564745	YDR259C
-0.030620327936554486	0.9319222312440383	YDR260C
0.32069449006059686	2.092639844014939	YDR261C
0.305632197107745	2.021306614166281	YDR262W
-0.38186133239136055	0.41508655611164624	YDR263C
0.6766115961389355	4.7491030802980685	YDR264C
0.003207908429971137	1.0074138294817807	YDR265W
0.20516197986598408	1.603843468537264	YDR266C
0.004593741604437339	1.0106336202538693	YDR267C
-0.04509888421991737	0.9013658828450906	YDR268W
-7.0	0.0	YDR269C
-0.004597039931832319	0.9894707491505693	YDR270W
-1.8512697643581362	0.014084136829086363	YDR271C
0.283124191793143	1.919217485806318	YDR272W
-0.8407903227334661	0.14428117725559692	YDR273W
-2.5792554521786846	0.002634781150675238	YDR274C
0.12066082425121967	1.3202641302153832	YDR275W
1.3182350106940743	20.80822382330207	YDR276C
-0.7463441749639508	0.17933118779742094	YDR277C
-0.0032406569202552103	0.9925658824554707	YDR278C,tE(CUC)D
0.09726155364308695	1.2510122249008346	YDR279W
0.3654712226853505	2.3199104580692835	YDR280W
0.607610619628738	4.0514512695939615	YDR281C
-0.3374030580712751	0.459829618882441	YDR282C
0.005037139927681431	1.011665966052792	YDR283C
0.30554868472853264	2.020917965674302	YDR284C
-0.6877170378861978	0.2052499037408142	YDR285W
-0.04629110062259578	0.8988948647525967	YDR286C
-0.10965055490116114	0.7768719574241366	YDR287W
0.0038310694365129502	1.0088603862612548	YDR288W
-0.10476464814226298	0.7856612830056098	YDR289C
-2.823926373548831	0.0014999391003778365	YDR290W
-0.04677171259325591	0.8979006530108894	YDR291W
0.37312662008770103	2.361166539267642	YDR292C
0.35524744084935117	2.265934964508504	YDR293C
0.3893420524249724	2.4509928956482465	YDR294C
-0.07270305650938998	0.8458569917634282	YDR295C
0.2004693319460545	1.5866068754757023	YDR296W
0.48742580567661536	3.0720324982644236	YDR297W
0.5938519497813343	3.925111062498283	YDR298C
0.2410426234005413	1.7419778296860955	YDR299W
0.520570546366542	3.315664247600909	YDR300C
0.087700155251043	1.22377099394386	YDR301W
0.30389286321693626	2.0132275423558914	YDR302W
0.3036908289639427	2.012291204580291	YDR303C
0.8746705926431863	7.493256388757921	YDR304C
-0.027540063054052513	0.9385554522604667	YDR305C
-0.03049079316232439	0.9322002323363027	YDR306C
0.022225371748339037	1.052507918092089	YDR307W
0.19340659565255447	1.5610132724636137	YDR308C
0.2858174229781679	1.9311562899192947	YDR309C
0.11886255142045982	1.3148086464267899	YDR310C
0.05872197649430258	1.1447798499192607	YDR311W
0.10221391086762673	1.2653594442379692	YDR312W
0.001532958747005833	1.0035360049261426	YDR313C
-0.2144326736817421	0.6103336660293588	YDR314C
-0.3422052024600929	0.45477313083504106	YDR315C
-0.2534252594185676	0.5579236106073957	YDR316W
-0.7350721297913436	0.18404663022703832	YDR317W
-0.23751016697796187	0.5787484394974769	YDR318W
0.03557666347329573	1.0853671262552935	YDR319C
-0.09353642276577143	0.8062385820971081	YDR320C
0.5767664738988805	3.773692197534257	YDR320C-A
-0.7222559545694913	0.1895588413303349	YDR320W-B
0.9044499418292695	8.025090557815552	YDR321W
0.3716485946087877	2.3531444881260484	YDR322C-A
0.10118405019900369	1.262362399379513	YDR322W
-0.33357438247249893	0.4639013298819282	YDR323C
0.36001313413704333	2.290936935307465	YDR324C
-0.0033181797957440883	0.9923887222627028	YDR325W
0.2509541471931359	1.7821905938502933	YDR326C
-2.2596078309574206	0.0055003733480981365	YDR327W
0.728968916600591	5.357583107550463	YDR328C
0.07258929282888216	1.1819232961200128	YDR329C
-0.0763936542282796	0.8386994259657303	YDR330W
0.3405037495314158	2.190300738200446	YDR331W
-0.2991592415756852	0.5021584306968547	YDR332W
0.22993301165017424	1.697981724734495	YDR333C
0.09464095686170462	1.2434861626516356	YDR334W
0.16093114170392397	1.4485421659543418	YDR335W
-0.11368542415806351	0.7696877522344996	YDR336W
0.14807474637261156	1.4062895396312818	YDR337W
-0.12338547452640725	0.7526871911158828	YDR338C
0.42310416529421374	2.649135456105206	YDR339C
-1.7353136988711118	0.018394428581746815	YDR340W
0.9700019334081281	9.33258455502018	YDR341C
-1.3720614953853387	0.042455944277009675	YDR342C
-1.7867335449208328	0.016340541906509895	YDR343C
-0.6917761007629639	0.20334050567239176	YDR344C
0.9605972957389043	9.132660129302598	YDR345C
0.8063297576874866	6.402207674908032	YDR346C
0.3348249117953336	2.16184678761521	YDR347W
0.18341911410829598	1.5255242445695836	YDR348C
0.27424619438889675	1.8803824725769043	YDR349C
-0.051005619708590244	0.8891896117968809	YDR350C
0.06537722449854265	1.1624578764972398	YDR351W
0.21496029062690014	1.6404397740264198	YDR352W
1.106322583268429	12.773872683928438	YDR353W
-2.9481909962366046	0.0011267018405341001	YDR354C-A
0.2578467661340661	1.810701102956667	YDR354W
-2.6349896215307633	0.0023174500301251827	YDR355C
-0.07763412142792925	0.83630728243762	YDR356W
0.23636703105176768	1.723324376026294	YDR357C
-0.18370206509500514	0.6550854219626998	YDR358W
-0.022069311125250988	0.9504530942143286	YDR359C
-2.254544466170411	0.005564876541613093	YDR360W
0.5365736398771377	3.4401203783335417	YDR361C
-0.14168540447949274	0.7216300263894457	YDR362C
-0.1852787122259992	0.6527115349558901	YDR363W
0.8319424973850598	6.79113708841736	YDR363W-A
-0.0028863304081279324	0.9933760145846533	YDR364C
0.5388934646033792	3.4585452694644667	YDR365C
-1.4830618343174689	0.03288048127157896	YDR366C
0.3317356176522358	2.1465233526276193	YDR367W
0.5700416446656683	3.715708574620225	YDR368W
-0.40618431796475524	0.39247832918415393	YDR369C
0.022248517261896614	1.0525640124853264	YDR370C
-1.9808641649795424	0.010450470292384956	YDR371C-A
-0.10640977461325334	0.7826907934655699	YDR371W
0.5832475713041937	3.830430363044232	YDR372C
0.5037820940924785	3.1899369125613743	YDR373W
-1.9012697071104006	0.0125525018163701	YDR374C
0.14396651924360476	1.3930494054360432	YDR374W-A
-0.006887954509821599	0.9842650077445926	YDR375C
0.01791567972839438	1.0421150783136046	YDR376W
0.6473177157953123	4.439332924030909	YDR377W
0.8000244258214343	6.3099283211697985	YDR378C
-0.34914302754608173	0.44756588164489547	YDR379C-A
-0.1757333994054979	0.6672162279193694	YDR379W
-0.212210638629311	0.6134643945659981	YDR380W
-0.1171383192243073	0.7635925468928221	YDR381C-A
1.0541098026913256	11.326867042612168	YDR381W
1.9912620811149568	98.00812508060721	YDR382W
-0.2428247518508285	0.5717092884227615	YDR383C
0.6360067879509729	4.325205912075329	YDR384C
0.9141476050481302	8.20630407207081	YDR385W
-0.19998504336058517	0.6309790743533157	YDR386W
-0.153972483619327	0.7014997431994792	YDR387C
0.5990388283938678	3.9722706223786823	YDR388W
0.2646893872382757	1.839455929356284	YDR389W
0.11718327261710947	1.3097345154021822	YDR390C
-0.06817380991374579	0.8547245732946231	YDR391C
-0.09447218534516548	0.8045032718046545	YDR392W
-0.04180851438107827	0.908220887336378	YDR393W
0.652855640703363	4.496303731106295	YDR394W
0.6077062351390151	4.052343346844064	YDR395W
-1.4221491612184172	0.03783126285085271	YDR396W
0.48069833665716977	3.024811647375521	YDR397C
0.3716763071573661	2.3532946482461843	YDR398W
0.8590503379308556	7.228535828038629	YDR399W
0.23308612045294777	1.7103544441884306	YDR400W
-1.0116271183459553	0.09735827751539403	YDR401W
-1.575591304354188	0.02657104871610212	YDR402C
-1.2262960943580998	0.05938871187388669	YDR403W
0.5039671494392413	3.1912964524409646	YDR404C
-0.09909161821622717	0.795991411359495	YDR405W
-0.3650942312767311	0.4314254579029053	YDR406W,YDR406W-A
0.12402750494823375	1.3305386816292315	YDR407C
0.4893663757982517	3.0857900603418886	YDR408C
-0.23699674031509496	0.5794330454622527	YDR409W
0.34016869135533734	2.1886115729444473	YDR410C
0.17432587792747167	1.4939149656256894	YDR411C
0.185107075137422	1.531464997245346	YDR412W
-2.3860833671504795	0.0041107080439601856	YDR413C
0.03140006222402613	1.0749792028389151	YDR414C
-0.04698472479605402	0.8974603598314543	YDR415C
-0.04085685669396505	0.910213229151808	YDR416W
-3.1284795417274647	0.0007439101053910775	YDR417C
1.9212083690287092	83.40812703341328	YDR418W
-0.17319002181752058	0.6711351392633409	YDR419W
-0.36418803584602016	0.4323266066888384	YDR420W
-0.24798127118623203	0.5649613380680624	YDR421W
0.1220349788256123	1.3244482042385852	YDR422C
0.087195832308295	1.2223507189768092	YDR423C
0.35126192481533886	2.2452356265106963	YDR424C
-0.28961280127932887	0.5133188335534117	YDR425W
-1.0425749084707068	0.09066195745168606	YDR426C
0.7361179203791094	5.446505172055238	YDR427W
0.10484624636728354	1.27305230147283	YDR428C
0.9906857481718785	9.787814910687597	YDR429C
0.12437823852770873	1.331613650578576	YDR430C
-2.268575401991947	0.005387962917079611	YDR431W
0.9601134932127564	9.12249204268087	YDR432W,YDR433W
0.32857588689412826	2.130962891010768	YDR434W
-0.04901414455071316	0.893276390112528	YDR435C
-0.39331038471834145	0.4042868497754702	YDR436W
-0.20198273917393283	0.6280833211878758	YDR437W
-0.2543032878533267	0.5567967762773582	YDR438W
-0.6124408702672725	0.24409513839793232	YDR439W
-0.03450322850654075	0.9236273222307677	YDR440W
0.33578096247508993	2.1666110934038993	YDR441C
-2.1158946702795745	0.007657823100678951	YDR442W
-0.1854994402966711	0.6523798817617267	YDR443C
-0.08355970623647248	0.8249740613289992	YDR444W
-1.3454915185165166	0.045134483972056064	YDR445C,tK(CUU)D2
-1.865175146578967	0.013640329249446043	YDR446W
1.7302348127316218	53.73222352420993	YDR447C
0.13312000131211418	1.3586888184239263	YDR448W
0.33485362336916924	2.1619897138508555	YDR449C
1.8217981961613716	66.34347202166884	YDR450W
0.2626673424484356	1.8309114576280876	YDR451C
0.37260556375393744	2.3583353657582977	YDR452W
-0.4611303726917365	0.345835544411505	YDR453C
1.0689112516745254	11.719558512288229	YDR454C
-2.3455763671664673	0.004512566685344568	YDR455C
0.23930930560613747	1.7350392570826458	YDR456W
0.437268773847107	2.736962038712597	YDR457W
0.03825878282236018	1.0920908862247052	YDR458C
-0.03441215872551558	0.9238210234204995	YDR459C
-0.08223855272024076	0.8274875099481888	YDR460W
0.04015384013569965	1.0968666704186363	YDR461C-A
1.1715314902483345	14.843335036656587	YDR461W
0.1991042979388444	1.5816278293046497	YDR462W
0.17572531345203038	1.4987366010202199	YDR463W
-7.0	0.0	YDR464C-A
-0.06633810340146437	0.8583450295460076	YDR464W
0.3485921882235402	2.2314758353300537	YDR465C
-0.1322047750231092	0.7375563815058321	YDR466W
-0.7381203475017827	0.18275937008107448	YDR467C
0.19416406015705276	1.5637382527066497	YDR468C
0.24852441715945778	1.7722476826843505	YDR469W
-0.05080940516262519	0.8895914390418358	YDR470C
1.5756115808676043	37.63670377381151	YDR471W
0.20783012933765024	1.6137272374247327	YDR472W
-0.4448372551649428	0.3590564600406979	YDR473C
-0.233650272863247	0.5839151281245947	YDR475C
0.22867986379483485	1.6930892950532812	YDR476C
0.2749409591526554	1.883393031253147	YDR477W
-0.16006573187436599	0.6917262679878357	YDR478W
-0.13477671574261887	0.7332013978214242	YDR479C
-0.18415759541903895	0.6543986648421903	YDR480W
0.8737966402554341	7.478192498203685	YDR481C
-0.09622374486867363	0.8012651519575084	YDR482C
0.9670847989892739	9.270108109558873	YDR483W
-0.08365345654242293	0.8247959950014575	YDR484W
-0.1751774517397684	0.6680708895436721	YDR485C
0.15378519782805145	1.4249026620325922	YDR486C
0.8321597748927814	6.794535544018027	YDR487C
-0.24782436216183032	0.5651654934327298	YDR488C
-0.12140830196645941	0.7561216929292327	YDR489W
-0.2081484632604817	0.6192293557749039	YDR490C
-2.001245544222973	0.009971361371411355	YDR491C
0.23126003697369257	1.703177993339797	YDR492W
0.02613004715691207	1.0620135238521633	YDR493W
0.06714321625314369	1.1671944565295043	YDR494W
-0.27673061169484675	0.5287731424969667	YDR495C
0.5370132436720679	3.4436043176504407	YDR496C
0.7505510813872573	5.630553396412547	YDR497C
0.011073820493622459	1.0258262792995527	YDR498C
-0.23528919342687518	0.5817157286465966	YDR499W
1.744192936250377	55.4872161353032	YDR500C
-0.45432665708249853	0.3512961117496411	YDR501W
0.8274708578075046	6.721572042514555	YDR502C
-0.03734905626879726	0.9175947999434623	YDR503C
0.18023271832236865	1.5143725132320554	YDR504C,YDR505C
-0.4438271473961101	0.359892546705381	YDR506C
0.2714137592725977	1.868158667798765	YDR507C
0.8152622754765223	6.5352510489150974	YDR508C
-2.6249373187728	0.0023717159880237313	YDR509W
-1.9536574048461126	0.011126090678526126	YDR510C-A
1.1231324215971834	13.277992579339633	YDR510W
0.11159749178531614	1.2929969242290598	YDR511W
-0.04410235746692204	0.9034365205859631	YDR512C
0.6872926311624251	4.867350612754945	YDR513W
-0.22905712482088433	0.5901234533192438	YDR514C
-0.059580870941255824	0.8718045455080967	YDR515W
0.18665986242190746	1.5369504358023038	YDR516C
0.3351277672813292	2.163354878385511	YDR517W
0.30462636876662774	2.0166306740864726	YDR518W
0.5505037707924869	3.5522520273682057	YDR519W
-0.1584291474578749	0.6943378695368396	YDR520C
-3.588962757034048	0.0002576542099149763	YDR521W
-2.618417375774566	0.0024075905179161286	YDR522C
-1.2257223113186846	0.05946722716117884	YDR523C
0.15677896059667487	1.4347590096250893	YDR524C
-0.9141751364484996	0.12184981202687888	YDR524C-A
2.2470320811626365	176.61682820241703	YDR524C-B
-7.0	0.0	YDR524W-C
-1.5428477677373216	0.028651821197145523	YDR525W
0.42266926634448065	2.646483961294284	YDR525W-A
-1.7193770646343145	0.019081957988917556	YDR526C
0.1969286764320929	1.573724392713573	YDR527W
0.16004563478055217	1.4455916625962804	YDR528W
0.5374328485117368	3.4469330527876756	YDR529C
-0.05760934464643307	0.8757711922718844	YDR530C
0.4392442332385633	2.749439914933899	YDR531W
-0.3423690869338679	0.45460155095591387	YDR532C
-0.35709034877011087	0.4394501845872236	YDR533C
-0.47986822788088374	0.33123160737796037	YDR534C
-1.3172435359417105	0.04816776152649851	YDR535C
-2.3069989476971866	0.004931749989247818	YDR536W
-1.5887320413807893	0.02577911231258162	YDR537C
0.013135838594141688	1.030708454939171	YDR538W
0.13197899240326316	1.3551238610135925	YDR539W
-0.6797452960527419	0.20905218154339575	YDR540C
-0.17500279772310343	0.6683396121139649	YDR541C
-2.50353521615924	0.0031366407752810646	YDR542W
-2.404122951886329	0.00394345644186935	YDR543C
-2.1481777797111286	0.007109224359108021	YDR544C
-7.0	0.0	YDR545C-A
-3.4199734075539183	0.00038021267655086524	YDR545W
0.8067178072038835	6.407930712941895	YEL001C
0.8333002570247372	6.8124018313826635	YEL002C
0.6378834615960151	4.343936435176964	YEL003W
-0.2547083465224737	0.5562777040190704	YEL004W
-0.30166561079755416	0.49926875627358164	YEL005C
0.18389474776505454	1.5271958940585477	YEL006W
0.29524265012752665	1.9735250811319538	YEL007W
-0.6836606710426533	0.20717594522523056	YEL008C-A
-1.3886667495695684	0.040863282534028725	YEL008W
1.4041630727964978	25.360807221264004	YEL009C
-1.350967581696652	0.04456895160517914	YEL009C-A
-2.6921536169811904	0.002031638260520687	YEL010W
-0.6726053927951512	0.21251745540316191	YEL011W
-0.16247743845141527	0.687895647480666	YEL012W
0.5774779021941947	3.7798790400239675	YEL013W
-3.0595672637600178	0.0008718318610481095	YEL014C
0.312171709781026	2.051973320249468	YEL015W
-0.14039435682653398	0.7237784417087845	YEL016C
1.6552843329356604	45.21518716750917	YEL017C-A
0.15735100090379836	1.436650078436204	YEL017W
-1.784132257266606	0.01643871032999381	YEL018C-A
-0.054250891782770226	0.8825698927734041	YEL018W
-0.39839303844446705	0.3995829617121215	YEL019C
-0.27995095148597476	0.5248667344997962	YEL020C
-1.1967246740317106	0.06357338348824307	YEL020C-B
0.4908501589006056	3.0963508061186418	YEL020W-A
-2.146908035615663	0.007130039968882625	YEL021W
0.34582715385881785	2.217313768923773	YEL022W
-0.5087327934169191	0.30993256220613324	YEL023C
0.14862095699961836	1.4080593376903416	YEL024W
-0.11013456324788665	0.7760066388953561	YEL025C
1.4037039593593224	25.33401126694571	YEL026W
1.6311043235597051	42.76656050253569	YEL027W
-0.48753549492100945	0.3254351845687287	YEL028W
0.0654940051991507	1.1627705005445435	YEL029C
-2.431348820813659	0.0037038311441339447	YEL030C-A
-0.5371450616282386	0.29030528242553216	YEL030W
0.894190165716665	7.837727603693684	YEL031W
-2.664059661172072	0.00216740633708329	YEL032C-A
0.2805991044277913	1.9080910937899265	YEL032W
1.4969483719014067	31.40135378390387	YEL033W
-2.718229306646871	0.001913245468376348	YEL034C-A
1.9332677697546785	85.7566425686236	YEL034W
-2.3476972326132874	0.004490583408105387	YEL035C
0.2716623232016088	1.8692281950161334	YEL036C
0.5889256625401864	3.8808393262775396	YEL037C
0.31892673577767827	2.084139265176774	YEL038W
-0.8301235959688879	0.14786875082556633	YEL039C
1.0675744367508502	11.683539650104732	YEL040W
-0.7157339846845856	0.19242700274630792	YEL041W
0.6573068625014226	4.5426247470769	YEL042W
0.04870391631943605	1.1186749579758573	YEL043W
0.3365001279353609	2.170201842870777	YEL044W
0.2453330454733448	1.759272222038522	YEL045C
1.2059335888591671	16.06695542677723	YEL046C
0.583641734978778	3.833908422123186	YEL047C
0.18934627580551075	1.546487007816399	YEL048C
-1.5716390911177849	0.026813957017949825	YEL049W
0.13425517423561326	1.3622448484858678	YEL050C
-1.5052066718474393	0.03124592083902581	YEL050W-A
1.037898212758082	10.911845614196736	YEL051W
0.14143316962648478	1.3849470502427768	YEL052W
-0.011166610004205272	0.9746156705612725	YEL053C
-2.649153728104522	0.002243087792874902	YEL053W-A
1.797215636337146	62.69250688780195	YEL054C
0.520266095239419	3.3133406998362056	YEL055C
0.2003456288838877	1.5861550157639477	YEL056W
-1.1922073802503517	0.06423809003325906	YEL057C
0.5049925199674847	3.198840014279478	YEL058W
-0.5260841639347089	0.29779392648928277	YEL059C-A
-1.9352301229282975	0.011608333512294887	YEL059W
0.29864314847916335	1.9890383123698196	YEL060C
0.033753247535270724	1.080819689059978	YEL061C
-0.19744610399795018	0.6346786597989513	YEL062W
0.42002239903237487	2.630403653248884	YEL063C
-0.19808466101443648	0.6337461572521264	YEL064C
0.740240002247165	5.498446481398913	YEL065W
0.11568441300008808	1.305222083033645	YEL066W
-0.7789782679882894	0.16634958892994464	YEL067C
0.0881929535521392	1.225160407296816	YEL068C
-2.6877405148783073	0.002052388086881922	YEL069C
-1.7709947195379563	0.016943584015399256	YEL070W
1.2183176275314458	16.53170426229723	YEL071W
-0.201607154861532	0.6286267319050601	YEL072W
-0.8563864702619216	0.13919176110926706	YEL073C
-1.5926093785943851	0.02554998334698765	YEL074W
-7.0	0.0	YEL075C
-7.0	0.0	YEL075W-A
-7.0	0.0	YEL076C,YEL076C-A
-1.3722156698108114	0.04244087510302713	YEL077C
-2.9805881712277915	0.001045711366754098	YEL077W-A
0.3697531361249508	2.342896675517818	YER001W
0.21897740898346177	1.655683836301608	YER002W
0.7577948833633493	5.725255641495008	YER003C
0.488178961623591	3.0773646565921693	YER004W
0.10505074776480762	1.2736518998793669	YER005W
-1.66461434500536	0.021646398781779368	YER006C-A
0.7096851127372498	5.124896661997949	YER006W
0.6659071769843116	4.633478764705254	YER007C-A
-0.49100706716803727	0.3228441585643735	YER007W
0.08818319955678805	1.2251328912329036	YER008C
1.3562658201847604	22.712546014946618	YER009W
0.11807511147582882	1.3124268643588752	YER010C
0.3079308097626229	2.0320332489060844	YER011W
0.7996783247701483	6.304901771319796	YER012W
-0.1467679787458564	0.7132339726676106	YER013W
-1.569351222973572	0.026955585964606253	YER014C-A
-0.04931810216135486	0.8926514151831458	YER014W
-0.6888012918671796	0.20473811861226693	YER015W
0.15496241922688497	1.4287703174827189	YER016W
0.21488016974111993	1.6401371651510552	YER017C
-0.12665237546150265	0.7470464813692457	YER018C
1.1360732211846043	13.67959441391685	YER019C-A
0.1162801550949608	1.3070137459097073	YER019W
0.09244740821953447	1.2372213570071962	YER020W
0.7897596147709235	6.162538063732052	YER021W
0.0016940989568927816	1.0039084250541335	YER022W
-2.067274873551964	0.008564955806805167	YER023C-A
0.9806078840216998	9.563302295543636	YER023W
-0.568919999445495	0.2698236423631027	YER024W
1.0271239813764255	10.644468506594423	YER025W
0.6955143186826873	4.960372814682581	YER026C
0.20662125428456357	1.6092416127086673	YER027C
-0.309594671277497	0.49023614521685943	YER028C
0.032102649188826764	1.0767196753953343	YER029C
0.4964612265526583	3.1366150832916957	YER030W
0.5093536707039282	3.2311243389696322	YER031C
-0.12984439166121117	0.7415759014191416	YER032W
-0.5865268878886923	0.2591034001194189	YER033C
-0.12962196726480937	0.7419557976062172	YER034W
0.06756619875105864	1.1683318030700485	YER035W
1.0618359787940714	11.530177121703826	YER036C
-0.13896616520684515	0.7261625287316568	YER037W
-0.3519275200656712	0.44470547871458377	YER038C
-0.7750820191408484	0.16784869957619358	YER038W-A
-0.6996390726006823	0.19969211989639474	YER039C
-0.6360932064901117	0.23115686376112973	YER039C-A
-0.11385789814615462	0.7693821421816286	YER040W
-0.34816696357377036	0.448572903897107	YER041W
0.41212090684608965	2.582979187564681	YER042W
1.4657777603657363	29.226563968103285	YER043C
0.4425932251883893	2.770723735922886	YER044C
-0.9797379283095251	0.10477606204717675	YER044C-A
-0.37449373822822724	0.42218836622987094	YER045C
-0.2808498516104887	0.5237814919695536	YER046W
-1.718258374653125	0.01913117416161951	YER046W-A
-0.3583223426689432	0.4382053316576527	YER047C
0.43378382934166293	2.715087494017175	YER048C
0.6121607159647665	4.094121396506195	YER048W-A
0.5744715059243337	3.753803249482877	YER049W
0.2861545265651672	1.9326558540654055	YER050C
-0.178699318379877	0.6626751447483678	YER051W
0.6120815191443605	4.093374871168311	YER052C
-0.21555434624247802	0.6087593627671254	YER053C
-0.8568636510603378	0.1390389082351033	YER053C-A
-1.1641214604032577	0.06852965407688011	YER054C
1.1571403560071376	14.359534321708352	YER055C
0.9621807906520115	9.166019791556671	YER056C
1.4715588076986368	29.61820997624207	YER056C-A
0.8398024864712001	6.915164034674182	YER057C
-0.2226688525589844	0.5988680550081338	YER058W
0.00958644247740988	1.0223190239149065	YER059W
0.01918017489678186	1.0451537301602736	YER060W
-1.1946143837040386	0.0638830461164604	YER060W-A
-0.10500471658085193	0.785227106739234	YER061C
0.34432923823392975	2.2096792539544388	YER062C
0.4321743460827372	2.7050440771604505	YER063W
0.6896719139768012	4.894089576480763	YER064C
-0.5114001696969769	0.30803483329216985	YER065C
-1.7583578804091717	0.0174438410060408	YER066C-A
-0.6802790889510804	0.20879539260307745	YER066W
-1.6188507698616725	0.02405189117310929	YER067C-A
-0.22107169885390068	0.6010744962726934	YER067W
-2.164075032613802	0.006853698055823478	YER068C-A
0.17789313983421678	1.5062364041538234	YER068W
-0.06567036285165842	0.8596657753777641	YER069W
0.9279211590529993	8.470736241391556	YER070W
0.14481004697522265	1.3957577468144553	YER071C
1.5983265672876317	39.65761271757677	YER072W
0.9096698076933593	8.122127593377517	YER073W
1.8283984359809924	67.3594350412097	YER074W
0.49663948650270023	3.137902798511496	YER074W-A
-0.1374281375788973	0.7287387484567389	YER075C
-0.3587547263079797	0.4377692714829255	YER076C
-1.130415368359286	0.0740601575569821	YER076W-A
-0.20205636434147398	0.6279768523696523	YER077C
-0.008380713489451836	0.9808876951402489	YER078C
-1.4229504586581763	0.037761526423324684	YER078W-A
-2.4093122513420497	0.0038966172489005926	YER079C-A
-0.24627066184072421	0.5671910093658996	YER079W
0.4256678043509272	2.66481954096642	YER080W
0.29441635592895443	1.9697737969928582	YER082C
0.3793239163889289	2.395101464960019	YER083C
-1.5057547131526388	0.031206516112573923	YER084W
-2.27465796834967	0.0053130271066299225	YER084W-A
-1.7487242126572344	0.017835109798822118	YER085C
0.694583941899371	4.949757722585498	YER086W
-1.1977769304547026	0.0634195373575295	YER087C-A
0.9494629581896274	8.901495122110052	YER087C-B
-0.2216061874396554	0.6003352056321373	YER087W
0.1011471750366019	1.2622552190116936	YER088C
0.41222450845603115	2.5835954346832994	YER088C-A,YER089C
-1.3949605778221954	0.040275359178536266	YER088W-B
-1.9381940984690342	0.011529378621660865	YER090C-A
0.6337500868900017	4.3027893685726495	YER090W
1.2005525148324558	15.86910796398239	YER091C
-1.8114820576888082	0.015435401913610319	YER091C-A
0.28200818532959626	1.9142920041424887	YER092W
-0.18464720572050558	0.6536613315257269	YER093C
-0.26207908159003374	0.5469163646821363	YER093C-A
0.7890515138988256	6.152498463257941	YER094C
0.19010379492476473	1.549186825127692	YER095W
-1.1538609822818793	0.0701679870289787	YER096W
-0.4855095932516467	0.3269568245142701	YER097W,YER098W
0.25669689422601694	1.8059132907262314	YER099C
0.3596507393644883	2.289026072257978	YER100W
-0.34838236606279865	0.44835047472483713	YER101C
1.3904708312124494	24.573715797127182	YER102W
-0.24376665818309254	0.5704706978065556	YER103W
-0.24158755712398203	0.573340265064802	YER104W
0.3810806555923021	2.4048093709915794	YER105C
-1.7295632633721778	0.018639606366384447	YER106W
0.30474455699374764	2.017179551514146	YER107C
-7.0	0.0	YER107W-A
1.0110189065508401	10.256965778949288	YER110C
-0.0995357385546403	0.7951778268121524	YER111C
0.4374268573682341	2.7379584763135965	YER112W
0.19514296438885614	1.5672669101427739	YER113C
0.13276653034209315	1.3575834355840883	YER114C
0.0834205484417031	1.2117709822968332	YER115C
-0.16254765918755226	0.6877844311612951	YER116C
1.8173472571646145	65.66701227590379	YER117W
0.3258760273702041	2.11775651941283	YER118C
-0.13474536344943444	0.7332543305109155	YER119C
-1.671378326933254	0.021311875629377183	YER119C-A
0.8750359744289827	7.49956328780072	YER120W
-0.9799260331445854	0.10473069049151998	YER121W
0.6054503719638622	4.03134876469724	YER122C
0.12223089893308654	1.3250458277041337	YER123W
0.8343902242851898	6.829520677832934	YER124C
0.6475843521841409	4.442059302531389	YER125W
0.6415115681122165	4.380377788357467	YER126C
0.2789371127346208	1.9008030174831412	YER127W
-0.420862214459511	0.3794353466499389	YER128W
0.07444030581927334	1.186971539487709	YER129W
0.12009600221064903	1.3185481757152218	YER130C
1.6985274223586477	49.949071821243436	YER131W
-0.09114359869385281	0.8106929593557775	YER132C
0.8612663483526277	7.26551407354552	YER133W
-2.974267011063562	0.00106104301072571	YER133W-A
0.17768576510356393	1.5055173510252078	YER134C
-1.6349818150736415	0.023174916867375522	YER135C
0.7718002653795357	5.912896340064684	YER136W
-0.36779618483039805	0.42874968617716547	YER137C
-1.6629733244948024	0.02172834635962566	YER137W-A
0.1371558464516285	1.3713737949746638	YER138W-A
-0.17635468567058157	0.6662624144833955	YER139C
-0.0676503360199613	0.8557554308773565	YER140W
0.27464607601551105	1.8821146536514568	YER141W
-0.17087244158366133	0.6747261751937957	YER142C
0.055788891586284785	1.137074425171917	YER143W
-0.11464440370580396	0.7679900551296991	YER144C
0.894280813314338	7.8393636947779175	YER145C
-1.9454638215298006	0.011337992841940515	YER145C-A
0.7606830303441412	5.7634566419579105	YER146W
-0.25138491691794407	0.5605509372873183	YER147C
-2.4933070411687646	0.003211389320816638	YER147C-A
0.7300165377145087	5.370522466591695	YER148W
-1.0758011272142636	0.08398444813330572	YER148W-A
0.04741384759786472	1.115356872450605	YER149C
-0.5241151592573041	0.2991471300967108	YER150W
0.23978901694907162	1.7369567989704318	YER151C
0.26351117410730446	1.8344723662607447	YER152C
-2.333347911161691	0.004641433033452931	YER152W-A
-0.19111071019346415	0.644005075045773	YER153C
0.2622538627653651	1.8291691273556139	YER154W
0.48854039486833734	3.07992680024628	YER155C
0.5323846356228595	3.4070980788754865	YER156C
0.12806459914053092	1.342964705591315	YER157W
-0.7372323269881491	0.18313344830316655	YER158C
-0.7292839376617841	0.18651598680834916	YER158W-A
0.36690620237925137	2.3275884977860226	YER159C
0.08566259719902719	1.2180429353175442	YER161C
-0.5207835887184216	0.30145077954701305	YER162C
0.10495555938462045	1.2733727722805006	YER163C
0.17873051223743655	1.5091434121476586	YER164W
-2.5782547334841404	0.0026408593187472475	YER165C-A
1.379570148539652	23.964598018185317	YER165W
0.31902477431787685	2.084609796219336	YER166W
0.10531164060069824	1.2744172480402982	YER167W
0.25415307389734443	1.79536632032505	YER168C
-0.15037374138896809	0.7073368085952675	YER169W
-0.17435431482535133	0.6693383136085765	YER170W
0.10292131534875015	1.2674222158993707	YER171W
0.051682468179900395	1.126373613689043	YER172C
-3.3407532707969385	0.0004562960709649032	YER172C-A
-0.21718433065299475	0.6064788628756971	YER173W
0.2774774420828013	1.8944251124738414	YER174C
-0.21864737198108958	0.6044392082388789	YER175C
-0.954648802657733	0.11100721252874642	YER175W-A
0.007416451979706218	1.0172236575045883	YER176W
1.386455503361839	24.34756328623002	YER177W
1.2685302836844874	18.557962110029433	YER178W
-1.3959640940338012	0.04018240308972373	YER179W
0.0057746407173625836	1.0133853945522586	YER180C
0.07449271283407327	1.1871147818981178	YER180C-A
-1.1439349728458699	0.07179017750561031	YER181C
-0.14320776769445967	0.7191048739177351	YER182W
0.25105394381133284	1.78260017084949	YER183C
-0.46182997018354316	0.3452788923676565	YER184C
-0.9854757131654991	0.10340089237327799	YER185W
0.16905921682420463	1.4759077622021963	YER186C
-0.9835711862824446	0.10385533566214974	YER187W
-2.0944740259599057	0.008044998621885891	YER188C-A
-0.8085774452064592	0.15538981684500586	YER188W
-2.1763996942294366	0.006661933692652199	YER189W,YER190W
-7.0	0.0	YER190C-A
-7.0	0.0	YER190C-B
0.05486679451897731	1.1346627419939226	YFL001W
0.13522976051991867	1.3653052509453651	YFL002C
-1.2217420546946198	0.06001474225899903	YFL003C
0.8460909876990514	7.016022735543136	YFL004W
0.8122271677881683	6.489738055632534	YFL005W
0.3454811722000299	2.2155480444370954	YFL007W
0.04184496176229184	1.1011461425990192	YFL008W
0.12984952600889485	1.3484955760140207	YFL009W
0.6099329667271813	4.073174035861471	YFL010C
-2.413393480358186	0.003860170786018087	YFL010W-A
-2.201587517935935	0.006286551563404591	YFL011W
-1.7213900508920432	0.018993716397937597	YFL012W
-2.487917885765965	0.003251487690810301	YFL012W-A
-0.02064587051371666	0.9535734035078509	YFL013C
-3.487968402116391	0.0003251109505624935	YFL013W-A
-0.704194929619937	0.1976082492140952	YFL014W
-3.228829494264473	0.0005904328409481278	YFL015C
-2.576704159433051	0.002650304906446708	YFL015W-A
0.23989456763606393	1.7373789992790045	YFL016C
0.2640594605657189	1.8367898065589383	YFL017C
0.3253881991610415	2.1153790511125936	YFL017W-A
0.7769121442891372	5.982905514806775	YFL018C
-1.6499368518541215	0.022390466811975655	YFL019C
-1.345810172232818	0.04510137971536408	YFL020C
-1.7055140035747771	0.019700896817884724	YFL021C-A
-0.19335217620581113	0.640689820451993	YFL021W
0.863082606319964	7.295962721641187	YFL022C
-0.12383198897510309	0.751913722862858	YFL023W
-0.09329990489718416	0.8066777812430035	YFL024C
-0.05395708714521927	0.8831671622959361	YFL025C
1.1412793644014616	13.844566586146096	YFL026W
-0.025818666471076605	0.942282951339075	YFL027C
0.13448422257320855	1.3629634903880348	YFL028C
-0.26233456992438503	0.5465947173569582	YFL029C
-0.8083870537123965	0.1554579535275399	YFL030W
-2.3848427743781233	0.004122467358639621	YFL031C-A
1.428751773970708	26.838100445562436	YFL031W,YFL032W
-0.2940931483787704	0.508050463159728	YFL033C
1.0340608309797996	10.815854367461396	YFL034C-A
0.03928550242482566	1.0946757626533437	YFL034C-B
-0.0819400548475075	0.8280564514750086	YFL034W
0.08912728315370688	1.2277990221283197	YFL036W
0.9656512546843895	9.239559247854768	YFL037W
1.0251705265114084	10.596697247285935	YFL038C
1.7709875558405956	59.018416894822806	YFL039C
-2.3637723347342696	0.004327406222892587	YFL040W
0.249673506957656	1.7769430410681313	YFL041W
-0.5617897088701166	0.27429019998378645	YFL041W-A
-0.24241714426713165	0.5722461187125312	YFL042C
0.1764611081617205	1.501277957640238	YFL044C
1.2988428631798685	19.899532020570266	YFL045C
-0.007883351261788745	0.9820116696952491	YFL046W
0.13314197793691732	1.3587575739599322	YFL047W
0.5148782767817276	3.2724896131739705	YFL048C
-0.06944461014084936	0.852227197389021	YFL049W
-0.4622898287981883	0.34491348261348254	YFL050C
-1.5941513662050792	0.025459427514225065	YFL051C
-1.6225671198121474	0.02384695214535066	YFL052W
-2.218131033984525	0.006051582607323301	YFL053W
-0.7384433662024081	0.1826234882133625	YFL054C
-0.827399333559303	0.1487992240362547	YFL055W
-0.31631971823437177	0.482703315431098	YFL056C
-2.236454424895683	0.005801570513317455	YFL058W
-1.2033699868278083	0.06260802632591372	YFL059W
-1.3941455044569822	0.040351017972279114	YFL060C
-2.742169251646061	0.001810634321363757	YFL061W
-2.2624569051013284	0.005464407703296771	YFL062W
-7.0	0.0	YFL063W
-1.721627683489183	0.018983326462677596	YFL064C,YFL065C
-2.5882359945886275	0.0025808573777652416	YFL066C
-7.0	0.0	YFL067W
-7.0	0.0	YFL068W
0.2870745634070892	1.9367544540441188	YFR001W
0.388271049806935	2.4449560109331356	YFR002W
0.17641998583195553	1.5011358118679876	YFR003C
0.5756551472715697	3.7640479502389583	YFR004W
0.1910668071022471	1.5526258305263227	YFR005C
0.38662690303295383	2.4357174248646887	YFR006W
-0.28519640159143345	0.5185654743158739	YFR007W
-0.29956532294279936	0.5016891134819228	YFR008W
0.7164796690788896	5.205706384059822	YFR009W,YFR009W-A
0.552334303229997	3.567256214647538	YFR010W
-1.8276423575175185	0.014871598176163642	YFR010W-A
0.03635421608223247	1.0873120875778812	YFR011C
-1.2686920583852042	0.05386515843865129	YFR012W
-1.4011662057623178	0.03970395721902883	YFR012W-A
0.09873572778372691	1.2552658903204321	YFR013W
-0.06691948280507205	0.8571967527995857	YFR014C
-0.45704994352777734	0.34910016692231527	YFR015C
-0.20031838927770895	0.6304949475549817	YFR016C
[truncated: 4,829 more rows]
