# Supplementary material for: Chance promoter activities illuminate the origins of eukaryotic intergenic transcriptions
Source: Nat Commun. 2023 Apr 1;14:1826. doi: 10.1038/s41467-023-37610-w (PMC10067814; doi:10.1038/s41467-023-37610-w)
Supplement: Supplementary file 4 — Source Data [file 41467_2023_37610_MOESM4_ESM.zip › Source_data/FigS5_YPD_nc_expression.csv]

representative_sequence	barcode_cluster.x	DNA_absolute_count_S1	DNA_relative_count_S1	RNA_absolute_count_S1	RNA_relative_count_S1	N_DNA_absolute_count_S1	N_RNA_absolute_count_S1	N_DNA_relative_count_S1	N_RNA_relative_count_S1	DNA_absolute_count_S2	DNA_relative_count_S2	RNA_absolute_count_S2	RNA_relative_count_S2	N_DNA_absolute_count_S2	N_RNA_absolute_count_S2	N_DNA_relative_count_S2	N_RNA_relative_count_S2	DNA_absolute_count_S3	DNA_relative_count_S3	RNA_absolute_count_S3	RNA_relative_count_S3	N_DNA_absolute_count_S3	N_RNA_absolute_count_S3	N_DNA_relative_count_S3	N_RNA_relative_count_S3	DNA_absolute_count_Total	DNA_relative_count_Total	RNA_absolute_count_Total	RNA_relative_count_Total	N_DNA_absolute_count_Total	N_RNA_absolute_count_Total	N_DNA_relative_count_Total	N_RNA_relative_count_Total	expression	expression_normalized	S1_normalized_relative	S2_normalized_relative	S3_normalized_relative	Mean_normalized_relative	SD_normalized_relative	CV_normalized_relative	expression_normalized_absolute	S1_normalized_absolute	S2_normalized_absolute	S3_normalized_absolute	S1_absolute	S2_absolute	S3_absolute	S1_relative
AAGCGCATGGAGTCATCCGT	3375381	86159	32931	6684	413	0.0020308778573782	0.0001477473796557	0.0012184713913603	0.0003855575554344	70442	30177	3584	1198	0.0021535341904506	0.0002431635523888	0.0013572692230781	0.0005430444303722	133813	41465	2852	931	0.0021138048200841	0.0002030475645327	0.0010560011963514	0.0005034506104676	290414	104573	13120	2542	0.006298216867913	0.0005939584965773	0.0036317418107899	0.0014320525962742	0.0243083778795673	0.3943156399553442	0.3164272531700264	0.4001007472494292	0.4767519319173852	0.3977599774456136	0.0801879670294539	0.201598882684013	0.0943058184616174	0.0727505000455503	0.1129137180487118	0.0960578586080722	0.0775775020601446	0.0508787371170608	0.0213133253121894	0.0125413743888737
AGGTCCGTCGGCGATGTCAG	2102647	43855	21112	4024	215	0.0010337184558238	8.89490508280827e-05	0.0007811596372536	0.0002007139816426	35893	18643	2525	675	0.0010973113014656	0.00017131360764	0.0008385051571013	0.0003059724461613	64206	27003	2328	554	0.0010142434014506	0.0001657414902637	0.0006876932426161	0.0002995828552084	143954	66758	8877	1444	0.0031452731587401	0.0004260041487318	0.002307358036971	0.0008062692830123	0.0216303663980346	0.349433971708498	0.2569436157099334	0.3649022830331089	0.4356344321033848	0.3524934436154757	0.0899893684698864	0.2552937369469291	0.1354426554488654	0.0860476567163509	0.1561212460048381	0.1634139201957358	0.0917569262341808	0.0703479787145125	0.0362582936174189	0.0101837817355058
AGTGTAGGTGGGGGTATCCA	4741707	78788	31207	7570	441	0.0018571339573012	0.000167332086175	0.0011546821144265	0.000411697050718	63216	27923	5049	1308	0.0019326228298959	0.0003425593683066	0.0012558911924979	0.0005929066067837	118517	38832	4622	1088	0.0018721783822342	0.0003290623573879	0.0009889458207336	0.0005883504448859	260521	97962	17241	2837	0.0056619351694314	0.0008389538118697	0.0033995191276581	0.0015929541023877	0.0289602090606561	0.4685821854707647	0.3565457934909462	0.4721002984378293	0.5949268731925695	0.474524321707115	0.1192090252729861	0.2512179456769006	0.148174393871407	0.090102324346149	0.1772510202236676	0.175764425286872	0.0960806214144286	0.0798690205011389	0.0389986246698785	0.0141314448681385
ATGAGCGAGGCGTTGTCGAA	2328337	35885	18413	2798	184	0.0008458553594171	6.18487684435824e-05	0.000681294638156	0.0001717738261499	29100	16165	1713	584	0.0008896375023723	0.0001162218653019	0.0007270522911839	0.0002647228274936	55463	24719	1376	456	0.0008761327878182	9.79640423552094e-05	0.0006295259513471	0.0002465880541066	120448	59297	5887	1224	0.0026116256496077	0.0002760346761007	0.0020378728806872	0.0006830847077502	0.0206418537194124	0.3351949546135842	0.2521285454628338	0.3641042476635855	0.3917043508356329	0.3359790479873507	0.0739163141937382	0.2200027490896428	0.1056945799801606	0.0731197925922038	0.1306395750988281	0.111814149313103	0.0779712971993869	0.0588659793814433	0.0248093323476912	0.0099929397708141
CTCGATCGTCTAGGGCGAGG	2281214	25609	13930	5295	213	0.000603636892833	0.0001170440417829	0.0005154203176839	0.0001988468748366	21134	12298	2290	561	0.0006461030575648	0.0001553695689091	0.0005531264507875	0.0002542970996985	37954	18663	1772	407	0.000599548236281	0.0001261571824516	0.0004752960406971	0.0002200906535556	84697	44891	9357	1181	0.0018492881866789	0.0003985707931437	0.0015438428091685	0.0006732346280908	0.0263081686752355	0.4360771861569237	0.38579556919708	0.4597449630847536	0.4630601450683258	0.4362002257833865	0.0436831736722924	0.1001447754728701	0.2155265988366504	0.1938980920029369	0.2404718056817389	0.2104204045935544	0.2067632472958725	0.1083562032743446	0.0466880961163513	0.0152907394113424
GACTGGAAAGCGGTGCGGTG	2698104	105179	37810	8076	550	0.0024792035905847	0.0001785170314332	0.001398998005142	0.0005134543716438	87790	34517	3614	1477	0.0026838926575006	0.0002451989615885	0.0015524691577356	0.0006695130414522	176874	47164	2411	1204	0.0027940268415442	0.0001716506585162	0.0012011392843294	0.0006510789849656	369843	119491	14101	3231	0.0079571230896296	0.000595366651538	0.0041526064472071	0.0018340463980618	0.0270396933660275	0.4416615013674885	0.3670157997056499	0.431256903311843	0.5420511954440816	0.4467746328205249	0.0885434773834629	0.1981837617424264	0.0748218476491751	0.0720057973904023	0.0913594516916499	0.0614348638187499	0.076783388318961	0.0411664198655883	0.0136311724730599	0.0145464162919862
TATAGTGGGCATTAGTAGAC	1769576	26384	14280	4473	195	0.000621904634328	9.88740318971208e-05	0.0005283705769222	0.0001820429135828	22031	12768	1898	466	0.0006735259042874	0.0001287735553666	0.0005742656142181	0.0002112343109795	39557	18964	1589	355	0.0006248703583961	0.0001131285343767	0.0004829616951069	0.0001919709631751	87972	46012	7960	1016	0.0019203008970116	0.0003407761216405	0.0015855978862473	0.0005852481877374	0.0220811962096844	0.3691025277048843	0.3445364324471174	0.3678338137433307	0.3974869334774233	0.3699523932226238	0.0265387485405335	0.0717355774059379	0.1774597523600706	0.1589858419433701	0.1911931739327001	0.1810432081737325	0.1695345664038811	0.0861513322136988	0.0401698814369138	0.0136554621848739
TGATTTAATTACCGCGTAGT	1871693	43674	21227	2306	178	0.0010294520542617	5.0973288073946e-05	0.0007854147224319	0.000166172505732	34557	18608	1799	560	0.0010564674628687	0.0001220567050076	0.0008369309640798	0.0002538438071856	65279	27620	916	344	0.0010311932685932	6.52144351725086e-05	0.0007034065607916	0.000186022567133	143510	67455	5021	1082	0.0031171127857238	0.0002382444282541	0.0023257522473034	0.0006060388800507	0.0160403231784152	0.2605775747409783	0.2115729448226737	0.3033031612884577	0.2644595281051314	0.2597785447387543	0.046043912270485	0.1772429371208811	0.0764311222055377	0.0495149704766997	0.115532857657699	0.0632417192380212	0.0528002930805513	0.052058917151373	0.0140320776972686	0.0083855467093795
[truncated: 2 more columns]
