# Supplementary material for: Chance promoter activities illuminate the origins of eukaryotic intergenic transcriptions
Source: Nat Commun. 2023 Apr 1;14:1826. doi: 10.1038/s41467-023-37610-w (PMC10067814; doi:10.1038/s41467-023-37610-w)
Supplement: Supplementary file 4 — Source Data [file 41467_2023_37610_MOESM4_ESM.zip › Source_data/Fig4_YPD_intergenic_comparison_summary.csv]

UTR_length	Total_number	Control_percentile	More_than_Control_fraction	More_than_Control_number	More_than_Control_FDR_fraction	More_than_Control_FDR_number	lower_than_Control_FDR_fraction	lower_than_Control_FDR_number
200	48856	0.1	0.1400442115605043	6842	0.135397904044539	6615	0.6726707057475029	32864
200	48856	0.2	0.0704110037661699	3440	0.069141968233175	3378	0.8177910594399869	39954
200	48856	0.3	0.0412641231373833	2016	0.0409161617815621	1999	0.8891436056983789	43440
200	48856	0.4	0.0275912886851154	1348	0.027427542164729	1340	0.93091943671197	45481
200	48856	0.5	0.0207548714589814	1014	0.0206525298837399	1009	0.954130505976748	46615
200	48856	0.6	0.0153921729163255	752	0.0153717046012772	751	0.9665547732110692	47222
200	48856	0.7	0.0122809890289831	600	0.0122809890289831	600	0.9740666448337972	47589
200	48856	0.8	0.0103774357294907	507	0.0103364990993941	505	0.979408875061405	47850
200	48856	0.9	0.0088013754707712	430	0.0088013754707712	430	0.9834411331259212	48047
200	48856	1.0	0.0075937448829212	371	0.0075937448829212	371	0.986327165547732	48188
