# Supplementary material for: Chance promoter activities illuminate the origins of eukaryotic intergenic transcriptions
Source: Nat Commun. 2023 Apr 1;14:1826. doi: 10.1038/s41467-023-37610-w (PMC10067814; doi:10.1038/s41467-023-37610-w)
Supplement: Supplementary file 4 — Source Data [file 41467_2023_37610_MOESM4_ESM.zip › Source_data/FigS10_SCD_motif_reverse_significant.csv]

Total_name	Motif	Strandness	relative_fold	relative_fold_median	T_value	P_value	Ranksum_statistic	Ranksum_P_value	Corrected_pvalue	N_with_motif	N_without_motif	Significant
RFX1_r	RFX1	Reverse	1.6149811655828423	1.0964569428499285	1.3913470782080022	0.1685881832106057	0.6436853877439866	0.5197794672258664	0.6393939889724047	70	35680	No
ORC1_r	ORC1	Reverse	1.5187725830663734	0.6710287517947647	0.8885064376993985	0.3874280398215808	0.0040313587715991	0.99678344978957	1.0	17	35733	No
YML081W_r	YML081W	Reverse	1.343598083515666	1.392363150757247	21.46868346995481	2.342234130062728e-101	21.48467242601549	2.165863064782218e-102	6.367637410459719e-100	24444	11306	Yes
RSF2_r	RSF2	Reverse	1.307633290353026	1.3094230080692946	14.54475582646626	3.7839921465563307e-47	15.85766595296837	1.2443311673127397e-56	8.129630293109897e-55	4864	30886	Yes
YPR022C_r	YPR022C	Reverse	1.301661613146606	1.344677441397112	20.436475759700546	2.716243019479933e-92	21.65221680164358	5.792607288065794e-104	3.406053085382687e-101	17377	18373	Yes
GIS1_r	GIS1	Reverse	1.2965841567047816	1.332498053033412	15.246976819581462	7.77386045089429e-52	17.017289311665863	6.113614828609618e-65	4.493506899028069e-63	6634	29116	Yes
YER130C_r	YER130C	Reverse	1.2811393150536905	1.3323336196958937	14.25484974269798	1.6316578621652986e-45	15.411836464867708	1.3628314450025326e-53	7.284953542377175e-52	5673	30077	Yes
REI1_r	REI1	Reverse	1.2502311929560297	1.260583095460312	9.580608389286237	1.8811787092252277e-21	10.04374098968711	9.788968063314482e-24	1.9847976624927291e-22	2749	33001	Yes
RPH1_r	RPH1	Reverse	1.2178749174157166	1.2199803168460792	14.155914403845756	2.797944063992311e-45	14.017379538039744	1.2203821112365418e-44	4.7838978760472446e-43	11674	24076	Yes
GCR2_r	GCR2	Reverse	1.2063648601236887	1.2245199470337949	8.890284583131846	8.298567204828908e-19	10.060885409057766	8.22552108448268e-24	1.7273594277413624e-22	4280	31470	Yes
WAR1_r	WAR1	Reverse	1.1743338569012425	1.2116696220107348	1.7160217050159343	0.0886351318531251	2.28145641104926	0.0225214532339061	0.0573273355044883	125	35625	No
PUT3_r	PUT3	Reverse	1.1716508188837105	1.2092002922528802	1.4524498867663715	0.1490371074142272	1.094970154673222	0.2735297119884374	0.4102945679826562	118	35632	No
MSN2_r	MSN2	Reverse	1.169358456394542	1.164810726937873	2.0205746393742454	0.0439151736131909	2.4066515080556816	0.0160995245187312	0.0432261206256346	446	35304	Yes
PIP2_r	PIP2	Reverse	1.1666357981132882	1.0872869424923934	1.4707677168572884	0.143521518658582	1.041615305744936	0.2975900696192575	0.4299335649536201	145	35605	No
RAP1_r	RAP1	Reverse	1.15182073093176	1.0569585682430085	4.290205059768218	1.862945266663804e-05	3.719335205136458	0.0001997478204158	0.0007935926919222	2036	33714	Yes
BAS1_r	BAS1	Reverse	1.1496828319944152	1.0676418282634508	3.094021564111674	0.0020138163067724	2.434825889178568	0.0148989567941698	0.0403713667971052	1348	34402	Yes
GCR1_r	GCR1	Reverse	1.1471731339246776	1.1374785017089788	2.956534371647332	0.0032066045162055	3.027724676378409	0.0024640246953447	0.0081855735641961	742	35008	Yes
ADR1_r	ADR1	Reverse	1.142983671554616	1.211079117938454	2.072779015454805	0.0390603834035162	2.5582119072118585	0.0105211957326565	0.0297426110134715	291	35459	Yes
AFT1_r	AFT1	Reverse	1.137334819143007	1.143439245726583	5.558146633315154	2.9282618582404676e-08	6.152371010961627	7.63330493406015e-10	5.610479126534211e-09	3025	32725	Yes
MIG2_r	MIG2	Reverse	1.1299613383820444	1.1637390143733737	5.07352690874203	4.1390874808182004e-07	5.947387603685305	2.724557234785501e-09	1.884752534181029e-08	2640	33110	Yes
ACA1_r	ACA1	Reverse	1.1295055762983812	0.8730560932695969	0.8864389791567276	0.377192317562803	0.0271082198372804	0.978373418689087	0.9935812956635288	118	35632	No
DAL81_r	DAL81	Reverse	1.1280815474189536	1.1568586488171115	1.549837815849431	0.1227189231625046	1.7606246683931952	0.0783019505556359	0.1593133111651001	204	35546	No
MIG1_r	MIG1	Reverse	1.1059222152841737	1.1661641688679754	1.453279566231454	0.1472139896206863	1.53372120828715	0.1250982539408604	0.2277330443257768	290	35460	No
PPR1_r	PPR1	Reverse	1.095947975584138	1.1044878686103288	1.0002454515378971	0.31903304606427	1.0202970216617622	0.3075876154311223	0.4400523549233575	131	35619	No
ARG80_r	ARG80	Reverse	1.089470807225864	1.0703764928526749	2.4619450820846187	0.0139411403606109	2.296888409811436	0.0216251363333318	0.055526550934494	1281	34469	No
RDS2_r	RDS2	Reverse	1.089412658560278	1.1134008336433538	6.348559329488629	2.206403131748743e-10	7.167269333581884	7.650842342045775e-13	7.756371201936061e-12	22326	13424	Yes
ACE2_r	ACE2	Reverse	1.089368762256436	1.13031636429679	6.483389417817909	9.11800088033748e-11	7.839660698246177	4.5176547183874716e-15	5.01203957436195e-14	13241	22509	Yes
TBS1_r	TBS1	Reverse	1.0861332540168462	1.208524159739067	1.4422626762265265	0.1500843329490689	2.109283773467885	0.0349200945639371	0.0824619100545986	358	35392	No
FZF1_r	FZF1	Reverse	1.085059397112414	1.1250837979178163	2.444868290252629	0.0145949910960401	2.8624192786245963	0.0042042033717863	0.0132196341316062	1527	34223	Yes
TEC1_r	TEC1	Reverse	1.0836547875053484	1.057964363582073	4.803567107732696	1.5829976725702623e-06	4.588431899272012	4.465879440573318e-06	2.263738888842337e-05	6454	29296	Yes
MET32_r	MET32	Reverse	1.0832083344636172	1.1098919818857127	1.174219178071619	0.2413208546554084	1.5229447883783778	0.1277725191099392	0.2304608626890929	272	35478	No
CEP3_r	CEP3	Reverse	1.078998603731154	1.406097307337043	0.3654144853793223	0.7181351709975082	0.4642883372907694	0.6424411786585711	0.7480305208935442	24	35726	No
ARG81_r	ARG81	Reverse	1.078332591680611	1.0750110857147537	5.16289669566201	2.4593950113142784e-07	5.3844014907322135	7.268609795106692e-08	4.2739425595227366e-07	9767	25983	Yes
YAP5_r	YAP5	Reverse	1.0749994534191736	1.1518319815997686	1.8961934396793183	0.058217323373382	2.2149028107012976	0.0267667361530404	0.0661295834369235	964	34786	No
TOD6_r	TOD6	Reverse	1.0731832896052556	1.0841110625685035	2.7171605243495542	0.0066165882655814	2.996867829805745	0.0027276894698716	0.0089104522682473	3113	32637	Yes
DOT6_r	DOT6	Reverse	1.071493435613006	1.087902238707955	3.151507116210769	0.0016338523476361	3.303060425310606	0.0009563577771264	0.0034288925179901	4169	31581	Yes
CUP9_r	CUP9	Reverse	1.0714251854289525	1.1425893756699517	1.3748169354545428	0.1698310236688907	2.11028155536985	0.0348341113524182	0.0825905543355722	465	35285	No
NRG1_r	NRG1	Reverse	1.0677080251754263	1.0921211937373898	2.413750336023089	0.0158719279261093	3.132743065944436	0.0017318096802955	0.0059549946901389	1925	33825	Yes
UPC2_r	UPC2	Reverse	1.0651114102267367	1.142269712855711	0.8394520644397473	0.4022898627440957	1.4799690396818923	0.138881509254876	0.2437681416175138	185	35565	No
RTG1_r	RTG1	Reverse	1.0617325451197577	1.0735343156732515	0.6835780422674205	0.4952453214553176	1.1701253422329971	0.2419505314310811	0.3734039697676528	157	35593	No
GAL4_r	GAL4	Reverse	1.060188234137974	1.365052634415571	0.4362930103572615	0.6648489767723025	1.2045809705606374	0.2283651065509538	0.3561768770609042	43	35707	No
GAT1_r	GAT1	Reverse	1.056276465973944	1.1009354791561283	2.117129707856811	0.0343609346320271	2.755685735268908	0.0058569240711891	0.0177519141951506	1929	33821	Yes
HAP2_r	HAP2	Reverse	1.05369467166989	1.0882246499854065	3.4599915173387563	0.0005419080619201	3.961161341655801	7.45861117546044e-05	0.0003110399554021	7976	27774	Yes
ZAP1_r	ZAP1	Reverse	1.0467728198615	1.592049999933827	0.2040708206669321	0.848245362458076	0.8533607679355317	0.3934592706389372	0.5246123608519163	5	35745	No
NDD1_r	NDD1	Reverse	1.0465956177219873	1.1441685350961104	1.3129690305073014	0.1894706521263132	2.669758064422325	0.0075905918216701	0.0219865418282859	1014	34736	Yes
NHP10_r	NHP10	Reverse	1.046491976828911	1.0230915930324609	1.0624407733778896	0.2883120305322767	1.1682518793943462	0.2427051794798425	0.3735880773145219	888	34862	No
MIG3_r	MIG3	Reverse	1.0433338123220754	1.088071958967844	0.7509581607158718	0.4531308839430072	1.3802011483902783	0.1675247205253293	0.2814415304825532	381	35369	No
HAP3_r	HAP3	Reverse	1.0428185023450147	1.157531359420674	0.5458011819049365	0.5858308377018335	0.8720459936554685	0.383183286780777	0.5120722105161294	192	35558	No
GCN4_r	GCN4	Reverse	1.0422002285745855	1.0232934870939785	1.8729741150088492	0.0611545823825969	1.769814397187789	0.0767580647039526	0.1572604252471225	2919	32831	No
MSN4_r	MSN4	Reverse	1.0417336095300824	1.0621468996066756	0.7330441755750646	0.4637804920367742	0.7886316829030534	0.4303273076670196	0.5585705450512308	673	35077	No
ASH1_r	ASH1	Reverse	1.0406374354864654	1.084397912489015	1.0719915915325238	0.2839886171854534	1.6406152113023675	0.1008773153831115	0.1938426844616653	920	34830	No
LEU3_r	LEU3	Reverse	1.0406093138351826	1.0973538539297214	0.7272173036628212	0.4674937551556891	0.9444250230083204	0.3449524993707972	0.4783775227123319	414	35336	No
AFT2_r	AFT2	Reverse	1.0394219795572994	1.0497705007355995	1.2384690309519109	0.2157321571867851	1.651657221384012	0.0986044479771053	0.1919848192401919	1402	34348	No
SUT2_r	SUT2	Reverse	1.037235051882874	1.0099851352544074	0.4233803713143996	0.6722528491720854	-0.3630292899169369	0.7165830045653682	0.8056420777905094	384	35366	No
YLL054C_r	YLL054C	Reverse	1.0366905494882293	0.963309334653169	0.4531951330869438	0.6508175779794017	-0.2724367953096415	0.785286183696674	0.8582681710290787	238	35512	No
HAP5_r	HAP5	Reverse	1.0357287398532584	1.137817253324396	0.730262772134973	0.4655608814764261	1.6558906968180116	0.0977439559593128	0.1909416814088902	499	35251	No
RPN4_r	RPN4	Reverse	1.031518461469921	1.112236933913343	0.5211509893365575	0.6026598024493667	1.5044080944351024	0.1324763213675317	0.2367661913802694	284	35466	No
STB3_r	STB3	Reverse	1.0312153033989553	1.0471201845723055	0.3195199064572935	0.7498971237876224	0.8305265216725664	0.4062411591644774	0.5392094843989	118	35632	No
PHD1_r	PHD1	Reverse	1.0302092753769836	1.0362237061708963	1.7510234145158912	0.0799681091877106	1.7393798754599172	0.0819679657141051	0.1661971166892889	8240	27510	No
GTS1_r	GTS1	Reverse	1.0237852062102626	1.0166004759904248	1.4643407718629686	0.1431272819373922	0.7114181619801707	0.4768251476584977	0.5978106328852807	7761	27989	No
TYE7_r	TYE7	Reverse	1.0233406454761276	1.0304577604104186	0.9304580940228492	0.3522253622038762	1.0737099586612442	0.282952696553247	0.418030617018365	2120	33630	No
YAP3_r	YAP3	Reverse	1.0172051426859228	1.031274286230922	1.3075592517939032	0.1910317795870535	1.094804731918463	0.2736021929362172	0.4093590062251799	19977	15773	No
YAP1_r	YAP1	Reverse	1.0117860204020892	0.8268291684838406	0.1676110479893791	0.8670219560869792	-0.0751787408040577	0.940072498860086	0.9714633204388936	252	35498	No
SIP4_r	SIP4	Reverse	1.0117010501520116	1.031353022935608	0.1016787399857475	0.9192553681794788	0.4721105991589094	0.6368478474085709	0.7459492714666129	84	35666	No
TBF1_r	TBF1	Reverse	1.010570884420965	1.0236710479409814	0.6062715000110297	0.5443541049086005	1.146363714882771	0.2516446897686272	0.3853309312082104	4933	30817	No
MAC1_r	MAC1	Reverse	1.0091441890057429	1.0382330389121726	0.3869524947261344	0.6988208202778627	1.095378574927455	0.2733508164800705	0.4110748851413848	2363	33387	No
HAP4_r	HAP4	Reverse	1.0069666356132772	1.0269529915388438	0.3238572633402116	0.7460622282420379	1.0492607130047955	0.2940581424320736	0.427985613242721	3404	32346	No
RGM1_r	RGM1	Reverse	1.0065291372999667	1.0404451062191375	0.0868148696244488	0.9309038116683168	0.5190417510382282	0.6037316265964681	0.7142740371000468	202	35548	No
OPI1_r	OPI1	Reverse	1.0064477730776618	1.0216657019422704	0.2509368474445302	0.8018775823906829	-0.2719447450012331	0.7856645057003102	0.8570885516730656	3063	32687	No
INO2_r	INO2	Reverse	1.006057321325622	1.0342278295147576	0.2676455856232653	0.7889897324212628	0.7759861716882093	0.4377571507629288	0.5620113638615768	2605	33145	No
SKO1_r	SKO1	Reverse	1.005195836770843	0.909639254680216	0.152194291248538	0.8790442757279398	-2.812010584747002	0.0049232883167763	0.0152362817382341	2701	33049	Yes
TOS8_r	TOS8	Reverse	1.004156536779674	0.99299863396245	0.2928255453537284	0.769658468612652	0.4513294129869321	0.6517521490768238	0.7529081800730302	10993	24757	No
CAD1_r	CAD1	Reverse	1.003586925968575	0.9581651920489748	0.0592151228395879	0.9528053572018116	-0.649474817066145	0.5160315186483767	0.6361143248747285	471	35279	No
YPR196W_r	YPR196W	Reverse	1.002610848900273	1.01619961075873	0.1892321681413716	0.849912507749489	0.9764979771562062	0.3288177498311622	0.4647712425498158	11785	23965	No
HMS1_r	HMS1	Reverse	1.002208946927972	1.021949001638801	0.0791311322983225	0.9369354253722854	0.8077501285240234	0.4192344397931945	0.5477996679964409	1984	33766	No
ARR1_r	ARR1	Reverse	1.0018693864167734	0.9870404357404394	0.1127248758689672	0.9102507297057656	-1.140649194353014	0.2540159367208121	0.3869465564555376	7409	28341	No
RIM101_r	RIM101	Reverse	0.999307231552102	0.8008152219302676	-0.0039056842926948	0.9968871140962214	-2.4419443774425167	0.0146083971938789	0.039767303472226	230	35520	Yes
YGR067C_r	YGR067C	Reverse	0.9972842475373794	1.030219637590508	-0.1922012430699166	0.8475867885884648	1.452442820710806	0.1463785171705389	0.2531487296949321	9308	26442	No
YER184C_r	YER184C	Reverse	0.993819538688122	1.0110982769308416	-0.4677162200137137	0.6399908530153595	-0.0404340328493178	0.9677470981353098	0.9879084960131288	14866	20884	No
HAL9_r	HAL9	Reverse	0.9926260375926386	0.9694169097422158	-0.1883728186630888	0.8506280158956208	-0.3909785424793168	0.6958130966086573	0.7883200400884209	829	34921	No
SPT2_r	SPT2	Reverse	0.9922030923205558	0.9827592704872606	-0.321862283092349	0.7475813109274534	0.0152110273273832	0.9878638241453293	0.9997657979302126	2363	33387	No
RTG3_r	RTG3	Reverse	0.9921613907920528	0.9901101678611128	-0.373947763104596	0.7084622898669941	-0.7058739808117841	0.4802665096546979	0.5995683814797503	3322	32428	No
CAT8_r	CAT8	Reverse	0.9907958875262184	1.0036013351394832	-0.5610708086268718	0.5747634458089746	0.0346451396655084	0.972362706839238	0.9908999508171092	5879	29871	No
USV1_r	USV1	Reverse	0.9896828036076762	1.0153938265325582	-0.4458971526579604	0.6556996479445356	0.7494042680821623	0.4536135792588959	0.5748378978539456	2878	32872	No
SKN7_r	SKN7	Reverse	0.9895562005896096	0.9989755349646934	-0.5410290495425235	0.5885121087976279	0.1526550829870772	0.8786702840743333	0.92260379827805	3747	32003	No
OAF1_r	OAF1	Reverse	0.9893699423027804	1.0096094895072665	-0.5501318528426445	0.5822528952328951	0.3379184087343764	0.7354246745855936	0.8189956603339564	3916	31834	No
HMRA2_r	HMRA2	Reverse	0.9881529029131964	1.0321328418597655	-0.5469219157193966	0.5844528313506655	-0.2522069026192925	0.8008811429817912	0.8672525084222712	4882	30868	No
UGA3_r	UGA3	Reverse	0.9875538054917072	1.0034891425880412	-0.4328052454298473	0.6652061283297686	-0.4988118449497957	0.6179119422037521	0.7281206854024173	1679	34071	No
ABF1_r	ABF1	Reverse	0.9865213295691686	1.057277885054609	-0.2932322686904117	0.7694234467967604	-0.3183489596840334	0.7502202500299835	0.8260852191341391	742	35008	No
MET4_r	MET4	Reverse	0.9858771962948236	1.0399468451936302	-0.1193114634342764	0.905368321255276	0.0821593767466526	0.9345199768486908	0.9708440748887458	71	35679	No
YPR015C_r	YPR015C	Reverse	0.9845103904701688	0.9736875267538848	-0.1839557371080461	0.8542528043958761	-0.4701204041363017	0.6382689971857889	0.7461275752390535	181	35569	No
GSM1_r	GSM1	Reverse	0.9833434333140528	0.985991794920648	-1.2948849237697642	0.1953685041818283	-1.043670574683512	0.2966378282888268	0.4296134064872663	18808	16942	No
AZF1_r	AZF1	Reverse	0.9817188297776792	1.339720118913942	-0.085098262815102	0.933709643734466	0.4781155221800915	0.632567984791909	0.7438999501152851	12	35738	No
CST6_r	CST6	Reverse	0.980042014868896	0.9664933139189988	-1.4583602316822406	0.1447548328378	-1.6174217167634877	0.1057872811293422	0.2013039524403017	11704	24046	No
CIN5_r	CIN5	Reverse	0.9789068297891572	0.9050970487455274	-1.0537578209286915	0.292033646622062	-3.1876319889468965	0.0014344297379202	0.004990796957971	5002	30748	Yes
PHO4_r	PHO4	Reverse	0.9775745759299976	1.0772449522294498	-0.6364637957470324	0.5246229869610445	0.1085132415993761	0.9135885772610584	0.9524646869317418	913	34837	No
JHD1_r	JHD1	Reverse	0.9766706514040406	0.941232472693782	-1.1614898856747384	0.2454970457446226	-2.335782066874448	0.019502602728479	0.050966801797092	3994	31756	No
ERT1_r	ERT1	Reverse	0.972960490604276	0.9727000171094164	-1.78102435747357	0.0749334437235235	-1.648400887859538	0.0992704339599698	0.1913803776015156	7331	28419	No
ABF2_r	ABF2	Reverse	0.9725876828741772	1.0003497104382482	-1.7735270197737114	0.07617175979811	0.1803506243921511	0.8568773146645455	0.916079747314096	6219	29531	No
MET28_r	MET28	Reverse	0.9704868115107772	0.9804949685764318	-0.6864534460405584	0.492663760751434	-0.5748831586775244	0.5653703205937106	0.6812248944858644	643	35107	No
FHL1_r	FHL1	Reverse	0.9693401356498028	0.9698488571057254	-2.2497678609742016	0.0244738296573224	-2.4435763809579583	0.014542490912547	0.0397720216585007	10651	25099	Yes
YAP7_r	YAP7	Reverse	0.9685733825434288	0.9577597173488256	-0.9667294676276597	0.3338185176131153	-1.0514170614982223	0.2930670831666851	0.4276016002531287	1545	34205	No
SOK2_r	SOK2	Reverse	0.9673260785991802	0.9781933606734112	-2.1952394731800324	0.0281640542585933	-1.3965027559284076	0.162563151281102	0.2762633900384045	7621	28129	No
SWI5_r	SWI5	Reverse	0.9662691782132918	1.0040272526262324	-2.0789796855956104	0.0376520830069823	0.0619591645151868	0.950595351484532	0.977185431246337	5108	30642	No
HAC1_r	HAC1	Reverse	0.9650586931143508	1.0015877990839337	-0.594958445170626	0.5522400248575376	-0.2655784316310429	0.7905638982999018	0.8608362448154486	357	35393	No
STP4_r	STP4	Reverse	0.9640823685190656	0.9802428286111728	-2.0483934519562568	0.0405626094909432	-1.636786067544812	0.1016751778851082	0.1947394286529109	4506	31244	No
XBP1_r	XBP1	Reverse	0.9638838466387304	0.9068343624331292	-1.453520031848598	0.1462076139012275	-1.7962828383936615	0.0724495458276752	0.1526893654002618	2108	33642	No
CRZ1_r	CRZ1	Reverse	0.9624309533636184	0.9891229896479772	-2.0764555802473907	0.037893234273324	-1.073416341804454	0.2830843555784825	0.4161340027003693	4492	31258	No
STE12_r	STE12	Reverse	0.9621810462913024	0.938677358160508	-1.3630012653013448	0.1730413633314169	-1.260560190925458	0.2074673489784256	0.3297048681062548	1714	34036	No
DAL82_r	DAL82	Reverse	0.962069509710197	0.8844703064273102	-0.780036111868838	0.4357067146983968	-1.2885471184512705	0.1975555779418788	0.3182539173419856	529	35221	No
MATA2_r	MATA2	Reverse	0.9607856084099828	0.9916833106038132	-2.965380405598666	0.0030258095768055	-1.5697522055391484	0.11647277064778	0.2146896211313312	12429	23321	No
STP3_r	STP3	Reverse	0.9600297866738344	0.9737929624143196	-1.4314534743857177	0.1524798325455083	-0.8121911527960499	0.4166819553225046	0.5468950663607873	1551	34199	No
PDR3_r	PDR3	Reverse	0.9561750539831348	0.9501744849707126	-1.8407434033160972	0.0657600439010083	-2.202493139053432	0.0276304932401773	0.0676947084384344	2490	33260	No
URC2_r	URC2	Reverse	0.9548497667410588	0.8010622627491134	-0.2430913858889883	0.8096417461199273	-0.1797787605805151	0.8573262585301122	0.9132388406081632	30	35720	No
GAT3_r	GAT3	Reverse	0.9531503655333832	0.9935580165432712	-2.670963865532708	0.0075841970392651	-0.95612395714969	0.3390096124454385	0.4746134574236139	4197	31553	No
MGA1_r	MGA1	Reverse	0.9526972788356264	0.9793955128225104	-3.455039701418914	0.0005515905465471	-1.6708683263959976	0.0947476889357612	0.1875812831455475	8435	27315	No
FKH2_r	FKH2	Reverse	0.9514979803618444	0.9531418591509124	-1.7331044356937544	0.0832658106611458	-1.117765423847983	0.2636671923500803	0.3995781162418743	1457	34293	No
NDT80_r	NDT80	Reverse	0.9509339913595448	0.9031809614572868	-2.1419209955107337	0.0322545670084319	-4.03924618639433	5.362325951164771e-05	0.0002318417396533	3683	32067	Yes
SUT1_r	SUT1	Reverse	0.9506409582238048	0.8939993073494752	-1.045885228046578	0.2959222449382064	-1.9675117948903904	0.0491242374803229	0.109413074387992	790	34960	No
ASG1_r	ASG1	Reverse	0.9488868843639922	0.8361379814046712	-0.8871482456690084	0.3755389441619549	-1.8824008716077056	0.0597816076688284	0.1292337695193792	386	35364	No
THO2_r	THO2	Reverse	0.9478436201527044	0.970217442544892	-0.8690805045689596	0.3850147177892535	-2.1865743580814336	0.0287736109429951	0.0696250338867537	964	34786	No
HCM1_r	HCM1	Reverse	0.9460107592073695	0.9327555613498127	-4.259111446297729	2.0580430574129038e-05	-4.2138444352721285	2.510602410487112e-05	0.0001126896349134	19933	15817	Yes
THI2_r	THI2	Reverse	0.9432106702230386	0.9139159968435872	-0.9159693718058411	0.3604431327403165	-0.7738955341072209	0.4389925707638586	0.5623695677759236	285	35465	No
GZF3_r	GZF3	Reverse	0.9423020873928356	0.9256328880758106	-4.589099288469115	4.467066118430729e-06	-4.368146794626281	1.253052634993825e-05	5.941894753035234e-05	18387	17363	Yes
SPT15_r	SPT15	Reverse	0.9413810899986056	0.9136310893206104	-2.4899924204487136	0.0128335060977374	-2.737912552981364	0.0061830514396833	0.0185491543190499	2313	33437	Yes
YLR278C_r	YLR278C	Reverse	0.940098558764192	0.939701282583395	-3.719153216959724	0.0002009118299064	-3.678532187048635	0.0002345800907033	0.000913464194262	7042	28708	Yes
HAP1_r	HAP1	Reverse	0.937693556283063	0.9782427414963746	-1.9571548874568985	0.0505423437406625	-1.8322981293377203	0.066907015659549	0.143059364392054	1196	34554	No
YPR013C_r	YPR013C	Reverse	0.9371893312915276	0.9282856957039388	-2.072768492631622	0.0383625653288294	-1.7793778392823252	0.0751778371470623	0.1551037482192022	1376	34374	No
MBP1_r	MBP1	Reverse	0.9361265350975836	0.923964414038016	-2.846585227430451	0.0044418540777942	-3.3222356870541816	0.000892992302769	0.0032213464664305	3279	32471	Yes
FKH1_r	FKH1	Reverse	0.935568994485622	0.91386432682862	-3.890022382448658	0.0001011136131968	-3.4138880405956065	0.0006404288732774	0.0023535761092945	5011	30739	Yes
MET31_r	MET31	Reverse	0.9330681576358096	1.01510869278418	-1.3818919473015434	0.1677656718228277	-0.3449178789136387	0.7301561090716895	0.8177748421602923	392	35358	No
YAP6_r	YAP6	Reverse	0.9308264650094024	0.8846107134337391	-4.411730690736929	1.0346583660061609e-05	-5.919596172992963	3.227330724936593e-09	2.181230420991628e-08	7459	28291	Yes
MATA1_r	MATA1	Reverse	0.9304686570037832	0.9130367171137062	-2.0716328703480373	0.0385144809845725	-2.154484316307204	0.0312022106156776	0.0745808936667418	1103	34647	No
YNR063W_r	YNR063W	Reverse	0.929425333057787	0.8989322082367084	-3.125123751153262	0.0017926505587757	-3.4336192255221545	0.0005955802114187	0.0022025230460015	2760	32990	Yes
ECM23_r	ECM23	Reverse	0.9259352780328196	0.9269480082249976	-5.942201150286451	2.838987549440597e-09	-5.797137664074395	6.7456316889563395e-09	4.3587158605564046e-08	19136	16614	Yes
CHA4_r	CHA4	Reverse	0.925410953846172	0.949402409192641	-1.6317622517987576	0.1033208887997825	-1.651177385863478	0.098702359328158	0.1915412121615741	512	35238	No
SMP1_r	SMP1	Reverse	0.9253218722880144	0.9166387562658594	-4.806081007731462	1.560029302404547e-06	-4.274189596654866	1.9183374838449023e-05	8.952241591276213e-05	6773	28977	Yes
MSN1_r	MSN1	Reverse	0.9245856574966056	0.9186159947661175	-3.54772004047912	0.0003934143192466	-3.60782597455466	0.0003087734753212	0.0011789532694084	2988	32762	Yes
MOT3_r	MOT3	Reverse	0.9226084580363016	0.8915699974981002	-3.9797548213245113	6.976877051082727e-05	-5.300304703088983	1.156095727913413e-07	6.599847456437736e-07	4813	30937	Yes
DAL80_r	DAL80	Reverse	0.9188496886902544	0.9244609797120528	-5.147841182593238	2.689235334880616e-07	-4.186025556865877	2.838813991174549e-05	0.0001255054606624	5943	29807	Yes
LYS14_r	LYS14	Reverse	0.917572772451945	0.9430238781841986	-2.976116185720581	0.0029631099411537	-2.1876956955729847	0.0286917758244542	0.0700031708911996	1422	34328	No
PDR8_r	PDR8	Reverse	0.9171030092578816	0.9174902818664536	-4.9535702715883065	7.452045744249336e-07	-4.200244924635787	2.666263965890676e-05	0.0001187699402987	4951	30799	Yes
GAT4_r	GAT4	Reverse	0.916229318786878	0.9614102430635406	-3.040175806062592	0.0024046536537109	-1.5397497939991045	0.1236213541568295	0.2264465926611083	1356	34394	No
NRG2_r	NRG2	Reverse	0.9158410700661208	0.9130566802931488	-3.5967780793081925	0.0003277031648782	-3.63609860851162	0.0002767984091638	0.0010707727933443	2385	33365	Yes
CBF1_r	CBF1	Reverse	0.9130509667525614	0.9945865054064512	-2.3623948618171053	0.0183974800316382	-1.4678941978569966	0.1421329644933294	0.2479946086708537	746	35004	No
INO4_r	INO4	Reverse	0.9111850170305608	0.9261100084026308	-2.128918363718115	0.033659295577133	-1.6906524456364849	0.0909032017244287	0.1824269031193315	584	35166	No
PDR1_r	PDR1	Reverse	0.9090840691395627	0.9519778610790678	-1.9874797570396203	0.0473554562917453	-1.4988303788296036	0.1339176414404653	0.2378959914410683	539	35211	No
YOX1_r	YOX1	Reverse	0.9088152471469484	0.9031009229779746	-5.885926493553491	4.061228090572599e-09	-6.486159420995675	8.80519973613787e-11	7.503561514274011e-10	7820	27930	Yes
YRR1_r	YRR1	Reverse	0.9073607258166204	0.7069655982444962	-0.6023432502490712	0.5500979333865172	-0.6987079020979162	0.4847345945552224	0.6038642830476075	44	35706	No
STB5_r	STB5	Reverse	0.9066500374959052	0.9124920720874627	-3.1420652604405683	0.0017157646368855	-2.128712593056779	0.0332780463082735	0.07922061226423	1168	34582	No
STB4_r	STB4	Reverse	0.9047738666008034	0.9263227338038365	-1.4882614081268295	0.1381239963299348	-0.8047528768528186	0.4209622995930586	0.5488377653231009	215	35535	No
ROX1_r	ROX1	Reverse	0.9033430839523956	0.8747956370023746	-7.519201788611369	5.68574294253739e-14	-7.785535685791845	6.9418446194977346e-15	7.42146297502667e-14	21916	13834	Yes
SUM1_r	SUM1	Reverse	0.9013938638182494	0.8419046688731086	-2.122042238115999	0.0342570027360347	-2.4441644560906703	0.014518806618638	0.0398927957558839	559	35191	Yes
HSF1_r	HSF1	Reverse	0.8988886492808288	0.9899537585522098	-2.1789304950955883	0.0299612561905466	-0.4497725408582921	0.6528744592753701	0.7527258471645444	360	35390	No
SWI6_r	SWI6	Reverse	0.8977769556797575	0.883815352715082	-5.613442720629853	2.0569835701421335e-08	-6.905533744366569	5.001501750980349e-12	4.668068300914992e-11	5341	30409	Yes
REB1_r	REB1	Reverse	0.8976122414569447	0.83646731471455	-2.7056504211755588	0.0069339336477001	-3.782227878297173	0.0001554309703724	0.0006259822642398	935	34815	Yes
UME1_r	UME1	Reverse	0.8972994702771133	0.8875552750523221	-2.62281492346582	0.0088994635840498	-2.31407106651602	0.0206638242136298	0.0532909150772559	703	35047	No
RDR1_r	RDR1	Reverse	0.8972147673476671	0.9604799546034578	-3.225544234639995	0.0012958178636746	-1.947557658965656	0.0514679142409096	0.1137711788483266	972	34778	No
STP2_r	STP2	Reverse	0.8963613560030891	0.9010326104062696	-2.577199681393468	0.0101144680018943	-2.187133496788658	0.0287327799582343	0.0698135314687677	877	34873	No
RSC30_r	RSC30	Reverse	0.8954552432263617	0.8656777359224345	-4.551990402761937	5.553572613256056e-06	-4.6696850253576745	3.016618958128342e-06	1.555940304718829e-05	2224	33526	Yes
NHP6A_r	NHP6A	Reverse	0.8881870372782441	0.8758086756882394	-7.514639116822938	6.150243995118114e-14	-7.749443662419043	9.229601650530554e-15	9.691081733057082e-14	6612	29138	Yes
RME1_r	RME1	Reverse	0.8845939133609436	0.9029382257179877	-7.83431700566879	5.1896053166797905e-15	-6.297890870095586	3.0172280306190047e-10	2.3974730837891556e-09	5998	29752	Yes
GLN3_r	GLN3	Reverse	0.8832017560538723	0.8840710535458309	-5.038295851009481	4.917197295495681e-07	-6.035233744173041	1.587327520544343e-09	1.1382299781464314e-08	3176	32574	Yes
ECM22_r	ECM22	Reverse	0.8831706617462546	0.8262522887865468	-3.0043285581164194	0.0027522717995409	-2.527349098048361	0.0114927201087237	0.0320271062745477	694	35056	Yes
STB1_r	STB1	Reverse	0.8815952187906143	0.8941816838248685	-6.76653662651842	1.4613574364796147e-11	-5.562959520541491	2.6523743282121542e-08	1.64168011051447e-07	3810	31940	Yes
STB2_r	STB2	Reverse	0.8808112530299878	0.8711030141935904	-6.345850436763142	2.426617503355886e-10	-5.800296873097339	6.619761798468347e-09	4.324911041665986e-08	3453	32297	Yes
YHP1_r	YHP1	Reverse	0.8802420850752524	0.8883565603053839	-4.197961049812983	2.873779542199228e-05	-2.8023611664422354	0.0050730045888284	0.0156174172682257	1183	34567	Yes
DIG1_r	DIG1	Reverse	0.8734004734458093	0.8981260857816461	-4.910926516453721	9.926885891770602e-07	-3.972077459802173	7.124854250861733e-05	0.0002992438785361	1498	34252	Yes
RDS1_r	RDS1	Reverse	0.8729262817177142	1.0100468674538012	-1.7254842535747086	0.0861782520206883	-1.3922887283384635	0.1638349833893287	0.2768246271061073	176	35574	No
EDS1_r	EDS1	Reverse	0.8706144226522435	0.9043493123041676	-6.805537678978915	1.1673742684067e-11	-4.507358577872429	6.56396521932527e-06	3.243371049548957e-05	2862	32888	Yes
YDR026C_r	YDR026C	Reverse	0.8693136539190253	0.5823037788726564	-0.7876958682073317	0.4330850210218516	-2.685234099622061	0.0072479020559476	0.0212028179547125	85	35665	Yes
STP1_r	STP1	Reverse	0.8692490744427257	0.8428654303711938	-3.638637802570848	0.0002922667319551	-2.8730182947797576	0.0040657057158882	0.0128528761340982	725	35025	Yes
UME6_r	UME6	Reverse	0.8595621280272258	0.781725953129681	-1.7247780335656635	0.0863620523436597	-1.7754207371545911	0.0758284424674272	0.1558990355624027	171	35579	No
SWI4_r	SWI4	Reverse	0.8578291515149151	0.8620877165397093	-7.810196629415643	7.0621679182340454e-15	-6.370907577147008	1.8791286126312462e-10	1.5346217003155179e-09	3323	32427	Yes
RLM1_r	RLM1	Reverse	0.8578199608443865	0.8854709220498284	-5.890383093236008	4.5281005783275394e-09	-4.062351048349453	4.858094609914934e-05	0.0002115970096762	1666	34084	Yes
RSC3_r	RSC3	Reverse	0.8548660264342507	0.8526591734972959	-10.760744011561536	6.723837243776525e-27	-9.372743915288606	7.067093536060263e-21	1.1542919442231762e-19	7274	28476	Yes
YKL222C_r	YKL222C	Reverse	0.8539754284269104	0.8154223112324489	-6.664859215448996	3.1958211082453305e-11	-5.588787053003032	2.2866114758589252e-08	1.430348455111753e-07	2238	33512	Yes
MATALPHA2_r	MATALPHA2	Reverse	0.8529291868541686	0.8234041360214935	-5.101413909819765	3.885367399961308e-07	-4.021757054181788	5.776562178289753e-05	0.0002479283621046	1139	34611	Yes
SFL1_r	SFL1	Reverse	0.8512586818131382	0.8389848058684557	-7.708761560231288	1.6371822766377673e-14	-5.9338895451510565	2.95840897343649e-09	2.0227261353263445e-08	2746	33004	Yes
MCM1_r	MCM1	Reverse	0.8500412528761356	0.8201366426565567	-2.5113411935903573	0.0126671183845489	-1.596584265677226	0.1103584085252738	0.2086519106522862	242	35508	No
MOT2_r	MOT2	Reverse	0.849288789050548	0.8365818988734718	-6.067848452772713	1.5798072060547955e-09	-4.876011546410613	1.0825227491114035e-06	5.734444833130678e-06	1539	34211	Yes
SRD1_r	SRD1	Reverse	0.8466209470636085	0.8201300369642078	-4.574978179357627	5.250977468889496e-06	-5.18283695208629	2.185360708234629e-07	1.212256694756568e-06	1124	34626	Yes
PHO2_r	PHO2	Reverse	0.8421484013857519	0.8458467242922834	-11.54813503171901	1.0811278707068329e-30	-9.254254503221642	2.157305518368893e-20	3.428366607570025e-19	6690	29060	Yes
NHP6B_r	NHP6B	Reverse	0.8399415491521879	0.8115847323222243	-8.565441930865587	1.4059268146068268e-17	-9.11396210276082	7.942705730291175e-20	1.1391002364417589e-18	3876	31874	Yes
SPT23_r	SPT23	Reverse	0.8377124536347073	0.8375962807459669	-13.436007252168473	5.008271956201622e-41	-12.32043118544408	7.031730693059465e-35	2.1761356039573508e-33	11418	24332	Yes
IME1_r	IME1	Reverse	0.8352603176567616	0.7879550893716618	-2.2843960614480543	0.0235229171039641	-1.9605243547212443	0.0499345342120086	0.1107981362892871	177	35573	No
SFP1_r	SFP1	Reverse	0.8291204306769207	0.7977529119660554	-9.208801263251848	5.0516868837274e-20	-8.762907590076788	1.9027763894443727e-18	2.4322446021593278e-17	3208	32542	Yes
ARO80_r	ARO80	Reverse	0.8261628470283116	0.8488536454998107	-1.5962839581931232	0.1141545215963114	-1.7855560117869027	0.0741711745941924	0.1541083062239758	85	35665	No
CUP2_r	CUP2	Reverse	0.820399846986908	0.939578656164814	-3.093726479116682	0.0023007678217086	-0.9536581883357792	0.3402566911695807	0.4741017403026385	172	35578	No
TEA1_r	TEA1	Reverse	0.8045410720233516	1.081377356718101	-0.7760254390913327	0.4556724423195061	-0.4217164590808818	0.6732319893230019	0.7701564391477143	11	35739	No
IXR1_r	IXR1	Reverse	0.8010931643256678	0.8705843959869459	-1.2381420741302056	0.2271280500947522	-0.7932070496980382	0.4276572008765825	0.5563328188394481	26	35724	No
YRM1_r	YRM1	Reverse	0.7974355278428349	0.7521507064846705	-1.4015360198375824	0.1712745906980455	-0.6125516718630091	0.5401728218503299	0.6603360067525862	31	35719	No
RGT1_r	RGT1	Reverse	0.7888300667699246	0.787206681213653	-2.9174440553300363	0.0040823321900787	-1.9278635558467572	0.0538720998499822	0.1181969951932446	146	35604	No
SNT2_r	SNT2	Reverse	0.5824057303331504	0.5062171620697521	-2.560882360184791	0.0225912923856209	-1.505346799739631	0.1322349390108116	0.2370553174949915	15	35735	No
GAL80_r	GAL80	Reverse	0.0	0.0			-1.4874319402510583	0.1369007662720244	0.2417346863902413	1	35749	No
