# Supplementary material for: Chance promoter activities illuminate the origins of eukaryotic intergenic transcriptions
Source: Nat Commun. 2023 Apr 1;14:1826. doi: 10.1038/s41467-023-37610-w (PMC10067814; doi:10.1038/s41467-023-37610-w)
Supplement: Supplementary file 4 — Source Data [file 41467_2023_37610_MOESM4_ESM.zip › Source_data/FigS15_SCD_intergenic_comparison_summary.csv]

UTR_length	Total_number	Control_percentile	More_than_Control_fraction	More_than_Control_number	More_than_Control_FDR_fraction	More_than_Control_FDR_number	lower_than_Control_FDR_fraction	lower_than_Control_FDR_number
200	48856	0.1	0.2299410512526608	11234	0.1987882757491403	9712	0.4542328475519895	22192
200	48856	0.2	0.1235672179466186	6037	0.1158097265433109	5658	0.6727730473227443	32869
200	48856	0.3	0.0779638120189945	3809	0.0748116915015555	3655	0.7932290813820206	38754
200	48856	0.4	0.0515596856066808	2519	0.050433928279024	2464	0.8627190109710169	42149
200	48856	0.5	0.0374570165383985	1830	0.0370067136073358	1808	0.9042287538889798	44177
200	48856	0.6	0.0286761093826756	1401	0.0283895529719993	1387	0.9286269854265596	45369
200	48856	0.7	0.0229859177992467	1123	0.0227812346487637	1113	0.9451244473554936	46175
200	48856	0.8	0.0190150646798755	929	0.0188717864745374	922	0.9575282462747666	46781
200	48856	0.9	0.0159243491075814	778	0.0158834124774848	776	0.9659611920746684	47193
200	48856	1.0	0.0131611265760602	643	0.013079253315867	639	0.9713852955624692	47458
