# Supplementary material for: Chance promoter activities illuminate the origins of eukaryotic intergenic transcriptions
Source: Nat Commun. 2023 Apr 1;14:1826. doi: 10.1038/s41467-023-37610-w (PMC10067814; doi:10.1038/s41467-023-37610-w)
Supplement: Supplementary file 4 — Source Data [file 41467_2023_37610_MOESM4_ESM.zip › Source_data/FigS8_YPD_native_promoter_sequence_feature_quantile.csv]

quantile	GC_content_mean	GC_content_sem	GC_content_std	TATA_box_mean	TATA_box_sem	TATA_box_std
0	0.40009090909090905	0.004192889326597516	0.04817263081328016	0.1893939393939394	0.03897331447269078	0.4477692930631988
1	0.3885038167938931	0.0036563697594027907	0.041849064697902796	0.13740458015267176	0.03208063603319451	0.36717966213633496
2	0.38195419847328244	0.0040613883379216195	0.04648471421138514	0.17557251908396945	0.036719431113776256	0.4202730985833333
3	0.38327272727272726	0.004040179460178437	0.046418128024502445	0.18181818181818182	0.036971555074028585	0.42477082852537623
4	0.38283969465648854	0.004618935430266546	0.052866132359718536	0.22900763358778625	0.04793429332281215	0.5486330635341061
5	0.37395419847328243	0.004253862361507965	0.048687680102626474	0.22900763358778625	0.03841377085998313	0.4396657033593943
6	0.3766515151515151	0.003712393122172807	0.04265214971779719	0.3333333333333333	0.05005972221675363	0.5751424206848655
7	0.383587786259542	0.003877557424845198	0.04438067324150624	0.3282442748091603	0.0513387974031577	0.5875993937736184
8	0.3806564885496183	0.0036677927396484345	0.04197980668265789	0.366412213740458	0.0510674164044948	0.5844932962730527
9	0.3734393939393939	0.0036026511425780406	0.041391310364322725	0.3560606060606061	0.061904181289036506	0.7112248949950349
10	0.3721221374045801	0.0036816828165669386	0.04213878587947639	0.2824427480916031	0.04879620659513008	0.5584981118390417
11	0.36916030534351146	0.003518390853466411	0.040269823936864305	0.2748091603053435	0.05203259639900345	0.5955402862366473
12	0.3746969696969697	0.0033316894985677948	0.038278198086671135	0.20454545454545456	0.036846921497328	0.42333889774693906
13	0.36589312977099236	0.0037494842379067117	0.04291480861649886	0.2824427480916031	0.04879620659513007	0.5584981118390416
14	0.3688396946564885	0.0033116427792124815	0.03790348406837335	0.1984732824427481	0.03969917314743533	0.4543778049875419
15	0.36772727272727274	0.003274670433488434	0.037623098903880305	0.22727272727272727	0.042464704276476285	0.48788230796585874
16	0.3730534351145038	0.0030325173111084708	0.03470874706359485	0.17557251908396945	0.03978939865733034	0.45541048314906735
17	0.36459541984732824	0.0033883981985363375	0.03878198999653838	0.15267175572519084	0.03335476742553484	0.38176276247364554
18	0.3668030303030303	0.0035577818419258627	0.04087580134731715	0.20454545454545456	0.04399997419146874	0.5055212163778973
19	0.3618778625954198	0.0030500045320329306	0.03490889745537956	0.26717557251908397	0.04825118691053638	0.5522600764260375
20	0.36401526717557253	0.003103045020750015	0.03551597359646771	0.22137404580152673	0.04237527217403553	0.4850071583274728
21	0.3633181818181818	0.0029706583888461664	0.03413026643238106	0.22727272727272727	0.048801159968880306	0.5606826413299135
22	0.36644274809160304	0.0031413212248385365	0.035954064776160734	0.1984732824427481	0.0411517212360109	0.4710029777505785
23	0.36430534351145033	0.0032894766842325143	0.03764978151530661	0.1984732824427481	0.0411517212360109	0.4710029777505785
24	0.36543939393939395	0.0033784579970888547	0.03881552722594864	0.21212121212121213	0.05161099247576034	0.5929651590540163
25	0.36189312977099236	0.003168051982786387	0.036260012284862995	0.17557251908396945	0.036719431113776256	0.4202730985833333
26	0.3715725190839695	0.003360578175906213	0.038463575283707106	0.2748091603053435	0.05089156389742105	0.5824805723337156
27	0.3669770992366412	0.0034084876554478787	0.039011924340534854	0.20610687022900764	0.04013710684745936	0.4593901852859422
28	0.36668181818181816	0.0033547194735161832	0.03854279235434958	0.16666666666666666	0.040478668837908224	0.465064497975661
29	0.3672213740458015	0.0031751066779686352	0.036340756961833004	0.22137404580152673	0.040966130885492336	0.4688787990987382
30	0.3627480916030534	0.002969038578004775	0.03398219975481518	0.19083969465648856	0.037719027716580825	0.431714004633657
31	0.3657121212121212	0.0037506808743130956	0.04309204249932721	0.23484848484848486	0.0428293912263081	0.49207224202522615
32	0.3727786259541984	0.003577549394262701	0.04094692438461055	0.2366412213740458	0.04311976666223455	0.4935282872214394
33	0.37532824427480915	0.003738084498656328	0.042784332637092866	0.2595419847328244	0.047962338743050364	0.548954058040477
34	0.37327272727272726	0.0036135474349542848	0.04151649923266338	0.21212121212121213	0.040283380633923935	0.4628208073318257
35	0.36563358778625954	0.003563552795587179	0.04078672599055694	0.10687022900763359	0.03296274235663032	0.377275830475153
36	0.36986259541984734	0.003678774773676805	0.042105501807278685	0.17557251908396945	0.03828519862055911	0.43819412681761455
37	0.3705	0.003430778420952845	0.03941664313110887	0.23484848484848486	0.046704796497018954	0.5365972587418705
38	0.36972519083969463	0.003185829115977252	0.03646348087420207	0.32061068702290074	0.05113758808500825	0.5852964478663005
39	0.37073282442748096	0.003772584362069978	0.04317920162219859	0.2595419847328244	0.051504420916966054	0.5894950415338143
40	0.3657575757575758	0.0032465950635050473	0.03730053746049171	0.20454545454545456	0.039862469389616566	0.4579849053087138
41	0.3703511450381679	0.0034975358100673847	0.04003112705500792	0.2366412213740458	0.043119766662234556	0.4935282872214395
42	0.3710687022900763	0.0035592987037395604	0.04073803568386573	0.22137404580152673	0.04373903867164767	0.5006161793365309
43	0.37146969696969695	0.003435931555310788	0.03947584813739933	0.29545454545454547	0.05864795991252413	0.6738137596182917
44	0.3729923664122137	0.003710319458672386	0.0424665472294109	0.3053435114503817	0.047104199496609295	0.5391322054360546
45	0.3767175572519084	0.003897878351623965	0.04461325687922479	0.22137404580152673	0.043739038671647655	0.5006161793365307
46	0.37456060606060604	0.003394919009923716	0.03900464986485929	0.2727272727272727	0.04446056388300177	0.5108129890526195
47	0.37251908396946565	0.003548015599882527	0.04060889465755353	0.26717557251908397	0.04310937009387071	0.493409293057631
48	0.3715114503816794	0.0042514115152794355	0.04865962888539972	0.31297709923664124	0.04976040004149828	0.569533810243064
49	0.3754545454545455	0.003538172322840784	0.04065050512561172	0.19696969696969696	0.04086644567456208	0.46951971463772985
