# Supplementary material for: Chance promoter activities illuminate the origins of eukaryotic intergenic transcriptions
Source: Nat Commun. 2023 Apr 1;14:1826. doi: 10.1038/s41467-023-37610-w (PMC10067814; doi:10.1038/s41467-023-37610-w)
Supplement: Supplementary file 4 — Source Data [file 41467_2023_37610_MOESM4_ESM.zip › Source_data/FigS15_SCD_intergenic_fraction_greater_than_cutoff.csv]

bins	Fraction
0.1	0.0829785492058294
0.2	0.04099803504175539
0.3	0.024377763222531504
0.4	0.013427214671688198
0.5	0.008617160635336504
0.6	0.005608318323235599
0.7	0.0039094481742262994
0.8	0.0029883739970525992
0.9	0.0028041591616178013
1.0	0.013079253315867
