# Supplementary material for: Chance promoter activities illuminate the origins of eukaryotic intergenic transcriptions
Source: Nat Commun. 2023 Apr 1;14:1826. doi: 10.1038/s41467-023-37610-w (PMC10067814; doi:10.1038/s41467-023-37610-w)
Supplement: Supplementary file 4 — Source Data [file 41467_2023_37610_MOESM4_ESM.zip › Source_data/FigS16_YPD_compare_boundary_cor_V1_NO.csv]

UTR_length	Rep_number	pearson_r	pearson_p	spearman_r	spearman_p	Number_of_long_interval
200	SRR5766520	0.1411021607016225	6.080641148998172e-06	0.2789937707160408	1.0825531229177004e-19	1020
200	SRR5766521	0.1461976363208122	2.7499117001895704e-06	0.2966431810139311	3.6264024175483335e-22	1020
200	SRR5766522	0.1421535958533643	5.173686300371692e-06	0.281063523529319	5.665887408997043e-20	1020
200	SRR5766523	0.1563152601431943	5.246853798306144e-07	0.2988820005883452	1.7095325579974242e-22	1020
200	SRR5766524	0.1289046988221462	3.642243391853235e-05	0.2910325351090697	2.3192641477998733e-21	1020
200	SRR5766525	0.177540273599373	1.1388367050470098e-08	0.2966249754462464	3.6485476073645596e-22	1020
200	SRR5766547	0.1890399514278002	1.1649523109083667e-09	0.2822483092325641	3.901556851682955e-20	1020
200	SRR5766548	0.1504272994702596	1.3940268719960043e-06	0.2910140197939037	2.3333502894923157e-21	1020
200	SRR5766567	0.1959546523843379	2.7562079888580687e-10	0.2777076937408816	1.6142378285506896e-19	1020
200	SRR5766568	0.2357268633935433	2.4025563922649127e-14	0.2718105284326951	9.815613533603513e-19	1020
