# Supplementary material for: Chance promoter activities illuminate the origins of eukaryotic intergenic transcriptions
Source: Nat Commun. 2023 Apr 1;14:1826. doi: 10.1038/s41467-023-37610-w (PMC10067814; doi:10.1038/s41467-023-37610-w)
Supplement: Supplementary file 4 — Source Data [file 41467_2023_37610_MOESM4_ESM.zip › Source_data/FigS2_RTqPCR.csv]

Sample Name	Target Name_ACT1	Ct_Mean_ACT1	Ct_SD_ACT1	Target Name_RD	Ct_Mean_RD	Ct_SD_RD	dCt_mean	dCt_sd	Reverse_transcription	Data_type	dCt_se	dCT_fold_change_min_se	dCT_fold_change_max_se	dCT_fold_change_min_sd	dCT_fold_change_max_sd	dCT_fold_change	ddCt_mean	ddCt_sd	ddCt_se	fold_change_min_se	fold_change_max_se	fold_change_min_sd	fold_change_max_sd	fold_change	short_name
IV-N-RD	ACT1	17.917184829711914	0.0366003587841987	RD	24.59451103210449	0.0948601365089416	6.677326202392578	0.1016761120501129	Normal	Experimental	0.04150909892547078	0.00949355866360853	0.010055878239818192	0.009105776002478607	0.010484122380984605	0.009770673977971964	5.629025777180988	0.3356867570854128	0.0969044197833278	0.0188939715744957	0.0216105356551715	0.0160118905083086	0.0255003521393407	0.020206653517553	N
IV-PSP-RD	ACT1	17.17794926961263	0.1203374541810015	RD	18.22624969482422	0.2964227795600891	1.0483004252115895	0.319918063136319	Normal	Experimental	0.13060600236391243	0.44168617233932855	0.5293543080691393	0.38736929605586295	0.6035803057263323	0.48353746301852546	0.0	0.4524324637355145	0.1306060023639124	0.913447677005342	1.0947534546022517	0.7308096231253781	1.368345419048265	1.0	PSP
NR-IV-N-RD	ACT1	17.917184829711914	0.0366003587841987	RD	27.709754943847656	0.073049321770668	9.792570114135742	0.081705505777069	NRTC	Experimental	0.03335613305497371	0.0011017966927268888	0.0011539416730390138	0.0010654838049612455	0.0011932693045488031	0.0011275677890726207	8.744269688924152	0.330186851335998	0.0953167337508567	0.002182827102815	0.0024911835611499	0.0018548824281268	0.0029316267774754	0.0023319140197197	N
NR-IV-PSP-RD	ACT1	17.17794926961263	0.1203374541810015	RD	27.658655166625977	0.3064647018909454	10.480705897013348	0.329244159225142	NRTC	Experimental	0.13441336514887614	0.0006375741411344083	0.0007681669253557036	0.0005570328163774041	0.00087923611191642	0.000699830956504156	9.432405471801758	0.4590743768767372	0.1325233575339219	0.0013202905535098	0.0015865600975938	0.0010528533032617	0.0019895652157232	0.0014473148618835	PSP
