# Supplementary material for: Chance promoter activities illuminate the origins of eukaryotic intergenic transcriptions
Source: Nat Commun. 2023 Apr 1;14:1826. doi: 10.1038/s41467-023-37610-w (PMC10067814; doi:10.1038/s41467-023-37610-w)
Supplement: Supplementary file 4 — Source Data [file 41467_2023_37610_MOESM4_ESM.zip › Source_data/Fig4_SCD_intergenic_expression.csv]

Gene ID	Mean_relative_expression	log_expression
0	0.0	-4.0
1	0.0	-4.0
2	0.0	-4.0
3	0.0	-4.0
4	0.0	-4.0
5	0.0	-4.0
6	0.0	-4.0
7	0.0	-4.0
8	0.0	-4.0
9	0.0	-4.0
10	0.0	-4.0
11	0.0	-4.0
12	0.0	-4.0
13	0.0	-4.0
14	0.0	-4.0
15	0.0	-4.0
16	0.0	-4.0
17	0.0	-4.0
18	0.0	-4.0
19	0.0	-4.0
20	0.0	-4.0
21	0.0	-4.0
22	0.0	-4.0
23	0.0	-4.0
24	0.0	-4.0
25	0.0	-4.0
26	0.0	-4.0
27	0.0	-4.0
28	0.0	-4.0
29	0.0	-4.0
30	0.0	-4.0
31	0.0	-4.0
32	0.0	-4.0
33	0.0	-4.0
34	0.0	-4.0
35	0.0	-4.0
36	0.0	-4.0
37	0.0	-4.0
38	0.0	-4.0
39	0.0	-4.0
40	0.0	-4.0
41	0.0	-4.0
42	0.0	-4.0
43	0.0	-4.0
44	0.0	-4.0
45	0.0	-4.0
48	0.008554503227426985	-1.5781486868771992
49	0.005163268687622398	-1.7980236665103648
50	0.008554503227426985	-1.5781486868771992
51	0.005163268687622398	-1.7980236665103648
52	0.008554503227426985	-1.5781486868771992
53	0.005163268687622398	-1.7980236665103648
54	0.005163268687622398	-1.7980236665103648
55	0.008554503227426985	-1.5781486868771992
56	0.008554503227426985	-1.5781486868771992
57	0.003391234539804587	-1.979066272511856
58	0.008554503227426985	-1.5781486868771992
59	0.0	-4.0
60	0.005163268687622398	-1.7980236665103648
61	0.0019091580532088822	-2.2456194269766048
62	0.005163268687622398	-1.7980236665103648
63	0.0019091580532088822	-2.2456194269766048
64	0.005163268687622398	-1.7980236665103648
65	0.0019091580532088822	-2.2456194269766048
66	0.0	-4.0
67	0.0019091580532088822	-2.2456194269766048
68	0.0	-4.0
69	0.0019091580532088822	-2.2456194269766048
70	0.0	-4.0
71	0.0019091580532088822	-2.2456194269766048
72	0.0038183161064177643	-1.9445894313126237
73	0.0	-4.0
74	0.0038183161064177643	-1.9445894313126237
75	0.0	-4.0
76	0.0038183161064177643	-1.9445894313126237
77	0.0	-4.0
78	0.003681192201026693	-1.9543712273646663
79	0.0	-4.0
80	0.003681192201026693	-1.9543712273646663
81	0.0038183161064177643	-1.9445894313126237
82	0.003681192201026693	-1.9543712273646663
83	0.0038183161064177643	-1.9445894313126237
84	0.003681192201026693	-1.9543712273646663
85	0.0038183161064177643	-1.9445894313126237
86	0.0038183161064177643	-1.9445894313126237
87	0.005590350254235575	-1.774994828766855
88	0.003681192201026693	-1.9543712273646663
89	0.0038183161064177643	-1.9445894313126237
90	0.0038183161064177643	-1.9445894313126237
91	0.00905800167195568	-1.5612591662348712
92	0.010967159725164563	-1.4796085770867837
93	0.0038183161064177643	-1.9445894313126237
94	0.005727474159626648	-1.7684981722569426
95	0.010967159725164563	-1.4796085770867837
96	0.0038183161064177643	-1.9445894313126237
97	0.012662776995066856	-1.4157832301163182
98	0.0019091580532088822	-2.2456194269766048
99	0.012662776995066856	-1.4157832301163182
100	0.0036047753231111756	-1.9614858199979446
101	0.012662776995066856	-1.4157832301163182
102	0.007285967524137869	-1.6568839593132387
103	0.012662776995066856	-1.4157832301163182
104	0.010830035819773489	-1.482936851342172
105	0.010753618941857973	-1.4853266293675687
106	0.010830035819773489	-1.482936851342172
107	0.010753618941857973	-1.4853266293675687
108	0.03133027681443204	-1.016762393809283
109	0.010830035819773489	-1.482936851342172
110	0.012662776995066856	-1.4157832301163182
111	0.034797928232152144	-0.9710703945514882
112	0.012525653089675784	-1.4186551070902054
113	0.0368442101907521	-0.9476077165037552
114	0.01591688762948037	-1.3130896634973193
115	0.0368442101907521	-0.9476077165037552
116	0.02269935670908954	-1.157276429934224
117	0.04023544473055669	-0.9089825770509105
118	0.049232739375036805	-0.8218710729239876
119	0.024394973978991836	-1.1257197996267716
120	0.022760063736565098	-1.1568241484952766
121	0.04909561546964573	-0.8226008384757667
122	0.02977178344992083	-1.0399100926698601
123	0.05079123273954803	-0.8077132679382181
124	0.03655425252952999	-0.9499776804637784
125	0.04266381107873423	-0.8855514769449373
126	0.037561249418587385	-0.9419438010545352
127	0.038539827460654395	-0.9278658844856053
128	0.04295376873995633	-0.8835074874307645
129	0.043993053809498896	-0.8709428916495635
130	0.04568867107940119	-0.854335524367107
131	0.04451226210446755	-0.86723077466339
132	0.04738428834930349	-0.8383398995923316
133	0.04112102756466297	-0.9021689981273019
134	0.040464695364303235	-0.9070798412598882
135	0.04464938600985863	-0.8664221000141175
136	0.04578079780775666	-0.8534407473286905
137	0.044283011470721	-0.8689663597266031
138	0.049309156252952326	-0.821351271437424
139	0.04958340406373447	-0.8198971473904598
140	0.04804062054966321	-0.8341444890869969
141	0.038982618877707535	-0.9242943663213249
142	0.04634500327976091	-0.8499834966853376
143	0.03346868550138748	-0.9895485304018127
144	0.04768995586096555	-0.8361843993997173
145	0.029848200327836336	-1.0390516581455838
146	0.024608514762298427	-1.1232122526472144
147	0.040464695364303235	-0.9070798412598882
148	0.04237385341751212	-0.8876051319215971
149	0.027999749302103014	-1.0665503249675876
150	0.042587394200818716	-0.8861541463541276
151	0.029542532816174267	-1.0424956242264733
152	0.0242421402231608	-1.1278188616654012
153	0.04266381107873423	-0.8855514769449373
154	0.03869266121648542	-0.9265401418871426
155	0.01901816450806285	-1.2327661419435896
156	0.015550513090342744	-1.3202433421134379
157	0.029848200327836336	-1.0390516581455838
158	0.02240939904786744	-1.161123660436185
159	0.029634659544529752	-1.0411164072156118
160	0.026380548910116236	-1.0929857947019899
161	0.02240939904786744	-1.161123660436185
162	0.026380548910116236	-1.0929857947019899
163	0.02757266773548983	-1.0709616368638666
164	0.026090591248894134	-1.0963016245524748
165	0.03838699370482336	-0.9291956864875559
166	0.03838699370482336	-0.9291956864875559
167	0.027862625396711943	-1.0678330660138058
168	0.033513682678423064	-0.9896986685743034
169	0.03160452462521419	-1.014484149869104
170	0.033513682678423064	-0.9896986685743034
171	0.024608514762298427	-1.1232122526472144
172	0.03174164853060526	-1.0133494940293053
173	0.031390983841907596	-1.016435085353658
174	0.029695366572005305	-1.0407702273528514
175	0.02679192062628945	-1.0889211685645728
176	0.03187877243599633	-1.012217794915393
177	0.026227715154285205	-1.0949321179021276
178	0.022546522953258513	-1.1595341034805469
179	0.03357438970589862	-0.9893911273177296
180	0.017886752710164808	-1.2645317242467222
181	0.028213290085409598	-1.0643613588579544
182	0.033513682678423064	-0.9896986685743034
183	0.02143082100580043	-1.1854964721827115
184	0.03365080658381414	-0.9886268775466193
185	0.027158295165427074	-1.0847073060097585
186	0.025249137112218194	-1.1157753277768137
187	0.028350413990800672	-1.0630888160922718
188	0.027158295165427074	-1.0847073060097585
189	0.02326356218109379	-1.1503449499849245
190	0.025249137112218194	-1.1157753277768137
191	0.02877749555741385	-1.0587563573359229
192	0.023629936720231417	-1.1454944636894901
193	0.02877749555741385	-1.0587563573359229
194	0.02877749555741385	-1.0587563573359229
195	0.023782770476062448	-1.1433084274680532
196	0.027081878287511556	-1.0856610030574294
197	0.025401970868049226	-1.1137335409336646
198	0.023477102964400382	-1.1476915590897079
199	0.019674496708422577	-1.2224355651508703
200	0.01811600334391136	-1.2602291705708901
201	0.012312112306369192	-1.4236201030050848
202	0.021797195544938048	-1.1802395302235453
203	0.012312112306369192	-1.4236201030050848
204	0.021797195544938048	-1.1802395302235453
205	0.017475380993991593	-1.2706362102317394
206	0.020101578275035756	-1.2161964083088699
207	0.027939042274627457	-1.0669176854933284
208	0.02158365476163146	-1.1831001009238014
209	0.026167008126809648	-1.0953242990283458
210	0.02335568890944927	-1.1485777413789027
211	0.026090591248894134	-1.0963016245524748
212	0.023142148126142684	-1.1512365686971682
213	0.027939042274627457	-1.0669176854933284
214	0.022852190464920572	-1.1550304322006042
215	0.026243425004725162	-1.094349167915996
216	0.02645696578803175	-1.0920158943315632
217	0.026533382665947267	-1.0910481551926918
218	0.024547807734822864	-1.1236308341397478
219	0.026533382665947267	-1.0910481551926918
220	0.024914182273960497	-1.119068203069294
221	0.028152583057934045	-1.0647268716645433
222	0.034935052137543214	-0.9700435508919435
223	0.026609799543862788	-1.09008256767503
224	0.027939042274627457	-1.0669176854933284
225	0.024624224612738384	-1.1225901073411035
226	0.027939042274627457	-1.0669176854933284
227	0.02115657319501828	-1.1888783957375464
228	0.02433426695151628	-1.1261408061078202
229	0.02115657319501828	-1.1888783957375464
230	0.026106301099334095	-1.0957168346261719
231	0.019384539047200472	-1.2269087807980181
232	0.02447139085690735	-1.1246740608885426
233	0.02977178344992083	-1.0399100926698601
234	0.022622939831174027	-1.1584037996486514
235	0.03692062706866762	-0.9469135127793398
236	0.03160452462521419	-1.014484149869104
237	0.02071378177796514	-1.1954692791812576
238	0.02778620851879642	-1.068750379995786
239	0.035072176042934285	-0.9690191293705487
240	0.029985324233227407	-1.0378510572205295
241	0.0316809415031297	-1.013674484386133
242	0.03189448228643629	-1.0117358831794385
243	0.026380548910116236	-1.0929857947019899
244	0.03520929994832536	-0.9679971185874184
245	0.02447139085690735	-1.1246740608885426
246	0.02312643827570272	-1.1519011674342852
247	0.037118458001534245	-0.9456640892044617
248	0.03372722346172966	-0.9878639703019778
249	0.02291289749239613	-1.1545804825348087
250	0.03181806540852078	-1.0125419391881965
251	0.01944524607467603	-1.2263778941460386
252	0.03025957204400956	-1.035459766859126
253	0.030198865016534	-1.0358017378263695
254	0.028640371652022777	-1.060016250169769
255	0.035422840731631954	-0.9662516672066924
256	0.021644361789107017	-1.1826201259573024
257	0.03682850034031213	-0.948023441605691
258	0.017765338655213694	-1.265691836844106
259	0.04567296122896123	-0.8546708709403701
260	0.016069721385311403	-1.3098779324137215
261	0.04736857849886352	-0.8386631150952022
262	0.030488822677756103	-1.032915663684169
263	0.054151047578472694	-0.7799514176965825
264	0.03337655877303199	-0.9907731112096185
265	0.0860005326878734	-0.5794723480175067
266	0.03719487487944976	-0.9449729828897901
267	0.0840913746346645	-0.5889426489204264
268	0.0823193404868467	-0.5981882066097044
269	0.04411446786445	-0.8704750515515827
270	0.13164120573634944	-0.39648123640585237
271	0.05457812914508587	-0.777688685213905
272	0.13356607363999828	-0.39026240867038287
273	0.06165055588591715	-0.7248132644946053
274	0.0720378002886375	-0.6568654681519511
275	0.14736026243296318	-0.3471244817738669
276	0.16921816500537679	-0.28755536785781377
277	0.08228792078596678	-0.5985600797503132
278	0.09517994841478017	-0.5361753863465096
279	0.19113677460526599	-0.2351259684489128
280	0.12003342366126513	-0.4354495215827598
281	0.19353372125256355	-0.23021340176859229
282	0.1342546940208432	-0.38691319058215395
283	0.17378280766622548	-0.2769920590178224
284	0.15788463074107462	-0.31711611723339705
285	0.18482638426930556	-0.2504349865639523
286	0.1602208703608967	-0.3112542247143779
287	0.22223479993206188	-0.1702332121339539
288	0.1601601633334211	-0.3113187373784023
289	0.18368226347485708	-0.25225398919670483
290	0.18453642660808345	-0.25090990825762205
291	0.18525646668980825	-0.24831130794431988
292	0.19680354173741701	-0.22264341943743948
293	0.1876084161600703	-0.2432212644457277
294	0.17120373993650118	-0.28264800108913046
295	0.1909232338219594	-0.23544961533833156
296	0.1874712922546792	-0.24341369096688678
297	0.19147172944352364	-0.2346943850636659
298	0.19003678250824782	-0.23805455933188732
299	0.1895468615398748	-0.2390315062339344
300	0.17602905293197635	-0.27158682557835806
301	0.1622357326186167	-0.3061992508457713
302	0.13267962232628674	-0.39398778989836114
303	0.18325518190824389	-0.2529275927953119
304	0.15276549075088255	-0.3331687672496921
305	0.18899836591831054	-0.23979432313091037
306	0.15432398411539378	-0.32852290050305405
307	0.19637646017080387	-0.22327259467280364
308	0.12947050886890885	-0.40518713113031074
309	0.1749456391650034	-0.27343768109371197
310	0.1874712922546792	-0.24341369096688678
311	0.15429256441451386	-0.328722722589512
312	0.14359965250013143	-0.3600397571098186
313	0.15417115035956275	-0.328857054248404
314	0.13246608154298015	-0.3944544543899528
315	0.14599659914742905	-0.3535023124881152
316	0.14026912498780242	-0.3705347513392464
317	0.14025554751164673	-0.3702786683162271
318	0.1419647422577047	-0.36521902979902304
319	0.13162462740630423	-0.39825459435381033
320	0.1273321001819534	-0.4121110228449171
321	0.16063137359746463	-0.31193813612490007
322	0.12577360681744218	-0.4177493480521813
323	0.14595160197039345	-0.3534676106492078
324	0.11508069490305976	-0.4565182115118116
325	0.16144140803326065	-0.309011461665013
326	0.1454323936754248	-0.3546014997353052
327	0.10079871751600615	-0.5141770442524617
328	0.09769744063742365	-0.5284270895688085
329	0.1370150143533889	-0.3811011095531902
330	0.08653244997939247	-0.5805016019511539
331	0.13305957434158006	-0.39340377235349716
332	0.1331966982469711	-0.39313199370778634
333	0.08596824450738821	-0.5823570503750364
334	0.11509640475349973	-0.4563841074773005
335	0.1057641552707619	-0.492593220845508
336	0.09499482647846397	-0.539327936844379
337	0.13422240584035802	-0.38876256419987565
338	0.09988384735530421	-0.5167480526999612
339	0.19285023409989252	-0.23088236571609982
340	0.06855357054087219	-0.6818299590781054
341	0.1968978008400568	-0.2221740112821124
342	0.08520320724862779	-0.5879247709978296
343	0.20855358094606627	-0.19664828026244055
344	0.08816736022181922	-0.5720312491522845
345	0.20027332552942145	-0.21471524887186352
346	0.13486302819027776	-0.38738225260599696
347	0.21414393120030184	-0.18533036300356492
348	0.170119457689923	-0.2858259717421972
349	0.19970912005741717	-0.21551349018172467
350	0.2035881431913105	-0.20743321519439292
351	0.17615560021510127	-0.2696504031937335
352	0.1759870566088303	-0.27002947368182506
353	0.1945301415193548	-0.22710098579529192
354	0.19086465916876813	-0.23523554225140564
355	0.1225224970369182	-0.4273482131563168
356	0.10092313242484678	-0.511303509912785
357	0.19772354512629278	-0.21971457532191296
358	0.1882991689151995	-0.24055978686014448
359	0.07935518751365529	-0.6150878283992525
360	0.18625288695659956	-0.2450669445885513
361	0.09026164021134431	-0.5595910046433556
362	0.09528778499357564	-0.5355841340816165
363	0.15383919637519458	-0.32764727538634664
364	0.09189655045377103	-0.5515151447673046
365	0.11852205984807378	-0.4410128402079093
366	0.12018625741709615	-0.43502245819683866
367	0.07060285335336168	-0.6658050250356083
368	0.10598069690795804	-0.48947176388237296
369	0.07570541501350851	-0.6350364538816884
370	0.07578183189142403	-0.634698316064386
371	0.0991375208008733	-0.5186615845051049
372	0.11383086990410017	-0.4594919843858986
373	0.1007567211928601	-0.5114581287159135
374	0.13460535870954085	-0.38618708944326113
375	0.09898468704504226	-0.5191794021369333
376	0.15104145463398988	-0.3365263883639024
377	0.08291496565973087	-0.5958941136811401
378	0.14375548710985203	-0.35780898344866346
379	0.07420762867647286	-0.6443595025444794
380	0.13851580154431412	-0.37404798647592197
381	0.05969640065567267	-0.7380216624816026
382	0.1349110262212029	-0.38542484849545683
383	0.03699704394658313	-0.9462204169433112
384	0.12606656533255384	-0.41491671361485233
385	0.022852190464920572	-1.1550304322006042
386	0.017536088021467142	-1.2700491250345298
387	0.11729852132182027	-0.44633904057000057
388	0.005300392593013469	-1.7911759970703984
389	0.08664115503779317	-0.5773328736783631
390	0.005300392593013469	-1.7911759970703984
391	0.04252668717334315	-0.8863966028725653
392	0.006935302835440207	-1.670630265460248
393	0.005300392593013469	-1.7911759970703984
394	0.006935302835440207	-1.670630265460248
395	0.003391234539804587	-1.979066272511856
396	0.003544068295635621	-1.9643784295609636
397	0.003391234539804587	-1.979066272511856
398	0.003544068295635621	-1.9643784295609636
399	0.003391234539804587	-1.979066272511856
400	0.003544068295635621	-1.9643784295609636
401	0.006935302835440207	-1.670630265460248
402	0.003544068295635621	-1.9643784295609636
403	0.006935302835440207	-1.670630265460248
404	0.003544068295635621	-1.9643784295609636
405	0.006935302835440207	-1.670630265460248
406	0.003544068295635621	-1.9643784295609636
407	0.006935302835440207	-1.670630265460248
408	0.003544068295635621	-1.9643784295609636
409	0.0	-4.0
410	0.003544068295635621	-1.9643784295609636
411	0.0	-4.0
412	0.003544068295635621	-1.9643784295609636
413	0.005727474159626648	-1.7684981722569426
414	0.003544068295635621	-1.9643784295609636
415	0.026670506571338338	-1.0896950894427344
416	0.003544068295635621	-1.9643784295609636
417	0.03713416785197421	-0.9452506153792862
418	0.0	-4.0
419	0.04420659459280549	-0.8695464328382755
420	0.05141614523902784	-0.8043994483935676
421	0.0	-4.0
422	0.0016956172699022934	-2.280096268175837
423	0.05509733744005454	-0.7746914188947898
424	0.0053768094709289865	-1.7863566250315497
425	0.055234461345445594	-0.7740378189118792
426	0.0623833049641924	-0.7211666779650198
427	0.00884446088864909	-1.5681694099123542
428	0.05679295470995682	-0.7613351785020717
429	0.012235695428453675	-1.4257040565525239
430	0.05340172017015224	-0.7884714842263043
431	0.04442013537611208	-0.8681544499035754
432	0.03578921527076958	-0.9630709272917064
433	0.05679295470995682	-0.7613351785020717
434	0.06415533911201021	-0.7089370456908201
435	0.016343969196093548	-1.3054149826685948
436	0.017536088021467142	-1.2700491250345298
437	0.0623833049641924	-0.7211666779650198
440	0.03064165643358714	-1.0312278370196912
441	0.1746556815037813	-0.2739384503101007
442	0.208551448571782	-0.1968937202349273
443	0.04139527537544511	-0.9004180604622937
444	0.23541978607598693	-0.14438870659860661
445	0.07151772351406359	-0.6621856327088023
446	0.260241841621592	-0.10079013331815664
447	0.11184529497297575	-0.4668869020071308
448	0.3039419369159792	-0.03386420604317577
449	0.12236966328108718	-0.42776779274478344
450	0.1775434175990572	-0.2662972937764808
451	0.30785237975075247	-0.02842886379727403
452	0.18652500239309736	-0.24495486232810618
453	0.32306793800283756	-0.007051584119073077
454	0.20115764446884868	-0.21250063262930738
455	0.2700648805523081	-0.0842418368368705
456	0.23474774402518728	-0.14530799721128854
457	0.2562256945823076	-0.10723888805130959
458	0.235388366375107	-0.14451946655485637
459	0.23190713748123123	-0.15087970152006294
462	0.0	-4.0
463	0.0	-4.0
464	0.0	-4.0
465	0.0	-4.0
466	0.0	-4.0
467	0.0017720341478178105	-2.265408425224945
468	0.0	-4.0
469	0.0017720341478178105	-2.265408425224945
470	0.0	-4.0
471	0.0017720341478178105	-2.265408425224945
472	0.0034676514177201037	-1.9716602611242293
473	0.0	-4.0
474	0.0	-4.0
475	0.0034676514177201037	-1.9716602611242293
476	0.0034676514177201037	-1.9716602611242293
477	0.0017720341478178105	-2.265408425224945
478	0.0017720341478178105	-2.265408425224945
479	0.0034676514177201037	-1.9716602611242293
480	0.0017720341478178105	-2.265408425224945
481	0.0034676514177201037	-1.9716602611242293
482	0.0034676514177201037	-1.9716602611242293
483	0.0034676514177201037	-1.9716602611242293
484	0.0034676514177201037	-1.9716602611242293
485	0.005513933376320058	-1.7796890787190627
486	0.0034676514177201037	-1.9716602611242293
487	0.005513933376320058	-1.7796890787190627
488	0.0034676514177201037	-1.9716602611242293
489	0.0038183161064177643	-1.9445894313126237
490	0.0034676514177201037	-1.9716602611242293
491	0.0038183161064177643	-1.9445894313126237
492	0.005727474159626648	-1.7684981722569426
493	0.005513933376320058	-1.7796890787190627
494	0.005513933376320058	-1.7796890787190627
495	0.005727474159626648	-1.7684981722569426
496	0.005513933376320058	-1.7796890787190627
497	0.005727474159626648	-1.7684981722569426
498	0.0038183161064177643	-1.9445894313126237
499	0.0038183161064177643	-1.9445894313126237
500	0.005727474159626648	-1.7684981722569426
501	0.0019091580532088822	-2.2456194269766048
502	0.0019091580532088822	-2.2456194269766048
503	0.005727474159626648	-1.7684981722569426
504	0.005727474159626648	-1.7684981722569426
505	0.0019091580532088822	-2.2456194269766048
508	0.20378597412417712	-0.2072053173033477
509	0.21686012283541722	-0.18063736295870486
510	0.18518218218617707	-0.24817381045644418
511	0.19424018385813271	-0.2275510511481718
512	0.2157474217418487	-0.18204321970089435
513	0.18304377349922163	-0.25298533985453975
514	0.21469242682186615	-0.18465738437029378
515	0.20041044943481254	-0.21453512443428063
516	0.2000890720727105	-0.21512618797583744
517	0.21405180447194638	-0.18552234173632262
518	0.19550871956142182	-0.22435070094758688
519	0.227355203816933	-0.15987137988711775
520	0.16393348226280327	-0.3012992470154044
521	0.18929045595381688	-0.2390607696933754
522	0.145954602824283	-0.35162238607687957
523	0.20209035685427487	-0.21089284950859416
524	0.16194790733167888	-0.3064232321876332
525	0.22205481122391954	-0.1701421966625394
526	0.15343840128128752	-0.33033103449649526
527	0.2470139906749156	-0.12387056911169704
528	0.15731742441518082	-0.3198348507437421
529	0.22416180020999502	-0.16629992326799312
530	0.24884673185020892	-0.12070516710575714
531	0.14732884273208327	-0.3473330506224933
532	0.24140793057024004	-0.1337417659709946
533	0.14421185600306083	-0.35709321143600964
534	0.14080491161281627	-0.36769912333214694
535	0.1858363820122525	-0.24736764051289323
536	0.13953637590952714	-0.37215747170518787
537	0.1783975807322836	-0.2649091109596594
538	0.13034125033218041	-0.4014830042952866
539	0.16587192764260777	-0.2965132950756509
540	0.13599230761389156	-0.3834080933689603
541	0.15823529542977227	-0.3164977393902637
542	0.11945050748493136	-0.43915214349707044
543	0.1279443036848828	-0.408790570398347
544	0.11563219137851359	-0.4529311630982665
545	0.12299457578056698	-0.42638311465523676
546	0.10296941438344676	-0.5030193932317324
547	0.09452061536053091	-0.5411221297237337
548	0.0802700576743572	-0.6118658883759244
549	0.08407266393033501	-0.592317819515209
550	0.0804386012806282	-0.6110334929711945
551	0.09814110053408205	-0.5247731880458757
552	0.0765438682962949	-0.6319994365530688
553	0.10345720297753547	-0.5017219770773335
554	0.09388212538489543	-0.5425455714727129
555	0.11214883011035354	-0.46642560065149435
556	0.07393338086569072	-0.6453296146371815
557	0.10663489673403348	-0.4880675753575053
558	0.09412495349479766	-0.5421062884709181
559	0.07605607970220618	-0.633751637941577
560	0.0776145730667174	-0.6245184883857443
561	0.09244504607533532	-0.5499529281686526
562	0.08723678021067732	-0.5751460721682728
563	0.08108222448443751	-0.6054174483423005
564	0.07364342320446861	-0.6465095794200854
565	0.0953799117219311	-0.5351544037357362
566	0.09565415953271324	-0.5344014724667401
567	0.07223776359578843	-0.6555179175917363
568	0.09062801475048192	-0.5583412239922293
569	0.08102151745696194	-0.6055444587902269
570	0.0923236320203842	-0.5501765185979909
571	0.07792024057837947	-0.6231997904242716
572	0.07240630720205941	-0.6545975999920335
573	0.08192067776722389	-0.6025799987124679
574	0.08697824225033517	-0.5757965789322466
575	0.07972156205279292	-0.6136679683577039
576	0.09411137601864199	-0.5417261950850857
577	0.07703165689038366	-0.6302542761855219
578	0.09779256821966868	-0.5252493220187678
579	0.09351274999186826	-0.5466260103949276
580	0.07405179406675227	-0.6486851602626943
581	0.09247646577621522	-0.5496204161532827
582	0.09216779741066365	-0.5536554546087961
583	0.08887169045310407	-0.5667785370325094
584	0.08474470598113469	-0.5897495676317674
585	0.08540403903538396	-0.5842204599075809
586	0.07350329844518799	-0.6506470435981425
587	0.0969196943821128	-0.5307110029579092
588	0.08078926596932585	-0.6098176640629284
589	0.09939305790732596	-0.5208010938814716
590	0.11191871099700172	-0.4690636694598529
591	0.08396695972582385	-0.5923808996728812
592	0.08134076244477968	-0.6047210628085177
593	0.10484628425617047	-0.4976086023052022
594	0.08176784401139287	-0.6032082747057457
595	0.11885401383244193	-0.4425841152361102
596	0.10426636893372625	-0.4992890621492334
597	0.11497499069854862	-0.45656435226639513
598	0.10455632659494835	-0.49844801943093453
599	0.10591698902659293	-0.49210613442563395
600	0.1056427412158108	-0.49278914124995954
601	0.11143092240291301	-0.4702669695744511
602	0.10911039263353091	-0.4786050394858713
603	0.10406853800085962	-0.49973567724216766
604	0.10040305565027287	-0.5151019350284852
605	0.10527636667667317	-0.49386361076337554
606	0.12507227744004687	-0.41931252350140885
607	0.09863102150245506	-0.5228888505180673
608	0.10745977254066419	-0.4855663320235145
609	0.08625820216861031	-0.5813389338774444
610	0.11497499069854862	-0.45656435226639513
611	0.09983885017826861	-0.5166975179276843
612	0.0880909433439037	-0.5723239365042991
613	0.09812752305792638	-0.5244079595578363
614	0.08957301983049941	-0.5645849326889867
615	0.1020829630697352	-0.5078553463295054
616	0.08807523349346373	-0.5724990832986371
617	0.10964317840465522	-0.47742460713017615
618	0.09847818774662404	-0.5234117360601646
619	0.14092545718816216	-0.36910140270939035
620	0.09374200062561482	-0.5457989065903874
621	0.1497699180768112	-0.34247365659681067
622	0.0997437225960236	-0.519813100507308
623	0.15664451388477588	-0.32260460575500377
624	0.16895662619114507	-0.28948363284332757
625	0.1151121146039397	-0.45625004483944903
626	0.13173033161081538	-0.3982142504580308
627	0.1641597320426603	-0.3024700781081154
628	0.14381319328343803	-0.3596086275209119
629	0.14222541259233115	-0.3644570949238064
630	0.16322915203151842	-0.30414175096840074
631	0.1381328486751313	-0.37655226501149697
632	0.14568035501350085	-0.3521165225154561
633	0.15643097310146928	-0.323000506388373
634	0.16924658385236716	-0.2889646252816254
635	0.10958547223106922	-0.47506563552721454
636	0.09825193796676703	-0.5214661596103575
637	0.16153353476161614	-0.3087563615366654
638	0.09316508615706015	-0.5447946971802987
639	0.18006391067559024	-0.2606220647673762
640	0.08260929814806882	-0.5971323383187929
641	0.17836829340568794	-0.2647945487635839
642	0.07926306078529981	-0.6156044503863748
643	0.14092845804205167	-0.36718869215603384
644	0.07012864223542863	-0.6682074514199604
645	0.11907055546963807	-0.4398010867487009
646	0.09436991397898416	-0.5411247361753746
647	0.06143701510261055	-0.7258134877220661
648	0.060595560965934624	-0.7340047176937518
649	0.08884027075222416	-0.5671244542395941
650	0.0434258474836051	-0.8807542971255753
651	0.07604036985176622	-0.6339534017198152
652	0.06887581638257946	-0.6769366567364827
653	0.04137956552500515	-0.9007909628673024
654	0.043135889822383	-0.8827853395953306
655	0.05446942408668518	-0.7827257029988026
656	0.05990694058508972	-0.7414880966618419
657	0.03386434736712073	-0.9867966920100351
658	0.049092614615756196	-0.8280816252631255
659	0.04639000045679651	-0.8500923659922548
660	0.034935052137543214	-0.9700435508919435
661	0.049092614615756196	-0.8280816252631255
662	0.050864648763574	-0.8124989197835705
663	0.03543855058207191	-0.9658181308067108
664	0.043151599672822956	-0.8824275751887438
665	0.0507432347086229	-0.8129082672141441
666	0.04513717460394736	-0.8634323481594625
667	0.04493934367108073	-0.8644659900735415
668	0.048818366804974055	-0.8295634600364539
669	0.046848501724289615	-0.8467748717005705
670	0.058303450043542905	-0.7535281131039377
671	0.05596721042372085	-0.7699556313579397
672	0.0616946845833475	-0.7284302476202721
673	0.09465987164020628	-0.5401987356442288
674	0.14421098752345557	-0.35860546116778563
675	0.07053914547199659	-0.6697648135644992
676	0.1693230007302827	-0.2888121797247094
677	0.07612949572623216	-0.6369519181040975
678	0.08269842402253474	-0.5998863338890305
679	0.17935958044430536	-0.26320966138156077
680	0.08211850870009053	-0.6020141268792538
681	0.186081342496439	-0.24686942581847762
682	0.08870314684683307	-0.567530219418826
683	0.19640787987168382	-0.22311584202061185
684	0.11184529497297575	-0.4668869020071308
685	0.20914707374466615	-0.19598169264252838
686	0.14604672955263845	-0.3513409962091664
687	0.21261472516238625	-0.1887624585332097
688	0.153683361765474	-0.3297280203290955
689	0.1901896162640789	-0.23778343071751604
690	0.1895489939141591	-0.2387610664511498
691	0.16173136569448276	-0.30846859948742544
692	0.1375372235022471	-0.3779352387055867
693	0.17659625925787015	-0.2691531578182411
694	0.13061763051724684	-0.4005368589171702
695	0.18027745145889684	-0.26027911206238735
696	0.16487977212438512	-0.29954500821011854
697	0.11680773187384198	-0.449783078619162
698	0.12070246485817526	-0.4358881219362449
699	0.18334644015699417	-0.25389208865075164
700	0.13657435531062004	-0.3817446737096003
701	0.16202132335570488	-0.3079264150330973
702	0.1472515573745625	-0.3489866716805102
703	0.14413457064554003	-0.35878448932571233
704	0.14520527541596254	-0.354780581693896
705	0.13578089920486924	-0.3834860800598352
706	0.13049621646229573	-0.400695349912682
707	0.14583318876933188	-0.3517639920844376
708	0.1456196479860253	-0.3521874003526187
709	0.11867189275001527	-0.4428460510164119
710	0.14046908829495333	-0.3698372588928368
711	0.15806888419778556	-0.31659646471962216
712	0.17846042013404342	-0.26456413622482106
713	0.15968808458977235	-0.3120590154592663
714	0.1521728664318879	-0.33265387090965853
715	0.1587252163981453	-0.3153302796910506
716	0.13764592856064778	-0.3759449849315189
717	0.15178991356270508	-0.33492988259177614
718	0.17343514383141737	-0.27600679656675814
719	0.15290561551016316	-0.33117199938641523
720	0.173801518370555	-0.27535584434734983
721	0.15069078994529225	-0.3371739739436454
722	0.15435627229587892	-0.32691260858067717
723	0.1631400261570525	-0.30274570997082734
724	0.16227015317338617	-0.3043549503395661
725	0.1488423389195589	-0.34250017487478973
726	0.16862554068638216	-0.28709177998723034
727	0.15803746449690562	-0.3167908728155882
728	0.15307502759603941	-0.3293172442088977
729	0.14708601462218104	-0.3476135240790381
730	0.13093987635895413	-0.39796957662637206
731	0.1547540665358965	-0.3259821151995148
732	0.14163278827333656	-0.3639037589462079
733	0.1499571723874117	-0.34012585992034783
734	0.11713211008983355	-0.44647217399220623
735	0.149300840187052	-0.3414665549233059
736	0.11789414649470444	-0.4447205882329106
737	0.17552855534133718	-0.2709061622945709
738	0.12631152581674035	-0.414184144843965
739	0.17597134675839032	-0.27011678364678654
740	0.12956563645115385	-0.4027923046226868
741	0.15843525873692318	-0.31588179248173615
742	0.13930925765006488	-0.37234394279190813
743	0.13367391021879374	-0.3898397943831135
744	0.13585731608278476	-0.3832965763590289
745	0.1352616909099006	-0.3847012294027118
746	0.1313669579255673	-0.3970291759287955
747	0.15734884411606073	-0.3196390755595955
748	0.11338807848704702	-0.46071343673489457
749	0.1446703572705539	-0.35602431341224533
750	0.15696675972648313	-0.3204580019177963
751	0.11395228395905126	-0.45931052069472006
752	0.13235824496418472	-0.39488158539056595
753	0.10469645135422896	-0.49552961431941506
754	0.12018325656320661	-0.43725935001857696
755	0.0968432775041973	-0.5309771186135409
756	0.12201599773849997	-0.4307707207310536
757	0.0970568182875039	-0.5303382062697453
758	0.13432811004486914	-0.38872309246281056
759	0.08120063768549907	-0.6084773208206894
760	0.0714540156326985	-0.6661124086326493
761	0.12507227744004687	-0.41931252350140885
762	0.0712404748493919	-0.6669860492382222
763	0.09056730772300636	-0.5584551851096419
764	0.1042947877807166	-0.5015860970755567
765	0.08702323942737074	-0.5758544808645844
766	0.08030147737523713	-0.6114824506528469
767	0.1202880922881125	-0.43903449271312994
768	0.05922132105813436	-0.7445284555252765
769	0.11086371607701921	-0.47414038522821667
770	0.06785224116347686	-0.6847056621503573
771	0.10874101724050372	-0.48212458277065134
772	0.11391999577856608	-0.46149621801424695
773	0.06820290585217452	-0.683265430416751
774	0.12673560652946397	-0.4153350503852283
775	0.05963269277430758	-0.7427016872524926
776	0.07579454088797445	-0.6380424833285185
777	0.12297799745052178	-0.42828314955358765
778	0.11385928875109054	-0.4615873981643733
779	0.10316637683670811	-0.5046848320207818
780	0.10507553488991701	-0.49686970050493895
781	0.10090655409480158	-0.5136149759806219
782	0.13211241600039295	-0.39723493890502365
783	0.06282609638124553	-0.7189442435760638
784	0.1375656423492375	-0.3796711736369521
785	0.05612004417955188	-0.7690335889522092
786	0.054210886126343	-0.7837753201959604
787	0.12675131637990392	-0.4152130770924032
788	0.11060517811667703	-0.47465582581387655
789	0.04571708992639157	-0.8595555598259985
790	0.10678686201025926	-0.4896290668823795
791	0.03467351332331149	-0.9794054436104296
792	0.025615511651355814	-1.1112940630421264
793	0.07457100236172093	-0.6464561794169799
794	0.023706353598146934	-1.1444000701441543
795	0.05612004417955188	-0.7690335889522092
796	0.05278951666722285	-0.7964737691232981
797	0.03305431293132472	-1.000913497008692
798	0.0404166973333781	-0.9136205286638901
799	0.023629936720231417	-1.1454944636894901
800	0.014571935048275739	-1.3558539636492575
801	0.04396076562901372	-0.8766047349623286
802	0.020025161397120243	-1.2174878307546366
803	0.047504833924649346	-0.8424975843393082
804	0.021934319450329125	-1.1785785814228025
805	0.04559567587144047	-0.8600117775357693
806	0.05309518417888492	-0.7945159127217513
807	0.02923599682490695	-1.053405102860479
808	0.04962753276116481	-0.8244040130541432
809	0.0404166973333781	-0.9136205286638901
810	0.0440978895344048	-0.8757784326415203
811	0.051323150031067105	-0.8094555552845983
812	0.05683708340738716	-0.7652709289116305
813	0.038507539280169215	-0.9343265809377238
814	0.03856824630764478	-0.9340558426359843
815	0.04226514835911143	-0.8941037213426505
816	0.04417430641232031	-0.8751899813170415
817	0.04020315655007151	-0.9151664126448887
818	0.04417430641232031	-0.8751899813170415
819	0.04551925899352494	-0.8605800050137518
820	0.04006603264468044	-0.9160712410013889
821	0.047565540952124896	-0.842278431804072
822	0.0438843487510982	-0.8771951076516669
823	0.03270364824262705	-1.0039116842847757
824	0.04211231460328039	-0.8953339194138852
825	0.03256652433723598	-1.0050219172971688
826	0.03474993020122701	-0.9786585507387139
827	0.034475682390444864	-0.9807559653344229
828	0.0438843487510982	-0.8771951076516669
829	0.021309406950849315	-1.1864633426811073
830	0.04565638289891601	-0.8597836087749336
831	0.02300502422075161	-1.152795990135204
832	0.04338085030656951	-0.8806374646961562
833	0.026533382665947267	-1.0910481551926918
834	0.01944524607467603	-1.2263778941460386
835	0.05060611080323183	-0.8136231142092472
836	0.026227715154285205	-1.0949321179021276
837	0.04367080796779161	-0.8786164190045496
838	0.03630842356573823	-0.958486208588017
839	0.03181806540852078	-1.0125419391881965
840	0.030367408622804997	-1.0335958755702026
841	0.028136873207494084	-1.0652713614967204
842	0.03404860082383169	-0.9843732024613415
843	0.026227715154285205	-1.0949321179021276
844	0.028213290085409598	-1.0643613588579544
845	0.028381833691680597	-1.0620059669404756
846	0.02673121359881389	-1.089307956610994
847	0.031696651353569666	-1.013190954432363
848	0.02865608150246274	-1.0594783050946988
849	0.0250355963289116	-1.1182401796564665
850	0.023416395936924825	-1.1481344242013523
851	0.023202855153618238	-1.1507905305263189
852	0.025401970868049226	-1.1137335409336646
853	0.02312643827570272	-1.1519011674342852
854	0.02673121359881389	-1.089307956610994
855	0.02228498413902678	-1.1741036516528378
856	0.028640371652022777	-1.060016250169769
857	0.027738210487871284	-1.0782735287131473
858	0.03290147917549368	-1.0024873223671211
859	0.025172720234302674	-1.1167998322294304
860	0.0309923211222848	-1.028035727135154
861	0.0361555898099072	-0.959913313603008
862	0.032687938392187095	-1.0043849870046135
863	0.027524669704564696	-1.0805339370384706
864	0.027524669704564696	-1.0805339370384706
865	0.029220286974466988	-1.0539355730668554
866	0.030702363461062695	-1.030889447326371
867	0.025615511651355814	-1.1112940630421264
868	0.03338926776958242	-0.9984026974091584
869	0.03452067956748046	-0.9809030939185027
870	0.03303860308088475	-1.0013835417346946
871	0.02588975946213796	-1.108463612835094
872	0.029220286974466988	-1.0539355730668554
873	0.018390251154693504	-1.2562461405168461
874	0.013226982467071104	-1.403293776802998
875	0.03112944502767587	-1.0268651561248552
876	0.013150565589155588	-1.4052822236749067
877	0.023629936720231417	-1.1454944636894901
878	0.013150565589155588	-1.4052822236749067
879	0.016541800128960175	-1.3025678239994003
880	0.011241407535946706	-1.4730275848913803
881	0.02057365701868453	-1.2102950976387659
882	0.018664498965475645	-1.2522993081621294
883	0.011241407535946706	-1.4730275848913803
884	0.013364106372462175	-1.400521386962348
885	0.01683175779018228	-1.2972485172190586
886	0.013150565589155588	-1.4052822236749067
887	0.007285967524137869	-1.6568839593132387
888	0.01505972364236447	-1.3466923101689614
889	0.010677202063942454	-1.4877296303412915
890	0.013150565589155588	-1.4052822236749067
891	0.010677202063942454	-1.4877296303412915
892	0.013150565589155588	-1.4052822236749067
893	0.010677202063942454	-1.4877296303412915
894	0.01505972364236447	-1.3466923101689614
895	0.008981584794040163	-1.5641227939980566
896	0.007423091429528941	-1.6519254651356547
897	0.008981584794040163	-1.5641227939980566
898	0.012525653089675784	-1.4186551070902054
899	0.007209550646222351	-1.6604558243339633
900	0.012525653089675784	-1.4186551070902054
901	0.008905167916124645	-1.5670054291966031
902	0.012525653089675784	-1.4186551070902054
903	0.007209550646222351	-1.6604558243339633
904	0.010830035819773489	-1.482936851342172
905	0.008981584794040163	-1.5641227939980566
906	0.014511228020800184	-1.356569398558738
907	0.008981584794040163	-1.5641227939980566
908	0.012739193872982372	-1.4137462316420069
909	0.008981584794040163	-1.5641227939980566
910	0.014648351926191254	-1.354078987408141
911	0.00884446088864909	-1.5681694099123542
912	0.016420386074009065	-1.3038342779071075
913	0.010753618941857973	-1.4853266293675687
914	0.016557509979400135	-1.301627909243205
915	0.014434811142884666	-1.3583546034421308
916	0.016557509979400135	-1.301627909243205
917	0.012739193872982372	-1.4137462316420069
918	0.014648351926191254	-1.354078987408141
919	0.014511228020800184	-1.356569398558738
920	0.0126020699675913	-1.4166046256911298
921	0.01817671037138691	-1.2596559773596538
922	0.015993304507395886	-1.3114808290043027
923	0.016191135440262513	-1.3085937575109587
924	0.019674496708422577	-1.2224355651508703
925	0.014495518170360218	-1.3576362240591502
926	0.019598079830507067	-1.2237457025377163
927	0.014281977387053632	-1.3619471799029648
928	0.019598079830507067	-1.2237457025377163
929	0.016054011534871442	-1.3108358927119432
930	0.01768892177729818	-1.267139414248373
931	0.017963169588080325	-1.2630927983340754
932	0.0247456386676895	-1.121755348260143
933	0.01591688762948037	-1.3130896634973193
934	0.01782604568268925	-1.2651113931755262
935	0.03343726580050755	-0.9904648084257107
936	0.01782604568268925	-1.2651113931755262
937	0.036401418773698964	-0.9513770536427699
938	0.03491934228710326	-0.970481328059569
939	0.01981162061381365	-1.2206054953135603
940	0.03682850034031213	-0.948023441605691
941	0.024822055545605015	-1.1207191007681994
942	0.028426830868716186	-1.0621833704444816
943	0.0406468164467299	-0.9063174492434543
944	0.04234243371663219	-0.888329547816979
945	0.033513682678423064	-0.9896986685743034
946	0.04050969254133883	-0.9072040091929197
947	0.04234243371663219	-0.888329547816979
948	0.03889049214935206	-0.9253478984820573
949	0.04050969254133883	-0.9072040091929197
950	0.040433275663423314	-0.9078375098825124
951	0.033803640339645176	-0.9871024008753522
952	0.04234243371663219	-0.888329547816979
953	0.03204731604226733	-1.0101282454761853
954	0.025264846962658155	-1.115163738048181
955	0.04970481811868558	-0.8194811624298116
956	0.025264846962658155	-1.115163738048181
957	0.044404425525672114	-0.8685006428546775
958	0.027174005015867034	-1.0841379115152088
959	0.042708808255769816	-0.885669639013329
960	0.027250421893782555	-1.0831875496201886
961	0.03762195644606294	-0.9416682738247149
962	0.032687938392187095	-1.0043849870046135
963	0.025264846962658155	-1.115163738048181
964	0.03290147917549368	-1.0024873223671211
965	0.036171299660347156	-0.9594860554556404
966	0.03290147917549368	-1.0024873223671211
967	0.036171299660347156	-0.9594860554556404
968	0.03276435527010261	-1.0035939154614504
969	0.03071807331150266	-1.0303863771473938
970	0.025478387745964743	-1.1127162359780258
971	0.027113297988391485	-1.0845204610409303
972	0.025478387745964743	-1.1127162359780258
973	0.025417680718489186	-1.1131248177677853
974	0.027250421893782555	-1.0831875496201886
975	0.025417680718489186	-1.1131248177677853
976	0.027250421893782555	-1.0831875496201886
977	0.02159936461207142	-1.182386042562645
978	0.021797195544938048	-1.1802395302235453
979	0.02512772305726708	-1.1165986605829252
980	0.021797195544938048	-1.1802395302235453
981	0.012799900900457926	-1.4129302194317668
982	0.01437410411540911	-1.359074173086874
983	0.012662776995066856	-1.4157832301163182
984	0.016130428412786956	-1.3092353703118873
985	0.014084146454187004	-1.3652130592871605
986	0.024853475246484933	-1.1194828075434733
987	0.016130428412786956	-1.3092353703118873
988	0.019598079830507067	-1.2237457025377163
989	0.019537372803031503	-1.2242733793493665
990	0.02144653085624039	-1.1847784661293672
991	0.025325553990133712	-1.114753234452337
992	0.02144653085624039	-1.1847784661293672
993	0.023339979059009308	-1.1492382806687051
994	0.019750913586338098	-1.2211293681750994
995	0.019658786857982617	-1.2232186660863744
996	0.017978879438520286	-1.2622344684198106
997	0.014358394264969147	-1.3601471768634248
998	0.025478387745964743	-1.1127162359780258
999	0.016130428412786956	-1.3092353703118873
1000	0.023782770476062448	-1.1433084274680532
1001	0.016054011534871442	-1.3108358927119432
1002	0.018390251154693504	-1.2562461405168461
1003	0.016130428412786956	-1.3092353703118873
1004	0.014434811142884666	-1.3583546034421308
1005	0.01817671037138691	-1.2596559773596538
1006	0.014495518170360218	-1.3576362240591502
1007	0.006935302835440207	-1.670630265460248
1008	0.014571935048275739	-1.3558539636492575
1009	0.006935302835440207	-1.670630265460248
1010	0.012662776995066856	-1.4157832301163182
1011	0.005239685565537915	-1.7931281336316762
1012	0.014358394264969147	-1.3601471768634248
1013	0.005239685565537915	-1.7931281336316762
1014	0.00685888595752469	-1.674317484532778
1015	0.0086309201053425	-1.575191385618566
1016	0.0086309201053425	-1.575191385618566
1017	0.005163268687622398	-1.7980236665103648
1018	0.006935302835440207	-1.670630265460248
1019	0.005300392593013469	-1.7911759970703984
1020	0.005239685565537915	-1.7931281336316762
1021	0.016343969196093548	-1.3054149826685948
1022	0.005239685565537915	-1.7931281336316762
1023	0.01811600334391136	-1.2602291705708901
1024	0.005239685565537915	-1.7931281336316762
1025	0.021660071639546977	-1.1819068556781906
1026	0.00685888595752469	-1.674317484532778
1027	0.021660071639546977	-1.1819068556781906
1028	0.00685888595752469	-1.674317484532778
1029	0.02356922969275586	-1.1459350928705279
1030	0.008707336983258018	-1.5722540857971112
1031	0.02356922969275586	-1.1459350928705279
1032	0.019750913586338098	-1.2211293681750994
1033	0.021950029300769086	-1.1778719126751116
1034	0.019750913586338098	-1.2211293681750994
1035	0.021950029300769086	-1.1778719126751116
1036	0.021660071639546977	-1.1819068556781906
1037	0.01826883709974239	-1.257384301222813
1038	0.02356922969275586	-1.1459350928705279
1039	0.016343969196093548	-1.3054149826685948
1040	0.025478387745964743	-1.1127162359780258
1041	0.021644361789107017	-1.1826201259573024
1042	0.018100293493471396	-1.261083542503118
1043	0.028869622285769333	-1.0573246077781497
1044	0.016191135440262513	-1.3085937575109587
1045	0.025478387745964743	-1.1127162359780258
1046	0.018100293493471396	-1.261083542503118
1047	0.023706353598146934	-1.1444000701441543
1048	0.022071443355720196	-1.1769239606869522
1049	0.019795910763373687	-1.2213853003314885
1050	0.019795910763373687	-1.2213853003314885
1051	0.012799900900457926	-1.4129302194317668
1052	0.017536088021467142	-1.2700491250345298
1053	0.01470905895366681	-1.3533676399880037
1054	0.019735203735898137	-1.221910115256164
1055	0.017536088021467142	-1.2700491250345298
1056	0.019735203735898137	-1.221910115256164
1057	0.012525653089675784	-1.4186551070902054
1058	0.014007729576271485	-1.3670342259649984
1059	0.01782604568268925	-1.2651113931755262
1060	0.014007729576271485	-1.3670342259649984
1061	0.014434811142884666	-1.3583546034421308
1062	0.012098571523062604	-1.4286425174294652
1063	0.01803958646599584	-1.2616586242022803
1064	0.0137941887929649	-1.3714399662205128
1065	0.01626755231817803	-1.3070014617558687
1066	0.016054011534871442	-1.3108358927119432
1067	0.0137941887929649	-1.3714399662205128
1068	0.014068436603747042	-1.3663013571607017
1069	0.0137941887929649	-1.3714399662205128
1070	0.013931312698355972	-1.3688630616777868
1071	0.013870605670880415	-1.3696002697962668
1072	0.008768044010733571	-1.571079120698511
1073	0.010326537375244796	-1.4969936708463836
1074	0.010540078158551382	-1.4911209728408767
1075	0.010326537375244796	-1.4969936708463836
1076	0.012235695428453675	-1.4257040565525239
1077	0.010326537375244796	-1.4969936708463836
1078	0.010326537375244796	-1.4969936708463836
1079	0.010402954253160311	-1.494539006404567
1080	0.0137941887929649	-1.3714399662205128
1081	0.010326537375244796	-1.4969936708463836
1082	0.014571935048275739	-1.3558539636492575
1083	0.017261840210685	-1.2741613899545847
1084	0.015566222940782712	-1.3192644282495776
1085	0.014571935048275739	-1.3558539636492575
1086	0.012022154645147089	-1.4307507697551973
1087	0.014571935048275739	-1.3558539636492575
1088	0.01584047075156485	-1.3147044800501142
1089	0.011027866752640116	-1.4786590830550814
1090	0.014068436603747042	-1.3663013571607017
1091	0.007636632212835529	-1.6435594356486425
1092	0.01597759465695593	-1.3124423354046624
1093	0.009408666360653338	-1.5505357429125768
1094	0.009408666360653338	-1.5505357429125768
1095	0.016191135440262513	-1.3085937575109587
1096	0.016191135440262513	-1.3085937575109587
1097	0.009408666360653338	-1.5505357429125768
1098	0.009408666360653338	-1.5505357429125768
1099	0.013013441683764516	-1.4080852711137293
1100	0.007285967524137869	-1.6568839593132387
1101	0.009408666360653338	-1.5505357429125768
1102	0.009408666360653338	-1.5505357429125768
1103	0.00905800167195568	-1.5612591662348712
1104	0.011317824413862221	-1.470704356940783
1105	0.012739193872982372	-1.4137462316420069
1106	0.021797195544938048	-1.1802395302235453
1107	0.009195125577346752	-1.5572761361808274
1110	0.016130428412786956	-1.3092353703118873
1111	0.007209550646222351	-1.6604558243339633
1112	0.008981584794040163	-1.5641227939980566
1113	0.008905167916124645	-1.5670054291966031
1114	0.007209550646222351	-1.6604558243339633
1115	0.010677202063942454	-1.4877296303412915
1116	0.010677202063942454	-1.4877296303412915
1117	0.007209550646222351	-1.6604558243339633
1118	0.010753618941857973	-1.4853266293675687
1119	0.007209550646222351	-1.6604558243339633
1120	0.005239685565537915	-1.7931281336316762
1121	0.007072426740831281	-1.6655132503425802
1122	0.0053768094709289865	-1.7863566250315497
1123	0.008783753861173535	-1.569336518673621
1124	0.0017720341478178105	-2.265408425224945
1125	0.008783753861173535	-1.569336518673621
1126	0.0017720341478178105	-2.265408425224945
1127	0.012388529184284713	-1.4215461015320119
1128	0.0034676514177201037	-1.9716602611242293
1129	0.0106164950364669	-1.4886991861524188
1130	0.0034676514177201037	-1.9716602611242293
1131	0.019598079830507067	-1.2237457025377163
1132	0.01790246256060477	-1.263670548577406
1133	0.0034676514177201037	-1.9716602611242293
1134	0.006935302835440207	-1.670630265460248
1135	0.019674496708422577	-1.2224355651508703
1136	0.008707336983258018	-1.5722540857971112
1137	0.019674496708422577	-1.2224355651508703
1138	0.010402954253160311	-1.494539006404567
1139	0.021720778667022534	-1.181428196930811
1140	0.010402954253160311	-1.494539006404567
1141	0.02349281281484034	-1.147033366320135
1142	0.021797195544938048	-1.1802395302235453
1143	0.012312112306369192	-1.4236201030050848
1144	0.02356922969275586	-1.1459350928705279
1145	0.01782604568268925	-1.2651113931755262
1146	0.02201073632824464	-1.177397678039479
1147	0.019948744519204722	-1.2187831048433269
1148	0.016496802951924582	-1.3022593055900398
1149	0.027174005015867034	-1.0841379115152088
1150	0.012952734656288961	-1.4088922221428375
1151	0.025478387745964743	-1.1127162359780258
1152	0.023843477503538005	-1.1428704538833394
1153	0.014724768804106772	-1.3523112360367038
1154	0.016420386074009065	-1.3038342779071075
1155	0.02214786023363571	-1.1757475417970873
1156	0.02214786023363571	-1.1757475417970873
1157	0.00905800167195568	-1.5612591662348712
1158	0.010967159725164563	-1.4796085770867837
1159	0.02214786023363571	-1.1757475417970873
1160	0.007285967524137869	-1.6568839593132387
1161	0.01826883709974239	-1.257384301222813
1162	0.014450520993324625	-1.357286013984734
1163	0.00905800167195568	-1.5612591662348712
1164	0.009134418549871196	-1.558414296886794
1165	0.00905800167195568	-1.5612591662348712
1166	0.00905800167195568	-1.5612591662348712
1167	0.010967159725164563	-1.4796085770867837
1168	0.007148843618746796	-1.6618997208490296
1169	0.009195125577346752	-1.5572761361808274
1170	0.01626755231817803	-1.3070014617558687
1171	0.008920877766564606	-1.565279064100849
1172	0.02326356218109379	-1.1503449499849245
1173	0.008920877766564606	-1.565279064100849
1174	0.010830035819773489	-1.482936851342172
1175	0.02326356218109379	-1.1503449499849245
1176	0.014434811142884666	-1.3583546034421308
1177	0.02326356218109379	-1.1503449499849245
1178	0.032382270880525026	-1.0075637618469777
1179	0.012799900900457926	-1.4129302194317668
1180	0.032245146975133955	-1.0086833825131643
1181	0.012799900900457926	-1.4129302194317668
1182	0.014358394264969147	-1.3601471768634248
1183	0.032245146975133955	-1.0086833825131643
1184	0.020085868424595796	-1.2169683295608307
1185	0.033803640339645176	-0.9871024008753522
1186	0.028716788529938295	-1.0591171811994435
1187	0.023690643747706974	-1.1450542811116524
1188	0.02674692344925386	-1.088732502252632
1189	0.028853912435329365	-1.0578598901083491
1190	0.025051306179351567	-1.1176251114262241
1191	0.03054952970523166	-1.032575956841555
1192	0.023142148126142684	-1.1512365686971682
1193	0.026807630476729415	-1.088346226145896
1194	0.028503247746631707	-1.0612798086024207
1195	0.023218565004058198	-1.1501276279252834
1196	0.0373477086352808	-0.9435940608724767
1197	0.02117228304545825	-1.188154781298386
1198	0.03388005721756069	-0.9863421645830155
1199	0.02286790031536054	-1.1543610311730257
1200	0.01932383201972492	-1.2274403172063983
1201	0.028152583057934045	-1.0647268716645433
1202	0.024624224612738384	-1.1225901073411035
1203	0.020805908506320622	-1.1935090107405857
1204	0.026045594071858535	-1.0961097253369614
1205	0.019384539047200472	-1.2269087807980181
1206	0.03311802081268981	-0.9924690154229424
1207	0.024624224612738384	-1.1225901073411035
1208	0.02115657319501828	-1.1888783957375464
1209	0.0365092553524944	-0.9498406627560099
1210	0.02109586616754273	-1.189365341220291
1211	0.04420659459280549	-0.8695464328382755
1212	0.0459786287406233	-0.8524329857096419
1213	0.0227150665595295	-1.1566035607518894
1214	0.046192169523929884	-0.8510947046582531
1215	0.03000103408366737	-1.0373398627812929
1216	0.05679295470995682	-0.7613351785020717
1217	0.03346868550138748	-0.9895485304018127
1218	0.03551496745998744	-0.9650942242700519
1219	0.05162968602233442	-0.8032010980879415
1220	0.03721058472988972	-0.9445601662027522
1221	0.05388950876424097	-0.785971543614413
1222	0.03543855058207191	-0.9658181308067108
1223	0.05969339980178314	-0.7425275173554859
1224	0.04455725928150315	-0.8673440551071355
1225	0.05763140799274321	-0.7572778967481276
1226	0.057357160181961075	-0.758536487366026
1227	0.05191964368355653	-0.8015094711505288
1228	0.06988281327163685	-0.6726338263652929
1229	0.05184322680564101	-0.8020060452978082
1230	0.05198035071103208	-0.8013100513612231
1231	0.06281038653080558	-0.719189747069028
1232	0.04639000045679651	-0.8500923659922548
1233	0.06294751043619665	-0.7186145064443078
1234	0.06273396965289006	-0.7196005386152681
1235	0.037698373323978455	-0.9409834920252782
1236	0.06252042886958348	-0.7205888145916798
1237	0.04299876591699193	-0.883625094605643
1238	0.039531114499271824	-0.9206176328545204
1239	0.055524419006667707	-0.7724558564291217
1240	0.030412405799840586	-1.033762043222768
1241	0.05729645315448551	-0.7587171986765874
1242	0.02488276257308057	-1.1203033149358772
1243	0.044786509915249705	-0.8656149283529678
1244	0.02318714530317827	-1.151454446522054
1245	0.028350413990800672	-1.0630888160922718
1246	0.024669221789773977	-1.1227940742032527
1247	0.028273997112885158	-1.0639961534171711
1248	0.01936882919676051	-1.2276999967136608
1249	0.024669221789773977	-1.1227940742032527
1250	0.026578379842982863	-1.0912378303780994
1251	0.026227715154285205	-1.0949321179021276
1252	0.027923332424187496	-1.067464930698864
1253	0.028273997112885158	-1.0639961534171711
1254	0.01767321192685822	-1.2680075028869409
1255	0.022760063736565098	-1.1568241484952766
1256	0.022622939831174027	-1.1584037996486514
1257	0.03018315516609404	-1.0363111239288474
1258	0.03209231321930292	-1.0102856707595367
1259	0.022622939831174027	-1.1584037996486514
1260	0.032168730097218434	-1.0094837877004799
1261	0.023050021397787206	-1.1530146518976978
1262	0.028350413990800672	-1.0630888160922718
1263	0.021354404127884908	-1.1866996346773102
1264	0.026654796720898377	-1.090271821523267
1265	0.023279272031533755	-1.1496827266466219
1266	0.021370113978324872	-1.1859796383637982
1267	0.021354404127884908	-1.1866996346773102
1268	0.0212329900729338	-1.1876691904884376
1269	0.016191135440262513	-1.3085937575109587
1270	0.023142148126142684	-1.1512365686971682
1271	0.016191135440262513	-1.3085937575109587
1272	0.02844254071915615	-1.0616427360006186
1273	0.01237281933384475	-1.422785343924124
1274	0.012098571523062604	-1.4286425174294652
1275	0.037774790201893976	-0.9402997882685181
1276	0.01932383201972492	-1.2274403172063983
1277	0.046405710307236475	-0.8497605348623377
1278	0.01784175553312921	-1.2642490684368677
1279	0.042800934984125294	-0.8847079924170929
1280	0.0212329900729338	-1.1876691904884376
1281	0.046192169523929884	-0.8510947046582531
1282	0.028869622285769333	-1.0573246077781497
1283	0.05363097080389879	-0.787029044448295
1284	0.030778780338978212	-1.030048642205883
1285	0.06210905715341025	-0.7223247165193226
1286	0.06181909949218815	-0.7237339362592121
1287	0.05398163549259644	-0.7852069758640836
1288	0.06218547403132577	-0.7219113413522253
1289	0.06629374779896564	-0.6953282199116567
1290	0.06274967950333002	-0.7193548028607049
1291	0.07075568710919272	-0.6650794229204106
1292	0.06939502467754811	-0.6745582667794634
1293	0.06495179607165054	-0.7011238906330399
1294	0.07054214632588612	-0.6659509859243468
1295	0.06916577404380157	-0.6756711823828985
1296	0.07440545960933949	-0.6437365298321587
1297	0.059925651289419235	-0.7367371838301425
1298	0.049309156252952326	-0.821351271437424
1299	0.07249630155613061	-0.6547364559598238
1300	0.07915735658078867	-0.6156710054554458
1301	0.04599433859106326	-0.8520993620444616
1302	0.04797991352218766	-0.8343595742846401
1303	0.05949856972280604	-0.7387958207008986
1304	0.04952269703625892	-0.820105289384017
1305	0.05603091830508594	-0.7649742346370361
1306	0.051492562116943356	-0.8039001316413158
1307	0.056381582993783604	-0.763242206426921
1308	0.06030560330471252	-0.7354524156047447
1309	0.0548995065071879	-0.7755338484803881
1310	0.05479166992839246	-0.7765617245989745
1311	0.051508271967383314	-0.8036017709335227
1312	0.058533569156894706	-0.7484636249473187
1313	0.0462685864018454	-0.8505387452727304
1314	0.06539245511441939	-0.6997822941358621
1315	0.0482541613329698	-0.8328613125840427
1316	0.06533174808694385	-0.6999401350937521
1317	0.04987336172495658	-0.8181393551743559
1318	0.059741397832708265	-0.7381057886778545
1319	0.06739373989598375	-0.6869871782730279
1320	0.062291178235836915	-0.7218263426583342
1321	0.05664012095412579	-0.7622410036611862
1322	0.0633618830062594	-0.7126444887221518
1323	0.058609986034810234	-0.748024618928626
1324	0.0459786287406233	-0.8524329857096419
1325	0.05833573822402808	-0.749256639426376
1326	0.04216031263420553	-0.8890609815129144
1327	0.059817814710623786	-0.7376771238907872
1328	0.040464695364303235	-0.9070798412598882
1329	0.06320904925042838	-0.7134541542051228
1330	0.03685992004119207	-0.9471923889709835
1331	0.06675311754606399	-0.6897431155456374
1332	0.0615898488584416	-0.7249804718435043
1333	0.02978749330036078	-1.03939647028603
1334	0.02978749330036078	-1.03939647028603
1335	0.050561982105801484	-0.8092261920209306
1336	0.022791483437445022	-1.155480848519094
1337	0.040464695364303235	-0.9070798412598882
1338	0.03855553731109435	-0.9274690054891511
1339	0.0106164950364669	-1.4886991861524188
1340	0.03855553731109435	-0.9274690054891511
1341	0.0106164950364669	-1.4886991861524188
1342	0.007148843618746796	-1.6618997208490296
1343	0.03331585174555645	-0.9910816330111244
1344	0.007148843618746796	-1.6618997208490296
1345	0.03162023447565415	-1.0139997181212144
1346	0.005239685565537915	-1.7931281336316762
1347	0.02144653085624039	-1.1847784661293672
1348	0.0016956172699022934	-2.280096268175837
1349	0.015993304507395886	-1.3114808290043027
1350	0.019674496708422577	-1.2224355651508703
1351	0.0034676514177201037	-1.9716602611242293
1352	0.0034676514177201037	-1.9716602611242293
1353	0.007148843618746796	-1.6618997208490296
1354	0.0034676514177201037	-1.9716602611242293
1355	0.007148843618746796	-1.6618997208490296
1356	0.005163268687622398	-1.7980236665103648
1357	0.00884446088864909	-1.5681694099123542
1358	0.005163268687622398	-1.7980236665103648
1359	0.00884446088864909	-1.5681694099123542
1360	0.005163268687622398	-1.7980236665103648
1361	0.005239685565537915	-1.7931281336316762
1364	0.04370009529438725	-0.8790874412412255
1365	0.03976036513301837	-0.9186633485237224
1366	0.04751841140080501	-0.8432576509359749
1367	0.03401718112295177	-0.9852786150150075
1368	0.037484832540671864	-0.9426300999125388
1369	0.05106247969644063	-0.8115817256105288
1370	0.042587394200818716	-0.8861541463541276
1371	0.04751841140080501	-0.8432576509359749
1372	0.0356520913653785	-0.964081397511545
1373	0.046740665145494166	-0.8479862324625165
1374	0.043135889822383	-0.8827853395953306
1375	0.0373477086352808	-0.9435940608724767
1376	0.044907923970200804	-0.8651527896620379
1377	0.04110531771422301	-0.9025434076408798
1378	0.04703062280671628	-0.8461112466563666
1379	0.04471009303733418	-0.8661905393373596
1380	0.04095248395839197	-0.903797780965984
1381	0.047107039684631806	-0.8455616263391383
1382	0.04151668943039622	-0.8999173851354008
1383	0.037561249418587385	-0.9419438010545352
1386	0.04203889857925442	-0.8895492892479744
1387	0.02774121134176083	-1.0685702741322858
1388	0.03305731378521426	-0.9927787447768007
1389	0.04735500102270785	-0.8379110401724379
1390	0.03305731378521426	-0.9927787447768007
1391	0.028244709786289523	-1.0632753361253318
1392	0.03305731378521426	-0.9927787447768007
1393	0.02315785797658264	-1.150572985438488
1394	0.03305731378521426	-0.9927787447768007
1395	0.02689975720508489	-1.0868137048720399
1396	0.03313373066312977	-0.9920085156385602
1397	0.03249010745932047	-1.0058155966225095
1398	0.026045594071858535	-1.0961097253369614
1399	0.03426214160713827	-0.9825608179144432
1400	0.030657366284027102	-1.0307243749374428
1401	0.02144653085624039	-1.1847784661293672
1402	0.02343210578736479	-1.14747556041663
1403	0.039715367955982774	-0.9185358611627429
1404	0.04509217742691177	-0.8633200833244464
1405	0.02343210578736479	-1.14747556041663
1406	0.041318858497529594	-0.9010417324384538
1407	0.03050453252819607	-1.0324102422980326
1408	0.03954682434971179	-0.9202273197365325
1409	0.03227656667601388	-1.0077278923254265
1410	0.04661925109054307	-0.8484304511393395
1411	0.03751625224155179	-0.9418092943061981
1412	0.045060757726031846	-0.864005071720054
1413	0.03595775887704057	-0.9612044727558293
1414	0.046466417334712025	-0.8495376874466565
1415	0.03977607498345834	-0.9182747870485188
1416	0.04278522513368533	-0.8850676411133936
1417	0.03771408317441841	-0.9405744483893129
1418	0.03530142667668084	-0.9668350206995896
1419	0.04079965020256093	-0.9050557877964096
1420	0.051279021333636765	-0.8051004150158919
1421	0.03365080658381414	-0.9886268775466193
1422	0.05162968602233442	-0.8032010980879415
1423	0.03372722346172966	-0.9878639703019778
1426	0.03421501205581839	-0.9839139779506122
1427	0.06458242067862338	-0.7070148868963513
1428	0.06288680340872109	-0.7187793437161625
1429	0.03966823840466289	-0.9197032926074903
1430	0.04130314864708964	-0.9014151709680301
1431	0.07547316352587242	-0.6396115099397676
1432	0.056012207600756446	-0.7700461771832087
1433	0.03940970044432071	-0.9211427650722658
1434	0.048939780859925154	-0.8291381170632836
1435	0.04500005069855628	-0.8642354697500048
1436	0.043623678416471724	-0.879681200859994
1437	0.043304433428654	-0.8812333487224684
1438	0.0457463772529872	-0.8600063458417092
1439	0.04839128523836087	-0.8321141155922249
1440	0.03812545489059163	-0.9377088878417368
1441	0.060687687694290095	-0.7333263076947707
1442	0.06253613872002343	-0.72034251916539
1443	0.039897489038409444	-0.9177531091793456
1444	0.04874194992705854	-0.8300931901587221
1445	0.06386538145078809	-0.7103034198365666
1446	0.039836782010933894	-0.9180138697835037
1447	0.05841215510194359	-0.748816831463832
1448	0.050651107980267424	-0.8137232387883558
1449	0.05521875149500564	-0.7743165387347759
1450	0.05352313422510335	-0.7880845238640254
1451	0.05234672525016971	-0.7991318985148155
1452	0.046023625917658885	-0.8525424708690587
1453	0.05610433432911192	-0.7693091145989562
1454	0.04454154943106318	-0.8676896024066785
1455	0.05694578846578785	-0.7604312387265421
1456	0.05509733744005454	-0.7746914188947898
1457	0.04941486045746347	-0.8212444050205613
1458	0.04943057030790343	-0.8209338919933188
1459	0.038814075271436536	-0.9260084466641146
1460	0.049217029524596854	-0.8221822569832331
1461	0.03527000697580091	-0.9677045623728907
1462	0.03025957204400956	-1.035459766859126
1463	0.04058610941925435	-0.906571431238149
1464	0.029908907355311893	-1.0387071195547684
1465	0.03181806540852078	-1.0125419391881965
1466	0.03692062706866762	-0.9469135127793398
1467	0.029985324233227407	-1.0378510572205295
1468	0.04906419576876581	-0.823224477527272
1469	0.035225009798765326	-0.9675618371513716
1470	0.04021973488011673	-0.9093629095310137
1471	0.03331585174555645	-0.9910816330111244
1472	0.04361096941992131	-0.8738643464770148
1473	0.02822899993584956	-1.0638180080200639
1474	0.04339742863661472	-0.8752747813214286
1475	0.03368222628469406	-0.9877144649487479
1476	0.041915352150019014	-0.8912510291843707
1477	0.03771408317441841	-0.9405744483893129
1478	0.043687386297836826	-0.873278481209735
1479	0.034170014878782795	-0.9837658259816185
1480	0.04906419576876581	-0.823224477527272
1481	0.039897489038409444	-0.9177531091793456
1482	0.047122749535071756	-0.8452332377123033
1483	0.05276109782023247	-0.7919557990380086
1484	0.04698562562968068	-0.8460033706561539
1485	0.05332530329223672	-0.7889533640833257
1486	0.055250171195885565	-0.7737592778499874
1487	0.05214889431730308	-0.800023146356671
1488	0.0502397362640942	-0.8158753641530879
1489	0.06224618105880133	-0.7217453112561203
1490	0.04671137781889854	-0.8475477457149215
1491	0.06586666623235247	-0.6971992339335633
1492	0.06253613872002343	-0.72034251916539
1493	0.03580492512120954	-0.9626405529134249
1494	0.06621733092105013	-0.695717040261344
1495	0.04657425391350747	-0.8483219975946186
1496	0.06615662389357456	-0.6958734103630354
1497	0.057251455977449926	-0.7586289840462528
1498	0.06608020701565905	-0.6962627193428143
1499	0.047919206494712104	-0.8345747660564344
1500	0.05694578846578785	-0.7604312387265421
1501	0.05873353246404563	-0.7468002688606372
1502	0.05518946416841001	-0.7739464371230753
1503	0.0548995065071879	-0.7755338484803881
1504	0.0568850814383123	-0.7606127403366374
1505	0.05511304729049449	-0.7744124584561807
1508	0.0	-4.0
1509	0.0	-4.0
1510	0.0	-4.0
1511	0.0	-4.0
1512	0.0	-4.0
1513	0.0	-4.0
1514	0.0	-4.0
1515	0.003681192201026693	-1.9543712273646663
1516	0.007362384402053386	-1.653341231700685
1517	0.0	-4.0
1518	0.007362384402053386	-1.653341231700685
1519	0.0	-4.0
1520	0.0	-4.0
1521	0.00905800167195568	-1.5612591662348712
1522	0.0	-4.0
1523	0.010830035819773489	-1.482936851342172
1524	0.0	-4.0
1525	0.016130428412786956	-1.3092353703118873
1526	0.03423072190625836	-0.9834624559842584
1527	0.0019091580532088822	-2.2456194269766048
1528	0.03931757371596523	-0.9221886704223933
1529	0.005513933376320058	-1.7796890787190627
1530	0.007285967524137869	-1.6568839593132387
1531	0.04093677410795201	-0.9041735979144646
1532	0.01817671037138691	-1.2596559773596538
1533	0.03902761605474312	-0.9244235556041402
1534	0.021644361789107017	-1.1826201259573024
1535	0.045902211862707785	-0.8529913768542549
1536	0.04781136991591666	-0.8357525255222831
1537	0.021644361789107017	-1.1826201259573024
1538	0.0500711926578232	-0.8172101839924854
1539	0.035422840731631954	-0.9662516672066924
1540	0.04610004279557441	-0.8519846562337167
1541	0.046466417334712025	-0.8495376874466565
1542	0.046466417334712025	-0.8495376874466565
1543	0.053248886414321205	-0.7894357792134565
1544	0.05502092056213901	-0.7751582407495953
1545	0.023202855153618238	-1.1507905305263189
1546	0.04794849382130773	-0.8350003419681297
1547	0.01981162061381365	-1.2206054953135603
1548	0.021720778667022534	-1.181428196930811
1549	0.0517668099277255	-0.8025031878800805
1550	0.03918044981057416	-0.9231082638109486
1551	0.012937024805848999	-1.4100958287759153
1552	0.013013441683764516	-1.4080852711137293
1553	0.03918044981057416	-0.9231082638109486
1554	0.003681192201026693	-1.9543712273646663
1555	0.02709758813795152	-1.0850903576385633
1558	0.007148843618746796	-1.6618997208490296
1559	0.021644361789107017	-1.1826201259573024
1560	0.0053768094709289865	-1.7863566250315497
1561	0.019735203735898137	-1.221910115256164
1564	0.4112854286298661	0.09829836905308975
1565	0.3847490451100293	0.06856747012760661
1566	0.39185589240563007	0.07727079523681764
1567	0.41502432700447883	0.1015051163061249
1568	0.3834228032331542	0.06761491249714331
1569	0.538725365390615	0.2152560839249697
1570	0.32693338366057517	-0.0019243092366470391
1571	0.4790319655888318	0.16454417470991017
1572	0.3278325439708371	-0.0011839571562646232
1573	0.4316926744165639	0.11909426904666953
1574	0.329925955480757	0.0015324523756974023
1575	0.40480862706191906	0.0912224838557073
1576	0.3521293895136943	0.028604109981440716
1577	0.43381537325307945	0.12110800895731333
1578	0.40282305213079467	0.08915443748411564
1579	0.4042468641301175	0.08861294275072508
1580	0.3745176353170296	0.057423135972784964
1581	0.46221836018929224	0.14738044867258202
1582	0.3465471733415222	0.02342752524203311
1583	0.5048528839414308	0.1859209804262187
1584	0.21517808304167055	-0.1842719830908289
1585	0.49316868498843097	0.17600838768205898
1586	0.2576703496602442	-0.10678106315514399
1587	0.49881974227014214	0.18086377208590823
1588	0.38671377696253995	0.0698661311985211
1589	0.5427520890521654	0.21777489615667003
1590	0.44947916631630985	0.13528304162298613
1591	0.5808325467657215	0.24712933888229735
1592	0.4631205213534437	0.1484880634915549
1593	0.504185975118805	0.1861274439622707
1594	0.5376945245690542	0.21357663836841356
1595	0.5021719813406902	0.18494040028672434
1596	0.5447983710107654	0.2193327878616683
1597	0.4627779907468095	0.1495500359507472
1598	0.598170803854322	0.2600559703801329
1599	0.3784709429545541	0.06168460833856798
1600	0.5514301387088278	0.22479846302696577
1601	0.39319571175866086	0.07811126762538881
1602	0.5761464900499217	0.24396032014083285
1603	0.39970393302748786	0.08547923420560734
1604	0.5222705587618365	0.20133609695935112
1605	0.4055685310925056	0.09160473299752558
1606	0.48055603839857364	0.1654029739855166
1607	0.3537703014639002	0.032227287373882633
1608	0.45660472431624016	0.1433807634530671
1609	0.31361214209086424	-0.019805074599680852
1610	0.3003978686203435	-0.038990823060069076
1611	0.4651592275436672	0.15154967144882672
1612	0.2595218015398671	-0.10263873623155459
1613	0.41221387626672373	0.0988366709155868
1614	0.21169472177351048	-0.19148919518997776
1615	0.3214780249374463	-0.009357309108473514
1616	0.37920155965854513	0.06214770700936076
1617	0.18714691403868766	-0.24548511536703432
1618	0.14399531436586469	-0.3593923655073017
1619	0.3816142161562826	0.06467266881560522
1620	0.11013096699874396	-0.4762013391525597
1621	0.30256556463389467	-0.03611254047518887
1622	0.07888010791611698	-0.6199814268134411
1623	0.26502002506574723	-0.09365611871948648
1624	0.05369167783137433	-0.786836162716975
1625	0.19012677686231902	-0.23810776754652724
1628	0.31653343026130437	-0.015273466775300608
1629	0.2851237357150673	-0.06189993532919826
1630	0.2887285110381784	-0.05646147009796048
1631	0.32776212880070066	0.0003779393460941291
1632	0.35154489927676313	0.030504368417743084
1633	0.2849709019592362	-0.0620807554307608
1634	0.36373259667429164	0.044710595087951825
1635	0.24281359017892026	-0.13101269246732244
1636	0.24534766073160896	-0.126995399041502
1637	0.27444953450501436	-0.07752395443351623
1638	0.20204322730295496	-0.2111214720754609
1639	0.26581861439967186	-0.09155577099627055
1640	0.26586361157670746	-0.0915747569663393
1641	0.2098199842750711	-0.19391074950661516
1642	0.2625037967377828	-0.09712146318240616
1643	0.19842574298329332	-0.21763035130692665
1644	0.19248472804036013	-0.2303409515072169
1645	0.2341983799240177	-0.14685195205510582
1646	0.17155740547908838	-0.2805107504119488
1647	0.23213638811497783	-0.1505469952669129
1648	0.22837877903603557	-0.15753655936459837
1649	0.22342905113171976	-0.16731314445672132
1650	0.21229334780028422	-0.1893194447790551
1651	0.2369939892909381	-0.14131006603277713
1652	0.21860373813624465	-0.17598954778168308
1653	0.21192697326114662	-0.18985333774145155
1654	0.19665370883547553	-0.2215383894257721
1655	0.20355972434432013	-0.2062648478075487
1656	0.22098497493310232	-0.17176890504119313
1657	0.2220421022273691	-0.1690006597279685
1658	0.21195839296202656	-0.18970819295358188
1659	0.21672386740963137	-0.17979916901570717
1660	0.24815897994896932	-0.12163764856371556
1661	0.22342991961132505	-0.16633905149316022
1662	0.2664885240761872	-0.09093571592966453
1663	0.23088443074173393	-0.15223597765534308
1664	0.2539471611360715	-0.11191248605123826
1665	0.22040505961065807	-0.17256167065681124
1666	0.2500524281517382	-0.11844703755313679
1667	0.2288381487831339	-0.15591018045412558
1668	0.2538414569315604	-0.11193335335464472
1669	0.2593239706070005	-0.10281785840044542
1670	0.25051092941923137	-0.11782970957770769
1671	0.2768150614514321	-0.0742118155126275
1672	0.22886656763012433	-0.15695048561857836
1673	0.28346040662565014	-0.06365811685883982
1674	0.25324583175867615	-0.11268476748418112
1675	0.27145396183094306	-0.08266427123160894
1676	0.2125225984340308	-0.18895596076474255
1677	0.25575061498476925	-0.1087527685867201
1678	0.27542511169319184	-0.07654946890584172
1679	0.20099123323686197	-0.21257833262096834
1680	0.2756386524764984	-0.07632496656771591
1681	0.18480009779659945	-0.24886838270237716
1682	0.26877976651897373	-0.0874251476233846
1683	0.20157414941319574	-0.21037699301251725
1684	0.22046489815852835	-0.17350286005069798
1685	0.18373239388006649	-0.2505412373273224
1686	0.20326676582920847	-0.20801468540048845
1687	0.20843303537072044	-0.19570506447843058
1688	0.22833678271288957	-0.15633839560669985
1689	0.18782495779726646	-0.2414606411281296
1690	0.23407996672295614	-0.14579250572156655
1691	0.15783963356403904	-0.31708420422925676
1692	0.24217510020328478	-0.13156578175991246
1693	0.16118587092680803	-0.3076964273891123
1694	0.1875507099864843	-0.24184402140534597
1695	0.230796568761947	-0.15197087494014208
1696	0.2220128149007735	-0.16890879596555763
1697	0.175101473774724	-0.2716093501474256
1698	0.20997495040518643	-0.1934221949979209
1699	0.19995494902120894	-0.21396336191640442
1700	0.21072427781350692	-0.19124162539599632
1701	0.19914491458541295	-0.21631320137600257
1702	0.19277381722197698	-0.2310157717392388
1703	0.22008794699712464	-0.17263365902513853
1704	0.23475200877375582	-0.14487219004218851
1705	0.17853683701195897	-0.2644200181519593
1706	0.17138799339321212	-0.2821679751196417
1707	0.23510267346245348	-0.1444561729315232
1708	0.1595636696809317	-0.3138730377420601
1709	0.2120976492417019	-0.18929682616328328
1710	0.1379193078918247	-0.3770005560391656
1711	0.18098091321057644	-0.2589113639984294
1712	0.19188736590826547	-0.23359417766697402
1713	0.12786701832736203	-0.41069611619283103
1714	0.17529843622798538	-0.2725860799793612
1715	0.12792772535483757	-0.41061501746122847
1716	0.1594265457755406	-0.3140994676041286
1717	0.15128341426428685	-0.3376942604976881
1718	0.1437839059568424	-0.35946615638347534
1719	0.15175549300793562	-0.33690901104354687
1720	0.122505918706873	-0.42925248432853
1721	0.14943496323855351	-0.34302688542156107
1722	0.11188942367040611	-0.46888036985953413
1723	0.18841758211626106	-0.24187796939303982
1724	0.20813707600171924	-0.1987056815781865
1725	0.12693643831622015	-0.4128420399190798
1726	0.11384657975454011	-0.4593569590843089
1727	0.20274455668035027	-0.21015293970564308
1728	0.1294735097227984	-0.40310909899935393
1729	0.22008281376895078	-0.17408763881319275
1730	0.14557251843470542	-0.35250396150048313
1731	0.22439191932334687	-0.1649841410354188
1732	0.15336198440337198	-0.33049877628668545
1733	0.2035860108170262	-0.20768482833281005
1734	0.186891376932235	-0.24434879673900683
1735	0.22427050526839573	-0.16507627477488393
1736	0.20807936982813321	-0.19746242138477177
1737	0.22468187698456896	-0.16459443345388491
1738	0.179331161597315	-0.26188142338935055
1739	0.2279202777685425	-0.15821303533569733
1740	0.21730378273207562	-0.17899309365402694
1741	0.15423485824092786	-0.32704638143217796
1742	0.21782299102704425	-0.17823599820737565
1743	0.15791605044195453	-0.3169215635227222
1744	0.20890211326047967	-0.19642479212902314
1745	0.13342894973460723	-0.3905323969117748
1746	0.16782821524713656	-0.29138244752390546
1747	0.2056187152994705	-0.20337327887437942
1748	0.16649897251637188	-0.2951813835657052
1749	0.20928419765005724	-0.1958091712784409
1750	0.12742422691030889	-0.4117875959948047
1751	0.15919729514179407	-0.3145844093163779
1752	0.16642255563845637	-0.29533608170899917
1753	0.13457307052905568	-0.38803336708251535
1754	0.13420669598991805	-0.38887732950920667
1755	0.14680876595750936	-0.34993341864381644
1756	0.14798517493244298	-0.3459741509957478
1757	0.14547952322674468	-0.3542834065360231
1758	0.16367281192817681	-0.3019579784933089
1759	0.12921197090856665	-0.40562686256227515
1760	0.14300615970153155	-0.36101265758666257
1761	0.1688517904662392	-0.2882248791598687
1762	0.17590850735663047	-0.27046619913931913
1763	0.13095258535550455	-0.3999053556128512
1764	0.16718546052293248	-0.2927947312108167
1765	0.1446703572705539	-0.35602431341224533
1766	0.16880466091491927	-0.28849807457742227
1767	0.156708221766141	-0.32081976096457343
1768	0.18374297050233265	-0.25219767935200177
1769	0.1798796572188793	-0.26107884489575367
1770	0.16017374080957678	-0.3115423027828658
1771	0.1794525756522661	-0.261766287069117
1772	0.1518641980663363	-0.3350977885234941
1773	0.17520717797923516	-0.27157921053306033
1774	0.1810560661938129	-0.25784941612335655
1775	0.13425169316695365	-0.38891497939665476
1776	0.19393238397218637	-0.22834470755457337
1777	0.14285332594570052	-0.3613727791049674
1778	0.11774131273887341	-0.44515730040080037
1779	0.1729443543834391	-0.27833047558896334
1780	0.17317360501718562	-0.27788435217145063
1781	0.14250266125700284	-0.3620585240817535
1782	0.1247687423026691	-0.4197263782421152
1783	0.16138070100578508	-0.3090756420099786
1784	0.15169778683434962	-0.3352008344434014
1785	0.13979704624415362	-0.3713832770607318
1786	0.14965150487574966	-0.34081254169021
1787	0.1502157103477539	-0.33974766361677183
1790	0.10726194160779758	-0.4859990487843138
1791	0.030428115650280554	-1.0332556364548275
1792	0.0987838552582861	-0.5223665937671446
1793	0.012525653089675784	-1.4186551070902054
1794	0.00905800167195568	-1.5612591662348712
1795	0.06751728632521915	-0.6859231617527655
1796	0.04458867898238308	-0.8666537842221553
1797	0.00905800167195568	-1.5612591662348712
1798	0.0016956172699022934	-2.280096268175837
1799	0.032063025892707285	-1.0096486455479474
1800	0.0016956172699022934	-2.280096268175837
1801	0.008768044010733571	-1.571079120698511
1802	0.0016956172699022934	-2.280096268175837
1803	0.007072426740831281	-1.6655132503425802
1804	0.0016956172699022934	-2.280096268175837
1805	0.003391234539804587	-1.979066272511856
1806	0.003391234539804587	-1.979066272511856
1807	0.0016956172699022934	-2.280096268175837
1810	0.01768892177729818	-1.267139414248373
1811	0.01591688762948037	-1.3130896634973193
1812	0.012449236211760265	-1.420715315592139
1813	0.01591688762948037	-1.3130896634973193
1814	0.005163268687622398	-1.7980236665103648
1815	0.01591688762948037	-1.3130896634973193
1816	0.01591688762948037	-1.3130896634973193
1817	0.0034676514177201037	-1.9716602611242293
1818	0.012449236211760265	-1.420715315592139
1819	0.0137941887929649	-1.3714399662205128
1820	0.010250120497329278	-1.4994622881325228
1821	0.014144853481662561	-1.364483254678599
1822	0.014144853481662561	-1.364483254678599
1823	0.00685888595752469	-1.674317484532778
1824	0.02143082100580043	-1.1854964721827115
1825	0.010677202063942454	-1.4877296303412915
1826	0.025112013206827124	-1.117212275795619
1827	0.008981584794040163	-1.5641227939980566
1828	0.02688404735464493	-1.087386620695531
1829	0.010753618941857973	-1.4853266293675687
1830	0.028793205407853812	-1.0582199696217642
1831	0.012449236211760265	-1.420715315592139
1832	0.03765337614694286	-0.9408492823228708
1833	0.014358394264969147	-1.3601471768634248
1834	0.03044382550072051	-1.0327498194921294
1835	0.012662776995066856	-1.4157832301163182
1836	0.014571935048275739	-1.3558539636492575
1837	0.02705259096091592	-1.0849033478335905
1838	0.027189714866307	-1.0835692625646198
1839	0.03071807331150266	-1.0303863771473938
1840	0.026976174083000407	-1.0858574759534825
1841	0.03071807331150266	-1.0303863771473938
1842	0.01791817241104473	-1.2628110771804866
1843	0.0286717913529027	-1.0589410255287366
1844	0.019690206558862545	-1.2216538737277491
1845	0.03044382550072051	-1.0327498194921294
1846	0.019690206558862545	-1.2216538737277491
1847	0.03044382550072051	-1.0327498194921294
1848	0.025067016029791528	-1.117010913052693
1849	0.010830035819773489	-1.482936851342172
1850	0.025143432907707042	-1.115985911124845
1851	0.014434811142884666	-1.3583546034421308
1852	0.02874820823081822	-1.058044177422893
1853	0.026594089693422824	-1.0906598148887345
1854	0.017978879438520286	-1.2622344684198106
1855	0.03516430277128977	-0.9678542972045341
1856	0.02115657319501828	-1.1888783957375464
1857	0.03346868550138748	-0.9895485304018127
1858	0.02298931437031165	-1.153462981373623
1859	0.037287001607805244	-0.9438708129726092
1860	0.021217280222493837	-1.1883919956229179
1861	0.037287001607805244	-0.9438708129726092
1862	0.02489847242352053	-1.1196853199281578
1863	0.03183377525896074	-1.0120596678333382
1864	0.024822055545605015	-1.1207191007681994
1865	0.03183377525896074	-1.0120596678333382
1866	0.024822055545605015	-1.1207191007681994
1867	0.04017473770308113	-0.9092381229049283
1868	0.029924617205751857	-1.0381949170721467
1869	0.030351698772365033	-1.034102679459266
1870	0.030138157989058445	-1.0361439782796642
1871	0.017536088021467142	-1.2700491250345298
1872	0.017536088021467142	-1.2700491250345298
1873	0.03352939252886303	-0.9892410954080798
1874	0.024837765396044976	-1.1201005142410765
1875	0.018957457480587293	-1.2333049002622154
1876	0.03000103408366737	-1.0373398627812929
1877	0.018957457480587293	-1.2333049002622154
1878	0.033392268623471964	-0.9903144052062802
1879	0.030138157989058445	-1.0361439782796642
1880	0.033392268623471964	-0.9903144052062802
1881	0.04987336172495658	-0.8181393551743559
1882	0.05008690250826317	-0.8169025409913111
1883	0.03331585174555645	-0.9910816330111244
1884	0.051996060561472046	-0.8010134641398249
1885	0.03685992004119207	-0.9471923889709835
1886	0.05376809470928986	-0.7863566250315498
1887	0.02978749330036078	-1.03939647028603
1888	0.05376809470928986	-0.7863566250315498
1889	0.033392268623471964	-0.9903144052062802
1890	0.052133184466863124	-0.8003190578132146
1891	0.040403988336827686	-0.907334269635305
1892	0.052133184466863124	-0.8003190578132146
1893	0.04607075546897877	-0.8515421158900013
1894	0.044847216942725254	-0.865383797536494
1895	0.044435845226552036	-0.8678085326964905
1896	0.038829785121876494	-0.9256132606877959
1897	0.04464938600985863	-0.8664221000141175
1898	0.03146740071982312	-1.0156217779250074
1899	0.050163319386178684	-0.8163886488923076
1900	0.02630413203220072	-1.0939578659788487
1901	0.04669566796845858	-0.8478778897791023
1902	0.021003739439187246	-1.1913069537124288
1903	0.04137956552500515	-0.9007909628673024
1904	0.024394973978991836	-1.1257197996267716
1905	0.0569300786153479	-0.7607013588737952
1906	0.02079019865588066	-1.1942416091044918
1907	0.049781234996601094	-0.8189642118432581
1908	0.017185423332769484	-1.275637523393895
1909	0.04086035723003649	-0.9048026903703152
1910	0.017185423332769484	-1.275637523393895
1911	0.032168730097218434	-1.0094837877004799
1912	0.028350413990800672	-1.0630888160922718
1913	0.017185423332769484	-1.275637523393895
1914	0.022622939831174027	-1.1584037996486514
1915	0.005163268687622398	-1.7980236665103648
1916	0.019094581385978363	-1.2314285503046407
1917	0.005163268687622398	-1.7980236665103648
1918	0.02079019865588066	-1.1942416091044918
1919	0.005163268687622398	-1.7980236665103648
1920	0.007148843618746796	-1.6618997208490296
1921	0.003391234539804587	-1.979066272511856
1922	0.005239685565537915	-1.7931281336316762
1923	0.0	-4.0
1924	0.0034676514177201037	-1.9716602611242293
1925	0.0	-4.0
1928	0.8355583226367091	0.40525775684965637
1929	1.5571290722799922	0.6752323374870357
1930	1.0361614697762145	0.4984140120707801
1931	1.6804106048678917	0.7082010711551352
1932	1.2943247412587213	0.5950504561171547
1933	1.8519523004965401	0.7506238401135668
1934	1.3356121800553709	0.6086686043666862
1935	1.4772135486278275	0.6526066691899219
1936	1.1421735863850524	0.5409490431008189
1937	1.3662538364889583	0.6185077862984523
1938	1.2378081667338308	0.5756007664898029
1939	1.457108101019297	0.6463573068746453
1940	1.2149903968236797	0.567696713584657
1941	1.3996902338098602	0.6289084749562487
1942	1.2357020462273607	0.5750836715911275
1943	1.4028072205388826	0.6299266801423238
1944	1.2678856176954139	0.5860827989115646
1945	1.3717886129438919	0.6204855073318015
1948	0.13952279843337148	-0.37190043033412207
1949	0.6642764288630819	0.30484117723533494
1950	0.27013742809672875	-0.08595026258823878
1951	0.7375347668240835	0.35034839762458453
1952	0.41578336255546017	0.10135342625279875
1953	0.7408495844859724	0.3523429135181061
1954	0.4475721406373853	0.1335873120879883
1955	0.6837195425634737	0.317362607654368
1956	0.6562555798863845	0.29964783183717925
1957	0.5265736626084534	0.2041716105178203
1958	0.5098318991723423	0.1902426285933977
1959	0.5874298939090145	0.25174698754070074
1960	0.6584441189785495	0.3014808869779752
1961	0.49884902959673777	0.18082271895766783
1962	0.7055511586631812	0.33138320505004076
1963	0.427656552778271	0.11494358475421046
1964	0.6981280672336522	0.32684648452049836
1965	0.39910830785460377	0.08500244162218346
1968	0.32042516239174806	-0.0109520371330676
1969	0.28643426774150244	-0.06067079923987912
1970	0.297417137317107	-0.04437464348796572
1971	0.29877779974875157	-0.04213489407133597
1972	0.28281378256795126	-0.06621716697794179
1973	0.2649584495586664	-0.09451911915121634
1974	0.29564510316928916	-0.04699318306030594
1975	0.2982721689299386	-0.04280860409670627
1976	0.29243598971191126	-0.0519947793171607
1977	0.3051310548874633	-0.032779749059058734
1978	0.2979656329386713	-0.043888080819049234
1979	0.3104471573309167	-0.02522027346134418
1980	0.3055131392770409	-0.03235730920172633
1981	0.30368039810174746	-0.03493831594908139
1982	0.2931883179741212	-0.04949986769623023
1983	0.3003498705894185	-0.03987128034336845
1984	0.2849717704388415	-0.0613160876973225
1985	0.32265056457888525	-0.009056924188520775
1986	0.3004899953486991	-0.03885381406259163
1987	0.269927756646917	-0.08437526761071579
1988	0.3065074271695478	-0.030548558316603594
1989	0.3131557731976555	-0.020134148369071455
1990	0.3396254479822376	0.014447217027361516
1991	0.24730181596185344	-0.12372344034040053
1992	0.3438865555057085	0.019598631589002283
1993	0.24368133078830226	-0.13014287575264907
1994	0.2533222486365917	-0.11258317528975596
1995	0.33979399158850865	0.01464415722025976
1996	0.3510069802774649	0.029227186304057764
1997	0.26873263696765387	-0.08759718511600283
1998	0.2957118119045438	-0.045135942955121675
1999	0.2975101325250677	-0.04350201486580254
2000	0.3607348916259361	0.0406948814598557
2001	0.29636814410490353	-0.044457785132691045
2002	0.2607767597670006	-0.10009867060322906
2003	0.3520462653470075	0.03078291261309662
2004	0.21612737375714194	-0.18168463309800864
2005	0.32254872970786885	-0.007561904440400925
2006	0.19775283245288844	-0.21981784093045229
2007	0.32235089877500217	-0.007705802486336546
2008	0.21608537743399592	-0.18041806066279667
2009	0.3416140237672516	0.017689766655879888
2010	0.3028606555232906	-0.034764846677930665
2011	0.19133973876630642	-0.2332110370677044
2012	0.30669468148014833	-0.029402157502229454
2013	0.1747949377834567	-0.27343908832221603
2014	0.26685789946921445	-0.08950240124779366
2015	0.17456568714971019	-0.2738806663793197
2016	0.16712688586974123	-0.29255044886516496
2017	0.16170507922177668	-0.30667848429654715
2018	0.1930166453318792	-0.2308013212560803
2019	0.15654181053415428	-0.3209194738093176
2020	0.14374190963369635	-0.35756029322277494
2021	0.1875477091325947	-0.2432764222969036
2022	0.16370636400334102	-0.30145764120258306
2023	0.17833687370480802	-0.2649670934143774
2024	0.16553910517863438	-0.2967018852545815
2025	0.1855464243510304	-0.2478392179197876
2026	0.16239069874873202	-0.305566650407494
2027	0.16076936598246094	-0.31035511634867563
2028	0.14829084244410504	-0.34527926585591534
2029	0.16472780684815932	-0.2985363776105878
2030	0.14555680858426545	-0.3526095331803803
2031	0.1623142818708165	-0.3057250931095868
2032	0.143586943503581	-0.35827341447818667
[truncated: 46,857 more rows]
