# Supplementary material for: Chance promoter activities illuminate the origins of eukaryotic intergenic transcriptions
Source: Nat Commun. 2023 Apr 1;14:1826. doi: 10.1038/s41467-023-37610-w (PMC10067814; doi:10.1038/s41467-023-37610-w)
Supplement: Supplementary file 4 — Source Data [file 41467_2023_37610_MOESM4_ESM.zip › Source_data/FigS16_SCD_compare_boundary_cor_V1_NO_SN.csv]

UTR_length	Rep_number	pearson_r	pearson_p	spearman_r	spearman_p	Number_of_long_interval
200	SRR14479828	0.0387970255618922	0.079789985530198	0.1642287617821791	8.406259105482272e-14	2040
200	SRR14479829	0.0374609794200668	0.0907351043126951	0.1638636155102575	9.55038793037393e-14	2040
200	SRR14479830	0.0481463430005807	0.0296658611667213	0.1614148543707656	2.230570841557937e-13	2040
