# Supplementary material for: Chance promoter activities illuminate the origins of eukaryotic intergenic transcriptions
Source: Nat Commun. 2023 Apr 1;14:1826. doi: 10.1038/s41467-023-37610-w (PMC10067814; doi:10.1038/s41467-023-37610-w)
Supplement: Supplementary file 4 — Source Data [file 41467_2023_37610_MOESM4_ESM.zip › Source_data/FigS21_YPD_RD_expression_without_TATA.csv]

index	barcode_cluster.x	expression_normalized	relative_expression	log_expression
ATACGAGCTCCTCTTATAAT	4233320.0	0.7161634078101415	0.09428797630298667	-1.0255436853983768
CGTCGGTATTACGTTAGTAA	3281623.0	0.1664707610983768	0.021917052737418057	-1.659217847356185
CACTAACGTGCTAACCTCTT	3759295.0	0.3738738654527912	0.04922313787842151	-1.3078307043299722
ATTCCAAGGGTGGGAGAATG	2566024.0	0.6997695189118304	0.09212960491581361	-1.0356007912409368
TGCTATGCGTGATGCTAGCT	2179287.0	0.8669328549769819	0.11413784004448924	-0.9425703503400251
TTCTTTGATTTGGGAGAACA	3845410.0	0.2788850170411902	0.036717184362215896	-1.4351306298356366
CCCGGGGGCGTAGTCAGAAG	1117803.0	0.0572216723653932	0.007533637755247872	-2.1229952660917593
CGGTGTATGCCTTCAGCTGA	3751524.0	2.49221571289593	0.32811781992324085	-0.48397018264603286
GGTGCATGAAAGATTTACGG	2016902.0	0.5589492777477596	0.07358962449087302	-1.1331834131625214
TTGGATGACGTAGTGCGGCG	2603096.0	0.0598253920607605	0.007876435862857266	-2.103670259065639
CTGTGTAGGTCTTCGGACTA	1421642.0	1.539770340329033	0.20272165231803355	-0.69309986265361
TGTTTGCGGACGATCTGTTT	3249624.0	1.3784269369775042	0.18147965248119582	-0.7411720610439068
TGTGTGGGGGAAGGAGTCGG	2729016.0	2.433976088946402	0.3204501616444703	-0.49423950500897107
GTCTTTTTTGCAGAGTCGAA	2978272.0	0.1073456130198005	0.014132808945921125	-1.8497715120031906
GGAGGAGATTAACGTGCAGG	2323105.0	0.9208762984684552	0.12123987578962453	-0.9163545172393237
CGCGACTTGCTTGTTGGCGG	1090539.0	0.345160112721541	0.04544276930950452	-1.342535210325443
GGCGACAACCCTGGGTGGGT	2023689.0	0.2021870563782397	0.026619355544644084	-1.5748024630158468
CCCATGTAAGGGGTAGTCGG	2565501.0	0.3816798985923498	0.05025085733414403	-1.2988565243092316
TACTGGTAGGTATAAAAACG	2633806.0	1.0598275585088597	0.1395337916349215	-0.8553206042655572
CGGGGCGAGCGGGAGTGCGG	2527846.0	0.1370410591781628	0.018042424395623848	-1.7437051058795539
AGAATGTTTTTCACTTCATG	2223232.0	0.7429581229969825	0.09781569001054306	-1.0095914771299037
TCAAAAGGGGTGCGATTACA	2542752.0	0.8994475196902231	0.1184186255503502	-0.9265799839512207
GCATTGGGACCTGTATGGCG	3674376.0	0.4454952082798237	0.05865259406344567	-1.2317127753212282
GCGGCTAGCTACGGGTCCGT	3519806.0	0.3940204111216769	0.05187557306276496	-1.285037092658223
CGATCCTACCCTGTTCAAAG	2331656.0	3.4864499196307923	0.45901578301644524	-0.3381723812185017
CTAAGGTGTGCCGAACGGTG	2347330.0	0.5882964446419996	0.07745338651293023	-1.1109595887282073
CTAGCTTGCAGCTGGGCTGC	4754554.0	1.7461165274780783	0.22988858683597072	-0.6384825893970877
GTCATTGTACCCCACGGGTT	2573532.0	0.6800590686867753	0.08953458478008243	-1.0480091761045471
TGGTAACAAGAACTTTGTTA	2191119.0	0.721576352714205	0.09500062877207095	-1.0222735202760247
CCCCCTATTGACGAGTAGAC	2365022.0	0.8527266866116046	0.11226749753385089	-0.9497459577617235
AATGATCCGTTCTGCGCGAC	2487920.0	0.3336983528355844	0.04393374757964241	-1.3572017495290911
AGGCGTGGTCTGCGGACAGG	2731381.0	1.5577137585041994	0.2050840301905193	-0.6880681566485215
TACATTTCTCGCGGGTGATG	2949415.0	0.208118229858422	0.027400236469932282	-1.5622456891086787
TGAATCCGAAGGATGAGTGG	3049215.0	2.753501328112665	0.36251791859792476	-0.4406705221802282
GGAAGTGCCCTAGTCAAGGC	1375806.0	0.961406667090814	0.12657598539050685	-0.8976486829575635
CGACCTCTTGAATGTGAGGA	1020785.0	0.3730015710462633	0.04910829415220625	-1.3088451514548494
GGGATTCCTTTGGAATACTG	2166089.0	0.0381073659534565	0.005017104167574682	-2.2995468818438383
CACAGATCGAAAGGTGAGCG	2263900.0	0.8732485914334976	0.11496935140468112	-0.9394179186883874
AGTCTGGGGCACGAGGGTCG	2185815.0	1.0018682794084546	0.13190304273772852	-0.8797451860384434
TGTCGGTGGTGTATTCGTGT	4402106.0	0.3731718708603138	0.049130715326838305	-1.3086469126362539
TATGCGGACTAGAGGGCACA	2859618.0	0.7115557532578173	0.09368134600254961	-1.0283468779988822
TAGTGGATCACTTTACGGTG	3139527.0	0.3912459306988654	0.05151029309801632	-1.2881059789392812
CCGGCGGTGAGACGCTATTT	2039852.0	1.0790030901765508	0.1420583859604106	-0.8475331240048716
CGCGTCGTGCGTTCTATGAC	1968993.0	0.9098721536618276	0.1197911023205436	-0.921575438679566
CTGTTACGCCATGGGCCTGT	2701436.0	0.7834890011751034	0.1031518666980443	-0.9865229083663066
AGTCAATGCCCTACATACTC	1371475.0	1.2041917844077028	0.15854036270809432	-0.7998601525640668
AAAAGGTCCCAGTTAGAGTG	3976443.0	0.8700406387810274	0.11454700175601351	-0.9410162738937016
AGGTCTTTCGGCCGCTTGTG	3058591.0	1.357559068908628	0.17873225010275198	-0.7477970771643143
TTCCGACTCCCGCGGTGACA	2963502.0	0.758839493543797	0.0999065847329581	-1.0004058869597416
GTGCAACCTCAAGCGGAGAG	2148311.0	1.150819502366737	0.15151352440634042	-0.8195485994198067
GCCTTGACCAGGCGTGCCAG	4082889.0	0.1693370386137241	0.0222944184384544	-1.6518038519649372
ATTGGGCCATAGGGGCGATC	2562098.0	1.5219172148160622	0.2003711621129441	-0.69816478298656
TATTATTTAAGTTACATAGT	2143546.0	0.0592126445079001	0.007795763315064751	-2.1081413548445287
TTCTTGCCATGGGTCCCAGT	2177879.0	2.893089201858336	0.3808956491387252	-0.41919398813147973
AGAGATTGGGAGCGAAGTAT	1345467.0	0.1822983045532703	0.024000860742594884	-1.6197731829110547
AAATGATCTTCGGAACATGA	2430281.0	1.0600209398148006	0.13955925165115962	-0.8552413680046898
GTAAGGAATTGGGAAACGTT	1834739.0	1.354756969724698	0.17836333393282242	-0.7486944184983907
TTGTACTAGGGGAAACTGGA	1595073.0	0.2006231112641175	0.026413451112427384	-1.5781748513048217
GGATCGCTTGGCCCGGACCA	2628263.0	0.599435681524507	0.0789199458089752	-1.102813221631594
GGTGCGGTTGTGAGGGAGTG	3931651.0	1.1894557951349112	0.1566002655288729	-0.8052075058947643
TCCGCGCATTCAGGCGTAAG	2384369.0	0.97688672887644	0.12861404497704024	-0.8907116027728696
ACAGTAGAACGGATGCGCGG	3482832.0	0.6238391660730539	0.0821328370956991	-1.08548317517919
GTTAGGGCTTTTAAAAGTGG	3758672.0	0.7461156800031727	0.0982314047160533	-1.007749645466935
TTTCGTCTATCGGGCCTGTC	5338343.0	0.2091464428134875	0.027535607975491445	-1.560105330023952
TCCGGCGGGGGAGCTTATAG	4010257.0	0.6387792977498764	0.08409981106580898	-1.0752049798640233
CCCATTGGTCGCGAAAATGC	2180612.0	1.0052470331392385	0.13234787955601265	-0.8782830124623688
ATGGATGAACCCAGTCGGAA	2512353.0	0.4990990986447035	0.06570992523863965	-1.1823690269270426
ATTGTGCTAAATGCTTACGG	2080846.0	0.5845224819889815	0.07695651764569195	-1.1137545927565937
AGTCTCGATAGGCGCGGCCA	3204376.0	0.9412123066006228	0.12391725504686171	-0.9068682154167373
TTAATTGGTTCAGGGGACGT	2323516.0	1.2165602865963625	0.1601687634732685	-0.7954221772276303
CTGACATGGCTATTTGGGTA	1989623.0	1.1716002417379332	0.15424945567568746	-0.811776359855255
CCCGTTCCTTTAGAAACACC	2402560.0	0.7211748850158947	0.09494777271099343	-1.0225152185064323
ATGAAGCTGCCGGCATCAAT	1982557.0	0.9534761977532276	0.12553188302948234	-0.9012459565318313
TATTCGGTCAGCAAGCCCGC	3276327.0	0.3963878554104779	0.05218726384250428	-1.2824354724346807
AGGCGTTCTGTGGACAGTCG	1845511.0	1.024724397821593	0.13491221233200576	-0.8699487359593424
CAAAGAACGTTTATTAGCGG	3819329.0	0.9814365001719184	0.1292130545374474	-0.8886936068736827
GGGCTGTTCGTGCTGGGCGT	2695301.0	0.5150005029571262	0.06780345754794664	-1.1687481592935918
ATTGGAATCAGCCTGGTGAG	4018542.0	0.2311602977054724	0.030433887621947667	-1.5166425673618882
GAGCCCGGAACCGGCTCAGG	3083648.0	0.262938438605566	0.03461770456018382	-1.4607017328181127
ATTGGAGGGCAGTCAAATGG	3330554.0	0.2655474395704598	0.034961197984267826	-1.4564136942000239
GCGATTGAAATTTACCAAAG	2642396.0	0.5663801202271525	0.0745679474433827	-1.1274478111306319
GGAGTGTAAGGGCGGGCTTG	4079815.0	0.9853290029121616	0.12972553004531176	-0.8869745461463612
CAATGTGCTGCCGACTGACG	4331242.0	0.7630600995620632	0.10046225735724279	-0.9979970675981301
CCCGTGCCTGAGGTGCGCGT	2734542.0	1.4743868774258428	0.1941134571301868	-0.711944355622485
GGGGTGAAACCGATGGGAAA	3052823.0	1.768412183101691	0.23282396754123016	-0.632972314249303
GTGTTGTCACGTCTCTGTCG	2757424.0	0.1324944922790436	0.017443836716654164	-1.7583579872008568
CATGGGTGTGGAAGTTCATG	3016194.0	1.6101856495662503	0.21199232565364517	-0.6736798607061595
GACTACAATTTCGGTCTCAA	2031103.0	1.7102927797524177	0.22517213715450818	-0.6474853501825325
ATTGGCAAAGATGAGTCCTA	2187004.0	1.2089403003003438	0.15916553839995037	-0.7981509573448965
GCTTTGATATCTTCGGATAC	2031463.0	1.131194550512972	0.14892976073570954	-0.8270185082128213
GGGCCAGTGGAGGCGTCGGC	2725176.0	0.0951735131349591	0.012530265932715725	-1.9020397117763672
GAGGATCGGGGGCGTTGGAG	3441951.0	0.812036918032663	0.10691040180164008	-0.9709800382403747
TTGGGGTCACGTGAGGGGTC	2223124.0	0.0	0.0	-7.0
GAGGGACCCCTATAAGCAGA	1774602.0	0.4819746494647008	0.06345537042492341	-1.1975316163240426
GTTAATCGGTATACGCGGGT	989541.0	0.7316793979750262	0.09633076611468264	-1.0162349857736699
TGTCTTCAGCAGTTTCAGTT	2234793.0	0.0396955879966768	0.005226204829158241	-2.281813573095123
CCAGATTATTGGTTAGAAAT	2637454.0	0.4687957921454617	0.06172028067715695	-1.2095721076208257
AGGCAGGGTTGGTGGAGCCT	2472587.0	0.9742948705162738	0.12827280849807612	-0.8918653963983451
GAATTCGTCGGACCACCCAG	4079541.0	0.6060745122593882	0.07979399481536617	-1.098029791815746
GATAAGACCAACGACGAGGT	881142.0	0.4920219082440291	0.06477816308280579	-1.1885713714587864
TTTGAACCACTGGCCTTGAT	2932379.0	0.0563564299903954	0.007419722478845255	-2.12961233840832
CCGTTGTCGGGATGGTAGCG	4682683.0	0.7815585086207407	0.10289770370363018	-0.9875943169768268
GGAATAGCATACTAGCTTAA	2534802.0	0.4866214168891601	0.06406715021152633	-1.1933645935504271
ATGGTTCGCTTAACACCGGC	3478120.0	0.5478640383524533	0.07213017434580968	-1.141883018075682
TTCTGGCTGAGGATGCAAAT	2549502.0	0.1842387228361042	0.02425633052934253	-1.6151748980858234
ACTTGCGGCCGGTTACTCAG	4008782.0	0.4421303749269591	0.058209589961339264	-1.2350054599515896
CTGCCTTTTGCATAAAGTAT	2557470.0	0.8278918391736712	0.10899781427276904	-0.9625822108556416
GTATGACACCGTGGAACCGG	2485029.0	0.6275169314382751	0.08261704090983177	-1.0829303641832735
TTCTACACTCGCCTTTTTTT	2957572.0	0.9898552974661424	0.13032144872670748	-0.8849841008103688
AGTGTTCCGCCTGTAAAGTG	2347730.0	0.7637504841279914	0.10055315136674159	-0.9976043139310921
GTTATGAAACCGATATTGGG	2496798.0	0.1349982576768292	0.017773475134255676	-1.7502276490615372
ACCGGGTAGATGGATCAAAG	1953465.0	2.683268185272016	0.35327122875643685	-0.45189173109366326
TAAAGGGTAGAGGGGCTGTG	3226015.0	0.5657145502362281	0.0744803204481357	-1.127958463490762
TGCCTCACAGTCATGCTTGG	2366976.0	1.3524949718198775	0.17806552591509742	-0.749420153271478
CCATGCAATTGTCTTGGGGC	2428860.0	0.6662951521841525	0.08772246785413688	-1.0568891590241798
ATGAAACGACTCCGGGTGGG	1295341.0	1.466991024554085	0.1931397408069178	-0.7141283557525347
GTGGGCCGTTCGCGGGGGAA	1812440.0	0.7795515992651836	0.10263347989703046	-0.9887109456304352
TTCACTAAAAAATAATAGCA	1797708.0	0.5882199135843188	0.07744331065807036	-1.1110160894574312
GGGCTATGGGTGAAGGGTAA	2476803.0	0.766542356288688	0.10092072107675186	-0.9960196551170512
GGTATGGGTGGCTCGATGAG	2346910.0	0.1759738047456754	0.02316819562527177	-1.6351077884155538
GATCACACAATAGTGGGGTT	2222192.0	1.1052986611133313	0.1455203837982252	-0.8370761685265439
TAGAAGTTTAGAAAGATACG	2824337.0	0.4794670019149094	0.0631252208945614	-1.1997970891406684
CATGGAAGTGAACCTGCGAG	2559988.0	2.705793805300842	0.35623688590161606	-0.4482611143108541
TATGGGTTAACAGGCGGGAT	1776218.0	0.4303878404064525	0.056663602265609285	-1.2466958196082512
CGATTGCGCCGTTAGAAGTG	2421034.0	0.3049046268119555	0.0401428499613291	-1.3963917978041518
GATTCACATGGTGGACGGGT	1976824.0	1.0827202619349887	0.14254777790483486	-0.846039548268167
GACGCTGCCGGCGATGTTGC	4744183.0	0.6669185898945779	0.08780454783675806	-1.056482989227638
AGTGTTAGGCATGACAATTT	2309344.0	0.1066543651894419	0.014041801281556316	-1.8525771773584734
CTACACATTCCACGCGCGGG	2268858.0	0.1965938156540204	0.02588296585604679	-1.5869859605723042
GGGGCTGTTCCCCCGGGAGG	2560116.0	0.4851915973881452	0.06387890436461624	-1.1946425413826776
GGTAGGTCATAGAACAGTCG	2695504.0	0.1874160551008284	0.02467464878746059	-1.6077490202491411
AAGTACGCGGATTCCAACTG	1137376.0	0.398855969299699	0.05251220848692773	-1.2797397163631654
ATCTCTCCCGTTTTAGGTAG	2424545.0	0.3940508653852761	0.05187958258189601	-1.2850035268652995
CGTATAATTAGTAGCATAAA	2529289.0	0.5761945672054002	0.07586008878154678	-1.119986653363873
ATATACCTGCTTTATAAAGC	2767376.0	0.2941639223111917	0.03872876027118135	-1.4119664047955403
TTGAAATGGGGTCAGCGCGT	2920618.0	0.561946503973897	0.07398423051556348	-1.1308608387811747
TGATTGAGTTGTGGTGCGCT	4856859.0	0.363841089153055	0.04790225194137643	-1.3196440694095621
GTCAGGGCGCGGGCGAACGG	3085327.0	0.1115945629013473	0.014692213240213232	-1.832912777006851
GCGATTAGTCGGCGCGGGGA	1331862.0	0.1982687221725447	0.026103479141710507	-1.5833016048705713
AGTACATCAGTCTATAAGTG	2544828.0	0.9909695398326996	0.13046814661256426	-0.8844955070152724
GAGTGTTAGGGTTGTGTGCT	3236740.0	0.3076303047646971	0.040501704735833026	-1.3925266967412777
GGAGGCCATGGATCAGTGCC	2313230.0	0.3607029966344202	0.04748909987327738	-1.3234060621251504
CTAAGTGGAGGGATGGGCGT	2633226.0	3.5300230336068594	0.4647524915570077	-0.33277827327944354
TGTAGGCAGCGGTCAGTGGA	2441959.0	0.6251846637997875	0.08230998138482426	-1.0845474965312882
GGATTAGGTCTAAATCGGGT	2567036.0	0.55849625746401	0.0735299811674176	-1.133535545260242
AGGGGTAGGAGGCTCTGGTG	3088272.0	0.6348464585576832	0.08358202497884476	-1.0778871112196133
GAGCACTAGTCATACTCGGA	2814514.0	0.5147300182126242	0.06776784631885871	-1.1689763161409668
CGCATCTTGATATTGATCTT	2532065.0	0.1969357038680358	0.025927977856757527	-1.5862313528757277
AGGTTGGCGAATAATTCTGA	4804915.0	0.8534844504193287	0.11236726249694	-0.9493601993350257
CGTAGCCAATGAATGGTGTT	3055511.0	0.1341124510721706	0.01765685243161793	-1.7530867126164866
GGTCGCAACAGTGCACGTCG	4128164.0	3.145103617301888	0.414075128810845	-0.382920854367442
GTTCACGTTTTGTAAGCCGT	5275909.0	0.5296232383808405	0.0697286440571707	-1.1565887800010786
TGAGTTCCGGCGTCTATGTG	5313728.0	1.2824943022939146	0.16884944282920072	-0.7725003681147576
TGTTCTGGAATTATTATTGC	2323038.0	2.4605084255813314	0.32394333136050846	-0.4895309559351775
CAGCCTAGTTGAGGACAGGT	1270702.0	0.5475140816825841	0.0720841000758374	-1.1421605190646478
CCAAGTTAGGCTGTCCGGGG	2427606.0	0.927304353169502	0.12208617464086001	-0.9133335139186889
CGAGTGGCCGAGTGCTCCGG	1982840.0	0.5277444875987576	0.0694812932329197	-1.1581321067664767
TGCGGAGCGCGCGGAGCATA	3087697.0	0.48801652382722	0.06425082590408669	-1.1921212853774914
ATCAAGTAGAGGCTCGTAGT	1405997.0	0.8778553644786341	0.11557586564846418	-0.9371328450675284
GGGGTCTTGCGCCAGGGTAG	1501700.0	0.6870635189792419	0.0904567701863586	-1.043558923060183
AGACGCAGTTTCGCTCGGCT	2344073.0	0.1279281901040799	0.01684265074908041	-1.7735895568325926
TGGTCCATCACGCGTTAACT	2364117.0	0.5477376036689124	0.07211352832575954	-1.1419832550295543
GTCCTTGCGTGGGGTAGGGC	2659988.0	0.3142077755023745	0.04136767526474355	-1.3833388844238492
CATAGCGTGTTCCATTGTAT	2438493.0	0.0	0.0	-7.0
CCGTTGTGTTGTCAGACCTG	2724910.0	0.9178162091595888	0.12083699339561663	-0.917800089157921
AAAACTACAGTGACAGATCT	2175447.0	2.099241731062685	0.2763800166751221	-0.5584933613031453
ACTTAAGCGGGTGGGGCGAA	2827110.0	0.253936193272385	0.033432495311300124	-1.4758312076286386
AGGTCCACGTTGCAGCCATT	2397365.0	1.2701789012275522	0.16722803320223076	-0.7766909180182081
TCTGGTTCTTCGCCCTGCAT	5107202.0	0.6882682209477431	0.0906153777184099	-1.0427980949110478
GGTTTGAGTGAGCAATCGTT	2060105.0	1.572652948019902	0.20705088011845618	-0.6839229190868552
GCAGACTAGCTTTTAATTTG	1562807.0	1.0592703656966296	0.13946043326153518	-0.8555489899069383
TGTGAGAATTATTGGGAGTC	2587011.0	1.0166445363147547	0.13384844143561536	-0.8733866814800577
GTTTTTGGTGCGCAAGGAGC	5233159.0	0.861372057946368	0.11340572179754965	-0.9453650328997847
GTATAGATTCCGCAGCTCCT	2606634.0	0.5350157842918113	0.07043861085458236	-1.152189217499456
GCGATATCTATGTTTGAACA	3381848.0	1.2700418709443828	0.1672099921965729	-0.7767377733912085
GGACCGCTCTACGATTTCAG	2867023.0	1.5636129237723264	0.20586069700837498	-0.6864265611124096
ATCACTGGTTAATCTCAATG	2685683.0	0.1011599109936298	0.013318417537898308	-1.8755473739184152
TCTTTGATTAAGTAATCAAC	4874796.0	0.4039354369759074	0.05318095632109952	-1.2742438572781982
GTAGCCCGGAATCAGAATAA	2950910.0	0.6039764430445346	0.07951776916874029	-1.099535812354407
AGTTGGGCAACTGGGTATCG	2180953.0	0.875586184187199	0.115277112018758	-0.9382569122255381
TGATTGTATGCCTCTATTTT	4870045.0	0.1783131658289663	0.02347618905244215	-1.6293724017951219
GCGTCTCTTATATCCTTAGA	3255450.0	0.307943877916803	0.040542988858440494	-1.3920842379597262
TTGGTACCATAGATGTTTGT	1948394.0	0.5251458631640236	0.06913916595239894	-1.160275863793548
GCTGCCTCGTATCTCACCTC	3579241.0	0.8147436229857677	0.1072667586465924	-0.9695348425543173
TAAGCATCACCGTGGTTGCA	2587990.0	0.5225957812165246	0.06880342963354447	-1.1623899130173958
CTGGGGGTAATCGTAAGTTG	2466185.0	2.8008947844080896	0.36875760221672854	-0.43325901761244445
GGAAGCACGTTGCATCATAC	3161147.0	0.417032981110667	0.054905340613200806	-1.2603854099026206
AAGGGTCCGTCAACACAGAA	1609791.0	0.6449488980872812	0.08491208257265807	-1.0710305073853097
AGAATATCTGGTTTCGCCAC	2743091.0	0.621948769001337	0.08188395295507217	-1.0868011998989269
GGTGATGGGAGAACAAATCT	1895683.0	0.6553159998341652	0.08627698481868289	-1.0641050408931978
TGTGTGGTGAAAACGTTGGT	2959274.0	0.4915637316490997	0.06471784089452562	-1.1889759800118949
CTTCACTTCCAGTCAACCAC	4156658.0	2.922996521367892	0.3848331592131723	-0.41472751396566754
CGATCACATCGTGATTGTGC	2377540.0	0.8938885401457829	0.11768674658831599	-0.9292724429140072
TTATTCTTGATGTACAAAGT	2499007.0	0.2249719553907023	0.029619148601262465	-1.5284274293761837
CATCCTTAGGCGAATCCCAT	2773711.0	0.6017786812606687	0.07922841829052328	-1.1011190142053655
TGTTCCCACGTATGTAACAG	2353081.0	1.1213708725294924	0.1476364040704385	-0.8308065413101959
AGCGCAGCCGGGCTCGGTAT	2970090.0	0.0880162165234807	0.011587957227835025	-1.9359931164842845
TACGTTGAAGGTCTGGCTCG	2350210.0	0.3460029208492561	0.04555373095863004	-1.34147604748596
GGAAGCTCTAAATGTGAGCC	5226637.0	0.1935835454789632	0.025486642503253224	-1.5936873727830079
TGGTGGTTGGTTAATGTTGG	927750.0	1.2835530919644726	0.16898883997554848	-0.7721419752506635
TTGCACGGGGGGGATTTCGT	4177600.0	0.0343437852189524	0.004521602153314585	-2.3447076530081943
GCTTCCAGGATGCGACAAGT	2470841.0	0.7807985669959903	0.10279765201553119	-0.9880168048771624
CCTGTAGCGCGTCCGATCCG	2284074.0	0.0875711787620626	0.011529364859885323	-1.938194616854885
CGATACGTATAAGCACGGCT	2063811.0	1.2979394225213885	0.17088290211254756	-0.7673013889448269
GTGTTGTGCAAGTTTATGAA	1217273.0	0.7761691637034841	0.10218815833967375	-0.9905994277404366
GAACTATTAAACGTGCTACC	2241895.0	1.268394829783806	0.1669931475823062	-0.7773013493808562
CGCCGAAAATCAGGTAGAGG	4312892.0	1.0156767987047135	0.13372103193682225	-0.8738002805782852
GGCCAGCTGCCTTAGGGCTA	2166094.0	0.8237583376066583	0.1084536095653677	-0.9647559891709109
GTGTTCTTTCAGTGCCAAGT	2433330.0	0.3956050457678554	0.05208420141816312	-1.2832939902784049
GCTCTTATACCGGGGGTGCT	2425229.0	0.0747860141963352	0.00984610754674057	-2.0067354248398335
GTATCGATCAGTAGATTTGT	1943166.0	1.502810676141363	0.19785565120280033	-0.7036515407927374
GTTGTTCGTAAGCGGTTAGC	2413499.0	0.4386077121890494	0.05774580650475208	-1.2384795487167286
TGTTTGTAATGTGCATATCA	4248268.0	0.5821443426426459	0.07664341878600833	-1.1155251311896524
CTGTGATCGTTTGTTCCTGC	2201756.0	1.446561987664866	0.1904501136560509	-0.7202187638264479
ACTCAAGGTATCAGGTACTG	2378713.0	0.3824287107163071	0.05034944374477197	-1.2980053231224888
CCTTTTAACTGCAAGGGTCA	2590606.0	2.2505109923023894	0.29629568447327453	-0.5282746739438172
TTTAGCGGGTGTCTGATCGC	1906298.0	0.2886602701509987	0.03800416555047798	-1.4201687987400657
CAGCGCTTAACATAACATCG	2876009.0	0.3772145037548062	0.049662956531011396	-1.3039674296287476
CATTAGTTGCGCGGGTAGCC	2239377.0	1.384131522266881	0.18223070146906276	-0.7393784530745862
GTTTCATGAGTTATCGAGCG	1344158.0	0.2309523848701143	0.03040651442711595	-1.517033361237972
CGACTGTGGCCAGTACTTGG	2269508.0	0.6064538779016879	0.07984394098449633	-1.0977580350275549
TGTTTACATAAGGATCGGTG	2717612.0	1.7609808785327814	0.23184558375136835	-0.6348011722317443
TCTCTGAGGAAGGGATATTT	2202363.0	0.4705677687764957	0.06195357392947106	-1.2079336353237875
CCATAACGTTGCGAGTGTAG	1108596.0	0.4762193738934135	0.06269764770303511	-1.202748752769849
AATATCACATGGTTGGAGGT	1372406.0	0.3806374711561195	0.05011361439163541	-1.300044273095989
GTAGAGACGTATGCGGGGGG	2659342.0	0.2510553176781482	0.03305320766996163	-1.4807863877436644
CTTAGCCACTCACGCTGGGT	1042824.0	0.3120516933819112	0.04108381180891137	-1.3863292688046371
TAAGATTTTCTGGGGGAACG	2692117.0	0.4721140512860367	0.06215715295491043	-1.2065088861680333
ATAATCTGGGGTGTCTCTGA	2265853.0	0.4417931698153673	0.05816519452417467	-1.2353368151399635
AGCGGGCATGTGTTGTTATT	944468.0	0.0600312711110711	0.007903541295507513	-2.102178273204176
TTTAATTCGTGGGACATGGT	1359391.0	1.0387419015381492	0.13675771580766513	-0.8640481616076097
TATTCTGGAGAAAACTCCCG	1900857.0	0.2441229973707102	0.03214051868621267	-1.4929471188376917
CCCTGGCGCGGCTGGGCGTT	1494630.0	0.6876211263999269	0.09053018314587952	-1.0432066010349574
GGGCTGGAAAGACGGTCCGG	1563155.0	0.3426434427369607	0.045111431911809025	-1.3457133874549938
AATCCCTGCGACATCCCGTT	2306059.0	2.0602562505346715	0.27124730251505935	-0.5666345720693122
GTCCCCGCGCGAGTACCAGG	1749680.0	0.5331951834322197	0.07019891587877891	-1.1536695948716142
GGGGAAGAATGCTAGATGAA	2681862.0	0.5198880825207339	0.06844694195534125	-1.1646459503289428
GTTAACTTGTGACTACGAGA	2615547.0	1.154121118577827	0.15194820552475263	-0.8183044244770932
TCTTCTAGGTCAGGTTTGGA	5168305.0	0.4015656479272834	0.05286895683715078	-1.27679925861964
GACGGAGTAAGGGGGACTGA	1928744.0	1.0467989678396756	0.13781848555410173	-0.8606925267265869
TTTGTTGGTCGCCTTAGGCG	2640802.0	0.6285609919221546	0.08275449885460995	-1.082208386982791
TGTACCCGTGTGGAACCGGG	2940153.0	0.5009816403699132	0.06595777516735735	-1.1807340020395831
TGGTGAGAGGAGGTGTCGCG	2498876.0	2.4462557054451586	0.32206685998009854	-0.49205396089353054
TTTGTGCGCTCGGTCCTGGT	2302386.0	1.8146524517507228	0.2389118258527225	-0.6217623526550257
CGGCGCGATTGCACTAATAT	2732007.0	0.2059209166598335	0.027110944651138776	-1.5668553496408595
GCGGTTTCGACGCCCCGTGA	1588630.0	1.0758219336221808	0.14163956420752086	-0.8488154181364633
CCTTCCGCGCAGCGCGCATT	2553323.0	0.3299556294234981	0.04344099157935123	-1.3621002701474385
GCATGGTTTACACGTCGCTG	3150001.0	1.1461445511599389	0.1508980340255179	-0.821316418391614
TCTGGGACGTAGGCCCAGCG	2591214.0	1.2882305847313826	0.1696046649707299	-0.7705622066595889
TTCACGTCCAATTCCTCGTC	2415367.0	0.7253513666788408	0.09549763605191705	-1.0200073788069832
GGGCACCTTCTCCACCGCGG	2319010.0	0.3137080128020521	0.04130187797165202	-1.384030200784686
GTTATCGGGTATCTAGGCTC	2600279.0	0.6223143204710648	0.08193208039070954	-1.0865460175471153
GGTTGAAACTTTACGCACGC	2187378.0	0.8062364255952325	0.1061467259596162	-0.9740933968781127
AAGCGATATTCGCGGCCGGT	1331382.0	0.4272750183346564	0.056253777230512364	-1.2498483109891727
AACATCCTAGTAAAACTGTG	2365366.0	1.051783063212454	0.1384746769501929	-0.8586296393526979
TACGACGTGCGACACGGCCG	3020741.0	0.0467709438401173	0.006157725452560956	-2.210579678390898
GCCCTGGTACGGTCAGGTCC	3106817.0	0.7959830006444052	0.10479679006754902	-0.9796520196166102
CATGTGGTTCAGGGGCTAAG	2249660.0	2.3237011185636565	0.3059316820895677	-0.5143755454272378
CGTTGTTCCGGTTGAACAGA	2720802.0	1.1333320001657747	0.14921117109543253	-0.8261986610222867
GGACGTAGGCAGCTCGGCAA	1033979.0	1.250618682152151	0.16465279205956745	-0.7834309004468669
CTTTGGGAGCCCCCTCCTGA	4461401.0	3.464112793287296	0.4560749423976926	-0.34096378804705857
AAACGACGTGGAATGGCTGT	2540934.0	0.1581949549114925	0.020827484338464167	-1.6813631834320981
TGACTGCTACCAATTCTCCC	2709282.0	1.3511201479584682	0.17788452063299048	-0.7498618422261641
GTGGGCATAGCAGTTAAGTG	2493883.0	0.4861912931037976	0.06401052137397427	-1.1937486354050864
GTAATACCACAGTGAAGGTG	2584699.0	1.9501428283869655	0.2567500919275336	-0.590489392234624
TGAAGTAGCATTAGGGAAAC	3074986.0	0.2985330604439535	0.03930398819854221	-1.4055633792749436
TGCCCGTTCTTGGGGGAGGT	1915781.0	0.6601582087663048	0.08691449586164968	-1.0609077845673665
CCTCTGTCGGAGTTGCTATC	2647020.0	0.0370588151817338	0.004879055044653174	-2.31166428222504
ATGCGCTTCTGTTTTGGGCT	1389035.0	0.3310656508990407	0.04358713375506194	-1.3606416888003405
CATCATTTTATCGCAAGGGG	2574779.0	0.242998019084122	0.03199240734057503	-1.4949530792221914
TCGAGGTCCAAGTTGGAGTG	2448867.0	1.2858395548620796	0.1692898689825546	-0.7713690311209678
AAGTTCCCCCTTGTTCTCAG	2653817.0	0.258269693273276	0.034003031226619226	-1.468482365713197
CCTAGATATTGCTTTCACGC	2729873.0	1.4557948122948985	0.19166568029968611	-0.7174556450291922
GACCGATAGGTCAATGTTGA	1662843.0	0.051012969602542	0.006716218137613351	-2.172875206753274
TATCTATAAGCTAAAGCAGT	4740287.0	1.619578607194336	0.2132289749387015	-0.6711537808791505
CCCAAAAACTTACGGAGCGG	4643661.0	0.7863876828352379	0.10353349863385677	-0.9849191099364478
TGCGGTCAATAGGATGGGCG	3403701.0	1.374187582519662	0.1809215114922793	-0.7425097926372937
GGCCGAATAAGCAGAACTGG	4901810.0	0.8484541081611305	0.11170498237139267	-0.9519274556386826
CGGGAAAAAAAAGCTCGTAG	2759203.0	0.1099914544893618	0.01448115268292701	-1.8391968674268335
TGAGTTTGGAGGGTTCTAGT	2885767.0	0.2287343562821314	0.030114495280839603	-1.5212244112110873
GTGCGCGTTGGGAGAAAGAA	2404782.0	0.665267024056801	0.08758710751674606	-1.0575598155944814
GCCGTAGTGACGGCGGCTCC	3265408.0	0.1534457818729183	0.020202222128699637	-1.694600858020953
CACTCGGGGAAGTCAAGCAG	1011712.0	1.4016554380215327	0.1845378488817775	-0.7339145461731725
TGGGACTGTGGGTGCCTCGG	1993362.0	1.2399048109496824	0.16324223516286626	-0.7871674673645027
TGTATCCGGGTTCTCGTTCA	1867152.0	2.364362236827397	0.311285005805209	-0.5068417982153022
CAATGTGTAGGACCGGCCCA	3270355.0	0.6105137452447691	0.08037845122568307	-1.0948603662780938
CATGTTCTAGGGAGCAGTGG	2245218.0	0.6144127243073279	0.08089177938717138	-1.0920956112454776
TCTAGGGATCGTATGGGTAT	3190644.0	0.1683666136661488	0.022166655132673962	-1.6542998353932807
CTAATATTTGCGGATTGACA	3987535.0	0.5192070712692615	0.06835728200896497	-1.1652152138268932
GCGTTGAGGACTCGGTACCC	2643744.0	0.2379817203405401	0.03133197614302222	-1.5040122128123667
AGCATAAAGCAGAAAAACTA	2750614.0	1.7210073217851554	0.2265827823707574	-0.6447730944967442
GTAAAGCCATGGGCGGGGAA	5062357.0	0.1764473668618481	0.023230543426207617	-1.6339406307403224
ACCCTTACCTCAATCGGTTA	2169109.0	0.1135720462745006	0.014952562908171775	-1.8252843617555545
TTGATTTTGGCCGCTGCGGA	2793986.0	0.3329193264685883	0.04383118325028729	-1.3582168051358154
GTGCAGGTGGCGCCGATGAT	4468255.0	0.1284654231519479	0.016913381278362054	-1.7717695607205157
TTGTGGGGCGCTGGATTTGC	2414633.0	0.4457375650929092	0.058684502051482845	-1.231476576132164
GGGCTATGCGTTGAGGTTTT	3239397.0	1.132549010002577	0.14910808490428126	-0.8264988076930697
TATATCTGATTTCCCGCTAG	5235667.0	0.4044512598487372	0.05324886804945581	-1.2736896199098864
ACACTAGATAGAGGTAGGTG	2392543.0	0.3191698358150657	0.0420209655893744	-1.3765339722699288
TCGTGGAACAATTCCATGCC	1440207.0	2.868472314374459	0.3776546618466902	-0.4229051499134657
GACAATTTAAAGTATGTTGG	2323986.0	0.2631560546494587	0.03464635525102607	-1.4603424458320744
GTGAACTGGAAGCGTCAGTG	4975142.0	0.6230685601280863	0.08203138137444099	-1.0860199750484936
TATAACGTGCAGCCGGATGG	5324353.0	0.6328664983883866	0.08332134922316167	-1.0792437061339206
ACTGGCGGGCCGGTTCCCGC	2329081.0	0.2804742762416509	0.03692642157288342	-1.4326627764662514
GATGCGGCGATGCCTCGCGG	3931837.0	0.2780829335064668	0.03661158439370276	-1.4363814762931977
ATGCACGGATGCCCCGAAGG	2414885.0	0.7824056025031587	0.10300922960266495	-0.9871238608683435
ATTCGGTAAGGTATATTGGA	2413801.0	0.8683726953401796	0.11432740520875864	-0.9418496532063764
ATGCGCAGTGCCAGTATATT	1978985.0	0.3996041529306541	0.05261071215200814	-1.2789258194422606
TTTGCAGTTAGTGTTGGTGC	2314593.0	1.3411960468531672	0.1765779425536855	-0.7530635477885023
AGGCTCCTTTGGTTATTGAT	2360778.0	0.4332279493750314	0.05703752269243771	-1.2438393454347372
CTGGGAGTGAGGCGAGGTCC	4345532.0	1.6170150229806726	0.2128914609510381	-0.6718417577078345
GTTGGATGTGTAGTCAGTGT	2596529.0	0.4358457185495146	0.057382170513310175	-1.241223028342978
TGTTCTCGTTTGTCCAATGT	2435907.0	0.9603520677824648	0.126437139934972	-0.8981253366580509
CTCTGGTCGCGGCCGTTGGA	2321456.0	0.417981342014335	0.05503019903159606	-1.2593989164425672
CGGGCCAGTCGGAGGGGCGC	2510722.0	1.0847842928723397	0.14281952217155838	-0.8452124242692506
TGCGTGGCCGCCCGACGGAA	2689049.0	0.1570768590798806	0.02068027911668685	-1.6844436039717667
CACTGGGCGTGATTTGTTGT	2432179.0	0.417804976139033	0.0550069792171099	-1.2595822042660527
GGTCCGTAACGGTAACGTTG	2264351.0	0.5633718782691701	0.07417189111970765	-1.1297606478807038
CGGAGGCTTCGTACGGATCC	1001946.0	0.2479706903828479	0.03264709467654278	-1.4861554613134818
TGAGGTCGGTAGTACGGGCG	2563925.0	0.4928867148715858	0.0648920209899768	-1.1878087000109612
GGTCTGCTTGGGGGCCTGTT	2398830.0	0.2778342501908443	0.03657884347687477	-1.4367700298478914
GTGGAGATAGCGAACAACGA	2218977.0	0.667829033611148	0.08792441418937674	-1.0558905165585735
TTGGTTAGAGGGCGAGAGTG	3010312.0	1.776623214522075	0.23390500788418145	-0.6309604798873681
GGGCCTACATTTTTTGCAAT	1878787.0	1.1884515574793997	0.15646805054101845	-0.805574328342878
GGGGATCGTAGATATCGGAC	2185901.0	1.405947153309116	0.18510288354414894	-0.7325868157281445
GGTGGGAGCATTGGTCTATG	2447130.0	2.154123948555981	0.2836056486552401	-0.5472851234347735
ACCTGTGACAGACAGCATGG	1299976.0	0.5516542378828944	0.07262918091276423	-1.1388888536366573
CACCTCGAGCTAAGGGTGAT	2456160.0	0.3106182060937074	0.04089508307188461	-1.3883289052717651
TTGTATAGACAGAGCGTCAC	1669683.0	0.1471340863849782	0.01937124279059258	-1.7128425155853633
GTGATGATATACCTGTAGGG	860368.0	3.975315072673177	0.5233783369569784	-0.28118425711598494
TAGATGGTGGTGCGATTTGG	1475427.0	2.086248088535453	0.27466931176429266	-0.5611898606957078
GGCGTTGGTGGTCGGGCGAA	4992725.0	0.781766821215336	0.10292512952959199	-0.9874785777776306
ATCCGAGTCGCGTATTATTT	1999404.0	0.6991808912270593	0.09205210791919564	-1.0359662620519463
CGGGTAACCGTGTGTTGCGT	2523617.0	0.0644902712285467	0.00849060018852905	-2.071061609007725
TAAGGATTACGGAGTATCAG	2409754.0	1.7181615033669255	0.2262081102545135	-0.6454918283423063
GAATGTCTGATGAGAGACGC	2510345.0	0.9494304814274916	0.12499923586978451	-0.9030926418603467
CTTTTGTCCTATTTCGCGCT	2126059.0	0.2289441525308127	0.03014211644035207	-1.5208262567959094
TGAACGTATACTGTAATAGT	2976834.0	0.4006814169121774	0.052752541572017905	-1.2777566115921186
TAGAAGGCCTGCGACTTTGA	2552425.0	0.205078696101364	0.027000060359658875	-1.5686352649581432
TAGATCGTTAATTCGGTAGG	2539488.0	1.3065042385504804	0.17201052070068482	-0.764444989473145
TGACATGCGAACCATATTAT	3196515.0	0.7323828318536134	0.09642337815845874	-1.0158176572351174
CCGGCCTAAGAACGTAGGGC	1924233.0	0.5688641222445726	0.07489498387222128	-1.1255472684095515
GTTTGAAGAAGCTTACCGGG	2803547.0	0.6460631093879308	0.08505877636846845	-1.0702808692148056
GTCACTGCTATCCGTGAAAT	2241939.0	0.370864778195027	0.04882697026505343	-1.3113402230431543
GGGCCTGGTATGTATCAGGG	1553841.0	0.101000703225091	0.013297456709484666	-1.8762314148718326
AAATGAATATACCTTAAGCA	2775997.0	1.4048396239956311	0.1849570694791941	-0.7329290643100498
TTAACAGGGGTAGAGCAGGG	3155503.0	0.224733117339958	0.029587703883167064	-1.5288887364129466
CCTCCGCCCGCATATTGGTA	2522944.0	0.5877169274550185	0.07737708897776248	-1.111387613005512
AGGCCAGATGGAGTGTCTGC	2986230.0	1.202632309437322	0.15833504680190752	-0.8004229452258265
TCATCTACGACCTCGGTGCG	3256339.0	1.5549333256583873	0.2047179665471958	-0.6888440409237141
TTTTAAATTTGGATTGTAAG	3218208.0	0.6513303117140246	0.08575224079668373	-1.0667545225630954
TAGTCCGTCGATCGCTGCTG	2334962.0	0.0561944454821472	0.00739839607301581	-2.1308624224500954
ACGACCAGAGTCTGGCACTT	2180179.0	0.5872033158305389	0.07730946837588622	-1.1117673131763723
GTCTTGAATTGTCCTAACTC	4278101.0	0.3972509514533891	0.05230089653911196	-1.2814908664166282
TCACGAAGGTACCAGAGCGA	2493268.0	0.844449431204817	0.11117773833484995	-0.9539821649681293
TTTTTACGGCTGACCTTATG	3325011.0	1.3137835230649226	0.17296888997551152	-0.7620320016511147
TAACCCCCCTAACTATAAAG	1911078.0	1.6557201510557058	0.21798726472842164	-0.6615688780455374
TCAGGGGCGTGCCGTTCTAC	1761547.0	0.494753036385024	0.06513773541312906	-1.1861673442463965
TTGTTACTGTTGAGCGGTCA	2260700.0	2.177309136600571	0.2866581425931992	-0.5426357174753172
GCCGGCGTCGATGTTTGAAC	3904255.0	0.4895709644927059	0.06445547900843882	-1.1907401597381324
CATGACTATTACTGGATCGA	1915312.0	0.8077350778034751	0.1063440341191175	-0.9732868689189531
AGGAGGCGGGGTTGCGGGTC	2702438.0	0.2478891644922246	0.03263636121660984	-1.4862982687797481
AATTAAATTCTATATTCGTT	2833246.0	0.2428211750622604	0.03196912457471353	-1.4952692560516363
AGGCCTGTTATTCCCGTCCT	2541207.0	0.5178932668005889	0.06818431036135213	-1.166315547739284
AGGATACACTAGGATGCGGT	2964801.0	1.5952973900006056	0.21003218101373586	-0.6777141578092589
GTCACAGGCGGTTTGGAGAC	2845323.0	0.4312441749082411	0.0567763447575204	-1.245832570646682
TGTCATGAACGTATGGTTGC	2231639.0	2.595254252104732	0.3416835721485897	-0.4663759012033595
ATTATCGTTTCGAGAAATTC	2311298.0	2.3235203073644004	0.30590787701675215	-0.5144093399461324
TTATAATGGCAAGGGCTCCT	4524718.0	1.9008730305728057	0.2502633746810334	-0.6016027034791902
GGGGTTCGAACACATAACAG	2081696.0	1.1221898799245884	0.14774423218483057	-0.8304894646206178
TGTCTGGGAAACTTGGGGGG	4576770.0	0.7923744077821734	0.10432169330252211	-0.9816253722834238
AAGATTAAAGAGTAATCTAG	2884973.0	0.3219141783205141	0.04238227768421072	-1.372815707391538
AGATTGTTAGAAGGCGACGG	3507609.0	1.6185379822332175	0.2130919693047858	-0.6714329170259948
TTTCTAAGGTCGAGCTTTTG	3028759.0	1.9046826170975268	0.2507649336828615	-0.6007331942080825
ATGCTGGACGGGTCAGGACG	2316835.0	0.1099936005832938	0.01448143523136721	-1.839188393789822
GCCCGTTATAGTTGTCGGAT	2374987.0	0.6743567094835125	0.08878382887219204	-1.0516661296169332
GGATTTCGTGGCTGGGGACG	2453849.0	2.014246939700535	0.26518985143289536	-0.5764430999921004
CGTTAGGAGGTCGTACTATG	2632967.0	1.058000679610766	0.13929327011096007	-0.8560698658034483
ACGGTAATAACCATCGGGTA	2897707.0	0.5038307401687266	0.06633287930055622	-1.178271150942185
ACCAGGGCGCAAGTGGCCCA	2452935.0	0.2339193718799263	0.03079713924516947	-1.5114896233612147
TTAATGATACCTCGGCCTAG	2567990.0	0.4983450554351509	0.06561065011860648	-1.1830256589120414
AAGCGTCGTCGAGACGGGTT	2037271.0	0.9427805000116374	0.12412371879740207	-0.9061452212525757
CCCGCTCCAGGGGTTGGGGG	2519210.0	0.8127690488320004	0.10700679199793578	-0.9705886556455453
TTCATCTGCTTCGGTCTAGG	2623274.0	1.3958829668506976	0.1837778622376265	-0.7357068046315393
TGGAGGACTTGAATTCTGTG	3822200.0	0.1250541118660617	0.01646425802774909	-1.783457836267897
GCTTAAGGAGATAGGTTTCA	5300993.0	0.2955377670755808	0.03890963664824283	-1.409942824770658
GGGGACGGCATACCCATTAG	2444457.0	0.6743950326422912	0.08878887438701083	-1.0516414497060624
TCAACTCTCGAGCGATAATT	2320238.0	0.0530644855853267	0.0069863147220806795	-2.155751853999793
TATTCAAGTCGCACGAAGGG	2381162.0	1.9907291748988325	0.2620935714133638	-0.5815436312241049
CGTGAGGAAGAGATTGTGCA	2036865.0	0.08356256112878	0.011001602005356898	-1.9585440701664518
CGGGTGGCTAAATGGCAAAA	2444327.0	0.4828360530378817	0.0635687802959244	-1.1967561213653803
ATTAGTACAGGCAACGAGGC	2242694.0	0.1235522033969303	0.016266521158478247	-1.788705317574694
ATTACTCATGGGTTGTTAGG	4682249.0	0.1266405211662084	0.01667312002888993	-1.7779831233548848
CACGTATCACAGCTGTGAAG	3525666.0	0.6112257502649439	0.08047219172085178	-1.094354170174108
TGTGCCGTTCGGGCTGAGTT	2046386.0	0.5123513635513112	0.06745467961431476	-1.1709879161154713
TTGACGTAAGCTGTCGCCAG	2454020.0	0.6194617857802757	0.08155652402969552	-1.0885412922966906
TTTGGCAGCTTATTCCTCGT	4080944.0	1.0362863677543726	0.13643442742307166	-0.8650760273827423
CCCGCGCGCTACGTGGGGGG	3051136.0	0.4116786110867876	0.054200399941249026	-1.2659975088188695
CTGGCTCTGTGCTTCCGGAG	2453620.0	0.6114567939639871	0.08050261025743544	-1.094190037619438
GGCGAGGGGAGATGTAAGAA	5188091.0	1.83570095467292	0.24168301008679272	-0.6167538786982677
CAGCCAATTGGAGAGGTTCT	4378406.0	0.9459014065783032	0.12453460821341039	-0.904709941198958
GTGGAGCCCAATATCTGCCT	2423840.0	0.5125715117079495	0.06748366367570338	-1.1708013476752355
TCCATAATCCACGATCGTTT	2280275.0	2.872333943436064	0.3781630726164682	-0.4223208820004779
AAAACAGCGCCATTCAACCA	2134283.0	0.2449249983165294	0.03224610778131263	-1.4915226987375796
GTTTCAATCTGATCTGTGGT	5176509.0	0.1464641199720346	0.019283036975301652	-1.7148245659857502
TACCTGTGTTGGGGTGGGGG	2850307.0	1.1020385180228975	0.14509116290938492	-0.8383590384000699
GTTGGGGCCCGCGACTTCTG	5290966.0	0.5538703140032585	0.07292094300287355	-1.1371477237485983
CGTGGCTCCGGCTAGGGTAT	2249412.0	0.215360805726397	0.02835377279190148	-1.5473891451065724
GCATCAATGTTCTAAATTCA	2376645.0	1.5815648612906097	0.20822419651261842	-0.6814688050784732
GATCGTGGGGGGTGTATGCT	4658053.0	0.8992149241322523	0.11838800270056625	-0.9266923062696767
TAACAACGCAGAGGGTTCGC	2349756.0	0.3608396499367768	0.0475070912467458	-1.3232415596494094
ATTATGCCAACTTGCTCTCC	2443472.0	0.8030903739930129	0.10573252602188818	-0.9757913920789292
ATTTTATATTCTGGCTGCAA	2453198.0	0.1747283283142535	0.023004219846879354	-1.6381924905861223
GACTGAATGGACCGCGCACT	3496887.0	0.2214348352624278	0.02915346172701214	-1.5353098690464029
TGTTAATGGATCATTAAGAG	2413349.0	0.1266852968795702	0.01667901506814266	-1.7778295989680786
TTGCATGAGCAGATTTACTT	2520676.0	0.7257846394464054	0.09555467947524102	-1.0197480399484482
ATCTCGTCAGAGCATGGTAT	2285031.0	0.5343639821334562	0.07035279649183916	-1.1527186348769087
GGTGGGGGCGGGTGGTGTTT	2017304.0	0.4493346225682464	0.05915808010126362	-1.227985928910386
TGATGTTTAGCATTGAGTGA	2386343.0	1.0885311800081885	0.14331282635552267	-0.8437149389386941
AGTAGGGAGTCTAGGATCGA	2516328.0	0.4317664956682935	0.05684511197867314	-1.2453068736667816
GGTCCGGGTGATGTCTCAGG	3178502.0	0.0875862288354043	0.011531346308452962	-1.9381199849690824
CCGTTCTTGACGAGGCGGGC	2509436.0	2.570728351470542	0.3384545639186426	-0.47049962524727085
GTATGAATATGGAGGGCGGT	2572963.0	3.191444197870514	0.42017619389581173	-0.37656855724316873
AGTCGATGAGCGTAGGAAGC	2183790.0	0.4002730578245876	0.05269877821081587	-1.2781994535246768
TGATGTGGATTGCACAATTT	2096157.0	1.7673882231411386	0.2326891559724696	-0.6332238556950275
ATTGCAACTCCACTTGTCGA	2035863.0	1.6209350219588032	0.21340755653303367	-0.6707902067367769
AAGGGACGGTCTTGGTGAAG	3791889.0	0.2699074782455949	0.035535227903694025	-1.4493408948831739
CTTTATGGGCACAGCACTCA	1886820.0	0.2647407978244502	0.03485499789500983	-1.4577349391557237
GAGGTGGGCCGATACTCTAA	2414062.0	0.1475544766516817	0.019426590141591912	-1.7116034223878296
GCGAGCTCAATTGCACTGGC	2734492.0	1.3492999541442958	0.1776448792475945	-0.7504473068718985
TGAGCTTGTCGTGGTCTGGT	2862005.0	0.41179434915084	0.05421563767571258	-1.2658754297578143
ATCCTGGTCAGTCGTTATGG	5161809.0	0.3867190181210223	0.05091429304940937	-1.2931602820814496
GAAGAACTGGGGGGAAGGTC	2405429.0	0.4910073413691267	0.0646445881801853	-1.1894678268835142
ATGGGTGTAGAACGCCTACG	2538173.0	1.325069159388495	0.17445472379309637	-0.7583172664594919
TTTCGTGGACCTTCCCGATA	2426789.0	0.3264164654913202	0.042975035623866224	-1.3667837546352761
TGTGCTTCTGCGAATTTTAG	4612701.0	1.0014634011116612	0.13184973764724592	-0.8799207300227407
GCCCGGTCACTCTTACGCGT	1959453.0	0.2388232479235434	0.031442769199382284	-1.502479212153934
CGACATTTGTCAATGGACGC	5231468.0	0.1974521991082998	0.02599597810704053	-1.5850938374533696
CCAGGTACTAGCCGGGGAGG	1846390.0	0.5515857982416204	0.07262017035008503	-1.138942736667754
ATCTTGGCAGGAATGTTAGG	2302990.0	1.2463757192345255	0.1640941759914067	-0.784906832595167
CCGGATCTTAGCAACAATCC	2660292.0	0.172686503585804	0.02273539918456769	-1.6432974161176346
TAAGTTTTATCGTTTAGATA	2604251.0	0.2061221877406725	0.027137443412027232	-1.5664310691430487
GGTGTGTCTTGTGTTTGGGC	3669512.0	0.336950782694649	0.04436195296703622	-1.3529893429526034
AGTGACTCCTGCGGGGGATT	3504897.0	0.986492859291438	0.1298787599667411	-0.8864618665056342
ACCCGATTGAGTCCTGTATG	5180148.0	0.1898153251736878	0.024990529656696795	-1.6022245392099617
TCGGTGGGTCGTGTGGCTTG	2439034.0	0.1099514989804697	0.014475892257674188	-1.839354657953428
ACCCTGGGATACGTGATTCT	2458765.0	2.7082307358172946	0.35655772503453115	-0.4478701498667464
GACCAGCATCAAATTCTTTC	2468639.0	1.8426590096746167	0.24259908722499912	-0.6151108374920833
TCTTTTACGGGCGCGGTGCC	3544945.0	0.4357941506810427	0.05737538123881297	-1.2412744157141562
TTTTATCATTGATTTCTTTA	2812556.0	0.4191182715152717	0.05517988383910428	-1.2582192181027398
AGGGACGGGGGGCTAAAACG	2004633.0	0.3065911999497732	0.040364899239912135	-1.3939961272782917
TCTGTGAGAGGATAAGGGAT	2015009.0	0.621901114882878	0.0818776789534365	-1.086834477098957
AAATGCGGTCACGGTGGGTG	2369740.0	1.376379557225706	0.18121010046078329	-0.741817598865999
TTCGCCACAGTTGTTGATAA	4711468.0	0.4859903393159335	0.0639840643869494	-1.193928176181253
CATCGGAGAATGGTAAACGC	2519940.0	0.1231983231239456	0.016219930318413824	-1.7899510158704466
TGGACACTGCGCCCTTCGCA	1479738.0	0.6953093642996171	0.09154239402539696	-1.0383777340495977
GATTGAGGCTCGGGCATAAT	3847877.0	0.3476903380791929	0.04577589136790874	-1.3393631901743808
GAGACATTGCTGTATTTTGA	2565775.0	0.1797567232297527	0.02366624359099159	-1.6258706697079155
GTGTTCTGTGGTCAGCCTAT	958661.0	0.9120483132444744	0.12007760911623082	-0.9205379679830165
TCTTATTTCTCCGTCCCCAA	2073300.0	2.446663964322463	0.32212061014790794	-0.4919814869556859
AACGGTAATTTATTTATTCA	2478437.0	0.4102930745974539	0.054017984265931726	-1.2674616259707865
GGGCGAGGCAGGGTATAGGT	1674467.0	1.569847732510686	0.20668155366226862	-0.6846982824446752
TCCTTTTTTTCGTTGGTCCC	2181967.0	1.9033416880512737	0.2505883908928247	-0.6010390526075126
TCGCTTTTAAGTCTGGCTGG	2705449.0	0.0	0.0	-7.0
AGATCCGTTAGCTATTCACG	2402163.0	0.5708887802900405	0.07516154441934061	-1.1240043045972408
CAAGCGTGCTGTGACGCGTT	2001204.0	0.2944181544949722	0.038762231735735855	-1.4115912263939017
TGCTACCATCCCCTATGGAT	1197982.0	0.2502273068549831	0.03294419419060511	-1.4822211107558012
GGGGCGCGATAATAGATGTA	2238270.0	0.9882567570003424	0.13011098957183445	-0.8856860200499307
GCGCCGTGTGAGCGATTGGG	2523283.0	0.0588983075356653	0.007754378630136693	-2.11045299711725
CGGTTTAAGCCGGATTTTGA	1381374.0	0.3535453330959252	0.046546742859860574	-1.332110703672553
AGCACTGGATTCTATCTAAC	2331923.0	1.985190543730732	0.26136437145894886	-0.582753614664305
AGGGATACGCGGTAGCATCA	2497665.0	0.3091450255493971	0.04070112843703851	-1.3903935498119961
AAGCGAGGAGACCCAGGCAG	2256223.0	0.6895836995865595	0.09078856978235947	-1.0419688254097768
GATGGTTCGTACGGGGGAAG	929463.0	0.2745503941967487	0.03614650061660426	-1.4419337408718416
GCGACAATAATTTACTTAAC	2257397.0	1.4134916186532729	0.1860961657501803	-0.7302625748041782
CATGTGCGCCATTAATAGAC	2161965.0	1.3103575356598116	0.1725178345100345	-0.763166001872278
AAGTTTGTCGGTCAGAACAC	2331206.0	0.5931692673666925	0.07809492807814282	-1.107377170721954
GCGGACACAATCTTCACCAA	2524718.0	0.4483597074026891	0.05902972562653757	-1.228929235399128
ATGTACGGGAGCCGGGTCGT	2338142.0	0.6161352202331993	0.08111855815479532	-1.0908797773275687
TGTCGGTGCCTTTTTGAGCG	2236305.0	1.632447693468677	0.2149232811381573	-0.6677165378720076
TCTGTAAGCGGGGCTGAGTG	2456944.0	1.92568453096702	0.25352998413873334	-0.5959706707451018
GAATCATTCTTCTATAAGCA	2137083.0	0.9168699264699244	0.12071240858878905	-0.918248084462298
GTGCGCACTACGTCTGATAG	2562824.0	0.7739411493770946	0.10189482450033156	-0.9918478743648114
GGGATGGGCAGGCGGTTCAT	3773328.0	0.4049589858873564	0.05331571377233925	-1.273144772233511
GCTGCGATTATCGTGCTTTG	2247809.0	0.3156967655223288	0.04156371132883977	-1.3812856801314093
GCCAAGGGATGGGTTTTGAA	2529473.0	0.3670289726288762	0.0483219593410382	-1.3158554644169493
CTCCCCAGGGTTTATTGGCG	2071676.0	2.014061206097628	0.2651653982908351	-0.5764831481095652
TAAATCTAGAAGGACTTCCT	2350958.0	0.2233422430929847	0.029404585454315672	-1.5315849389000071
AATGCAGGATCGTTGGAGTT	1886228.0	0.3825418866717308	0.050364344159519056	-1.2978768170244739
GCCTGTGTCTGAACTGTCTA	2367446.0	0.1357187429497204	0.017868332114654523	-1.747915983991705
ACATATGAGCTGGAGTATCG	2303285.0	1.5309584645072574	0.20156150656134236	-0.6955924041918772
CGGGGTAAAGAAGTGGGTCC	5071458.0	0.945749655210158	0.12451462907282936	-0.9047796208383793
CTACCGAGGCGCATTTCGCT	2435578.0	1.0270008886690518	0.1352119284481021	-0.8689849930787716
GGATCCTCGGCATTGGGAAT	2291751.0	2.5243164546320087	0.3323441095424977	-0.47841201424461605
TCTGAATTATGTGCCGGATT	2510159.0	0.0911103381884956	0.011995320222157158	-1.9209881537937301
GTACGCTACTTTTAAGACGG	2463373.0	0.1926753188286279	0.025367068043080223	-1.5957297261679138
TTTGCCAGACAGTAACTTCT	2129536.0	2.186269482601233	0.2878378354987057	-0.5408521198215597
GTGCGTAAACCGGGCACTAT	2531309.0	0.4752768301875409	0.06257355515986038	-1.2036091695798146
GGATGATTGCAAAGCACTGT	4393681.0	0.8258666990094193	0.10873119025130294	-0.963645857836426
CGGTTACTAGGCGATCTGAA	2479929.0	1.21805992168025	0.16036620103529792	-0.7948871588112427
CAACCAGATGTAGCTAAGTC	3442941.0	0.1481409109415124	0.01950379836225749	-1.7098808016052862
CATGATTTGGCAAGATCGTG	2429518.0	0.4697100790765922	0.06184065301614612	-1.2087259330643194
GTTTTAAGGCGCGTCAAAGC	3214077.0	0.1569650158081334	0.020665554159168573	-1.6847529443603932
GTTAACCTCGTTTTAGCTTC	1832759.0	0.5751951210504875	0.07572850462862467	-1.120740618877865
AGACCCCTGCAGTATTAGTA	1651761.0	0.8103572422966597	0.10668926061477431	-0.9718792946381127
AGGAGGCGTGATTGGATGTG	2711107.0	2.618422443390518	0.3447338283430759	-0.462516097671606
AGTCGGGTGGTTTAGATCCG	2260378.0	0.0851483988074322	0.011210388748486315	-1.9503793268880691
AAGGAATTTGTTGGGGGAGG	2667071.0	0.3585633759759699	0.0472074036853107	-1.3259898842573539
AGGCGGAACGGGTCTCAAGT	3596423.0	1.6637790565845447	0.21904827662213822	-0.6594601593150222
GGGGGCTGTTTCTCGTGAAT	2499362.0	0.7451559775338165	0.09810505310034415	-1.0083086228231295
GGTGCAGGGTAAATTGGGGG	2367795.0	0.1767540793259596	0.023270924290731826	-1.6331863667608604
TATTGAGGTGTTATAGGAAG	2615223.0	1.6068744915349162	0.21155638828713197	-0.674573855910748
CTCCTCGTGGTTCAGGGCCC	5306326.0	0.8288905826501854	0.10912930591311171	-0.962058606998534
TGGAGGCGATACGAATCTGT	2678393.0	0.1681428280344523	0.022137192171974997	-1.654877464828052
AGTTTAATTCATAGCCTGCG	2071847.0	0.6648648928024031	0.0875341640938179	-1.0578224111880359
CAAGTGTAATCGCCCGCTGG	3541525.0	1.736312193039255	0.228597776885123	-0.6409279974368804
AGCTTGTAGGGGTTGCTAGT	2752952.0	0.5761171357309344	0.07584989438045073	-1.1200450196237157
TCCCAGGTGACCCCGTGGGA	2208272.0	1.4867308239917298	0.19573862497400132	-0.7083234668412227
GGGCAGGTATTCTTAGGGAG	2376117.0	0.427204442169742	0.05624448537938951	-1.2499200525358398
TAATGTGTCCCCCGGGATAA	2481594.0	1.1576533254551735	0.15241324553477895	-0.8169772888186161
TGCAGCGAAGAGTATGTGAT	5162480.0	0.9084943226677524	0.11960970112815911	-0.922233594799395
GATTCGACATGCCAGCGGGA	1132515.0	0.3744278920720619	0.049296079400117994	-1.3071876195179384
TGTAAGTTAACGAAGTAAAG	1913023.0	2.286555257278849	0.3010411668099816	-0.5213741113964222
CGTCGCTGGGGGGTGCGTGG	2300326.0	2.4121083205085423	0.31757111531261034	-0.4981590057122536
AGTGGGATTGAATCTGACTT	2271158.0	0.2003441204086294	0.026376719993685297	-1.5787792109582905
ATGTGGACATGGGATGAGTC	2642683.0	0.2014939459203291	0.026528102652192267	-1.5762938105962558
TCTAAACGTCAGCAAGAGCG	2184031.0	1.1829985731287809	0.1557501265956945	-0.807571591668541
AAGTTCTGGTTTAGGGGAAA	1735549.0	0.7269591886231809	0.09570931717906497	-1.0190457821553138
TCAAGCAGGTATTCATCATC	2385993.0	0.7294858335970464	0.09604196785462847	-1.017538950034723
AGGACGTACTTAACATATTA	5003984.0	2.063557501844377	0.27168193559162424	-0.5659392373041952
GGGTCCCACGCGTCGTAAGT	2389642.0	0.605391364996729	0.07970405364801439	-1.0985195903705671
GGCAGCACCCCTAGGACCAG	2519160.0	1.106038393711326	0.145617774825063	-0.8367856096570351
ATTGAAAGTCGCCTGGGGCC	2603235.0	0.5194255078819535	0.06838604073349154	-1.1650325393781213
GGGAAGATTCAAAAACAGTG	2562811.0	0.4385894270288434	0.057743399134124934	-1.2384976544396598
ACGTTATCGGAGCATACCAG	3093194.0	0.1574105323985674	0.0207242095683438	-1.6835220246692673
CGGGCGGCTGCCCGGAAGTA	1198309.0	0.4264767708903118	0.056148682310420826	-1.2506604312462983
ACGTTTTGTGCTCCCAGCGT	2582373.0	0.9050312650069812	0.11915376510141752	-0.9238922299693533
AGCGTGATAGATCATGAATT	3146898.0	0.0584982974597449	0.007701714475352989	-2.113412585957012
GTGGGAATGATAAAATTTGT	2348833.0	1.4254606760714963	0.18767197678703476	-0.7266005714668181
GGGAAACATTGGACTCGGGT	2504651.0	0.2363063298831426	0.031111399143384132	-1.507080457339143
ACGTCTGGGGATCAGACTCT	4841941.0	0.5854487704309973	0.0770784700684464	-1.113066914247846
TAACTTCAGGAAAGATGGTA	1779667.0	1.247872204545218	0.16429119886352436	-0.7843857012477415
GGACGGATTCATGTCAGATT	1559557.0	0.8174501761608681	0.10762309550889727	-0.9680945207164068
GCGGGGATTTCGGGGGGTTA	2451628.0	0.3028633285363395	0.03987409861025528	-1.3993091214398883
TGACGGTTGGTGCGTCTCGA	2319445.0	1.0720372470390875	0.14114128345906415	-0.8503459376553568
CTAAGATGTTTCATTGCCAA	2278645.0	0.8022326126379528	0.10561959567465523	-0.9762554993792626
TGACTCACAATGTTGAGACT	2656601.0	0.1525444147766782	0.020083550777324044	-1.6971595013542138
GGTTAAGGAGCCGCCGCCCG	999701.0	0.0954264201649185	0.012563562931400124	-1.9008871805020289
CCGGTCTTGTTCGGCGCTTG	2560984.0	0.3281112972982602	0.04319817221463249	-1.3645346285066713
TTGTGTGATTGGGCTTGCTG	3062087.0	0.1135520367391721	0.01494992851136748	-1.8253608840748594
GTTGAATTTGAATATCATAC	1502808.0	1.3848284808559066	0.18232246099518423	-0.7391598256654652
CGTCCGGATGAGACCGGAGG	2220767.0	2.899860395955028	0.3817871247175795	-0.4181787217212755
TAATGAGCGCGACTAAGGTT	3513593.0	3.383455081737726	0.445455784378305	-0.35119539724664106
ATTCCGGGCTACAGTTCCGT	2240553.0	0.2352813845265975	0.03097645784027388	-1.5089682453364763
GGATGACGCCATCACCGGAC	2851922.0	0.4486326346552642	0.059065658429083186	-1.228664950415066
CAAGCGTCGTGCCTTGAGGG	2368164.0	2.431460446416979	0.3201189595185109	-0.4946886033615591
TGTATTGCGACGTCATGTCG	2628229.0	1.3427803078513634	0.17678652171568493	-0.7525508488684001
AACTCGTTTATTACGATGTC	2257256.0	0.0589392758299245	0.007759772395744038	-2.1101510169791915
GCTCTCTCTCAGGTCGACTG	2412095.0	0.7030536251535686	0.09256198072295566	-1.0335673605402533
TTTAAGTCTGTTACGGGGGG	3551425.0	1.4898964839540303	0.19615540649097576	-0.7073997172217321
ATATGGATGGCTGCTAGTAA	2526173.0	0.854876858224341	0.11255058282955033	-0.9486522517163068
TACTGAGATGATATGCTGGA	3787033.0	0.2568537957274981	0.03381661830355188	-1.4708698244596785
GCTTACCATCGCCCTACGTG	2438625.0	0.0943507305363714	0.012421940786091207	-1.9058105453154828
CCGTTAGAGTAGAAAAGGGT	2126500.0	2.208702216345593	0.2907912635077784	-0.5364186454999283
ATGTTAGTGATGTGCGCGGC	2707907.0	1.930349260831016	0.2541441288075055	-0.5949199188393227
GCTGGTGGGGCTATATCCAA	2856642.0	0.2334395082859671	0.030733961810128156	-1.5123814527154928
GAGGCTTGAGACAGCAGTAG	2421157.0	0.7568996549177212	0.09965119126212114	-1.0015175052377197
CGGCTTGGGGGAGGGGGGGG	3903055.0	2.0202485685882263	0.26598000831074015	-0.5751510047471725
CCAATTATCGAGCTGGTGAG	2235281.0	1.4942629533352885	0.19673028305833165	-0.7061287831775681
GATGCTTATGAGGATGGGGA	1893205.0	0.2792319229018593	0.036762856971586086	-1.4345907454148341
GCTCTCGTGGGGTGATAAGT	2653966.0	1.0840202617920118	0.14271893207771796	-0.8455184126490718
CAGACTGAGGGTAACGCTAG	1178409.0	0.7360467299815882	0.096905756252759	-1.0136504248629574
TGCGTGTAGTCTTTGAAGGG	2199098.0	0.1299527997759885	0.01710920492747865	-1.766770171851748
TCCTGACTATTTCCTATTCG	2250602.0	0.2951532355869272	0.03885901035891483	-1.4105082639816098
CGGAAGGTTCGACAGTGAGC	3221368.0	0.5059220563092353	0.06660821585719665	-1.176472199037206
GTTAGCGCAGGAGTGAAGTG	2637807.0	0.2403652439606896	0.03164578388042318	-1.499684142184857
TCCGTCAGTTCTTCGTAAGC	3708657.0	0.11334530950987	0.014922711409955918	-1.8261522597455924
ACTTAGGTACTCAGACGGTG	2679359.0	1.757929002210074	0.23144378265505855	-0.6355544813096321
ATTGCGCATTAATACTCTCG	2820902.0	0.7325700290670977	0.09644802399520004	-1.015706665653811
ACGTAGTGTATTATGTTTCG	2170748.0	0.2260546704851387	0.02976169569882957	-1.5263423281105406
GTTATCCCACGGTGGTCGAG	2934651.0	0.9649695099627528	0.12704505884583434	-0.8960422212686163
GGACTGCAATCAAATGTCGT	2414757.0	4.505960897766002	0.5932416117850262	-0.2267683938290912
ATGTTGGCAGAGCTGTGGGT	3402801.0	0.2695234513767869	0.03548466805113663	-1.4499592531160563
TCATTATGGTCTTAGGAGAG	2871898.0	0.861396933813948	0.11340899688140248	-0.9453524909373103
GGAGTACGATGTGTAGGAAT	2603584.0	1.9139753883857336	0.25198839272790086	-0.5986194635451279
CGGAGGATGGGGTGTGCGCA	3177392.0	0.9968664918696468	0.13124452204288634	-0.8819188143692045
ACACAGACTCCTTGGAGGCG	1995963.0	0.5381759469910804	0.07085466861801008	-1.1496315287864491
GCCGGCTCATGACGCCGTCG	2531913.0	0.4507077498971248	0.05933886202286746	-1.226660786666432
CGTGTGCTTCTCCCTGTAAA	991332.0	3.286885404332485	0.43274170354776603	-0.3637712495945984
GGGTTAAACAATCTCAGCCG	2269502.0	0.6946263654140935	0.0914524723929442	-1.03880454899458
AGGGGCGAGGTTCCGGGTCA	2507350.0	0.4321286523645946	0.05689279246838598	-1.2449427492371916
TCTGGGGGTCCGTATTTGAG	2318209.0	0.7802654580788266	0.10272746445721662	-0.9883134311093466
TGTGGGTGCAAGCAGACTGG	2139127.0	1.2987199990469651	0.17098567053124025	-0.7670402841690858
TGCAGTTACTGAGGGACTGT	2452627.0	1.1098703883061116	0.14612228400775235	-0.8352835480382
TTACCGTGGCCTTGTCTTGG	3507586.0	1.3939625973580452	0.18352503201586207	-0.7363046914940206
ATATTCTCACATACCACGCA	2291274.0	0.6553957366262073	0.08628748273113772	-1.0640522005197304
AGGTCATTGGAGTGCATACC	2552917.0	1.6683140171454056	0.21964533624461308	-0.6582780137268309
TATCCATGGCCACATACATT	2474111.0	1.3307779631012493	0.17520632816622747	-0.7564502118777513
TGCGAGAGGCGGGTAAGGAC	2879610.0	0.2149576997360674	0.028300701038096007	-1.5482028064119002
TATATTGGAGGCATGAGGGC	3422059.0	0.0	0.0	-7.0
ACAGTCATTGGATTATTCGT	3697852.0	0.7813029415946886	0.10286405649765255	-0.9877363530480919
TGGGGGGCACGTGGGGTGAG	2454010.0	0.9264646903933638	0.12197562709950892	-0.91372694042081
ATACAACGTTACATCACAAA	2380751.0	1.4282540135244	0.18803973941312452	-0.7257503593319051
CGGGATAATGCAGGTGAGCG	2845766.0	0.8223363568536302	0.10826639574505427	-0.9655063209107634
TGCCTCCCTCTGCAGGCCCT	2316650.0	0.4562214786121026	0.06006478339325497	-1.221380084748194
TCTAGCGACCGCGAGCCGAA	3745484.0	0.6747737076154922	0.08883872962467075	-1.051397660399792
CTGTCGCGGCAGGCTCGCCT	2493621.0	0.4179404731239267	0.05502481835320852	-1.259441382456203
GTGGCTTATCGGTATGTAAT	2566090.0	0.0580657446927471	0.007644765845194419	-2.1166358122395414
GCGGGCGTGGTCGCGACTGG	2602007.0	0.2556872187888045	0.03366303020123946	-1.4728467932786364
ATCAGGAACTGTAAGGCAGC	2432539.0	1.6923982263367865	0.22281619267311567	-0.6520532509622065
GGAATTGACGCTCGGAAGAA	1468958.0	0.8785080038523427	0.11566179023652823	-0.9368100898827751
TCCGGTTAGTTGTATAGGGG	1015978.0	1.1324419400826735	0.1490939883922834	-0.8265398673497759
ATCCATTGCTAGTGTCCGAG	2862536.0	0.0931887817842963	0.012268962017270913	-1.911192178042349
TTGGTAGCGGCGAGGGATCA	1984496.0	1.3491180690761928	0.1776209327923524	-0.7505058535320955
GGGTTCTACTGACCTAGTTC	2535101.0	0.3618000499228472	0.047633534695462186	-1.3220871900236555
GGCATCTGTGTATTCTCCTG	2360556.0	0.5345158435329713	0.07037279011882804	-1.1525952298566555
GTTGAGGTCGAGATAATTGC	2213284.0	1.348093321258225	0.1774860174965925	-0.7508358553596823
TGGAAAAATATTTGGGGTTT	1472177.0	1.1834290554102933	0.15580680263179947	-0.8074135846547406
AAAACGGCGTGTATGGGCTG	1455131.0	0.5231260073852539	0.06887323765764507	-1.1619495008131484
GTACTAAACGGGATGCCGTG	3445580.0	0.112711696664875	0.01483929179892492	-1.8285868251458166
ACAGTAGGCTTTTAGCTATG	3465177.0	0.6542610219826793	0.08613808952526761	-1.064804764774895
ACGTCATCGGCAATTGTAGA	1999568.0	0.1051992093787718	0.013850219730338623	-1.8585433365694533
GGAACACCGGTAGCTGAGGT	3165516.0	0.4383621555470103	0.05771347723660863	-1.2387227586634846
CTGTGATAGGTAGGTAGTGA	2638217.0	2.0487269805728663	0.2697293926063788	-0.5690717255855752
TTGACTGGATATGGACCGAT	2660806.0	0.5057875104315535	0.06659050194108732	-1.1765877115014653
CTAGGTTTTGTGGATCTCGG	1184559.0	0.3634271090340523	0.04784774853164514	-1.3201384930655589
TTTTATATTGCGCCCGGCAG	1717363.0	0.540687202569574	0.07118529317086147	-1.1476097220159562
GGATATTGCTCTGCAAGACG	2352617.0	0.6691874886561314	0.08810326440106478	-1.0550079998160529
TAGTCATAATGATGACGGTG	2648669.0	0.6687105016653491	0.08804046569117085	-1.05531766890639
TAGGTAGGGCGTTCTTTGGG	2632494.0	0.1860328526962631	0.02449254041090631	-1.6109661667242463
GTGCTCTAATGATTCAATAT	3381591.0	1.5278163121200414	0.20114781998283912	-0.6964846699013397
GGCGCTCTTCAGATTGGTGG	2300485.0	1.2874985245141182	0.16950828406706317	-0.7708090724656228
TAAAGTCGCGGTTTGTGCTA	2541280.0	0.1553261783092877	0.02044978961497313	-1.6893111556041327
TGTATCTCTGGGCAGGTTGA	2502293.0	0.3442547537900881	0.04532357240479871	-1.3436758663605837
GTGGAATGCCTAGTATTCAA	2582508.0	0.7779318910978577	0.10242023386458438	-0.9896142368400084
GGCACGCGCTGCACCATGCC	5085293.0	0.4598691759258357	0.06054502853581175	-1.2179215117794675
TAGGTCTTTCCTTGGGCTTC	2282642.0	1.3675534717446134	0.180048083901973	-0.7446114960934614
GGTGTGACAATAACGGGCCG	4068744.0	0.5406174443811709	0.07117610901212987	-1.1476657572811677
CCGTCGGCTCGAAAGGCTAC	3523414.0	0.2304448758536919	0.030339697276739186	-1.5179887568287085
TTGCTCTGGGCGATTCAGGT	3644411.0	2.503541317959475	0.32960891590804375	-0.48200104916759895
TAGGCGTGAACACTTGTCAA	2410007.0	0.3801146677984765	0.050044783633097646	-1.300641184067281
CGCGGGTAAAGCAAAAAACA	5049271.0	0.2844536212255177	0.037450330476142706	-1.4265443455657985
GAACGACGGAAATTTCAGGA	4485166.0	0.7626387749227689	0.10040678698948535	-0.9982369300947824
GCGTGGCATCGGGTGACGCG	1352970.0	0.1808067363196178	0.023804485238435927	-1.6233412055158276
TGTGATTACACCCGGCAGCT	2383322.0	0.9908264372678102	0.1304493061480836	-0.8845582265435223
CACTTAGCCGTTGTCGTCCT	2285768.0	0.3867764833007653	0.05092185874663262	-1.2930957521379296
GCGGATAGGGGAAAGCCGAG	4774617.0	0.2303181636729892	0.03032301472222565	-1.5182276232200445
ATTGGATTCATTTTGAGTGT	2439803.0	0.6535779424322722	0.08604815727271259	-1.0652584256834472
AGTACTTGAAGCGGTGCTCG	2590070.0	0.7365897868746669	0.0969772535324404	-1.0133301195873314
AGTCGATGCCGGCTGGCAGG	2223380.0	0.1251540500820564	0.016477415600502334	-1.7831109041957542
AGGGTATCGGGCAGAGTAGG	1878035.0	1.3495868475377195	0.17768265079133105	-0.7503549753090852
GGATCGTTGTGTGCGGTAAT	2773561.0	0.4094763646847535	0.053910458631341474	-1.2683269734910896
TTATATCCAGCTGAGCTTGG	5008568.0	0.2300085626545286	0.030282253559097725	-1.5188118084367306
TAGGAAGTTCTGGATGGAGG	1227271.0	2.335900953334133	0.3075378765965677	-0.5121013885589102
ATGCACCGATTACTAATCGT	2541504.0	0.935877994979368	0.12321495520543928	-0.9093365765139697
GGGTTATAGTAGGAAACGGT	1393476.0	0.7182837856549327	0.09456713903847797	-1.0242597495763444
AAGGTCTCGAAGGGATTTGT	5016490.0	0.5009060682477795	0.06594782556314244	-1.1807995194731404
ACATTTAGAGGCGTTACAAG	2217257.0	0.4040343854501628	0.05319398358735477	-1.2741374850465037
GGCTGGCGTGTTGATGTCTC	2554671.0	0.1767137133742333	0.02326560982777783	-1.6332855594484532
AGTATCCAAAAAGTTGCATG	3186072.0	1.6566619617741056	0.21811126076861295	-0.6613219118471412
TTTCCACTTTCAATAGCTCT	2454192.0	0.8408517332268205	0.11070407595836539	-0.9558363887541704
TGTCTGGGTTTTCTGGCGGT	2847974.0	0.2689044845610267	0.03540317669340978	-1.4509577673945313
AGCTAACGGCATACTTGGAT	1445194.0	1.017255808200329	0.1339289197013759	-0.8731256342605551
TTCGATTTATGGGCTTGTTA	2608829.0	0.1332539692827575	0.017543827234108557	-1.7558756580999564
TTGATCTACGGATGGCTGGT	2181569.0	0.2922750617776511	0.03848007842666949	-1.4147640514929802
AGGTCCGCTCATACTAGGTG	1144744.0	0.73476485146513	0.09673698788248901	-1.0144074394447689
GGTGGGGGGGATATGTTAAG	1680008.0	0.4889182183980631	0.0643695403698092	-1.1913195919362514
ATTGCTGATAGAGGCGTGTA	2351733.0	0.2627650025024993	0.03459487047092751	-1.4609882911297671
CGAGCTCTGTGGCCATTTTG	2128177.0	0.6262935005020915	0.08245596757676112	-1.0837779077347864
CGCGTTGTAGATCGATCTGA	2011116.0	0.6941459361537893	0.09138922048392899	-1.0391050270279951
TACGGTAAGGCGGTAATGGG	1402331.0	3.451592892579345	0.4544266089469838	-0.3425362464420563
ATGAAAGGACAGTCCCTAGT	4475180.0	0.4297446377191496	0.056578920084033056	-1.2473453461335566
CCGCTCAGACGGAGACTTGG	2380994.0	0.6038090991602214	0.07949573716315819	-1.099656159093895
GTAATTGGGTTCCCCATAAT	3241033.0	0.0938726342649913	0.012358996031563364	-1.9080168072133241
AAGCTAGGTCTGGAGCGTCA	2246540.0	2.273397335318757	0.29930883335027125	-0.5238804658572027
AGGTAGTGACCGGAGTCGCC	2210175.0	0.6990176276733646	0.09203061311798962	-1.0360676846465626
TTACGTTCTCTTCTGCGAAA	1068909.0	0.7363739644671152	0.09694883898650442	-1.0134573874596822
TGGTCGCTTACGTAGTGAAT	1880330.0	0.2823929536731686	0.037179029022835645	-1.4297019565633393
TGTCTCTTGTCGCGTTCTAT	2602515.0	0.5945963051537584	0.07828280769274329	-1.106333606320141
TTAAGCAGTTGTATCCTTGC	3360785.0	0.2650861480673628	0.034900465696303305	-1.4571687779696052
GGTATTGTAAATCATTGGGT	3515028.0	0.2071506973934876	0.027272853979942946	-1.5642694127409482
TTTGGAAGGAAGGCCTTTGA	2207494.0	0.975301246181808	0.128405304970067	-0.8914170333416691
GAGTAAAACCAGGTGAGGGT	1480334.0	0.3718221246456553	0.048953011694238706	-1.3102205843112233
GTCTCATCGGCGTAGAGGCG	2379632.0	0.0657491970953761	0.008656346680187691	-2.062665358721156
AATGTCCAGTGACTGACAAA	2390640.0	0.521330906279077	0.06863689990467577	-1.1634423403210257
GGCCGTATCATATGAGGGGC	4391768.0	1.6124021719448975	0.21228414649681274	-0.6730824379867939
AGGCACTTGCGACATGCGGG	2271998.0	0.4164013210857489	0.05482217810474043	-1.261043713778675
TCTACCCTGTTACTATACAG	2729227.0	0.2577587271944864	0.03393575892953851	-1.469342433927202
GCCAGTAAGCCAGGTCAGAG	2328051.0	1.08925565984426	0.14340820924840794	-0.8434259872369894
ACGTCTCGGAGAATTTTTCG	3201158.0	1.0053879061777518	0.13236642648758193	-0.8782221556830708
CAGCTTATTAGTCCAATGTT	1784519.0	1.395096691576425	0.18367434353837467	-0.7359515036718038
TCGCAGGCAGGAATGGGCTC	2375590.0	0.885887129259374	0.11663330427079369	-0.9331774204536937
ATCCCAGGGTATGGCTTTTT	2838094.0	0.2368191001664547	0.031178908976746945	-1.5061390858652164
CTTGACGCCCAAGGGGCCAA	2163916.0	0.9933590030566664	0.13078273634080398	-0.8834495802223784
GGCGAAGGGATATCGGAGAC	4705849.0	1.5418041933650088	0.20298942345066684	-0.692526589952188
AGCACCCAGGAGGACCTAGA	2368848.0	1.5668318080549812	0.20628448588344894	-0.6855334329505789
GGGTTAAGTTGTGGGGGATG	2279323.0	0.6564197506553123	0.0864223014184055	-1.0633741726463377
AGTGTCTCTTAGGTAACTCC	2397818.0	0.4528791839177752	0.059624746664905554	-1.2245734531890176
GGAGTGGCTAGGATATCTTA	2758402.0	0.1626639494708111	0.021415859070420474	-1.6692644997376398
GAATCGAATACTCTAAGGGC	2446957.0	0.5499025369915985	0.07239855710494716	-1.140270089156497
TGGTGCATAGTGCGGGCGTC	2124567.0	1.2935352297447638	0.17030305899346673	-0.7687775511445547
GCGCCAGGAGTGCAGCGCTT	2582965.0	0.9038587554243191	0.11899939592457966	-0.9244552432065245
AGTATTGGAGTACACTTACA	2223382.0	0.5113956592602423	0.06732885438704643	-1.1717987750704018
TGCATACTTGGTGGAGGGGG	2571178.0	3.3009500577150432	0.43459341461032835	-0.3619168588255822
GAAAGGCCTAAGCGGAGCAG	2372199.0	0.2140978618745294	0.028187497304103224	-1.5499434823145726
AAGACATCTCCGATTTTCAG	2598833.0	0.1754083117991794	0.0230937444805229	-1.6365056437228063
CGTCCATGAGAAGGTAGCGC	1328618.0	0.2849543898472136	0.03751626020589547	-1.425780460615277
GTGCGGTTGGAAGTAGGCGA	2722713.0	1.076869359822766	0.1417774652727008	-0.8483927923225362
ACCCCGATCGCCCTGGAAGC	3284501.0	0.622502728743551	0.08195688567193128	-1.0864145529696305
TGTAGGAGATTGGGTTAGCA	2469853.0	0.9416305552507304	0.12397232043889381	-0.906675269858217
GGAAGGTAACGCTTTGTGTA	4184541.0	1.6687769984767915	0.21970629101041986	-0.658157507430902
TGCTCGTTTGTGCTTCCCGC	5204297.0	4.155676312250758	0.5471241693994211	-0.2619140996898131
TGTACATCCCATTAGCGCCG	1774157.0	0.3904141383893391	0.05140078175924319	-1.2890302757295564
GTCTAGTCTTTCGGAACGGC	2865214.0	0.059367416833707	0.007816140186081746	-2.1070076599474508
AACACTGTAATAGCAAGCCT	2360754.0	4.427582317278589	0.5829225174846677	-0.23438916816579042
GGTATACAAGGAGCATTCAG	2432012.0	0.7887247277510532	0.10384118712120242	-0.9836303556242088
CCTTGCCGGAAGTGGTATCA	1209695.0	0.6861863526303787	0.09034128503448763	-1.0441137362295962
AATCGCGGTGTAGTATCGGG	2340797.0	0.1981436958109845	0.026087018537206734	-1.5835755532044538
AGATCTGAAGAGGGCGCGCG	4827942.0	0.2987921211090573	0.03933809536680292	-1.4051866711505867
TGCCCCAGCTTTCTGACACC	3009476.0	0.2447647803803043	0.03222501395718065	-1.4918068858744749
GCTACGCGTGGGGCGGGTGC	2716717.0	0.3662894562104543	0.04822459677576969	-1.316731394970554
GCGGCAGGTATGTGCATTTC	4437775.0	0.2788060514030288	0.03670678797762194	-1.435253616711644
AGTGAGACGTTACAGTGGCC	2625499.0	2.5331470065769306	0.3335067141428515	-0.47689541846155703
CGATGAGTGAAGGGAGCCTC	1154717.0	3.658588351482841	0.4816790246820989	-0.317242265172299
TAGTAGTGTCAACCCAGCGG	2522554.0	0.4145135321200913	0.054573637339716936	-1.2630170994709518
CGGGGGGGTGAATGGGTCGT	2508121.0	1.0751656243561505	0.14155315645218453	-0.8490804419860407
TGTATTTGGAAGCATATCGC	3372120.0	0.8392576643609797	0.11049420552124363	-0.9566604964235129
TGGGGGTCTGTAGTTACACG	2961721.0	0.4334389141436202	0.057065297695858073	-1.243627912782722
TGTGAGTTATTGTTCGGGAC	2066872.0	1.215509613672633	0.16003043495403055	-0.7957974143714286
CTCTGACCTAATTTAGTGTA	3031093.0	0.0508206614265835	0.006690899406525023	-2.174515499416564
CTCAAGGAAGTATGACCATT	1603318.0	0.6087448858055478	0.08014556837371134	-1.0961204868351389
CAGGGCTAGATGGGTTCCTC	2213629.0	1.0516184414555236	0.13845300333192764	-0.8586976190709051
ACAAACAGGGTCTGTTGGTT	2847085.0	0.3508544824455538	0.04619247334596165	-1.3354287831151148
TTATTGGGCCATGAAAGACT	2650140.0	1.714159799785964	0.22568125768385927	-0.6465045065955203
TTGCCCGAAGGGCTAGTATC	2485829.0	0.1498675384686245	0.019731121084397445	-1.704848238268565
TGTGAGGCGAAAGAGTATGC	3886589.0	3.02339928790822	0.39805189333037044	-0.4000603060220162
CTATGATAGAATGCGATTTG	3737519.0	1.3895813776157535	0.18294821345918308	-0.737671827164566
CGCGGAGGATGAGCTCCGTA	4802634.0	0.349018555825115	0.045950760625381205	-1.3377072953187445
GGGTGAGGTCGGGGTGGGTA	2328758.0	0.5746432177192616	0.07565584265281208	-1.1211575272059675
CAAAGGAGCAGACCGTATAT	2271368.0	1.0525626190720898	0.13857731099099782	-0.8583078701429028
CAATTGGGGATTAATATGGT	2514385.0	0.6123772589077153	0.08062379597546501	-1.0935367580015263
TATCGCGCGCGCCTCTCGTG	1663864.0	0.1473141355848622	0.01939494754080307	-1.712311390736292
GTAAAGTGGTGCATGAACAT	3695400.0	2.5701212359994003	0.33837463287423025	-0.4706022024169524
TTTTTGCAGGTGAGAAGGGG	985442.0	0.1068049152680432	0.01406162226387511	-1.851964572658526
TTAAGGAGCCCTGCGTGAGC	4823131.0	0.1291195231350309	0.016999498165977546	-1.769563899031353
GGGTGGGGAATCCCTGTGCC	4855870.0	0.716058668687682	0.09427418665695231	-1.0256072057472825
GAAACGTGGTAGTAGGGAGA	3187154.0	1.4413795505332756	0.18976780916502803	-0.7217774562274177
ATGACAGCCGAGTACAGGGC	3657199.0	3.165445842738984	0.41675332662023573	-0.3801209248483778
CGGTATGGAAGAAATACGTA	2292110.0	2.542504791214193	0.3347387326549737	-0.4752940324731602
GGTGTTTTTTATCGCGATCG	2499919.0	0.224522397241421	0.02955996109228897	-1.5292961419083122
AGGGAAAGTTGTTCCATTTA	2465485.0	0.972600322984837	0.12804970933418985	-0.8926214030190633
CCGAGCTCGCAGCCGTGGAA	2186025.0	0.2825006761390906	0.03719321144713069	-1.4295363208732732
AGGTGGGGGACACGGGGTGT	2392414.0	0.1272254558300014	0.01675013081318447	-1.7759817969123697
AGGGGACGGGACCCGGATAA	2406852.0	0.7245299864230863	0.09538949553364183	-1.0204994479683904
ACCGCGGGAGGTGTGCCGAT	4257511.0	0.5669539888468322	0.0746435013047268	-1.1270079973207954
ATGGTCATATCTGCATTCAT	2608874.0	0.3074471828992746	0.040477595447478976	-1.3927852944614467
TATAGAATTAAGTAGAGAAA	3907013.0	0.1901158399453119	0.02503009455118398	-1.6015375098412414
GCCAGGGTGGTCGGTCCCCG	2443479.0	0.1625024909500071	0.02139460191455708	-1.669695789942825
ACGGGTGCCGATAGTCGTAC	4181059.0	0.5888234094396079	0.07752276515446307	-1.1105707448594142
CCTGCCGAGTGAGAAGAGTT	4100848.0	0.1260664172708119	0.016597535191834212	-1.7799564018433736
GCGCCTAGCGGAGAGTCGTA	1631958.0	0.342618670631754	0.045108170489006304	-1.345744786793703
GAAGTAGGCCCGACTAATAA	4679870.0	0.5350581277425939	0.07044418566926912	-1.1521548469259424
GTCTACATCTGCAACAACCA	2714261.0	2.3377659920071645	0.30778342212471005	-0.5117547759069173
CGCACTGAAACGTGAGGCGA	4481161.0	0.2567519722793372	0.03380321252665434	-1.471042024092154
GGTTGGCCAGATTGCGGTTA	2072970.0	2.3420267227319265	0.3083443774503084	-0.510963966370377
GGTTTGGTGTGAGGGATAGG	2330044.0	1.535123447094045	0.20210985596758496	-0.6944125074249892
CTCATACCGTTCTTCAATGG	2563444.0	0.2122273609455282	0.027941232631341364	-1.553754438838099
GATAATTTTTTATTAATGGC	4112403.0	0.3732846644508527	0.04914556540054477	-1.3085156641789877
CGTGAGCGATGTTGGATTAT	2306040.0	1.7079265145975029	0.2248606016160821	-0.6480866317125695
TCTTTTCTTTCTTGCATGAA	2282274.0	0.0384641622242429	0.005064078919367391	-2.2954995348274503
GTGGTTATAGGCTAAGTTCT	2742874.0	0.6949152511979579	0.09149050624896955	-1.038623969295289
AGCTCGCTTCGGTTTACCAT	1144685.0	0.6104690857412439	0.080372571486277	-1.0948921363824098
CTGGAGGACAGGATAGGGCT	2282867.0	2.417287746099329	0.31825302331299316	-0.49722746198094214
AGGATTTGGCGTAGGAATTA	4094576.0	0.4751463456186239	0.06255637594376559	-1.2037284190469
AGCAGAGGGGGGACATTCTT	3926124.0	0.5750013968060802	0.07570299946211267	-1.1208869127847696
GATCAGGTAGCTTCTTAAGT	2725926.0	0.3215402079284747	0.04233304183792467	-1.3733205242034694
GCCTGCAATTGATGAATGCG	1705910.0	2.100893548805905	0.27659749016026675	-0.5581517649877059
GTGTTCTCCCTTTCGATTCC	3247170.0	1.496649002219279	0.1970444232645723	-0.7054358519919626
CAAATAAGGGTGGAGTGCTG	2412273.0	2.1583664126477395	0.2841641990494485	-0.5464306383531717
GGGGTCGTAGCTGTTGTCCT	2009914.0	0.1204308604875568	0.0158555742948673	-1.7998180230424503
CGCGTCAGGTGGGGGACTGT	2970283.0	0.8158414581432095	0.10741129640736123	-0.9689500416402448
AAAGGATGTCGTCAAGGGGT	2203259.0	0.7103035525060669	0.09351648491984134	-1.029111825719253
CTGCAGGGGCAGGCTATACC	2810282.0	0.3159027015390575	0.04159082426152174	-1.38100247254963
CAGGCGGTCTGAGTATTTGC	2314410.0	2.3931454214711145	0.31507451557632365	-0.501586722792886
GCGGAGTCAAACACGAGGGT	1972728.0	0.1358218105022458	0.01788190168668814	-1.7475862971666203
GGAGCTCATCCAAGGAGCTG	2700634.0	0.0743495440839738	0.009788643170367121	-2.009277502728042
GTGTAAATAGGGGCCGGTGG	2606774.0	0.221937605779433	0.029219655020436865	-1.5343249158351604
TGTGGAGGCTTGTAGTGACC	3657143.0	0.927922249685904	0.12216752508610874	-0.9130442241284605
CATCCTATCAAAGTACGCGA	3384107.0	0.7034149387202886	0.09260955020869775	-1.0333442250991272
GTTTGGTAAAGTGGTGACGT	1894935.0	2.1199734369222547	0.2791094923359699	-0.5542253931816304
AGAGGTTGGCGTGTGGACGT	1572195.0	0.8038167541574593	0.10582815910644035	-0.9753987584124981
GGATTCGGGTGGGTAGCCGA	2320192.0	0.3934691505446234	0.05180299571008379	-1.2856451247578604
GGTCAAATTTTTGCGTACTT	2452282.0	1.6448845740915965	0.21656068440767454	-0.6644203847125835
CAGTGTTACGCTGACGGGCT	1186651.0	0.4213231361604703	0.055470169859236834	-1.2559405042344454
CCTGGAACAGTGATGGTACT	2459169.0	2.3616159422413534	0.31092343670516004	-0.5073465405875519
CAGTGTGTTAGTACGGTTAG	1610252.0	1.455760618759877	0.19166117847903366	-0.7174658458060134
ATGACTGGGTGTGTCGGGGC	2229130.0	0.6234746593413913	0.0820848472072149	-1.0857370058727307
TTTTAAAAGTACAGCAGTCA	5034005.0	0.6974327946533295	0.09182195864527064	-1.0370534475778326
ACAGTTCTTTTTCCGGCAAG	2522466.0	0.5776874513317304	0.07605663753228084	-1.1188628786806225
TCGTGATAGGACTTTGAGAC	2212602.0	0.4799503940994956	0.06318886289350781	-1.1993594598523163
GACTAGCACGAGCTTAGGGG	1257079.0	1.7727666123554433	0.23339725894066965	-0.6319042486930994
GTTTGGGGTTGATGTGGCCG	2252285.0	1.2394734856631628	0.1631854481391916	-0.7873185715295964
AGGGTCTATCGAAACTCTAT	3695270.0	0.9176770653192998	0.12081867412521997	-0.9178659345663289
AAGATGACGACGCCATTACA	2039294.0	0.9484329445626236	0.1248679030883965	-0.9035491813456116
TACAGGGGGGGTTCCTGAGA	1996693.0	1.2875242172736738	0.16951166670052045	-0.7708004059606486
GTTCTGATCTCCGTTTGCAC	2654903.0	0.6993346921029562	0.0920723568919633	-1.0358707395239468
GTTTGGGGTTCTATGGTAAT	2020340.0	0.1012643496254459	0.013332167622214825	-1.8750992346945776
GCCATTATTATAGCGTTGCG	4046724.0	0.4509202169400367	0.059366834811324355	-1.2264561052026246
AACATGTGCGTTTTTATAAC	3568546.0	2.5681992051463984	0.3381215839226291	-0.4709271052493075
TGACTCTTCGTGCCACGGGA	2497280.0	1.0305489012078703	0.13567904938521577	-0.8674872078954501
GGTCTGAAAACGGGAGGGTA	2322653.0	0.3287393267428272	0.04328085673151946	-1.3637041510879748
AGTCACGACCTTTTTTGGTG	2365176.0	3.414078087170869	0.44948751956488114	-0.3472823623497766
TGGGGTCCTAGAGCCGTTTT	4050560.0	0.4328493623783324	0.05698767903750632	-1.2442190303700837
TAAACCGCCCGTCAGATTGC	2651515.0	0.5444786578013004	0.07168446505976875	-1.1445749513031707
AGGGATAACTGTGGTTGGCG	4544016.0	1.8545621573588496	0.2441662207793561	-0.6123144187852916
CAGGGTACAAGAAGAAGACG	5155545.0	0.0	0.0	-7.0
ACAGATAGTGGTTGTTCGCC	2498770.0	1.1668162306827157	0.1536196067947081	-0.8135533508453605
AAGGTATTTCCATAAATAGC	2311462.0	0.8383769760334582	0.11037825667597997	-0.9571164695023281
TGTAGGTTGCCTAACTGTTG	2334153.0	0.0819509373174599	0.010789420335539774	-1.9670018872762038
GGGCGAGTTTTTTGCAGTTT	3873712.0	0.4920859376334832	0.06478659300465003	-1.1885148581189624
GTTGCCGTAAATCGTATGCT	2297777.0	0.231995829609644	0.030543891304796827	-1.5150756344523382
GTATACGAGGGAGGATGTCG	3006889.0	0.6489916508564548	0.08544433955918053	-1.0683167027459222
TGGTGTGGTGGGGGTCGGTG	2605914.0	0.069970743460279	0.00921214310775586	-2.035639324026745
ATTATGATATATACCGGTGT	2411493.0	0.7446020770148652	0.09803212818064631	-1.008631569155595
GGTTCGAGAACGGGTAGCAT	942360.0	2.5278081421411875	0.3328038148912108	-0.4778117040859227
TCCATCAGCGCAAATGGAAT	3351042.0	0.7929593274678121	0.10439870211483675	-0.9813049004512688
CCTTAAGCATCGAACGTTAA	4187976.0	0.0849537238434507	0.01118475841302028	-1.9513733920792247
TTTGAGAAGCAGTTAGCAGC	1925034.0	0.8608128595509321	0.11333209937495374	-0.9456470662441654
GATTACGTTTTCATAATGGA	2217404.0	0.3542555488036857	0.046640247779398555	-1.331239151024778
CCAGAGAACGGAGGGGGGGG	3173253.0	1.233002485560114	0.16233349522213522	-0.7895918604000284
AACTTTTCGGATCTTCAGGT	3436510.0	0.0982362560927285	0.01293349769836446	-1.8882840098698532
GTTAATCTCGGAAGCTTCCC	2245978.0	0.5210078240426796	0.06859436384388694	-1.1637115672678522
AATCAAAATAGCCAGGTCCC	2004882.0	0.1395155827979257	0.018368212926393405	-1.7359330948623837
GGCTAGTGATAGGGGCGTCA	2428058.0	0.3355877570515452	0.04418250100378902	-1.3547497040055037
TAAGGGGTTAGGAGAGCCGG	2511498.0	0.2271471061135986	0.029905522573430335	-1.5242486042609267
TAGAGTAGCGCCGTGCCGAG	2613012.0	0.0230006540671139	0.0030281987350687964	-2.5188156262949803
TCATATGCGTGCAGTAACTG	1126949.0	0.3646339301168903	0.04800663506008215	-1.3186987340652707
CGCTACAAGTCAATTAGTGG	2342252.0	0.27570575352432	0.03629861184109781	-1.4401099832635784
TCTGGGTCGGTAGAGTTATT	3761708.0	0.7685635045488439	0.10118681953581879	-0.9948760544493843
GGTGTTAATTGCGGGCAGGG	2386557.0	1.4542340176204849	0.1914601906451324	-0.717921512976968
TTCTACATCTATAACTGCGA	1345471.0	0.7236365046206347	0.09527186233694682	-1.0210353452814709
AAAGAAACCTCGGAACGGCA	2597274.0	1.0450069616977284	0.13758255527505633	-0.8614366288044927
AGGCAATGATGGTGACTAAG	1564533.0	0.7670467061829145	0.10098712230635482	-0.9957340031268699
TTTCAAAGGCGACTGCGTAC	1866559.0	0.207837422008075	0.02736326613096988	-1.5628320656507944
CGCCCACATGTTGTCTCTTA	3929493.0	0.976672940084054	0.1285858981709196	-0.8908066572466816
AACGTGAAGTGGATATGGCG	2166001.0	1.7049214269272344	0.22446496057668708	-0.6488514435954792
GTCACTTCGGACATGTGTAA	2407143.0	0.2127315924380665	0.028007618272524917	-1.5527238213827614
TGCTTACGGTATTTGTCAAG	2647645.0	0.9056636233787896	0.11923701955218372	-0.9235888881259666
TATCTACAACCCGGCGAATG	2482641.0	2.342096720049305	0.30835359309206034	-0.5109509865891825
GGTTACGGGTCTGCTTGGGC	2618172.0	0.8007190112553235	0.10542031935064715	-0.9770756725071952
TAAGTCAATACTGCGGTAAA	4210434.0	0.2943221012768612	0.03874958565042305	-1.4117329370466243
TCGACTTTTGCATCGTGTCG	2522116.0	0.1238991346293137	0.016312197108214015	-1.7874875394066887
CGGCGTCTGGGCATGCATGA	1947658.0	0.7240196517708887	0.09532230636833648	-1.0208054582378343
GCTGGCAGATACAGGATAGG	3431808.0	0.4290640292022408	0.05648931316050964	-1.2480337057100177
GGAAATTGTCAGACACTGGA	2377420.0	0.4462941893520404	0.058757785570833714	-1.2309345800106022
TGCCGTTATGTATGCAACTG	3332012.0	0.9513882486087004	0.12525698976166938	-0.9021980296904772
GTTGTGCTTGGTGCGCACGA	2822283.0	0.5397206700326502	0.07105804232846477	-1.1483867616321783
ATTTGCGGACGCGACATTTA	3514133.0	0.3001992212219813	0.03952335004563241	-1.403146251213186
AGGATCGCGGGCCGTACTGA	2313944.0	1.4311857847742229	0.18842572782738087	-0.7248597985144196
CCCTGTCGAAGATATTGTCG	4590684.0	2.6085913012859887	0.3434394889734933	-0.4641497707438432
TCGCGGTAGAATGCAGTAAC	3141354.0	0.3217313759459357	0.04235821045908526	-1.3730623961604311
ACCGTCGAGTAGATGAGTGG	2566158.0	0.2752559095531822	0.036239386701655996	-1.4408191607286782
GTGAAAGTTATTATTGTCTG	2446265.0	0.3556534722601885	0.04682429428652625	-1.3295287593830947
TGGTAAATGTCCAGCAATAG	2370003.0	0.3504208768575425	0.04613538610447264	-1.3359658404512817
ATGGTAGACACCCAGTGGGC	1879109.0	1.0576180601355896	0.1392428955517253	-0.8562269541534688
TTTGGCCCGGTGCTCGTTAC	4005683.0	0.6300997936044944	0.08295709297625475	-1.0811464751157815
AGTTTGCCTTTAATGCAGTG	1868487.0	0.3510203066524476	0.04621430527526655	-1.3352235711870657
GATATACGTTTGGAGATACG	2584580.0	0.8568930106272417	0.11281602354868617	-0.9476292120144357
GATCAGACCGGTTTGTGCAG	2866275.0	0.5901599571379204	0.07769873110906501	-1.1095860735649923
TTAATACACGGAGTTTGAGC	2728673.0	0.8011722450733665	0.10547999078740207	-0.9768299168097809
CCAGGTAGGCGACCCTCCAA	1814863.0	1.1792897139693457	0.15526182906370353	-0.8089353019314932
GCTTTCCCAAGGAGGCCATA	2721480.0	1.1190381437017105	0.1473292838265995	-0.8317109222660343
CTATCAAAAATGAGCGTTGG	4463846.0	0.4754196809320287	0.06259236247040466	-1.2034786562355284
CTGGAATTTCAAACACGAGT	5106014.0	5.562992394494642	0.7324072821169042	-0.13524734628259444
GCACTGGGGTTACGCTCGGT	2327327.0	0.908865105795746	0.11965851734859782	-0.9220563826682308
TCGGGACGCATTACGTTCGT	2310797.0	0.5081684572482605	0.06690397042409568	-1.1745481082096183
GCTAGCGGGCCATACAGGGC	1022505.0	0.0890186043877987	0.011719928677599842	-1.9310750312376443
TTATAATCGCTGAGACCTAG	3238897.0	0.4412306284029944	0.05809113196976205	-1.2358901607344521
GTAAAGACTGGTTTGGTCAT	2306115.0	0.7698710209893855	0.10135896332006843	-0.9941378399821149
GTAGTATTGGGGAGCTACTC	2275284.0	0.1786481015596683	0.023520285709566838	-1.628557407028949
TTTTAGAATTCATCAGCAAG	2610168.0	0.495694848207666	0.06526173159870167	-1.1853414071987087
ACCAAGAGGGATCGCCCGGG	2562419.0	0.1273622853259464	0.016768145383784586	-1.7755149692442154
TGGAAAGTACCCTGACAACC	2598022.0	0.1037130704463829	0.013654559032079131	-1.8647223206452337
AAGGCTTGAGATGGCAGTCG	2079519.0	0.4522827234764158	0.059546218430500876	-1.2251458138103237
TAAATGAACGGGGCTTTGTG	1668753.0	0.1042244530510104	0.013721886167731474	-1.86258618775929
GGCTTTGGCTGGTGGCCCTG	1845631.0	1.0043396444226087	0.13222841541573663	-0.8786752064829153
ACGTACAAGCGGCGCAGGGG	3488749.0	0.464864266399385	0.06120266751466077	-1.2132296487424958
TGAGATTGATAAGCTTAGTT	1953582.0	0.1176330784333071	0.015487226505584623	-1.8100263499081601
AAGGACAGTGAGGCGGAAGG	2141851.0	1.6626836525999011	0.21890405894245799	-0.659746185622708
TAAATGCTGGGTCCTATGCA	2434423.0	1.445239365141725	0.19027598104921883	-0.7206160301898076
CAGGGCTACTGATATGTTGG	1971140.0	0.9185416146512402	0.12093249815760386	-0.9174569756160303
GGTAGAGTTCTTGATGGAGG	3411432.0	0.6321462331232385	0.08322652120833778	-1.079738258095606
CTCTTCGTTTCGCCCCTCAG	2744611.0	0.4486447449015369	0.05906725282863102	-1.2286532273665396
TTAGAACACGGATGGTCCTT	2932836.0	0.96884926642555	0.12755585621614982	-0.8942995977051157
ATAGAGTCTTCTGGAGCGGG	2441387.0	0.7837319926093794	0.10318385823844832	-0.9863882370719328
GGCTAGTGGGTGGTTCAAGG	2266975.0	0.7055089674705876	0.09288524389959672	-1.032053274187104
GTGGTCTTTCAATCGAGTGA	2506107.0	0.2825687784705834	0.037202177600592246	-1.429431638283641
TGGGACGTGGGTCCAGGCTT	2286468.0	1.1218490862830477	0.14769936429232536	-0.8306213739157373
TCGCTTGTCTCTCAGGGGTG	2175665.0	0.2783494430222724	0.036646672255825775	-1.4359654558536188
GACGTATTTCGGAATGTTCA	1412254.0	0.580894473309646	0.07647886465106297	-1.116458567900344
TGGATACTTATTCATCGGCG	2010378.0	0.4619109570682057	0.060813843459707854	-1.215997548131572
TTTGGGGTGTATATGGCGGT	2371024.0	0.3101955722899953	0.04083944034337506	-1.3889202180407925
GGAAATTTCGGTGGGTAAAG	2599477.0	0.0	0.0	-7.0
ATCGTGGTCCTGTTGCTCCG	5058970.0	0.1006878613977104	0.01325626887094815	-1.8775786958994523
TCTTGGGTCTTGTGACCGCT	2232025.0	0.2376510703052343	0.03128844372799864	-1.50461603791329
GGATGCGTTCTATGGAGACG	3942395.0	1.3785712898601006	0.18149865755884304	-0.7411265828424298
CTAAGTTCGATGGGGCTTGG	2800635.0	0.5824803377892257	0.07668765492272397	-1.1152745425758164
AAATTTTGAAGCGTTGAAGA	2557120.0	0.9557769067358652	0.12583478763431036	-0.9001992794863262
TAGCTGTCTCAGTTGACTGG	2550983.0	0.4721894952291927	0.06216708568345662	-1.2064394913460055
TATCCAAGTACACAGTTGGG	2720919.0	1.340235988191289	0.1764515440427124	-0.7533745369849647
TGTGCCGGGTGGGGTAATTG	5326270.0	1.645394108515743	0.2166277682172989	-0.664285874531616
AGTTACACTGTCGCGACGAA	2048402.0	0.0402028127236116	0.005292984550813883	-2.2762993736274875
TTGATTCTATGTCAAACACA	3781083.0	1.6797382790833706	0.2211494211044912	-0.6553141931311585
GGTAAAGCGTACCCAGTTGC	2999325.0	1.234162883319722	0.16248626979183087	-0.7891833313347875
TTCAACGCTGTTTGACGTTA	2281529.0	1.014388871365283	0.13355146719623948	-0.8743513364578046
GAGTGCAGGGGTAATTTTTC	5122298.0	0.9247475859004488	0.12174955815215406	-0.9145326062318458
AATGCGGTGGATAAGCTCCT	2624889.0	2.27212390134758	0.299141176764095	-0.5241238022458914
ACTGTATGTTGTGATGTAGG	2551124.0	0.4173059497424947	0.05494127886361761	-1.2601012357609584
TGGGGAATATCGAGAGAGTG	1656867.0	0.5393565447678832	0.07101010266279453	-1.1486798594699292
AGACTATAGTGTCTGCCTGA	2011222.0	1.0844039232384757	0.14276944381984003	-0.8453647323387273
GTGCCCGGTTTACCGAGCTT	2628740.0	1.0249873955104607	0.1349468378372819	-0.8698372876610724
GGGGGCGGGTGTGGTGGAGG	4648023.0	2.2263530735959565	0.29311512366594894	-0.5329617729801271
CGCCCCAGGGACGTGACGGG	2580482.0	0.9888785239199084	0.13019284958302557	-0.8854128673185976
GTGTCCAGTATTGATCGGCT	2053415.0	0.4522975970336693	0.05954817663947744	-1.2251315320407659
TCGTCTACGTACTGCTCAGT	2336340.0	1.977606354905399	0.26036585937575407	-0.5844159634862623
TGGGGTTATCGTAAGCGGGA	5094313.0	0.2905462031320923	0.0382524619620108	-1.4173406080369688
CGGTGTAAGACTCGGGAGGC	1898327.0	1.06410698932674	0.1400972089599987	-0.8535705167152634
CCTGACCTGCGGGGGGTGAC	2660015.0	2.4152844457628606	0.31798927465927423	-0.49758752792388833
ATCGGAACTCCTGGGTTATT	2305428.0	0.9201461613618808	0.12114374807707758	-0.9166989937896773
ACAGGGGTTTGACCATGGAC	1909061.0	0.7541929992721458	0.09929484090885371	-1.0030733156840983
CGGGGCGGAAACGGGGCGTT	2373182.0	0.2773234696582323	0.036511595608260235	-1.437569187353731
CATTGTGGGCGGCAAGATTG	1839426.0	0.3801765939497563	0.050052936648765194	-1.3005704370070452
CAATGCCTCAGCATGGGAAG	2966864.0	0.0523710200987592	0.006895015087595935	-2.1614647791686985
ATTTAGGTATGGCCTAGCCG	1401532.0	0.3269465263227449	0.04304482188014164	-1.3660790849568596
GTGAACGGGAATCCGTGGTT	2213333.0	0.1029567579253738	0.013554985141147436	-1.8679009541529321
GTCACAATGCTGTTGGCGGA	3243385.0	1.510211568296455	0.19883003098335073	-0.7015180198111302
TCGATGAACCAAACATGAAA	2254834.0	1.1340089295745388	0.1493002936383554	-0.8259393381196363
GAGCCGTCTGATGGGAAGGG	2441898.0	0.349652372066867	0.046034207015033385	-1.3369193336021332
TAAGGCTAGATAGCATGTAG	1225368.0	0.7456368695109635	0.09816836592930336	-1.0080284380345799
TCTTCTTGTGGGGAAATTGG	2876278.0	0.4040409960393061	0.053194853918155954	-1.2741303794163783
GGCATGGTCATCTGAGTGTG	2598231.0	2.4416007038298946	0.32145399610405595	-0.49288117100638384
TTTGCCTAGGAAGGTGGCCG	2196410.0	1.2209610309084422	0.16074815257760947	-0.7938540095699012
GCGGTTTCATTGAAACCTTA	2511595.0	0.0880741189222719	0.011595580488037337	-1.9357075052027042
CCGGTCTGGAGTAGGCGGGT	2603190.0	1.183636093879688	0.15583406071016984	-0.8073376123773776
CTGCTTCTATTTGTAACGGT	1516661.0	1.288871494598783	0.16968904528635448	-0.7703461937769172
GCTCAAGGCCGTACGAATAG	2021369.0	1.0070898881810024	0.13259050445224826	-0.8774875770749424
CTAGTCATGTTGCGTGATCC	3456012.0	1.0272615247568986	0.135246243031906	-0.8688747902004984
CGGTGGTTTTGATTATATGG	3801485.0	0.7979180498867077	0.10505155298214867	-0.9785975230144074
TGGGACTAATGTCTGAATGG	3074384.0	1.1907660917083969	0.1567727753372817	-0.8047293533055878
AGCAGTAGTGCATTCGATTG	2211192.0	0.2446214360206082	0.03220614165870408	-1.49206130115681
GGGGGGTTCACTAGAGTCGA	4450172.0	0.3412774111506818	0.04493158419488917	-1.347448268810277
CCGAGGGAACAGTCATATAG	1185444.0	0.9352459472796432	0.12313174165684952	-0.909629977536244
TTTTTACTCGAGTGGTGCGA	2319170.0	0.8351627756334378	0.1099550844671724	-0.9587846834929898
AGGTGTACAAACCCCCTGTT	2076227.0	0.9049543638280084	0.1191436405174726	-0.9239291338620337
CGAGCAGGGGAGTTGCAACC	2350023.0	0.7893869482489309	0.1039283731320071	-0.983265870994526
ACATCGTGAAGGGCAGCGCC	2663560.0	1.0673163861011707	0.14051974873753315	-0.8522626354385121
GCTGGTTGTGGTAGAATGAA	4854974.0	1.8172280125223603	0.23925091663892395	-0.6211463896411336
GGAGTCGTGCCTTGGGTGAA	4270431.0	0.0855845047320011	0.011267805176961875	-1.9481606706764905
AGACAGACGATGAAGGACGT	1563552.0	1.5161870871918424	0.19961675029609688	-0.6998030188805912
GCGCGGGGTATGGGGGTGGT	1053904.0	0.6007317845398361	0.0790905869350965	-1.101875201526438
TAGTTTTTGGTCCTGACAGT	2564742.0	1.7327042263980472	0.22812276256652164	-0.6418313777491641
GTGGAAGCTGAGGCTCTGAT	1895765.0	1.0967230027529449	0.14439133774051183	-0.8404588599820134
CATGGGGCACGGTGGATAGC	3283519.0	0.8016355006038632	0.10554098165346051	-0.9765788706980426
GGGCGCAGCCCCTCGGAGTG	2495197.0	0.3122466976931856	0.04110948550527718	-1.3860579584815647
ATGGGTGTCTCGGGGTTATG	4441012.0	0.9549966433765849	0.1257320604461748	-0.900553967345787
CGCCCGCACTGGGAAGTCGG	2424200.0	0.5532517084291809	0.0728394992051684	-1.1376330487801873
TGCTTATCCGATCATGAGTG	1634749.0	0.6101564039463299	0.08033140471714623	-1.0951146386687218
TGGAGGCCGTTGTATAGTTT	2278414.0	1.5702175286238125	0.20673023993522133	-0.6845959913145574
GATGGTAATCTGTTTCGATT	2081847.0	0.2717195484731128	0.035773799761468765	-1.4464349282380748
TATGGGGTCGTAGCTCAAGG	2309049.0	2.0576992583905107	0.2709106564199555	-0.5671739114180707
AGTATCGTCTAGGGGTACAA	1784452.0	2.4349931089496724	0.3205840595187853	-0.49405807597794754
CACGGCTTGCGCACGCCAAT	2044299.0	1.5290373553176817	0.20130857895324794	-0.6961377168517037
GGTGCATCGTAGATTATCAT	1300132.0	0.1005487623436416	0.01323795549697403	-1.8781790832456315
GTACTGGGCTAGGTCATCGT	2391739.0	0.5399133226637435	0.07108340640950707	-1.1482317684102865
ACATCCCGTGTCTTGTTCTA	2194467.0	1.5813701140451313	0.20819855666078227	-0.6815222855672239
GTAAGGATTGTGAACGGCTT	1841835.0	1.0977876658997654	0.14453150817153823	-0.8400374654792379
AAGGACCGTGATTCATGTCC	2327697.0	0.0909425774180233	0.011973233330564595	-1.9217885540210555
GAAGCTCGCCGCGCTGGGTC	4039645.0	0.4402438237129558	0.05796121215507263	-1.236862540613656
TTTAAGGTTGACGACGTATG	3149215.0	0.2410359869948073	0.031734091943382815	-1.4984739243114338
TTAGTCGGCCTAATTGAATG	1921869.0	0.8314698772848432	0.10946888828878022	-0.9607092923706066
TGGGTGTCGCATCTTGACGC	2335884.0	0.4990223737634536	0.06569982386553648	-1.1824357947374509
CAGTTGTACTTGTGGTTGGG	3511700.0	0.4691212691061496	0.061763132020330645	-1.209270688957007
GTGACCTATGTGCAAGCACC	2969796.0	1.684699383152865	0.22180258553294402	-0.6540333956253364
AAATATGCCGATGGAGAAAG	3213380.0	0.217629174571257	0.028652419588928696	-1.542838697614556
GCCGTTACTACGATGAAGAC	2129278.0	0.937200738124806	0.12338910369304959	-0.9087231905047427
GTCATGCGCGGGCTGACGCA	2200069.0	0.0848974088574097	0.011177344146930404	-1.951661377071651
GAATACGACGGAAGCGATTT	2448219.0	0.4456191961622806	0.05866891794483288	-1.2315919215829139
CTTGTTGGCACCTGTCCGGT	856598.0	0.955503544199124	0.12579879752352657	-0.9003235101736826
TTCTAAGAGATAGTAGCGAG	1743395.0	0.6608438889932272	0.08700477051165613	-1.060456934161979
GCTCGTTTCTGATTATGGCG	2405627.0	0.908259888372806	0.11957883619565148	-0.9223456776784222
GTGGATGATGTGGCGGGGTA	3051588.0	0.4902350980068932	0.06454291688136671	-1.1901514114629994
TCTAGTATAAGCCGACTGAG	1853058.0	1.1571133886671867	0.15234215903899373	-0.8171798937467252
TGTGGGGCCGATTAAGAGCC	2747472.0	0.3703787263485323	0.04876297810281151	-1.311909778563876
GGCGGACCTGCTGAGCGAGC	2929153.0	0.9983366591103184	0.1314380799550027	-0.8812787936922722
GCGGTATTGGGGCACTAGGT	2970860.0	0.0568131788833894	0.007479856700070993	-2.1261067223179673
GTTAAGTCGTGTGCGGCGAA	1851583.0	0.118357329956349	0.01558257933944524	-1.807360653199285
AGAGTAACTGGAACTTTTCC	2571566.0	0.6361754353848622	0.08375699417473183	-1.076978916772758
GGGGTCCGCACTTTAGGGAT	855745.0	1.881726430257787	0.24774258937268398	-0.6059993275296118
GAAGACATGGAGATTGTATG	2318226.0	0.8892970272100673	0.11708224144583546	-0.9315089719382813
CACATAAAGTGGCTAACATC	4227681.0	0.5376048545284137	0.07077948025736572	-1.150092630765851
GTCAGGTCGGCTTATTTGCA	2533121.0	0.7214603434277679	0.09498535532926276	-1.0223433482896747
CATTGTCTTGCATGGGGCTG	2860806.0	0.3642859012642028	0.04796081460087257	-1.3191134491415897
GTGCGGAATAGGGTTGACTA	2748285.0	1.244827075031857	0.16389028603236863	-0.785446786805105
CGGACGTAAATGGTTGATTC	4313048.0	0.6395049089272932	0.08419534290778155	-1.07471192994201
TATCTCTCACTCATCTGTGC	1015893.0	0.8249198451086842	0.10860653024049914	-0.9641440609152166
TCGGATTAGCGGCAGGGTGT	2760005.0	0.3298123522449834	0.0434221281257522	-1.3622888955148968
AGGAGCAGATCGCCATCCAG	2331886.0	0.7644077146488983	0.1006396804117962	-0.9972307510285139
GCATCGAGTTGGTGGTGGGG	2314439.0	1.1186222040441387	0.14727452242976058	-0.831872376885678
GGGCTTACCATCGCAGTTTC	2333627.0	0.7616759936243103	0.10028003002415589	-0.99878554468467
AACGTCGATCTGACACTGTG	866981.0	0.4018558416249381	0.05290716288927429	-1.2764855265905761
GCACGCCGTGTTTGTATTCG	2329591.0	0.2560573131272352	0.033711755737662115	-1.4722186284543481
GTACGGTGTAGTCCTCGAGG	1179266.0	0.4601605219890941	0.06058338630501483	-1.2176464554587563
GGAGTAGTAGGTTGCTTCGC	2413559.0	0.545070454514932	0.07176237928144294	-1.144103170693177
TGCGCGGAAGTCGCATGGGG	2319655.0	0.9994783745446908	0.13158839486448687	-0.8807824106351043
CATAGTGGTATGAATTAGTG	2406530.0	1.581664221893195	0.2082372780384823	-0.6814415217168823
AGGTTTACCTGGTGAGTAGG	2204279.0	1.17743507481021	0.15501765270509582	-0.8096188435336716
GGGTGTAACCGGTTGAGGCC	2247842.0	0.7064383206841565	0.09300759982119573	-1.0314815629992082
TGGGGGGCGGGGACAGGCAT	4197176.0	0.420506762927329	0.05536268855089104	-1.2567828276108273
GCGAAATAAAACCTCTTATC	2428139.0	1.3266356923052518	0.17466096892782712	-0.757804134931917
GCAGCTAACGGAACTGACCA	2325206.0	0.8334420574263478	0.10972853974879547	-0.9596804002886574
ACGCGCACCAAAGAGCAGAG	2683724.0	0.5288991407669213	0.06963331148653432	-1.1571829509951568
GCCTGTGATCCAACGATACT	3540592.0	0.0	0.0	-7.0
GTGTGGAATGGCTTAGGGCT	1768246.0	2.239709892421321	0.29487364330428145	-0.5303640442642782
AGAGGGTCGGATTGTGAGAC	1430729.0	1.1612257542208964	0.15288358104080058	-0.8156391532159639
TTAGAGTAGGGCAAGGAGCG	2562131.0	0.3126833785620704	0.0411669776292371	-1.3854510165858802
TGCCAGCCAAGGTACAGTAT	2566108.0	0.424473201234308	0.05588489819888081	-1.2527055358521038
CCGGAGAAATGTATACGGGT	1045802.0	1.569867338296326	0.20668413490257168	-0.6846928585865704
GTGCACGGACTTCATGGGGG	3496614.0	1.524929475225432	0.20076774749415696	-0.6973060535307285
ACACACTGCAGGTATGTAAC	2839115.0	0.800806841618645	0.10543188283898686	-0.977028037631862
GATTGTCGCCCACGGCTGGG	3240471.0	0.5249530592089012	0.06911378194847827	-1.160435341520752
ATGTCCTCTCGCTTTCCAAG	3386255.0	0.5057880525606957	0.06659057331622203	-1.1765872460024882
CAAATTTACTTAAAAGAAGC	3397840.0	0.9558354457597972	0.12584249471071374	-0.9001726808142215
TCGAACGTTGCTGTACCCGG	3318213.0	0.0956947257470374	0.012598887258352464	-1.8996678103504916
ATGGCGAGCGGCAGCCAGCA	1879608.0	0.4443883280404699	0.05850686545368947	-1.232793168897178
GGTCACTGTGTAAGTATCAT	1735205.0	1.857043752482753	0.2444929403236451	-0.6117336765107054
AAAAATCTGCTTGGAATTGG	2796665.0	0.8040460712375086	0.1058583503214253	-0.9752748782635527
GCTTAAGGTGGGAGTTTATG	3275216.0	0.3885263270191328	0.051152238044502446	-1.291135360014104
GGGCGCTGCGGCGCGCTACT	2680187.0	0.2798341793542356	0.036842148291822086	-1.4336550537172725
ATAAGTCTCTTCGTTTGGAG	1678542.0	1.2541831659861864	0.16512208155915747	-0.7821948452227121
TTTCTTTTATCAGGCAAGGC	2998416.0	0.6093692806160503	0.08022777436532488	-1.095675255588421
GTTATTTTGGTGCATCGCCT	2815334.0	1.05927936768209	0.13946161843656998	-0.8555452991626993
GGCTAAAATCTGATGTGAGT	2555674.0	1.3712026675114375	0.18052852632647406	-0.7434541630252979
TTCTTATTAGGACAAAGGTG	2336443.0	1.4325987341944493	0.18861175260887453	-0.7244312493815218
CCTGTCTTACTGCATGTGCC	1218630.0	0.3874435957899285	0.05100968882267906	-1.2923473258121887
CCTTCCCGGTCATGTTGTAC	3033537.0	1.83215648606203	0.2412163557328483	-0.617593248091999
TTTGACTTTTTGGCCATAAT	3865110.0	0.7543651881731482	0.09931751079513985	-1.0029741737477813
CCCGCTCCGTTGTGTGGCCT	2962957.0	0.4469554253991142	0.05884484197172944	-1.2302915991143502
ATTTTGTGTCAGGCGAGGTG	2272223.0	0.118414508663757	0.015590107320560063	-1.8071508951660906
GGGGTCCCGCGGCCTATAGT	3501351.0	1.0344038994275986	0.13618658715777698	-0.8658656634233007
TAAAGGTTGCAAAGGTCGGG	1960293.0	3.705567277874767	0.4878641325081552	-0.3117011097958746
TTGTTGACGGAACAAGTGAA	5344016.0	0.2821930677341487	0.03715271262566138	-1.4300094716652436
TTGCTGGGATTACATTAGCA	2108262.0	0.2449487826709539	0.032249239159740935	-1.4914805270015479
TATGGGCCGCACAGTGAGCT	2444891.0	0.4006195748164128	0.05274439962285325	-1.2778236467793216
TCTATTAGGTCCCAAGGGGC	2552823.0	0.4928443734414302	0.06488644644131988	-1.1878460096782766
GCAGTGTTTTTGTGGCGGAC	2536568.0	0.3845513680074222	0.050628906585488735	-1.2956014518155365
GTTAGTCCCGTAAGAGTCTG	2612517.0	0.1734176768098707	0.022831663309308418	-1.6414624485736646
GGTGGTGCTCTAGTGTACAA	4949630.0	0.3967787628404216	0.05223872956958449	-1.2820073935175944
AGTAGTGCGTGGGGGTGACG	2541428.0	0.2407866450935839	0.03170126431910391	-1.4989234167771814
GGGCTGAAGATAGTTGTTGT	1944553.0	0.8820496317627001	0.11612807059216225	-0.9350627894796648
CCGTACAGTCGGTTGGGGGT	2319856.0	1.4418621621147647	0.1898313483920574	-0.721632067411918
CTATGTATAGCAACGTTTGA	2307220.0	1.2939939898133404	0.17036345800017802	-0.768623553294496
TGAGCCCATCGCCTCAGTTC	2431730.0	0.9421664560323576	0.12404287556590501	-0.9064281744894562
TGGATCTGTCGGTCTGTCTT	3536272.0	0.7479012380679602	0.09846648606014916	-1.006711560322803
ATAAGCACAGAGTATGCTCG	2409884.0	0.7737248144125666	0.10186634247264562	-0.9919692869746991
CATACTAGCCAGCAGCGCTA	3173399.0	0.4915434514288616	0.06471517086013909	-1.1889938978704844
ATATGTATAATCCATGTACA	1370012.0	1.2875928640996568	0.1695207045405315	-0.770777251333663
AGCGAGTGATCAGATCGGTT	1767242.0	0.8604025031728437	0.11327807305633562	-0.9458541472612814
ATTCGCCAAGTGTCGAAATG	3193063.0	1.733890703745952	0.22827897069841346	-0.6415340943367077
CAGCCCGATCAGAAGTTAAT	1099715.0	2.3819090877145714	0.3135951727902842	-0.5036306310854237
ACTTAGTTTCCGGACGTTCG	2408498.0	0.4600918226907095	0.0605743415566411	-1.2177112979477256
TGAAGGGACGTGCGTAGCAG	1207523.0	1.720737514310139	0.22654726030898595	-0.6448411854816347
GTCTCGGGTGTACGATCTGC	2417501.0	0.800086536521515	0.1053370495800009	-0.9774188501048872
GGGAATCCTGTAGTTAGCAT	2480828.0	0.5735548344544603	0.07551254930053937	-1.1219808677207428
CTGAATATCCAACAAGCGGC	2004308.0	1.1482680822834208	0.15117761191244428	-0.8205125193030516
GCTGTCGCAAATATAGTGGC	1545853.0	0.2939152984514042	0.03869602718213441	-1.4123336205480994
GGAATGAGGCAAGCTGAAAT	2371757.0	1.0340399967899876	0.13613867680254593	-0.8660184748284194
GTATGGCTGGGACTATCGAA	2790499.0	0.1213342010861713	0.01597450547178422	-1.796572577563903
TGAATTTAGCATCGGGAATT	1743498.0	0.2230724170132801	0.029369060943105433	-1.532109939542826
GATTTCCAGTAGAGAGCCCG	2027868.0	1.891320078285608	0.24900566096785573	-0.60379077941368
AATAACCGTTTGATTACAAT	2067388.0	0.1178378945003215	0.015514191988968052	-1.8092708384407896
CTCGGGCATATAGGTTGGGA	4643673.0	1.1711050222249395	0.15418425652533055	-0.8119599690427493
ATTGATGCGTGTGTTACAGC	2470928.0	1.132162088342845	0.14905714393203096	-0.8266472044960953
GCTTAAGTTGGGGAGGCGTG	2603144.0	0.4618502394461564	0.060805849555458466	-1.2160546393546017
GGCACGGCGTGGTTGGGTTC	3039795.0	0.5822445262190572	0.07665660866219526	-1.1154503981246364
TAGAACCTTGATGCTTGCAT	3198653.0	0.9420999394451074	0.12403411818688508	-0.9064588365942192
CGTGGTTCCCCAACTGGTGT	2596736.0	0.8559067936734005	0.11268618111362277	-0.9481293389145795
CTAGATCCAATTAACTAAAG	2477972.0	2.0061724254113718	0.2641267845355196	-0.5781875556800532
TTGGGTAGTCTGTCAGGGTC	2757243.0	1.7212492607666705	0.22661463534831405	-0.6447120457269722
GGACGAAAGGTAGGGAGTGG	2071717.0	0.0491180384628243	0.0064667370548757925	-2.189314797617615
TCAGGCATGCAGCTGTGACT	2539442.0	0.6172215935926751	0.0812615868888208	-1.0901147009570715
TCGGGCTTGATGAGGGGCAG	1148783.0	0.819084134157499	0.10783821763212542	-0.9672272988403727
TCATGCTCGAGTGAGGAGGG	1366067.0	0.4267488028916031	0.05618449724680503	-1.2503835009603452
GGTATCTATGTATCTTCTTG	3288902.0	0.0734615483525684	0.00967173225371484	-2.014495734722109
GGTTAGTGTGCCCTCGTGGT	2542458.0	1.5427749409683746	0.20311722923636347	-0.6922532363937147
TCTTAGGCCAAAGATGCTTT	1905742.0	1.15280732669252	0.15177523553382885	-0.8187990844905081
TCTGTTAGATAAGCGTATAT	2464549.0	0.1954871600935486	0.025737266826854007	-1.5894375749545573
GGAGTAGTAGTAGGGTATGA	3535960.0	0.580254621476247	0.07639462363309554	-1.1169372043646117
GATAAGCCGAAGTTCTCGTG	2617406.0	0.2033029434589051	0.026766269968742224	-1.5724121459912774
GGTCCATGACACGTGGGGAT	3891742.0	0.7582893853337928	0.09983415909754682	-1.0007208357737167
CGGTTCTCAATTGTAGGCTG	4393712.0	1.3901335638014551	0.18302091267478732	-0.7374992832730939
CGAACTACGGTAGACGAAAC	2455067.0	4.687203828656679	0.6171035251228748	-0.20964197272831345
CGCTCCCTGTAAAAACGCTT	1801694.0	3.345959620321231	0.4405192417695192	-0.3560351169640454
GTGGGTCTGGCCCTGCCGGC	3149192.0	1.0113805945775225	0.13315540628697786	-0.8756411959322343
TGCCGGCACGGTGTAGGCGC	2671748.0	0.1535198659694074	0.02021197582381728	-1.6943912299068444
TTCATTGGGATCATGCTACG	3519361.0	0.587083964710502	0.07729375495705604	-1.1118555940151047
ATCAGGTTTGGGCTATAGTT	3926644.0	1.6208231753921405	0.21339283114171645	-0.6708201746392445
ACTTATGCCCCCGCTGGACA	2574856.0	1.6019673694912822	0.21091033097406592	-0.6759021467889983
TGTTGAAGCCTTTGCGTGCG	2722714.0	1.3907596878998387	0.18310334633937742	-0.7373037185959217
CACAGAGCAGATATCACGCG	948120.0	0.0711382709045967	0.009365856350854284	-2.0284525075094946
GTTATCAGGTTTATTGGTTC	2053111.0	1.1709508803237036	0.15416396265416576	-0.8120171350370884
TAATTGGCCGAGATGTAAGG	2109889.0	1.4647404264930977	0.19284343365923654	-0.7147951443224926
TTTACGAGGTCTCGGTATAG	2452134.0	0.4581753427525359	0.0603220234222251	-1.2195240990618845
TCGTTTGCGGACAGCTGCAT	1435668.0	1.06552596058412	0.14028402655893127	-0.8529917770988605
GTGTAACAATATCAAAACTA	3575493.0	0.3771630189158607	0.0496561781879384	-1.304026709182601
CATTTACTGTCTAATGCATC	3059003.0	0.5449185812691776	0.07174238409481294	-1.1442241952371701
CGTATAGGTAAATTGTGTAG	2678067.0	0.1429358891585018	0.018818520442189367	-1.7254145248541453
GCTACCTCGCCACTGGATGT	2582100.0	1.989818468353653	0.26197367045750036	-0.5817423550528605
TGCTTGGTGCTGATCTTGCG	4952743.0	0.2475259761570744	0.03258854490434827	-1.4869350305787405
ATTGTTAACCTGGGCCGCGG	4681667.0	1.001139959310849	0.13180715424725953	-0.8800610164052638
CTTTGAGGGCTCAGAGGAGG	2386281.0	0.8279666501843711	0.10900766367128222	-0.9625429683607503
GTGCGCTAGGTCCAAGGGTG	1203962.0	0.5294223689911581	0.0697021981817632	-1.1567535254435055
GGCAGTGACCGTAGCGCTCC	2567941.0	0.3372123626397423	0.04439639181632022	-1.3526523244335174
GGTGGTGCATTATGTTGGAA	2634844.0	0.7516496010460351	0.09895998454917754	-1.004540381186206
GCGTTCGAGGTACCGTAACG	2931937.0	0.3293092681559805	0.043355893548356846	-1.3629518587054612
GGTCCTGTTAGATTAGTTTT	2738089.0	0.7708542010805937	0.10148840593069391	-0.9935835688633323
GACATAGGATTTTCAAAGCG	4383562.0	0.3781334742164497	0.04978394548990771	-1.3029106875467509
GGAATGCCGTGAGAATGGGT	2524734.0	1.3716305177613135	0.1805848558370042	-0.7433186731930274
GCGTTCCCGTCAGGAGGTTG	4044862.0	1.6104209534554703	0.21202330507438744	-0.6736163998781624
ACGTTGAAGCGAGTGGACGG	1441981.0	0.0713003081971983	0.009387189706117068	-2.0274644053697544
TTGTTAAGTATTTACAACCT	2137889.0	0.1240057691937356	0.016326236302584524	-1.7871139219021488
CAGAAGTAGTGTACGCGTAG	2555653.0	0.3441778244360228	0.045313444111403645	-1.3437729274095889
GTCGTAATACAGCGTTGCTG	2295015.0	0.7147059924091724	0.09409609726072958	-1.026428389041167
AGGGGTGCGGCTAGTCGTGC	2465391.0	1.4856521404055405	0.19559660865299988	-0.7086386794873577
TTATGTTACCAACGTTTTAG	2632096.0	2.5297732936338395	0.33306254097990823	-0.4774742089795559
TTCCCCTGGTGGAAACGATC	2565166.0	0.6003979040091393	0.07904662920251332	-1.1021166450228626
TGATAAGAATATTCGGGTGA	4477175.0	1.2364722280453329	0.1627903113532807	-0.7883714461975458
GATCGTGGGCGTTAGTCGGA	2066656.0	0.0224215350730562	0.0029519536248148563	-2.529890469560787
ACGAAGCTAGGCAACGCAGT	1322800.0	0.726537780123293	0.09565383577046745	-1.0192976098442483
TAATTTTGTGACACGGGCCA	3494269.0	0.1089071939560487	0.01433840211740469	-1.8434992440838174
GACCGTACAGAGATAATCTG	2439750.0	0.1155644182995101	0.015214872772418052	-1.817731674884375
GTAAGTGCGTTAAATGCGGC	2713746.0	0.6006900559761605	0.07908509307464497	-1.1019053699224803
TGTAGAGGGGTCGGCTTCCG	3267498.0	0.5349610459666442	0.07043140416704438	-1.152233653139401
ACGCCTAGTAGCAGTCGCCA	2351259.0	1.3865904115348058	0.18255443162686946	-0.7386076198069175
GGTTTTTGTCTTTAGCGAAG	2003330.0	0.3938922759330397	0.051858703159195406	-1.285178347918527
GACAACAAAACGGACACCAA	3990980.0	1.4342308483965676	0.18882663198351843	-0.7239367531110079
ATTAGGATAAAGCATTGGTT	2472482.0	1.216339977992872	0.16013975828791735	-0.7955008313446656
CCTACTAGTTATGCCAGCCT	3407308.0	6.410619070537162	0.8440033271994869	-0.07365584131092176
GGCCATACGAGGCTGTCTTA	2472998.0	0.3947004481900764	0.05196510475105166	-1.2842881929277483
GAGCGGTCGGGTATCGAATG	2442362.0	0.5190124849129715	0.06833166333932804	-1.1653780074889402
GCTTGGTATCCGGTTACCCC	2349887.0	1.3068579291931113	0.17205708657457236	-0.7643274352380457
CCTGGTGGGGAGAAGGTAGA	3580464.0	1.6843510449596462	0.2217567243468663	-0.6541232021503012
GGGGTGTAAACTGCGTCGTG	4404929.0	0.3957248208593048	0.05209997065582748	-1.2831625213073046
TCGACCAGGCAGGTCTCGGT	2386924.0	0.9249025808305896	0.12176996433060554	-0.9144598211784867
ACGTTTCGTGGGTCGGTATG	3668323.0	0.1384502134146082	0.018227949514338707	-1.7392621829464288
GTCAGGGGTACTTTGTTAAG	933835.0	1.7425409768245763	0.22941784031134946	-0.6393728129059225
TCTATGAGAGTGTTACATAT	1199933.0	1.1184998163697253	0.14725840922707664	-0.8319198953412819
TTCTGGAACGTACGAGGGTG	3154647.0	0.0440825713887198	0.0058037822110791615	-2.2362888929781293
GAAAGGAGCATGGAGGTGTT	2473025.0	0.3466716033293003	0.04564176773507666	-1.3406375434229296
ACCGCTGTTGGAAATGCCCA	2357911.0	0.2615910937338762	0.03444031708136485	-1.4629328587847836
TCAGTCCCAGGAACTCCATC	1966236.0	0.4540066911975744	0.05977319097038079	-1.223493558892153
ACGGAATGCAGTGTCCTCGG	2758682.0	0.484979142306555	0.0638509331509519	-1.1948327513473502
TCTTGATGCCAGGCATTACG	2290640.0	0.716778728689481	0.09436898764740498	-1.0251707038632327
CGGTTCGGAGCGGACAAACG	2489837.0	0.4402210019517769	0.057958207508851174	-1.2368850545509777
TTAGTCTGGTAACAGTCAGC	2258464.0	0.4346284693222808	0.057221911045930794	-1.2424376421119658
GAAGACTTGGGGTTCCGTGT	1156569.0	0.2261366406619034	0.029772487652174374	-1.5261848761871535
GGTGCTAATGGGGCGTTTCC	2192111.0	0.9581716900413464	0.12615007778889734	-0.8991124773439615
TTAATGTCATCGGTTCGACG	1439831.0	0.2670376679097055	0.03515739708185435	-1.4539832858972679
CCGGGGAATCAAGGTCGTCT	1491034.0	0.1075600237513663	0.014161037634732242	-1.8489049230213912
GTGAGTAGGGTCTTGGGGAG	3489438.0	0.879042942799014	0.11573221873116678	-0.9365457208295639
GAACGTTAGATTAGAATTCA	2479327.0	0.0850922845891555	0.011203000914892144	-1.9506656285610917
CGTTTTTATTGTCGATCAAT	3325068.0	0.4839107300580774	0.06371026912418418	-1.1957905603723413
GAATAAGATTCGGGACCTTC	5141188.0	0.2072806724474318	0.02728996611478902	-1.5639970035814512
AAGTACGGGGCGTGCTTTGC	2295616.0	0.4446795508827666	0.05854520699998171	-1.2325086541127945
TGGGAAGGGGGGGCTCAGAG	2346007.0	1.619030457159851	0.21315680711094268	-0.6713007937064319
CGTCGAATCGTAAGCGTCCA	5284532.0	0.5902108446439369	0.07770543080903444	-1.109548627428505
GGTCCGCAGGGGTTCCTATG	3356406.0	1.2162310989380554	0.16012542359051662	-0.7955397083774329
AGTAGTGAGACGTAAAACTA	2736578.0	1.2092185822183268	0.15920217618205737	-0.7980510000568947
TTAATGATTTAGTCAGCGGT	3122661.0	0.3664948026840074	0.048251632090924215	-1.316487992245688
GCGCTAACTTTGCTTCCTAG	2777513.0	0.2319164099976456	0.03053343515133739	-1.5152243328337904
CTCTAGGGGGCTGTGATAGC	3807454.0	0.4371793781522049	0.05755775622970306	-1.2398961444792123
TTGCAGGAGACGGTGGGTCT	2576861.0	0.8552391415164362	0.11259827998649456	-0.9484682435706369
GCGTACAAGGAAGAGTTGCC	2576496.0	0.2766829465486131	0.03642726621203213	-1.4385734204017575
CGACTAAGAAATGCAAAATG	871844.0	1.1267784672689845	0.14834835215252834	-0.8287172734458158
TGGGTGATGGATTGCTGACG	2618292.0	0.4115543919796413	0.05418404561749657	-1.2661285717694293
GGCTATTCATTGAACGATGT	2757426.0	0.4469363126146604	0.05884232563851832	-1.2303101708864572
AATGGCCGGTCTGCGTGTTT	2676721.0	0.6263115570155213	0.0824583448444235	-1.083765386878195
AGGCTTTACGCACGGGCTTG	1639457.0	0.0578891688254659	0.007621518383779436	-2.1179584984758866
TCGCGTTGTTGGGAGTATTG	2178072.0	0.8225169758237938	0.10829017550955067	-0.9654109424100472
CAGTTGTTTGGGTGTACGTA	3240235.0	0.9840256197329386	0.12955393043413913	-0.8875494067617944
GATCCAAAGTATTCGCTGTA	2594146.0	0.3779996468667405	0.049766326173086343	-1.303064418360791
CGAGAGGTGGGGGCCTCTGA	2057741.0	1.911303295499055	0.2516365928062197	-0.5992262038537273
AATTGGACGTGAGCTTTTGA	1166431.0	2.1342508473100392	0.28098921436257795	-0.5513103499622309
CGTGATTTGCCCACTCGCTC	2551896.0	0.7345726279043833	0.09671168029159159	-1.0145210711098867
TCAGGTGGGGTGTCTCGCGG	5078829.0	0.4344690907676973	0.05720092773232682	-1.242596927399933
CTGGCTTGCGTCTAGTATAT	2560368.0	0.0936864166307796	0.012334479163359445	-1.9088791843383792
GTGTTGAGGGCCGGGGGGTA	2524537.0	0.4346059215796025	0.057218942476182394	-1.242460173112417
ACTTCACGATGAGGCGGTGT	2237067.0	0.2538852392953968	0.033425786859957306	-1.4759183604335107
CTAGCCTAGTACACGTTAGG	1787163.0	1.0474869348485454	0.13790906127512031	-0.860407197692908
GTGGGATCATGGGTTCGGTA	2853667.0	0.1244182230993295	0.016380538775529387	-1.785671817875277
CGTTAATCAATATAGTCCAA	2334326.0	1.864944325121462	0.24553310657287644	-0.6098899412903446
GGTCAATGGTCAGGATAGGC	3309349.0	0.2905808544271324	0.03825702405000633	-1.4172888160370996
ACACAAGGTCGCGGGTACCA	2645978.0	0.1780420711142814	0.023440497516466815	-1.6300331748056882
GAGGGAAGCGCATGCGCCGC	1827810.0	0.0550292318529169	0.007244987460033577	-2.139962361889554
GGCAGAGAAGGGATAGGTGT	2993918.0	0.6028519143329919	0.07936971701283613	-1.1003451681381444
AGGTGCAGGTGTGAGGCGGC	2919548.0	2.089354178184546	0.27507825042833883	-0.560543746550949
TGCAATATGAACCAGAGGGT	3064098.0	0.3287357290416282	0.04328038306871891	-1.363708904003738
TACCCTGTAGTTCGAGTGGC	2122257.0	0.944155485033648	0.12430474529744166	-0.9055122919765604
GTATATTGCTGGGAGGAAAG	2607386.0	0.7784924793270397	0.10249403926861984	-0.989301391076722
CTTTGTCGTACCAATCGACA	2380487.0	3.0495720054495483	0.4014977166500335	-0.3963169202460985
GTTGGCAGTCACTTAGGCCT	1526855.0	0.244126259830002	0.0321409482120458	-1.4929413149658086
TAAGTGTGGTGTGTTCTGAG	3714099.0	1.0476460622899018	0.13793001152789242	-0.8603412274944264
GAAAATTGGCAAGGTCCGCG	1721951.0	0.2259929545302105	0.02975357035699791	-1.5264609125133954
AAGGTGTAAACGCGCTTGAC	1059573.0	1.2620452546154108	0.1661571811164373	-0.7794808842868773
GGAAGGCATGAGTGAAACCA	4066057.0	0.8375338489559639	0.1102672530348609	-0.9575534443851568
AAGTTCCGATGGGGTCTAGG	2484501.0	0.8256254888934935	0.10869943323405462	-0.9637727203475998
GGTAGTCTGATCGAGGTCGG	2075737.0	0.49431699356935	0.06508032729338573	-1.1865502716332432
TTGAAATTTTGCATTCGTGG	4571824.0	0.7884178221349063	0.10380078082684709	-0.9837993795558119
TGAGGTATTATTCAACTATT	2118923.0	1.4291433642509042	0.1881568287244621	-0.725480015326921
AAGGTTATCAGTATTGATAG	2347103.0	1.2730256777349822	0.16760283145769206	-0.7757186487363851
TAGCTTAGTTTCATGTAATG	3220231.0	0.679435842797994	0.08945253268527838	-1.0484073586665426
GTAGGTGCGCGCCTACCTGA	2355512.0	0.5499399840074545	0.07240348726935536	-1.140240515772952
GTGATAAGCGTTTGGTGCTT	1748810.0	0.1810014938344971	0.023830126442311333	-1.622873653287098
TCAGTCTGTCCTAGCTGCTA	937632.0	0.0214249904379263	0.00282075147748746	-2.549635175705804
TAGTTCTAGGTCACGTGGTG	1015899.0	0.3589006218309369	0.04725180448662872	-1.3255816016812476
TCTCCGTCCCCGTGAATGGG	1852730.0	0.2074461325993751	0.027311750113685616	-1.5636504697480844
GCGATGAGGATTGGGAACAG	956396.0	1.1124932207147236	0.14646759843919765	-0.834258439305985
TAAAACTGTGGATTATGTTC	2585444.0	0.1376372903100897	0.01812092243982039	-1.741819698473376
ACGATAATAAGACACAGTAT	1923470.0	3.15839087341215	0.415824490025888	-0.3810899364333664
TACTGGGGAAAAGTCAACAG	2138809.0	0.0324401187705899	0.004270971005430556	-2.3694733768813605
GCGCTGGCTCGGGGGTGCTG	2498180.0	0.1378617381533259	0.01815047258535075	-1.7411120627194336
CGTGTAGACCAGGCTGCTTT	2550890.0	0.277043336077585	0.036474714041671255	-1.43800810424907
CAGCGAGATTCGCCTTTTAG	2451748.0	0.3847655545478379	0.05065710575794979	-1.2953596268087633
GCATTATTCAGGTTTAGCTA	2559158.0	0.7238706689314459	0.09530269172413415	-1.0208948329982999
TGTGCGGGTGGGGAGACTCG	2559159.0	1.1899518591537563	0.1566655758643963	-0.8050264205991964
TTGAAGATCGCGTATTCGTC	2432588.0	1.6607882365503277	0.21865451401790936	-0.6602415524246206
TGCCCCATCCAGGGCAGACG	1992017.0	0.7558363537639728	0.09951120014711275	-1.0021280359543485
ATATTTAAGACAGTTTTCTT	2740044.0	0.2388254929313133	0.03144306477052862	-1.5024751296790821
CGCGTGCCGACATCCTCGGG	3245235.0	0.6824111891340231	0.08984425806773336	-1.0465096733594905
AGGCATCTAACTAATACTGC	2470992.0	0.8000400308358006	0.10533092677765611	-0.9774440945612953
AGCCTGTACGGTGGGGGTGG	1490443.0	0.8546328519436244	0.11251845767743687	-0.9487762294642592
ATCTCAATGGATTAGAATGA	2465435.0	0.4631485665401753	0.06097678349726471	-1.21483548823944
TCCTACGTGCAAGGTAGGTT	2070854.0	0.5004017870055317	0.06588143337205787	-1.1812369605222692
GAAAGGGGGCAGAAAGTGGG	2218999.0	0.7600710904099564	0.10006873316844764	-0.9997015981809635
AATTATTACTTGTCAGGCAG	1319370.0	0.3746022552519255	0.04931903554558955	-1.30698542480388
TTAATATTGACCGGGAGCGC	1110759.0	1.3403076102426	0.1764609735921743	-0.7533513289597773
GGGAGACAGTGGGACAGCTG	4293026.0	0.1492699307763879	0.019652441806303104	-1.7065834810585503
GATCAGCTTAGAGGACTATT	1064106.0	0.182446059298385	0.02402031369949564	-1.6194213251150316
TTGTACCCCAATGGCGGTTG	2672094.0	0.0938166279711263	0.01235162240698108	-1.9082759933256201
TGACTCTGGGGGACTGTGGG	2001868.0	0.2506743943443949	0.03300305641973787	-1.4814458381596918
TTTAGGGCAAGCCCGGATTC	2587700.0	0.5973247517504083	0.07864202697879358	-1.1043453011988091
CGAGGCATAACCGCTGGATT	4130352.0	0.5900674638185087	0.07768655370958641	-1.1096541440700531
TCTCCTGACGCCTCTTTCAG	2561861.0	0.6978833676204869	0.09188127976219282	-1.036772964393557
TATGGCGGAGTAGTGAACGA	3436029.0	0.969212271199584	0.12760364836129257	-0.8941369083693537
GTGGAGGACAACGAAGTCCG	2561072.0	0.3682623302846196	0.04848433959692622	-1.3143985155197255
ATGCGGACTTCGGCGCCTCG	3029170.0	0.1064323316095012	0.014012568990858959	-1.8534822361435832
CGATCATGGTGTGGCTAGAA	3274959.0	0.3248774563391231	0.04277241418734778	-1.3688362363306634
CTTGGGAAGCATTGATCGGG	1593161.0	1.80154677613702	0.23718637099392437	-0.6249102696593164
CCGTTATGCGCGTGCAGGGT	3406201.0	0.883379454981906	0.11630315122154408	-0.9344085179492195
ACTAAACTAGCACCGACCAC	2515697.0	0.6865362107435093	0.09038734632876842	-1.0438923638192847
TTAATCAGGATTACCATTGA	1827222.0	0.1614684825862714	0.02125846740246979	-1.6724680484976913
GCGATGTAGGTAGTGTATTA	2198727.0	1.8909508768974008	0.24895705299464363	-0.6038755655794618
TAATCGACGAGAGTGGACTT	2450480.0	0.1105589774456516	0.014555871092818515	-1.8369617991922527
AATCAAAGATCGACGGAGAC	3799140.0	0.4530865813311596	0.05965205200079011	-1.2243746122234485
GTGTGATAAGTGATGTGTGT	4895460.0	0.11844483580791	0.01559410010351721	-1.807039682231183
GGTCCCGGCTAGGTGCGGCT	2656130.0	0.0907007613332046	0.01194139653322698	-1.9229448799731703
TTCGGCTTGCAGGACTGATT	2872090.0	0.1715137297843933	0.022580995221463382	-1.6462569211504223
AACGAACATAAGTTTGCGCT	4089614.0	2.3364390622249407	0.30760872243676507	-0.5120013540056902
GTGTAGTGCCGTAAGTACGG	2416011.0	0.7582672902342179	0.09983125012146343	-1.0007334904670464
TTTGGAACATTAATGAAACC	2575098.0	0.8618654694897799	0.11347068291592778	-0.9451163313562593
GCAAGCTTCGCTTAGGGTCC	5018521.0	0.0956120077523042	0.012587996849484629	-1.900043374453734
GGGATGCCGTAGCCCGTAAC	2047913.0	0.4717335309930373	0.06210705476785164	-1.2068590653189009
CGTAACGCCGGTGTGGGCTC	3085200.0	0.4726233300218511	0.062224203101358025	-1.2060406566462314
CTGGGTTAGAGCTAAACGAG	2790737.0	0.1655441328760859	0.02179505558018798	-1.6616420191382373
TCTGGGGGTACAGGACATCT	1945832.0	0.5917445593727022	0.07790735519727364	-1.1084215388512186
TAGTTGCACACACGGGGGGG	2878435.0	4.091423063886877	0.5386647749469058	-0.26868142346345164
GACGGGTGCGGAGGAGCCGT	2326995.0	0.6455421398237493	0.0849901870418058	-1.0706312149870476
TACGCAAATTACACGCGAGC	4026322.0	1.0853001975619694	0.14288744467167486	-0.84500593040682
ATGACTCTCAGTAGTACCGT	3508847.0	0.0470621311110111	0.006196062315626493	-2.2078842230631497
TGTCGGAGGGCGCAGTCCGG	2367366.0	0.3801504972789645	0.0500495008375378	-1.3006002495449809
ACAATGCAGTAACGTATTGT	1900034.0	0.4090566210434247	0.053855196413144714	-1.268772385872509
GAGAGTGGTGTGAGAATATT	2542605.0	0.4594949570308157	0.06049575997235125	-1.2182750631184438
TGTATAAGTGCTCGGTATGC	4924632.0	0.4334881742013418	0.05707178313075252	-1.243578558294767
TGCGGCAGGCAGGGAGGGCC	1423358.0	1.290574049696284	0.16991319870293098	-0.7697728842197575
ATACTCAGCGAGGGGATCGA	957699.0	1.0182036019873608	0.13405370345485618	-0.8727211834133612
CTATGCCGCTCTTCGGTTGG	2866734.0	0.9229115729963564	0.12150783407172054	-0.9153957205476666
TCGTCAAATCGGGTGTGAAC	3221259.0	0.4975850762238302	0.06551059348196978	-1.1836884661339726
GATTTGGGGGAGACGGTCTT	3653325.0	0.5297719948295101	0.06974822889542706	-1.1564668158781448
ACACATATGGGAGGGGTTCT	1410726.0	1.318656426734437	0.1736104421976822	-0.7604241567376032
TAGGTCCCGGGTTTGCTGGC	3412265.0	0.2098871377149788	0.02763312569638856	-1.5585699874716137
CTTAGAAGTACTTGCAGGAC	2263006.0	0.6531732298633259	0.08599487400147286	-1.0655274354915825
AGCATGGCGATGACATGTAC	3060305.0	0.6030667014474972	0.07939799525512246	-1.1001904630720158
TTGTTAGAAAGCCGAGGTAC	2428972.0	1.2035973338106798	0.15846209908390724	-0.8000745954464132
TAACCAGGATTGAATTTATC	1747563.0	0.3693818963077136	0.048631738379807214	-1.3130802059559006
GCACATGCAATATTGGTGTT	2184872.0	0.4859491411435213	0.06397864035625785	-1.1939649935743388
TGGCTCCATTAGTGGGAAAC	1664068.0	1.6161172975827858	0.2127732690549995	-0.6720829338540172
GTACTTGAAGTCTTTCGTTC	2302098.0	0.0391933165231244	0.005160077238332587	-2.2873437976110482
CGTCCACTTTAGGCCCCTGG	2831584.0	0.2006785856052676	0.026420754701673557	-1.5780547810405288
ATTGGCTAGAGTGGGTGTTA	2060021.0	0.3965009476826871	0.052202153239764494	-1.282311582804993
CTTGTCGTCATTTTTTGTGG	2557034.0	0.865522762059433	0.1139521913417701	-0.9432773187636582
GGGGTTGTGTTGGCCGCGTG	2365425.0	0.0951510473191277	0.012527308149215982	-1.9021422395832785
GAGGTTCTCCACGAGTATGG	2462407.0	1.354938194498561	0.1783871934556592	-0.748636327152597
TACCGCTGTTGAGGCTAGTA	1152649.0	2.204341040419437	0.29021708386121425	-0.5372770260530885
GTACGGTTGGTGTTGTCTAA	1623496.0	0.3344186680471601	0.04402858217026664	-1.3562652996766043
TCAATAAAAGGACGAAAGAG	3630661.0	0.1506711277292778	0.01983691929237556	-1.7025257736237769
TCGCTAGAAGTACACGAAAG	4068030.0	0.6789239156170558	0.08938513385230427	-1.0487347051724536
GAGCAGTGAAGGCCCAGCTC	5345261.0	1.0558752635803323	0.13901344406270624	-0.856943196868872
CAGAGGCGTGCTCCTCGTGT	2023549.0	2.003491260168274	0.26377379017396935	-0.5787683602237775
GCCTGAGCTTATGGGACGTC	3743549.0	0.1462846954413025	0.01925941446720176	-1.7153569206138093
GTACAAGCGATCGTGCAATT	3111754.0	1.1779020274745622	0.15507913032496706	-0.8094466431570052
ATGTGGTTAAGGGCGATTGG	4613407.0	0.6109247666611509	0.08043256510129468	-1.0945680808489437
CGTCAGTAAGGGAGTCCGTG	2910474.0	0.2786536941650411	0.036686729069992326	-1.4354910075184588
GTGGCTAACTGGGCGCGTTG	3587546.0	0.0685502736481052	0.009025128213489081	-2.0445466196699176
GGGTTTACGGGTCCCATGGC	5269372.0	0.8905175347521874	0.11724292989340768	-0.930913337106339
GTAGTGCGATCGGATACATA	2438745.0	0.1186369947324821	0.01561939918460523	-1.8063356756974513
CTATGTGTTTGACATACATC	2627904.0	1.7964629189685222	0.23651704525205655	-0.6261375551707451
GAGCGCTCCTCCGAGCGTTG	2900573.0	0.2042721090007898	0.026893867464858813	-1.5703467396929196
CTAAGCAGTCACTCGCAAAC	2667379.0	0.8180769976651656	0.10770562099190698	-0.9677616309446687
GTTTTTGACGGGAGGGAGGG	3194115.0	0.7513561831607881	0.09892135400996074	-1.0047099477592856
AGGCAGGTGTAGGCCCCGTA	4138839.0	1.6322892155249562	0.21490241639634122	-0.6677587012061039
TCAACTCCGGGCGGCAATTG	5322140.0	1.3006520119599854	0.17124003369162138	-0.7663946953899133
ACGATCAGTGCGTAGGAATG	1709414.0	0.3034248251824611	0.03994802361380385	-1.3985047020784334
TAATTTATGTTGTTAACGCG	2539137.0	0.3587390999525049	0.04723053898928563	-1.325777098278119
CATCTGCTTTTATGAAGCTT	1559247.0	0.2234413090852922	0.029417628192653398	-1.5313923453530929
CAAAGTCCGCGTGAGCCGCT	2793708.0	0.5871966346494896	0.07730858875116149	-1.1117722545935806
CGCAGATGGCATAGGGTCTT	2005415.0	0.1429297818286932	0.01881771636903792	-1.7254330816792884
TTTGAGTACGTCATTACGGC	5305442.0	1.4351719309299842	0.18895053215300806	-0.7236518806149769
CGCAGGAGTGGTGGGATACG	5290310.0	1.3000954391533637	0.17116675694635722	-0.7665805777233016
TGGCGATAACCAAGGTCATA	5319377.0	0.0427304900999854	0.005625771149467231	-2.2498179384603745
CTACGTCAAATCACTGGGCG	2594343.0	2.710920923839038	0.35691190730868605	-0.447438962853548
ATGACGTTCACTGGGAGCTA	2500462.0	0.789864073091726	0.1039911899910932	-0.9830034520504705
AAAAGTGTTGTGCTTCTGCC	2798184.0	1.1005465034994402	0.14489472864801764	-0.8389474141197223
GACATGGCGTTGCTCAGGCG	2447395.0	0.8387757974065336	0.11043076432962938	-0.9569099219204984
TTTGGCGTGAGTCCGGCGTA	2499093.0	0.5502277283816468	0.072441370850727	-1.1400133398699464
TTAAAAGCATGCTGTTGCGT	1524361.0	0.4169767233580395	0.05489793388229449	-1.2604440001838524
CCTCACCCGTAAACAAGGTG	4266820.0	1.6934972541186335	0.22296088745131995	-0.6517713156687917
GTTATGCTCTGAGCGCGGCG	2562270.0	0.1432294959464755	0.01885717585178577	-1.7245233489171063
CTGATACGTAGGAGTCTGTG	2851033.0	0.6811651589286923	0.08968020938109036	-1.0473033864417853
TAGAAGGGGCACTGCCAATA	2206640.0	0.3301562740198555	0.043467407859128095	-1.3618362578087708
AAGCAGTGTGACTCCGGGGG	3748052.0	0.7091912134429804	0.09337003761734387	-1.0297924662225812
CGACTGGTTCAGGGGGTTAA	2451112.0	1.4443267176949153	0.19015582455993252	-0.7208903674099227
CAAGTGTGGAGGAGGAGCAA	2373173.0	1.5273164921316211	0.20108201514736443	-0.6966267711314732
ACACAGGGTAACGTTTAAAC	2027209.0	0.4155143241822362	0.05470539869084248	-1.2619698124975163
GAATGGGCACAGTGATGCGT	2456928.0	0.781650381356662	0.1029097993989044	-0.9875432683645144
TATTCGTCGGGTCCCAGCAG	1980843.0	0.204544838946959	0.02692977429062103	-1.5697672865717271
ATTGAGGATTGGAGGCTGTA	3328206.0	0.313044283913872	0.0412144933705989	-1.3849500343549286
GTGTCCGCATAAGCGTAGTA	2343524.0	0.0227648298584499	0.002997150810592772	-2.523291403680846
CGTTGGATTCAAAAGTTTAT	3884920.0	0.237737080021716	0.03129976751530893	-1.5044588882424792
GCATATGGCTCTGGGCCGCG	2563593.0	0.0905216389941361	0.01191781381079626	-1.9238034037388378
TGGGGCTATGGTCTTTTATT	4367040.0	0.7606649656246824	0.10014692103948708	-0.9993623983036641
ACGGACGTAATGGTTGTTGT	2071879.0	0.3351215482253163	0.044121121315466034	-1.3553534587220752
CGCTCCGTTTGTAGATTGTT	4011687.0	1.0102671769898204	0.133008816989089	-0.8761195692374999
CAGGGAATTGTGTGCTTTGG	3199714.0	0.917083492109411	0.12074052601525266	-0.9181469364415983
GAGCCCGGATGCAATAATTT	2626900.0	0.6284150870486361	0.08273528944638442	-1.082309209397468
CCTGACCACCTGTGGGAATG	1956417.0	3.0737103176288705	0.40467569611943605	-0.39289287754114155
TCGGTGACTTGCAGGGGTGG	3192987.0	0.8266434247610132	0.10883345168837376	-0.9632375968184042
TACGACGAGACCTGTTTTGG	1170280.0	0.5728002339541861	0.07541320080924235	-1.1225526257906047
GCCAGGAAATGAGACTGGGG	4217308.0	0.6389330309456601	0.08412005112801121	-1.0751004720222548
GAAGGCTAGGCGCGGCAAAG	3137941.0	0.0935014634392382	0.012310128767973367	-1.9097374041825919
CGTTGTATCACTAATTTCTT	2776797.0	0.5968006211441568	0.07857302147859212	-1.10472654599919
CGCTTGGAGGAGAGGGAATC	2437220.0	3.413681493227067	0.44943530516804475	-0.3473328147886814
ATGTGTACGGTGATACGGGA	2903885.0	0.3935046664530744	0.05180767163054815	-1.2856059255806136
ACGCGGTGCGAAGTAAGAGG	2395493.0	2.222811862732869	0.29264889821753676	-0.5336531066051391
CCTTCGGTAGGAGTGGGAGA	1926710.0	1.6558888170147648	0.2180094707944918	-0.6615246393107872
ATTTGGGGTTCGACAGCAAG	1712842.0	0.1415781173597168	0.018639760184694272	-1.729559679489223
TAGCAAGGTGAAGACTCGGA	2127785.0	0.2462152129069335	0.03241597365465817	-1.4892409292825861
TCCTTACGCCTCTCTGGATC	2586350.0	0.0784957815173491	0.010334524644624579	-1.9857094947468337
GCGCGTGTGTGGATCGATGT	3113371.0	0.2509126727903919	0.03303442746191158	-1.4810332157903452
GGGGACACGTACGGGTGGGA	2567914.0	0.5035800208668062	0.06629987033173657	-1.178487320980843
TGTAGTTAGGGCGGGGGATA	2578893.0	0.7545055625954543	0.09933599208035997	-1.0028933665121016
GAGATGATAGCGTGGGGTGA	2286515.0	0.7656281895758845	0.10080036456535543	-0.996537897171884
CGCCTACTACCAAACGTAAC	2318599.0	0.896658140009106	0.11805138399289977	-0.9279289170396715
GAATGAATTGATCCTTCCAG	2106418.0	0.1895276221709551	0.024952651522170338	-1.6028832985270673
TAGGCGGTTATTGTTGGGTT	3720250.0	1.053631368849813	0.13871801945587725	-0.857867120455552
TTGAATCGTAACGTGCAGTT	2652641.0	0.5520805274480859	0.07268530494812077	-1.138553383157922
TGTCGACTGGGCCCCCCCTG	2615987.0	0.2237777540557786	0.029461923551866852	-1.53073890173338
GATGACGCTGGCCGCTCATA	2503950.0	0.1158041775862032	0.015246438777739749	-1.81683158581162
TGGAGTGAGTAGACAGTGTT	1655090.0	0.2213940685145812	0.029148094496415058	-1.5353898311876901
TAAGGTTTTATTTTGGGCGT	2729056.0	0.034126681456722	0.004493018907975282	-2.3474617537612925
TTAAAGCGGTAAGCTGCATC	3436226.0	0.0719409239452318	0.009471531298847417	-2.023579801263112
GATCTTCGTTTCCGTGCTAT	5059272.0	0.0345039888419448	0.004542694093008276	-2.3426865077796055
GAAGTAATAGTTGTTACTGG	2661341.0	0.8458136144932272	0.11135734271028694	-0.9532811410599179
GCAATACGTCGATACGCGGA	1142007.0	0.5980809943554314	0.07874159166479136	-1.103795810726263
ACACAGCGCGACTGGTTACG	3889925.0	1.3535252077613038	0.17820116376111458	-0.7490894640848905
CGTTTTTAGAATGTCTGGAT	2422005.0	1.4440233427204798	0.19011588309952204	-0.7209815987877498
GGGCTGGAGACGCCGTCTTC	2208190.0	0.7049164756269848	0.09280723815914686	-1.0324181512596846
GTATTGCGGGGATGAAGATG	1000501.0	0.1325630521345276	0.01745286310638409	-1.7581333177416518
ACTTTAATGCATAAGTTTGA	2541479.0	0.2169619932008634	0.028564580444181243	-1.5441721504627035
GTGCAGCTCGAGAAAAGTAA	2588645.0	1.835687378464358	0.24168122268294434	-0.6167570906017379
AGGCTATGGCACCCACGTTT	2618719.0	1.044066977004003	0.1374587996439244	-0.8618274528778253
CCAAGGGGCTGGCTGTATCG	2582573.0	0.1138939624980842	0.014994945455129331	-1.8240551096696713
TCTGGCTCATATTGTACGAG	2368048.0	0.3472932675762145	0.045723614228687225	-1.3398594480594026
GACGCGAGGTTGAGTGCTGG	2677750.0	0.6260361109650768	0.08242208042432912	-1.0839564276007634
TCGTACTACAGTGCTAGGTA	2135727.0	0.2235164592180891	0.029427522238988417	-1.5312463034197825
GGGCCGATTATGAACCTTGT	3326509.0	0.6330681354316609	0.08334789616559227	-1.079105357986011
GGCAGATTCCATAAGCGATC	2307409.0	0.2732225402062976	0.03597167925011151	-1.4440392877296024
AATTGCTTAACGTTGACGCA	2831986.0	1.4952062439976592	0.19685447394361077	-0.7058547104803414
TGCGGTACGATTCAACGTAG	3700365.0	0.3579033926667234	0.04712051221620747	-1.3267899972646013
AAAGCTGAAACTTGTGGGCT	2925807.0	1.2062273026241317	0.15880835307350802	-0.7991266580907598
AGGGCTAAGTGAACACCTGG	1633620.0	0.2746305516133699	0.03615705390725898	-1.4418069632615291
ACGCTTAGGCTATAGGGGGT	2229460.0	1.0037540399891156	0.13215131645152542	-0.8789285062001825
GATAAGTAACAGGGATATAA	5207561.0	0.8929364801669242	0.1175614011605174	-0.9297352464114815
TTCATCTTGTCGACCCTGGT	2244734.0	0.2308820911784329	0.030397259765591465	-1.5171655651518365
CCTCGGGGCAGCCGGCGTAG	4355536.0	0.2726991445634564	0.03590277051303961	-1.4448720368785193
TGCTACTCGGGGCTACGGTG	2318666.0	1.0381025428007749	0.13667353970927582	-0.864315557638282
ATGTGACAGTGTTCAGGATA	3182447.0	0.340371176979256	0.044812272058652514	-1.3486030360574954
TGAATATCTTTTGTGATTTC	1642642.0	0.0988177966777997	0.013010061628197296	-1.8857206461960907
GTAAAATGGGGTCAACAAAG	2342517.0	1.5478578453482392	0.20378642953687096	-0.6908247397284187
ACTCGGGTAGTGGCTTAGGC	2486895.0	0.3196269666475821	0.04208115009563878	-1.3759123992401534
TATGCACTTTTTGCTCTACT	2091549.0	0.2194755006881071	0.02889550147674179	-1.5391697640218962
GATGCGGCTAGATGGAAGGC	2328598.0	0.1191421269596801	0.01568590341387541	-1.8044904634907937
TTGACAAGAAAAGTTGGTGC	1966653.0	0.2731158337035764	0.03595763058455525	-1.4442089336784039
AGGCTAGGCTGGGTCGGGGG	2494306.0	0.0604859508087982	0.007963403092546027	-2.0989013005442794
ATAGGTCTATCTTAGAGGTT	2253796.0	0.6828277854169446	0.08989910591394226	-1.046244627494492
ATCCCTTGACGTAAGGTTTG	1186646.0	0.7628937403305659	0.10044035498816593	-0.9980917610215488
ATGATGTGTATACCTCCGTT	2316692.0	0.5093235842655213	0.06705605106329429	-1.1735620257941355
AAAAGAACCGCCGGGTTTAA	898794.0	0.7648888254696873	0.10070302205306823	-0.9969574962658639
TCATTTGCACTCGGGACGTC	3898993.0	0.228700623736586	0.030110054152711112	-1.5212884634111044
ACCGAACGCTCGTTAAATTC	2355331.0	0.5311318286692963	0.06992726063519972	-1.1553534846915376
TATTAAGAATCTTTATTGGG	3611204.0	0.734661385584903	0.09672336586779708	-1.0144685989093125
CGTTGCAAAACCTCCTGCCA	4232048.0	0.2638747719528627	0.03474097946574142	-1.4591579414856313
TCTATGTGTTCGACAGGAAG	2229061.0	1.6859775226585956	0.2219708616360149	-0.6537040321315589
GCTGAGCACAACAAGAGAGG	2083494.0	0.0884687656247051	0.011647538516779483	-1.9337658447263066
TTAGCGCGCGATTGTTAGCA	2049543.0	0.422160671293747	0.055580437281361604	-1.255078040715622
GCCGCGTGCAGAGCCTTTTC	3180395.0	0.5629452404119144	0.07411572122923825	-1.1300896608610906
CGGACGCGAGGCCCTTGAGG	2287946.0	1.0082217485036282	0.13273952186659	-0.8769997510383752
GTGTCGGGGGTGGGGTGGCA	2524939.0	0.3567842032149949	0.046973163011609316	-1.3281501949319803
GGTACTCCTGCCAACCTTAT	1773473.0	2.197477423772932	0.28931344020019945	-0.5386313905165532
CAATTACATTCAAAGTTTCA	1731618.0	0.1738378243042035	0.022886978697608612	-1.6404115346107424
GGCTACGTTCTGATCACAAG	5109641.0	0.3490833892234158	0.04595929640067489	-1.3376266286269936
TGATAGGGCGCGGCTAGCCG	2580156.0	0.0430680328135989	0.005670211034325009	-2.2464007772028105
GGCGGATAACTTGACCTGTG	2439039.0	0.6562249789292988	0.08639665834353379	-1.0635030548709836
GATTCACAAGGGCTGGCGGC	2999194.0	0.3326266964031565	0.04379265643311948	-1.3585987099973225
GTTTTGCCCTTACGGGGTGT	2704315.0	0.8995159384173741	0.11842763335953724	-0.9265469495107033
CCACGTGTCCTCAGGTGGGC	2349575.0	0.132639447363535	0.017462921078438734	-1.7578831087324445
TATGGTCCCTTGGGGTGCTA	4519554.0	2.443406168824785	0.3216916983362527	-0.4925601464753264
CGGGGGGGAGATTAGAAGTG	2461716.0	5.255712418404184	0.6919517006280491	-0.15992421895767228
CGGTTCATGCCATTGCTGGC	5343414.0	0.3794905930196567	0.04996261977591792	-1.3013547975918265
ATAGGTCATCTTACGTGGTA	3485260.0	1.3185950639563608	0.17360236335408025	-0.7604443668055559
TATGTAGGGGGTAATATTAT	3995563.0	0.6083759051142369	0.08009698945680611	-1.0963838070976302
TCATAGTTCACAAGTTCAGC	4461798.0	1.1424149613169396	0.15040700715245856	-0.8227319303882725
CGAACCGGCCAGCGCGCGGA	4572188.0	0.2033757170104879	0.026775851121356692	-1.5722567154005413
ACTACGCAGGAGGAGGCTAG	2241700.0	0.6368827809669345	0.0838501212219296	-1.0764963051988965
CGCCGCCGGCGTTCATGTCT	4147576.0	0.2319290190476277	0.030535095221920373	-1.5152007213438945
TCTTGTGGTTTCTAGTTGAA	3136914.0	0.1658015951297711	0.021828952306283792	-1.6609671080159494
GCTACTGCATGTAAAGGCCA	3609276.0	0.7054516778681287	0.09287770131836437	-1.0320885417309782
GTGGTTGCTAACGATTGTGA	1187719.0	1.7214935789794248	0.2266468015684858	-0.6446504053101622
GACTCCTCTGTCCTCATCTA	2640591.0	0.222822447648898	0.029336150708865173	-1.5325968719368595
CTGCACGGGGTTAGGTTGCA	4432116.0	3.1761830225494427	0.41816695225998335	-0.3786502924610798
CATGAACAATGGAATCGGCT	2439264.0	0.3927674317483747	0.05171060946902412	-1.286420343537653
TCGGGGCGAGCATCTTGTGC	1772698.0	0.1378047463696835	0.018142969214071325	-1.7412916363628905
AGTAAGGGTAGTTATGTGCA	1688403.0	0.7498202861513608	0.09871914230904248	-1.0055986265287038
AGGTGACGGGTCGTGGATGG	2206115.0	0.5413538487733428	0.07127306185713886	-1.1470745837160714
TATCAAGTCTAGGTAAGTGG	2556835.0	0.2627986934788456	0.03459930612617703	-1.460932610704163
TGCACCCGCGGAGCGGGTAA	2366444.0	0.2413168072169457	0.03177106391117903	-1.4979682417980367
CTGGCAGCGACGAAGTTGCC	1314540.0	0.9400095905083458	0.12375890896945659	-0.9074235279337145
TGTGAGCAGACAAGGGGGCT	3020294.0	0.5571938322632439	0.07335850768088224	-1.134549512023834
GTGTAGGTGGTATCGGAGTG	5193853.0	2.748727794602264	0.3618894491598025	-0.4414240785068128
GAAATTCTATCGTTGTTTTT	2362917.0	0.1967094924008498	0.025898195517664393	-1.5867304947613017
AATGCCGTTAGTGGTGGCTA	1046247.0	0.6287574576678396	0.08278036495914905	-1.0820726632288664
CGCGTTTAGATGTCGAACGC	4478334.0	0.3870735099616633	0.05096096440667987	-1.2927623618238788
TTAACTATTGTGTTTAATTT	2419103.0	0.2236940867832376	0.029450908163863705	-1.5309013085348258
AGCGGAGATTGGGTCTCGAC	2472905.0	0.6986962312420244	0.09198829900535611	-1.0362674117912913
CTGTGCTAACATTGCCGGCG	2328314.0	1.943789022775916	0.25591356849397773	-0.5919066872826311
TCTTGTTGGCCTGACACGGG	2468634.0	0.3418845867497618	0.04501152315556975	-1.3466762906192504
CTTTATGTGTTCAACGCTCC	1917602.0	1.1108639186700726	0.14625308930496783	-0.8348949515436943
CATCCGGACGGGCTAAGATC	2084747.0	0.6271013029694924	0.0825623204831972	-1.083218109335013
TACGGACATGTTTAGGATCC	4777468.0	0.4711535946844519	0.062030702052361275	-1.2073933035401583
ACAAACTCCGATTTCGCACG	1918268.0	0.1530091462178636	0.020144735957460136	-1.695838420654336
GGTATTATTAGCGCCAGAGA	3511094.0	0.2994668576315685	0.03942692920074569	-1.4042070469974164
TTTTCCAACTGACCAGCCAT	2352097.0	0.9928316224147664	0.1307133029504299	-0.8836802111649326
CTGGGCTGCGACTGTAACGC	2411075.0	0.2224057650736723	0.02928129150166429	-1.5334097718869915
GATGGTTTTTGGCGTTAGGC	4756022.0	0.2635584937099642	0.034699339198804656	-1.4596787956715283
GGGACCTCCGAAGGCAAGAG	1790478.0	0.4977541840529196	0.06553285772335371	-1.1835408931392002
TTAGCCGGTTGAAAGCACGG	882932.0	1.0635446830046666	0.1400231773568862	-0.853800071714023
ATCGCAGGTAGGGCTAGGGT	2383101.0	0.2303147913478233	0.03032257073177338	-1.5182339822188735
CCTGCCACAGGTGCCACTGG	3243275.0	0.5787007792553839	0.07619004931820934	-1.1181017453058542
AGCCTACAGGTGTGCCGCAG	2561120.0	1.402175399052643	0.18460630542793044	-0.7337534692592456
TGGAAAGTGGTACTATTCGG	2339781.0	0.3015028024464163	0.0396949757308575	-1.4012644592431596
CGAGTAGGAGGGTGGTTGTG	2683008.0	1.0275749888517618	0.13528751279635637	-0.8687422874667496
CCCTTCAGGGTTCTCTTATG	1563431.0	2.06218726153374	0.2715015337663847	-0.5662277126519448
CGTGAAGGGGGGTCAGTGGA	5236404.0	1.8413037932880865	0.24242066340559554	-0.6154303646189757
GGGTGAAGGTTAGGTATTGT	5236948.0	0.1240886532880794	0.01633714857964051	-1.7868237412057013
ACAGCGTACGATGGGGCCTA	2289964.0	0.6396400122057639	0.08421313020964588	-1.0746201895808114
GTACACTGAGTGCAACCAAA	3070859.0	1.356563545498801	0.17860118240695633	-0.7481156702452514
GGTTGTGTGAAGTTTCCCGA	922148.0	0.2822958648759781	0.03716624659621492	-1.429851295908851
TTAAGGAGTCGGGGGATATG	3499670.0	0.2210191004906382	0.029098727304835106	-1.5361260053980919
CGCATCTTCGACTCGGCTCA	2464064.0	0.2299824552948947	0.030278816340608694	-1.5188611062786266
GCTCCATACTAATAGTCGTG	1161432.0	0.4417681559105265	0.058161901266740465	-1.2353614051724373
TGTGGGAGTCTTTAGAGGTA	3124704.0	1.3316520716019862	0.17532141073077198	-0.7561650434360297
ATTTTGATTTTGCGAGGGGG	4549431.0	1.9574441555806696	0.2577113632769389	-0.588866431663804
TTATTATCTCTGTTTATTGG	2011140.0	0.5614170791511355	0.07391452799432549	-1.13127019208332
GGGATCAGGGGCGGAGCGGT	1975689.0	0.7452946785066603	0.09812331406411035	-1.0082277921467562
CGCTAAATCGCATTGCAGGA	2328047.0	1.1890311359085932	0.1565443561391565	-0.8053625852927057
CTGATTTGAGGAGGAAGGGG	2591626.0	0.6571461402794968	0.08651793574839907	-1.062893851042635
ACTTAACGATAAGTGCCACG	2328775.0	0.2882191690379562	0.03794609147012117	-1.4208329507402109
TTGTGGCCCGGGCAGTTCAA	1262590.0	0.1890066913686933	0.02488406729878849	-1.604078632781347
GACATTCCCTGGTTTGCATG	2187085.0	0.7108219839831912	0.09358474008939725	-1.0287949614676908
AAAACAATCCTCGAATTGGC	4737658.0	0.930970826862326	0.12256889182648333	-0.9116197404407561
TGTGATATTGCAATTGCTAC	2306998.0	1.0807046848594115	0.14228241293160904	-0.8468487783330577
AAGTTCTCGCTCCTATTCTC	3068987.0	1.6137652384203671	0.2124636038359296	-0.6727154562349567
CCCGACATGTCTGCATGTTG	1058881.0	0.7948130983613645	0.10464276416014133	-0.9802907968902098
TTAGCCAGCATCTAATCATG	2625905.0	1.1249632884098728	0.14810937102142457	-0.8294174623826251
GGGCTGACATATGTAGCGAG	1754203.0	0.1050083999777517	0.013825098323568092	-1.8593317713266118
ATGCGCCCGGCTGTTCAAGC	1066795.0	0.0935761696854035	0.01231996437349482	-1.909390548049595
ACTTGGTCTATTTAAATCTT	3415786.0	0.2614673093550454	0.03442401999266891	-1.4631384146973094
TCGCGCATCGACATAACAGT	2869373.0	0.3310397494867695	0.04358372365099936	-1.3606756678025418
TCTTGCATATCAGTACACGG	5136065.0	0.3982762772722964	0.05243588793278228	-1.2803713733916389
GTAGGTATCAGGCGAGTTAG	4760550.0	1.1155212238722376	0.1468662564645135	-0.8330779749016025
GTTTATGCCCGATCTAACGG	2557594.0	0.5195471475995017	0.06840205546236572	-1.164930847657797
GTGGCAGAGGCATCCGAGAC	2495997.0	1.8034086486376568	0.23743149967308436	-0.6244616643759476
TCTTTCCGGCGATTTAGAGT	2374283.0	1.693725513295167	0.2229909393858271	-0.6517127829369525
TCGACGTTGTTGTTGCCGGG	2116645.0	0.3621149067831983	0.04767498782733665	-1.3217094091686101
TTAGTCTACATGTTTAGCGT	2306272.0	0.7592436406264835	0.09995979355393346	-1.000174649489166
CATGTACCACAGGAGCTTTG	2479863.0	2.482859042918097	0.3268859481639137	-0.4856037480217659
TTGCTATTTCCGATATGGCG	1129024.0	0.0465034780809168	0.006122511694233831	-2.2130703766832203
CTTATAGAATCTTTTATGAG	4994733.0	0.824638443050833	0.10856948166991744	-0.9642922355665567
AGCCTCTGGGTAGGGCGCGG	2361117.0	2.6188638949356684	0.3447919485602975	-0.4624428841949482
TGTCTAACCGATGTGGGTTT	2330045.0	0.506664025848842	0.06670590139321404	-1.175835742858042
CGTGAGTGGGTGGATATGTG	3463397.0	1.7655744768124058	0.23245036344411898	-0.6336697704460394
GGCCACGAGCCCTTTTGACG	2271919.0	0.3359111892738934	0.04422508314270287	-1.3543313419482987
ATTAGTTGTGATATTGGCAT	2067649.0	0.1062731874604243	0.0139916165383973	-1.8541321058692977
TTGCGTCGCCCGTCGGTGAT	2204039.0	0.7769146770523891	0.10228631044324193	-0.9901824864910511
GGATTTGGTGTAAGGTTGCT	2998188.0	0.2646086991171926	0.03483760616618966	-1.4579516947818305
TGGGTATATGGACTGAGGCG	2429823.0	2.5692867360306915	0.3382647650529811	-0.4707432376243989
AAGGTGCGGTCGCCCACATG	2243803.0	0.8325068956699209	0.10960541909145965	-0.9601679730109864
TATGGCTTTTTCGCACAGCG	2393465.0	0.8291570448630796	0.10916438754747197	-0.961919017438172
GGCCCCGTCAATCGGTAAAG	2427260.0	0.0712226130062406	0.00937696058488023	-2.0279379095017354
ATGGGGGCCTCTCTGAGAGT	2587568.0	0.0723511305015493	0.009525537892370062	-2.0211104910232165
GTGCACTGGGGAATGCGATT	2253356.0	1.0553321161401137	0.13894193486185363	-0.8571666575706647
TGCGGCGCGGGGCTTGGGGC	4448856.0	0.0751199593626127	0.009890073789054946	-2.0048004681541007
CCATTGTCGGACTACTAACA	2559580.0	1.4964751038547672	0.1970215283153283	-0.7054863163880437
GCGGTGGCAAAGGGTCTCAT	5138975.0	0.5819266340337603	0.07661475590833028	-1.1156875777251276
TCTGCACGCATTTTTAACGC	1587148.0	0.3575051339853801	0.04706807864490316	-1.3272735295656597
TACTGGTGTTTGTGGCTGGC	2569047.0	0.4834104358096096	0.06364440184902097	-1.1962397908006153
GTGTTACGGCTGATGGGGAA	2746478.0	0.3134467246382682	0.04126747753744045	-1.384392076435173
TCATGAGGTGTACACTACGG	2407985.0	0.1385473742891736	0.01824074143045547	-1.7389575129039132
TAACACAGGCAGGCTGGGTG	2185185.0	0.1491392028735367	0.019635230553575373	-1.7069639949508473
GAACGTCCCGAAGCGCCCCT	2084562.0	0.5052631239717571	0.06652146275595766	-1.1770382095448784
GTTGCGATAGTGGAATTTCG	1530635.0	0.6575700015622159	0.08657374008319883	-1.0626138200660664
GAGATACGCGGGTTGGATAG	2433241.0	0.0401316898331304	0.005283620719404517	-2.2770683654295203
AGGAAACAGGTGAACCGGGG	2304213.0	1.792400997800385	0.23598226461027955	-0.6271206354676957
ATATGGGGGGTGAGGTAAAG	4378561.0	2.005066573270196	0.26398119128215775	-0.5784270156050484
CTCTCACCAATAATAGGGGC	3381215.0	0.5605105586300381	0.07379517815812991	-1.1319720144334686
TGGTTACCCGCCCTTATTTG	1491224.0	0.1769645016205997	0.023298627873621258	-1.6326696551311395
ATCCAGCTGCAGTCGATGGG	2555938.0	0.3972045907422578	0.05229479282369608	-1.2815415532077068
AAATATATTAGTGGTGGGGG	2498072.0	0.241725890354504	0.03182492259867884	-1.4972326439196346
TCGCGTCAGCGGGTGTTCGG	3532573.0	0.1440318776807032	0.018962815080372085	-1.722097190040144
GTTCCTTACTCGTATGGGGG	4085351.0	0.981591042374581	0.12923340111112538	-0.8886252259421659
TCGGACCCTAACGGCAGACG	2443530.0	0.2021039075301379	0.02660840841088391	-1.5749811021131308
GACCTGCATTTTCTGTCGTG	4237103.0	0.2261012809088149	0.029767832290667588	-1.526252789756302
GCTAGAGGTGCACGACCTTC	4901614.0	0.9443225176152816	0.12432673631782493	-0.9054354667992599
TGCATCGGGGTACACCCTCG	2700912.0	1.1659198962013575	0.15350159802266503	-0.8138870989567435
GTACTGCAGACCTGCATCTG	2335377.0	0.130135712604989	0.017133286694709742	-1.76615931791842
ATTTTGTGGAGTCCGGAGTG	2370263.0	0.9647528249245916	0.12701653072847938	-0.8961397535561154
GGCATATGGAAACAGGATCT	4485141.0	0.3032048988327552	0.03991906875486616	-1.3988195986306655
AGATGGCGGACAGAGGTTTT	2172608.0	0.7100318115504062	0.09348070830167227	-1.0292780056257413
ACACGATGGGCTTCGCAAGC	1564203.0	0.1908885790960412	0.025131831124063548	-1.5997758672329463
GCTGTGTGAGGCGGGCGGTG	1480575.0	0.1452829921580508	0.019127533147374677	-1.718341036745551
ATTGATTCAAATCGAACGGG	2147397.0	0.7229001411325435	0.09517491487724927	-1.02147750293868
TCGCCATGGATTCGCGCGAC	2780153.0	0.5044773145834918	0.06641800539389278	-1.1777141708850738
AGCCTCTAGGATGTTTCGAA	2299726.0	0.4046235487154589	0.05327155109693571	-1.2735046577668323
TAAAAGTTGCTCCGCGTGAG	4396247.0	0.5822961068252799	0.07666339961370741	-1.1154119260060436
GTAAGAGCACCTAATATGGG	2637954.0	1.04173360356655	0.1371515945326645	-0.8627991388964048
CGTATATTTGAAGGGCAGGA	3383235.0	0.6639709539523619	0.08741647072357614	-1.0584067313194438
CGTGTCAGAGTTTCTAGCTG	3675459.0	0.1365491436542453	0.017977660238789824	-1.745266831596364
TTCACCGTATATTCAATAGG	2833614.0	0.405788779527273	0.05342496197212659	-1.2722557782944772
AAACCGTGATTGCGGCAGGT	3488256.0	0.5835679456569582	0.07683084618849009	-1.1144643836156543
CCCCTGATGTAGCGAGGGGG	2504186.0	0.76489307769394	0.10070358188845664	-0.9969550819118635
GAGTAATAAGGCGGGGCGGG	4889568.0	0.3918251713625895	0.05158655422694212	-1.2874634802717435
TCAACGGCGTCTCGTAATAT	2701891.0	0.5503686996436564	0.07245993071411405	-1.1399020855718702
TATAACCGTGGACCTGGTGA	2114570.0	0.5221975854006458	0.06875100433892303	-1.1627209531243718
ACGGGTAATCCGAAGGGGCG	1442738.0	0.306910571325293	0.04040694673962863	-1.3935439648067576
CTCGATCCGAGGGTAGCACA	1345767.0	2.6166067236095367	0.3444947759957834	-0.4628173594556489
GTCCCCCTAAGGGAAGTTTT	2149679.0	0.6484129605051168	0.08536815088277136	-1.0687041255140897
CTGTTTTATTATGTTCGAAA	2343007.0	0.4103649085813328	0.05402744171781472	-1.2673855964833975
GGATTGTGCGCTAGTGGGTG	2297817.0	0.4890143920414654	0.06438220230996307	-1.19123417156613
GCGGAACCTGATGCTGGGGG	2551439.0	0.4611232003572622	0.06071012971884378	-1.2167388391725482
CCAAGACACTAGCGTTACGT	2836222.0	0.4309234430493884	0.05673411814055377	-1.2461556913020964
CGTAACATGCTTCTGAAGAG	1560138.0	1.4921128750535912	0.19644721005032345	-0.7067541346727568
GGACTCATGGTTACAGTGTT	5322734.0	0.1067089902204232	0.014048993053113681	-1.8523548022462923
GTCCGGTAGGGCTCTGACGG	2375997.0	0.5130173245090476	0.06754235808310691	-1.1704237810621128
GCTACAATGTCTTTTTGATA	2088510.0	0.0755951942489202	0.00995264182200643	-2.0020616251404015
CGAAGTGGTTAGAAGGGGTG	1482846.0	0.5249742659863299	0.0691165739706702	-1.1604177974751853
TTGATTGTTGTGTTGTTTGC	2584598.0	1.0811254965038584	0.14233781575996765	-0.8466797029089216
GAGGTTGTTGAACTGGGTGG	2027783.0	0.1898247387388783	0.024991769019113153	-1.6022030016547522
GGATGGTTAAATCAATTATA	2312456.0	1.108983869310718	0.14600556751383734	-0.835630583294767
TGGTCGCATCGGGAACAACT	1733399.0	0.7565371170669659	0.09960346059072944	-1.0017255723258072
GTTGAACGCCCTAACTGGGG	2422586.0	0.5151280728787446	0.06782025303011643	-1.1686405942486089
TTGGCGAGATTAGCACCGTT	2442634.0	1.0398744323407785	0.13690682149543998	-0.8635749122456942
TATTTCAGATACCAAGGCAG	2786327.0	0.3387653477276175	0.04460085328358816	-1.3506568324804822
GGTTGTTAAATAGTGAGTAT	4827114.0	1.6694916103240836	0.21980037471281025	-0.6579715715323323
AATTTACAGTTTAAAAAAAG	2082307.0	2.485833498640949	0.32727755629084676	-0.485083776278452
TTCCGGGGGAACAGACGGCG	2180441.0	0.2473328685732097	0.032563120925556834	-1.4872739779906587
CTGGCGTACTAGATGAATCT	1066732.0	0.7616550929883588	0.10027727830765401	-0.9987974620294184
AGCTGCCTGCAGTGGTTCGG	1903492.0	0.8978448103437862	0.11820761753286506	-0.9273545357568653
GAAGGTAACCCGGTACCCAG	2570813.0	0.3746124774339532	0.049320381368129884	-1.3069735738963784
ACTACAGTGAGTGCGGTTCA	1800224.0	0.8601372956153848	0.1132431566062345	-0.9459880333588384
CTTTCCCGAGGATTTCCAGT	4085437.0	1.672368434639596	0.22017912897465994	-0.6572238506718271
TTGCTGGGGGATATCACTCA	1089402.0	1.1114706000682806	0.14633296320060932	-0.8346578329750552
CTGGGCCTGTAGCACTATAG	2326410.0	2.0277963670670758	0.2669737293475208	-0.5735314718216842
ACGTATAAGTATGGTTTTAT	2193563.0	1.8740895267832696	0.24673713703320285	-0.6077654788249397
GTTAGAACTGTGCGGGCAGT	2286250.0	0.6244521291052666	0.0822135380128719	-1.0850566617765491
CAAGTGTTCGATAGATAGGG	2321877.0	1.2481568625599162	0.16432867610384636	-0.7842866435827663
TAGTTTGAATAGTAAATATT	2370415.0	0.9762313098504044	0.12852775442809367	-0.8910030801658203
AATTACAAGCTCAGCTATGT	1783867.0	0.5674492285977616	0.07470870311955102	-1.1266288025135096
ATTAACGCGGTGGTAAGTCG	3498873.0	0.5786830169851506	0.07618771078974422	-1.11811507546647
ATCTTTGACATGCTGGCGGC	3137215.0	0.2034297657984441	0.026782967026445448	-1.5721413133644675
CGGTCGACATTGTCGTCTTG	1899224.0	0.5679891441037065	0.07477978681340493	-1.126215777292174
GGATAAAGTTCAGGCGGGGG	1454538.0	0.1199885405747525	0.015797339750904277	-1.801416041449082
CCTACGTTCTTGAGAACAAA	2220644.0	0.8139192030780611	0.1071582179366457	-0.9699745174109409
TTGAAGCTAAGGGGGCCTGA	2195207.0	1.110844263086723	0.14625050150844418	-0.8349026360014982
CAGTCGAATGATTCAGTCAC	4560062.0	0.5332404048537458	0.07020486959866287	-1.1536327629915455
ACCCGGAGAGTACTGATGCT	2196666.0	0.2375922713203699	0.031280702425900433	-1.5047235031739756
TGCTCGTGAGACTTGATCCG	2608722.0	1.499369453382006	0.19740258989521453	-0.7046471537442854
ATGGTGGATGGCGAATGTGT	860708.0	0.5050056525428667	0.06648756482188121	-1.177259573256863
TTCCTACGTTCCGTCAGGCT	2297310.0	0.4276405800261268	0.05630190601191441	-1.249476902547494
CCGTACATTTTTGTGTTTGA	2866784.0	0.1317459123185306	0.017345280871985187	-1.7608186632381415
TGTCTGGTGTCTACGATATC	4178326.0	0.6149764142847027	0.08096599315828747	-1.0916973525393467
ACTATTGACACTGGTCTACG	2572532.0	0.13928630275376	0.018338026587444385	-1.7366474019427844
CATGCCTGCGTGCGACGGGG	2440935.0	1.322078096192716	0.17406092917492857	-0.759298702449524
AGTGCAACGATTGGGGAGTG	4327190.0	2.627602118001991	0.34594239741096827	-0.4609962092106387
TAGCAGGGTGGCGTAGATGA	4587321.0	1.3505127814776297	0.17780455654137675	-0.7500571136952754
GTACGTCATGTGATCCAGCG	4632946.0	0.2814084133936571	0.03704940733380273	-1.4312187348835135
GAAGCGAGGCAGGTCTGGGG	2966670.0	0.3292379841106775	0.04334650849977574	-1.3630458785879742
AAGTTGCTCTTGGATCTTGG	3204386.0	0.2945875457738374	0.03878453329528692	-1.4113414301705773
GTGACGGCAATTTTCGGCGA	2069029.0	0.077186315006417	0.010162124119819977	-1.9930155049360838
GAAAGGGCCGGTGCAATGCC	3429240.0	0.7773936670553091	0.10234937286384617	-0.9899148140919048
AGACTAGCGAAGGGATGATG	2543835.0	0.8561706418481908	0.112720918591384	-0.9479954807082842
TCGTCCCGAACGGTAGTGGT	2317530.0	0.8621657410450827	0.1135102157892666	-0.9449650507065097
ATCGACACCGGTAGGGGAGG	2294800.0	2.147889942715937	0.2827848977085866	-0.548543788004421
CAATGTAAACCATCTTGAGG	2329174.0	0.5684846563055173	0.07484502449831407	-1.125837065123849
GTTTTCCTGACGGTAGGGCG	2069222.0	0.1976091472283488	0.026016641436753547	-1.5847487684826878
TCCATTGTATCTCCTGATGA	2427467.0	0.0734649060588938	0.009672174319493387	-2.014475884881792
ATCGCTTAACGCCGATCCCG	3689217.0	0.3197813804039155	0.042101479758449314	-1.375702639564921
GTTCCAGGTATCCAATTATG	2416135.0	1.400989158778732	0.18445012850850617	-0.7341210378591584
TTTCAGGTGCGACGGTCTAA	1901523.0	0.0784590687801441	0.010329691153192521	-1.9859126632305635
CTCGTGGAAGGATCTAGAGA	1701337.0	1.2723996879577206	0.1675204154774274	-0.7759322585441111
GAAGTGCAGCTCCTGTACCT	3019566.0	0.0747205621154163	0.009837490317505786	-2.0071156820845566
TTTGTTTGTATTTGGTTTTG	1934596.0	0.8143113455747997	0.10720984626900205	-0.9697653267335063
CTCCTGCTACCCAGTCTTGG	3182322.0	0.7519847018760558	0.09900410294279488	-1.004346806932831
TGTATAGCTTTACGAATACT	2534959.0	0.9533639692230648	0.12551710734996965	-0.9012970779968206
ATGTTGATCGGATTTGCTAG	4312592.0	0.4472612470153238	0.058885105549828586	-1.2299945421489815
GCTCTGGTTTAGAGCCGGCG	2286555.0	0.1998017299898549	0.026305310460058393	-1.5799565682141112
TCGTGCCTAGATCACAAGAG	2378905.0	1.0267676450612455	0.13518122027797522	-0.8690836375078603
CTCGGAGCCCGGTGGGTTGA	4338718.0	0.8500270745346369	0.11191207451619252	-0.9511230536606189
CCGAGCTTACGTGGGGTTAT	3387450.0	0.8352806643998827	0.10997060535681258	-0.9587233842719526
ACCTTCATGCGAGTAGGGAT	3283611.0	0.4170757853063836	0.054910976088215845	-1.2603408362768134
GTGCGCGGCGCCTTGTCCTG	2423603.0	0.120676420041725	0.015887903946413144	-1.7989333944572563
CGAACGCCACTAGTTGCGCC	4760340.0	0.4965221372060356	0.06537065004472017	-1.1846171963950838
GCGTAATTTGGATTCAGCAG	2555166.0	0.4099584961536053	0.0539739346481475	-1.267815921128924
ATCTGAGGCGGATGGGCAGG	3788841.0	0.1006141518260316	0.013246564484669878	-1.8778967420149537
TAGTGCTGAGTATGAGACCT	2960626.0	0.1064045947152353	0.014008917232613927	-1.8535954306009645
TGGGAGGCTGCTAAGGGTAA	2854876.0	0.2614223539099491	0.03441810129046253	-1.463213091644117
GGCGAGGCAGCCCGTGGGGG	5363248.0	0.2031352162625865	0.026744187497424382	-1.5727705916648396
TTTTGGGGACTGTTCTATGA	4502768.0	0.3181694667717301	0.04188925993166607	-1.3778973123633649
GTTTGGTGTTTGGTGGGTGT	1943557.0	1.781019179759916	0.23448376778960822	-0.6298872160764056
CGGTCATAAGATATTGTCCA	3558494.0	0.8316199707764227	0.10948864915818926	-0.9606309024081936
TAGATGCAGAGTCACGTTAT	2614646.0	1.614230824967128	0.21252490159676077	-0.6725901762373742
TAGGAAAGTTTGTGTCGAAC	2252786.0	0.4838108403269546	0.06369711793480713	-1.195880217481384
TAAGTGTAAACGATACGCGC	2629983.0	0.8007445710924354	0.10542368448392486	-0.9770618095678948
TGACAAATTGTGGTACTAAC	1506416.0	0.6670221346138155	0.08781818023116318	-1.0564155665911457
GGGATCTGTATGTGTACGAT	2850547.0	0.6577493330742925	0.08659735034473504	-1.0624953960688546
TGTACAGAATTAGTAATTAA	2431712.0	0.2121583749554172	0.027932150137974787	-1.5538956322504276
TGGTACGAGGTTGTCCCATG	2516169.0	0.3941776429379292	0.05189627374308903	-1.2848638242500303
GAGCACCCTGTGTTAGAGCC	4562261.0	1.1945127717351252	0.15726605225386592	-0.8033650148844365
TAACGGAGGTAGACAAAAGG	4870844.0	3.320330495582089	0.4371449862857607	-0.3593744982681878
TGTCCGCATTTACTCTACAC	3806705.0	0.1323508053186232	0.01742491931236986	-1.7588292242643093
TCAAGTCGTTCTAACAAGGA	2584049.0	0.0	0.0	-7.0
AGTTATCTTCTGGGGAGTAG	2391338.0	0.5762071346957273	0.07586174338050734	-1.1199771809868508
TGCTGCGTGAGGTAAGAGGA	4934462.0	0.8009870927737652	0.10545561417803212	-0.9769302946192622
CAGCGCAAGGTCGTGTGCTT	2346158.0	1.4745642494577422	0.19413680941230307	-0.7118921121694902
GGATTGATGGGCGGCCCTAG	2362617.0	1.0437136079769205	0.13741227611299778	-0.8619744666216133
GTTGTTTACGTCATGTTACC	1763234.0	0.0909492402495504	0.011974110539444981	-1.9217567369662318
TAGGATTTGCGCGCGGCTTT	4984095.0	0.2088731501019195	0.027499627057685418	-1.560673195911103
GTTCTAGAATGTACGATTTG	2182810.0	1.5158523918509743	0.19957268528799352	-0.6998988991230832
GTAGAGCTGAATGTGCACAT	2576474.0	2.0092604788712705	0.26453334860773264	-0.5775195704969759
ATCGGATTCTTGCTGTAGGG	3423236.0	0.1229609290895497	0.01618867571528067	-1.7907886764516379
CCGCCACATGTTAACGGCGG	3848714.0	1.1492952872414146	0.15131285070806183	-0.8201241866192345
TACACAGTCAAGGATCGGGC	2217985.0	1.9934796407573228	0.26245568969092353	-0.5809440078659773
GGAGTCTTGAAGGAAATGGT	2275163.0	0.9712107327106974	0.12786675994944038	-0.8932423393896044
TAGTAGCGGTGCGATTTGCT	1384793.0	0.893369478440345	0.11761840844474654	-0.9295247015565005
ATAGGCTTGGGTTTAGGGAC	2695934.0	2.0268910030103098	0.2668545317680313	-0.5737254175366625
TCCCGAAACAAAAGGTGTGC	3086416.0	0.7413091663080702	0.09759859320342719	-1.010556442255357
TTTGGTTTCGTGGGCATCAC	2997433.0	0.8855150381132895	0.11658431584052491	-0.9333598715501897
GCAACAGAGGAGGAAAAGAT	2124188.0	0.1909160120124989	0.02513544286148084	-1.599713458532066
ACTTAGTCTTCGTGTGGCAA	2124189.0	0.1993552850304469	0.026246532824543662	-1.580928058910245
GAGACAACCGATGTCAGGTC	2641168.0	0.12629461558171	0.016627579112950118	-1.7791709771437323
ATGATTACTGCCATCGCGTG	4123317.0	1.5767149049888534	0.20758566547366347	-0.6828026393622448
CTGTTCACTTCGTCTTATCC	2734486.0	0.2625142888082862	0.0345618622404022	-1.4614028651821
CGAGGCTGCAGAATTCGGAC	3818746.0	1.1172390579495663	0.147092421466815	-0.8324097025269206
ACGGTGACGGCAAGGTCGGC	2266854.0	0.0883315576040504	0.011629474110724965	-1.9344399237903926
GGTTTTCGTCACGCTTGCGC	2448517.0	0.5822260722495817	0.07665417906663419	-1.1154641631044029
TATGTTCAATAAGGTACAAT	2073968.0	0.8503618299422673	0.11195614743250984	-0.9509520546287896
CTGGTAACACTCTTACGCAG	1784261.0	1.9970733694111973	0.26292882947782215	-0.5801617919967577
CCCGGTAGAGGGGGTGAGAT	2356365.0	0.1570875366925813	0.020681684899895428	-1.6844140829417582
GGGTAATTTTATTTTCTAGT	2304698.0	0.1979614738369121	0.02606302772591164	-1.5839751339697048
AGTAGTTTGACCGCCTTCCA	1491126.0	1.1738696084880749	0.1545482338540007	-0.8109359536019343
TAACGTACGGGGGACTTCTG	2503703.0	1.4934138810108415	0.19661849668341513	-0.7063756287740746
GGTCGTTTAGACAGAATAAC	2128597.0	0.1119091646642724	0.014733632786707883	-1.8316901584728418
TGGGTGGCTAACTCATGATG	2568021.0	0.9234445169787256	0.12157799991520325	-0.915145005489622
CAACCTTAGTGACGTCTCAT	2427539.0	0.3197116555559297	0.04209229998921938	-1.3757973430726966
ACTGCAATTATGTTAGTTTA	3225303.0	2.0854449091275167	0.27456356751632266	-0.5613570908295409
CAGTTGGAGATTCATGGATG	1497415.0	2.800317045349004	0.3686815387846705	-0.43334860854164226
CCTGAGTGTACCTTGGCTTT	2554554.0	1.5826899228528168	0.20837231882208013	-0.6811599753019923
ACTGAGGCGGGGTCCATGGG	3045157.0	2.0416540375762136	0.26879818965131586	-0.5705736605701894
TTCATGTACTCGGGTCTTTT	3557866.0	0.190609566181082	0.025095097101036117	-1.6004111195530504
TTTGCTCCGGGAATCACGTT	1874923.0	0.5020603517243323	0.06609979514424255	-1.1797998864729515
GTTCGCTAGCTTAACGTGTC	1790736.0	0.1512393561370557	0.019911730579943398	-1.7008909926768583
TTGCAGTCATGCGTGTGTGG	2445773.0	0.5553321145328951	0.07311339937832498	-1.1360030232775693
CTTGACAGGGCGGGGCCCGA	5159695.0	1.7465385610904585	0.22994415054504772	-0.6383776337886589
AGGTTGATTACTAAATTGTA	2731329.0	0.6063854569775321	0.07983493288605807	-1.097807035466417
TAGTAGTTCTGACGTTTTAC	2168909.0	0.4716830975706912	0.06210041485120805	-1.2069054985836667
ATATTGCCAGGTGGACGGGC	3565721.0	1.1557532265553636	0.15216308407988635	-0.8176906979270171
GGTAGCCCCGTTGGTAGAGG	3699103.0	0.4587641493257469	0.06039954397077102	-1.2189663403809443
TGGTTGCTAGATCTGGTGGC	2917725.0	0.5059905491579039	0.06661723342500557	-1.1764134072678152
TATGGCTAGCCCGTGAGGTG	4777969.0	0.40455804769052	0.05326292742387464	-1.2735749676549426
GTCCCTTATCCTAATAAATT	2509751.0	0.1062253706705039	0.01398532111991357	-1.8543275572505957
TAGCCCGTTCGCTTGGGATT	4266637.0	0.0900280207820224	0.011852825483022276	-1.9261781099563018
GGAGAGGGTCGCGCATCAAG	1934128.0	2.932113103024562	0.38603342164746335	-0.41337509375123677
CGTTGAGGTTGTACACGGGG	2475463.0	2.079369537216877	0.2737637018481034	-0.5626241352089713
GGTGTTGGAGATTGGTTGGG	1932231.0	3.169889345572029	0.41733834518618773	-0.37951171033334474
ATGCGCAAGAGGAAGATTTC	2566900.0	1.8481140369664768	0.2433172801379822	-0.6138270468354
GAAGAACGTAGGGTTTAAGC	2203310.0	1.06893545335568	0.14073291038927532	-0.8516043309295495
GTGTAGTGTGAGGACTGTCC	1835491.0	0.0747839679104357	0.009845838138733546	-2.0067473081156364
GTAATCGACCGGCGTTGTTG	3474741.0	0.3239438325508542	0.04264949601439423	-1.3700860964885044
AATTGGGGGTCATGGGTTGA	2540893.0	1.239532852388063	0.16319326418827976	-0.7872977707428924
TGATGGAACCTTTTACCTCA	1760081.0	2.0432725889658525	0.2690112833858004	-0.5702295036056971
AGTGACGTGGAACCTTGATA	2250089.0	0.3986616135734998	0.052486620181372914	-1.2799513922506902
ACTGAAGCATTGCGCGTTTG	2913895.0	0.6194533851416575	0.08155541802622435	-1.0885471818863606
AGTAAGTATTTTTCGAGGAT	5238285.0	0.2859140657533764	0.037642608324372384	-1.4243202911524635
CAATCGTTGTCATGTTGTAG	1974582.0	1.4443780921638327	0.19016258837201097	-0.7208749198998221
CCGTTGTTAGGGAATGCTGC	2809220.0	1.6728183433174346	0.22023836263319643	-0.6571070303743111
CAATAGCTGTCTTTCGCGTA	2726573.0	0.5659296142243282	0.07450863514278845	-1.127793391982693
GCCCCGTTGGGGGTATGGTA	3061794.0	0.9274798940505696	0.12210928583902204	-0.913251308738935
CAGTCAGCCTTAGGGCGGGG	2325479.0	0.394599545257097	0.05195182016648632	-1.284399232044949
GGAGAGTTTATGGATCGGGG	2548372.0	1.3239889168020424	0.17431250221868733	-0.7586714628620805
GACGGGGGTTCAACGGCGCT	928693.0	1.2684829651588856	0.16700475122760047	-0.7772711731483634
TAGGGGCTTGGCGCCCGCTT	3362357.0	1.3088731482098932	0.17232240440682617	-0.7636582543122737
GTATGTGTGAGTGAGCAGGG	855975.0	0.1693281906441524	0.022293253540700327	-1.651826544724807
AGGCAGGGGTGGGTTCGCAG	2330276.0	0.7004517415036653	0.09221942434371343	-1.035177593080925
CTGTGCTAAGATTGACATTG	2313294.0	0.0504100348906148	0.006636837519711812	-2.178038814444191
CTTAGGTGAACGCCTGAGTG	993702.0	2.292884577931914	0.30187446662569684	-0.5201736192475888
CAGGGAGAGGACGGACTTGG	2778397.0	2.637808673209164	0.34728616256988876	-0.4593125205742434
GGTAAAGGTATAAGGGCTCG	2484622.0	0.2509366222628668	0.03303758057929869	-1.4809917646062916
GGCTAACGGAGGTACCCAAT	2414680.0	2.395097710254536	0.3153315481984046	-0.5012325769112422
GCCGGCCTCAAGCCTATAAC	2153122.0	0.5861957677425776	0.0771768175461932	-1.1125131339095213
AATATAGTTGTCTTGGCACT	3743183.0	0.9127223001408472	0.12016634425659219	-0.9202171508883819
TCATACGCCGTGTTGTTTAG	3460590.0	0.5908737587811066	0.07779270814235631	-1.1090611094621443
ATGAAACTAAAGTGCAAACG	3252145.0	0.4669266285239843	0.061474192070386104	-1.2113071703026053
TTCTTACTGTGTGCGCAAAC	2692055.0	0.0626714359898225	0.00825113766919669	-2.0834861666754563
GGTATAGTCGTGGTCGTTGT	2096234.0	0.3253878722725946	0.042839614053907536	-1.3681544504221916
TTTAGGCCGCCAAAACGATG	3913033.0	2.5984512773195307	0.342104483122825	-0.46584123454704124
TGGGAGTTCGCGTGATTACA	4036042.0	2.2270351979694234	0.29320493016270616	-0.5328287314236222
CGCGCCTTCGAATTCGGTAT	4602270.0	0.650561202354992	0.08565098211154565	-1.0672676528598308
ACGCGCGTGACCAGGGGTTC	1736423.0	0.2521831719195426	0.033201697655384076	-1.4788397095635557
ATTCTTTGCATGTGAAATAG	1943798.0	1.0959496608155257	0.1442895218065025	-0.8407652058908689
TCTGCAGAGAATAAGGGATT	2542341.0	0.0707331894754912	0.009312524516566535	-2.0309325708991626
GTCACCGGGGTATTTGGTGC	2629882.0	1.0565691256260896	0.1391047959070122	-0.8566578966071929
GACTGAGTAGTGTGAGGGTT	2594524.0	1.159623058304818	0.1526725747915171	-0.8162389700583259
TCTCATAAGTCGTTGACGCT	2421073.0	1.1530178185837638	0.15180294827960322	-0.8187197935977935
GTAACCTAGTGTAAACCGGC	1799076.0	0.8490167480221129	0.11177905788726082	-0.951639555089484
CTTTCGGTAGGCCGTCAGTT	2013453.0	0.1276459543036444	0.016805492410392472	-1.77454875793516
TTTTAATTTTGTCTTTATGT	2366652.0	0.08391664096641	0.011048219119517907	-1.9567077209741555
GCACCTATAAGGCTAAAGAT	2489457.0	1.0044840972188815	0.1322474336477258	-0.8786127469936883
CGAATGGTCTATGGGGATAT	2283329.0	1.8743244762568143	0.2467680697926156	-0.607711035927257
GTCACTCCACGAGGGGAATA	2272539.0	0.545355089864537	0.07179985353774516	-1.143876441660401
AGTACGAAACAGGGGTGTGA	4306458.0	0.3373683836376348	0.04441693308384608	-1.3524514320717715
TGGTTGACGATGGATTTAAT	2449520.0	1.0772471754495652	0.14182720737133084	-0.8482404484350153
GGGTGGTATCGCCCTTGTGT	2767317.0	1.572709974557528	0.20705838806534327	-0.6839071712630108
CTTTGTAAATCCGCGAGCCG	3659859.0	0.163429615378916	0.02151666440089687	-1.6672250538497426
CTCGGTGAATAGGTTGTCGA	2385467.0	0.0975120984981567	0.012838157230851055	-1.8914973097490417
GAATGATCGGTCTTGATTGT	2554804.0	0.2362464998071358	0.03110352209084667	-1.5071904296866472
TGTAAATATGCTGTGGGGAC	3297723.0	0.5662776582716635	0.07455445760248085	-1.1275263850173607
CCTATCAGAAGATGCTTGTA	3152339.0	2.32964690773019	0.3067144872733049	-0.5132657101790387
GTAGGGAGCCCATCGTAGTA	2724220.0	0.2835203024133341	0.037327452455447135	-1.4279716490315155
TATATGTAACACCCTGTTGA	1103364.0	0.3677459844848355	0.04841635902153901	-1.3150078732236792
GAGCAGATGGATCGTATGTT	5047263.0	0.3722280236859148	0.04900645117281583	-1.3097467460053598
ATTTAGTTGCGGCGTGGTAT	3828673.0	0.7175175852893997	0.09446626334290226	-1.024723263024797
AGGGCTTGTGCTGGTAGACC	1813210.0	0.8210754542259812	0.10810038899885695	-0.9661727432367629
TCGGAGACATATCTAATGAA	5255647.0	0.1115454608560044	0.014685748608765675	-1.8331039103349531
TCAGGGTGCATGTGTATGGA	2471712.0	1.2572770854965682	0.16552941793839282	-0.7811248120818327
GTCCTGGAGTGATGGCAAGG	2444978.0	0.8596842718249407	0.11318351282109797	-0.9462168312069826
GTGTATAACGAAATTGAGAA	4098900.0	0.1636204007912443	0.02154178264938651	-1.666718360334354
TCACCTCTAAGTTGGGCCAG	4583501.0	1.2301250090889853	0.16195465509938756	-0.7906065644495957
AGGGTTAGGTGTCTGGAAGG	2522662.0	0.8405123388030242	0.11065939228276947	-0.9560117191658253
TCACCGAGTTGGGGCTCGTG	3704067.0	1.1404498038169195	0.1501482802728486	-0.8234796376394213
AGGTGGTAAATCGGAACGGT	2092212.0	1.3988979113251208	0.1841748009949814	-0.7347697907377893
CATATAATTATTCCACGTCC	2207694.0	0.1038097039998096	0.013667281522639534	-1.8643178597645884
GTGTGCTGGTTTCTCCGTTA	2517319.0	0.7588361696901079	0.09990614712411848	-1.0004077892519783
TGGGGTCCTACTGTGTATTG	2714616.0	1.590433319086308	0.2093917916862419	-0.6790403469897546
ATGGGCGGCTGGGGCTTATC	1644840.0	0.3134055941301341	0.04126206241522953	-1.384449068336491
CCAAACGACCGATTAGAAGG	2486566.0	2.204356779474089	0.2902191560190429	-0.5372739251898109
ATTACATCGGGCCAGAACCT	1366340.0	0.4549372959981648	0.059895711672260564	-1.2226042704945428
GGGGCTCCGGGTCCCAGAGC	3382403.0	0.4626782329784681	0.06091486075835188	-1.2152767441810084
GTTCCGGGTCGCGGTTGTCT	2225634.0	0.0571413348681885	0.007523060755711077	-2.123605430834871
GTACTGGCCTGATGGTATGT	1368580.0	0.2087124418979147	0.027478468686333784	-1.561007473199299
TAGAAGTCGCAAAGCTGCAA	3651790.0	2.09757811596012	0.27616098998420585	-0.5588376690996355
TCTTAACCGCCTGTGTAGTT	3440929.0	0.4787062200871368	0.06302505858779386	-1.20048674193325
CTGACGCGCTGGTCCCAGAG	2496482.0	1.902445403971392	0.25047038875649236	-0.6012436101552128
CTATTGTTTTTTCTCTATAA	2886744.0	1.6762332669745224	0.2206879614780195	-0.6562213569437578
CGTATGGTTTTTGTGGGCGT	2280587.0	0.1544598298888045	0.020335728719862018	-1.6917402602722074
TGATTGAGTCTAGGAGGGCG	3068871.0	1.7345020418306587	0.2283594576797578	-0.6413809970498716
TACATTAGACGCAGCCGAGA	3222289.0	1.22967208096084	0.16189502390886903	-0.7907664997465118
TACCTTTATAGAGTTCCTGC	3113155.0	0.6946088971513129	0.09145017257263903	-1.038815470643834
ATGGGTGGGTGTTTAGATGG	2057138.0	1.612405368661212	0.21228456736711807	-0.673081576964089
ACTGGTTGCCGAATTCTGTG	2499056.0	1.3540824711856807	0.1782745314310893	-0.7489106963590693
ATCCTGGGAGGAATTATACC	2544127.0	1.4921585828721695	0.1964532278078184	-0.7067408311555201
GGGCGTAGTCATCGCGCTAG	2337524.0	0.4116776306495716	0.05420027085975731	-1.2659985431183651
GCCACCCGCTACCCCTGGCA	2545622.0	2.8388155115508598	0.3737501340652385	-0.42741864288481735
ATCGCGTGGGTTATGCCTTC	2451692.0	0.1308991820607255	0.017233802846701726	-1.7636188796554617
ATTGTTTTTGCTGGTCTACC	2139116.0	2.7003323416377576	0.35551784559485267	-0.4491385945155041
GACGATGTTCCAATCGCTTT	2879483.0	0.5267429676843999	0.06934943605490404	-1.1589570662307698
TGGCACGTCAGAAGGGTATA	2381823.0	2.1676060314807244	0.2853806601979411	-0.5445754616835587
AAGCCTTTTGGCTCGTAGAA	948405.0	1.0400566693212094	0.1369308142824283	-0.8634988092294557
CCTATGACATTATGTTCACA	2542628.0	1.6076242288685836	0.21165509650815997	-0.674371269553674
CACGCCTCAAGTGACCTTAT	2720647.0	1.5965585493110366	0.21019822155403634	-0.6773709627727423
GCGCTGGCCAGGTTGGTGCA	2602392.0	1.0117776319895606	0.13320767906954312	-0.8754707385185663
AGCGAGGGATGTAGTATTGT	3550676.0	0.5474712123370771	0.07207845602339182	-1.1421945248550591
GGTCGACTGGAGTAGGTAAA	2451727.0	0.8873938991739638	0.1168316811837322	-0.9324393738537469
TTATTAATATCGGTACATTG	2467628.0	0.5182831045535197	0.06823563525789038	-1.1659887609149477
AAAAGCACCGAGTCTCTCTG	1295461.0	2.872775815541325	0.37822124820340186	-0.42225407644742463
AAACCAAGTTGGGCAGGACT	2828285.0	0.5913704177387746	0.07785809680578225	-1.108696216554781
ACAAGCCGCATAGGGAAGTG	3990952.0	0.4485588871246757	0.05905594904524606	-1.2287363468669565
TTAATGCGTGGTTAGGACAG	4835609.0	0.3086781216472611	0.04063965723705779	-1.3910499636346234
GACTTGCGTTTTTCTAATTG	2824125.0	0.3956413389206858	0.052088979668345574	-1.2832541495503555
GGGCTTGACGACTTGTCTAC	3555666.0	0.1661498291258412	0.02187479977407016	-1.6600559135017374
GCTGGTAATCCCTAGAGCGC	2378190.0	0.3262120074093724	0.04294811727174796	-1.367055869700317
ATAATGGGACCTGGCCGGTC	5298079.0	1.038764365278597	0.13676067331792596	-0.8640387696951273
TGACTAATGTTGAACACGGT	2014523.0	2.120886933637224	0.27922976063741417	-0.5540382959636047
ATCGCACGGTTGGGGCTGTA	2266459.0	1.0139433994067537	0.13349281766317006	-0.8745421000908941
GGACACTTTTTTCTTTTTTT	2667272.0	0.495262308089636	0.06520478463386915	-1.1857205351906672
TTGGATTTTGGTCCGTGGAT	1324298.0	1.3409921309600672	0.17655109558456264	-0.7531295830861364
GTGTCACAATAGCTTAAGCG	2364789.0	0.1232283264726323	0.01622388047140842	-1.7898452619768725
ATACGCTTTACTTACGTAGC	2882451.0	0.4531961434821021	0.05966647663262569	-1.224269606938654
GCAGGCGTTTAGGCGTTCTA	2186049.0	1.1704063822103945	0.15409227562765085	-0.8122191311476896
GGCGTGTCTTTGTTTTGGGG	2308725.0	0.8197006203674223	0.1079193824005546	-0.9669005487030781
TACATATGGACCGTTAGCCT	1939632.0	0.1221502404688685	0.01608194282635855	-1.7936614861971207
GTAGTATCATCCGCACGGCC	2362547.0	1.1177718476738414	0.14716256700112892	-0.8322026452449465
ATACGGGGATAGTAACTGGG	2440101.0	2.2588219465135047	0.297389880358134	-0.5266738138214476
GTTAGAGCACTGTGTGCTGA	3605164.0	0.4482370116127007	0.05901357185825963	-1.2290480984369847
TTAGCGTTTAGGGGTAGGTA	1354560.0	0.8477849853395568	0.11161688762087024	-0.9522700917273232
TGGATCTGGTTGGATGGCGG	4150599.0	0.3391961824760166	0.04465757572445089	-1.3501048566804004
GCAGGAGTGGGGGTTGCAAT	3376827.0	1.589129301892105	0.2092201086025143	-0.67939657680562
TATGCTCGAGGTTCTGTGGA	2163382.0	0.0514842465022212	0.006778265073640104	-2.1688814514667434
GCTTGCGATCAGGTGATGGC	2609753.0	0.3458868334706377	0.045538447234434024	-1.3416217819996188
TGCAAGGTGGCAGCATACGG	3121421.0	1.7109922365478547	0.2252642255871674	-0.647307773494608
CGGTGGTCTAGACAAATGTG	3184716.0	0.3608889119532583	0.047513576939524835	-1.3231822735878946
TAGGGGCAGTCGTGGGTGAC	2862456.0	0.6866655555303162	0.09040437548448951	-1.0438105495823402
TTCCAGGCTTCGACATTCTT	3120727.0	0.6365403586895246	0.08380503890799686	-1.0767298679550819
TTGAGTTGTTGCCCTGTCAG	2011401.0	0.7312299715937504	0.09627159595389874	-1.0165018285564293
TGCCCGGAGTCGGGTGTAAA	2438996.0	1.406145099472541	0.18512894455615092	-0.7325256748274173
GACGAAGTGCAAGATCTAGG	1323099.0	1.4737076333266523	0.19402402984190317	-0.7121444794436772
GAGTTCGTGCGGGTGTTCAG	2600195.0	0.5028299290191393	0.06620111543643391	-1.1791346929801336
GGAAGTCTTTGATATTTGTC	5362266.0	0.831982279798771	0.10953634970270325	-0.9604417360235209
CTTGGATACCAATTGGTTGT	2531512.0	1.0146128056372066	0.13358094972647533	-0.8742554731373325
AGTTCCCAGCAAGAATAACT	4490972.0	0.7944056006380216	0.10458911420363269	-0.9805135151562685
GATCTCTGGCCTCCCTGGGT	2358719.0	0.1256278002595547	0.016539788161041392	-1.7814700571220414
ACTCGGGACTGATGGGATGT	2604817.0	0.12105212237045	0.01593736781440958	-1.797583404274398
CGGGTCTGTGTGGGCTGGAG	3848470.0	0.9358847204731572	0.12321584066424952	-0.9093334555576469
GAGGGAATTTGGCGCGTGGA	3706912.0	0.7380105315155825	0.09716430460985422	-1.0124932531619373
GAGGATTCAGGTGGGGCGTG	2293112.0	0.840547705500753	0.11066404855858723	-0.9559934455036548
CTGGGAGAAAAGGAAGAGGA	3933956.0	0.6839612271808181	0.09004833153620591	-1.0455243296110432
GCGGTAGTTGTTGAGATGCG	866942.0	0.169990863510996	0.022380499109077853	-1.6501302324680187
CGTCGCATGCTACACGTATG	2444166.0	1.5768271388236048	0.2076004418515628	-0.6827717264811359
ACACTTCTAGTGTTGGGAAC	1039131.0	1.2427759505120044	0.16362024098676414	-0.7861629720270991
ATCGCTCCATCAAATGGCCC	2643464.0	1.5470423150256587	0.2036790592036603	-0.691053619697895
CGAGCCTCTCAAATGCTGTG	1156255.0	0.1465784095249582	0.01929808400303334	-1.714485807480111
TTAGTAGTCGTTTTGGCGGG	2014989.0	0.2985076662249979	0.039300644870065765	-1.4056003233850476
CGACAAATTCTGAAGTTGGA	4662889.0	1.0148841894582763	0.13361667932535035	-0.8741393256417159
GGTGCGTGTTCCGGGTGCGG	2452184.0	0.1373275522809864	0.018080143238272624	-1.74279813318892
ATGGTGCAAAGTAGTCTCCG	2588556.0	1.185855816678473	0.1561263029112773	-0.8065239243115339
GGGTTTGATGGCGGTACGTG	2370982.0	0.734716702052879	0.09673064867192364	-1.0144358998551837
GTTGGGTGGGCGGTCTCATA	2204964.0	3.016974770304236	0.3972060601629725	-0.40098413410600964
AGGGTGTGTTATTGGACGAG	2889295.0	1.3357308403503036	0.17585840947560127	-0.7548368590699566
CTTGCAAATCGTCTGTGAGA	3565363.0	0.18904131038295	0.024888625136790642	-1.6039990934274395
TCTAGATGGGATAACAAGCA	4651785.0	0.1756687896326455	0.023128038229018655	-1.635861203478607
TTGTAGGGGGCACACATGGC	2700839.0	0.4062509364837249	0.05348580820314452	-1.2717614373560384
GTGCAACGGGCGTCTTGATG	2624290.0	0.1116156948271488	0.014694995407659207	-1.8328305453129459
GATGAGAGAAACGAAGTCCG	2962773.0	0.3675277273253275	0.048387623923292974	-1.315265703420167
GGTGAGCTTATTACGGCGTT	2865017.0	0.7051902965632982	0.09284328862147546	-1.0322494847083135
AGAAGGTTTCGCGTACAGGG	2343677.0	1.348447366999472	0.17753263012172366	-0.7507218128656691
TAGTCGGTACTCCCCAGGAG	2446661.0	0.2289148709361294	0.030138261311375217	-1.5208818059250422
AAGAGAATGTGGGGCTCCGG	2953886.0	2.2174058955875813	0.2919371644197319	-0.5347106145871271
ACTATACTATAAGAGCGTGC	2250063.0	0.1671641744789091	0.02200834551177485	-1.657412604521345
CCATTTCCATTAACTGCAGG	2302687.0	0.5957682502780995	0.0784371025546522	-1.1054784574286205
GGTCTTGAGAGAGGAAGTCG	1768185.0	2.3192449914167943	0.3053450014434409	-0.5152091850943464
GGTGAGTAGCGTCGGTAGGT	2740492.0	0.835501463854059	0.1099996751661271	-0.9586085973305644
GAGGGATGATCGCTAGGAGC	2302533.0	0.8833406286713127	0.11629803946323135	-0.9344276064880346
TTAGTGCAAAGCTCTTATGA	4909776.0	0.1770064331106012	0.023304148450758396	-1.6325667618536186
ATGGATTTTGCGTTAAATAG	936673.0	0.7567125584403478	0.09962655868800109	-1.0016248708725943
TCCACCGCGATTGGGAATAG	2491077.0	0.058736446208864	0.007733068442015692	-2.1116481460539167
ACAGTGGCGTGGTACTGGGG	2754233.0	0.4640484702087112	0.06109526217803582	-1.2139924671668583
GCGGGTTTTACGTAGAGCCG	2334486.0	0.5227237876129559	0.06882028258070949	-1.162283548469072
AGTGGGGTCTCAGGCCATGT	3707508.0	1.2241751995493904	0.1611713206051106	-0.7927122355523264
CTTACAATCATATTCTCAGG	5146374.0	1.176603358973919	0.15490815143456482	-0.8099257285938805
CTGGAACTGCGTAGCTGCTG	4496978.0	0.150731918851796	0.01984492287348138	-1.7023505846221005
TCCTAATAAGTACCTTTCGC	2388386.0	1.5563252222053243	0.2049012195690656	-0.6884554566767004
TGGATGGTCCCGGCTTTCGG	2302891.0	1.751840609136912	0.23064220265872656	-0.6370612230393655
AGTACCTTGGGATGCGTGGA	4702494.0	0.931051906372153	0.12257956651722829	-0.9115819187932466
AAATAGCCCGCCGGATCTAC	4408039.0	0.4659875075859658	0.06135055015880019	-1.2121815383997352
GCACGATCATTTTCGTGGGT	2377169.0	0.3723511951787807	0.04902266757074107	-1.3096030602864677
GCTCTCTTGCGAAGGGATAA	3559263.0	0.1501730008001684	0.01977133736013001	-1.7039639534237576
GCCCTCATGCGGTATTAAGT	3195640.0	0.2465128772733531	0.032455163273146265	-1.4887162017093138
GCTGTGTGTTGCCTTGGGCG	1252808.0	0.4044543234565793	0.053249271395089594	-1.2736863302602464
GCCAAAGGTTGTATTGTGTA	3422022.0	0.6302982596877639	0.08298322243938033	-1.0810097044736877
AACCAAAAGGTAGCGGTATG	4840522.0	0.5255753398877814	0.06919570959971566	-1.1599208326376533
CAGGCGGTAGGGAACTGCGG	3375418.0	0.5966366504876501	0.07855143358230131	-1.1048458845743387
CTCGCCCTATATTCGTCTTG	2202205.0	0.1136651167528334	0.014964816294703186	-1.8249286101092155
GTCATGCCTAGTGTTTAATG	3100348.0	0.434863051954122	0.05725279550803948	-1.2422033029780286
AGTAGGGGCTGTTGGGCCAA	2561817.0	0.4135085119844271	0.05444131933281781	-1.2640713586336603
ACGTGATGGTATCGGGTGCC	1779691.0	0.4251420916732507	0.055972962354586805	-1.2520217075616435
CATCGTGGGATTAGTCGTGT	3702003.0	4.275732688350875	0.5629304401768734	-0.24954526645188618
CGCGTACTGAGTAAGAGGAC	2848229.0	0.9353136753854776	0.12314065854085716	-0.9095985281856965
GCGGTGATGAAGGCCTGGCG	2473965.0	0.4017600634815226	0.05289455301949007	-1.2765890484823281
GTAGGACTGTTAGGCAGATC	1740772.0	0.9102591516881964	0.11984205334700154	-0.9213907584761126
AGTTAGTCTGGGTTTGCTAG	2782822.0	0.6622564514956515	0.0871907443526854	-1.0595296147222495
TTCTCAATTTCCGTGTATTA	3706523.0	0.9580935585385042	0.12613979122411592	-0.8991478921494965
GATGTGTTACACGTTAGCAT	1753771.0	0.946281151813224	0.12458460435859303	-0.904535622646514
GAGATTGACAGCTGTGGTGG	1689637.0	0.3965007410241048	0.05220212603170095	-1.2823118091618422
ATCTCCGTCTGCAGGTCCTG	2283982.0	1.2124407731175575	0.1596264003965831	-0.7968952796621808
AAAGCTACTCCATTCTCGAT	4305186.0	0.907824493073146	0.11952151332596968	-0.9225539166585529
TCGATGCAAAGGATTCGGCC	3177160.0	1.4568409686756494	0.19180341418410654	-0.7171436664660815
GGGGCTGTGCGGAATTTGGG	2096477.0	2.1943639058758038	0.28890352355477766	-0.5392471613366101
GCTCATGGGTCCGATGTATG	2484733.0	0.998086959379436	0.13140520521991914	-0.8813874311726307
TTCGTATGGTGGAAGGGGCC	2532301.0	0.1124055660665558	0.014798987541146377	-1.8297679954384178
TCGCGTTCTTCTTAGGAATG	1548615.0	0.4885358685516388	0.06431920130910608	-1.1916593571265455
TCAAATGGAGGAGACCGCAT	2804718.0	0.2220200174917985	0.02923050510506541	-1.5341636799402931
GGGATAATGTCTGGCGTTGA	2386210.0	0.2413349899424481	0.031773457795553184	-1.497935519834079
TGAGTAGTCGGTGAGTGTGA	2084578.0	0.7694105577648372	0.10129834008083122	-0.9943976711218698
AGACGCATTCGACTTTGCAG	1521798.0	0.8204056855601908	0.10801220921837693	-0.9665271510271378
AGTCCCAGCCCAAGATCACG	2860025.0	0.6782873144157266	0.08930132080303259	-1.0491421176710651
GGTAGGGTCGGGGAAGGGTA	3547613.0	2.2588267046125585	0.2973905067955169	-0.5266728990021143
TCTTAAAAAATTTTTAGCAC	2332452.0	0.5508649881827004	0.07252527060930906	-1.1395106420646237
GGCCGTCTATTTGGACTTCG	1693552.0	1.709056946025547	0.2250094309063491	-0.6477992787564093
TATTTTCGGTGGTAACTGAC	2405225.0	1.3140372467167238	0.17300229448823537	-0.7619481368887114
ATTGGGTCTTAGGTGTTAAT	2641886.0	0.8698632677356187	0.1145236496037757	-0.9411048204694622
CCCGCCAGCCGGCTGCGGGG	2414953.0	0.084009819509055	0.011060486733480096	-1.9562257608239677
CTGCGGTTGAGAATCTGTTG	1937075.0	1.7720314309986254	0.23330046711691255	-0.6320843916559069
GTTCGGACTATTGTTTTTTC	1690447.0	0.3138314553840928	0.04131813006038387	-1.3838593416256322
TTGGTCAATGCCTAAGGGCA	2052726.0	0.7139117694577205	0.09399153219358274	-1.026911270732769
TGCTGTGTGTGCATGACGGG	1100374.0	0.854725044855405	0.11253059552612682	-0.9487293827822733
GGTCGTGAGGAGAATCTCTT	3505424.0	0.2624024572206741	0.03454713882118292	-1.4615879148780933
GGAGTGTCGATGTTCCTGTA	2227611.0	1.9022621013868983	0.25044625567519474	-0.6012854568942401
ATTTGGGATAATGGGCGCAT	1346287.0	0.8856146866707172	0.11659743527767975	-0.9333110023814771
AGAACTGTAACTTTGGGACC	1671569.0	0.0	0.0	-7.0
CAGTTGTAGAGTGTATTCGT	3082478.0	0.2015598825901202	0.026536783680978383	-1.5761517157688396
AGGTTCGAGGTGTCAAAGGC	2350399.0	1.2564540376162068	0.1654210578655471	-0.7814092061940509
TATTTGTTAGTATAAGAGTG	2306856.0	0.7012509003598008	0.09232463925761142	-1.0346823806034373
CGGTAATATGACCTGATGAG	2547186.0	0.3406824854088263	0.044853258014525346	-1.3482060055442922
GTTTGTTACATCTCTTGTGA	2944373.0	0.8652454800696805	0.11391568520728473	-0.9434164731994511
GCGGGTTTGGTGCCACTAAG	2857526.0	0.0729747015281492	0.009607635427008227	-2.017383485105836
GCAGGGTGTCTTATTCGAGA	2433751.0	0.6005381167320429	0.07906508919886379	-1.1020152347710677
AGTTTCAACATAGATATCCA	1466303.0	0.1674634505787086	0.022047747326358242	-1.6566357768859086
GGTTTCGATATTGCAGGCGG	2400676.0	0.2584500105312616	0.03402677126857411	-1.4681792582731776
AAGTGTAAAGACGATATAGT	1622823.0	0.972686513237542	0.12806105689037042	-0.8925829182563322
ACCTTGCGGTCATAAGTGGT	3940268.0	0.5390249392176533	0.07096644444747519	-1.148946953197541
TAATTGAAAGCGTGAGCCAG	4928898.0	2.43783208679033	0.3209578310246252	-0.49355202353386424
GATGTTATATTATCCGCACG	1992690.0	1.4135745098752293	0.18610707896563689	-0.7302371072709352
GTGTTACAGGTGGGAAGAAC	3031271.0	0.8856266825750209	0.1165990146232989	-0.9333051197783097
AGAGGCTGAAGCCCGTTTGG	2553442.0	2.297489811855074	0.3024807782331893	-0.5193022182759593
TGATTGTATGCCTCGGTGGT	2179596.0	0.2644530274124238	0.03481711088557323	-1.4582072693619996
GAGTCGATGGGCGATTTTCG	2340022.0	0.2937804703991493	0.0386782761157474	-1.4125328905896104
TGTCAGGGTTCCCGACTGCC	2230157.0	0.4161046294853302	0.05478311655777434	-1.2613532647921077
TTCGGTGTCGATTGTCGGGT	2835051.0	1.2905112355719388	0.16990492877933092	-0.7697940224810539
GACCCCATGGTACAGGTACA	1811669.0	0.7449243067782442	0.09807455200733482	-1.0084436669984447
TCAAGGTTGGTAGGAAGGTT	2357654.0	0.2918098949662195	0.038418835926962186	-1.415455798197796
AGACGAGTCCGTATCGGAAG	2581323.0	0.2072993540059717	0.027292425674059574	-1.5639578637422162
GGTACCATGATTCAGGGTGT	2252916.0	1.471876522217031	0.1937829511173701	-0.7126844345161557
ATTAAAGGTGCCAATGGAGA	2629825.0	1.1788549123615857	0.1552045843577581	-0.809095454908545
CGTGGTTTCGAGTGCAGTGC	2475261.0	0.4655873789867656	0.06129787039958867	-1.212554613406104
TATACAGGTATTTGCTTCGA	2288891.0	1.4312678592881385	0.18843653351744932	-0.7248348936510118
GGGATGACTTCCCGTAGTAT	1542306.0	0.7964912427385082	0.10486370373278571	-0.9793748072907578
AGCCTTCGTGGCTCTGTTGT	2826390.0	0.637311367817002	0.08390654771108311	-1.0762041473496429
TTCGCATAGGTTGTGCGGAT	2421126.0	0.6053007292297963	0.07969212080845355	-1.0985846153487646
CCTATGTTTTGGCTTGATAA	3064031.0	1.270591082094863	0.16728229972775513	-0.776550009648726
GTATCTCATAGTTCCAGTCT	2456553.0	0.6785930047495602	0.0893415670968787	-1.0489464340495607
CGTAGAATAGGTCCGGGTGG	2803309.0	0.6381429002953549	0.08401602484124512	-1.0756378706479761
CGACTCCTATATGTGTACTA	2705277.0	1.3044189319966937	0.1717359753486274	-0.7651387190567425
AGGGTTACAGAAATTCATCG	2675476.0	0.4301833736389189	0.05663668276997224	-1.246902191350866
CTATTTTAGAGAAGTTATAA	3414078.0	2.046876241544581	0.2694857297275736	-0.5694642273776414
TGAAAGCGGTTGCTGGGATG	1930528.0	3.496020379383762	0.4602758017112791	-0.33698185686685606
CGCAGGCGGTTTCGACCTGA	2283646.0	0.1361397868944646	0.017923765526989772	-1.7465707460243676
GCGCTCGTTTGCTAGGGGAA	3396191.0	0.3694184523819787	0.04863655124545553	-1.3130372278999902
ATTTTATACGGCTCGGTCGG	2477675.0	0.7646006476861639	0.10066508141029372	-0.9971211509034
CGCGGGTTTGTTCGTCTTTT	2278222.0	1.0752717881164862	0.14156713366186824	-0.8490375610957976
GATGCGGACCGCGGAGCAAG	3312481.0	0.2416094757406966	0.03180959579165647	-1.4974418494895705
GGTCCGGTTTCCGTGTGGCA	2573020.0	0.3525492212336311	0.04641559769013695	-1.3333360527975024
GCGGGGGGGTTCGAGCCGTT	2454605.0	0.4465355300223708	0.0587895597764925	-1.230699791849631
AGGCTCGGTGTCGGTTACTC	3261686.0	2.2965009590093177	0.30235058876431803	-0.5194891813598569
TGGGGGACAATAACTTACCT	2301238.0	0.7778276956988492	0.10240651580358678	-0.9896724096930387
CTGTTCGAGGTCTAAGGGCT	4872934.0	0.596645897300391	0.07855265099057863	-1.1048391538302145
AAACTGCCAAACCACTGACA	2114539.0	0.817765592758744	0.10766462233417452	-0.9679269786803517
CCGGCGCATCGTTCGCCTGA	3935299.0	0.741603648020659	0.09763736380303537	-1.0103839549948193
GTGCTAAAAATAGGGGGCGA	2149841.0	1.2493188625384923	0.1644816616169977	-0.783882515358407
CCCTTTCGTGTTGGTCCTAC	2259805.0	0.2970906465140983	0.03911408420602582	-1.407666833612397
CTACAAATGGGTTTGCGCAG	3799240.0	1.8872802627714127	0.24847379069171918	-0.6047194144085669
GAATAGCTGATGGCGCGTGA	3009374.0	0.6645909435985361	0.08749809674415895	-1.0580013936348198
AGAGCGGGAACGCCAACTGG	1015461.0	0.1473374972644279	0.019398023271097676	-1.7122425239973127
ATGAGGTTATGTGTCTGTCG	3127376.0	1.8296762089984568	0.24088980972052118	-0.6181815714244558
[truncated: 43,003 more rows]
