# Supplementary material for: Chance promoter activities illuminate the origins of eukaryotic intergenic transcriptions
Source: Nat Commun. 2023 Apr 1;14:1826. doi: 10.1038/s41467-023-37610-w (PMC10067814; doi:10.1038/s41467-023-37610-w)
Supplement: Supplementary file 4 — Source Data [file 41467_2023_37610_MOESM4_ESM.zip › Source_data/FigS14_YPD_genic_SL_example1.csv]

Gene ID	mean_count	std_count	Normalized_count_perM
ETS1-1,ETS2-1,ITS1-1,ITS2-1,RDN18-1,RDN25-1,RDN37-1,RDN58-1	0.08187134502923976	0.31440304343619074	0.005301680549384163
ETS1-2,ETS2-2,ITS1-2,ITS2-2,RDN18-2,RDN25-2,RDN37-2,RDN58-2,YLR154C-G	0.07602339181286549	0.2654238673579337	0.004922989081571008
HRA1	0.14285714285714285	0.35634832254989923	0.009250891570864202
ICR1,YIR020C	7.031446540880503	2.5984936815900235	0.45533004675209593
IRT1	4.797297297297297	2.7146468764515603	0.3106549399134803
LSR1	9352.551724137931	1751.730714829673	605.6360933762934
NME1	4782.058823529412	737.5138533095698	309.6681536337551
PWR1	0.0425531914893617	0.20402970888857877	0.002755584723236145
RDN5-1	2.5	0.5477225575051662	0.16189060249012355
RDN5-2	0.0	0.0	0.0
RDN5-3	0.0	0.0	0.0
RDN5-4	0.0	0.0	0.0
RDN5-5	0.0	0.0	0.0
RDN5-6	0.0	0.0	0.0
RME2,YGL193C	25.666666666666668	7.305456657163668	1.662076852231935
RME3	5.136842105263158	3.499576042151967	0.3326425853270749
RNA170	9.0	6.928203230275509	0.5828061689644447
RPR1	3655.777777777778	789.5255876757708	236.73442680577978
RUF20	13.090909090909092	6.6397725929869065	0.8477180639482833
RUF21	0.08571428571428572	0.2840286409986905	0.005550534942518521
RUF22	0.0	0.0	0.0
RUF23	0.0	0.0	0.0
RUF5-1,YHR052W-A	0.0	0.0	0.0
RUF5-2,YHR054W-A	2.0	0.0	0.12951248199209883
SCR1	52727.769230769234	9688.493754171252	3414.4521314917715
SRG1,YER081W	53.287234042553195	37.487380626628344	3.4506809696724634
YAL001C	24.769662921348313	7.383580875997954	1.6039902615257409
YAL002W	16.13612565445026	4.0278378246923765	1.0449148416221168
YAL003W,snR18	2685.4285714285716	1250.0949630594735	173.89825974910528
YAL004W	0.0	0.0	0.0
YAL005C	365.7604166666667	429.88181349594385	23.68526968848212
YAL007C	136.5625	17.72175171564503	8.843274161022999
YAL008W	21.137931034482758	4.172393437234066	1.3688129562268376
YAL009W	19.71794871794872	6.29096561054743	1.2768602391272308
YAL010C	14.675675675675675	3.5116561604552405	0.9503415908339143
YAL011W	12.150537634408602	2.922722958204572	0.7868231432853316
YAL012W	284.1694915254237	49.67312203984435	18.40174807694516
YAL013W	16.2	5.423739406769316	1.0490511041360007
YAL014C	45.36842105263158	7.67382723721168	2.9378884072944524
YAL015C	15.15	5.041606550512396	0.9810570510901486
YAL016C-A	0.2	0.4140393356054125	0.012951248199209885
YAL016C-B	0.0	0.0	0.0
YAL016W	99.6842105263158	13.666439058911871	6.455174760343032
YAL017W	27.44334975369458	5.70569392616244	1.7771281703891195
YAL018C	0.0625	0.24462302739504083	0.0040472650622530885
YAL019W	43.6094674556213	10.670448971919008	2.8239851842655868
YAL019W-A	0.5357142857142857	1.57485197087178	0.03469084339074075
YAL020C	12.72	6.047566553952903	0.8236993854697486
YAL021C	39.52	10.313317416284264	2.559166644163873
YAL022C	43.05194805194805	8.140050600993803	2.787882323401348
YAL023C	184.76315789473685	25.31546193432582	11.96456757982271
YAL024C	17.725581395348836	5.476717629399537	1.147842020632299
YAL025C	48.108695652173914	9.938093402815841	3.115338289657769
YAL026C,YAL026C-A	45.906976744186046	11.539477047805933	2.9727632494465475
YAL027W	14.41025641025641	4.375277126368525	0.9331540369174302
YAL028W	6.8354430379746836	2.941438596868823	0.44263759668185676
YAL029C	53.24090909090909	9.905081906355274	3.447681139939667
YAL030W	57.30434782608695	10.199976749566618	3.710814157947527
YAL031C	19.36842105263158	5.6900210085537415	1.2542261413971676
YAL031W-A	0.0	0.0	0.0
YAL032C	15.912280701754385	5.001002405783928	1.0304194839195933
YAL033W	47.30769230769231	7.215368213857037	3.063468324043876
YAL034C	11.580645161290322	3.7176953335819296	0.7499190489542497
YAL034C-B	0.0	0.0	0.0
YAL034W-A	13.534883720930232	3.6861958530590364	0.8764681920860642
YAL035W	213.76	29.15445560937804	13.842294075315523
YAL036C	89.61818181818182	15.738006496530897	5.803336579445956
YAL037C-A	0.75	0.5	0.04856718074703706
YAL037C-B	0.0	0.0	0.0
YAL037W	7.225	2.325857988918366	0.467863841196457
YAL038W	6039.44	802.117236157247	391.0914321211807
YAL039C	15.05	4.9611309711416105	0.9745814269905437
YAL040C	24.988505747126435	5.501573248295614	1.6181617002920854
YAL041W	37.7109375	10.620995655797639	2.4420185569369575
YAL042C-A	0.0	0.0	0.0
YAL042W	143.1290322580645	30.19199973881244	9.268498106434556
YAL043C	37.73504273504273	10.030464941258362	2.443579521346651
YAL044C	201.72	50.59522375349937	13.062628933723087
YAL044W-A	48.6875	7.752150239342199	3.152819483495156
YAL045C	0.06666666666666667	0.2581988897471611	0.004317082733069961
YAL046C	40.470588235294116	8.40474305867544	2.6207231650165883
YAL047C	13.182795698924732	5.019410662962293	0.8536682952812537
YAL047W-A	0.1875	0.4031128874149275	0.012141795186759265
YAL048C	11.818181818181818	3.546667410641553	0.7653010299533113
YAL049C	56.2972972972973	9.273213708984198	3.6456013512100256
YAL051W	19.808917197452228	5.71226049597434	1.2827510159090043
YAL053W	47.34188034188034	9.54766842197106	3.0656822126249375
YAL054C	3.02803738317757	4.870895357477407	0.19608431853009356
YAL055W	12.518518518518519	3.457103838701833	0.8106522020986927
YAL056C-A	0.17647058823529413	0.3929526239966879	0.01142757194047931
YAL056W	33.75	8.028931464274388	2.185523133616668
YAL058W	24.48	7.850563760097189	1.5852327795832897
YAL059C-A	0.14285714285714285	0.35856858280031806	0.009250891570864202
YAL059W	58.61290322580645	16.910898693554284	3.7955512867684447
YAL060W	56.68421052631579	8.100171723790009	3.6706563975129063
YAL061W	6.435483870967742	2.7912096663229966	0.41673774447457607
YAL062W	4.897058823529412	2.486619151068031	0.31711512134830083
YAL063C	0.16161616161616163	0.443957072673778	0.010465655110472634
YAL063C-A	2.0714285714285716	1.3847680013570567	0.13413792777753095
YAL064C-A	0.2631578947368421	0.452413928358864	0.01704111605159195
YAL064W	0.21428571428571427	0.4258153136263201	0.013876337356296302
YAL064W-B	2.5789473684210527	2.063324972349355	0.16700293730560115
YAL065C	0.0	0.0	0.0
YAL066W	0.5333333333333333	0.5163977794943222	0.03453666186455969
YAL067C	1.752808988764045	1.2180545113604548	0.11350532129644618
YAL067W-A	0.0	0.0	0.0
YAL068C	0.0	0.0	0.0
YAL068W-A,YAL069W	0.0	0.0	0.0
YAR002C-A	188.8181818181818	17.27616592565924	12.227155686254058
YAR002W	53.39506172839506	8.508347389983674	3.4576634852828856
YAR003W	31.078125	5.481005259146688	2.0125025522053486
YAR007C	58.354838709677416	6.599810868980363	3.778839998769464
YAR008W	20.902439024390244	5.257398967401944	1.3535633788686425
YAR014C	46.735849056603776	8.110313113317313	3.026437904664423
YAR015W	133.1086956521739	17.50838308527858	8.61961877432197
YAR018C	20.723076923076924	4.284812176118737	1.3419485634104396
YAR019C	11.321917808219178	3.399665158982267	0.7331648381265047
YAR019W-A	0.5625	1.0307764064044151	0.036425385560277794
YAR020C	3.875	2.5319388392523003	0.2509304338596915
YAR023C	11.518518518518519	3.0302369845172477	0.7458959611026433
YAR027W	45.6	9.331162212462823	2.9528845894198534
YAR028W	28.37142857142857	8.314005597522188	1.8372270659736305
YAR029W	8.363636363636363	2.9076701075853593	0.5415976519669587
YAR030C	3.0	1.541103500742244	0.19426872298814823
YAR031W	8.159090909090908	7.43011841220921	0.5283520572177668
YAR033W	4.257142857142857	4.539647933633679	0.27567656881175323
YAR035C-A	0.0	0.0	0.0
YAR035W	2.203883495145631	2.2637779601719363	0.1427152107388662
YAR042W	31.292134831460675	6.935868040356822	2.0263610244269397
YAR047C	1.0	0.9660917830792959	0.06475624099604942
YAR050W	0.5695652173913044	1.122199486663515	0.03688290248035858
YAR053W	1.1428571428571428	0.7703288865196433	0.07400713256691362
YAR060C	0.0	0.0	0.0
YAR061W	0.0	0.0	0.0
YAR064W	0.0	0.0	0.0
YAR066W	0.0	0.0	0.0
YAR068W	0.0	0.0	0.0
YAR069C	0.0	0.0	0.0
YAR070C	2.8	3.7263540204487127	0.18131747478893837
YAR071W	26.114285714285714	50.00305580724154	1.6910629791539762
YAR073W,YAR075W	0.32051282051282054	0.5696567602590392	0.020755205447451738
YBL001C	112.8	14.770627223358815	7.304503984354374
YBL002W	756.1578947368421	94.0509691354727	48.96594286264431
YBL003C	646.5263157894736	85.49682802501607	41.8666139155511
YBL004W	101.36363636363636	15.214687543170744	6.563928064599555
YBL005W	17.123287671232877	5.179389407441375	1.108839743083038
YBL006C	63.77777777777778	11.0151410945722	4.130009147970263
YBL006W-A	0.2857142857142857	0.4879500364742666	0.018501783141728404
YBL007C	98.3763440860215	18.407057388327477	6.3704822459446895
YBL008W	18.484126984126984	5.337766015080281	1.196962581585707
YBL008W-A	5.416666666666667	8.129165598838132	0.35076297206193435
YBL009W	25.03960396039604	5.910872680204181	1.6214706285050393
YBL010C	18.428571428571427	2.768664881577551	1.193365012641482
YBL011W	54.76315789473684	8.837072585780486	3.546256250336285
YBL012C	0.0	0.0	0.0
YBL013W	5.05	1.89937545489144	0.32701901703004954
YBL014C	25.238805970149254	7.155815873763957	1.634370201855516
YBL015W	18.430379746835442	4.027735714039422	1.193482112534784
YBL016W	38.867924528301884	9.625762179311105	2.5169406877709775
YBL017C	69.15611814345992	12.753401611489746	4.478290252849156
YBL018C	47.69565217391305	12.793587820782069	3.0885911466376617
YBL019W	10.807692307692308	3.182981091896185	0.6998655276880725
YBL020W	41.19767441860465	5.295547002667009	2.667806533127943
YBL021C	22.761904761904763	5.673665146135803	1.4739753902910295
YBL022C	85.81176470588235	14.65459850089438	5.556847315590406
YBL023C	30.815384615384616	7.692525936081129	1.9954884725397997
YBL024W	111.44117647058823	15.252056202499165	7.216511680412683
YBL025W	22.238095238095237	5.3749861572357736	1.440055454531194
YBL026W	122.5	21.87163507954153	7.9326395220160535
YBL027W	2016.3191489361702	499.19352814153194	130.5692487334599
YBL028C	137.125	14.300932370536781	8.879699546583275
YBL029C-A	19.428571428571427	6.369570517030843	1.2581212536375315
YBL029W	4.392857142857143	2.3173540666307058	0.28446491580407424
YBL030C	198.53191489361703	27.84807468470261	12.856180526258237
YBL031W	20.84	5.100460163313799	1.34952006235767
YBL032W	100.28070175438596	27.390531723027497	6.493801290059972
YBL033C	24.019607843137255	5.728840008512827	1.5554195141207947
YBL034C	17.220264317180618	4.291887172916889	1.1151195861390184
YBL035C	27.904761904761905	5.370008969917679	1.8070074868421409
YBL036C	74.39473684210526	9.9282274994194	4.817523507785045
YBL037W	24.77124183006536	5.877585357263895	1.6040925057191326
YBL038W	43.3235294117647	8.519925267261138	2.80546891138767
YBL039C,YBL039C-A	232.4022988505747	36.34187147851377	15.049499272403713
YBL039W-B	17.11111111111111	3.0595932917809696	1.10805123482129
YBL040C	92.67567567567568	19.190643052820846	6.001328388525769
YBL041W	174.69444444444446	29.93308675261678	11.312555545115412
YBL042C	61.552083333333336	11.254818656133738	3.98588154214225
YBL043W	0.5526315789473685	0.7951667654786408	0.035786343708343105
YBL044W	0.6666666666666666	0.9701425001453318	0.04317082733069961
YBL045C	52.25	10.713884143149759	3.383513592043582
YBL046W	20.863636363636363	5.777639559640156	1.3510506644175766
YBL047C	83.22222222222223	14.69525017010693	5.389158278449002
YBL048W	0.0	0.0	0.0
YBL049W	2.2	1.5761378513048245	0.1424637301913087
YBL050W	73.20408163265306	12.953409447961201	4.7404211520985555
YBL051C	49.69	9.877732328808866	3.217737615093695
YBL052C	29.362903225806452	4.51255642474347	1.9014312376339992
YBL053W	0.8888888888888888	2.27231131071657	0.05756110310759948
YBL054W	24.666666666666668	5.977591633057727	1.5973206112358855
YBL055C	34.03225806451613	5.272781149172139	2.2038011048655526
YBL056W	126.4	22.578943634549745	8.185188861900647
YBL057C	64.54838709677419	11.68143458563607	4.179910910744996
YBL058W	100.87301587301587	15.479947552936974	6.532157325871334
YBL059C-A	38.85	10.121758740456132	2.51577996269652
YBL059W	13.78125	6.17348322758638	0.892421946226806
YBL060W	13.83495145631068	4.481108684984108	0.8958994506734993
YBL061C	49.48076923076923	9.40355310789622	3.204188616977599
YBL062W	0.3684210526315789	0.7608859102526822	0.02385756247222873
YBL063W	15.204819277108435	4.628656552639524	0.9846069414098116
YBL064C	34.46153846153846	6.8127054439177845	2.2315996897100105
YBL065W	0.17647058823529413	0.3929526239966879	0.01142757194047931
YBL066C	9.674418604651162	3.86449382526351	0.6264789826594548
YBL067C	46.07142857142857	8.07477920453923	2.9834125316037055
YBL068W	78.20408163265306	12.182603019327626	5.064202357078804
YBL068W-A,YBL069W	31.15625	7.1762809265320655	2.0175616335331643
YBL070C	0.75	0.7745966692414834	0.04856718074703706
YBL071C	1.3333333333333333	0.9759000729485332	0.08634165466139922
YBL071C-B	285.5	548.3967541844136	18.48790680437211
YBL071W-A	70.41666666666667	21.831829696083364	4.559918636805147
YBL072C	717.9666666666667	978.5996498633359	46.49282249379695
YBL073W	0.0	0.0	0.0
YBL074C	26.62264150943396	5.735270146860966	1.7239821895363345
YBL075C	17.47422680412371	4.903427337725869	1.1315652421474613
YBL076C	511.0375	53.86915051639941	33.09286750801861
YBL077W	0.0	0.0	0.0
YBL078C	15.941176470588236	6.436911023884964	1.0322906652899644
YBL079W	67.76	13.45611916033529	4.387882889892309
YBL080C	13.283950617283951	3.7122586382862486	0.860218707552459
YBL081W	14.690909090909091	5.439474127880268	0.9513280495419624
YBL082C,YBL083C	38.72857142857143	7.251029769089029	2.507916704861285
YBL084C	17.15929203539823	4.735063681276057	1.1111712503658393
YBL085W	33.3469387755102	6.965328086977639	2.1594224038274437
YBL086C	16.62857142857143	4.5338387247210905	1.0768037788485931
YBL087C	1031.911111111111	233.17383509677373	66.82268459761224
YBL088C	15.882775119617225	5.52675115880658	1.0285088133319906
YBL089W	21.869565217391305	4.388866406897787	1.4161908356962112
YBL090W	36.57692307692308	8.823482654476416	2.368584045663192
YBL091C	90.42857142857143	14.18280909173916	5.85581436435704
YBL091C-A	13.933333333333334	4.109982241201111	0.9022702912116219
YBL092W	3574.842105263158	199.3225368196244	231.49333689124572
YBL093C	57.39393939393939	11.365901289436403	3.7166157711065932
YBL094C	1.0	1.0327955589886444	0.06475624099604942
YBL095W	22.125	6.405876708949086	1.4327318320375932
YBL096C	0.8666666666666667	0.5163977794943222	0.05612207552990949
YBL097W	13.725663716814159	4.232627914720988	0.888822387476749
YBL098W	19.73913043478261	4.289700983384999	1.2782318874872363
YBL099W	180.1851851851852	26.05912081743698	11.668115275769646
YBL100C	0.0	0.0	0.0
YBL100W-C	0.8333333333333334	0.408248290463863	0.053963534163374516
YBL101C	20.419161676646706	5.665717387043564	1.3222681544702304
YBL102W	75.25	15.063307266548463	4.872907134952718
YBL103C	23.52054794520548	5.942103978860183	1.5231022710988609
YBL104C	20.587096774193547	5.631298317202453	1.3331430001186688
YBL105C	35.80813953488372	7.526432410014815	2.3188005133410954
YBL106C	13.509933774834437	3.838172394371873	0.8748525273638464
YBL107C	36.172413793103445	9.270032229552701	2.3423895449950285
YBL107W-A	0.0	0.0	0.0
YBL108C-A	0.0	0.0	0.0
YBL108W	0.0	0.0	0.0
YBL109W	0.0	0.0	0.0
YBL111C	0.0	0.0	0.0
YBL112C,YBL113C	0.916030534351145	1.8523920831804788	0.05931869404218267
YBL113W-A	0.0	0.0	0.0
YBR001C	24.068376068376068	5.451552287203343	1.5585775610673092
YBR002C	37.51162790697674	6.150385559045622	2.4291120168983187
YBR003W	33.19718309859155	6.015740586898099	2.1497247891223727
YBR004C	31.56923076923077	6.616667474003696	2.0443047157522063
YBR005W	21.5	3.6632437591170044	1.3922591814150624
YBR006W	11.27027027027027	5.015857859124365	0.7298203377122325
YBR007C	14.354545454545455	4.467181784329491	0.9295464048432912
YBR008C	16.365853658536587	3.9799255378664777	1.0597911636182722
YBR009C	689.6666666666666	191.47161918253303	44.66022087360874
YBR010W	839.55	220.64366962903878	54.36610212823329
YBR011C	811.6046511627907	135.15813305248247	52.55646638421229
YBR012C	25.857142857142858	7.571563341118624	1.6744113743264206
YBR013C	11.736842105263158	4.201085908073951	0.7600337759010011
YBR014C	43.03333333333333	9.492223072103537	2.7866769041966597
YBR015C	91.21348314606742	11.849886756375241	5.906642296695834
YBR016W	52.31578947368421	15.958462163375359	3.38777387105648
YBR017C	77.77372262773723	16.96449263328708	5.036333925641653
YBR018C	1.6	1.3137450003428843	0.10360998559367908
YBR019C	0.780952380952381	1.9757226155206746	0.050571540587390974
YBR020W	3.4430379746835444	1.8169207216595458	0.22295819684715748
YBR021W	10.589473684210526	3.907153115085924	0.6857345099160602
YBR022W	26.03846153846154	4.284677530277109	1.686152890550979
YBR023C	58.64942528735632	10.238659295848583	3.797916318187841
YBR024W	11.577777777777778	3.222709820300082	0.7497333679764832
YBR025C	539.8305084745763	55.813158917567826	34.95739450379956
YBR026C	47.03508771929825	7.5402844591109925	3.0458154756212017
YBR027C	12.75	14.191546779685433	0.8256420726996301
YBR028C	36.85897435897436	5.894581176477872	2.3868486264569495
YBR029C	68.70588235294117	14.021368365877283	4.449134675493277
YBR030W	24.463414634146343	7.291454700751869	1.5841587736350626
YBR031W	461.98148148148147	520.9823627457108	29.916184150526753
YBR032W	9.0	0.0	0.5828061689644447
YBR033W	3.246376811594203	4.188638777202176	0.21022315917558074
YBR034C	103.86538461538461	18.83783098766307	6.72593187730121
YBR035C	89.6470588235294	13.327761759259745	5.805206545763489
YBR036C	85.8688524590164	16.66780870404192	5.560544103890276
YBR037C	24.113636363636363	4.794453719595655	1.561508447654737
YBR038W	36.90277777777778	9.148594178712676	2.389685171201435
YBR039W	108.28260869565217	7.6235396954382475	7.011974704376568
YBR040W	1.3636363636363635	1.1225160503521086	0.08830396499461284
YBR041W	52.43	9.191844211038386	3.395169715422871
YBR042C	47.016949152542374	9.701566751221398	3.0446408902210353
YBR043C	26.281553398058254	5.786084516655922	1.7018946055952018
YBR044C	21.094117647058823	5.151568252695956	1.36597576595196
YBR045C	3.1979166666666665	1.8559706875331992	0.2070850623519497
YBR046C	26.84	5.548892149035938	1.7380575083339664
YBR047W	10.153846153846153	2.708391518112663	0.657524908575271
YBR048W	1245.265306122449	262.74994255551263	80.63870026728456
YBR049C	59.33884297520661	9.878894775402314	3.842560416129213
YBR050C	3.16	1.6333263917664518	0.20462972154751616
YBR051W	0.17647058823529413	0.3929526239966879	0.01142757194047931
YBR052C	76.09677419354838	11.273434373811963	4.927741048699374
YBR053C	29.09433962264151	5.208218915047032	1.8840400682246832
YBR054W	15.568627450980392	4.229680375445806	1.0081657911933968
YBR055C	26.103703703703705	5.45165191187678	1.6903777279265049
YBR056C-B	1.0	1.2909944487358054	0.06475624099604942
YBR056W	40.64	7.618682584563045	2.6316936340794483
YBR056W-A	14.6	3.6575644598253874	0.9454411185423215
YBR057C	34.81818181818182	6.836966267585921	2.254694572862448
YBR058C	36.53846153846154	5.669851396122422	2.366093421009498
YBR058C-A	121.25	14.020277522866008	7.851694220770991
YBR059C	37.06024096385542	7.466043368340965	2.399881895227084
YBR060C	27.516129032258064	6.410950046982805	1.7818410828912952
YBR061C	45.71739130434783	8.065462839865795	2.9604864090150422
YBR062C	26.967741935483872	4.969801276830171	1.7463295958934617
YBR063C	22.716666666666665	8.250509314872764	1.471045941293589
YBR064W	0.0	0.0	0.0
YBR065C	24.796296296296298	5.638076848719028	1.6057149387724106
YBR066C	46.24242424242424	8.411414502887961	2.994485568483982
YBR067C	173.5483870967742	30.497911086583635	11.238341179314384
YBR068C	242.7912087912088	45.35404342712185	15.722246028205667
YBR069C	206.8279569892473	20.38894822964573	13.393401027516243
YBR070C	30.714285714285715	5.431777027886203	1.9889416877358035
YBR071W	50.41935483870968	11.074818865481541	3.264967892800814
YBR072C-A	3.0	2.9760952365713798	0.19426872298814823
YBR072W	13.03125	2.9782477528606237	0.843854765479769
YBR073W	55.66433566433567	10.432171297052358	3.604613135164709
YBR074W	55.23972602739726	9.082992666874194	3.5771170111858805
YBR076C-A	26.923076923076923	8.664694055586907	1.7434372575859458
YBR076W	0.3584905660377358	0.6230921534091551	0.023214501489149792
YBR077C	61.916666666666664	9.659042470621783	4.009490588338727
YBR078W	669.5061728395061	105.83101193137942	43.35470307673777
YBR079C	178.52777777777777	21.395360729874614	11.560787802266933
YBR080C	61.0353982300885	9.926452038025026	3.9524229570774585
YBR081C	24.376884422110553	5.200395123071827	1.5785554023710338
YBR082C	336.3333333333333	56.95679874323103	21.779682388337953
YBR083W	44.04109589041096	10.404911175023155	2.8519358192095736
YBR084C-A	1449.566037735849	391.3345268453913	93.8684476793111
YBR084W	150.41095890410958	18.88318764472476	9.740048303241405
YBR085C-A	83.91666666666667	11.63426235762546	5.434127890251814
YBR085W	23.23913043478261	5.077990777676172	1.5048787309734093
YBR086C	108.75352112676056	16.23243693320048	7.042469223253458
YBR087W	47.528301886792455	9.84613116833383	3.0777541711141225
YBR088C	131.73684210526315	17.243383706513963	8.53078269542693
YBR089C-A,YBR090C	91.79069767441861	44.71686490178529	5.944020539800165
YBR089W	0.4	0.563241847975046	0.02590249639841977
YBR091C	27.9375	4.373690280148638	1.8091274828271307
YBR092C	300.42857142857144	79.19167197990637	19.45462497352742
YBR093C	213.88571428571427	68.58963095191635	13.850434859897883
YBR094W	30.946902654867255	6.033893418439057	2.0040050863998653
YBR095C	29.015625	5.5248132554808125	1.8789428051509964
YBR096W	92.73529411764706	21.282100636136253	6.005189054721877
YBR097W	20.013761467889907	5.085879392621935	1.2960159608521267
YBR098W	11.436893203883495	3.5276774087560043	0.7406102125567593
YBR099C	5.2105263157894735	2.839775956898733	0.3374140978215206
YBR101C	86.86046511627907	15.78513676328651	5.624757212098711
YBR102C	25.8141592920354	6.577218083992615	1.6716279202254527
YBR103C-A	1.0	0.9999999999999999	0.06475624099604942
YBR103W	23.6125	5.916066410390598	1.5290567405192168
YBR104W	39.53061224489796	7.552874841234094	2.5598538532519943
YBR105C	19.38888888888889	5.8161021333155105	1.2555515615345136
YBR106W	656.9642857142857	62.54567643100226	42.54253761151175
YBR107C	12.972222222222221	3.5736025129601257	0.8400323484765299
YBR108W	10.654929577464788	4.729634617179933	0.6899731875142449
YBR109C	278.8636363636364	19.042047345271655	18.058160841398326
YBR109W-A	14.272727272727273	10.612171399774027	0.9242481669436144
YBR110W	45.55223880597015	7.933976766795262	2.9497917540289973
YBR111C	104.73529411764706	16.228125274068887	6.78226394667447
YBR111W-A	44.54545454545455	10.970641656483835	2.8845961898240193
YBR112C	39.89655172413793	12.18305069093661	2.5835507183596262
YBR113W	0.0	0.0	0.0
YBR114W	10.152542372881356	3.5412758303662537	0.6574404806209085
YBR115C	75.77403846153847	11.881130211794874	4.906841895859302
YBR116C,YBR117C	0.6396396396396397	0.9124671131587333	0.041420658655130706
YBR118W	913.9117647058823	2022.7951603548609	59.18149048441892
YBR119W	21.285714285714285	4.898979485566356	1.3783828440587662
YBR120C	28.083333333333332	6.092880140442375	1.818571101305721
YBR121C,YBR121C-A	427.7	45.01974875293929	27.696244274010336
YBR122C	57.61538461538461	13.72028257165842	3.730955731233924
YBR123C	24.061855670103093	7.152817674684935	1.5581553245853539
YBR124W	0.16666666666666666	0.3834824944236852	0.010792706832674902
YBR125C	26.694915254237287	6.086316584081036	1.7286623655725055
YBR126C	80.75675675675676	14.030115174261253	5.2295040025998825
YBR126W-A,YBR126W-B	175.45454545454547	51.78486967515441	11.361776829306853
YBR127C	504.53246753246754	62.32820270986238	32.671626057863946
YBR128C	7.1568627450980395	2.900845042532316	0.46345152869721645
YBR129C	35.51020408163265	6.664965769415695	2.2995073333291014
YBR130C	57.46031746031746	12.025276332181951	3.7209141651698237
YBR131C-A	0.0	0.0	0.0
YBR131W	15.742857142857142	4.134815993088846	1.019448251109235
YBR132C	24.808988764044944	6.590068982419996	1.6065368552727766
YBR133C	42.766129032258064	9.014089126471033	2.769373758081049
YBR134W	0.45	0.6048053188292994	0.029140308448222237
YBR135W	54.54545454545455	9.515537533185107	3.5321585997845135
YBR136W	15.146478873239436	4.855651695277558	0.980829036157064
YBR137W	39.55555555555556	7.2075459033375555	2.561469088288177
YBR138C	13.371794871794872	3.9546421000128613	0.8659071712676865
YBR139W	39.73684210526316	7.644376444685998	2.5732085237903846
YBR140C	34.9719222462203	9.626199255045433	2.264650225071344
YBR141C	17.06	3.798012369540636	1.104741471392603
YBR141W-A	5.25	1.2583057392117918	0.33997026522925944
YBR142W	52.11206896551724	8.646458487601215	3.374581696733782
YBR143C	321.4	28.516333039154965	20.81265585613028
YBR144C	0.9333333333333333	1.162919151265879	0.06043915826297945
YBR145W	20.884615384615383	5.267934246146154	1.3524091869559551
YBR146W	65.0	12.120231020900551	4.209155664743212
YBR147W	1.1363636363636365	1.2499471447599078	0.0735866374955107
YBR148W	1.945054945054945	1.7723972301354858	0.12595444677253567
YBR149W	90.74509803921569	10.799709509528302	5.8763114378375825
YBR150C	17.29268292682927	4.755333601937826	1.1198091430780255
YBR151W	60.06382978723404	11.714732930057423	3.8895078368478186
YBR152W	17.186046511627907	3.31127808696487	1.1129037696762911
YBR153W	30.805555555555557	7.146705312617612	1.9948519795727448
YBR154C	154.59375	17.461218549282478	10.010910131483016
YBR155W	39.63157894736842	7.913892799888075	2.566392077369748
YBR156C	13.451923076923077	4.65067028824316	0.8710959726295493
YBR157C	37.55263157894737	7.589813117455181	2.4317672605621716
YBR158W	193.0609756097561	27.93570553039389	12.501903063517783
YBR159W	131.55769230769232	14.335494768455339	8.519181627961041
YBR160W	50.20454545454545	9.914939504100811	3.2510576445516626
YBR161W	22.035714285714285	5.720662026896365	1.4269500248058031
YBR162C	382.55882352941177	59.02602066049488	24.77307137163573
YBR162W-A	211.77777777777777	27.435277371377982	13.713932815385576
YBR163W	24.82758620689655	5.337900677301685	1.6077411557639856
YBR164C	93.51851851851852	12.503446818225058	6.055907722778696
YBR165W	30.4390243902439	6.640966723632205	1.9711167990992602
YBR166C	37.791044776119406	7.8654158868887745	2.4472060030148826
YBR167C	23.238095238095237	5.611637567633551	1.5048116955272435
YBR168W	18.177419354838708	4.4850359340205195	1.1771013484281885
YBR169C	20.826923076923077	5.205378673992551	1.348673249975414
YBR170C	42.28735632183908	11.237300890418078	2.738370237062825
YBR171W	96.90322580645162	12.530908024320446	6.275088643617176
YBR172C	47.747747747747745	9.04179031796094	3.0919646601717288
YBR173C	75.36363636363636	8.092003428108484	4.880265798702269
YBR174C	0.3333333333333333	0.6172133998483676	0.021585413665349804
YBR175W	30.361702127659573	5.130579812622647	1.9661097000289893
YBR176W	21.217391304347824	5.780861310213445	1.3739585046118308
YBR177C	39.46268656716418	8.83060854179672	2.5554552416948453
YBR178W	0.2777777777777778	0.5745131499601416	0.01798784472112484
YBR179C	21.6875	5.4001312320011845	1.4044009766018217
YBR180W	0.5411764705882353	0.7645873642266225	0.03504455395080321
YBR181C	908.9811320754717	715.5744999801002	58.862201249541066
YBR182C	6.044776119402985	2.809253302175636	0.3914369791552241
YBR182C-A	1.7777777777777777	0.6666666666666666	0.11512220621519896
YBR183W	8.340425531914894	2.7918872823942635	0.5400946057542845
YBR184W	6.333333333333333	2.484584507148061	0.41012285964164624
YBR185C	25.317073170731707	6.849959942912966	1.6394384915585192
YBR186W	0.3111111111111111	0.46554171525138427	0.02014638608765982
YBR187W	136.0	27.354938912869628	8.80684877546272
YBR188C	30.0	3.924283374069717	1.9426872298814823
YBR189W	2481.4	393.91556124092773	160.68613640759702
YBR190W,YBR191W	1590.9310344827586	931.5207875385578	103.02271347705972
YBR191W-A	1942.6666666666667	158.79021800266332	125.79979084165866
YBR192W	28.25	6.114810634100545	1.829363808138396
YBR193C	31.12121212121212	5.079109024705857	2.0152927122103863
YBR194W	17.72222222222222	5.89920787858601	1.1476244932077646
YBR195C	27.793650793650794	6.035269270414586	1.799812348953691
YBR196C	1654.9397590361446	135.33953232406753	107.16767787008853
YBR196C-A	8.428571428571429	2.370453040886408	0.545802602680988
YBR196C-B	7.4	1.9493588689617927	0.47919618337076575
YBR197C	21.25	6.825001477017445	1.37607012116605
YBR198C	44.53781512605042	9.789123951010318	2.884101489740016
YBR199W	78.53623188405797	12.514203354288995	5.085711158805678
YBR200W	31.402439024390244	7.870651464240092	2.0335039093271616
YBR200W-A	0.0	0.0	0.0
YBR201C-A	7.3	3.0568684048294332	0.47272055927116075
YBR201W	23.741935483870968	5.378771495025507	1.5374384959062055
YBR202W	39.77777777777778	7.7952692206377465	2.5758593640650767
YBR203W	5.0	3.1875670881733353	0.3237812049802471
YBR204C	19.982142857142858	5.8200002231445485	1.2939684584746305
YBR205W,YBR206W	91.76923076923077	16.259390777687162	5.942630423714381
YBR207W	48.55072463768116	8.622024178681382	3.143962425170515
YBR208C	32.236363636363635	7.0787118821916835	2.087505732472647
YBR209W	0.4	0.50709255283711	0.02590249639841977
YBR210W	36.285714285714285	5.745805923827024	2.3497264589995073
YBR211C	24.708333333333332	5.311402160239933	1.6000187879440542
YBR212W	26.99	6.73374586195034	1.7477709444833736
YBR213W	9.195121951219512	3.124256008997358	0.5954415330612349
YBR214W	16.379746835443036	4.368605355900076	1.0606908335302272
YBR215W	17.76530612244898	3.8066708143505266	1.1504144446338984
YBR216C	25.613861386138613	6.333988154440619	1.6586573807601963
YBR217W	17.357142857142858	3.0937725468153885	1.1239833258600005
YBR218C	97.93785310734464	31.368984065056285	6.342087218454896
YBR219C,YBR220C	30.61111111111111	13.688683731655717	1.982260488267957
YBR221C	330.54545454545456	40.180066083043094	21.404881114694152
YBR221W-A	0.0	0.0	0.0
YBR222C	56.23456790123457	9.504303768475456	3.6415392313210506
YBR223C	10.407407407407407	4.173660796524371	0.6739445822181439
YBR223W-A	0.0	0.0	0.0
YBR224W,YBR225W	12.9	6.152363149802198	0.8353555088490375
YBR226C	4.25	7.751909781670443	0.27521402423321
YBR227C	24.55128205128205	5.297996278666546	1.589848737274803
YBR228W	16.0	4.332750543560899	1.0360998559367907
YBR229C	51.11188811188811	10.016960894645523	3.3098137443365396
YBR230C	40.0	10.440306508910554	2.5902496398419768
YBR230W-A	13.9	2.2335820757001277	0.9001117498450869
YBR231C	13.422222222222222	5.487543285763795	0.8691726569247521
YBR232C	0.3333333333333333	0.48507125007266594	0.021585413665349804
YBR233W	15.564516129032258	4.960899468092703	1.007899557438511
YBR233W-A	35.214285714285715	5.4937526956824945	2.280344772218026
YBR234C	102.33333333333333	19.61807961088566	6.626721995262391
YBR235W	18.428571428571427	5.18700752349171	1.193365012641482
YBR236C	40.98461538461538	6.94732931531136	2.654009630976548
YBR237W	17.976377952755904	4.405019804162704	1.1640826629447307
YBR238C	30.788990825688074	5.438330003907131	1.9937793099334113
YBR239C	13.215189873417721	4.011748407365385	0.8557660202515898
YBR240C	1.7462686567164178	1.8856980347460564	0.11308179397817585
YBR241C	8.63013698630137	3.7025023419418974	0.5588552305138511
YBR242W	42.94285714285714	6.314981519896844	2.7808180062017795
YBR243C	38.149253731343286	7.207432467111867	2.4704022684463034
YBR244W	104.875	20.296310437892508	6.791310774460682
YBR245C	49.67455621301775	12.875109937513987	3.2167375335019814
YBR246W	37.44827586206897	5.903232577997708	2.425009576610678
YBR247C	61.166666666666664	9.287277379660873	3.9609234075916895
YBR248C	58.109756097560975	10.55731692621368	3.7629693700753104
YBR249C	309.3272727272727	36.85560138615776	20.030871419377974
YBR250W	2.576923076923077	1.3533914184995899	0.16687185179751196
YBR251W	31.152173913043477	8.743168485685391	2.017297681463887
YBR252W	120.0	24.2329960021062	7.770748919525929
YBR253W	37.388888888888886	5.679052208505227	2.4211638994634033
YBR254C	37.84615384615385	7.519001570380511	2.450774659235101
YBR255C-A	15.409090909090908	6.215641490160056	0.997834804439125
YBR255W	12.278846153846153	4.462261890564589	0.795131920691876
YBR256C	68.14285714285714	16.122951957750566	4.412675279302224
YBR257W	22.357142857142858	3.7922991840103144	1.4477645308402476
YBR258C	13.380952380952381	3.6121488130500725	0.8665001771376136
YBR259W	16.223300970873787	3.7805799919053595	1.0505599874213454
YBR260C	26.53	6.401475524352871	1.717983073625191
YBR261C	51.205882352941174	8.643720480401681	3.3159004580624125
YBR262C	39.5	10.55146119422961	2.557871519343952
YBR263W	193.05479452054794	28.348961577571696	12.501502799415402
YBR264C	29.1	9.075734984960798	1.884406612985038
YBR265W	49.083333333333336	7.536671575683546	3.1784521622227593
YBR266C	0.0	0.0	0.0
YBR267W	43.932203389830505	10.715545276774717	2.8448843501993233
YBR268W	50.266666666666666	15.355160447906508	3.255080380734751
YBR269C	36.45	6.219451659701877	2.3603649843060017
YBR270C	6.234567901234568	2.59456935221566	0.40372718151857967
YBR271W	24.206349206349206	7.114634463801175	1.5675121828408787
YBR272C	18.694444444444443	3.736530321292807	1.2105819497317016
YBR273C	29.215384615384615	5.398183455143462	1.8918784869461205
YBR274W	22.911392405063292	5.390375738337209	1.4836556481373349
YBR275C	21.89198606271777	4.412970222154604	1.417642725359507
YBR276C	39.85950413223141	7.501450732051733	2.5811516555698044
YBR277C	0.85	0.6708203932499369	0.05504280484664201
YBR278W	23.266666666666666	6.028285816470341	1.5066618738414164
YBR279W	50.28787878787879	9.357457168590443	3.2564539979680003
YBR280C	10.147368421052631	3.4701413946685467	0.6571054349493856
YBR281C	31.16793893129771	6.096849970720347	2.0183185647852655
YBR282W	39.63636363636363	6.252964664826365	2.566701915843413
YBR283C	240.63013698630138	26.82841924429469	15.582303141597315
YBR284W	3.0	1.9266199435227642	0.19426872298814823
YBR285W	0.9047619047619048	0.9952267030562387	0.058588979948806616
YBR286W	415.65	73.16568677678757	26.91593157000794
YBR287W	85.0	12.265579661982736	5.5042804846642
YBR288C	49.34722222222222	8.969682460537804	3.195540614707827
YBR289W	17.822222222222223	7.49414365052648	1.1541001173073697
YBR290W	31.645833333333332	9.170929054153243	2.049265209854147
YBR291C	21.0	6.149648918286459	1.3598810609170378
YBR292C	2.2222222222222223	2.6691165217232364	0.14390275776899872
YBR293W	16.619718309859156	4.11396991857569	1.0762304841596946
YBR294W	0.2558139534883721	0.45550572457026156	0.0165655500222452
YBR295W	13.967032967032967	4.006763755072467	0.904452552812954
YBR296C	88.61627906976744	16.57295359004165	5.738457123615031
YBR296C-A	0.0	0.0	0.0
YBR297W	6.042857142857143	3.474276962776382	0.39131271344755575
YBR298C	5.054347826086956	2.7350558201298183	0.32730056590394535
YBR298C-A	0.09090909090909091	0.30151134457776363	0.005886930999640856
YBR299W	0.14942528735632185	0.4453568110184866	0.009676219918949912
YBR300C	0.16666666666666666	0.38069349381344053	0.010792706832674902
YBR301W	0.16666666666666666	0.3834824944236852	0.010792706832674902
YBR302C	0.08771929824561403	0.2854008305615333	0.005680372017197317
YCL001W	107.53571428571429	14.281513932760777	6.963608629968029
YCL001W-A	0.7391304347826086	1.009833078211346	0.04786330856229739
YCL001W-B	1.5833333333333333	1.2401124093721456	0.10253071491041156
YCL002C	40.72093023255814	9.289844894382433	2.6369343717228495
YCL004W	13.153846153846153	3.415309014472286	0.8517936315634193
YCL005W	30.394736842105264	6.0962526091708344	1.9682489039588706
YCL005W-A	163.26315789473685	22.999618608584598	10.572308398407648
YCL007C	2.6315789473684212	1.382852378872881	0.17041116051591954
YCL008C	18.649122807017545	5.932631396624987	1.2076470908561496
YCL009C	225.69565217391303	46.955709422209736	14.615202043934456
YCL010C	45.76923076923077	7.449696350087162	2.9638433378961078
YCL011C	125.359375	29.982728990177197	8.117801898614132
YCL012C	22.869565217391305	6.910494968630138	1.4809470766922606
YCL014W	27.591836734693878	5.76847838897355	1.786743629115486
YCL016C	16.07017543859649	5.219673118948319	1.0406441535505484
YCL017C	78.02702702702703	13.840552856339322	5.052736966367424
YCL018W	0.05555555555555555	0.23121228232266414	0.0035975689442249675
YCL021W-A	47.333333333333336	7.38838516146239	3.0651287404796723
YCL022C	0.12	0.33166247903553997	0.007770748919525929
YCL023C	0.29411764705882354	0.4696682183138621	0.01904595323413218
YCL024W	16.8	5.407306264579531	1.0879048487336302
YCL025C	26.431578947368422	5.0794802707391895	1.7116096962218956
YCL026C-A	1.3793103448275863	1.4246250911191707	0.08931895309799921
YCL026C-B	5.448275862068965	2.797782373040575	0.3528098647370968
YCL027W	17.776315789473685	3.639042673416647	1.1511273892850364
YCL028W	69.8	16.48090831790077	4.519985621524249
YCL029C	19.59090909090909	5.357890723689035	1.2686336304226045
YCL030C	149.025	21.254149372445337	9.650298814436264
YCL031C	94.29545454545455	14.0507047666566	6.106219179377478
YCL032W	16.596153846153847	2.823289802553149	1.074704538069051
YCL033C	36.92	8.524083528450435	2.3908004175741446
YCL034W	45.39622641509434	11.363469849683833	2.9396889780470734
YCL035C	108.0625	11.772673160048797	6.997721292635591
YCL036W	24.094117647058823	7.024825924655263	1.5602444889401081
YCL037C	159.64615384615385	32.06216167912673	10.33808481255392
YCL038C	21.227848101265824	5.058502279327776	1.3746356474730996
YCL039W	11.18018018018018	4.763875805949678	0.7239864421270029
YCL040W,YCL042W	82.48275862068965	35.548480512113706	5.341273395260352
YCL041C,YCL043C	331.1938775510204	165.83519692589022	21.44687055110996
YCL044C	21.516129032258064	6.3471742402061695	1.3933036369149987
YCL045C	104.7719298245614	13.828299243205345	6.784636337340475
YCL046W	0.0	0.0	0.0
YCL047C	22.05263157894737	5.4423135403436875	1.4280455251234057
YCL048W	2.289855072463768	3.218062301865383	0.14828240691848996
YCL048W-A	0.4166666666666667	0.6685579234215215	0.026981767081687258
YCL049C	14.043478260869565	5.063843607112556	0.9094028626836504
YCL050C	168.54166666666666	27.104179102542368	10.914124784542496
YCL051W	21.183908045977013	5.824025491159763	1.3717902546634377
YCL052C	32.774193548387096	5.493421863028869	2.1223335758705226
YCL054W	56.29365079365079	10.876813842531247	3.6453652173410993
YCL054W-A	90.0	7.393691004272944	5.828061689644447
YCL055W	34.7	7.152136829262273	2.2470415625629148
YCL056C	19.095238095238095	4.146139914483853	1.2365358399721817
YCL057C-A	90.42857142857143	8.50080797711231	5.85581436435704
YCL057W	80.20754716981132	14.869410582440121	5.193939254230303
YCL058C	8.363636363636363	18.932324221629536	0.5415976519669587
YCL058W-A	15.176470588235293	2.9840260998700865	0.9827711868812204
YCL059C	101.61702127659575	14.436597803904885	6.580336319087916
YCL061C	19.54268292682927	4.9887611230664906	1.2655106853191365
YCL063W	27.841269841269842	6.3403631452076965	1.8028959794773125
YCL064C	292.462962962963	36.4664296191499	18.938802112048304
YCL065W,YCL066W	0.0	0.0	0.0
YCL067C	0.0	0.0	0.0
YCL068C	0.0	0.0	0.0
YCL069W	0.0	0.0	0.0
YCL073C	0.0	0.0	0.0
YCL074W	0.0	0.0	0.0
YCL075W,YCL076W	0.0	0.0	0.0
YCR001W	0.4666666666666667	0.5163977794943222	0.030219579131489725
YCR002C	83.41666666666667	12.042183539423533	5.401749769753789
YCR003W	35.77777777777778	6.014938667973863	2.316834400080879
YCR004C	122.51351351351352	15.062133576219136	7.933514606353839
YCR005C	404.84057971014494	49.07605837413338	26.2159541446905
YCR006C	7.739130434782608	2.614946397927044	0.5011569955346433
YCR007C	5.944444444444445	4.275808658317123	0.38493987703207155
YCR008W	71.5111111111111	10.081961246294558	4.630790745006378
YCR009C	108.2051282051282	14.120122795014526	7.006957359059705
YCR010C	0.8333333333333334	0.9348709749678821	0.053963534163374516
YCR011C	72.4267515923567	11.257022777630988	4.690084180675656
YCR012W	6093.0	567.3185706952818	394.5597763889291
YCR013C	0.0	0.0	0.0
YCR014C	12.126436781609195	2.987589047816213	0.785262462653243
YCR015C	23.319148936170212	5.927483456704853	1.5100604283334076
YCR016W	51.604651162790695	8.70451315583917	3.3417232272147364
YCR017C	82.86713286713287	13.928002881133745	5.366164026595703
YCR018C	35.878787878787875	33.614317611470995	2.323375434524924
YCR018C-A	1.0	1.651445647689541	0.06475624099604942
YCR019W	14.685185185185185	3.7858927516932583	0.9509573909234664
YCR020C	7.90625	3.2164835036157515	0.5119790303750157
YCR020C-A	50.92307692307692	6.102752636605038	3.2975870414911315
YCR020W-B	47.90909090909091	4.784444491360421	3.102412636810731
YCR021C	3.2448979591836733	1.8431247498575385	0.2101273942524869
YCR022C	1.7647058823529411	1.200490095997562	0.11427571940479309
YCR023C	32.604395604395606	7.230919905945764	2.1113380992887762
YCR024C	13.315068493150685	2.6608097782064553	0.8622337842213703
YCR024C-A	980.6666666666666	143.30619898199336	63.50428700345912
YCR024C-B	968.4615384615385	183.3728512187738	62.71392878002016
YCR025C	3.4	1.7888543819998315	0.22017121938656803
YCR026C	28.47747747747748	5.722121105208274	1.844094394491101
YCR027C	28.451612903225808	6.065414026414682	1.8424195018875995
YCR028C	34.21052631578947	8.88941811290058	2.2153450867069537
YCR028C-A	173.5	18.048244525016347	11.235207812814574
YCR030C	24.123076923076923	7.0204743590867915	1.5621197827970075
YCR031C	2290.222222222222	505.34876845380523	148.30618215673007
YCR032W	17.03076923076923	4.820766647860525	1.1028485966557955
YCR033W	38.0	8.388777306583696	2.4607371578498776
YCR034W	175.3653846153846	27.976200562056064	11.356003108518744
YCR035C	46.16949152542373	10.248889834535456	2.9897627198854004
YCR036W	40.1	6.899423223453286	2.5967252639415817
YCR037C	35.55072463768116	10.412704525216377	2.3021312922218726
YCR038C,YCR039C	6.440944881889764	6.887593566105543	0.4170913790139246
YCR038W-A	1.1666666666666667	0.983192080250175	0.07554894782872432
YCR040W,YCR041W	0.375	1.1021540680610808	0.02428359037351853
YCR042C	25.298578199052134	5.977811979653919	1.6382408267152218
YCR043C	100.3157894736842	11.436066882061953	6.496073438866852
YCR044C	48.16981132075472	8.356793296144446	3.119295910621022
YCR045C	0.2054794520547945	0.4701921625365599	0.013306076916996454
YCR045W-A	14.411764705882353	4.717769911852048	0.9332517084724768
YCR046C	47.16	10.50666455160723	3.0539043253736904
YCR047C	34.1219512195122	9.620798100862578	2.209609296426174
YCR047W-A	0.2	0.4216370213557839	0.012951248199209885
YCR048W	40.16483516483517	10.961816289348056	2.6009237455006664
YCR049C	0.0	0.0	0.0
YCR050C	0.0	0.0	0.0
YCR051W	69.36363636363636	12.54944765173497	4.491728352725972
YCR052W	54.486111111111114	13.797318636783935	3.528315742048637
YCR053W	241.07792207792207	25.11435227837399	15.611300020904743
YCR054C	21.523809523809526	3.8729092781182866	1.3938009966768732
YCR057C	71.28985507246377	11.332533683465138	4.616463035645899
YCR059C	40.921052631578945	9.242620369486803	2.6498935460225486
YCR060W	40.875	8.800568163476719	2.64691135071352
YCR061W	20.72340425531915	6.036456012401575	1.3419697602160028
YCR063W	13.91304347826087	3.9302214080386793	0.9009563964667745
YCR064C	3.65	2.1095023109728985	0.23636027963558037
YCR065W	56.226190476190474	10.972420179239752	3.640996740765969
YCR066W	11.41095890410959	3.4513910900709295	0.7389308047905365
YCR067C	40.81761006289308	8.860990705184523	2.6431949941154764
YCR068W	17.743589743589745	5.235830346174273	1.149008173570928
YCR069W	64.76595744680851	14.847357788593152	4.193999948765413
YCR071C	35.77272727272727	8.679103630377952	2.3165073483586767
YCR072C	47.246753246753244	10.480754096206716	3.0595221395276333
YCR073C	10.547738693467336	3.5641994315609926	0.6830319087975262
YCR073W-A	34.765957446808514	7.410957709504413	2.251312718883931
YCR075C	24.384615384615383	5.556482153946459	1.579056030442128
YCR075W-A	35.0	10.363397126425292	2.26646843486173
YCR076C	17.56756756756757	3.387399367431375	1.137609639119787
YCR077C	71.80672268907563	21.009391487942565	4.649933439590271
YCR079W	12.545454545454545	3.6508452896105212	0.8123964779504381
YCR081C-A	1.4545454545454546	0.9341987329938275	0.09419089599425369
YCR081W	20.537383177570092	5.057045907235238	1.32992373447494
YCR082W	115.0	13.38739041868214	7.446967714545683
YCR083W	45.89473684210526	7.837904601231868	2.9719706393976364
YCR084C	79.85046728971963	21.30497494311481	5.170816103460246
YCR085W	3.1176470588235294	2.825826271667644	0.20188710428180112
YCR086W	16.857142857142858	3.3078390138879104	1.091605205361976
YCR087C-A	65.3913043478261	15.432371909943019	4.23449506339384
YCR087W	1.52	3.664241622309679	0.09842948631399512
YCR088W	100.56818181818181	19.597557585650414	6.512417418352697
YCR089W	4.2987551867219915	2.658703965716518	0.2783712268543867
YCR090C	74.70370370370371	9.206247104818866	4.837531040334507
YCR091W	5.083333333333333	2.411518310265892	0.3291775583965845
YCR092C	17.875	4.9691931734137675	1.1575178078043833
YCR093W	86.9620253164557	13.902328719375728	5.631333868896956
YCR094W	41.03448275862069	7.298078375393196	2.657238854665476
YCR095C	26.85185185185185	5.523218255887262	1.7388249897087344
YCR095W-A	8.285714285714286	2.4299715851758235	0.5365517111101238
YCR096C	0.0	0.0	0.0
YCR097W	71.0	16.32549353405387	4.597693110719509
YCR097W-A	0.0	0.0	0.0
YCR098C	4.4935064935064934	2.1127643193305365	0.29098258941081945
YCR099C,YCR100C	8.652173913043478	2.9646251968073054	0.5602822590527754
YCR101C	9.851851851851851	4.025913214163615	0.6379688927758942
YCR102C	1.7636363636363637	1.4267761687420477	0.1142064613930326
YCR102W-A	0.0	0.0	0.0
YCR104W	0.5555555555555556	0.5113099925649136	0.03597568944224968
YCR105W	0.8888888888888888	1.2688825371490304	0.05756110310759948
YCR106W	15.274193548387096	5.992323964775256	0.9890993584396579
YCR107W	10.333333333333334	5.716576360289335	0.669147823625844
YCR108C	0.0	0.0	0.0
YDL001W	23.59375	4.428331406706034	1.527842561000541
YDL002C	40.13333333333333	7.632658204345838	2.5988838053081165
YDL003W	38.588235294117645	8.47024781451025	2.4988290643181417
YDL004W	114.70833333333333	13.901764563213346	7.428080477588502
YDL005C	29.265625	6.1159229793130105	1.8951318654000087
YDL006W	32.142857142857146	6.961817216410083	2.0814506034444458
YDL007C-A	0.3333333333333333	0.4923659639173309	0.021585413665349804
YDL007W	136.8	15.679604586851037	8.858653768259561
YDL008W	30.625	5.570204117718083	1.9831598805040134
YDL009C	1.875	0.7187952884282608	0.12141795186759265
YDL010W	33.64705882352941	5.5096738777226335	2.1788570499847215
YDL011C	0.0	0.0	0.0
YDL012C	53.05	12.006467555359267	3.4353185848404215
YDL013W	20.989247311827956	5.638560222594435	1.3591847572504137
YDL014W	307.8775510204082	123.68081107112323	19.936992891151053
YDL015C	195.95652173913044	28.022971943063762	12.689407746486726
YDL016C	49.13333333333333	72.59857010267062	3.1816899742725613
YDL017W	15.381578947368421	3.7699411322129257	0.9960532332155495
YDL018C	38.60606060606061	5.678574831875702	2.4999833645141503
YDL019C	30.3125	6.305175303042274	1.9629235551927477
YDL020C	61.0126582278481	12.691096890305827	3.950950400012129
YDL021W	5.913043478260869	2.942607210972547	0.3829064684983791
YDL022C-A,YDL024C	1.2125	1.5564789051826187	0.07851694220770991
YDL022W	113.75862068965517	20.072072196827413	7.366580656757484
YDL023C	0.1875	0.4031128874149275	0.012141795186759265
YDL025C	19.666666666666668	5.572317707891498	1.2735394062556384
YDL025W-A	1.2	0.4472135954999579	0.0777074891952593
YDL026W	0.0	0.0	0.0
YDL027C	21.158730158730158	5.403721385592343	1.370159829329109
YDL028C	25.850877192982455	5.702402003038194	1.6740056334680493
YDL029W	132.828125	22.45528515403904	8.601450073553377
YDL030W	18.417721518987342	4.250513075927841	1.1926624132816697
YDL031W	65.64429530201342	11.575296286852607	4.2508778065930155
YDL032W	0.4	0.5070925528371099	0.02590249639841977
YDL033C	14.758064516129032	3.8140614894033575	0.9556767824416971
YDL034W	0.17647058823529413	0.3929526239966879	0.01142757194047931
YDL035C	31.65277777777778	7.514386616085585	2.0497149059721753
YDL036C	24.014492753623188	6.334993276432639	1.5550882801515054
YDL037C	6.224489795918367	4.435957741957803	0.4030745613019402
YDL039C	1.7980769230769231	1.8453815754672354	0.11643670256020425
YDL040C	105.265625	16.46302675694843	6.816606181099764
YDL041W	0.47058823529411764	0.5144957554275265	0.03047352517461149
YDL042C	24.297619047619047	7.364486194797825	1.5734224746778198
YDL043C	31.0	6.14775339411657	2.007443470877532
YDL044C	14.757575757575758	3.8272730041138496	0.9556451322750322
YDL045C	24.956521739130434	5.116233517992315	1.6160905361622768
YDL045W-A	65.92857142857143	10.79504363274957	4.26928645995383
YDL046W	109.1923076923077	13.965727280078845	7.0708833918378575
YDL047W	50.71739130434783	7.912474099598153	3.284267613995289
YDL048C	2.3835616438356166	1.6040758587830546	0.15435049223715888
YDL049C	4.05	1.6938803881120912	0.26226277603400017
YDL050C	0.0	0.0	0.0
YDL051W	187.9268292682927	27.473978819878308	12.169435045720995
YDL052C	85.4888888888889	16.8031682919164	5.53593909137338
YDL053C	64.70370370370371	13.800264252806663	4.189968630374013
YDL054C	18.328767123287673	5.48243354958095	1.1869020609960839
YDL055C	1202.9814814814815	133.43990107072096	77.90055872859938
YDL056W	25.872	6.8438529046616114	1.6753734670497906
YDL057W	9.081632653061224	3.6733087644399793	0.5880923927192242
YDL058W	37.22014925373134	8.533259712791745	2.410236954983556
YDL059C	10.371428571428572	3.4048902054140266	0.6716147280447411
YDL060W	67.69491525423729	10.30352066174202	4.383668246410532
YDL061C	1095.125	148.83493973430532	70.91617842079862
YDL062W	0.2857142857142857	0.6436503043467892	0.018501783141728404
YDL063C	61.74193548387097	10.522133220860283	3.9981756537560833
YDL064W	92.65517241379311	13.467622183987803	6.0000006743580965
YDL065C	32.80392156862745	6.2032881856097495	2.1242586507135424
YDL066W	202.4375	32.95878860079275	13.109091536637754
YDL067C	100.88888888888889	19.348413658776042	6.5331852027125406
YDL068W	0.6875	0.7041543391425871	0.04451991568478397
YDL069C	14.294117647058824	2.8975372172128675	0.9256333271788241
YDL070W	79.33684210526316	18.158645163583436	5.137555667233942
YDL071C	2.888888888888889	2.987993402797837	0.18707358509969832
YDL072C	124.06666666666666	23.184318917711618	8.034090966243198
YDL073W	27.45578231292517	6.598288790738582	1.7779332561908534
YDL074C	69.80952380952381	9.629776774806398	4.520602347628973
YDL075W	1983.657894736842	446.1447030023664	128.45422868529496
YDL076C	38.97727272727273	5.6051829684620085	2.524021666096017
YDL077C	23.21656050955414	4.4869018369105795	1.5034171874560518
YDL078C	97.84313725490196	16.743204650268847	6.3359537758879725
YDL079C	2.292134831460674	1.3833609204250878	0.1484300355415065
YDL080C	18.505494505494507	5.814490760875178	1.1983462619488707
YDL081C	2491.625	309.1933321833877	161.34826897178164
YDL082W	1078.1875	110.12539395442376	69.81936958892803
YDL083C	1636.5813953488373	187.30675534536024	105.97885924686014
YDL084W	558.0149253731344	72.7701846490579	36.13494898685522
YDL085C-A	77.3	14.832771524941354	5.00565742899462
YDL085W	0.37037037037037035	0.6009252125773316	0.023983792961499783
YDL086C-A	4.380952380952381	1.4654757069358222	0.2836940081731689
YDL086W	52.146341463414636	10.657300257592814	3.3768010548671623
YDL087C	16.41025641025641	4.908199094736913	1.0626665189095288
YDL088C	41.49367088607595	7.559801614751405	2.686974151709493
YDL089W	22.34722222222222	6.228421277650829	1.4471221078144934
YDL090C	24.0	5.3600521200972215	1.5541497839051859
YDL091C	13.970588235294118	3.076005299741636	0.9046827786212787
YDL092W	85.4090909090909	12.901307024628272	5.530771674162584
YDL093W	31.56756756756757	5.984254524274701	2.044197013064479
YDL094C	0.76	0.66332495807108	0.04921474315699756
YDL095W	175.49180327868854	33.4775725843855	11.36418950594605
YDL096C	0.5625	0.51234753829798	0.036425385560277794
YDL097C	127.47692307692307	16.20581270361397	8.254926352204084
YDL098C	20.448275862068964	3.9423180898022765	1.324153479677838
YDL099W	30.862745098039216	6.362451124663001	1.9985553593682701
YDL100C	240.0943396226415	28.451892022353597	15.547606918391109
YDL101C	24.25974025974026	5.829603663973711	1.5709695867613027
YDL102W	30.378048780487806	5.448341322205322	1.9671682478190131
YDL103C	48.54929577464789	8.24757753593548	3.1438698973715824
YDL104C	8.442622950819672	3.4230814098992464	0.5467125264420566
YDL105W	14.85	4.977321449691522	0.9616301787913338
YDL106C	21.86904761904762	6.375366300659487	1.4161573179731284
YDL107W	11.653846153846153	6.141739599592333	0.7546592700693451
YDL108W	26.26	5.851251392406829	1.7004988885562577
YDL109C	8.77319587628866	3.4985269359616886	0.5681191864704954
YDL110C	23.318181818181817	5.2225369098639955	1.5099978014078794
YDL111C	67.2051282051282	9.567432387173216	4.35195147822168
YDL112W	50.325581395348834	8.58797499395803	3.25889547710351
YDL113C	22.46875	5.8091635868640665	1.4549917898799853
YDL114W	0.1956521739130435	0.49975839573365866	0.012669699325314017
YDL114W-A	1.0	1.0	0.06475624099604942
YDL115C	21.125	4.939865658828457	1.3679755910415439
YDL116W	52.23853211009175	9.152918055814734	3.382770974600967
YDL117W	38.17424242424242	8.245744877329347	2.472020442265856
YDL118W	0.0	0.0	0.0
YDL119C	15.521739130434783	4.933960007200809	1.0051294798082455
YDL120W	64.0	13.717142559585797	4.144399423747163
YDL121C	88.95454545454545	12.179128410160097	5.760361983148578
YDL122W	64.68595041322314	10.083842734668197	4.18881899401718
YDL123W	24.761904761904763	8.354069438930718	1.6034878722831285
YDL124W	97.78260869565217	14.633163314848703	6.332034173918049
YDL125C	199.89655172413794	51.21616989890303	12.944549277727534
YDL126C	423.576	47.075824903261974	27.429189536142626
YDL127W	32.869565217391305	8.288167457693126	2.1285094866527547
YDL128W	68.01639344262296	12.263077106064756	4.404485965452608
YDL129W	15.023255813953488	5.1800366430631835	0.9728495740336726
YDL130W	2002.0645161290322	375.7311925196761	129.64617229609067
YDL130W-A	29.846153846153847	3.715870329773673	1.932724731266706
YDL131W	70.31818181818181	48.8004284630967	4.553541128222202
YDL132W	60.40163934426229	12.811835847614027	3.9113831139335096
YDL133C-A	2646.3333333333335	660.8398696608228	171.36659908921212
YDL133W	34.86153846153846	6.86448496583348	2.25750218610843
YDL134C	68.21818181818182	26.741347447345706	4.417553022130498
YDL135C	89.9	10.515505792350915	5.821586065544843
YDL136W	563.8157894736842	362.17815947874874	36.51059114053575
YDL137W	228.2962962962963	38.53152037849094	14.783609981468466
YDL138W	18.24561403508772	5.000108677595506	1.181517379577042
YDL139C	8.151515151515152	2.3864357853451152	0.5278614796344634
YDL140C	95.32307692307693	24.147140772447752	6.172764141715726
YDL141W	38.76699029126213	6.845928922624762	2.510404565992479
YDL142C	18.952380952380953	4.8637653834240595	1.2272849484013175
YDL143W	185.1012658227848	26.02887693072035	11.986462178294058
YDL144C	33.264150943396224	6.607545056152519	2.1540613750195305
YDL145C	185.57777777777778	27.952264887707692	12.017319301289081
YDL146W	18.575342465753426	5.859270451883111	1.2028693532964796
YDL147W	156.8181818181818	13.081883057712464	10.154955974380478
YDL148C	59.48760330578512	8.636275916619905	3.852193575946807
YDL149W	7.25503355704698	2.736525619299503	0.46980870145455983
YDL150W	46.93650793650794	9.889507336098319	3.039431819449494
YDL151C	0.0	0.0	0.0
YDL152W	0.0	0.0	0.0
YDL153C	21.747252747252748	6.2921351376909085	1.4082703399030967
YDL154W	8.896296296296295	5.2947088120207955	0.5760907069352248
YDL155W	48.203125	13.084802389468042	3.1214531792626943
YDL156W	15.128205128205128	5.3582294380347975	0.9796456971197219
YDL157C	123.52941176470588	18.09045897378928	7.999300358335516
YDL158C	45.13333333333333	39.3244138393635	2.922665010288364
YDL159C-B	0.0	0.0	0.0
YDL159W	19.25974025974026	5.166701577873954	1.2471883817810556
YDL159W-A	0.0	0.0	0.0
YDL160C	113.02631578947368	17.322797067610484	7.319159344158743
YDL160C-A	31.666666666666668	4.696871944241834	2.0506142982082314
YDL161W	35.94117647058823	8.59517801807637	2.3274154852109525
YDL162C	0.7647058823529411	0.8313702367707395	0.04951947840874366
YDL163W	0.0	0.0	0.0
YDL164C	28.17699115044248	5.258038214580834	1.8246360294816049
YDL165W	49.892857142857146	10.18837131502921	3.2308738811243227
YDL166C	43.310344827586206	5.794723266385561	2.8046151272771747
YDL167C	49.370370370370374	9.452876328905463	3.1970396017679215
YDL168W	62.241379310344826	13.205940110589504	4.030517758547214
YDL169C	1.696969696969697	1.6295100583620312	0.10988937865996265
YDL170W	15.759493670886076	4.585974129310262	1.0205255701276141
YDL171C	146.22429906542055	21.549786140708672	9.468935949758777
YDL172C	2.0	5.038978502417537	0.12951248199209883
YDL173W	54.61363636363637	11.881617439598548	3.5365737980342447
YDL174C	26.761363636363637	6.445160918747298	1.732965313019277
YDL175C	20.627450980392158	7.0766115742316265	1.3357561868204706
YDL176W	17.037735849056602	4.326935632483456	1.10329972866854
YDL177C	21.92	4.654030511288038	1.4194568026334033
YDL178W	49.10126582278481	7.801372227599485	3.179613402831338
YDL179W	38.888888888888886	6.478012539710502	2.518298260957477
YDL180W	23.865853658536587	5.353577770172273	1.545462971088643
YDL181W	9.583333333333334	5.712161401675191	0.620580642878807
YDL182W	124.015625	86.81717557146365	8.03078569977569
YDL183C	7.083333333333333	2.6962016886908313	0.45869004038868333
YDL184C	2897.0	771.5315936499295	187.59883016555517
YDL185C-A	0.18181818181818182	0.4045199174779453	0.011773861999281711
YDL185W	546.61875	57.80142452978956	35.39697550795929
YDL186W	1.0731707317073171	0.2636516548818748	0.06949450253234572
YDL187C	6.9375	2.9769951293208394	0.44924642191009284
YDL188C	51.160714285714285	20.671259613917435	3.3129755438157424
YDL189W	40.205882352941174	7.154079983049047	2.603581807105869
YDL190C	41.986111111111114	8.12144369603384	2.7188627295980194
YDL191W	1189.0714285714287	719.3679608282551	76.9997959900882
YDL192W	875.1481481481482	82.34762324518573	56.67130438872784
YDL193W	44.5	10.01998003990028	2.881652724324199
YDL194W	6.590909090909091	2.8093479329670688	0.42680249747396204
YDL195W	81.44502617801047	22.36175927252748	5.274073743112799
YDL196W	0.9375	0.7719024117939607	0.06070897593379632
YDL197C	17.794871794871796	4.947409067062929	1.1523290064425205
YDL198C	49.28888888888889	9.452325885540798	3.1917631673163913
YDL199C	5.776699029126213	2.747305413669809	0.37407731449174175
YDL200C	19.714285714285715	5.23419768415613	1.2766230367792601
YDL201W	73.16279069767442	7.952029488058947	4.737747306362127
YDL202W	33.75675675675676	6.40921821114542	2.18596067578556
YDL203C	25.698924731182796	6.181643488792756	1.6641657632318076
YDL204W	10.0	3.045629995414006	0.6475624099604942
YDL205C	56.795918367346935	10.531657814728442	3.6778901773878676
YDL206W	10.736842105263158	3.765358240966354	0.6952775349049517
YDL207W	24.4125	5.963377154650507	1.5808617333160566
YDL208W	286.04347826086956	33.74298346036289	18.52310041360909
YDL209C	19.96078431372549	5.091014768447349	1.2925853594897707
YDL210W	2.7058823529411766	1.5183287288500933	0.17522276975401607
YDL211C	9.8	3.9459308623403895	0.6346111617612843
YDL212W	191.38709677419354	30.650369676242455	12.393508962243908
YDL213C	60.84848484848485	10.265601577967834	3.9403191490929466
YDL214C	1.4476190476190476	1.3227371997618047	0.09374236791809058
YDL215C	37.47239263803681	10.606492818974516	2.4265712883672994
YDL216C	10.787878787878787	3.689966235055657	0.6985824786240482
YDL217C	32.193548387096776	9.509361544775091	2.084733177872817
YDL218W	2.297872340425532	1.4583327826966934	0.14880157505475186
YDL219W	59.23076923076923	11.977671534343198	3.8355619666890814
YDL220C	9.41304347826087	3.5054249112361284	0.6095533119845521
YDL221W	1.2962962962962963	0.9120903638942974	0.08394327536524925
YDL222C	3.4130434782608696	1.8205748415330771	0.22101586600825562
YDL223C	6.707006369426751	3.1870353286175863	0.43432052082063716
YDL224C	37.50515463917526	8.30928661115106	2.4286928324085335
YDL225W	38.24390243902439	7.767550379878112	2.4765313629708654
YDL226C	99.1923076923077	18.273562239560107	6.423320981877363
YDL227C	77.86363636363636	13.035038385264896	5.0421564011923925
YDL228C	1.0	0.0	0.06475624099604942
YDL229W	1220.8478260869565	915.9999632273926	79.05751604558998
YDL230W	19.12	3.7992480459014133	1.2381393278444648
YDL231C	28.88095238095238	7.545319780138227	1.8702219125763795
YDL232W	115.8	18.646715528478467	7.498772707342522
YDL233W	13.691176470588236	5.467017394546493	0.8865891230488531
YDL234C	16.428571428571427	4.557370598231701	1.0638525306493831
YDL235C	102.52	12.949002535588084	6.638809826914986
YDL236W	81.02173913043478	12.448095133945921	5.246663265049482
YDL237W	65.67241379310344	9.632525185007637	4.252698654378486
YDL238C	13.397260273972602	3.7518133616640683	0.8675562149881688
YDL239C	8.779661016949152	3.007499438996016	0.5685378446771796
YDL240C-A	0.0	0.0	0.0
YDL240W	23.526315789473685	6.695800174668205	1.5234757750123205
YDL241W	34.666666666666664	6.324555320336759	2.2448830211963795
YDL242W	0.17647058823529413	0.3929526239966879	0.01142757194047931
YDL243C	6.469387755102041	2.9587584728531438	0.4189332325662789
YDL244W	0.3137254901960784	0.6477714435950808	0.020315683449740995
YDL245C	0.0	0.0	0.0
YDL246C	0.05660377358490566	0.23329531793437602	0.003665447603549967
YDL247W	0.01098901098901099	0.10482848367219183	0.000711607043912631
YDL247W-A	0.0	0.0	0.0
YDL248W	6.228070175438597	8.978182968928564	0.4033064132210095
YDR001C	33.794642857142854	7.254868999204891	2.1884140372325627
YDR002W	487.8333333333333	50.28819243968285	31.59025289923944
YDR003W	30.419354838709676	5.982052008847728	1.9698430728798255
YDR003W-A	40.666666666666664	8.358628276617322	2.633420467172676
YDR004W	18.63768115942029	6.164344854490295	1.20690617276695
YDR005C	36.92063492063492	7.7320063483560935	2.3908415326477925
YDR006C	30.02962962962963	8.115712364003233	1.9446059333184025
YDR007W	39.515151515151516	7.211627816074244	2.558852674510559
YDR008C	2.3529411764705883	2.6678918753996625	0.15236762587305744
YDR009W	2.6153846153846154	1.572744885074014	0.16936247645120617
YDR010C	0.4375	0.8139410298049854	0.02833085543577162
YDR011W	94.08888888888889	15.94692959450384	6.092842763939405
YDR012W	199.3148148148148	233.70557384897407	12.90687818223111
YDR013W	29.903225806451612	5.107868692580609	1.9364204968818646
YDR014W	12.855670103092784	3.8242365543161285	0.8324848713615838
YDR014W-A	0.7083333333333334	0.750603621828092	0.04586900403886834
YDR015C	0.16666666666666666	0.38924947208076144	0.010792706832674902
YDR016C	47.0	7.179029289427753	3.043543326814323
YDR017C	42.35668789808917	9.619699831964416	2.742859889323112
YDR018C	1.0508474576271187	0.7751246576843763	0.06804893121618752
YDR019C	74.85	10.512018948464723	4.847004638554298
YDR020C	23.147058823529413	5.763691751169169	1.4989165195262029
YDR021W	19.066666666666666	5.55364185495494	1.2346856616580089
YDR022C	18.655172413793103	5.353742763371683	1.2080388406504392
YDR023W	490.1014492753623	64.13729412649646	31.737127561788448
YDR024W	32.958333333333336	92.32997495592815	2.134257776161462
YDR025W	1364.075	344.0699382914721	88.33236943668611
YDR026C	26.41176470588235	6.091160882488538	1.71032660042507
YDR027C	31.082706766917294	5.291567208965534	2.0127992502080323
YDR028C	60.07236842105263	11.656281581778044	3.8900607666771525
YDR029W	0.0	0.0	0.0
YDR030C	5.776315789473684	2.0758849307256977	0.37405249733244333
YDR031W	15.5	3.869184440588755	1.003721735438766
YDR032C	123.3103448275862	20.969541599111018	7.985114406961127
YDR033W	648.1041666666666	70.01466095202454	41.96878960721044
YDR034C	32.07627118644068	6.590794901231782	2.0771387472037883
YDR034C-A	0.0	0.0	0.0
YDR034W-B	2.0	1.6329931618554518	0.12951248199209883
YDR035W	119.0909090909091	16.70137799512444	7.711879609529521
YDR036C	32.586666666666666	6.736534784360639	2.110190039924597
YDR037W	501.70454545454544	49.019620535987045	32.48850045426797
YDR038C	3.0920245398773005	9.201992414388084	0.20022788626999327
YDR039C	0.0	0.0	0.0
YDR040C	3.6196319018404908	12.14938325364355	0.23439375575257151
YDR041W	46.266666666666666	7.701022472791311	2.996055416750553
YDR042C	5.9	1.9181528470973281	0.3820618218766916
YDR043C	21.294117647058822	4.833778945590153	1.3789270141511698
YDR044W	53.6530612244898	13.674110300747419	3.4743705628288555
YDR045C	76.9375	9.787534589125771	4.982183291633552
YDR046C	94.7	16.69922288442849	6.13241602232588
YDR047W	61.907407407407405	11.525637572539273	4.008890993514689
YDR048C	0.2	0.4140393356054125	0.012951248199209885
YDR049W	25.829787234042552	6.6148062949594575	1.6726399270043402
YDR050C	4090.2432432432433	504.2674778222259	264.8687771919222
YDR051C	34.4	6.590035768383312	2.2276146902641
YDR052C	33.666666666666664	7.199982193710179	2.18012678020033
YDR053W	0.0	0.0	0.0
YDR054C	76.95454545454545	9.897038658466897	4.983287091195985
YDR055W	72.33333333333333	11.354881475970299	4.684034765380908
YDR056C	72.8	15.027331421618824	4.714254344512398
YDR057W	21.48148148148148	5.463769557528738	1.3910599917669875
YDR058C	7.040816326530612	2.850140228081399	0.45593679884973565
YDR059C	17.53846153846154	4.235382100644703	1.1357248420845591
YDR060W	104.75816993464052	13.403665123170237	6.78374529859268
YDR061W	34.0	7.174608003229167	2.20171219386568
YDR062W	133.16666666666666	17.297421866071588	8.623372759307246
YDR063W	55.54545454545455	6.7593129597845705	3.5969148407805633
YDR064W	3028.734693877551	302.4978495454004	196.12947374983065
YDR065W	20.462962962962962	4.040889884073327	1.325104561122863
YDR066C	10.03448275862069	3.3110503148082957	0.6497953837879442
YDR067C	29.90909090909091	6.559171233679395	1.9368002988818416
YDR068W	29.565217391304348	5.552385569036643	1.9145323424918956
YDR069C	15.532374100719425	3.8397277950648996	1.0058181605069834
YDR070C	5.214285714285714	1.5281246137553164	0.3376575423365434
YDR071C	177.03571428571428	18.786287636853725	11.464167379193462
YDR072C	55.44303797468354	14.12103979922725	3.5902827286417267
YDR073W	34.4	11.416362526362473	2.2276146902641
YDR074W	45.708955223880594	8.363746171904985	2.9599401201552435
YDR075W	24.52173913043478	4.902331102806694	1.58793564877269
YDR076W	8.475409836065573	3.2331953099941715	0.5488356818845499
YDR077W	225.22	49.159586023065565	14.58440059713025
YDR078C	13.212121212121213	3.6465529592820234	0.8555673052811378
YDR079C-A	29.4	7.121173436387513	1.9038334852838528
YDR079W	33.375	4.897278155601674	2.1612395432431493
YDR080W	18.256756756756758	4.559689722141073	1.1822389403467943
YDR081C	25.094202898550726	6.071216861347467	1.6250062505023126
YDR082W	15.486486486486486	3.962990579780795	1.0028466511009815
YDR083W	48.327586206896555	6.868151596469545	3.129512819171147
YDR084C	49.63333333333333	8.984597292352458	3.214068094770586
YDR085C	5.989247311827957	3.2620833022442475	0.3878411423096723
YDR086C	373.4166666666667	51.25419421122943	24.18105965860812
YDR087C	73.41463414634147	9.01935587987329	4.754055741417287
YDR088C	16.49122807017544	4.4845879210976705	1.0679099392330955
YDR089W	33.47692307692308	7.961355679631634	2.167839698575439
YDR090C	31.97826086956522	7.1693456401691575	2.0707919675041024
YDR091C	147.14285714285714	14.938817020375275	9.528418317990129
YDR092W	62.77777777777778	12.710200877610326	4.065252906974213
YDR093W,YDR094W	51.057377049180324	8.948686990454727	3.3062838128228833
YDR095C	0.2	0.5231483637805969	0.012951248199209885
YDR096W	14.328358208955224	4.67238909345598	0.9278506172568275
YDR097C	34.04838709677419	6.3427185390463565	2.204845560365489
YDR098C	110.8108108108108	20.81777797652478	7.175691569832503
YDR099W	296.5121951219512	45.02061858261141	19.2010151655847
YDR100W	56.476190476190474	11.084308943813536	3.657185801014981
YDR101C	98.04494382022472	13.299786492099956	6.349022010466598
YDR102C	2.625	1.1474609652039003	0.16998513261462972
YDR103W	27.802919708029197	6.751731168046062	1.8004125690069506
YDR104C	11.021505376344086	3.551865880788022	0.7137112582897919
YDR105C	33.76056338028169	5.750688874840234	2.186207178415922
YDR106W	4.309523809523809	3.0642557305724507	0.27906856238773675
YDR107C	18.25	4.993682878083939	1.1818013981779016
YDR108W	19.26923076923077	4.688823251116331	1.2478029515007985
YDR109C	14.383177570093459	3.7179951480605222	0.9314005130179445
YDR110W	25.388235294117646	6.369746420995666	1.6440466831702898
YDR111C	20.105263157894736	5.737778774330525	1.301941266341625
YDR112W	0.2	0.4140393356054125	0.012951248199209885
YDR113C	20.785714285714285	5.144155680219803	1.3460047235607413
YDR114C	0.0	0.0	0.0
YDR115W	61.06666666666667	10.773424092026948	3.9544477834920846
YDR116C	33.142857142857146	7.813594871015667	2.146206844440495
YDR117C	35.54761904761905	6.020856845527189	2.301930185883376
YDR118W,YDR118W-A	15.08	3.7434926704532727	0.9765241142204252
YDR119W	92.21739130434783	13.780728094669819	5.97165161533134
YDR119W-A	1.7	2.4517567397911053	0.11008560969328401
YDR120C	74.71764705882353	11.218195004530088	4.83843395959894
YDR121W	34.275862068965516	7.333370652241215	2.21957598448528
YDR122W	33.36477987421384	8.144596238873717	2.1605777263147306
YDR123C	21.0	3.9427724440366245	1.3598810609170378
YDR124W	5.25	2.4100851931618257	0.33997026522925944
YDR125C	7.485294117647059	3.1026837062227925	0.48471950980866396
YDR126W	8.84	3.2410630657113684	0.5724451704050768
YDR127W	100.23949579831933	16.10164820290746	6.491132947238449
YDR128W	23.203488372093023	5.203394026741086	1.5025706849722862
YDR129C	138.8921568627451	22.4935224395275	8.994133982265021
YDR130C	23.627906976744185	6.004059165875293	1.5300544384182837
YDR131C	11.987951807228916	3.105832341617058	0.7762946962779418
YDR132C	9.81081081081081	3.787780192360025	0.6353112292315118
YDR133C	315.3125	65.85511243125575	20.418452239066834
YDR135C	91.0704845814978	13.1102999848724	5.897382247186473
YDR136C	1.1785714285714286	1.516662305941751	0.07631985545962967
YDR137W	23.87878787878788	5.854132897804569	1.5463005425723315
YDR138W	30.169642857142858	6.977297022857328	1.9536726636218835
YDR139C	91.33333333333333	14.597781958066035	5.914403344305847
YDR140W	32.78787878787879	5.549535880129841	2.1232197805371356
YDR141C	33.169291338582674	8.766113446126479	2.147918623589434
YDR142C	17.303571428571427	4.572326413453968	1.1205142415209264
YDR143C	35.24175824175824	7.70763064810258	2.2821237898278075
YDR144C	80.84269662921348	11.774296810121166	5.2350691456918605
YDR145W	43.839506172839506	11.70518772822916	2.8388816268761907
YDR146C	34.39622641509434	6.246796124007461	2.2273703270905303
YDR147W	26.9875	4.92344880152783	1.7476090538808837
YDR148C	61.18840579710145	13.311069434120085	3.9623311519611693
YDR149C	0.0	0.0	0.0
YDR150W	38.713592233009706	19.203621660371354	2.5069467084635635
YDR151C	40.020833333333336	11.299575558463173	2.591598728196061
YDR152W	82.43589743589743	14.999640121638828	5.3382388410845865
YDR153C	47.85245901639344	10.612627801466468	3.0987453683191513
YDR154C,YDR155C	1925.9310344827586	334.79246567671083	124.71605421073627
YDR156W,YDR157W	46.675	33.73607024977029	3.0224975484906063
YDR158W	230.3148148148148	23.889544625586517	14.91432165310864
YDR159W	22.01025641025641	5.7346745506572665	1.4253014684874057
YDR160W	13.511811023622048	4.596178781615867	0.8749740909387466
YDR161W	81.20689655172414	12.182470323464495	5.258653363644703
YDR162C	24.37142857142857	6.421863914351798	1.5782021019894328
YDR163W	16.884615384615383	3.2413197691918407	1.0933842229717574
YDR164C	27.23148148148148	5.42339425649068	1.7634083774942717
YDR165W	99.51515151515152	17.286048108444543	6.444227134273524
YDR166C	28.324137931034482	4.814449833892251	1.8341647018674132
YDR167W	36.61290322580645	6.834605179305477	2.3709139848553575
YDR168W	77.9342105263158	11.182528666112196	5.046726518678957
YDR169C	14.181818181818182	4.106244515264374	0.9183612359439735
YDR169C-A	1.5714285714285714	1.3972762620115438	0.10175980727950623
YDR170C	92.89036544850498	14.076858321349118	6.0152308911944905
YDR171W	19.678571428571427	5.9729911582575905	1.2743103138865437
YDR172W	217.38235294117646	24.967322849084905	14.076864035347095
YDR173C	18.169811320754718	5.451661176109546	1.1766086807395395
YDR174W	187.43243243243242	34.800654959146755	12.137419765070343
YDR175C	34.916666666666664	6.985801202418825	2.261072081445392
YDR176W	31.523809523809526	6.2080828796250005	2.0413634066373674
YDR177W	73.65625	20.262167789957402	4.769701875865265
YDR178W	23.074074074074073	7.306087693076054	1.4941903015014364
YDR179C	15.25	2.9818290272626435	0.9875326751897535
YDR179W-A	18.057971014492754	4.976072328923376	1.1693663229141678
YDR180W	21.267857142857142	4.935425421088201	1.377226482612408
YDR181C	20.055555555555557	4.0901423539705	1.2987223888652133
YDR182W	49.657534246575345	11.854698058484603	3.21563525494081
YDR182W-A	4.9	7.519604008486381	0.31730558088064215
YDR183C-A,YDR184C	36.0	6.957543201979227	2.331224675857779
YDR183W	19.294117647058822	6.473860783202339	1.2494145321590708
YDR185C	7.37037037037037	2.733666854782139	0.47727747993384567
YDR186C	44.152671755725194	9.079540214081284	2.8591610528332048
YDR187C	0.0	0.0	0.0
YDR188W	167.4268292682927	32.96388989084757	10.841932105301982
YDR189W	52.21	10.195359411779144	3.38092334240374
YDR190C	106.30434782608695	14.980678092547477	6.883869966753948
YDR191W	13.381818181818181	4.138754997495373	0.866556243147134
YDR192C	15.390625	3.6758205541119318	0.996639021579823
YDR193W	0.0	0.0	0.0
YDR194C	104.33333333333333	10.687585779581767	6.7562344772544884
YDR194W-A	0.8571428571428571	0.8997354108424372	0.05550534942518521
YDR195W	17.5375	4.284040887890069	1.1356625764682167
YDR196C	37.166666666666664	7.299706452023553	2.406773623686503
YDR197W	19.879310344827587	3.6900890789746947	1.2873094115249133
YDR198C	20.76388888888889	3.9876324846393327	1.3445913929040816
YDR199W	0.2222222222222222	0.42779263194649864	0.01439027577689987
YDR200C	15.988888888888889	4.150252312471923	1.0353803421479457
YDR201W	23.875	4.173545047183456	1.54605525378068
YDR202C	23.25	4.449608927517466	1.505582603158149
YDR203W	0.2	0.4140393356054125	0.012951248199209885
YDR204W	29.18	7.133393731068613	1.8895871122647219
YDR205W	19.62037037037037	5.589906779676118	1.2705414321354511
YDR206W	45.03030303030303	10.082059793438244	2.915993155155437
YDR207C	12.904	4.23202841627145	0.8356145338130216
YDR208W	44.88034188034188	8.605493827784745	2.9062822347885087
YDR209C	0.0	0.0	0.0
YDR210W	158.72727272727272	16.864702245168218	10.278581525372934
YDR211W	96.49056603773585	13.149865313826897	6.2483663481848435
YDR212W	190.91666666666666	20.769073587203717	12.363045676829099
YDR213W	20.868613138686133	6.1915710234918375	1.3513729416620823
YDR214W	108.25	22.672324841654202	7.00986308782235
YDR215C	0.0	0.0	0.0
YDR216W	9.005050505050505	3.390786972349124	0.5831332206866471
YDR217C	20.005102040816325	5.297795815464653	1.295455208905662
YDR218C	0.1746031746031746	0.3826765896260494	0.01130664525327847
YDR219C	29.28985507246377	5.439781162540839	1.8967009138118243
YDR220C	5.357142857142857	8.535961419936092	0.34690843390740755
YDR221W	34.48571428571429	6.7098009338152895	2.2331652252066183
YDR222W	27.741935483870968	4.875282199048542	1.7964634598904032
YDR223W	1.2571428571428571	1.0992186195197773	0.08140784582360497
YDR224C	756.9473684210526	100.79102345624199	49.017066210799086
YDR225W	869.578947368421	104.08773851872044	56.31066388088045
YDR226W	650.4848484848485	111.96375563439082	42.12295361276354
YDR227W	18.25615763546798	5.6876972506131125	1.182200143504232
YDR228C	27.47872340425532	7.992911810660414	1.7794188350297409
YDR229W	21.676470588235293	5.958666525349114	1.4036867533555417
YDR230W	0.6470588235294118	0.6063390625908325	0.0419010971150908
YDR231C	22.7	6.858923208945183	1.4699666706103216
YDR232W	104.6219512195122	25.057287569552898	6.774924286647658
YDR233C	338.65909090909093	34.85114070524321	21.9302897064121
YDR234W	60.625	13.658943867401145	3.9258471103854955
YDR235W	29.925925925925927	6.02863537166119	1.9378904712891825
YDR236C	37.0	5.54163129586901	2.3959809168538286
YDR237W	40.06976744186046	5.053972265348784	2.5947675171207707
YDR238C	162.81506849315068	18.570649228120622	10.543291813130757
YDR239C	19.39830508474576	4.044918370508419	1.2561613189826875
YDR240C	22.328767123287673	4.734784972591879	1.4459270249802816
YDR241W	8.714285714285714	10.3137590806469	0.5643043858227162
YDR242W	10.731707317073171	2.6436449794699493	0.6949450253234571
YDR243C	17.90909090909091	3.911775219890694	1.1597254069292486
YDR244W	20.76923076923077	5.17059404082768	1.3449373129948725
YDR245W	108.1864406779661	14.32200450268287	7.005747225047177
YDR246W	17.333333333333332	5.982613698599189	1.1224415105981898
YDR246W-A	3.6	2.0110804171997807	0.2331224675857779
YDR247W	16.82608695652174	4.743281693893109	1.0895941419770054
YDR248C	30.689655172413794	8.631766282897235	1.9873467064304824
YDR249C	19.535714285714285	4.887699907892299	1.2650594223156797
YDR250C	0.38461538461538464	1.12089707663561	0.024906246536942084
YDR251W	44.564516129032256	8.177146356045796	2.8858305463239438
YDR252W	11.636363636363637	3.4023165014086465	0.7535271679540295
YDR253C	3.9642857142857144	2.426430740319232	0.2567122410914816
YDR254W	16.691176470588236	5.4860946415601095	1.0808578460370013
YDR255C	13.746031746031745	4.246320053761365	0.8901413444853776
YDR256C	2.2987012987012987	1.6706832439779895	0.14885525527663307
YDR257C	42.9054054054054	7.254982074539411	2.7783927724656334
YDR258C	41.49586776859504	7.6715100283909194	2.6871164135633396
YDR259C	5.964912280701754	3.128012332597524	0.38626529716941754
YDR260C	20.96	3.564641169411959	1.357290811277196
YDR261C	51.05952380952381	12.165872858990147	3.306422828953047
YDR262W	54.0	8.205689083394114	3.4968370137866684
YDR263C	10.9375	3.804237403504442	0.7082713858942905
YDR264C	120.01754385964912	15.128934041809494	7.771884993929369
YDR265W	24.16	5.144285515928112	1.5645107824645539
YDR266C	39.6875	8.61371305718846	2.570013314530711
YDR267C	25.836734693877553	4.913192015616012	1.6730898183877259
YDR268W	21.12280701754386	6.170407995999351	1.367833581741114
YDR269C	0.0	0.0	0.0
YDR270W	23.373333333333335	5.6870825804981004	1.5135692062143284
YDR271C	0.16666666666666666	0.3834824944236852	0.010792706832674902
YDR272W	47.4390243902439	8.573356345352167	3.0719728960321
YDR273W	4.166666666666667	2.3371487224700522	0.2698176708168726
YDR274C	0.0	0.0	0.0
YDR275W	34.97142857142857	9.727117081781685	2.2646182565475566
YDR276C	466.125	42.69304894911382	30.184502834283535
YDR277C	5.1692307692307695	2.522209043980784	0.3347399534565016
YDR278C,tE(CUC)D	20.733333333333334	42.03479284502077	1.342612729984758
YDR279W	31.153846153846153	7.35216285473424	2.0174059694923088
YDR280W	60.22222222222222	9.967877700824078	3.899764735539865
YDR281C	93.13333333333334	9.782394292566524	6.030964578098736
YDR282C	12.451612903225806	3.5189296964212526	0.8063196459508088
YDR283C	26.36144578313253	7.35380905236884	1.7070681361368207
YDR284C	50.86046511627907	9.765296658378336	3.2935325362409325
YDR285W	5.961832061068702	4.649904184542486	0.3860658337245389
YDR286C	22.235294117647058	4.603387499503842	1.439874064500393
YDR287W	17.27906976744186	5.179288337744174	1.1189276060480169
YDR288W	27.266666666666666	5.499586761335307	1.7656868378256139
YDR289C	22.950819672131146	4.569559532049002	1.4862088097453963
YDR290W	0.0625	0.25	0.0040472650622530885
YDR291W	24.32919254658385	6.05266098248895	1.5754670557858732
YDR292C	59.61290322580645	11.172590935803285	3.860307527764494
YDR293C	58.67914438502674	11.926465704902846	3.7998408152387713
YDR294C	64.72727272727273	11.784196774745164	4.19149487174429
YDR295C	21.742574257425744	4.584001451453817	1.4079673784883617
YDR296W	36.794117647058826	6.839189265104567	2.382648749589936
YDR297W	78.65384615384616	12.937079428245372	5.093327416804656
YDR298C	102.38709677419355	8.99139373458434	6.630203513595512
YDR299W	47.6875	8.13274946890968	3.0880632424991066
YDR300C	82.34375	12.629291664084247	5.332271719518444
YDR301W	29.261083743842363	5.910706245841983	1.8948377907218399
YDR302W	48.0	10.362190888031353	3.1082995678103718
YDR303C	48.92424242424242	8.708705140445657	3.1681500329733874
YDR304C	193.72727272727272	20.42099521214736	12.545049960234664
YDR305C	23.972972972972972	5.7032470599674205	1.5523996152296171
YDR306C	22.197183098591548	4.689257383515339	1.4374061381658292
YDR307W	25.86868686868687	5.033857742159107	1.675158921120026
YDR308C	35.476190476190474	4.843749039938461	2.2973047400979434
YDR309C	43.96491228070175	7.842113673440851	2.847002455019295
YDR310C	35.069182389937104	6.75813574104364	2.2709484263771795
YDR311W	30.260416666666668	5.836806610083015	1.959550834307537
YDR312W	32.911764705882355	7.963977282285879	2.1312421668993915
YDR313C	27.3953488372093	6.27974648746618	1.7740198114731678
YDR314C	16.398058252427184	4.411081868598149	1.0618766120614318
YDR315C	12.714285714285714	3.965003701814248	0.823329349806914
YDR316W	14.228571428571428	4.724807882211668	0.9213888004580745
YDR317W	5.064516129032258	2.839250465290729	0.3279590269799922
YDR318W	14.64406779661017	4.6303448589241984	0.9482947833997745
YDR319C	26.26829268292683	5.617047223603795	1.7010358915303714
YDR320C	21.67	6.141521214510523	1.4032677423843911
YDR320C-A	85.5	10.66927051551948	5.536658605162225
YDR320W-B	2.1666666666666665	0.752772652709081	0.14030518882477372
YDR321W	211.33333333333334	23.85247316716814	13.685152263831776
YDR322C-A	54.642857142857146	8.915044698599216	3.5384660258555574
YDR322W	30.745454545454546	7.643002565450846	1.9909600640785374
YDR323C	11.480519480519481	3.0331952477214075	0.7434352862403596
YDR324C	57.26724137931034	10.236641567658197	3.708411283937554
YDR325W	26.825806451612902	5.999078270215009	1.7371383874940223
YDR326C	48.562790697674416	11.441215527047893	3.1447437778593113
YDR327W	0.4375	0.7274384280931732	0.02833085543577162
YDR328C	127.72413793103448	21.010025755957788	8.270935056874725
YDR329C	32.166666666666664	7.824189972000217	2.0829924187062563
YDR330W	20.56	4.719825924412546	1.331388314878776
YDR331W	51.540983606557376	9.060120989795156	3.337600355599662
YDR332W	12.689320388349515	3.9183558131820906	0.8217126891440445
YDR333C	43.77777777777778	8.409310964842888	2.8348843280492746
YDR334W	34.16299559471366	7.69868658002796	2.212267175878252
YDR335W	33.868852459016395	6.432597470258484	2.1932195720957064
YDR336W	20.680851063829788	5.048057667704107	1.339214175492767
YDR337W	35.86046511627907	7.63632108927565	2.322188921300191
YDR338C	19.096153846153847	4.3700641633316515	1.2365951405591744
YDR339C	71.64285714285714	11.343832671656424	4.639322122788397
YDR340W	0.4666666666666667	0.7432233529572064	0.030219579131489725
YDR341C	232.73626373626374	26.601518404797524	15.07112558302561
YDR342C	0.6470588235294118	2.5852414566836375	0.0419010971150908
YDR343C	1.1294117647058823	1.2797715132203957	0.07313646041906759
YDR344C	4.636363636363637	1.7333000329801547	0.3002334809816837
YDR345C	206.63529411764705	69.15886595004142	13.380924904171904
YDR346C	166.15277777777777	15.926468112593923	10.759429319940821
YDR347W	55.916666666666664	6.791212511465572	3.6209531423624295
YDR348C	38.61333333333334	6.590109980079965	2.5004543189941217
YDR349C	46.48314606741573	8.03983316136055	3.0100738089961396
YDR350C	21.313725490196077	5.326898661476568	1.3801967443667786
YDR351W	28.635658914728683	6.9865249593594045	1.8543376297628416
YDR352W	41.1063829787234	11.491460047533202	2.661894842646116
YDR353W	316.7291666666667	45.24060480027907	20.510190247144568
YDR354C-A	0.2857142857142857	0.4879500364742666	0.018501783141728404
YDR354W	45.1578947368421	9.687601563862458	2.9242555144531788
YDR355C	0.0	0.0	0.0
YDR356W	21.843971631205672	4.909587832486933	1.414533491261221
YDR357C	40.72222222222222	6.9180544320049275	2.6370180361169013
YDR358W	18.313253012048193	4.5503355835596455	1.1858974254698207
YDR359C	25.476190476190474	6.524278507671338	1.6497423301374494
YDR360W	0.3333333333333333	0.48304589153964794	0.021585413665349804
YDR361C	88.23809523809524	14.374451461533296	5.713967360270456
YDR362C	17.37	4.730419504321863	1.1248159061013785
YDR363W	17.38235294117647	4.806803051412221	1.125615836137212
YDR363W-A	173.15384615384616	15.889441745208009	11.212792190931326
YDR364C	26.720588235294116	5.457695069322787	1.7303248513209086
YDR365C	97.38297872340425	14.27540661566434	6.306155639125919
YDR366C	0.8421052631578947	1.3442535266309137	0.05453157136509424
YDR367W	56.68421052631579	10.19566750371807	3.6706563975129063
YDR368W	93.28260869565217	13.229030439787019	6.040631089435827
YDR369C	10.265625	3.3590502383764687	0.6647632864750698
YDR370C	28.28787878787879	7.534056321929422	1.8318166960549132
YDR371C-A	0.0	0.0	0.0
YDR371W	18.736842105263158	5.1364538248422775	1.2133274628733468
YDR372C	100.68627450980392	10.22054831421178	6.52006465715125
YDR373W	70.71428571428571	9.152442065765605	4.57919132757778
YDR374C	0.5652173913043478	1.0467340511863763	0.03660135360646271
YDR374W-A	35.61538461538461	7.974317750738529	2.3063184293208367
YDR375C	24.205882352941178	4.440515041827789	1.5674819511690787
YDR376W	27.635135135135137	6.9154865404451025	1.7895474707692036
YDR377W	102.6	25.458088807180435	6.643990326194669
YDR378C	152.46153846153845	21.697217120387368	9.87283612724384
YDR379C-A	12.333333333333334	2.8709622502610936	0.7986603056179428
YDR379W	16.827814569536425	5.128692607158246	1.0897060157017324
YDR380W	15.642105263157895	4.540399714041693	1.0129239381066257
YDR381C-A	18.692307692307693	4.1450619369966555	1.2104435816953854
YDR381W	276.7916666666667	65.00832828552718	17.923987872364847
YDR382W	2454.5625	528.6938583276084	158.94824078986554
YDR383C	15.657142857142857	4.297351148179109	1.0138977161667166
YDR384C	108.51219512195122	28.436879181108747	7.026841858327412
YDR385W	206.15873015873015	462.95332659262164	13.35006441359825
YDR386W	16.30851063829787	4.593184749718533	1.0560778451802526
YDR387C	16.518072289156628	4.5968213985666555	1.0696482699467922
YDR388W	103.34722222222223	25.62522949246448	6.692377628494496
YDR389W	46.48979591836735	8.68016449314323	3.0105044283469504
YDR390C	33.126315789473686	6.482779324607348	2.145135688574395
YDR391C	21.323529411764707	4.168573538705247	1.3808316094745832
YDR392W	21.08	6.517918786401259	1.3650615601967218
YDR393W	22.941176470588236	3.788759309156716	1.4855843522623102
YDR394W	110.171875	18.930578846833782	7.134316488486632
YDR395W	102.37588652482269	14.060349013699177	6.629477579985626
YDR396W	1.32	2.0355179521029365	0.08547823811478523
YDR397C	75.5	16.43715303816327	4.8890961952017316
YDR398W	59.03125	10.626137709985644	3.8226418512980422
YDR399W	174.87878787878788	23.65211086742258	11.324492932975794
YDR400W	43.8235294117647	8.680336127945603	2.8378470318856945
YDR401W	2.7142857142857144	2.4923162342769047	0.17576693984641986
YDR402C	0.5205479452054794	0.728575265712623	0.03370872818972435
YDR403W	1.8	1.8650686348384682	0.11656123379288895
YDR404C	85.04	14.287173734974084	5.506870734304043
YDR405W	19.512820512820515	6.382013355277202	1.2635769076408618
YDR406W,YDR406W-A	9.186721991701244	4.527047193615579	0.5948975832583129
YDR407C	33.84455958549223	6.617266235782965	2.191646456923289
YDR408C	74.5625	11.350536437514961	4.828387219267935
YDR409W	15.103703703703705	4.119980571744645	0.9780590769699612
YDR410C	48.833333333333336	6.830603403590555	3.1622631019737466
YDR411C	37.568627450980394	8.98499839056365	2.432803093106484
YDR412W	39.857142857142854	5.053495337491705	2.5809987482711123
YDR413C	0.03571428571428571	0.1889822365046136	0.0023127228927160505
YDR414C	27.962962962962962	7.184792542961476	1.8107763685932337
YDR415C	20.75	4.9073229139540215	1.3436920006680253
YDR416W	24.25581395348837	5.4274750543062185	1.5707153339274311
YDR417C	0.05555555555555555	0.23570226039551584	0.0035975689442249675
YDR418W	2100.3333333333335	466.66184262516987	136.00969150536915
YDR419W	16.819148936170212	5.808711970116358	1.0891448618590862
YDR420W	9.625925925925927	7.066655171329487	0.6233387790693794
YDR421W	14.02112676056338	4.124770889591228	0.9079554635431999
YDR422C	32.90983606557377	7.629871805905806	2.1311172754027736
YDR423C	29.75409836065574	7.5887103377427705	1.926763564062782
YDR424C	48.59090909090909	8.984956161798303	3.146564619308038
YDR425W	13.32258064516129	3.695359282181358	0.8627202429473679
YDR426C	1.9444444444444444	1.3048426644944469	0.12591491304787386
YDR427W	134.5593220338983	12.834854466943103	8.71355588589214
YDR428C	31.05128205128205	6.652853435887958	2.010764303749124
YDR429C	265.3414634146341	40.180598400283664	17.182515751122477
YDR430C	33.9527027027027	7.529835856103147	2.1986493986834343
YDR431W	0.26666666666666666	0.45773770821706344	0.017268330932279845
YDR432W,YDR433W	229.32258064516128	69.43773580616546	14.850068298094042
YDR434W	57.525	7.768770653607587	3.725102763297743
YDR435C	22.408163265306122	5.593591449696915	1.4510684206869848
YDR436W	10.216981132075471	3.3323942972015725	0.661613292440769
YDR437W	16.428571428571427	3.6547425158474383	1.0638525306493831
YDR438W	13.581818181818182	3.3976620997544393	0.8795074913463439
YDR439W	4.961538461538462	2.2748543453613355	0.3212905803265529
YDR440W	24.103448275862068	4.673115794300913	1.560848705387536
YDR441C	50.2962962962963	8.080436083123688	3.2569990841716705
YDR442W	0.0	0.0	0.0
YDR443C	16.5962441314554	4.531481595411447	1.0747103846057968
YDR444W	20.436893203883496	5.428085826825581	1.323416381521204
YDR445C,tK(CUU)D2	0.55	0.998683343734455	0.035615932547827175
YDR446W	0.17777777777777778	0.3866457674602808	0.011512220621519896
YDR447C	1405.6944444444443	209.31013482314353	91.02748821125223
YDR448W	32.50769230769231	6.4906737827321255	2.1050759573023448
YDR449C	56.833333333333336	9.29612546806188	3.680313029942142
YDR450W	1657.5348837209303	396.2784824576206	107.33572838959131
YDR451C	42.54716981132076	7.996552232382716	2.755194782001725
YDR452W	62.693069306930695	10.559112248913182	4.059767504821632
YDR453C	7.724137931034483	3.5546403447178125	0.5001861373487955
YDR454C	304.9642857142857	31.527157185696893	19.748340780902357
YDR455C	0.0	0.0	0.0
YDR456W	41.705263157894734	8.894025826853362	2.700676071856292
YDR457W	72.25714285714285	12.602917830102305	4.679100956543113
YDR458C	29.161616161616163	5.52121524390528	1.8883966439959057
YDR459C	23.517857142857142	4.939602749682946	1.522928024853519
YDR460W	22.291666666666668	5.531181757202133	1.4435245388702682
YDR461C-A	28.75	4.6343578548999345	1.8617419286364207
YDR461W	428.6	23.564804263986574	27.75452489090678
YDR462W	36.09090909090909	4.809802400743622	2.33711160685742
YDR463W	39.06410256410256	9.300662933486569	2.529644439935417
YDR464C-A	0.0	0.0	0.0
YDR464W	22.948837209302326	5.951689153659373	1.4860804329046875
YDR465C	54.16393442622951	8.195893947314618	3.5074527909991358
YDR466W	18.51492537313433	5.357497837339341	1.1989569694865567
YDR467C	3.6875	3.927997793617846	0.23878863867293224
YDR468C	36.484848484848484	6.978185706727485	2.3626216411891967
YDR469W	40.46153846153846	5.63723882219492	2.620137135686307
YDR470C	23.0	4.837913331737704	1.4893935429091365
YDR471W	932.5641025641025	138.30892098787885	60.38934576990557
YDR472W	38.785714285714285	6.501540959126964	2.511617061489631
YDR473C	9.471428571428572	3.3219578153113374	0.6133341111482966
YDR475C	14.022900763358779	4.503785841429512	0.9080703412957465
YDR476C	43.0	7.004462863060949	2.784518362830125
YDR477W	50.34736842105263	12.464219787696841	3.260306322990572
YDR478W	16.724137931034484	3.5344887660648223	1.0829923063132403
YDR479C	18.08433734939759	4.81158363281147	1.171073707651448
YDR480W	16.916666666666668	5.052209684389143	1.0954597435165025
YDR481C	187.90588235294118	30.482478780523106	12.168078602222367
YDR482C	20.45	6.786015030929418	1.3242651283692106
YDR483W	223.24242424242425	21.270463888515316	14.45634022478473
YDR484W	21.427083333333332	5.957295026695231	1.3875373721757671
YDR485C	16.789915966386555	3.819827730563724	1.0872518446227457
YDR486C	38.294117647058826	5.0604192649675666	2.4797831110840103
YDR487C	155.03225806451613	16.527721905872248	10.039306265387532
YDR488C	14.15	5.0141571726361684	0.9163008100940992
YDR489W	18.75	5.859299902619528	1.2141795186759266
YDR490C	16.695652173913043	5.522162545253568	1.0811476757601295
YDR491C	0.2916666666666667	0.4643056214875365	0.01888723695718108
YDR492W	38.48936170212766	6.583485070285743	2.4924263821670936
YDR493W	24.88888888888889	7.053483819144132	1.6117108870127854
YDR494W	32.55555555555556	6.946335172380039	2.108175401315831
YDR495C	12.701986754966887	3.1343148150470457	0.8225329154332635
YDR496C	92.27551020408163	14.22628655406784	5.975415176808927
YDR497C	138.68965517241378	19.227106800718172	8.981020734003817
YDR498C	26.140350877192983	6.269081148471064	1.6927508611248006
YDR499W	15.241071428571429	2.9962304717589796	0.9869544944665747
YDR500C	1476.25	172.5712569047274	95.59640077041794
YDR501W	8.73076923076923	3.8161416460788065	0.5653717963885853
YDR502C	163.2280701754386	26.588140175555488	10.570036249600767
YDR503C	23.121951219512194	5.532608435228449	1.4972906454696304
YDR504C,YDR505C	38.40689655172414	8.807743240817624	2.4870862490137875
YDR506C	8.252747252747254	3.104095526141074	0.5344168899783859
YDR507C	50.16374269005848	10.276591104709867	3.2484154109012393
YDR508C	172.32323232323233	20.745704390788106	11.159004761541444
YDR509W	0.11764705882352941	0.3321055820775357	0.0076183812936528724
YDR510C-A	0.2	0.4472135954999579	0.012951248199209885
YDR510W	318.3333333333333	26.58051559928455	20.61407005040906
YDR511W	29.8	6.794734803701435	1.9297359816822726
YDR512C	22.821428571428573	22.94123502669951	1.4778299284455565
YDR513W	121.66666666666667	17.252053017926105	7.878675987852679
YDR514C	16.13888888888889	4.756923954469652	1.045093778297353
YDR515W	23.62686567164179	5.493345342998205	1.5299870074141229
YDR516C	36.56	7.119140549403572	2.367488170815567
YDR517W	51.43636363636364	11.474228185717433	3.3308255595967964
YDR518W	49.116883116883116	9.348478663135836	3.1806247200916737
YDR519W	89.75	14.696490809212357	5.811872629395435
YDR520C	18.17391304347826	4.577329470345297	1.1768742928847242
YDR521W	0.0	0.0	0.0
YDR522C	0.0	0.0	0.0
YDR523C	1.5616438356164384	1.1053694878720044	0.10112618456917306
YDR524C	37.0	5.5766111169146235	2.3959809168538286
YDR524C-A	4.166666666666667	1.6020819787597218	0.2698176708168726
YDR524C-B	3918.9	775.2486984474365	253.77323283941806
YDR524W-C	0.0	0.0	0.0
YDR525W	0.625	1.0878112581387147	0.04047265062253089
YDR525W-A	61.0	9.283416299068906	3.950130700759014
YDR526C	0.30434782608695654	0.4704719688969647	0.019708421172710693
YDR527W	41.484848484848484	7.76826368926292	2.686402846169444
YDR528W	34.42857142857143	7.0292345421708555	2.229464868578273
YDR529C	81.94736842105263	8.05863018557349	5.306603538465733
YDR530C	22.645833333333332	5.894424279660608	1.4664590408897025
YDR531W	65.23636363636363	10.288367462843901	4.224461685342278
YDR532C	12.403508771929825	3.673552431730311	0.8032046032317007
YDR533C	12.6	3.7432291815867167	0.8159286365502226
YDR534C	5.0886075949367084	3.3134917418836767	0.3295190997520489
YDR535C	0.9459459459459459	0.9112246322012647	0.06125590364491161
YDR536W	0.15294117647058825	0.3620668957178907	0.009903895681748735
YDR537C	0.5666666666666667	0.5040069329937308	0.03669520323109467
YDR538W	23.194444444444443	5.418589402336285	1.5019850342139238
YDR539W	29.093333333333334	6.643780536698953	1.883974904711731
YDR540C	6.925925925925926	4.278083017192899	0.44849692838004596
YDR541C	15.372549019607844	4.573667168973822	0.9954684890373086
YDR542W	0.0	0.0	0.0
YDR543C	1.0	0.0	0.06475624099604942
YDR544C	1.0	0.0	0.06475624099604942
YDR545C-A	0.0	0.0	0.0
YDR545W	0.01486988847583643	0.12125771934339136	0.0009629180817256418
YEL001C	166.0	27.834331319433563	10.749536005344202
YEL002C	172.328125	16.976224913142115	11.159321592897328
YEL003W	99.66666666666667	14.311999627352332	6.454038685939593
YEL004W	12.372549019607844	4.0445557694942265	0.8011997660491604
YEL005C	12.761904761904763	4.136745060796658	0.8264129803305355
YEL006W	39.7	5.946187253790689	2.570822767543162
YEL007W	48.94	13.908663095024957	3.169170434346658
YEL008C-A	3.0	0.816496580927726	0.19426872298814823
YEL008W	0.7368421052631579	0.6533762964749499	0.04771512494445746
YEL009C	607.6666666666666	68.82628066784596	39.35020911193269
YEL009C-A	1.6	1.187655806953123	0.10360998559367908
YEL010W	0.0	0.0	0.0
YEL011W	4.609523809523809	2.0451407610726293	0.2984954346865516
YEL012W	16.17948717948718	4.394205483970638	1.0477227709873635
YEL013W	95.95348837209302	14.315690262369415	6.213587217434881
YEL014C	0.13333333333333333	0.35186577527449836	0.008634165466139923
YEL015W	53.76829268292683	9.381224722603935	3.4818325189217303
YEL016C	19.027027027027028	4.742616389550985	1.2321187476005078
YEL017C-A	1027.0	120.28632507479807	66.50465950294274
YEL017W	35.82	9.272936263060124	2.3195685524784904
YEL018C-A	0.0	0.0	0.0
YEL018W	20.642857142857142	5.064565705366267	1.3367538319898773
YEL019C	9.275	3.0549455490552213	0.6006141352383584
YEL020C	13.404761904761905	3.7963807990694667	0.8680419923994244
YEL020C-B	2.3333333333333335	1.1180339887498947	0.15109789565744863
YEL020W-A	71.46153846153847	9.207020732529644	4.627580606563839
YEL021W	0.05	0.22072142786315224	0.0032378120498024712
YEL022W	57.945205479452056	10.343491164782478	3.7523136905930006
YEL023C	8.196078431372548	3.2244094268878856	0.5307472301244834
YEL024W	34.6875	8.30249670959906	2.246232109550464
YEL025C	18.95505617977528	4.875651745185338	1.227458186071184
YEL026W	624.8947368421053	58.11281627321704	40.465834176110256
YEL027W	1012.9166666666666	48.11843781723401	65.59267577558172
YEL028W	8.347826086956522	2.4235341521342884	0.5405738378800647
YEL029C	29.91304347826087	5.780527030783888	1.9370562524035653
YEL030C-A	0.13333333333333333	0.3518657752744984	0.008634165466139923
YEL030W	6.739583333333333	3.0061158421026204	0.43643008254629134
YEL031W	197.94505494505495	28.26213625289275	12.81817768199822
YEL032C-A	0.0	0.0	0.0
YEL032W	49.737931034482756	8.055381818710444	3.2208414487138506
YEL033W	813.2380952380952	969.3188796656085	52.66224208240628
YEL034C-A	0.0	0.0	0.0
YEL034W	2097.521739130435	442.7304607428375	135.82762323358313
YEL035C	0.08	0.27688746209726917	0.005180499279683953
YEL036C	50.52	12.182575061748445	3.2714852951204167
YEL037C	96.7457627118644	25.065839661633586	6.264891925516102
YEL038W	50.911764705882355	6.292697292551604	3.2968545048282807
YEL039C	3.6470588235294117	1.9345922202943775	0.23616982010323903
YEL040W	290.98571428571427	43.96820091283459	18.843141040693293
YEL041W	4.04054054054054	2.063639484743274	0.26165021699755103
YEL042W	115.1038961038961	20.946413093003486	7.453695635688129
YEL043W	28.60839160839161	7.124679350368192	1.852571901502365
YEL044W	52.84	17.374982014379185	3.421719774231251
YEL045C	39.23809523809524	100.23617349136227	2.5409115514640344
YEL046C	414.13793103448273	41.9441768853753	26.818015667674256
YEL047C	104.94285714285714	16.906293926438227	6.7957049479568425
YEL048C	42.13636363636363	6.805428187399587	2.7285925183335364
YEL049W	0.7222222222222222	0.6691131580686883	0.04676839627492458
YEL050C	34.898305084745765	5.868369083350329	2.2598830544214534
YEL050W-A	0.6666666666666666	1.0	0.04317082733069961
YEL051W	280.13157894736844	27.884095101001705	18.140268036919633
YEL052W	33.78947368421053	7.744788853543066	2.1880793010244064
YEL053C	25.09090909090909	5.57771689595987	1.6247929559008762
YEL053W-A	0.17647058823529413	0.3929526239966879	0.01142757194047931
YEL054C	1533.8333333333333	340.5253826543392	99.32528098110713
YEL055C	87.0326797385621	12.276645725594504	5.6359091836823145
YEL056W	43.18333333333333	10.380052033876742	2.796390340346067
YEL057C	2.0	1.2366938848016846	0.12951248199209883
YEL058W	77.53012048192771	13.546070755467664	5.020559166380457
YEL059C-A	8.0	2.5690465157330253	0.5180499279683953
YEL059W	0.4	0.50709255283711	0.02590249639841977
YEL060C	49.33684210526316	9.846276460387372	3.194868437352459
YEL061C	27.466666666666665	5.1248397148504345	1.7786380860248239
YEL062W	16.130434782608695	5.331262537940446	1.0445463221536666
YEL063C	68.2840909090909	9.42111697948103	4.4218210471052375
YEL064C	15.125	4.506450775449488	0.9794381450652475
YEL065W	136.9787234042553	23.35604672847885	8.870227224097151
YEL066W	36.629629629629626	9.892297501467992	2.3719971238923283
YEL067C	4.413793103448276	3.4384095303675166	0.2858206499135974
YEL068C	31.25	4.568004670166906	2.023632531126544
YEL069C	0.07142857142857142	0.2590861737702312	0.004625445785432101
YEL070W	0.30666666666666664	0.6361483197216549	0.01985858057212182
YEL071W	405.1081081081081	44.18906068296707	26.23327827810229
YEL072W	16.441176470588236	4.900161880260989	1.0646687857879888
YEL073C	2.4375	0.963932916061417	0.15784333742787046
YEL074W	1.1875	0.9810708435174292	0.07689803618280867
YEL075C	0.0	0.0	0.0
YEL075W-A	0.0	0.0	0.0
YEL076C,YEL076C-A	0.0	0.0	0.0
YEL077C	1.0628272251308901	2.1216255849285264	0.06882469592773839
YEL077W-A	0.0	0.0	0.0
YER001W	61.58771929824562	9.037592485734704	3.9881891932742364
YER002W	45.23529411764706	6.120303139300705	2.929267607409529
YER003C	139.8695652173913	25.423421949684766	9.057427273230044
YER004W	73.44117647058823	21.821856122579977	4.755774522562805
YER005W	31.617021276595743	7.344233906743563	2.047399449364456
YER006C-A	0.6	0.7367883976130072	0.03885374459762965
YER006W	131.84615384615384	17.788130380047885	8.537861312863745
YER007C-A	121.03125	20.244448661618407	7.837528793053105
YER007W	8.025974025974026	2.919868535135506	0.519731908254007
YER008C	32.685	7.972677904244234	2.1165577369558752
YER009W	546.7777777777778	56.65847691683875	35.40727354906213
YER010C	33.114285714285714	7.790535089118712	2.1443566661263223
YER011W	45.76315789473684	19.740799034358666	2.9634500813718403
YER012W	162.89655172413794	19.45020166547345	10.548568360873706
YER013W	18.818713450292396	5.784045051569249	1.218629143422731
YER014C-A	0.6041666666666666	0.9165054661613024	0.039123562268446516
YER014W	24.753086419753085	5.478436967323644	1.6029168295935687
YER015W	4.864864864864865	3.6593255376726725	0.31503036160240255
YER016W	35.09803921568628	7.046289525589435	2.272817085939774
YER017C	42.3421052631579	9.57857948284481	2.7419155727011453
YER018C	17.393939393939394	6.763594615381095	1.1263661312646172
YER019C-A	318.0	51.22824741617981	20.592484636743716
YER019W	29.929577464788732	10.247402379783823	1.9381269312197886
YER020W	30.34328358208955	7.262506952598707	1.9649169842532606
YER021W	156.76923076923077	21.376600313404392	10.151786088457595
YER022W	26.116504854368934	6.605554660289645	1.691206682324009
YER023C-A	0.3	0.48304589153964794	0.019426872298814825
YER023W	235.09302325581396	31.10796403425638	15.223740470443339
YER024W	7.130434782608695	4.452221764658746	0.4617401531892219
YER025W	264.75949367088606	33.639954567895714	17.14482957814392
YER026C	117.41463414634147	18.212599498363897	7.603330345243461
YER027C	39.725806451612904	7.0737783046197125	2.57249389634306
YER028C	11.864406779661017	3.9368183684493423	0.7682943846988914
YER029C	28.137931034482758	4.650070183272464	1.8221066431991835
YER030W	86.91304347826087	10.900012691728476	5.628161989178382
YER031C	81.42424242424242	18.165954253476308	5.272727865344994
YER032W	20.389312977099237	5.64265692884801	1.3203352648889162
YER033C	6.726708074534161	2.9832607530178947	0.43559632918460567
YER034W	18.37037037037037	4.844887457200061	1.1895961308903893
YER035W	29.952380952380953	7.365298299975301	1.9396035993578609
YER036C	284.13186813186815	39.27261097938324	18.399311727404985
YER037W	18.145833333333332	4.811288071587631	1.1750559564074798
YER038C	12.115942028985508	4.638509623359826	0.7845828619231495
YER038W-A	4.368421052631579	2.165654284398173	0.2828825264564264
YER039C	4.45945945945946	2.008241278590058	0.28877783146886904
YER039C-A	5.7	1.888562063228706	0.3691105736774817
YER040W	20.458715596330276	6.891395749198369	1.3248295176255982
YER041W	11.052631578947368	3.1365448135630905	0.715726874166862
YER042W	67.92592592592592	9.53909335284554	4.39862762913906
YER043C	684.4776119402985	99.72862544728422	44.32419719520636
YER044C	62.59090909090909	12.061979190470444	4.05315199325273
YER044C-A	2.1538461538461537	1.5735188395635875	0.13947498060687566
YER045C	11.178082191780822	3.9311521697893586	0.7238505842846071
YER046W	15.0	4.626013402488151	0.9713436149407412
YER046W-A	0.375	0.806225774829855	0.02428359037351853
YER047C	10.388059701492537	3.267314658724454	0.6726916975112
YER048C	69.12068965517241	11.059769970335424	4.475996037123485
YER048W-A	94.78571428571429	12.837316826218135	6.137966557268398
YER049W	92.34375	9.874825115040345	5.979834129478938
YER050C	48.4	9.724629610048478	3.1342020642087918
YER051W	16.54794520547945	4.359029886627461	1.0715827277154477
YER052C	94.63291139240506	10.404852436994851	6.128071616284373
YER053C	14.4	3.5252337124327977	0.9324898703431116
YER053C-A	0.2	0.4472135954999579	0.012951248199209885
YER054C	2.097560975609756	1.8433045748045362	0.1358301640404939
YER055C	355.34090909090907	46.770564775154185	23.01054154484619
YER056C	222.1375	59.83622029752272	14.384789484259926
YER056C-A	721.5	476.7244515469105	46.721627878649656
YER057C	169.05263157894737	20.192060277386606	10.947212951542669
YER058W	16.0625	6.392378274163693	1.0401471209990436
YER059W	22.857142857142858	5.057275636779099	1.4801426513382725
YER060W	26.88607594936709	5.762360942806636	1.7410412136153035
YER060W-A	1.8354430379746836	1.8146863806661657	0.11885639170160969
YER061C	19.257575757575758	5.017846936564315	1.2470482167572547
YER062C	49.45945945945946	7.2172424504507635	3.202808676291093
YER063W	71.3125	11.425600852415146	4.617929436030774
YER064C	127.28	24.44992676714837	8.24217435397717
YER065C	7.204819277108434	3.106872932412983	0.46655701344141626
YER066C-A	0.48	0.714142842854285	0.031082995678103718
YER066W	4.814814814814815	3.0004747962362557	0.31178930849949715
YER067C-A	0.625	1.0246950765959597	0.04047265062253089
YER067W	15.125	4.684038577051255	0.9794381450652475
YER068C-A	0.5238095238095238	0.6015852075182383	0.03391993575983541
YER068W	38.01136363636363	6.7594026774489375	2.4614730242248326
YER069W	22.046511627906977	5.418228009916329	1.42764922009895
YER070W	214.37593984962405	36.52201525849593	13.882180024656849
YER071C	33.0	6.2360956446232345	2.1369559528696307
YER072W	930.1052631578947	77.90228547270834	60.230120572746586
YER073W	213.7948717948718	38.67660085735888	13.844552241668207
YER074W	1697.4186046511627	612.0034715338103	109.91844823396862
YER074W-A	70.47826086956522	14.637652460870134	4.563907245852005
YER075C	18.568345323741006	5.522090498542223	1.20241624468204
YER076C	9.28888888888889	3.314035045503937	0.6015135274744146
YER076W-A	1.8235294117647058	1.6292365588538338	0.11808491005161952
YER077C	14.388349514563107	4.194377678742823	0.9317354287004391
YER078C	23.80263157894737	6.322488406404777	1.541368946866492
YER078W-A	1.0	0.0	0.06475624099604942
YER079C-A	0.5	0.816496580927726	0.03237812049802471
YER079W	13.35483870967742	3.937413593521973	0.8648091539472407
YER080W	71.7127659574468	9.652702936879693	4.643849154833714
YER082C	50.855421686746986	10.05852693734426	3.2932059427027056
YER083C	61.04761904761905	10.209876569217318	3.9532143312826364
YER084W	1.0	1.3743685418725535	0.06475624099604942
YER084W-A	0.16	0.4725815626252608	0.010360998559367906
YER085C	0.2692307692307692	0.4523443208612048	0.017434372575859457
YER086W	120.74418604651163	18.596765086504334	7.818939610499735
YER087C-A	0.8888888888888888	1.8045526471705546	0.05756110310759948
YER087C-B	222.58333333333334	9.949493667640791	14.413659975037334
YER087W	16.593023255813954	5.382712867246172	1.074501812806541
YER088C	33.7	9.270895045759872	2.182285321566866
YER088C-A,YER089C	66.64634146341463	25.41719644923006	4.3157665493098785
YER088W-B	0.2857142857142857	0.4879500364742666	0.018501783141728404
YER090C-A	1.0	0.0	0.06475624099604942
YER090W	107.05263157894737	9.489495577520941	6.932326009787606
YER091C	394.6	43.70390805119569	25.5528126970411
YER091C-A	0.0	0.0	0.0
YER092W	53.27777777777778	9.285064259371262	3.450068617511744
YER093C	17.64485981308411	5.046734334700422	1.1426147943975822
YER093C-A	13.916666666666666	5.19963766853595	0.9011910205283543
YER094C	145.43333333333334	23.7264341644698	9.41771598219212
YER095W	35.93333333333333	9.47765734243251	2.3269075931247087
YER096W	1.736842105263158	1.279254168674144	0.11247136594050688
YER097W,YER098W	8.69767441860465	4.903131415169148	0.5632287007563368
YER099C	45.829787234042556	9.46232609727322	2.967764746925329
YER100W	57.432432432432435	6.340086489685825	3.7191084355839195
YER101C	11.875	2.9573690581379517	0.7689803618280868
YER102W	625.6	891.8167277316953	40.511504367128516
YER103W	16.291666666666668	4.7659243686528745	1.0549870928939717
YER104W	13.548387096774194	3.740220222370329	0.877342619946476
YER105C	61.71634615384615	9.631937721251735	3.996518584934069
YER106W	0.6666666666666666	0.7385489458759964	0.04317082733069961
YER107C	52.851851851851855	10.105868661901376	3.4224872556060193
YER107W-A	0.0	0.0	0.0
YER110C	257.622754491018	27.516395280533064	16.682681175886433
YER111C	20.621951219512194	4.906838208058204	1.335400042979507
YER112W	75.85714285714286	10.359158716429114	4.912223424128892
YER113C	39.632075471698116	8.224615170268557	2.5664242304189018
YER114C	35.37820512820513	8.348338021749772	2.290959577289723
YER115C	29.5	7.300431240433425	1.9103091093834579
YER116C	18.5609756097561	5.472882149689525	1.2019390097071612
YER117W	1515.0	370.02300368465467	98.10570510901486
YER118C	53.10909090909091	11.319718500741391	3.439145089990188
YER119C	19.104477611940297	5.348843908955465	1.2371341563424365
YER119C-A	0.6111111111111112	1.9140007034508784	0.039573258386474644
YER120W	182.22222222222223	33.87971252290847	11.800026137057895
YER121W	1.2352941176470589	1.393261092038472	0.07999300358335516
YER122C	103.10810810810811	17.71893775811134	6.6768934972953655
YER123W	34.8974358974359	7.948845776850196	2.259826769118545
YER124C	175.32558139534885	19.501096114270158	11.353425601609688
YER125W	114.72727272727273	20.837066332219923	7.429306921546761
YER126C	106.84615384615384	16.033744779680106	6.91895528796251
YER127W	52.528301886792455	8.63268336387695	3.4015353760943694
YER128W	10.733333333333333	3.685323485856065	0.6950503200242637
YER129W	32.251461988304094	7.840388321153981	2.088483444989547
YER130C	33.0	7.219631356452825	2.1369559528696307
YER131W	1310.4444444444443	193.98824167587253	84.85945625637852
YER132C	21.330798479087452	5.484962278088955	1.3813023269499514
YER133W	193.68493150684932	30.770149997977278	12.54230810196086
YER133W-A	0.0	0.0	0.0
YER134C	40.03846153846154	8.378452216159115	2.592740264495671
YER135C	0.9473684210526315	1.1290942392774796	0.06134801778573103
YER136W	153.955223880597	16.717286313619866	9.969561580212682
YER137C	9.954545454545455	2.6988052511342464	0.6446189444606737
YER137W-A	0.6666666666666666	0.6172133998483675	0.04317082733069961
YER138W-A	31.8	43.614217865278746	2.0592484636743715
YER139C	16.91176470588235	5.059450485545467	1.0951423109626002
YER140W	23.03614457831325	4.912517071608221	1.4917341299330902
YER141W	44.6986301369863	8.795018999895541	2.8945152653439625
YER142C	18.022727272727273	3.5730817677795876	1.1670840706787997
YER143W	26.078125	7.454208755770337	1.6887213472251013
YER144C	18.35	4.930866595047089	1.1882770222775068
YER145C	206.03333333333333	30.371689910549907	13.341944186552716
YER145C-A	0.14285714285714285	0.35856858280031806	0.009250891570864202
YER146W	130.92857142857142	27.689110010739103	8.478442124697041
YER147C	13.870967741935484	4.311828539917116	0.8982317299452016
YER147C-A	0.0	0.0	0.0
YER148W	141.63888888888889	17.330654554908968	9.172002023301555
YER148W-A	2.5	9.655165571973491	0.16189060249012355
YER149C	28.634920634920636	5.745409352050717	1.854289821537669
YER150W	6.909090909090909	3.8285778897664677	0.447406755972705
YER151C	47.720588235294116	10.130036873517465	3.090205912237946
YER152C	44.84848484848485	11.534886781135437	2.9042192931561557
YER152W-A	0.03571428571428571	0.1889822365046136	0.0023127228927160505
YER153C	17.263157894736842	6.619725684388864	1.117897212984432
YER154W	45.083333333333336	13.716613292864558	2.9194271982385613
YER155C	82.96307692307693	15.912720756091595	5.372377003004556
YER156C	86.54	15.737917296018763	5.604005095798117
YER157W	34.9	6.33039884840062	2.2599928107621245
YER158C	4.5	2.3047266011139698	0.29140308448222235
YER158W-A	8.0	0.8164965809277261	0.5180499279683953
YER159C	61.57142857142857	8.065800819332377	3.9871342670424714
YER161C	34.42	7.556832291755209	2.228909815084021
YER162C	7.035398230088496	3.195781827938596	0.45558594329079016
YER163C	31.676470588235293	4.752801969335014	2.0512491633160357
YER164W	40.2	7.745141355189856	2.6032008880411865
YER165C-A	0.17647058823529413	0.39295262399668784	0.01142757194047931
YER165W	628.5813953488372	80.7190428900697	40.70456832284231
YER166W	52.863829787234046	9.460589091267504	3.4232629016762637
YER167W	31.8503937007874	5.4541068553706635	2.062511770307243
YER168C	46.08536585365854	8.987235419292336	2.9843150576106185
YER169W	19.54621848739496	4.761690162756916	1.2657396349311845
YER170W	15.454545454545455	4.330783049078056	1.0007782699389456
YER171W	32.21551724137931	5.77521847429057	2.0861557982951435
YER172C	28.175925925925927	6.742722764990248	1.8245670495460962
YER172C-A	0.0	0.0	0.0
YER173W	14.969696969696969	4.525335809964814	0.9693813046075276
YER174C	45.52777777777778	10.266411561456437	2.9482077497923607
YER175C	13.177777777777777	3.903896007888023	0.8533433535701623
YER175W-A	3.125	1.3562026818605373	0.2023632531126544
YER176W	26.267857142857142	5.836569838224813	1.7010076875926552
YER177W	603.8	64.20607847252872	39.09981831341464
YER178W	451.3492063492063	54.20545107993581	29.22767797972484
YER179W	1.3888888888888888	0.8777472595071584	0.08993922360562419
YER180C	26.975	5.9203581838974095	1.746799600868433
YER180C-A	28.0	4.0	1.8131747478893836
YER181C	2.125	1.1474609652039003	0.137607012116605
YER182W	18.916666666666668	4.741157182436733	1.2249722255086015
YER183C	41.96774193548387	8.272379226348132	2.717673210834203
YER184C	9.210084033613445	3.5816716804834035	0.596410421274539
YER185W	2.8222222222222224	1.5708840720042863	0.18275650236662835
YER186C	36.32608695652174	7.287902755254649	2.352340841399969
YER187W	2.619047619047619	1.321975433818287	0.16959967879917706
YER188C-A	0.0	0.0	0.0
YER188W	3.9166666666666665	1.9621416870348585	0.25362861056786024
YER189W,YER190W	0.13805970149253732	0.7834710797163931	0.00894022730169339
YER190C-A	0.0	0.0	0.0
YER190C-B	0.0	0.0	0.0
YFL001W	27.87878787878788	7.063481711788733	1.805325506556529
YFL002C	35.51648351648352	7.978251879484818	2.299913965925623
YFL003C	1.6030534351145038	1.8342023599163546	0.10380771457381967
YFL004W	181.93548387096774	21.92883609792124	11.78145803928125
YFL005W	153.78125	23.569710435217477	9.958295685673724
YFL007W	57.46417445482866	9.877031121216051	3.721163929635911
YFL008W	29.065573770491802	6.59304208444177	1.88217729977042
YFL009W	34.52991452991453	13.697830591873531	2.236027466872134
YFL010C	101.48387096774194	26.40816914989493	6.5717140055990795
YFL010W-A	0.21428571428571427	0.4258153136263201	0.013876337356296302
YFL011W	0.3170731707317073	0.541558080979107	0.020532466657283963
YFL012W	0.5454545454545454	0.7385489458759964	0.035321585997845135
YFL012W-A	0.05555555555555555	0.23570226039551584	0.0035975689442249675
YFL013C	25.155339805825243	5.289199653221202	1.6289652468035343
YFL013W-A	0.0	0.0	0.0
YFL014W	4.5625	1.8962682651284688	0.2954503495444754
YFL015C	0.0	0.0	0.0
YFL015W-A	0.0	0.0	0.0
YFL016C	41.11842105263158	10.723142705088105	2.6626743830612423
YFL017C	53.791666666666664	19.442175505992047	3.483346130245825
YFL017W-A	49.36363636363637	6.233341435742586	3.196603532804985
YFL018C	147.37333333333333	22.302450073462314	9.543343089724457
YFL019C	1.0	0.0	0.06475624099604942
YFL020C	1.1666666666666667	1.2947859237091257	0.07554894782872432
YFL021C-A	0.47619047619047616	0.8035923987456073	0.030836305236214005
YFL021W	16.039473684210527	6.298022524514995	1.0386560233445294
YFL022C	186.98666666666668	25.164052725059005	12.108553649714628
YFL023W	19.789915966386555	5.6925076383978155	1.281520567610894
YFL024C	21.338709677419356	6.939795803999308	1.3818146264156999
YFL025C	21.2987012987013	5.0437690416481695	1.379223834201572
YFL026W	362.1875	41.21291021335387	23.453901035756648
YFL027C	24.5	5.859660095803865	1.5865279044032108
YFL028C	33.76744186046512	7.002847071701231	2.1866526029363667
YFL029C	13.818181818181818	3.662072420197942	0.89481351194541
YFL030W	2.789473684210526	1.4968638895234927	0.18063583014687465
YFL031C-A	0.0	0.0	0.0
YFL031W,YFL032W	632.031746031746	340.9649479787152	40.92800006318565
YFL033C	12.705660377358491	5.199446907296517	0.8227708054101827
YFL034C-A	287.1470588235294	42.58690391454556	18.59456414248325
YFL034C-B	27.979166666666668	5.183811065530896	1.8118256595352993
YFL034W	21.509316770186334	4.70653536641121	1.3928625004305535
YFL036W	30.826732673267326	7.372442854954788	1.9962233301108896
YFL037W	231.83823529411765	45.795655889307554	15.012972636804692
YFL038C	266.61290322580646	39.60528367053637	17.264849413946724
YFL039C	1414.0140845070423	171.3458901885512	91.56623682814622
YFL040W	0.09876543209876543	0.3002056908023621	0.006395678123066608
YFL041W	45.18279569892473	8.34571777276167	2.9258680071548344
YFL041W-A	9.0	1.58113883008419	0.5828061689644447
YFL042C	14.861386138613861	4.377281583289558	0.9623675023274275
YFL044C	36.13333333333333	5.268258294213129	2.339858841323919
YFL045C	504.63157894736844	71.28451598391594	32.67804414053273
YFL046W	21.516129032258064	6.185310381551521	1.3933036369149987
YFL047W	35.1588785046729	7.142946821615039	2.2767568095994197
YFL048C	83.77272727272727	11.66822833370827	5.424806916169048
YFL049W	21.0752688172043	5.695605779782427	1.3647551865834069
YFL050C	9.1484375	3.3037555431624135	0.5924184234872958
YFL051C	0.6666666666666666	0.816496580927726	0.04317082733069961
YFL052W	0.5652173913043478	0.9467942951561089	0.03660135360646271
YFL053W	0.10227272727272728	0.30474306974563625	0.006622797374595963
YFL054C	4.721649484536083	2.5238127078276715	0.30575627191949106
YFL055W	3.602409638554217	1.8074355842257497	0.23327850672070813
YFL056C	14.089285714285714	7.4401289962284585	0.9123691811764819
YFL058W	0.0	0.0	0.0
YFL059W	1.75	3.004841055270954	0.11332342174308647
YFL060C	1.7272727272727273	3.8509148853935287	0.11185168899317625
YFL061W	0.0	0.0	0.0
YFL062W	0.2631578947368421	0.5832885768723527	0.01704111605159195
YFL063W	0.0	0.0	0.0
YFL064C,YFL065C	0.275	0.750640751932333	0.017807966273913588
YFL066C	0.20689655172413793	0.9506898822794962	0.013397842964699879
YFL067W	0.0	0.0	0.0
YFL068W	0.0	0.0	0.0
YFR001W	49.5	7.964360268267542	3.205433929304446
YFR002W	66.69047619047619	10.295213867202007	4.318624548331772
YFR003C	44.78260869565217	5.178245769467867	2.8999534011274304
YFR004W	90.41304347826087	16.184459057251352	5.854808832664555
YFR005C	38.91044776119403	6.844000565156767	2.5196943324880716
YFR006W	64.375	16.725161065240233	4.168683014120681
YFR007W	13.018867924528301	4.050121394371246	0.8430529488164924
YFR008W	13.606060606060606	3.99952648712471	0.8810773396129147
YFR009W,YFR009W-A	137.19642857142858	21.760713126610423	8.88432499236871
YFR010W	93.77333333333333	16.043499427303065	6.072408572336207
YFR010W-A	0.0	0.0	0.0
YFR011C	22.96	4.7212286536451495	1.4868032932692947
YFR012W	1.7	1.9678449616530893	0.11008560969328401
YFR012W-A	0.25	0.5	0.016189060249012354
YFR013W	33.516949152542374	6.531623338289638	2.170431636774368
YFR014C	23.044776119402986	9.182382400010752	1.4922930760880644
YFR015C	10.216981132075471	4.0918146329124925	0.661613292440769
YFR016C	17.55135135135135	4.516733478532767	1.1365595379144457
[truncated: 4,829 more rows]
