# Supplementary material for: Chance promoter activities illuminate the origins of eukaryotic intergenic transcriptions
Source: Nat Commun. 2023 Apr 1;14:1826. doi: 10.1038/s41467-023-37610-w (PMC10067814; doi:10.1038/s41467-023-37610-w)
Supplement: Supplementary file 4 — Source Data [file 41467_2023_37610_MOESM4_ESM.zip › Source_data/FigS20_YPD_individual_expression_shared.csv]

Method	Overlap_fraction	Unique_fraction
S1	0.9111700364600596	0.08882996353994034
S2	0.85676861615037	0.14323138384962997
S3	0.9135320369780044	0.08646796302199554
