# Supplementary material for: Chance promoter activities illuminate the origins of eukaryotic intergenic transcriptions
Source: Nat Commun. 2023 Apr 1;14:1826. doi: 10.1038/s41467-023-37610-w (PMC10067814; doi:10.1038/s41467-023-37610-w)
Supplement: Supplementary file 4 — Source Data [file 41467_2023_37610_MOESM4_ESM.zip › Source_data/FigS10_YPD_motif_reverse_significant.csv]

Total_name	Motif	Strandness	relative_fold	relative_fold_median	T_value	P_value	Ranksum_statistic	Ranksum_P_value	Corrected_pvalue	N_with_motif	N_without_motif	Significant
GIS1_r	GIS1	Reverse	1.256617088316808	1.286406452755441	20.37642128411944	9.913756853376662e-91	21.843286098988	9.004064646941277e-106	1.0588780024802943e-103	8557	37511	Yes
YER130C_r	YER130C	Reverse	1.254652543039645	1.2736493869032426	18.97322760368593	7.541619250850969e-79	20.628871521381814	1.5113592184705098e-94	1.4811320341010996e-92	7422	38646	Yes
DAL81_r	DAL81	Reverse	1.2464993199146428	1.3119702327867393	3.808504407095624	0.0001747353868354	4.235096154680456	2.2845392871513868e-05	6.42731627198572e-05	257	45811	Yes
REI1_r	REI1	Reverse	1.226857601434618	1.2466027018210315	12.185169183212796	1.4183890369280905e-33	13.298375241311732	2.365528945320116e-40	4.2149424843885714e-39	3617	42451	Yes
RSF2_r	RSF2	Reverse	1.183539223033951	1.1882861942278604	12.933774902109729	7.013378857965496e-38	12.80388753516407	1.5594462167136837e-37	2.619869644078989e-36	6303	39765	Yes
YML081W_r	YML081W	Reverse	1.1798969572427256	1.1980752507422765	17.347780063053904	4.471807293387886e-67	18.516742682822017	1.513197554983421e-76	8.897601623302516e-75	31331	14737	Yes
ZAP1_r	ZAP1	Reverse	1.1662075576695907	0.981697233901902	0.4762963898164136	0.6440957988000385	0.4421231622056997	0.6584000843334045	0.737408094453413	11	46057	No
YPR022C_r	YPR022C	Reverse	1.1642387268055123	1.1766202939151214	17.579650340877976	5.95840969848331e-69	18.182688148287323	7.07777269249011e-74	3.783391221076532e-72	22393	23675	Yes
GCR2_r	GCR2	Reverse	1.1592189786994624	1.1692219089854032	10.108040308148787	7.668464987344803e-24	11.54608632312798	7.725911722826352e-31	1.0324627484140672e-29	5391	40677	Yes
HAP3_r	HAP3	Reverse	1.158826647644091	1.1922242542136832	2.528890025405264	0.0120242307555988	2.591203966851327	0.0095640787416285	0.0183780336603842	263	45805	Yes
BAS1_r	BAS1	Reverse	1.1566553144190626	1.1783355023206246	6.5154262982419	9.342208843273636e-11	7.198041794917215	6.108342326194429e-13	3.487092512429441e-12	1709	44359	Yes
HAP5_r	HAP5	Reverse	1.1498265373769343	1.1490202140404917	3.924703513157341	9.634399376718212e-05	4.245787229064921	2.1782726547144404e-05	6.157809235442745e-05	618	45450	Yes
FZF1_r	FZF1	Reverse	1.1466874006477723	1.1487685850550726	6.46186341975634	1.2834972997843627e-10	6.923422605629578	4.408600501582674e-12	2.4226701821781422e-11	1931	44137	Yes
PPR1_r	PPR1	Reverse	1.141011523512337	0.9881928165328072	1.732695072681202	0.0849530918617999	1.149876299984119	0.2501948235376144	0.3358779822833728	171	45897	No
CUP9_r	CUP9	Reverse	1.1248872200533029	1.09666580102224	2.887093547323773	0.0040301263271447	2.621366404345422	0.0087578079821216	0.0170516261373759	581	45487	Yes
RIM101_r	RIM101	Reverse	1.108598562179966	1.0590215067269568	1.0337777642828148	0.302053637548384	0.7653250229658355	0.4440780271812851	0.535077622915155	307	45761	No
GAT1_r	GAT1	Reverse	1.1063677616245338	1.1595295882693477	5.403242689738571	7.096876574209844e-08	6.008426613244383	1.8733237573835364e-09	8.408506636194804e-09	2510	43558	Yes
NRG1_r	NRG1	Reverse	1.0996082731058563	1.1347009588038142	4.874889379566816	1.1506094440877115e-06	5.086313894598998	3.650896243584201e-07	1.28546526420809e-06	2494	43574	Yes
RPH1_r	RPH1	Reverse	1.0908129403907023	1.0837372895970847	9.47431998320958	2.8816690739411625e-21	9.183466061474183	4.174341141127399e-20	3.8351759234107984e-19	15003	31065	Yes
GCR1_r	GCR1	Reverse	1.0874068033650814	1.1260023071864795	3.0479567489968877	0.0023644241400371	4.112649164994628	3.911445775754712e-05	0.0001069734937741	957	45111	Yes
ORC1_r	ORC1	Reverse	1.0745478283211838	0.974777308287536	0.431846107032345	0.66883837843593	0.2966221768599186	0.7667549777916414	0.833367702294797	32	46036	No
WAR1_r	WAR1	Reverse	1.0674925345403616	1.0541484350086778	0.9545757887657932	0.3413267468225691	1.2481538834910342	0.2119747086511104	0.2891905537978027	150	45918	No
MSN2_r	MSN2	Reverse	1.0663005602218945	1.1000495253867717	1.8253221249027425	0.0684256689582927	2.067907928868104	0.0386486817000792	0.0634788403342083	613	45455	No
AFT1_r	AFT1	Reverse	1.0648525815194338	1.0684701392214544	4.06732689332713	4.8372456699392175e-05	4.076944047618498	4.563146771893254e-05	0.0001230793716455	3787	42281	Yes
SPT2_r	SPT2	Reverse	1.0623856830068987	1.0613033731236226	3.6483432218680782	0.0002677858542866	4.169125952721187	3.0576998682316816e-05	8.401530479066489e-05	3032	43036	Yes
OPI1_r	OPI1	Reverse	1.0579754773685184	1.0777053774662844	3.541587589741956	0.0004016445346955	3.4955115344154355	0.0004731540021564	0.0011640776287363	3951	42117	Yes
MAC1_r	MAC1	Reverse	1.0576826866606268	1.0650022675454969	3.166966067678173	0.001553735425408	2.827018032157095	0.0046983682125996	0.0096595821993307	3066	43002	Yes
ARG81_r	ARG81	Reverse	1.0567754546195316	1.0606470979666862	5.755382750461574	8.757019208443069e-09	6.38899686121072	1.6697748627697175e-10	7.85462095446875e-10	12476	33592	Yes
UPC2_r	UPC2	Reverse	1.0530695996738877	1.0565648422662637	0.8470059699362888	0.3980416735752209	1.42848756709595	0.1531515706662862	0.2191073565736649	192	45876	No
YAP5_r	YAP5	Reverse	1.0527662581179569	1.047031856628854	2.0703676167256084	0.0386217400158159	2.796472734691604	0.0051663769962613	0.0105480197007001	1184	44884	Yes
ARG80_r	ARG80	Reverse	1.051355914724829	1.103163621587267	2.2684653140967392	0.0234171713362471	2.8866968650340463	0.0038930911202347	0.0082343078370433	1690	44378	Yes
RPN4_r	RPN4	Reverse	1.0509866045611174	1.1011922611345406	1.065160889542517	0.2875621370924955	1.4004944207022971	0.161365312985939	0.2297404456070996	334	45734	No
SWI5_r	SWI5	Reverse	1.049320656250066	1.0677061098052367	3.722108374567197	0.0001988427759111	4.75323293723375	2.001894802271718e-06	6.397359476824838e-06	6550	39518	Yes
ADR1_r	ADR1	Reverse	1.0459034076137093	1.1513467708287453	1.038138617116419	0.2998428447125377	1.9288774257027668	0.0537460809094004	0.0863461627724793	387	45681	No
TEC1_r	TEC1	Reverse	1.0441492106678032	1.0587636907305	3.9142203114608223	9.118175444902718e-05	4.899592586413148	9.60355869618946e-07	3.245340524919197e-06	8357	37711	Yes
MSN4_r	MSN4	Reverse	1.0438219695503057	1.0830813174846472	1.5986814135898386	0.1102213207306105	2.8945358874934994	0.00379719501361	0.0080604717256416	910	45158	Yes
MIG1_r	MIG1	Reverse	1.0394118014411855	1.1038098878024845	0.8364306318105058	0.4034581086361734	1.0718780730206223	0.2837748000439954	0.3732876564337122	361	45707	No
YAP3_r	YAP3	Reverse	1.0379707573829808	1.0554304330682678	4.287263682725586	1.81268276362356e-05	5.397918673987493	6.741841264257452e-08	2.5575501054086337e-07	25857	20211	Yes
HMS1_r	HMS1	Reverse	1.03430586047128	1.060917761965283	1.521824551475345	0.1281668059286407	2.0690914804291123	0.0385375030553905	0.0634735344441727	2572	43496	No
HAP2_r	HAP2	Reverse	1.0322700381417165	1.0531287513419991	3.03878422380116	0.0023790656145331	4.334192713204603	1.4629597850727208e-05	4.237538687796846e-05	10389	35679	Yes
GAT4_r	GAT4	Reverse	1.030296519127978	1.0684054541747017	1.3746220175521309	0.1694209812177287	2.152054726651796	0.0313930443182636	0.0531962825911788	1647	44421	No
STB3_r	STB3	Reverse	1.0301576613568164	1.0086949462502282	0.4035395351246904	0.687195039497803	0.8288911106271322	0.4071660259472383	0.500865320621289	134	45934	No
THO2_r	THO2	Reverse	1.0277867588073433	1.011036016951543	0.7838182921586825	0.4332845265315127	0.457638967151896	0.6472118430778114	0.7290432255359256	1308	44760	No
NDD1_r	NDD1	Reverse	1.0247668579310516	1.043127743692956	1.0231433925574267	0.3064202108972886	1.8102688266098008	0.0702541088119796	0.109574047696138	1285	44783	No
TBF1_r	TBF1	Reverse	1.0220395330437633	1.0291305782997806	1.7996454393484873	0.0719510588146257	2.6255245789289954	0.0086515562386932	0.016900714512796	6391	39677	Yes
MIG2_r	MIG2	Reverse	1.0185564842962522	1.0143912087198736	1.1461331770548864	0.2518084917486254	1.2213701864426727	0.2219458900226254	0.3013953425711403	3410	42658	No
MET31_r	MET31	Reverse	1.0180509836306344	1.0496215961161273	0.4574886306146113	0.6475129979693894	0.6518228845837244	0.5145154369018878	0.608722488728994	503	45565	No
INO2_r	INO2	Reverse	1.0171736920827623	1.009203069722901	0.8936807749419292	0.371549387059044	0.7797396105891761	0.4355441585620404	0.5258726185512932	3402	42666	No
MGA1_r	MGA1	Reverse	1.0154259916792308	1.013595911497036	1.4697064200865106	0.1416592784801167	1.5896030907361205	0.1119242999604393	0.1653554984340159	10907	35161	No
JHD1_r	JHD1	Reverse	1.0149242218632113	1.0275471151233109	1.1087518078189902	0.2675775596152848	2.25603825799739	0.0240682352530828	0.0422451412800378	5162	40906	Yes
SMP1_r	SMP1	Reverse	1.014602196196702	1.0196775398103737	1.268125022002503	0.2047765155463681	1.929769827524488	0.0536353635753239	0.0864043665268232	8823	37245	No
AFT2_r	AFT2	Reverse	1.0135990944913065	1.049562506343077	0.6843569142578443	0.4938273514434032	1.944283946446706	0.051861219461555	0.0840066034253287	1847	44221	No
ARR1_r	ARR1	Reverse	1.011110597669704	1.0300719394086129	1.068986312290559	0.2850922817111359	2.3942298847935573	0.0166553061894376	0.0305087851694371	9634	36434	Yes
YAP1_r	YAP1	Reverse	1.0109454682721313	1.0720665174822586	0.2400167939600302	0.8104695557668904	1.0399683612353716	0.2983546000843101	0.387268222625992	318	45750	No
PIP2_r	PIP2	Reverse	1.0098906717002356	1.0330758508933249	0.1457878780557383	0.8842791735221613	0.3604497195639086	0.7185108509692246	0.7882171275557912	154	45914	No
MATA2_r	MATA2	Reverse	1.0096035590873818	1.020982504787454	1.0429831797304625	0.2969640027829014	2.173427919500069	0.0297481254026056	0.0509967864044667	15966	30102	No
DOT6_r	DOT6	Reverse	1.009105244225452	1.0378477797234038	0.7006950078628951	0.4835164634715492	1.5294953629686947	0.1261416877298386	0.1840479215512286	5389	40679	No
TOD6_r	TOD6	Reverse	1.0079462000643074	1.032733010479144	0.5470368299385294	0.5843784274349659	1.3440642731231367	0.1789276038267618	0.2504986453574666	3972	42096	No
PHD1_r	PHD1	Reverse	1.007491382422916	1.0133417937568716	0.6935143873121999	0.4879965520682692	0.7565302682365668	0.4493313318534607	0.5403002517992533	10755	35313	No
ACE2_r	ACE2	Reverse	1.0058830434207078	0.9963773089342384	0.6505021877801717	0.5153721455612461	0.6161735329000073	0.5377799946500339	0.6311669398287822	17038	29030	No
TOS8_r	TOS8	Reverse	1.0058276244318265	1.0048229577670913	0.587937189957583	0.5565800376995563	0.649367254630707	0.5161010241757473	0.6093722936050993	13884	32184	No
CRZ1_r	CRZ1	Reverse	1.0032417939339011	1.018433150290723	0.2597171746065519	0.7950888744100999	1.03524837203937	0.3005529337921108	0.3892623900215003	5728	40340	No
SPT15_r	SPT15	Reverse	0.9976968757741288	0.983991871767086	-0.1389403419194986	0.8895050865238836	-0.3671840873768289	0.7134817080403637	0.7871055240670429	3082	42986	No
ASH1_r	ASH1	Reverse	0.996405405170213	0.98343679099351	-0.1312566200894926	0.8955941958392766	-0.2921055296165479	0.7702059389547521	0.8355739706741591	1146	44922	No
RFX1_r	RFX1	Reverse	0.9962783533594288	1.0288625654843728	-0.0505961663758214	0.9597562458396728	0.8118615025448527	0.4168711066775592	0.5074952603031155	93	45975	No
HMRA2_r	HMRA2	Reverse	0.9959104900983616	1.021867364179056	-0.3436548511528401	0.7311142181514372	1.068633689091368	0.2852347619819712	0.3743706251013372	6191	39877	No
STE12_r	STE12	Reverse	0.9958517147931886	0.9613309169674092	-0.164362675299891	0.8694598953420855	-1.381286609346188	0.1671908538017141	0.236317841431269	2194	43874	No
YAP7_r	YAP7	Reverse	0.995464954204204	0.9819191639946172	-0.2235934868020131	0.8230948113448933	-0.1810712485904157	0.8563116518404159	0.8959274933846344	1956	44112	No
YPR196W_r	YPR196W	Reverse	0.994778101436428	0.9824583713506752	-0.5776105197508618	0.5635311715601439	-1.5151291978174974	0.1297396888124531	0.1888290520339664	15353	30715	No
HAP4_r	HAP4	Reverse	0.99246011512553	0.9804968630895268	-0.4777516203836102	0.6328467702467337	-0.5398314196272114	0.58931329681719	0.6754702115565453	4458	41610	No
GCN4_r	GCN4	Reverse	0.991477841441484	0.9841467219251436	-0.5605018641924179	0.5751650263893355	-0.0795522333160252	0.9365933870382734	0.9644779537276792	3745	42323	No
RAP1_r	RAP1	Reverse	0.9907040819501296	0.934243972546581	-0.4482262444590598	0.654023097447727	-2.81643588541585	0.0048559734181684	0.0099488235884426	2668	43400	Yes
GTS1_r	GTS1	Reverse	0.9894682536926396	0.9926372346134872	-1.0286927990339303	0.3036392378360305	-0.1297260847990607	0.8967831442667651	0.9299973347951638	9912	36156	No
CIN5_r	CIN5	Reverse	0.98734818850244	0.9862615469397162	-1.0067787913069195	0.3140690507743837	-0.8028783563033591	0.4220450470393662	0.5127324125188993	6511	39557	No
MET28_r	MET28	Reverse	0.9848114484237132	0.9662682155371112	-0.4464813239399808	0.655366770551352	-0.8215108739954453	0.4113553327795956	0.5049622874204639	799	45269	No
THI2_r	THI2	Reverse	0.9847665848623218	0.8995568172972704	-0.2063320402765671	0.8366564057722339	-1.1195173075327312	0.2629195114324233	0.3497662278784274	335	45733	No
SOK2_r	SOK2	Reverse	0.9846920905442992	0.9971134898307576	-1.5046231094437963	0.1324402135269182	-0.8753147340724365	0.3814026793310113	0.4741327176461621	9867	36201	No
NRG2_r	NRG2	Reverse	0.9827973666149712	0.9865946927247806	-1.035478800369389	0.3005167257371094	-0.4507851492149426	0.6521444057117165	0.7331948576644155	3016	43052	No
CST6_r	CST6	Reverse	0.9817494808676716	1.0082191381167835	-2.020846132531632	0.0433042053433484	-0.2070126558153351	0.8359999746730256	0.8825278009115602	15117	30951	No
YHP1_r	YHP1	Reverse	0.9809151561593056	1.0000815842201127	-0.8660938609350443	0.3865609163198107	-0.1424011566943925	0.8867631487876274	0.921230974358878	1567	44501	No
STB4_r	STB4	Reverse	0.980632446912234	0.9929175726394536	-0.4009139713807751	0.6887977512745664	0.4364622480068198	0.6625013840511804	0.7391856049755106	269	45799	No
USV1_r	USV1	Reverse	0.9802943580901268	0.9682401086189528	-1.3699485208484352	0.1707694188832624	-0.5907011194757864	0.554720697746973	0.6458926144063765	3753	42315	No
MET32_r	MET32	Reverse	0.9800237302644283	1.015305845176987	-0.442553488048282	0.6583617191918337	-0.1918845046218377	0.8478326754197676	0.888637456589703	345	45723	No
YGR067C_r	YGR067C	Reverse	0.9798509174607548	0.9629739169279864	-2.1151848318509128	0.0344254267631255	-2.323452424689353	0.0201548606109708	0.0364647939669257	11831	34237	Yes
XBP1_r	XBP1	Reverse	0.979807489056624	0.9934968869537518	-1.2076901774075757	0.2272618322377107	-0.0701774722209919	0.9440524046731176	0.968765818408016	2581	43487	No
RDS2_r	RDS2	Reverse	0.9785136009880504	0.9643046413667172	-2.366553555790098	0.0179602832207043	-3.319199456080038	0.0009027592320703	0.0021232897138294	28845	17223	Yes
HAC1_r	HAC1	Reverse	0.9729062408942408	1.0074851907968403	-0.657090785270222	0.5114686926844639	-0.201550276011181	0.8402683213352162	0.883860058935791	428	45640	No
ABF2_r	ABF2	Reverse	0.9714124568181458	1.0021032838840984	-2.7007616424602503	0.0069275155551482	-1.0319016647189867	0.3021181860418678	0.3895734504224085	7869	38199	No
IXR1_r	IXR1	Reverse	0.9707570658635394	0.8882341897484125	-0.2058850138122017	0.8384813835361851	0.015597293812239	0.9875556646460923	0.9977366508795572	27	46041	No
GAT3_r	GAT3	Reverse	0.9703132932188744	0.9779078063674468	-2.3911926829148222	0.0168191483040398	-0.9195287543214892	0.3578190726905165	0.4505302242869887	5367	40701	No
STP3_r	STP3	Reverse	0.968092884523892	0.9406931251013028	-1.530048616525686	0.1261428349870938	-2.745302676076295	0.0060455111361686	0.0121322885599561	2089	43979	Yes
RLM1_r	RLM1	Reverse	0.966105579216783	0.9894388192669732	-1.8464259986185023	0.0649495592643912	-0.9702054023570924	0.3319441184320546	0.4215618609893047	2196	43872	No
OAF1_r	OAF1	Reverse	0.9632606757167972	0.9555721696195856	-2.901294205802067	0.0037282166939239	-2.5660093619028905	0.0102876051514998	0.0196399734710451	5103	40965	Yes
RTG3_r	RTG3	Reverse	0.9618762388480168	0.9705873508377896	-2.83702258460417	0.0045701006586767	-1.5905867174016144	0.1117026156760956	0.1654436725882727	4355	41713	No
YOX1_r	YOX1	Reverse	0.9615589359805956	0.9546033827572536	-3.7748754512421976	0.0001606396258245	-3.6874871322823854	0.0002264795424023	0.0005740084953989	10156	35912	Yes
TYE7_r	TYE7	Reverse	0.9595809722318732	0.9476725134543098	-2.4266207467804675	0.0152962943861914	-1.8162895503614105	0.0693259673571299	0.1087031168159796	2695	43373	No
UGA3_r	UGA3	Reverse	0.9590770392609568	0.9720556917139732	-2.2206391992183976	0.0264635757260483	-2.167724755096398	0.0301796348124312	0.051586119970086	2247	43821	No
GZF3_r	GZF3	Reverse	0.95783226055113	0.9540058452707498	-4.970153192570725	6.714060540584293e-07	-4.969112380186598	6.726008169934117e-07	2.312802809310679e-06	23577	22491	Yes
MOT3_r	MOT3	Reverse	0.9576208053412036	0.9446942015287618	-3.069677364258508	0.0021503107626397	-5.0567264834047965	4.265142701013776e-07	1.4839668095834914e-06	6176	39892	Yes
STB5_r	STB5	Reverse	0.9559474679981534	0.9465342481450468	-1.9701867656874	0.048982988658404	-2.140358849406537	0.0323257774238859	0.0541525844024071	1534	44534	No
NHP6A_r	NHP6A	Reverse	0.9544109041057388	0.9452916868815384	-4.374132019142388	1.2279873302583855e-05	-4.3171621947650864	1.580480235095109e-05	4.533279893833776e-05	8755	37313	Yes
SKN7_r	SKN7	Reverse	0.9525702876419846	0.9323192465686244	-3.519767630493603	0.0004350533224807	-4.550456167488449	5.352973783364996e-06	1.63934822115553e-05	4818	41250	Yes
YER184C_r	YER184C	Reverse	0.952055047732244	0.9311813546156776	-5.549836624512424	2.8770616777988244e-08	-7.320412148303435	2.4721050986781017e-13	1.4682806040633574e-12	19214	26854	Yes
ERT1_r	ERT1	Reverse	0.9498101523459308	0.9356408314092172	-4.887644742332864	1.0308294450626454e-06	-6.180917109442568	6.373027445694567e-10	2.904914835711943e-09	9411	36657	Yes
CAD1_r	CAD1	Reverse	0.9473963916381112	0.929392528484014	-1.5882859699034766	0.1127219933734461	-1.0667140505975377	0.2861009803947343	0.3746712170870908	611	45457	No
ECM23_r	ECM23	Reverse	0.9449200996466812	0.9518949529433224	-6.483071213947722	9.083871350991016e-11	-5.956191887443628	2.5818316970116554e-09	1.1329231625692936e-08	24566	21502	Yes
CAT8_r	CAT8	Reverse	0.9447954357273046	0.9221381158499112	-4.969850489969167	6.797068397982039e-07	-6.902021681853968	5.1267607848482325e-12	2.7912364273062603e-11	7757	38311	Yes
RTG1_r	RTG1	Reverse	0.943067157274648	0.982852113200998	-1.059951328184319	0.2904607774164175	-0.216295921072446	0.8287570883306128	0.8780345368259466	196	45872	No
GSM1_r	GSM1	Reverse	0.9422589919689732	0.921797175946092	-6.847267545679677	7.623763332618035e-12	-8.67638529441728	4.0854640603746376e-18	3.2907573527401184e-17	24293	21775	Yes
PHO4_r	PHO4	Reverse	0.9413163768761368	0.929616316768352	-2.372974121983001	0.017801432856071	-1.6379993857298332	0.1014218219224617	0.1521327328836925	1133	44935	No
DIG1_r	DIG1	Reverse	0.9399274502994662	0.9223706705926072	-2.912075140077844	0.0036289173005217	-3.473245527122475	0.0005142047213841	0.0012493899841895	1879	44189	Yes
STP4_r	STP4	Reverse	0.939431743364882	0.9163420275498296	-4.936900253714224	8.098640055467124e-07	-6.525728817100797	6.767166111236714e-11	3.3159113945059905e-10	5875	40193	Yes
YPR015C_r	YPR015C	Reverse	0.9391976098919902	0.9637049730875694	-1.2644807593587633	0.2072395356976357	-0.2415463263394103	0.8091317159329315	0.8634654246253425	246	45822	No
NHP6B_r	NHP6B	Reverse	0.9383515444529194	0.9151225745938132	-4.789845923639902	1.7034738035707958e-06	-5.504479472702266	3.702605980427533e-08	1.451421544327593e-07	5334	40734	Yes
YAP6_r	YAP6	Reverse	0.936022468529264	0.9181762209070672	-5.976099678685216	2.3380712425532908e-09	-7.754960100376015	8.837125676500405e-15	6.336865729002731e-14	9626	36442	Yes
LYS14_r	LYS14	Reverse	0.9354593561680884	0.8974362256424939	-2.2665542675748784	0.0235299297088081	-4.505695261900687	6.615597247166484e-06	2.0155291094994263e-05	1806	44262	Yes
HAP1_r	HAP1	Reverse	0.9340649628716124	0.8927926310007397	-2.544998093278913	0.01102943714661	-4.343541432304686	1.4020402054591818e-05	4.101490750298502e-05	1386	44682	Yes
DAL80_r	DAL80	Reverse	0.9329427970284686	0.9173257441623656	-6.125261850831369	9.355903635881298e-10	-5.903206083833848	3.565044791056645e-09	1.5413576008391964e-08	7498	38570	Yes
RGT1_r	RGT1	Reverse	0.9324869455360216	0.9438926622330084	-1.039613445402032	0.3001556962698677	-0.8143599764886209	0.4154387599823057	0.5078544508723405	153	45915	No
PDR3_r	PDR3	Reverse	0.9323589644941978	0.9236274160076308	-4.182702192033689	2.948015865836688e-05	-4.635117830831627	3.5673421735181403e-06	1.11574319044078e-05	3129	42939	Yes
NHP10_r	NHP10	Reverse	0.9318529547790936	0.8754390288606917	-2.581734037345334	0.0099547996372417	-3.2723197344477097	0.0010666887045386	0.002498856407445	1076	44992	Yes
CEP3_r	CEP3	Reverse	0.931700910093254	0.942022980534777	-0.4088222858361833	0.6860135654205499	-0.3620236840809206	0.717334331842013	0.788397359108605	27	46041	No
RME1_r	RME1	Reverse	0.9311961607997384	0.9241933621989852	-6.448937121020197	1.1692827605065682e-10	-6.482881996287448	8.998687949141392e-11	4.3729161273513534e-10	7833	38235	Yes
PUT3_r	PUT3	Reverse	0.9303798012187706	0.784919804685313	-1.0309119643774194	0.3040875451014863	-1.6640328263174191	0.0961058695671038	0.1448980802704027	165	45903	No
RGM1_r	RGM1	Reverse	0.9291910210219028	0.8801270494780372	-1.2574665085719718	0.2097488776949907	-1.8857410462070996	0.059329858764803	0.0940322289857256	250	45818	No
YLR278C_r	YLR278C	Reverse	0.9290194758356474	0.922674638153134	-7.006065201269035	2.5569932447017432e-12	-7.423065111282642	1.1444048078394841e-13	6.866428847036905e-13	8978	37090	Yes
SKO1_r	SKO1	Reverse	0.9284691344805478	0.8992032657164334	-4.153372756721654	3.34539647398848e-05	-5.499366144544887	3.811589260724838e-08	1.484248003514043e-07	3438	42630	Yes
YNR063W_r	YNR063W	Reverse	0.9270702663922432	0.8962177951023524	-4.943321839675777	7.963236390025457e-07	-5.733806138879708	9.820156911901546e-09	4.06637483394233e-08	3652	42416	Yes
FKH2_r	FKH2	Reverse	0.9268217294346284	0.9022538231369136	-3.2703526722956804	0.0010916673278846	-4.299617060824184	1.7109348526409727e-05	4.8836392881208345e-05	1924	44144	Yes
LEU3_r	LEU3	Reverse	0.9262210307786471	0.9384873528325366	-2.076119748627662	0.03837405211874	-1.7482449169382308	0.0804216268526324	0.1234671451419004	505	45563	No
DAL82_r	DAL82	Reverse	0.9213304068433558	0.8943972462269922	-2.344865688397481	0.0193273975363806	-2.827220261302326	0.0046954019322475	0.0096873555654792	643	45425	Yes
YPR013C_r	YPR013C	Reverse	0.919882602289314	0.9665730837050208	-4.311736857019043	1.697632410064565e-05	-2.2943000878489976	0.0217732675404138	0.038913924965846	1800	44268	Yes
CHA4_r	CHA4	Reverse	0.9174816534746782	0.8786870092727528	-2.524662857486667	0.0117992771947821	-3.0061849897838604	0.0026454800115489	0.005847903183424	681	45387	Yes
MATA1_r	MATA1	Reverse	0.9174508558821504	0.9289128937026436	-3.931908803402464	8.785224653771159e-05	-2.976564589764147	0.0029149767290036	0.0063481715431635	1471	44597	Yes
GLN3_r	GLN3	Reverse	0.9158839113758492	0.8830872903590214	-5.2681551825316975	1.4388241624506677e-07	-6.9960509961914665	2.632777407953566e-12	1.4604463357327327e-11	4043	42025	Yes
FKH1_r	FKH1	Reverse	0.9149203209300806	0.9083500471829346	-7.434777634438013	1.1413094164360492e-13	-6.655456213739311	2.8242262865800342e-11	1.4440391795730956e-10	6414	39654	Yes
CBF1_r	CBF1	Reverse	0.9144417663718268	0.9006829212391558	-3.074476663262136	0.0021672456295643	-2.90630197936968	0.003657283033186	0.0077916029837442	931	45137	Yes
RDS1_r	RDS1	Reverse	0.913688920263004	0.9055610450322308	-1.5974530044227744	0.1116281082719064	-1.3130940010409813	0.1891512750558721	0.2623135606906906	214	45854	No
EDS1_r	EDS1	Reverse	0.9131307666012044	0.9219827744358972	-6.153614158500897	8.215963964412674e-10	-6.008032380170742	1.877883430253555e-09	8.365117098402201e-09	3714	42354	Yes
MSN1_r	MSN1	Reverse	0.912303999982694	0.9143842286132192	-6.378799233752585	1.9543394655106564e-10	-5.614685734879112	1.9691980803335105e-08	7.876792321334042e-08	3782	42286	Yes
GAL4_r	GAL4	Reverse	0.9110041505903056	0.9327304337066046	-0.8363618718197526	0.4062049881472075	-0.786844178999491	0.4313730879115516	0.5219081804361982	62	46006	No
PHO2_r	PHO2	Reverse	0.9102193163362088	0.8998661300275538	-8.799186631598921	1.5336739661617825e-18	-9.432568952241	4.001658305191096e-21	3.8573362023809253e-20	8825	37243	Yes
PDR8_r	PDR8	Reverse	0.9083638358944656	0.893719354563026	-8.223109439727978	2.2418723061235816e-16	-8.338628594632956	7.515706758117701e-17	5.665686633042575e-16	6509	39559	Yes
FHL1_r	FHL1	Reverse	0.9074673373868204	0.90634862109398	-10.63991555471184	2.1687129574252886e-26	-10.496165725077816	8.996035344436854e-26	1.0172439966401671e-24	13750	32318	Yes
HCM1_r	HCM1	Reverse	0.90732868695951	0.9079061759834046	-11.18957624163722	5.0294245392552474e-29	-11.619631377446623	3.2754644293789405e-31	4.5856502011305175e-30	25904	20164	Yes
ROX1_r	ROX1	Reverse	0.9071032888325296	0.9004739812367268	-10.934952898336324	8.670242862494258e-28	-11.181956411589413	4.9975937772242774e-29	6.388228567408425e-28	28209	17859	Yes
TEA1_r	TEA1	Reverse	0.9053616909398364	1.0532633477037756	-0.4589390071440234	0.6528522103736465	-0.5178046270955547	0.6045945896364471	0.6902944052548172	16	46052	No
MIG3_r	MIG3	Reverse	0.903688287798472	0.9022672164178288	-2.8193756165994586	0.0049889026041282	-2.4154540010290946	0.0157156073792354	0.0290590476068881	522	45546	Yes
MCM1_r	MCM1	Reverse	0.902806803346233	0.9122072551380822	-2.2222539839167905	0.0269164920207463	-1.833976578104489	0.0666574709892722	0.1050793376452871	338	45730	No
HAL9_r	HAL9	Reverse	0.9016532148075586	0.8502103808277683	-3.782488397088448	0.0001639107218775	-4.060440112272456	4.898029990191572e-05	0.0001303186259833	1006	45062	Yes
SUT1_r	SUT1	Reverse	0.8999682597124444	0.8132136705446428	-3.482552857339383	0.0005170459037662	-5.388607814230997	7.100556216939205e-08	2.676363497154008e-07	1006	45062	Yes
ACA1_r	ACA1	Reverse	0.8994092517690649	0.9197600894279832	-1.4518581964553845	0.1488429378824746	-1.1486847824355304	0.2506859829823188	0.3357707471380489	136	45932	No
NDT80_r	NDT80	Reverse	0.898331277071649	0.8635771254167806	-6.808826786788319	1.086204872778148e-11	-9.119090493998698	7.5757406760375e-20	6.749296238651592e-19	4670	41398	Yes
STP1_r	STP1	Reverse	0.8955268062786902	0.8613455122796131	-3.9807575112266695	7.34973187746828e-05	-4.204384767373149	2.6179326952121214e-05	7.261058607475131e-05	978	45090	Yes
INO4_r	INO4	Reverse	0.8955056500216281	0.8689232192310097	-3.713856717722189	0.0002181244550672	-3.0412363623108214	0.0023560879582941	0.0052278479980262	772	45296	Yes
HSF1_r	HSF1	Reverse	0.8951515568868894	0.9058425857230163	-2.3849339059184875	0.0174836450700375	-2.449523475403831	0.0143045384849273	0.0267018051718644	455	45613	Yes
SUT2_r	SUT2	Reverse	0.8944906274401794	0.8750298145638156	-2.9572619928058543	0.0032404656668257	-3.235694447165319	0.0012134720404527	0.0027981237638676	522	45546	Yes
SRD1_r	SRD1	Reverse	0.8929269466828715	0.8740604760466176	-4.917951514952346	9.656170744818406e-07	-4.959041462616883	7.08418477945972e-07	2.421802703675765e-06	1455	44613	Yes
YRM1_r	YRM1	Reverse	0.8902106795768213	1.0898887887640134	-1.0398482940575506	0.3079523011051968	0.1434733899025588	0.8859163255917444	0.9219801760140632	27	46041	No
YRR1_r	YRR1	Reverse	0.8888209778231869	0.8043638354253418	-1.0993037941759944	0.2763220014786694	-1.063928134299464	0.2873612567255854	0.3754853754547649	57	46011	No
MBP1_r	MBP1	Reverse	0.8869036535119831	0.8329913590070646	-6.642757281714608	3.4137060225550576e-11	-11.087385716325851	1.4444760363614544e-28	1.769483144542782e-27	4262	41806	Yes
MOT2_r	MOT2	Reverse	0.8851242411232744	0.9034358915829828	-6.271418723374236	4.2896950501735367e-10	-5.375488626653468	7.63752731665427e-08	2.860424243434848e-07	1962	44106	Yes
SFL1_r	SFL1	Reverse	0.8808000624885246	0.8547908117355242	-8.233184938068797	2.366669067454223e-16	-9.100316067370205	9.006932803098405e-20	7.904591773465467e-19	3663	42405	Yes
TBS1_r	TBS1	Reverse	0.878903815555612	0.8542774358047434	-3.2096478150378926	0.0014218967600005	-2.9855819450513232	0.0028303929238688	0.0061868811867467	449	45619	Yes
RDR1_r	RDR1	Reverse	0.876040825075433	0.8404003370864125	-5.197378206381094	2.342190710676601e-07	-5.420124479196431	5.9557550895161854e-08	2.274015579633453e-07	1224	44844	Yes
ASG1_r	ASG1	Reverse	0.8706701938704916	0.8211505105062075	-3.708624899940928	0.0002302510798711	-3.652094445441936	0.0002601101808201	0.0006536101979583	517	45551	Yes
UME1_r	UME1	Reverse	0.8682269747583639	0.871063024691874	-5.259617632173991	1.7661422749018898e-07	-4.373778445721874	1.2211431407386218e-05	3.590160833771548e-05	939	45129	Yes
CUP2_r	CUP2	Reverse	0.8640559064022437	0.778441157851951	-2.4543759566346304	0.0148304441298181	-3.1605405221150726	0.0015747669860722	0.0035751466710828	236	45832	Yes
SPT23_r	SPT23	Reverse	0.8635173829040683	0.8525903456048075	-16.422775560053665	2.2349280363223003e-60	-16.632223983006877	4.0719510610725735e-62	1.5962048159404487e-60	14875	31193	Yes
ABF1_r	ABF1	Reverse	0.8607122705802304	0.8540128530130482	-5.580998746544082	3.0705738658292374e-08	-5.107526239234817	3.264037827369078e-07	1.1561772545138662e-06	951	45117	Yes
STB1_r	STB1	Reverse	0.8601580694437189	0.8624784452643967	-11.844383022899226	4.710836463237334e-32	-10.910205964000015	1.0302266962082225e-27	1.2115465947408696e-26	4968	41100	Yes
SFP1_r	SFP1	Reverse	0.8599867277194339	0.81632173377338	-10.345439657337945	7.400870247151722e-25	-12.305130270834969	8.499917661535301e-35	1.3507977256710153e-33	4356	41712	Yes
YKL222C_r	YKL222C	Reverse	0.8584883388181833	0.8332453692290852	-9.11546427641904	1.2992857415412252e-19	-9.174231287093638	4.5480776402731193e-20	4.114261003816298e-19	2894	43174	Yes
STB2_r	STB2	Reverse	0.8579008034802943	0.8235934627447973	-11.30056378179032	2.563000155262821e-29	-11.796231822277548	4.0818372748174886e-32	6.0003007939817084e-31	4570	41498	Yes
ARO80_r	ARO80	Reverse	0.8550402498701671	0.8006917059648138	-1.9675626262789288	0.0517629623938109	-1.90528266285884	0.0567433378740597	0.0909130317982211	105	45963	No
PDR1_r	PDR1	Reverse	0.8538432390698542	0.8545125979802516	-5.031968142854868	6.088431967941813e-07	-4.74672103519222	2.0674077765579844e-06	6.571004176303215e-06	714	45354	Yes
SIP4_r	SIP4	Reverse	0.8525276305343775	0.8352218504944766	-2.153736773431787	0.0333313927978401	-1.8868408274449813	0.0591817379004598	0.0940509780688389	116	45952	No
YLL054C_r	YLL054C	Reverse	0.8512320430638617	0.8334218963929715	-3.346963168569624	0.0009219381863364	-3.1072333372057885	0.0018884727494327	0.0042382518193375	293	45775	Yes
REB1_r	REB1	Reverse	0.8481408211337501	0.755370877115391	-5.626589042517457	2.2850068670726462e-08	-8.44079963593945	3.1517400949820865e-17	2.406783345259048e-16	1141	44927	Yes
STP2_r	STP2	Reverse	0.8429809470609325	0.7937270938369042	-6.499950385678051	1.1599086371930709e-10	-7.471636304757723	7.920366712048898e-14	5.007715727618013e-13	1165	44903	Yes
SWI6_r	SWI6	Reverse	0.8424058029709504	0.8086491178234122	-14.132586082280469	6.48914046043814e-45	-16.263900441800757	1.7803446313513885e-59	5.815792462414535e-58	6869	39199	Yes
UME6_r	UME6	Reverse	0.8399731287537548	0.8159383005484006	-3.0401713656491576	0.0026308526456325	-3.263271939210966	0.0011013378558072	0.0025697883302168	234	45834	Yes
ECM22_r	ECM22	Reverse	0.8363213783890777	0.7551421348994667	-5.914616419312583	4.6004412414495406e-09	-7.243304758219263	4.378814386933731e-13	2.574742859517034e-12	927	45141	Yes
MATALPHA2_r	MATALPHA2	Reverse	0.8290635454517072	0.8115894373013995	-8.727419695221135	6.159363684253248e-18	-7.671323835555475	1.702301588999474e-14	1.1638992259670822e-13	1515	44553	Yes
MET4_r	MET4	Reverse	0.8283183196505159	0.8952287808585707	-1.9449849187090429	0.0549910154402131	-2.2866954020133115	0.0222136082703149	0.0395806110998339	88	45980	Yes
URC2_r	URC2	Reverse	0.8257982783095622	0.6198204115950541	-1.09441308722983	0.2808370575266582	-2.1522550459019096	0.0313772723268655	0.0533232258040373	38	46030	No
RSC30_r	RSC30	Reverse	0.8208078794838335	0.7379922794342599	-10.9773371777359	1.465353794755107e-27	-14.330911701019511	1.4026702286144784e-46	3.054704053427086e-45	2828	43240	Yes
SWI4_r	SWI4	Reverse	0.8133588625220532	0.7859657512334743	-15.127995182140015	9.882844937941612e-51	-15.024630177188948	5.064319010737749e-51	1.2407581576307485e-49	4320	41748	Yes
IME1_r	IME1	Reverse	0.8042791480205511	0.6797513516906193	-4.000470703184019	8.359411680186637e-05	-4.341605233385212	1.4144550395771942e-05	4.117324570650446e-05	244	45824	Yes
RSC3_r	RSC3	Reverse	0.8001644657782728	0.7466523273459362	-21.757256486308044	1.433365581204379e-103	-24.409610778786163	1.352099210289347e-131	7.950343356501361e-129	9487	36581	Yes
SUM1_r	SUM1	Reverse	0.775952347034485	0.780865011914005	-9.000133770335207	1.5278128719400316e-18	-7.637493763297952	2.2149076446779327e-14	1.4799610171257098e-13	776	45292	Yes
AZF1_r	AZF1	Reverse	0.7217381964816841	0.7416483781370524	-2.1162121813049386	0.0503190137240173	-1.176518024367278	0.2393879341114063	0.322105504021755	17	46051	No
GAL80_r	GAL80	Reverse	0.7213269654450947	0.9587980765524629	-0.8016106929957029	0.5068609810706362	-0.4595263425000618	0.6458562396847495	0.7289126083198324	3	46065	No
YDR026C_r	YDR026C	Reverse	0.6984335423415226	0.5487335204552405	-4.2032675903957175	5.4471578174288415e-05	-4.846555392105432	1.2562352475529137e-06	4.126627517101191e-06	108	45960	Yes
SNT2_r	SNT2	Reverse	0.4456166803856847	0.5141133907825273	-7.085271625675417	3.5879907216427014e-06	-2.9970246027244527	0.0027262870997845	0.0059815552786317	16	46052	Yes
