# Supplementary material for: Chance promoter activities illuminate the origins of eukaryotic intergenic transcriptions
Source: Nat Commun. 2023 Apr 1;14:1826. doi: 10.1038/s41467-023-37610-w (PMC10067814; doi:10.1038/s41467-023-37610-w)
Supplement: Supplementary file 4 — Source Data [file 41467_2023_37610_MOESM4_ESM.zip › Source_data/Fig4_YPD_Intergenic_GXE.csv]

Control_percentile	More_than_control_YPD	More_than_control_SCD	More_than_control_shared	More_than_control_fraction_YPD	More_than_control_fraction_SCD
0.05	9930	13518	5806	0.5846928499496475	0.4295014055333629
0.1	6615	9712	3679	0.5561602418745276	0.3788097199341021
0.15	4662	7286	2492	0.5345345345345346	0.3420258029096898
0.2	3378	5658	1747	0.5171699230313795	0.30876634853305057
0.25	2590	4473	1288	0.4972972972972973	0.28794992175273865
0.3	1999	3655	997	0.49874937468734365	0.2727770177838577
0.35	1575	2995	797	0.506031746031746	0.266110183639399
0.4	1340	2464	666	0.49701492537313435	0.2702922077922078
0.45	1151	2073	560	0.48653344917463076	0.27013989387361315
0.5	1009	1808	465	0.46085232903865214	0.2571902654867257
0.55	875	1562	377	0.4308571428571429	0.2413572343149808
0.6	751	1387	331	0.440745672436751	0.23864455659697187
0.65	674	1227	299	0.443620178041543	0.2436837815810921
0.7	600	1113	276	0.46	0.24797843665768193
0.75	544	1009	256	0.47058823529411764	0.2537165510406343
0.8	505	922	238	0.47128712871287126	0.25813449023861174
0.85	468	845	215	0.4594017094017094	0.25443786982248523
0.9	430	776	196	0.4558139534883721	0.25257731958762886
0.95	404	696	174	0.4306930693069307	0.25
1.0	371	639	153	0.4123989218328841	0.23943661971830985
1.05	334	578	129	0.38622754491017963	0.2231833910034602
1.1	314	527	114	0.3630573248407643	0.21631878557874762
1.15	289	476	96	0.33217993079584773	0.20168067226890757
1.2	267	432	80	0.299625468164794	0.18518518518518517
1.25	242	398	67	0.2768595041322314	0.16834170854271358
1.3	225	350	52	0.2311111111111111	0.14857142857142858
1.35	210	307	39	0.18571428571428572	0.1270358306188925
1.4	193	273	29	0.15025906735751296	0.10622710622710622
1.45	176	240	21	0.11931818181818182	0.0875
1.5	170	215	18	0.10588235294117647	0.08372093023255814
1.55	157	186	15	0.09554140127388536	0.08064516129032258
1.6	150	162	13	0.08666666666666667	0.08024691358024691
1.65	143	143	12	0.08391608391608392	0.08391608391608392
1.7	134	129	12	0.08955223880597014	0.09302325581395349
1.75	124	115	12	0.0967741935483871	0.10434782608695652
1.8	116	103	12	0.10344827586206896	0.11650485436893204
1.85	106	98	11	0.10377358490566038	0.11224489795918367
1.9	103	92	11	0.10679611650485436	0.11956521739130435
1.95	102	83	11	0.10784313725490197	0.13253012048192772
2.0	100	76	11	0.11	0.14473684210526316
