# Supplementary material for: Chance promoter activities illuminate the origins of eukaryotic intergenic transcriptions
Source: Nat Commun. 2023 Apr 1;14:1826. doi: 10.1038/s41467-023-37610-w (PMC10067814; doi:10.1038/s41467-023-37610-w)
Supplement: Supplementary file 4 — Source Data [file 41467_2023_37610_MOESM4_ESM.zip › Source_data/FigS12_Forward_motif_merge.csv]

Total_name_YPD	Strandness_YPD	relative_fold_YPD	relative_fold_median_YPD	T_value_YPD	P_value_YPD	Ranksum_statistic_YPD	Ranksum_P_value_YPD	Corrected_pvalue_YPD	N_with_motif_YPD	N_without_motif_YPD	Significant_YPD	Total_name_SCD	Strandness_SCD	relative_fold_SCD	relative_fold_median_SCD	T_value_SCD	P_value_SCD	Ranksum_statistic_SCD	Ranksum_P_value_SCD	Corrected_pvalue_SCD	N_with_motif_SCD	N_without_motif_SCD	Significant_SCD
MSN4_f	Forward	1.321779607370354	1.360045181222289	14.324671975012606	5.5583702952805224e-45	16.312108192946916	8.094996744590493e-60	2.9749113036370062e-58	2607	43461	Yes	MSN4_f	Forward	1.3230074908361866	1.3689341326450024	9.907433891218046	1.166249090045244e-22	10.73476257144178	6.989841435969525e-27	1.6440107057400322e-25	1983	33767	Yes
MSN2_f	Forward	1.2757195597375584	1.293712631648239	13.38526511092772	7.663309417448377e-40	14.548658059751604	5.955997789146956e-48	1.3469718076993891e-46	3038	43030	Yes	MSN2_f	Forward	1.371709396078342	1.327354000548988	11.434624273362	1.5039823741637978e-29	11.333884211157557	8.916114145011332e-30	2.496511960603173e-28	2292	33458	Yes
PIP2_f	Forward	1.2548096560544	1.4432433286236888	1.9856425105893387	0.0514192076396884	2.573188956894363	0.0100766176254427	0.0192998409243008	64	46004	Yes	PIP2_f	Forward	0.9003382038221373	0.904232067992108	-0.7283812817278481	0.4702220576660667	-0.4529249431873803	0.6506027891920614	0.754545246636947	45	35705	No
ACA1_f	Forward	1.2506252576122745	1.3045183415503163	2.087797159804674	0.0406694174293587	2.1420127206497845	0.0321924584176049	0.0540833301415762	67	46001	No	ACA1_f	Forward	1.1462660822194868	1.1074158432869745	0.918112130071207	0.3621064222994146	0.7851362977101605	0.4323736599388212	0.5599905551630548	63	35687	No
USV1_f	Forward	1.24812220007136	1.283805233197589	20.68036580857872	1.4226578214634133e-93	22.31205015246385	2.8225824742206794e-110	4.149196237104398e-108	9465	36603	Yes	USV1_f	Forward	1.2950191325708822	1.3299778964250022	15.948299221385636	1.3838819911643626e-56	17.732004592879164	2.3741631579179232e-70	1.9942970526510555e-68	7366	28384	Yes
CUP2_f	Forward	1.1969542651054674	1.3544182073962074	2.318353613840139	0.0223766112146514	3.109995605526783	0.0018709012733101	0.004214904018032	105	45963	Yes	CUP2_f	Forward	1.107615584980545	1.0957944151928023	0.7285368433506233	0.4687410581957962	1.0133422262670393	0.3108967246942485	0.4415634640584979	70	35680	No
RPN4_f	Forward	1.1762474723368872	1.244744216357074	4.925228082104199	1.033344062667554e-06	5.804601588134466	6.451923314341e-09	2.6905892970443323e-08	742	45326	Yes	RPN4_f	Forward	1.2133809880147102	1.22048786188666	4.07151497293827	5.266380427393254e-05	4.537923223833518	5.681093482582392e-06	2.830917769286819e-05	611	35139	Yes
YRM1_f	Forward	1.1688006888829596	1.2690739949811187	0.7823059757418027	0.4427601930953524	1.018245877979197	0.3085611217546649	0.3952809141432308	22	46046	No	YRM1_f	Forward	1.3355842205308182	1.637572685850622	1.0611231081496075	0.3019258583354932	1.0376936563223136	0.2994126992595636	0.4315065371681946	20	35730	No
YGR067C_f	Forward	1.1686346390876696	1.1885203445454766	16.829305456159812	2.714143586506287e-63	18.052143446774565	7.588766586537232e-73	3.432457502218379e-71	29849	16219	Yes	YGR067C_f	Forward	1.306341372774319	1.347103390164233	19.59395721480739	6.442958826285775e-85	20.1689683164305	1.8342523899697062e-90	2.696351013255469e-88	23301	12449	Yes
HSF1_f	Forward	1.1465136813670205	1.0827647606629591	2.179889251397193	0.0301486181709451	1.9762661901530008	0.0481246367393526	0.0781692994550811	263	45805	No	HSF1_f	Forward	1.1448903373681645	1.2932643560228891	1.7535544929234108	0.0810199354211096	2.323233510488885	0.0201666114807073	0.0522377425139028	201	35549	No
THI2_f	Forward	1.115872223639284	1.0030038209054777	1.243745477036353	0.2159482081233566	0.838960994386097	0.4014911982944131	0.4959597155401574	124	45944	No	THI2_f	Forward	1.0953305003837457	1.2693014848942252	0.8403898354678256	0.4026817182149472	1.432385644943158	0.1520334845043021	0.2613909031828352	101	35649	No
HAP4_f	Forward	1.1151664711940563	1.148252107108101	3.671653721041707	0.0002496852921001	4.760093735015035	1.935030695533693e-06	6.251637631724239e-06	1403	44665	Yes	HAP4_f	Forward	1.05084528521229	1.0351188864625949	1.0246017470479991	0.3057750635873876	0.7820061254486486	0.4342109737259306	0.5611341814304335	1070	34680	No
RIM101_f	Forward	1.1125714935812194	1.201188243552604	1.7116400771184292	0.088580574581269	2.1161554890780043	0.0343315854456102	0.0571868902040193	191	45877	No	RIM101_f	Forward	1.0744057629625816	1.086233888691719	0.8617800646752138	0.3900231545660091	1.0886939524867425	0.2762888695344885	0.4123295819448711	169	35581	No
SFL1_f	Forward	1.1124126182249354	1.1413611522889202	5.409986229009753	6.90639099056345e-08	6.783951781500544	1.1693237015556656e-11	6.138949433167244e-11	2259	43809	Yes	SFL1_f	Forward	1.022839821146515	1.0239538596483295	0.7826317170540487	0.4339440977762161	0.3316037880674456	0.7401884588267095	0.8227425591495372	1656	34094	No
RME1_f	Forward	1.1090977889608231	1.12385470929102	8.084662037286742	7.157645477676474e-16	9.320597348214088	1.1568712778814722e-20	1.0971617925714608e-19	6147	39921	Yes	RME1_f	Forward	1.0529340424796751	1.0662676499025592	2.497350007096164	0.0125401184645594	2.3744398000986293	0.0175756019488976	0.0467622350495557	4649	31101	Yes
UME1_f	Forward	1.1057626312009663	1.174511998220376	2.916812983685388	0.0036598839347396	3.492153545366168	0.000479142727433	0.0011738996822109	624	45444	Yes	UME1_f	Forward	1.0328762013468005	1.017632002125092	0.5746829159255873	0.5657725299370675	0.3770987459485301	0.7061002231163511	0.7984364061392586	473	35277	No
PUT3_f	Forward	1.10537622475901	0.9688218037270042	0.8512023889155815	0.398338811865759	0.5492322896121253	0.5828460478287063	0.6719872080848613	56	46012	No	PUT3_f	Forward	1.164803509998435	0.9941180073096948	0.8351560059707065	0.4085800162217502	0.3988923558907412	0.6899725218708579	0.7847269687815559	41	35709	No
HMS1_f	Forward	1.1018883924550678	1.0937695987231646	10.32034036474032	6.378644615394996e-25	9.776041345732793	1.4268239833820138e-22	1.4465043141872829e-21	14037	32031	Yes	HMS1_f	Forward	1.210517525282932	1.2380396190231435	13.934541649071289	6.277697710177376e-44	15.02871418870608	4.7615876278580513e-51	2.153702711677334e-49	10800	24950	Yes
GLN3_f	Forward	1.1003607781781133	1.1436040331008748	6.634831709929002	3.588915286384098e-11	7.683732290658566	1.5451939483939153e-14	1.0689106372419082e-13	4173	41895	Yes	GLN3_f	Forward	1.069717219642862	1.094836862985041	2.9293113248473057	0.0034172707021257	3.935383926164775	8.306380286374836e-05	0.0003439543386189	3225	32525	Yes
FKH2_f	Forward	1.0988001487226982	1.0740765349190449	2.568377679258416	0.0104442008932775	2.832363923760458	0.0046205227902096	0.0095664345093073	622	45446	Yes	FKH2_f	Forward	1.0028762796539796	1.0686814632717283	0.0543255547251024	0.9566983251027696	-0.1418558113031574	0.8871938987213526	0.9298930703175672	468	35282	No
MSN1_f	Forward	1.0895234515705137	1.1062637642900066	4.659452670639452	3.276741418729995e-06	5.720088752788619	1.0646842415152278e-08	4.377862475601077e-08	3479	42589	Yes	MSN1_f	Forward	1.054593668106503	1.049434697521603	1.914408189449517	0.0556630108033682	2.008677945512158	0.0445712991001662	0.1019763574743104	2686	33064	No
UPC2_f	Forward	1.089144298918388	1.1699262601964813	1.6678413950188615	0.096359978048044	2.266818806999887	0.0234012967537544	0.041321208682305	306	45762	Yes	UPC2_f	Forward	1.0002579814153238	1.1609771808753122	0.0041009265356113	0.9967313199210416	0.8144997451686345	0.4153587181486704	0.5476029737027314	238	35512	No
EDS1_f	Forward	1.0879141338571117	1.0952204490502115	5.105239901579117	3.462423520725624e-07	5.367161844829147	7.99852787417132e-08	2.957946157240714e-07	3364	42704	Yes	EDS1_f	Forward	1.035913875055742	1.043952265908986	1.526499985975545	0.1269866700731315	2.2307001640446886	0.0257009967706548	0.0645819918852352	2631	33119	No
HCM1_f	Forward	1.0864370278305435	1.0838333176932071	7.205654375714064	6.112787921691181e-13	7.562784417648541	3.945311991845975e-14	2.606565675511723e-13	8800	37268	Yes	HCM1_f	Forward	0.9949297182186628	1.0068526131768556	-0.3070781275176526	0.7587901929506493	-0.6653616768539535	0.505819190427671	0.6274719071128071	6786	28964	No
MET32_f	Forward	1.0845077582869964	1.0959343039159066	2.577343004831665	0.0101155768865821	2.6637159785815268	0.0077282783189384	0.0151980857910897	863	45205	Yes	MET32_f	Forward	1.0807341308698968	1.0772763988247471	1.337837140711231	0.1814017562776235	1.7085844318729722	0.0875279544371185	0.1768606089657241	658	35092	No
MOT3_f	Forward	1.0844641382490707	1.0929200512822488	6.896902148443247	5.628749876992633e-12	7.440546473007821	1.002696340602353e-13	6.078200497671996e-13	7420	38648	Yes	MOT3_f	Forward	1.070761238011412	1.1119323456856238	3.72475923936431	0.0001968959168485	4.437582172349978	9.097499618714852e-06	4.4209336990118464e-05	5787	29963	Yes
NHP10_f	Forward	1.0818589324412782	1.0488072022859252	4.01161603919709	6.180214372062687e-05	2.318245376966249	0.0204359891814152	0.0368600050266017	2677	43391	Yes	NHP10_f	Forward	1.1651298236212049	1.2138481279953497	5.577973705082673	2.7198847125878657e-08	6.295359576532616	3.066880878878827e-10	2.404434609041e-09	2065	33685	Yes
GZF3_f	Forward	1.0812907380189984	1.0984948843564455	8.999172972003247	2.36268966566536e-19	10.140288673321768	3.660163563275829e-24	3.985511435567014e-23	20650	25418	Yes	GZF3_f	Forward	1.0677324624868572	1.0898463457157157	5.050554668249789	4.428010530715651e-07	6.188033892323428	6.091923264514113e-10	4.713224841492497e-09	16105	19645	Yes
STE12_f	Forward	1.0797765040614171	1.0810856326349891	2.784555680491655	0.0054492229718045	2.9748146669739666	0.0029316560921148	0.0063375506697188	1083	44985	Yes	STE12_f	Forward	1.0075461499137763	0.9874313418401102	0.1532013453495191	0.8782760150550263	-0.4408254440535443	0.659339371772501	0.7572100597699817	818	34932	No
AFT2_f	Forward	1.0781887357541649	1.0676328878324393	6.63073214641197	3.4952273059220736e-11	6.566026543391127	5.167560846188199e-11	2.553383006351816e-10	7787	38281	Yes	AFT2_f	Forward	1.180581674127948	1.2015078373709078	10.04914934318227	1.2431583733255149e-23	11.11489875173607	1.0617099992794403e-28	2.714284693810048e-27	6189	29561	Yes
ROX1_f	Forward	1.077770087404734	1.0904947358890416	7.921447701479408	2.441712513294793e-15	9.058401227025511	1.3237652186457857e-19	1.1446675714172385e-18	14139	31929	Yes	ROX1_f	Forward	0.9892969437962518	0.9945436554955176	-0.78391370115236	0.4330992470878573	-0.4575169502149906	0.6472995218408061	0.7521978633248892	10803	24947	No
FKH1_f	Forward	1.0768873585200331	1.067455567664201	4.014830341588322	6.073658750466613e-05	4.389541149851676	1.1359008339356784e-05	3.356330102282306e-05	3129	42939	Yes	FKH1_f	Forward	1.050023139836256	1.0753110184539227	1.724914334738482	0.0846585616500542	1.6030748076096828	0.1089181391800179	0.2065931156059695	2400	33350	No
DAL80_f	Forward	1.076753455844382	1.103690740480331	5.794936689080971	7.112939323795233e-09	6.413085098034135	1.4260386365321302e-10	6.762183211942681e-10	5734	40334	Yes	DAL80_f	Forward	1.0178421480372184	1.0339793605076093	0.9406351576290096	0.3469305020946659	1.786369005720056	0.0740395305936617	0.1543802978335925	4420	31330	No
NRG2_f	Forward	1.0763759670296045	1.1020497387362829	6.371300205403346	1.954391121381364e-10	7.2367459329654436	4.595779164402283e-13	2.6755625234342e-12	7335	38733	Yes	NRG2_f	Forward	1.1432093105967325	1.1670613901704583	7.774407185006549	8.532353226400677e-15	8.303700191640193	1.0091810757379175e-16	1.236246817778949e-15	5748	30002	Yes
UGA3_f	Forward	1.0761322244591156	1.0864100940212296	3.461507606184825	0.0005472187468812	3.2101434899251893	0.001326687270646	0.0030353778799217	2064	44004	Yes	UGA3_f	Forward	1.1243683609793569	1.147649174048996	3.616504191032352	0.0003070629106353	4.560191893756155	5.110689700201877e-06	2.568449182665559e-05	1626	34124	Yes
MET4_f	Forward	1.0749076851419748	0.9420849023990006	0.7737068085463094	0.4403762599876806	0.106786679783427	0.9149582150386638	0.9455104225707106	144	45924	No	MET4_f	Forward	1.1586572086382372	1.2457186205451052	1.5025837751428357	0.1354697941377227	1.6772665948783811	0.0934903617399616	0.1857173402131671	125	35625	No
SRD1_f	Forward	1.074209985045609	1.1085043189064274	2.3501643135444987	0.0190045207246112	3.000387412184402	0.0026963641539292	0.0059380603839339	779	45289	Yes	SRD1_f	Forward	1.0548420664850904	1.1150637207902885	1.1567804583687358	0.247821988701049	1.905664333607801	0.0566937695322334	0.1234664314257528	579	35171	No
ECM22_f	Forward	1.067729885755269	1.02389891904912	2.969762542152893	0.0030155638749213	1.5391407494420208	0.1237699387170971	0.181488089689908	1864	44204	No	ECM22_f	Forward	1.2333929746375647	1.203941303897583	6.295878531468829	3.9814545075114784e-10	6.451913950955451	1.1044628896830007e-10	9.277488273337207e-10	1439	34311	Yes
MOT2_f	Forward	1.0649297611428463	1.080875701991428	1.7588544807556692	0.0790764277750493	2.192995387589125	0.0283077114103644	0.0489556891449832	628	45440	Yes	MOT2_f	Forward	0.9278242257379504	0.8962063961618315	-1.5007607660574696	0.1340510626981862	-1.4763363787364534	0.13985361275903	0.2447438223283024	481	35269	No
MATA1_f	Forward	1.0607545910402625	1.0866516957878785	1.342185328099811	0.1802964905941076	1.89379976920118	0.0582515923127265	0.0928236755552391	394	45674	No	MATA1_f	Forward	0.9320700441885916	0.9337337863157904	-1.0692993433928737	0.2857937398099638	-0.365211411084268	0.7149536009353744	0.8053500332375482	295	35455	No
SOK2_f	Forward	1.058762817997247	1.0530237406360266	5.709092089253042	1.1525166815457962e-08	5.652118310815523	1.5848243997685687e-08	6.382717445643277e-08	11502	34566	Yes	SOK2_f	Forward	1.0841388662925953	1.1042753385697943	5.181521931248675	2.231464810287157e-07	6.082583223711977	1.1826147501920947e-09	8.58490707546854e-09	9043	26707	Yes
SWI5_f	Forward	1.057607600884797	1.0734266636565537	6.352573543064103	2.1398436153762715e-10	6.842188282857048	7.799248456427081e-12	4.1690528112537484e-11	19560	26508	Yes	SWI5_f	Forward	1.140393529008259	1.1580376772933718	9.980026581433792	2.024853551317771e-23	10.492477172923564	9.354319213756516e-26	2.0371628509958635e-24	15193	20557	Yes
PHO4_f	Forward	1.0534515291860178	1.0604374605227835	2.3078881834086555	0.021120274255886	2.166722673109593	0.0302560066942955	0.051566759235495	1643	44425	No	PHO4_f	Forward	1.108570253450515	1.1594006834741184	2.9362546592518224	0.0033768822747205	2.715765232427725	0.0066122788174337	0.0195377886665881	1299	34451	Yes
MIG1_f	Forward	1.0516355511616653	1.1191704155981246	0.578503241077743	0.5649141482615783	1.2887218048468532	0.1974948191617038	0.2719600788456249	66	46002	No	MIG1_f	Forward	1.0279616380304692	1.205184190517063	0.2100605327156989	0.8344072783561732	0.6025299938308092	0.5468214040265484	0.6656956222931893	55	35695	No
MET31_f	Forward	1.0514010849571418	1.021648020204058	2.262755892472763	0.0237674237559414	1.7348263153833745	0.0827715736021282	0.1264147669559777	1696	44372	No	MET31_f	Forward	1.061054204599345	1.0743809132523816	1.9061961420675355	0.0568132157074375	2.104300521065627	0.0353522406438437	0.0828172011895622	1394	34356	No
CRZ1_f	Forward	1.0494942442248822	1.040573268427616	5.167671911957361	2.38640684592054e-07	4.458043649361797	8.271106208362267e-06	2.506912603359285e-05	14997	31071	Yes	CRZ1_f	Forward	1.133166978260357	1.1307887320901695	8.827945684573168	1.1500861731654129e-18	8.774566488558408	1.7156348583071328e-18	2.2417628815213206e-17	11733	24017	Yes
YPR022C_f	Forward	1.045461230384535	1.0645167305148415	3.470657948965575	0.0005223455084279	4.4385950003469485	9.054801653353327e-06	2.7026514579552063e-05	5309	40759	Yes	YPR022C_f	Forward	1.0360105841052645	1.0718099337531897	1.8068281943240057	0.0708450931338604	2.94036236531506	0.0032782860896846	0.0105335094029213	4160	31590	Yes
GTS1_f	Forward	1.04178785566513	1.0322455951772502	2.3321845011674927	0.0197408298753881	2.363119039680443	0.0181218476215994	0.0328877975354952	3484	42584	Yes	GTS1_f	Forward	0.9728696027441098	0.987030918427307	-1.0374538787439695	0.2996078310079216	-1.2979765362147713	0.1942953979255278	0.3138617966489296	2630	33120	No
ACE2_f	Forward	1.040275954541665	1.0585334626233092	2.56871709692095	0.0102342097731646	3.1155394116653348	0.0018360881101908	0.0041523838799701	4537	41531	Yes	ACE2_f	Forward	0.9742843530819728	0.9692383292287696	-1.134135318118267	0.2568008287798142	-1.1778802551176897	0.2388443477119803	0.3695802011964327	3588	32162	No
SKN7_f	Forward	1.038994132316872	1.0379571664406295	2.603152937014992	0.0092636980395678	2.1021997235622143	0.0355357840258164	0.0588592704427607	4222	41846	No	SKN7_f	Forward	1.0234003405155698	0.9989339138114912	1.0565253787971185	0.290792003068324	0.9759722725387664	0.3290782049684145	0.4640239436964694	3288	32462	No
DIG1_f	Forward	1.0362840960768005	1.071606216556418	1.9851319411067068	0.0472141064037672	2.8601041387852275	0.0042350191346389	0.0088618905735504	2860	43208	Yes	DIG1_f	Forward	1.0793868692728528	1.054745661844891	2.9508486862949166	0.0031974042144385	2.958560923975887	0.0030907913914838	0.0099856337263323	2284	33466	Yes
SUT1_f	Forward	1.035564046298146	0.9817498333406596	1.783069448848767	0.0746756728877994	-0.8439193059511593	0.3987144991680258	0.4935665800227351	2721	43347	No	SUT1_f	Forward	1.1749269680291845	1.1308567925290425	4.54630145198573	5.748531723284286e-06	3.92098089997267	8.818925353180807e-05	0.0003626243431937	2129	33621	Yes
XBP1_f	Forward	1.0335724374755446	1.027193782711513	1.980605766667982	0.047707443474659	1.6270975106466112	0.1037163896601991	0.1547848657873022	3287	42781	No	XBP1_f	Forward	1.0425151305335856	0.9985108370431685	1.3758849795914698	0.1689617001563937	0.1540160487126047	0.8775970815259113	0.9231253737696526	2691	33059	No
OPI1_f	Forward	1.02945281051648	1.0581317653254234	2.0320606520620546	0.0421975596598366	2.9665871450904	0.0030112501087305	0.006485769464958	4278	41790	Yes	OPI1_f	Forward	1.0002692292803337	1.0174299484013256	0.0122305967174394	0.9902422428901704	-0.1825395245419853	0.8551593392726689	0.9175797290006008	3312	32438	No
RTG1_f	Forward	1.0293802937754732	1.0454914017618695	0.5139331830775249	0.607685568171991	0.6676803139376379	0.504337678775173	0.6003047674489914	291	45777	No	RTG1_f	Forward	1.0583918848730982	1.0823107369935452	0.774386332113481	0.4394859531604361	0.878567625185618	0.3796357559992802	0.5096480012045131	231	35519	No
FHL1_f	Forward	1.0289482413294069	1.003927130989175	2.083825047496139	0.0372042283880041	0.7103281080771315	0.4775006933135338	0.5718338241718084	7191	38877	No	FHL1_f	Forward	1.0453276047536668	1.0366896033328967	2.371100743515257	0.0177607054969372	1.694449464616918	0.0901799068707979	0.1815951549316067	5577	30173	No
RPH1_f	Forward	1.0275814325352357	1.0700453524839435	1.787290884680961	0.0739641503124065	3.356358073082728	0.0007897624447297	0.0018954298673513	3433	42635	Yes	RPH1_f	Forward	1.0093102599543282	0.977213683435114	0.3567409443264733	0.7213095818193068	0.0466348368847776	0.9628042664057208	0.9845720150375022	2760	32990	No
REI1_f	Forward	1.027174439240403	1.04926317937966	1.1472446275109025	0.251461119989187	1.7723170291731194	0.0763419459956963	0.1178190662610745	1417	44651	No	REI1_f	Forward	1.0722071581283104	1.078215787529724	1.5577235752359084	0.1195837053136116	1.5289942664027203	0.1262658653099379	0.2284440886222878	1068	34682	No
YER130C_f	Forward	1.023999987397359	1.0333651825215786	1.3735722429576662	0.1696753419817456	2.113307833642151	0.0345744286780935	0.0574287120415791	2666	43402	No	YER130C_f	Forward	0.9755939008776082	0.9673373182286072	-0.8299287704877002	0.4066666320980422	-1.0293110634836564	0.3033335260890222	0.4350246666837684	2040	33710	No
YLR278C_f	Forward	1.02339375280014	1.0129766126416329	2.3706080978688946	0.0177666430869508	0.8790863087976095	0.3793544805847195	0.4735890330866562	13831	32237	No	YLR278C_f	Forward	1.0846374810693749	1.0679629780513529	5.652162346260083	1.6074450984141436e-08	5.330073365245152	9.817309948768465e-08	5.659390441054762e-07	10722	25028	Yes
PDR8_f	Forward	1.023383309339923	1.0534517585444296	2.053819128224731	0.0400169791167232	2.781192446418162	0.0054159620869411	0.0109435934952625	7455	38613	Yes	PDR8_f	Forward	1.0934846684349373	1.092697846288356	4.866524786141663	1.1589456774906678e-06	5.214520251509085	1.8429356944954645e-07	1.03204398891746e-06	5659	30091	Yes
HAP2_f	Forward	1.02085465901323	1.0584445824006028	1.4136859963655606	0.1575152793244101	2.672129473488553	0.0075371561048686	0.0149220464298409	4167	41901	Yes	HAP2_f	Forward	1.0106066287024549	1.0176510292162917	0.4877424369018597	0.6257595330713834	0.974725435622609	0.3296964724035578	0.4637835544815598	3198	32552	No
MATALPHA2_f	Forward	1.0194046848080391	1.0581197167860443	0.6625919420337254	0.5077558808211056	1.48170797766293	0.1384180134641764	0.1999749187148297	891	45177	No	MATALPHA2_f	Forward	0.9824657938570498	1.039469237994876	-0.4377847483918163	0.6616612632235482	0.0111241548039482	0.9911243916850436	0.9996246008761676	754	34996	No
AFT1_f	Forward	1.0165541761542949	1.022136372618652	0.6754739652014765	0.4994779610313447	1.2751368204078504	0.2022608188367366	0.2772246188251774	1417	44651	No	AFT1_f	Forward	1.0549621943625471	1.0573376797647789	1.516624162096667	0.1296360284813252	2.224068545625576	0.0261438327859077	0.0654152071409095	1078	34672	No
HAP3_f	Forward	1.0165219420882508	1.0581163065488022	0.5432542974723716	0.5870970045851922	1.1191491798295468	0.2630765019005714	0.3491850634707359	817	45251	No	HAP3_f	Forward	1.0406332972596668	1.0289308137758009	0.8797075380734083	0.3793483171608249	0.7778678595501106	0.4366469176909683	0.5630447096541433	615	35135	No
JHD1_f	Forward	1.0149242218632113	1.0275471151233109	1.1087518078189902	0.2675775596152848	2.25603825799739	0.0240682352530828	0.0422451412800378	5162	40906	Yes	JHD1_f	Forward	0.9766706514040406	0.941232472693782	-1.1614898856747384	0.2454970457446226	-2.335782066874448	0.019502602728479	0.050966801797092	3994	31756	No
ASH1_f	Forward	1.014057052293204	1.0177283288412098	0.5719687873146713	0.5674294463280559	0.3082962615546211	0.7578569104508807	0.8252219691576256	1396	44672	No	ASH1_f	Forward	1.045468210206524	1.0390981311001668	0.9694971504602196	0.3325069473257658	0.5035349471765885	0.6145882163459302	0.7256583759265199	1076	34674	No
FZF1_f	Forward	1.011855937785526	1.053983186235276	0.4207304059680702	0.6740370054059673	1.0524029318987471	0.292614724110116	0.3806580924264341	1013	45055	No	FZF1_f	Forward	0.9105298466951922	0.9335670480702964	-2.3564307756241374	0.0186970502538258	-1.8757777836479848	0.0606857998449456	0.1307078765891137	738	35012	No
PHD1_f	Forward	1.0088706005951364	1.00867903926824	0.767926435754292	0.4425446330454634	0.6478200979003105	0.5171013148080343	0.6093298058259001	9212	36856	No	PHD1_f	Forward	0.9775951125356654	0.9853264535719164	-1.3733395893562288	0.1696753335998586	-0.9043390802636032	0.3658156303183983	0.4967657982152846	7138	28612	No
CHA4_f	Forward	1.0079533439031614	0.9899548715020614	0.2608389218555546	0.794258374573368	-0.5821177222013784	0.5604873886556038	0.6500327111035404	1238	44830	No	CHA4_f	Forward	1.1530672789904135	1.189352696795125	3.439462847323182	0.0006064329315618	3.7839709524810425	0.0001543458452019	0.0006258990136466	978	34772	Yes
NDD1_f	Forward	1.0076404218916428	0.9782441413910558	0.3142081022643895	0.7534076742013831	0.3726150700441016	0.7094349550654455	0.7841123187565451	1373	44695	No	NDD1_f	Forward	1.0955874385336124	1.1224172188257384	1.927037422152997	0.0542302440418433	2.1677524628975235	0.0301775254677711	0.0727228892420059	1072	34678	No
YKL222C_f	Forward	1.0073956408696156	1.0141790151711971	0.3956173868008302	0.6924173790052756	-0.0351913149222968	0.9719271876312092	0.9853330798743982	2497	43571	No	YKL222C_f	Forward	1.0445879818596644	1.0295046900435687	1.6270734008954288	0.1038629672926457	1.3077350038642837	0.1909632063415876	0.3101833296377169	1972	33778	No
WAR1_f	Forward	1.004669219394927	1.0521483922918815	0.0732162623976929	0.9417406039574634	0.9271061083604468	0.353871444966305	0.4465159005154236	137	45931	No	WAR1_f	Forward	0.9363808845950068	0.910429676590306	-0.5564795656438685	0.579048486483336	-0.8883666923125614	0.3743435358333258	0.5048486217201733	107	35643	No
YNR063W_f	Forward	1.0038987452595192	1.0128931585310923	0.2959764193521573	0.7672571860031496	0.3648025716311643	0.7152587853198558	0.7875883254083805	5205	40863	No	YNR063W_f	Forward	1.0726397014945914	1.078920122615508	3.2817302569221125	0.001039053413271	3.363629312263768	0.0007692478921849	0.0027920849420044	3958	31792	Yes
YAP3_f	Forward	1.0035706115832177	1.0114112881273896	0.3979143420047375	0.6906957063860448	1.54317204142443	0.1227890389739971	0.1804998872917758	16931	29137	No	YAP3_f	Forward	0.975054908103397	0.9791939844614588	-1.842226514774058	0.0654534754137433	-1.4047496119466083	0.1600957473492361	0.2728588389604373	13140	22610	No
GCR2_f	Forward	1.0000190878299755	1.0120417019762302	0.0011494489395776	0.9990829329467604	0.2383022591418787	0.8116466692747499	0.8630167116339114	3266	42802	No	GCR2_f	Forward	0.9890982516396556	0.9888483647452426	-0.4474783377516226	0.654561766139869	0.3255655971277439	0.7447530447171726	0.8246982868054566	2585	33165	No
RSF2_f	Forward	0.9997365634043112	0.9550196008855172	-0.0086870320642155	0.993070538675304	-0.8142549036186238	0.4154989384406318	0.5068742236578662	978	45090	No	RSF2_f	Forward	1.0593780878355004	1.012789571686141	1.183758355015242	0.23684521103889	1.3490637846195184	0.1773164793639481	0.2953600279490127	809	34941	No
GCR1_f	Forward	0.9995486679590376	1.0069343521273095	-0.0146255697017109	0.9883341796974978	-0.2539018527334311	0.7995713834124685	0.8563715363324799	855	45213	No	GCR1_f	Forward	1.0380714489107703	1.0303168152333797	0.6559798435123064	0.5120590037342477	0.5405464177789885	0.5888202586663653	0.7022846087136366	664	35086	No
SIP4_f	Forward	0.9989767902649042	1.1843303917418089	-0.0219503480229901	0.9825047683073864	1.3464198508933554	0.178167152547253	0.2500293214744267	251	45817	No	SIP4_f	Forward	1.0708138225944797	1.1353749620908191	0.7576084729310667	0.4496720566797726	0.5824038074587323	0.5602947175315424	0.6764954700380841	180	35570	No
INO4_f	Forward	0.9983590360545076	0.9696827416022272	-0.0494821023155226	0.9605487095720692	-0.1139216716693477	0.9092998858987376	0.9413174875148904	702	45366	No	INO4_f	Forward	1.0835447053248972	1.060387318081158	1.3676759319319152	0.1720662944129915	1.320773127824363	0.1865770223372548	0.3073033309084197	461	35289	No
SPT23_f	Forward	0.9981188261841198	0.9842770717317444	-0.1594277335899645	0.8733351128526949	-0.4599411419701912	0.645558468223486	0.7299776525296341	7088	38980	No	SPT23_f	Forward	0.947958922891754	0.9123598499154504	-2.9929724786725016	0.0027716142198724	-3.998125902726727	6.384598997612176e-05	0.000270082317309	5382	30368	Yes
ERT1_f	Forward	0.9969481096020828	0.9864021811247236	-0.2478175148773803	0.8042813691074518	-1.1983612215301958	0.2307764222267176	0.3126648301136175	6487	39581	No	ERT1_f	Forward	1.0247082986610243	1.0242851621923297	1.3209532414615694	0.186561275060051	1.3152023413125842	0.1884419085050246	0.3077884505582068	5071	30679	No
HAP5_f	Forward	0.9967264899366955	1.0280435522317035	-0.152627881115326	0.8787081946843028	0.241524486188936	0.8091486408854232	0.861919204421429	1716	44352	No	HAP5_f	Forward	1.0314762663621049	1.0511416020602509	1.026474627725036	0.3048372159026143	1.3369879221281256	0.1812265793056157	0.3010204198635651	1334	34416	No
GCN4_f	Forward	0.9953883511211008	0.9908535829856208	-0.2993857122947291	0.7646598692412842	0.0853807093612899	0.9319587288546436	0.961389004502685	3684	42384	No	GCN4_f	Forward	1.0473303459110423	1.0267781903962183	2.069433270977966	0.0385798640457425	1.803278766538653	0.0713444456034499	0.1509012014921889	2867	32883	No
YML081W_f	Forward	0.9936083177176224	0.9937590949840556	-0.67796111374588	0.4978030031563442	0.0126319006568025	0.9899214695230296	0.9984113620575324	12356	33712	No	YML081W_f	Forward	1.0086015163060396	1.023255319501596	0.5933995153072145	0.5529214775025191	1.2775267488495508	0.2014163430293322	0.3209561238516188	9686	26064	No
GIS1_f	Forward	0.991437968144178	0.9761365585197918	-0.5586975654895932	0.5763992715445152	-3.17005287678424e-05	0.9999747066375312	1.0	3351	42717	No	GIS1_f	Forward	0.9819162395367296	1.0076663384866629	-0.7304337944537806	0.4651822705409084	0.0672762948836653	0.9463617480669708	0.9762468559006644	2571	33179	No
INO2_f	Forward	0.9912167428606984	1.014499916584805	-0.5463067219506276	0.5848901177800074	0.6353433835213588	0.5252044846482016	0.6176404739462851	2959	43109	No	INO2_f	Forward	1.0363103027393168	1.0304136727781377	1.143652648473132	0.252874837531747	0.8996460292298057	0.3683086534997684	0.4989988208706539	2342	33408	No
CAD1_f	Forward	0.9909428032157236	0.9704040269311957	-0.2568401697979431	0.7973789539952314	-0.5359824061499776	0.5919707099974469	0.6771960651332661	668	45400	No	CAD1_f	Forward	0.9708939065668264	0.9503318310005008	-0.4514356464291942	0.6518515660270783	-0.8743522987440225	0.3819264262927425	0.5115552133488215	546	35204	No
NDT80_f	Forward	0.9903499556532752	0.973866544328872	-0.279303926851859	0.7800922854551023	-0.5479130193645487	0.5837516287484094	0.6717142029433751	694	45374	No	NDT80_f	Forward	1.0358633628293932	1.004107556508338	0.6739104706058991	0.5006429356757582	0.7528252053444515	0.4515549582863813	0.5734650442168299	551	35199	No
SMP1_f	Forward	0.989843786432243	1.0045223743004703	-0.9941172432076036	0.3201807553600823	0.0442772326190531	0.9646834196106868	0.9830742646985854	9692	36376	No	SMP1_f	Forward	0.9350995139841513	0.934151572766227	-4.227507374271894	2.3804655716073613e-05	-4.2375529506825576	2.259691378768884e-05	0.0001046219315524	7427	28323	Yes
TBF1_f	Forward	0.989631559041032	1.0054607013480767	-0.4345112581300251	0.6639840391181305	1.1859993297800298	0.2356225642027727	0.3177662104386017	1310	44758	No	TBF1_f	Forward	0.9671360739907702	1.0055972913027182	-0.9533571493321964	0.3406246181794601	-0.0328034316649575	0.9738313416141182	0.9906796347216288	994	34756	No
STB1_f	Forward	0.9873439142449184	0.9871766963256736	-0.5425443774069516	0.587504245284731	-1.4457644178135605	0.1482432893939625	0.2136447405971812	1853	44215	No	STB1_f	Forward	0.9426494965916644	0.9404198776596528	-1.9379720082520613	0.0528111567801493	-1.807495231707593	0.0706850974958852	0.15004634414289	1377	34373	No
YHP1_f	Forward	0.9840190285909656	0.9837330749314436	-0.7258538850993556	0.4679866670917062	-1.2823430741814787	0.1997223239934417	0.2743848750190273	2686	43382	No	YHP1_f	Forward	0.934307729855514	0.9660166189297332	-2.7610819197073244	0.0058040016801634	-1.5360221265042615	0.1245329537078705	0.2274080024230678	2078	33672	No
STP4_f	Forward	0.9833063814404291	0.9583409700348884	-1.3404147355435223	0.1801416001246384	-3.489395356567464	0.0004841145603592	0.0011811591763122	7297	38771	Yes	STP4_f	Forward	1.0123898806563956	0.9776168903565152	0.6699083089711619	0.5029360700916687	-0.7594648295735812	0.4475745452698737	0.5696403303434757	5768	29982	No
RGM1_f	Forward	0.9832148226693288	1.0507979712841298	-0.1619648142245272	0.8718121847653127	-0.2111370984859623	0.8327802922834123	0.8807100932781411	69	45999	No	RGM1_f	Forward	0.8716834480683954	0.92640435490366	-1.2472453388245697	0.2166806582339211	-0.2138906204929421	0.8306323547444516	0.8945271512632555	67	35683	No
GAT3_f	Forward	0.9827140380908002	0.9815153395302022	-1.4137110351342628	0.1574809464700771	-1.6002513229787634	0.109542840698834	0.1626545210376626	6669	39399	No	GAT3_f	Forward	0.9647356978541918	0.998639298339828	-1.892613075590834	0.0584510685157223	-1.3192299679805082	0.1870922424010277	0.3064352048239674	5161	30589	No
YAP5_f	Forward	0.982588875513742	1.047171175658432	-0.5443171612929765	0.5863968611240133	0.3357874468067461	0.7370311571062643	0.8055284765399321	674	45394	No	YAP5_f	Forward	1.0246041754215125	1.0653039023285855	0.5358848690121668	0.592238101413062	1.2848052603366404	0.1988603437036388	0.3186100329638682	573	35177	No
NRG1_f	Forward	0.982455570420453	0.967068513250798	-0.8199680907826806	0.4123427623240296	-0.6127689409811135	0.5400291302869589	0.6312865379895264	1652	44416	No	NRG1_f	Forward	1.0206677737686778	1.014469805505842	0.5305110790013763	0.5958437828740326	0.3505765843689249	0.7259060258945202	0.81456630386637	1292	34458	No
STP3_f	Forward	0.9807468175699656	0.9622318929388912	-1.0441249474540026	0.296491016367812	-2.253249295155316	0.0242434348286011	0.0421749694651404	3532	42536	Yes	STP3_f	Forward	0.9811917742860816	0.9638347683114852	-0.7172055300670304	0.4732995537659392	-1.2270177804700968	0.2198159081395412	0.3465194476837808	2807	32943	No
ARR1_f	Forward	0.9801461726423916	0.9934650283367924	-1.7144839517642232	0.0864694940597184	-1.381393522873675	0.1671579963417119	0.236840727346811	7317	38751	No	ARR1_f	Forward	0.9443114661929992	0.9632523431634156	-3.516862690530693	0.0004388385518297	-2.21748138271735	0.0265902138786735	0.0659706572179748	5771	29979	No
HAC1_f	Forward	0.9792792941037852	1.0370560236072928	-0.3980203984057223	0.6909611718252955	-0.0591529037773038	0.9528303212555708	0.9760700851886336	243	45825	No	HAC1_f	Forward	0.8861845603396399	0.9208615663927032	-1.718140812438244	0.0871964018757518	-1.3140898748848415	0.1888159610665641	0.30754511110011	214	35536	No
GSM1_f	Forward	0.9784890660146564	0.9729326101131344	-2.509152183704632	0.0121055676848993	-3.56439827032269	0.0003646918573935	0.0009086390345229	21404	24664	Yes	GSM1_f	Forward	1.0293385161864843	1.0460685423416956	2.236889980091473	0.0252997897900148	2.700270006617601	0.0069283222141814	0.0203692673096935	16448	19302	Yes
RTG3_f	Forward	0.9777665430975926	0.9429313262536214	-1.1143552576341211	0.2652033649413023	-2.751532258231565	0.0059317177391195	0.0119446918856242	3165	42903	Yes	RTG3_f	Forward	1.0094939321700005	1.0412517429123245	0.4094893529036721	0.6822102119670768	1.2284024096642598	0.2192959437632783	0.3466290724000206	2482	33268	No
STB5_f	Forward	0.9775068581098408	0.9918443523998132	-1.339873545868752	0.1803775990102263	-1.0265008780745133	0.3046555499450388	0.3911298326805302	2882	43186	No	STB5_f	Forward	0.9981821025208668	1.0225404882382574	-0.076539220589053	0.938995819637195	0.7438176159690222	0.4569868213400165	0.5753924003167661	2272	33478	No
RDR1_f	Forward	0.9758412161625888	0.9898370177580584	-1.2630162381239585	0.2067112042528461	-1.3082677252287418	0.1907825180519347	0.2633336164660507	2062	44006	No	RDR1_f	Forward	1.0387036756570185	1.0489763064045523	1.2135360438243197	0.2250953768116647	1.0972737529156504	0.2725217410112193	0.4108789326015306	1541	34209	No
GAL4_f	Forward	0.9737680065809596	1.0067873114825356	-0.2038096751831047	0.8396473971774839	-0.0353630947214682	0.9717902124398076	0.9868957597834314	37	46031	No	GAL4_f	Forward	0.736176441265783	0.754692377534094	-1.817383935519363	0.0794641562976072	-1.2831226759290555	0.1994491005161131	0.3186849758246589	30	35720	No
ECM23_f	Forward	0.9734963172620216	0.9876006461400536	-3.1055214237453503	0.0019005935377214	-2.150480825912493	0.0315172010661869	0.0532532018014883	22404	23664	No	ECM23_f	Forward	0.9479464825791326	0.9366055987068516	-4.133516592447085	3.5806959736944786e-05	-4.415601813028134	1.0072935524415676e-05	4.815354543379201e-05	17430	18320	Yes
PPR1_f	Forward	0.9719104793519668	0.9817926228841396	-0.5837693535614852	0.559854928521617	-0.2879011731835845	0.7734223888506209	0.8344447057691102	271	45797	No	PPR1_f	Forward	1.0069227784909784	1.0061789439513886	0.0534022480103794	0.9574577408226794	-0.4377653646407296	0.661556380736368	0.7582751498498722	230	35520	No
ABF2_f	Forward	0.9714124568181458	1.0021032838840984	-2.7007616424602503	0.0069275155551482	-1.0319016647189867	0.3021181860418678	0.3895734504224085	7869	38199	No	ABF2_f	Forward	0.9725876828741772	1.0003497104382482	-1.7735270197737114	0.07617175979811	0.1803506243921511	0.8568773146645455	0.916079747314096	6219	29531	No
ARG81_f	Forward	0.9706460394350084	0.9653665123279084	-2.748849153765793	0.0059870749910281	-3.354641504485466	0.0007946789750695	0.0018994765745564	10552	35516	Yes	ARG81_f	Forward	0.9909093673003332	0.9816480720561492	-0.5801689176815112	0.5618107581548506	-0.8140929523548629	0.4155917029851557	0.5466843878193994	8185	27565	No
GAT4_f	Forward	0.9690608852426724	0.9981209097734014	-1.3879064086904436	0.1653685567668253	-0.5984426930020299	0.5495445861261639	0.6411353504805245	1407	44661	No	GAT4_f	Forward	0.9190943423351164	0.9482309721590948	-2.707118374594555	0.0068779918983214	-1.3246768644357536	0.1852783498026149	0.3060215440560044	1151	34599	No
CUP9_f	Forward	0.9682555655926872	1.0318510196851631	-0.4200806838469595	0.6753788823928606	0.3349248770542983	0.7376817556399228	0.8047437334253703	95	45973	No	CUP9_f	Forward	0.9142511924395336	0.9448869971595611	-0.8371132131262663	0.4053552279295948	0.014394437915473	0.9885152968319602	0.9987061761807432	71	35679	No
HAP1_f	Forward	0.9658785398489712	0.950414790031075	-1.977611537121981	0.0480593005544395	-2.5235671562357225	0.0116170869182409	0.0218937407305309	2751	43317	Yes	HAP1_f	Forward	1.0323246495866956	1.0232287099862116	1.2336736717349426	0.2174405972537819	1.2238080102287072	0.2210246618522892	0.3474933186340803	2184	33566	No
CIN5_f	Forward	0.9646483863729194	0.9565639570337756	-2.446882432729657	0.0144402314611175	-2.2558000751747413	0.0240831546407835	0.0420204597293197	4563	41505	Yes	CIN5_f	Forward	0.9289868354822808	0.8856708087348351	-3.2287593589953443	0.0012527047906793	-4.432448900650938	9.316878768948058e-06	4.490430095197917e-05	3507	32243	Yes
YAP7_f	Forward	0.9616408496058824	0.9662263375683946	-1.9025081842484957	0.0572458824396713	-1.346538243219761	0.1781289955312958	0.2505738023263204	1843	44225	No	YAP7_f	Forward	1.003476373799762	1.0562650220405445	0.110522851803789	0.9120093175485946	1.0171634940083611	0.3090756592876333	0.4411079797600204	1390	34360	No
TOD6_f	Forward	0.9615721639629656	0.9519438238476944	-2.1100411854629346	0.034933931281108	-2.37204375424478	0.0176899957150405	0.0322034596917766	2769	43299	Yes	TOD6_f	Forward	1.0206617367594626	1.0113993855713417	0.8188045351970209	0.4129752036153529	0.5914405214321032	0.5542252965330442	0.6719267512606804	2183	33567	No
PDR3_f	Forward	0.9612410295574912	0.9380910490055636	-2.671862672875992	0.0075619940094967	-4.846686489230751	1.2554057746740731e-06	4.1470707612828935e-06	5292	40776	Yes	PDR3_f	Forward	1.0043546003777035	1.0050165755074436	0.2188652554089843	0.8267633683991218	-0.3410784650558887	0.7330445126260242	0.8194489989051373	4151	31599	No
YAP6_f	Forward	0.961234496016339	0.9498315298873764	-3.3067015544851035	0.0009473255617258	-3.883305162726044	0.000103046108096	0.0002669211963015	7126	38942	Yes	YAP6_f	Forward	0.9080010485484454	0.8885397600268722	-5.246393894039459	1.59229269174295e-07	-5.856267116932829	4.733866130666509e-09	3.163083278218077e-08	5529	30221	Yes
RLM1_f	Forward	0.9610203217817022	0.956281402321094	-2.080201832458925	0.0376099197961998	-2.023606247690624	0.0430106816957502	0.0702507801030587	2200	43868	No	RLM1_f	Forward	0.8476079252147439	0.812005312124282	-6.174052064091195	8.056565048632538e-10	-5.377623836941904	7.547529863339943e-08	4.3940074847959285e-07	1703	34047	Yes
RAP1_f	Forward	0.9589691626478302	1.0122522078214744	-0.9342350811165844	0.3508585268411437	-0.4402584744872208	0.6597499127121074	0.7375151115488957	328	45740	No	RAP1_f	Forward	0.9888613877530764	1.0479480783928703	-0.1837518454187202	0.8543404601695209	0.5893134706740674	0.5556510100833072	0.672269123310668	276	35474	No
RFX1_f	Forward	0.9583991621674428	0.952229241368075	-0.6712011307303942	0.5029539677278162	-0.6755848265171637	0.4993042779067692	0.5955190981930635	179	45889	No	RFX1_f	Forward	1.0432839284169475	1.082006877024407	0.4850198744084055	0.628407036098269	0.7474996061441599	0.454762040462196	0.5738199137162473	142	35608	No
MIG2_f	Forward	0.9552906389903316	0.9122856689680806	-1.2143806214365578	0.2249971337548205	-1.8170897130369352	0.0692033776394473	0.1088010322245856	707	45361	No	MIG2_f	Forward	0.9705522533686088	0.9871572193231716	-0.7014523760285596	0.4832919273772066	0.5224506750417979	0.6013565808824974	0.7143387263816333	574	35176	No
DOT6_f	Forward	0.9552498639323136	0.9555342279340436	-2.9795930425737063	0.0029009327860599	-2.8559270798172176	0.0042911367593305	0.0089474766471148	3930	42138	Yes	DOT6_f	Forward	0.9925492136616292	0.9868146557745542	-0.3571286540107962	0.7210149650794313	-0.2129657620937987	0.8313536679596518	0.8936671970023314	3093	32657	No
SUM1_f	Forward	0.9546253588214584	0.9013720938984564	-0.6480461809482195	0.517406365243325	-2.309391309617243	0.0209218768319949	0.0376209895327615	328	45740	Yes	SUM1_f	Forward	0.8993983020120072	0.8516040700072455	-1.5579879206388565	0.1204100152663454	-1.6895841296298522	0.0911075442606094	0.1822150885212188	265	35485	No
TOS8_f	Forward	0.9507345010683756	0.9734801012397482	-5.656655600735057	1.5565879702257655e-08	-3.323687912865268	0.0008883555018638	0.0020978033537989	14512	31556	Yes	TOS8_f	Forward	0.9571252367137608	0.9403876520242664	-3.168158772198384	0.0015361226147794	-3.226612526799648	0.0012526496581213	0.0044105269399721	11225	24525	Yes
YER184C_f	Forward	0.9481600738673224	0.9299176158167908	-6.067192915194758	1.312441274562491e-09	-7.810510627722114	5.6956755962367835e-15	4.186321563234036e-14	20296	25772	Yes	YER184C_f	Forward	1.0011406479130986	1.0066537090748011	0.0867837290951433	0.9308439558053414	-0.1770412144386189	0.859476016435607	0.9138732326657086	15763	19987	No
NHP6A_f	Forward	0.9477292284432588	0.94210074348425	-4.493886201928219	7.076961024791476e-06	-4.703694974633915	2.5549487138493715e-06	8.076934643781884e-06	6643	39425	Yes	NHP6A_f	Forward	0.8447820295732716	0.8223571546920654	-9.7855419844687	1.761962308801781e-22	-9.4891985819325	2.328172593690687e-21	4.0263690737944825e-20	5006	30744	Yes
SKO1_f	Forward	0.9474500429572488	0.9625498713151138	-2.74411637276682	0.0061191136534241	-1.726399667567312	0.0842755355587621	0.1273882131325248	1878	44190	No	SKO1_f	Forward	0.9337480765057964	0.9340791201177728	-2.3578253302074765	0.0185047695957469	-1.4214114447651034	0.1551971812406646	0.2660523106982822	1398	34352	No
CST6_f	Forward	0.9438853337487816	0.9303404383510508	-6.641399864452872	3.142192236520734e-11	-7.461712709334993	8.540494642263763e-14	5.342351967713928e-13	21355	24713	Yes	CST6_f	Forward	0.9893898859775778	0.983340036488732	-0.819605342726493	0.4124468108547758	-0.947350195301562	0.3434603608977041	0.4774342605386525	16654	19096	No
MGA1_f	Forward	0.9424796149595464	0.9358313100417236	-6.09728421673818	1.0962993920192567e-09	-6.346981053331137	2.1958116144948666e-10	1.0247120867642711e-09	12234	33834	Yes	MGA1_f	Forward	0.9059640745137294	0.8877882275217738	-6.708657416055223	2.024940105117145e-11	-7.03664768659099	1.9691991978923475e-12	1.9298152139345008e-11	9482	26268	Yes
GAT1_f	Forward	0.9389882409041408	0.9243982795111494	-3.789882568251372	0.0001529411371578	-4.231134721620191	2.3251534913567737e-05	6.479574658378119e-05	3399	42669	Yes	GAT1_f	Forward	0.9391470401503754	0.9296193603250216	-2.516679491374744	0.011896521847736	-2.937570363086831	0.0033079509664369	0.010571060697092	2657	33093	Yes
CAT8_f	Forward	0.936639176214478	0.9118951209788544	-5.542920361254732	3.0512536219731445e-08	-6.620105565297235	3.5894244301928904e-11	1.8194668663391546e-10	6858	39210	Yes	CAT8_f	Forward	0.9555245534166938	0.9825801182228532	-2.6769949599147616	0.0074443146143876	-1.657048992861487	0.0975095703065357	0.1911187578008101	5214	30536	No
SWI4_f	Forward	0.9363294434659378	0.8731424508122976	-2.5969653782682305	0.009500374718703	-4.067072805709133	4.760737276552494e-05	0.0001278225350964	1358	44710	Yes	SWI4_f	Forward	0.9558161491164844	0.9011964262114808	-1.2611001159042572	0.2075376209524596	-1.5904514609959242	0.1117330784509135	0.2092326437233668	1035	34715	No
STB4_f	Forward	0.9362009228140006	0.895681048387222	-0.9424541749264642	0.3472636120111679	-1.3550988903712722	0.1753860521940415	0.2473069512951953	174	45894	No	STB4_f	Forward	0.7597372307123216	0.7360673806122097	-2.9792482218815755	0.0033966688630443	-2.7718877432699838	0.005573225260518	0.0170680023603365	142	35608	Yes
TEC1_f	Forward	0.935993977958848	0.9098367350378876	-5.015434103937009	5.423484043069129e-07	-5.964283342146849	2.4571005020065275e-09	1.0862970640449913e-08	5236	40832	Yes	TEC1_f	Forward	0.8634502125934704	0.8618038731150164	-7.893535395188179	3.4873166996946085e-15	-6.862227651663235	6.779490793600225e-12	6.228657166620207e-11	4127	31623	Yes
OAF1_f	Forward	0.930505239857054	0.9275239225924024	-4.681680479801608	2.935987586872276e-06	-4.784543358721195	1.7137650127243308e-06	5.567369212607218e-06	3428	42640	Yes	OAF1_f	Forward	0.9295581189570524	0.8934913717066852	-2.99836965974549	0.002735269457217	-3.516157031095747	0.0004378419387103	0.0016398156685457	2690	33060	Yes
LEU3_f	Forward	0.929659779441334	0.955652497455184	-2.332807305020295	0.0199419438748657	-1.4247353885128216	0.15423370543421	0.2201199485323191	669	45399	No	LEU3_f	Forward	1.03609346426278	1.043242673796449	0.7090735622057636	0.4786077826454704	0.9200296025805365	0.3575572899418431	0.4923739730346692	487	35263	No
PHO2_f	Forward	0.9282914651199816	0.929692039662936	-7.654817930376703	2.019799670896734e-14	-7.493641007386666	6.698879195866465e-14	4.3285065573291e-13	11171	34897	Yes	PHO2_f	Forward	0.9087524146005932	0.9015365746794938	-6.064294137431739	1.359527661179317e-09	-6.92023132652051	4.509067289742891e-12	4.276341236078742e-11	8549	27201	Yes
ADR1_f	Forward	0.9281827314075902	0.9312997560699152	-1.3064229912333452	0.1930018301170079	-0.5572587669631189	0.5773506431886621	0.6669590927208906	187	45881	No	ADR1_f	Forward	0.7971026591378545	0.7383614923693618	-2.715418019788568	0.0074464296147743	-2.290807531097936	0.021974547881098	0.0561784093655897	140	35610	No
RDS2_f	Forward	0.9277130915280848	0.9109841866149644	-8.599092682620556	8.29124449987538e-18	-10.970558027787602	5.2944622604327635e-28	6.3533547125193165e-27	20880	25188	Yes	RDS2_f	Forward	0.9416415755591108	0.9352597095231756	-4.638987281341978	3.513857405928652e-06	-4.935588970024665	7.990924183693678e-07	4.310700385332002e-06	16186	19564	Yes
TEA1_f	Forward	0.9270536337879705	0.777195708120989	-0.3981135959612038	0.6989040588488622	0.1714776220827553	0.8638482248137781	0.9022073822211396	11	46057	No	TEA1_f	Forward	0.9509827000915052	0.8231431382993375	-0.1758265129416348	0.8633593285753474	-0.3250363255963982	0.7451535792035562	0.8235907980670885	13	35737	No
STB2_f	Forward	0.9227918656687616	0.8806869150691053	-6.337348887391126	2.4627123699162477e-10	-8.592364646306061	8.519750282277028e-18	6.591596271024857e-17	5941	40127	Yes	STB2_f	Forward	0.9984789955478166	0.998922644871688	-0.0719409149442067	0.9426514199632684	-0.7248769712827855	0.4685275097327872	0.5886627686386301	4654	31096	No
TYE7_f	Forward	0.9218958064686708	0.91218756810564	-4.132987604715696	3.715234716815574e-05	-3.730053495047709	0.0001914391203586	0.0004872995790948	1961	44107	Yes	TYE7_f	Forward	0.9673415760118672	0.9936351454931582	-1.1686742292164696	0.2426928309830838	-0.8423894431222945	0.3995700002221831	0.5315546609290581	1572	34178	No
YOX1_f	Forward	0.9197156022676354	0.9096042601474644	-7.896866953570463	3.028332778086405e-15	-8.63092569329732	6.085741220875125e-18	4.771221117166098e-17	10771	35297	Yes	YOX1_f	Forward	0.872213355454701	0.8590388110674881	-8.935610652077147	4.53768111682514e-19	-8.865846802056486	7.592480770256894e-19	1.0146315211161484e-17	8163	27587	Yes
SPT15_f	Forward	0.9176472888381582	0.8990471632370011	-5.648012510613954	1.7248793942828216e-08	-5.829282649903334	5.566614809591439e-09	2.337978220028404e-08	3618	42450	Yes	SPT15_f	Forward	0.8431608996303831	0.8145792087068853	-7.634362395078218	2.94568443274086e-14	-7.138661067854303	9.42443939926568e-13	9.392492147064776e-12	2659	33091	Yes
ARO80_f	Forward	0.9148550797903876	0.8859733375555184	-1.621657722977067	0.1059634794291838	-2.301795443434034	0.0213467106468971	0.038267883720657	287	45781	Yes	ARO80_f	Forward	1.1371138818397977	1.154552719360633	1.6993904387228975	0.090615975541351	2.010691794533396	0.0443580212816094	0.1022843784846523	225	35525	No
SUT2_f	Forward	0.9148330475521907	0.921597209314355	-1.445828945248986	0.1499645374876828	-0.8767784089545564	0.3806070086175731	0.4741460192100276	179	45889	No	SUT2_f	Forward	0.7350929651053155	0.7048398351621421	-4.150631798966896	5.630442564230391e-05	-2.204606247185491	0.0274817370094719	0.06761197222414	143	35607	No
MET28_f	Forward	0.9145972211040024	0.8969169363200089	-3.7247488779606313	0.0002027411383955	-3.969041725373525	7.216224637126458e-05	0.0001911324363347	1395	44673	Yes	MET28_f	Forward	0.8868821641210014	0.8776950845424345	-3.806182609417079	0.0001483561925568	-2.5556931149431987	0.0105976537537629	0.0298154086469503	1071	34679	Yes
SPT2_f	Forward	0.9139368067317156	0.9241548218982728	-5.913316532675061	3.608409582669278e-09	-5.425324979414648	5.784919014155603e-08	2.2232237779892125e-07	3576	42492	Yes	SPT2_f	Forward	0.8877065304095919	0.8857555491561659	-5.494941412962373	4.200106371229792e-08	-4.445250532325151	8.778950000957678e-06	4.301685500469262e-05	2667	33083	Yes
RDS1_f	Forward	0.913688920263004	0.9055610450322308	-1.5974530044227744	0.1116281082719064	-1.3130940010409813	0.1891512750558721	0.2623135606906906	214	45854	No	RDS1_f	Forward	0.8729262817177142	1.0100468674538012	-1.7254842535747086	0.0861782520206883	-1.3922887283384635	0.1638349833893287	0.2768246271061073	176	35574	No
YPR013C_f	Forward	0.913102566386516	0.850704727125318	-2.4137677079161644	0.0159504955206985	-3.965910893846758	7.311617582887092e-05	0.0001927906340241	1073	44995	Yes	YPR013C_f	Forward	1.0305733765465814	0.9019106895094768	0.3679103888134974	0.7130315633350656	-1.969873976524064	0.0488528155987682	0.1092222645326072	842	34908	No
ARG80_f	Forward	0.9123818082567732	0.8736866327624241	-4.159208881863202	3.305674905142722e-05	-6.027337864027828	1.6668232479798602e-09	7.539169767785828e-09	2197	43871	Yes	ARG80_f	Forward	0.9723187481947348	0.9155060931497592	-0.7637788270950288	0.4451026382749928	-2.031871899541367	0.0421666259801983	0.097614079040774	1629	34121	No
HMRA2_f	Forward	0.9104421729306488	0.9052504136919124	-8.622275421669537	7.214650716185879e-18	-9.319595525844942	1.167846454052264e-20	1.0899900237821133e-19	9445	36623	Yes	HMRA2_f	Forward	0.8837781797564903	0.8517515122469294	-8.184435168514682	2.9859315787672497e-16	-7.882077936059577	3.2198108177820734e-15	3.712252472266391e-14	7389	28361	Yes
STP2_f	Forward	0.9088443126138926	0.8341744810194398	-4.212482059150746	2.6467140396566933e-05	-6.579007366906354	4.7359930957444605e-11	2.3801401199126006e-10	1708	44360	Yes	STP2_f	Forward	0.9948458455265448	0.953484538453582	-0.1524484804658391	0.8788558496237844	-0.9236105681496594	0.3556891095432282	0.4909511652850192	1259	34491	No
SWI6_f	Forward	0.9049508469202936	0.8369184084594833	-5.52376668998047	3.4755597835626945e-08	-11.311693271287115	1.14851390674601e-29	1.5007248381481196e-28	4657	41411	Yes	SWI6_f	Forward	0.9247600365886164	0.9010245780158902	-4.030709181552955	5.646877796732008e-05	-3.540213748280607	0.0003998030834759	0.0015069500838709	3608	32142	Yes
MIG3_f	Forward	0.903110290861605	0.9740386288889664	-1.234846523597818	0.2206686546663155	-0.4019710367466849	0.6877053418996533	0.761526819278712	77	45991	No	MIG3_f	Forward	0.9240893658147666	0.9758242798732956	-0.6430256597922396	0.5222664034344877	-0.4130780544869376	0.6795494273917329	0.775873909332697	72	35678	No
MATA2_f	Forward	0.9026093414661388	0.8818728028833014	-11.847526022379016	2.4820389355202024e-32	-14.055457739467148	7.131927829653363e-45	1.497704844227206e-43	25726	20342	Yes	MATA2_f	Forward	0.9338847449901708	0.9073600116242474	-5.310199139123222	1.1018108972067113e-07	-6.925325448782378	4.349743654463791e-12	4.192867653810999e-11	19983	15767	Yes
BAS1_f	Forward	0.9025093936993192	0.9107271222620988	-5.409077057340828	6.98138786977306e-08	-4.624224705252596	3.760020889085113e-06	1.1636275172537088e-05	2059	44009	Yes	BAS1_f	Forward	0.9548696655188902	0.9559662086010112	-1.5786796975157833	0.1145896307647777	-1.5721765520631297	0.1159096117854034	0.2143234331126327	1574	34176	No
MAC1_f	Forward	0.9003673428829672	0.8600105062729805	-7.812871389777379	6.293375783967186e-15	-10.141997200900134	3.5966975102498536e-24	3.9902983698621014e-23	6149	39919	Yes	MAC1_f	Forward	0.8964978183776071	0.9006095800731561	-6.313830216413007	2.887277424732177e-10	-4.874987865072921	1.0881514394532047e-06	5.712795057129325e-06	4761	30989	Yes
NHP6B_f	Forward	0.8997164933703944	0.8719548983333928	-8.02136716479469	1.2093238220709506e-15	-8.651439613321426	5.0853798713629756e-18	4.0408153572451735e-17	5478	40590	Yes	NHP6B_f	Forward	0.8264827148604255	0.8088975769343753	-10.248994253890388	1.914591996864985e-24	-9.685497263547276	3.4751326308602414e-22	6.3855562092056935e-21	4145	31605	Yes
MCM1_f	Forward	0.8991434886361165	0.8801792468272674	-1.880005097539172	0.0614869488692651	-1.5695851032265529	0.1165116664013476	0.1717014031177754	209	45859	No	MCM1_f	Forward	1.0137230514125588	0.992687762710943	0.1691737960672753	0.8658645251632501	0.6243628159312274	0.5323893392340273	0.6535384790597245	166	35584	No
IXR1_f	Forward	0.8961040811319677	0.6611653781598956	-0.5244018915411864	0.6057576013413544	-1.012974030882569	0.3110725652557828	0.3976318877617398	21	46047	No	IXR1_f	Forward	1.4947035195524707	1.342911295509715	1.5017065744062603	0.148049573205093	1.0490889989033054	0.2941371588459508	0.427043578768936	22	35728	No
CBF1_f	Forward	0.8957927877028777	0.8993804632418607	-5.146316268991821	2.94688881858783e-07	-4.632144969919263	3.6189659073927295e-06	1.1259005045221827e-05	1633	44435	Yes	CBF1_f	Forward	0.9228586627795524	0.8983377007872854	-2.096160473317162	0.0362528521599932	-3.081718102916599	0.0020580964132936	0.00687591301714	1273	34477	Yes
DAL82_f	Forward	0.8944756960860129	0.8621717013877817	-2.946384046742324	0.0033456503926055	-3.683606390100812	0.0002299572410857	0.0005803212779332	558	45510	Yes	DAL82_f	Forward	0.9375045515254063	0.9128252411080076	-1.2478161709551432	0.2127326349746131	-1.6666402202731578	0.0955859662847049	0.1886058663604244	446	35304	No
YPR015C_f	Forward	0.8930319893559701	0.8405742432773193	-1.0911208387771587	0.2769624511380712	-2.432453247935521	0.014996927458404	0.0278176446231594	151	45917	Yes	YPR015C_f	Forward	0.7441872142467538	0.6680272265343188	-3.3482608364436803	0.0010801856627534	-2.596335209066273	0.009422409132656	0.0268950318932123	122	35628	Yes
ASG1_f	Forward	0.8924518587747863	0.845242468718337	-3.0599185779645093	0.0023074016838828	-4.232568640012196	2.3103736812431545e-05	6.469046307480832e-05	616	45452	Yes	ASG1_f	Forward	1.040279390308931	0.8897881188968646	0.6766445791195641	0.4989400491895881	-0.9137300947592004	0.3608586864465524	0.4946035142903795	496	35254	No
HAL9_f	Forward	0.8919036438674525	0.8400242492093711	-4.214720811365207	2.7034626489828157e-05	-4.754647160929375	1.987932950097708e-06	6.387456692117225e-06	1050	45018	Yes	HAL9_f	Forward	0.989273470563277	0.969140210276798	-0.2804052754917753	0.7792301287447203	-0.4010718819446255	0.6883672019248007	0.7844184394026799	861	34889	No
LYS14_f	Forward	0.8888652225264156	0.8716149649417141	-4.950407851700332	8.234697744360018e-07	-5.227833049131026	1.7150826893414337e-07	6.186924057256213e-07	1400	44668	Yes	LYS14_f	Forward	0.8545054433687488	0.9072243680207924	-4.998769418111359	6.617216770207873e-07	-3.383584906922924	0.0007154608146988	0.002612987323248	1093	34657	Yes
STP1_f	Forward	0.8860089646287735	0.8321901228469276	-4.920698557801761	9.467997080847462e-07	-7.218074466747403	5.272884171446941e-13	3.0396626400105896e-12	1563	44505	Yes	STP1_f	Forward	0.9880224285758552	0.9188215100479096	-0.3247127788462147	0.7454494532240055	-1.3329212266659962	0.182557655884138	0.3023771877742907	1250	34500	No
CEP3_f	Forward	0.8848121518090144	1.020676927394592	-0.8714074048724129	0.3884751939236569	-0.6654635595254066	0.5057540436043952	0.6007745002815846	43	46025	No	CEP3_f	Forward	1.1493411391356736	1.1945776512311932	0.7045597350246944	0.4875844232833033	0.8906327825672912	0.3731262061167398	0.5043636993026276	26	35724	No
YPR196W_f	Forward	0.8813943006643467	0.8570379457393411	-13.626038953359492	3.756665063884783e-42	-15.451858724714004	7.32988634505688e-54	1.8739013786493243e-52	14143	31925	Yes	YPR196W_f	Forward	0.9001996413767412	0.8825527515012241	-7.283759459033597	3.364725320161271e-13	-8.267627860067284	1.366506558217685e-16	1.6398078698612221e-15	10848	24902	Yes
PDR1_f	Forward	0.8722293416430162	0.7652271281384146	-2.161315959545308	0.0317245640841786	-3.21957969016362	0.0012837867303059	0.0029486976461714	224	45844	Yes	PDR1_f	Forward	0.935517294330274	0.821918368367449	-0.5808954447747221	0.5620750195045463	-1.467143430160387	0.14233704186977	0.247615918992381	171	35579	No
DAL81_f	Forward	0.8721329395776868	0.8565654036672696	-3.036680671731161	0.0025749813544877	-2.975115286474889	0.0029287845600176	0.0063547059826214	337	45731	Yes	DAL81_f	Forward	0.8717585021055204	0.9345961256688936	-2.293788921139249	0.02257313980856	-1.3593848412085725	0.1740246720768855	0.2907003044920702	263	35487	No
ABF1_f	Forward	0.8617783935256681	0.7795738284892988	-4.105949901429302	4.494410110563516e-05	-5.8328069283362245	5.4502621658164436e-09	2.3055785276978916e-08	688	45380	Yes	ABF1_f	Forward	0.8665634603839436	0.8090205052532695	-3.0899474173799604	0.0020974805869106	-3.190853295473079	0.0014185328937927	0.0049648651282747	557	35193	Yes
TBS1_f	Forward	0.8605303224123372	0.8403598415803151	-3.859895573404418	0.0001296499848287	-3.414362315468051	0.0006393149698644	0.0015406442716405	448	45620	Yes	TBS1_f	Forward	1.032684249068881	1.1958359491975348	0.5689643053469917	0.5697453747914291	1.4411366801492826	0.1495460727174443	0.2578683013426898	342	35408	No
YAP1_f	Forward	0.8598338630329593	0.8334521250116467	-3.257930078834507	0.0012547597643448	-2.556557835499332	0.0105713496097061	0.0200514631306683	287	45781	Yes	YAP1_f	Forward	0.92838812907679	0.941296973609704	-1.1930938310408252	0.2340333829059811	-0.1131552810719987	0.9099074484217002	0.9503118644262162	231	35519	No
SFP1_f	Forward	0.8576110544342337	0.8250328544349778	-10.29817944612263	1.2412282832345675e-24	-11.90784923615453	1.0771999134460064e-32	1.6240860233493636e-31	4128	41940	Yes	SFP1_f	Forward	0.840526509832497	0.7980117970727985	-8.242767671784026	2.2882596554285325e-16	-7.876680463369698	3.361932232655262e-15	3.8015695246178735e-14	2952	32798	Yes
RGT1_f	Forward	0.8555489283664662	0.8460152427492043	-2.023601866582529	0.0449414617754109	-2.446988916027541	0.0144055269061588	0.0268052209519664	138	45930	Yes	RGT1_f	Forward	1.172218997731037	0.8043123070480699	0.917159750508028	0.3613283192350425	0.393921373397875	0.6936390899036475	0.7873741020527891	98	35652	No
URC2_f	Forward	0.8541513541744717	0.6481669098578607	-1.0641573162428182	0.2947421509083632	-1.4363857450969997	0.1508926071327201	0.2169311809145219	35	46033	No	URC2_f	Forward	1.0887133505590252	1.2146069067699337	0.3557411179370633	0.7257541742207891	0.3750351074756189	0.707634357039145	0.7986353204203787	21	35729	No
MBP1_f	Forward	0.8516964860776942	0.8194934672786128	-10.699653084911692	1.8276985420611011e-26	-12.818328761664867	1.2946090369113775e-37	2.238912099129088e-36	4529	41539	Yes	MBP1_f	Forward	0.8911589791696057	0.9019478066762112	-4.795332794252271	1.679632470678788e-06	-5.508808783371166	3.612700774724e-08	2.1676204648343998e-07	3550	32200	Yes
IME1_f	Forward	0.8457597282168725	0.7884047822197953	-2.7869752690916183	0.0059327406866806	-2.1912976746815858	0.0284302582318453	0.0490234364818917	167	45901	Yes	IME1_f	Forward	0.8830966200284551	1.0103044626253257	-1.606238528316127	0.1103336830815514	-0.5538285728034947	0.5796961717826487	0.6942186334179173	148	35602	No
YLL054C_f	Forward	0.83852729868172	0.8177208485632705	-3.676272149739404	0.0002814790038557	-3.247987721960617	0.0011622428577267	0.0027011810290249	288	45780	Yes	YLL054C_f	Forward	0.9893298810128226	0.9397380570673136	-0.1407581679222643	0.8881798120351635	-0.59221997532394	0.5537032949370901	0.6726808624442335	236	35514	No
AZF1_f	Forward	0.8291554484845906	0.8255577036312318	-3.43194396605762	0.0006990737700913	-3.558020742371343	0.000373659812716	0.0009270547252195	252	45816	Yes	AZF1_f	Forward	0.9082676328521893	1.0360470065620653	-1.4995109081578353	0.1354829049362572	0.1699715603498891	0.8650325027263732	0.9164668677533468	178	35572	No
THO2_f	Forward	0.8175963457060794	0.791089270399437	-10.361328747092177	1.048607742135275e-24	-11.593687046359118	4.436163647672522e-31	6.066195871701029e-30	2423	43645	Yes	THO2_f	Forward	0.7875020723718725	0.7419120267311847	-9.28094449210285	3.987544946274744e-20	-7.936603709095466	2.077926274805548e-15	2.4436412991713243e-14	1797	33953	Yes
SNT2_f	Forward	0.8108946290902536	1.2050995958855748	-1.2049367587602158	0.2589088660979204	-0.2534837683659904	0.7998944026458814	0.8551598341014149	10	46058	No	SNT2_f	Forward	0.3972064119922435	0.1812270534952987	-3.936414534780917	0.0019626017301153	-2.3852975884153627	0.0170653105290576	0.0456109208685722	13	35737	Yes
RSC3_f	Forward	0.8038208213406782	0.7525935349071298	-21.273234054553857	3.827362713816376e-99	-23.871471816562856	6.061247872769397e-126	1.1880045830628016e-123	9443	36625	Yes	RSC3_f	Forward	0.8566452383324508	0.8563124538898589	-10.611918949616868	3.3062475915673447e-26	-9.114012555378803	7.93901137019719e-20	1.167034671418987e-18	7238	28512	Yes
REB1_f	Forward	0.7962090077545193	0.7353467032171164	-7.681718674468873	4.338470131570128e-14	-7.640443037654143	2.1647555248586047e-14	1.4630761478354709e-13	802	45266	Yes	REB1_f	Forward	0.8720350340586308	0.8527442468366954	-3.256844654524502	0.0011826255196651	-2.7395306912781625	0.006152696997782	0.0185527478702352	643	35107	Yes
RSC30_f	Forward	0.7782194585626008	0.6898054501356544	-13.838161290157167	3.044587252608615e-42	-16.073704934130397	3.900600169947812e-58	1.1467764499646568e-56	2518	43550	Yes	RSC30_f	Forward	0.8471028041034182	0.781910206797607	-6.54284514297701	7.368796647613432e-11	-6.500053303375946	8.029155733082705e-11	7.046482941869596e-10	2007	33743	Yes
STB3_f	Forward	0.7502082049461849	0.7470812561872674	-5.399657765393229	1.457173136311785e-07	-5.373106067547923	7.739177278349265e-08	2.880149518778081e-07	268	45800	Yes	STB3_f	Forward	0.8099741437547742	0.7811427213635426	-2.870203063515664	0.0045436896565856	-1.974134951833393	0.0483664000056974	0.1089633839208816	197	35553	No
ORC1_f	Forward	0.7393148598484388	0.6379413363929037	-6.336753675899487	6.554056010787463e-10	-7.458655879629016	8.740956643684772e-14	5.410192112091206e-13	378	45690	Yes	ORC1_f	Forward	0.7570359694583184	0.6259683320121282	-4.295804910021674	2.44288574517506e-05	-4.139706721549398	3.477501119836867e-05	0.0001525948252585	260	35490	Yes
YDR026C_f	Forward	0.7139792810249446	0.6144988561615448	-4.167725131673543	6.602600867550448e-05	-4.066929890671176	4.7636566796508304e-05	0.0001273195512561	99	45969	Yes	YDR026C_f	Forward	0.8862225214918978	0.932161269944074	-0.9205133902996232	0.3606386881302107	-0.9057840920850188	0.3650501425964901	0.4968738052007783	67	35683	No
GAL80_f	Forward	0.7000090335266155	0.9581356474641838	-1.6179585407578672	0.2040021875334674	-0.4127985812749309	0.6797541909753364	0.7541423854594298	4	46064	No	GAL80_f	Forward	0.3123618694768924	0.4405520002248973	-2.200944250597675	0.2713276020847128	-1.1447327981846491	0.2523198606423855	0.3853612417083706	2	35748	No
UME6_f	Forward	0.6707586787076226	0.6135900223551602	-5.285697165108654	5.441799073554744e-07	-5.109883314945661	3.2235784030236173e-07	1.14876612180478e-06	124	45944	Yes	UME6_f	Forward	0.960047630024	1.0245939044712788	-0.4108193242813925	0.6820509089381627	-0.1585351322870086	0.8740351391353922	0.9226798237192292	104	35646	No
YRR1_f	Forward	0.6611526824891572	0.538838518452688	-4.293205454925312	6.153822634655819e-05	-3.875307804973614	0.0001064900033553	0.0002746321139164	64	46004	Yes	YRR1_f	Forward	0.8583264593521802	0.8293627506180965	-1.013205886337842	0.3156332751801278	-1.3199038093115296	0.186867135603818	0.3069214406006844	53	35697	No
ZAP1_f	Forward	0.4793032589382495	0.3024694969166749	-2.6448151620089946	0.0572341110882948	-1.6340583050371775	0.1022466086106166	0.1529796586845866	5	46063	No	ZAP1_f	Forward	0.7123092702982805	1.0046683037605604	-0.60292497838977	0.6545610589633678	-0.1004476137031601	0.9199889706114424	0.9574398490611116	2	35748	No
