# Supplementary material for: Chance promoter activities illuminate the origins of eukaryotic intergenic transcriptions
Source: Nat Commun. 2023 Apr 1;14:1826. doi: 10.1038/s41467-023-37610-w (PMC10067814; doi:10.1038/s41467-023-37610-w)
Supplement: Supplementary file 4 — Source Data [file 41467_2023_37610_MOESM4_ESM.zip › Source_data/FigS6_YPD_RD_comparison_summary.csv]

DNA_cut_off	RNA_cut_off	Total_barcode	Percentile_of_PC	barcode_better_than_pc	better_than_pc_ratio	barcode_better_than_nc	better_than_nc_ratio	barcode_worse_than_pc	worse_than_pc_ratio	barcode_worse_than_nc	worse_than_nc_ratio
1	0	68590	0.1	22915	0.3340866015454148	37812	0.5512756961656218	39689	0.5786412013413034	24321	0.3545852165038635
1	0	68590	0.2	8099	0.1180784370899548	37812	0.5512756961656218	56033	0.8169266656947077	24321	0.3545852165038635
1	0	68590	0.3	3472	0.0506196238518734	37812	0.5512756961656218	62744	0.9147689167517132	24321	0.3545852165038635
1	0	68590	0.4	1920	0.02799241871993	37812	0.5512756961656218	65471	0.9545268989648636	24321	0.3545852165038635
1	0	68590	0.5	1208	0.0176118967779559	37812	0.5512756961656218	66628	0.9713952471205716	24321	0.3545852165038635
1	0	68590	0.6	883	0.0128735967342178	37812	0.5512756961656218	67234	0.9802303542790496	24321	0.3545852165038635
1	0	68590	0.7	706	0.0102930456334742	37812	0.5512756961656218	67567	0.9850852894007872	24321	0.3545852165038635
1	0	68590	0.8	589	0.0085872576177285	37812	0.5512756961656218	67790	0.9883364922000292	24321	0.3545852165038635
1	0	68590	0.9	505	0.0073625892987315	37812	0.5512756961656218	67899	0.9899256451377751	24321	0.3545852165038635
1	0	68590	1.0	446	0.0065024055984837	37812	0.5512756961656218	67989	0.991237789765272	24321	0.3545852165038635
5	0	63687	0.1	22126	0.3474178403755869	36935	0.5799456718011525	35605	0.5590622890071757	20290	0.3185893510449542
5	0	63687	0.2	7479	0.117433699185077	36935	0.5799456718011525	51813	0.8135569268453531	20290	0.3185893510449542
5	0	63687	0.3	2948	0.0462888815613861	36935	0.5799456718011525	58421	0.9173143655691114	20290	0.3185893510449542
5	0	63687	0.4	1452	0.0227990013660558	36935	0.5799456718011525	61080	0.9590654293654906	20290	0.3185893510449542
5	0	63687	0.5	798	0.012530029676386	36935	0.5799456718011525	62195	0.9765729269709674	20290	0.3185893510449542
5	0	63687	0.6	500	0.0078508957872093	36935	0.5799456718011525	62760	0.985444439210514	20290	0.3185893510449542
5	0	63687	0.7	345	0.0054171180931744	36935	0.5799456718011525	63062	0.9901863802659884	20290	0.3185893510449542
5	0	63687	0.8	249	0.0039097461020302	36935	0.5799456718011525	63260	0.9932953349977232	20290	0.3185893510449542
5	0	63687	0.9	180	0.0028263224833953	36935	0.5799456718011525	63352	0.9947398998225696	20290	0.3185893510449542
5	0	63687	1.0	140	0.0021982508204186	36935	0.5799456718011525	63429	0.9959489377738	20290	0.3185893510449542
10	0	61784	0.1	21788	0.3526479347403858	36431	0.5896510423410591	34098	0.5518904570762657	18963	0.3069241227502265
10	0	61784	0.2	7219	0.1168425482325521	36431	0.5896510423410591	50189	0.8123300530881782	18963	0.3069241227502265
10	0	61784	0.3	2725	0.0441052699728084	36431	0.5896510423410591	56761	0.9187006344684708	18963	0.3069241227502265
10	0	61784	0.4	1263	0.0204421856791402	36431	0.5896510423410591	59395	0.96133303120549	18963	0.3069241227502265
10	0	61784	0.5	640	0.0103586689110449	36431	0.5896510423410591	60482	0.978926582934093	18963	0.3069241227502265
10	0	61784	0.6	375	0.0060695325650653	36431	0.5896510423410591	61021	0.9876505244076136	18963	0.3069241227502265
10	0	61784	0.7	236	0.0038197591609478	36431	0.5896510423410591	61297	0.9921177003755016	18963	0.3069241227502265
10	0	61784	0.8	155	0.0025087401268936	36431	0.5896510423410591	61474	0.9949825197462128	18963	0.3069241227502265
10	0	61784	0.9	105	0.0016994691182183	36431	0.5896510423410591	61556	0.9963097242004404	18963	0.3069241227502265
10	0	61784	1.0	77	0.00124627735336	36431	0.5896510423410591	61621	0.9973617765117182	18963	0.3069241227502265
20	0	59513	0.1	21244	0.3569640246668795	35717	0.6001545880731941	32434	0.544990170214911	17532	0.2945910977433502
20	0	59513	0.2	6836	0.114865659603784	35717	0.6001545880731941	48364	0.8126627795607683	17532	0.2945910977433502
20	0	59513	0.3	2444	0.0410666577050392	35717	0.6001545880731941	54830	0.9213113101339204	17532	0.2945910977433502
20	0	59513	0.4	1062	0.0178448406230571	35717	0.6001545880731941	57385	0.9642431065481492	17532	0.2945910977433502
20	0	59513	0.5	487	0.0081830860484263	35717	0.6001545880731941	58418	0.9816006586796162	17532	0.2945910977433502
20	0	59513	0.6	264	0.004436005578613	35717	0.6001545880731941	58919	0.9900189874481206	17532	0.2945910977433502
20	0	59513	0.7	153	0.0025708668694234	35717	0.6001545880731941	59154	0.9939677045351436	17532	0.2945910977433502
20	0	59513	0.8	93	0.001562683783375	35717	0.6001545880731941	59300	0.996420950044528	17532	0.2945910977433502
20	0	59513	0.9	59	0.0009913800346142	35717	0.6001545880731941	59366	0.9975299514391812	17532	0.2945910977433502
20	0	59513	1.0	45	0.0007561373145363	35717	0.6001545880731941	59413	0.998319694856586	17532	0.2945910977433502
50	0	54935	0.1	19895	0.362155274415218	33953	0.6180577045599345	29350	0.5342677710020933	14991	0.2728861381632839
50	0	54935	0.2	5998	0.1091835805952489	33953	0.6180577045599345	44812	0.8157276781651042	14991	0.2728861381632839
50	0	54935	0.3	1954	0.0355693091835805	33953	0.6180577045599345	50952	0.927496131792118	14991	0.2728861381632839
50	0	54935	0.4	763	0.0138891417129334	33953	0.6180577045599345	53258	0.9694730135614816	14991	0.2728861381632839
50	0	54935	0.5	309	0.0056248293437699	33953	0.6180577045599345	54145	0.985619368344407	14991	0.2728861381632839
50	0	54935	0.6	143	0.0026030763629744	33953	0.6180577045599345	54549	0.99297351415309	14991	0.2728861381632839
50	0	54935	0.7	80	0.0014562664967689	33953	0.6180577045599345	54723	0.9961408937835624	14991	0.2728861381632839
50	0	54935	0.8	47	0.0008555565668517	33953	0.6180577045599345	54820	0.9979066169108948	14991	0.2728861381632839
50	0	54935	0.9	26	0.0004732866114498	33953	0.6180577045599345	54857	0.9985801401656504	14991	0.2728861381632839
50	0	54935	1.0	19	0.0003458632929826	33953	0.6180577045599345	54884	0.9990716301083098	14991	0.2728861381632839
100	0	49169	0.1	17825	0.3625251682970977	31078	0.6320649189529989	26002	0.5288291403119852	12454	0.2532896743883341
100	0	49169	0.2	5027	0.1022392157660314	31078	0.6320649189529989	40411	0.8218796396103236	12454	0.2532896743883341
100	0	49169	0.3	1490	0.0303036466066017	31078	0.6320649189529989	45908	0.9336777237690416	12454	0.2532896743883341
100	0	49169	0.4	531	0.01079948748195	31078	0.6320649189529989	47913	0.9744554495718848	12454	0.2532896743883341
100	0	49169	0.5	196	0.0039862514999288	31078	0.6320649189529989	48618	0.9887937521609144	12454	0.2532896743883341
100	0	49169	0.6	87	0.0017694075535398	31078	0.6320649189529989	48919	0.994915495535805	12454	0.2532896743883341
100	0	49169	0.7	50	0.0010169008928389	31078	0.6320649189529989	49042	0.997417071732189	12454	0.2532896743883341
100	0	49169	0.8	30	0.0006101405357033	31078	0.6320649189529989	49098	0.9985560007321688	12454	0.2532896743883341
100	0	49169	0.9	17	0.0003457463035652	31078	0.6320649189529989	49120	0.9990034371250178	12454	0.2532896743883341
100	0	49169	1.0	12	0.0002440562142813	31078	0.6320649189529989	49137	0.999349183428583	12454	0.2532896743883341
200	0	40156	0.1	14548	0.3622870803864926	25945	0.6461051897599362	21025	0.5235830261978285	9363	0.2331656539495965
200	0	40156	0.2	3799	0.0946060364578145	25945	0.6461051897599362	33295	0.8291413487399143	9363	0.2331656539495965
200	0	40156	0.3	1050	0.0261480227114254	25945	0.6461051897599362	37772	0.9406315370056778	9363	0.2331656539495965
200	0	40156	0.4	333	0.0082926586313377	25945	0.6461051897599362	39293	0.9785088156190856	9363	0.2331656539495965
200	0	40156	0.5	113	0.0028140253013248	25945	0.6461051897599362	39808	0.9913337981870703	9363	0.2331656539495965
200	0	40156	0.6	52	0.0012949496961848	25945	0.6461051897599362	40012	0.9964139854567188	9363	0.2331656539495965
200	0	40156	0.7	34	0.0008466978782747	25945	0.6461051897599362	40082	0.9981571869708138	9363	0.2331656539495965
200	0	40156	0.8	20	0.0004980575754557	25945	0.6461051897599362	40114	0.998954079091543	9363	0.2331656539495965
200	0	40156	0.9	10	0.0002490287877278	25945	0.6461051897599362	40123	0.999178205000498	9363	0.2331656539495965
200	0	40156	1.0	7	0.0001743201514095	25945	0.6461051897599362	40135	0.9994770395457716	9363	0.2331656539495965
400	0	26140	0.1	9406	0.359831675592961	17292	0.6615149196633512	13544	0.518133129303749	5553	0.2124330527926549
400	0	26140	0.2	2252	0.0861514919663351	17292	0.6615149196633512	21929	0.8389058913542463	5553	0.2124330527926549
400	0	26140	0.3	590	0.0225707727620505	17292	0.6615149196633512	24772	0.9476664116296863	5553	0.2124330527926549
400	0	26140	0.4	187	0.0071537872991583	17292	0.6615149196633512	25642	0.9809487375669472	5553	0.2124330527926549
400	0	26140	0.5	64	0.0024483550114766	17292	0.6615149196633512	25944	0.9925019127773528	5553	0.2124330527926549
400	0	26140	0.6	31	0.001185921958684	17292	0.6615149196633512	26056	0.9967865340474368	5553	0.2124330527926549
400	0	26140	0.7	20	0.0007651109410864	17292	0.6615149196633512	26096	0.9983167559296098	5553	0.2124330527926549
400	0	26140	0.8	12	0.0004590665646518	17292	0.6615149196633512	26115	0.999043611323642	5553	0.2124330527926549
400	0	26140	0.9	7	0.0002677888293802	17292	0.6615149196633512	26120	0.9992348890589136	5553	0.2124330527926549
400	0	26140	1.0	4	0.0001530221882172	17292	0.6615149196633512	26127	0.9995026778882938	5553	0.2124330527926549
