# Supplementary material for: Chance promoter activities illuminate the origins of eukaryotic intergenic transcriptions
Source: Nat Commun. 2023 Apr 1;14:1826. doi: 10.1038/s41467-023-37610-w (PMC10067814; doi:10.1038/s41467-023-37610-w)
Supplement: Supplementary file 4 — Source Data [file 41467_2023_37610_MOESM4_ESM.zip › Source_data/FigS14_YPD_genic_SL_example2.csv]

Gene ID	mean_count	std_count	Normalized_count_perM
ETS1-1,ETS2-1,ITS1-1,ITS2-1,RDN18-1,RDN25-1,RDN37-1,RDN58-1	0.5175438596491229	3.247103259858259	0.03708987075466244
ETS1-2,ETS2-2,ITS1-2,ITS2-2,RDN18-2,RDN25-2,RDN37-2,RDN58-2,YLR154C-G	0.0	0.0	0.0
HRA1	0.0	0.0	0.0
ICR1,YIR020C	6.220125786163522	2.532442156341767	0.44576639677061836
IRT1	4.256756756756757	2.2698790675095672	0.3050612136509226
LSR1	9113.137931034482	1644.6814382344187	653.0946155184544
NME1	4673.0	693.8022052429641	334.8913581044963
PWR1	0.0	0.0	0.0
RDN5-1	1.5	0.8366600265340756	0.10749776100080129
RDN5-2	0.0	0.0	0.0
RDN5-3	0.0	0.0	0.0
RDN5-4	0.0	0.0	0.0
RDN5-5	0.0	0.0	0.0
RDN5-6	0.0	0.0	0.0
RME2,YGL193C	23.09009009009009	5.43481964164999	1.6547553239943167
RME3	3.6210526315789475	3.1017460675260335	0.2595033669071975
RNA170	14.125	8.692155741159462	1.0122705827575453
RPR1	3612.5	712.956912319061	258.8904410769298
RUF20	12.136363636363637	4.959795066287226	0.8697546117337559
RUF21	0.05714285714285714	0.2355041079768028	0.004095152800030525
RUF22	0.0	0.0	0.0
RUF23	0.0	0.0	0.0
RUF5-1,YHR052W-A	1.0	0.0	0.0716651740005342
RUF5-2,YHR054W-A	2.0285714285714285	0.16903085094570336	0.14537792440108363
SCR1	50912.846153846156	8780.955878227873	3648.677978477813
SRG1,YER081W	48.3936170212766	37.042903949515626	3.4681369843450005
YAL001C	18.46067415730337	4.588258608346798	1.322987425650311
YAL002W	15.24083769633508	4.8865666915958075	1.0922372854217541
YAL003W,snR18	2474.285714285714	1116.0839275490591	177.32011624132173
YAL004W	0.0	0.0	0.0
YAL005C	342.90625	401.75960547584333	24.57443607212068
YAL007C	128.1875	12.98246335788049	9.186579492193477
YAL008W	16.24137931034483	4.33140667033729	1.1639412742845383
YAL009W	19.94871794871795	4.570780872758465	1.4296283428824514
YAL010C	12.108108108108109	3.1386567564370393	0.8677296743848465
YAL011W	10.021505376344086	3.56607961158559	0.7181929265429878
YAL012W	273.1525423728813	46.25969183049629	19.57552447784083
YAL013W	13.466666666666667	3.427044319579423	0.9650910098738603
YAL014C	42.578947368421055	8.416944232521162	3.051427671917482
YAL015C	13.95	4.327386184111683	0.999729177307452
YAL016C-A	0.2	0.4140393356054125	0.01433303480010684
YAL016C-B	0.0	0.0	0.0
YAL016W	80.71578947368421	11.720742803683592	5.784511097222065
YAL017W	22.866995073891626	5.980748350056896	1.6387671808398017
YAL018C	0.08333333333333333	0.27931019386546413	0.0059720978333778485
YAL019W	36.20710059171598	7.705807750717092	2.5947881639601698
YAL019W-A	0.21428571428571427	0.7867957924694432	0.015356823000114468
YAL020C	13.0	5.710713168944766	0.9316472620069446
YAL021C	38.544	9.465134663254839	2.76226246667659
YAL022C	39.63636363636363	7.950354329920892	2.840546896748446
YAL023C	177.76315789473685	22.52640638516751	12.73942764141075
YAL024C	12.86046511627907	4.102548759577637	0.9216474702859397
YAL025C	33.91304347826087	5.652240802279793	2.4303841617572464
YAL026C,YAL026C-A	37.30232558139535	9.468429795414743	2.673277653415276
YAL027W	15.538461538461538	4.160251471689219	1.1135665498544542
YAL028W	6.025316455696203	2.76412309804321	0.43180535220575034
YAL029C	39.15	7.786550282172694	2.8056915621209138
YAL030W	44.56521739130435	13.28986656666213	3.1937740587194585
YAL031C	18.36842105263158	4.985400202990492	1.3163760908519175
YAL031W-A	0.26666666666666666	0.45773770821706344	0.01911071306680912
YAL032C	16.29824561403509	4.58633417370368	1.1680166078332679
YAL033W	42.0	7.863841300535	3.0099373080224363
YAL034C	11.564516129032258	3.1342683813963403	0.828773060619081
YAL034C-B	0.23529411764705882	0.43723731609760313	0.016862393882478635
YAL034W-A	10.976744186046512	2.9559332753361	0.7866502820523753
YAL035W	142.32666666666665	22.290786210632884	10.199865331582695
YAL036C	83.12727272727273	15.433314789351169	5.95733046418986
YAL037C-A	0.0	0.0	0.0
YAL037C-B	0.0	0.0	0.0
YAL037W	5.7	2.5740320560632157	0.40849149180304495
YAL038W	5673.2266666666665	715.995273526098	406.57277621113724
YAL039C	14.875	5.44052929174717	1.066019463257946
YAL040C	23.114942528735632	5.680290869059766	1.6565363783341869
YAL041W	31.2734375	7.158184395402418	2.241216340032331
YAL042C-A	0.16666666666666666	0.3834824944236852	0.011944195666755697
YAL042W	133.67741935483872	26.550770538383883	9.580015518006894
YAL043C	34.136752136752136	7.347185694965795	2.4464162816934496
YAL044C	191.68	41.63804350190661	13.736780552422395
YAL044W-A	46.1875	9.48837007428919	3.310035224149673
YAL045C	0.4	0.6324555320336759	0.02866606960021368
YAL046C	44.8235294117647	6.237340119370266	3.2122860346121795
YAL047C	9.043010752688172	3.544481253805524	0.6480689390800995
YAL047W-A	0.625	0.6191391873668904	0.04479073375033387
YAL048C	10.676767676767676	3.4041639652957407	0.7651524133188347
YAL049C	51.432432432432435	7.22088229658545	3.685914219540989
YAL051W	18.197452229299362	5.01208730054458	1.3041235803791476
YAL053W	41.36752136752137	7.9444171360147635	2.964610616774235
YAL054C	2.7570093457943927	4.172780443779338	0.1975815544874541
YAL055W	10.185185185185185	3.833426234474415	0.7299230685239594
YAL056C-A	0.23529411764705882	0.43723731609760313	0.016862393882478635
YAL056W	28.015151515151516	5.603958318173837	2.0077107079846623
YAL058W	19.96	4.844724073809709	1.4304368730506625
YAL059C-A	0.0	0.0	0.0
YAL059W	51.806451612903224	13.14894002024171	3.7127183691889645
YAL060W	57.175438596491226	12.82174883187818	4.097487755574402
YAL061W	5.693548387096774	2.883467343988799	0.40802913584175116
YAL062W	4.294117647058823	2.356691480067182	0.30773868835523505
YAL063C	0.08080808080808081	0.30815539875537595	0.005791125171760339
YAL063C-A	1.3571428571428572	1.6458405781822274	0.09725987900072498
YAL064C-A	0.21052631578947367	0.4188539082916955	0.015087405052744038
YAL064W	0.0	0.0	0.0
YAL064W-B	2.0	1.3743685418725535	0.1433303480010684
YAL065C	0.0	0.0	0.0
YAL066W	0.0	0.0	0.0
YAL067C	1.1797752808988764	0.8990120556478673	0.08454880078714708
YAL067W-A	0.0	0.0	0.0
YAL068C	0.0	0.0	0.0
YAL068W-A,YAL069W	0.0	0.0	0.0
YAR002C-A	171.9090909090909	16.908510498347486	12.31989491227365
YAR002W	41.901234567901234	9.240677651384132	3.00285926614584
YAR003W	24.265625	5.3131827292392	1.7390002378567124
YAR007C	48.40860215053763	8.783923753257358	3.469210896240913
YAR008W	16.73170731707317	5.143074908281535	1.1990807162040598
YAR014C	38.0377358490566	7.081733078578039	2.7259809582089987
YAR015W	118.95652173913044	16.414027228412667	8.52503982893311
YAR018C	18.384615384615383	5.216237591922421	1.3175366604713594
YAR019C	9.808219178082192	3.291190055164829	0.7029077340326367
YAR019W-A	0.0625	0.25	0.004479073375033387
YAR020C	2.375	1.0606601717798214	0.1702047882512687
YAR023C	8.074074074074074	1.6390880655442792	0.5786299234117206
YAR027W	39.2	10.332131492410975	2.8092748208209404
YAR028W	21.34285714285714	4.898636407763102	1.5295395708114012
YAR029W	8.0	3.0659419433511785	0.5733213920042736
YAR030C	2.0	0.7905694150420949	0.1433303480010684
YAR031W	7.454545454545454	6.428333161126918	0.5342312970948913
YAR033W	4.885714285714286	5.033835098443267	0.35013556440260996
YAR035C-A	0.0	0.0	0.0
YAR035W	2.533980582524272	2.396138781131593	0.18159815936057697
YAR042W	27.65730337078652	6.409780444170801	1.9820654584529767
YAR047C	0.5625	0.963932916061417	0.040311660375300484
YAR050W	0.5739130434782609	1.11802125238737	0.041129578122045714
YAR053W	0.5714285714285714	0.646206172658864	0.04095152800030525
YAR060C	0.0	0.0	0.0
YAR061W	0.0	0.0	0.0
YAR064W	0.0	0.0	0.0
YAR066W	0.0	0.0	0.0
YAR068W	0.0	0.0	0.0
YAR069C	0.0	0.0	0.0
YAR070C	3.2	4.507137197189111	0.22932855680170944
YAR071W	22.5	42.46012622261715	1.6124664150120191
YAR073W,YAR075W	0.20512820512820512	0.4659573125472087	0.014700548512930092
YBL001C	113.8	12.907362240210045	8.15549680126079
YBL002W	659.1052631578947	74.13867991574388	47.2348933688784
YBL003C	616.1578947368421	86.49037400382565	44.15706273811862
YBL004W	77.44385026737967	11.758554111249026	5.550027004683081
YBL005W	14.732876712328768	4.079031487295789	1.0558341731174592
YBL006C	60.51851851851852	5.944424474764761	4.33707015988418
YBL006W-A	1.2857142857142858	0.4879500364742666	0.09214093800068683
YBL007C	89.70967741935483	15.706483870397435	6.429059641789857
YBL008W	17.404761904761905	4.454532202471674	1.2473152903426308
YBL008W-A	4.75	6.63496249218692	0.3404095765025374
YBL009W	22.059405940594058	4.647196535930491	1.5808911650810906
YBL010C	13.976190476190476	2.7717045494019343	1.0016061223407993
YBL011W	53.00877192982456	9.56532788740362	3.79888286390551
YBL012C	0.0	0.0	0.0
YBL013W	6.633333333333334	2.6615063064379614	0.47537898753687685
YBL014C	20.917910447761194	5.181007112394948	1.4990856919663982
YBL015W	22.70886075949367	5.881635693332378	1.6274344576830169
YBL016W	35.18867924528302	7.332899006357961	2.5218028209621934
YBL017C	56.573839662447256	10.141364742409658	4.0543740632876055
YBL018C	45.69565217391305	10.429132198748478	3.2747868641113667
YBL019W	8.243589743589743	2.8062356235637758	0.590778293363378
YBL020W	35.91860465116279	5.509809682373624	2.574113052181978
YBL021C	19.904761904761905	7.569047244566265	1.4264782253439663
YBL022C	70.12352941176471	10.879764040458454	5.025414936825695
YBL023C	28.623076923076923	6.560706835401465	2.0512777881229827
YBL024W	97.82352941176471	12.800380381651475	7.010540256640492
YBL025W	19.61904761904762	3.138091625115342	1.4060024613438138
YBL026W	103.45	14.467659032985845	7.413762250355263
YBL027W	1742.7021276595744	433.637993426776	124.89105120982454
YBL028C	116.9375	15.951880766856293	8.380346284687468
YBL029C-A	15.285714285714286	3.1726856235583862	1.0954533740081656
YBL029W	3.767857142857143	2.565442165883594	0.2700241377520127
YBL030C	191.53191489361703	27.80276109515631	13.72616800750657
YBL031W	16.4	4.384574072349373	1.1753088536087608
YBL032W	94.26315789473684	20.510908522565565	6.755385612366144
YBL033C	24.823529411764707	7.118162353734117	1.778982554601496
YBL034C	11.832599118942731	3.724850039459227	0.8479852747375984
YBL035C	25.228571428571428	4.504820373045588	1.8080099612134768
YBL036C	62.473684210526315	9.52588746551679	4.477187449401794
YBL037W	21.54248366013072	5.571292640454864	1.5438458399069328
YBL038W	34.0	6.669696281304604	2.436615916018163
YBL039C,YBL039C-A	188.42528735632183	27.115014369845564	13.50353100449146
YBL039W-B	17.444444444444443	3.004626062886657	1.2501591464537631
YBL040C	83.97297297297297	19.31678384561306	6.017937719450263
YBL041W	149.27777777777777	19.995158144069507	10.69801791885752
YBL042C	56.260416666666664	11.253298736643412	4.0319125497592205
YBL043W	0.631578947368421	0.7136148037936549	0.045262215158232116
YBL044W	0.2222222222222222	0.42779263194649864	0.01592559422234093
YBL045C	47.38235294117647	9.345809838917923	3.395664568084135
YBL046W	15.393939393939394	4.143126979166963	1.1032093452203446
YBL047C	71.52173913043478	13.880847350732422	5.125617879603424
YBL048W	1.0666666666666667	0.8837151016885368	0.07644285226723647
YBL049W	0.5	0.6069769786668839	0.0358325870002671
YBL050W	68.87755102040816	9.132434535446599	4.936121678608222
YBL051C	42.84	8.784421472473907	3.070136054182885
YBL052C	21.29032258064516	4.89029933003821	1.5257746722694374
YBL053W	0.5	1.465284553774253	0.0358325870002671
YBL054W	21.641025641025642	5.659090741922064	1.5509078681141246
YBL055C	31.096774193548388	5.165172389865416	2.2285557334359667
YBL056W	110.28571428571429	17.06945985165697	7.903644904058914
YBL057C	57.74193548387097	10.751644035326205	4.138085853579232
YBL058W	87.4920634920635	11.157050448285208	6.270133953824516
YBL059C-A	33.55	5.520059114862712	2.404366587717922
YBL059W	11.0	5.616795091221879	0.7883169140058761
YBL060W	10.03883495145631	3.1277453199097582	0.7194348535587607
YBL061C	37.23076923076923	7.708563853539297	2.6681495550968117
YBL062W	0.47368421052631576	1.5043795713638368	0.03394666136867409
YBL063W	11.174698795180722	3.867450600996741	0.8008367335601863
YBL064C	31.05128205128205	6.99604669550754	2.225295531144792
YBL065W	0.11764705882352941	0.3321055820775357	0.008431196941239318
YBL066C	8.11046511627907	3.5034662558377154	0.5812378937834023
YBL067C	37.669642857142854	6.616098838081535	2.6996015098951225
YBL068W	68.44897959183673	10.55158207823554	4.905408032607993
YBL068W-A,YBL069W	31.421875	7.457402176510411	2.2518541392980356
YBL070C	0.9375	1.0626225419530053	0.0671861006255008
YBL071C	0.6	0.828078671210825	0.042999104400320516
YBL071C-B	235.5	460.3516771628693	16.8771484771258
YBL071W-A	64.75	20.27145328243188	4.640320016534589
YBL072C	695.1	940.159683795515	49.81446244777132
YBL073W	0.0	0.0	0.0
YBL074C	25.77358490566038	4.383717729516293	1.8470684468816927
YBL075C	13.494845360824742	3.0758593356850628	0.9671104408938067
YBL076C	466.13125	48.23567951529123	33.405377138336505
YBL077W	0.0	0.0	0.0
YBL078C	18.11764705882353	7.122871199007256	1.298404328950855
YBL079W	52.36	10.491459111377893	3.75238851066797
YBL080C	11.246913580246913	2.9687154806310208	0.806012018697366
YBL081W	14.163636363636364	5.513497365434501	1.0150394644802934
YBL082C,YBL083C	38.371428571428574	9.23002571725566	2.749895105220498
YBL084C	13.026548672566372	3.599256314532089	0.9335498772458968
YBL085W	24.503401360544217	5.313944114321784	1.7560405221083275
YBL086C	11.128571428571428	3.933952648018657	0.7975310078059448
YBL087C	1009.4666666666667	221.75709479272385	72.34360431440591
YBL088C	11.665071770334928	4.80235504972442	0.835979398149772
YBL089W	16.420289855072465	4.784797608054348	1.1767629296029747
YBL090W	36.65384615384615	6.209298238560024	2.6268042624041956
YBL091C	81.42857142857143	11.794906344189544	5.835592740043499
YBL091C-A	14.2	3.4079015689201286	1.0176454708075855
YBL092W	3087.4210526315787	252.87948728143064	221.26056694975452
YBL093C	45.78787878787879	7.60245674008399	3.281396300448702
YBL094C	0.9375	0.6800735254367722	0.0671861006255008
YBL095W	18.225	4.423060200637285	1.3060977961597358
YBL096C	0.4666666666666667	0.7432233529572064	0.03344374786691595
YBL097W	8.353982300884956	4.1142616808189745	0.5986895951903034
YBL098W	18.73913043478261	5.243068740820768	1.3429430432274017
YBL099W	166.0	23.196443692945675	11.896418884088677
YBL100C	0.0	0.0	0.0
YBL100W-C	0.0	0.0	0.0
YBL101C	18.70059880239521	5.553154937488923	1.340181667087834
YBL102W	73.375	12.476429389956914	5.2584321422891955
YBL103C	18.684931506849313	5.254301709416472	1.3390588676264197
YBL104C	18.81935483870968	4.523346318681163	1.3486923390939243
YBL105C	29.313953488372093	6.364671549078443	2.100789577387752
YBL106C	13.072847682119205	4.225477231821819	0.9368679038215529
YBL107C	27.482758620689655	8.205488971480234	1.9695566785664054
YBL107W-A	0.0	0.0	0.0
YBL108C-A	0.0	0.0	0.0
YBL108W	0.13333333333333333	0.3518657752744984	0.00955535653340456
YBL109W	0.0	0.0	0.0
YBL111C	0.0	0.0	0.0
YBL112C,YBL113C	0.8549618320610687	1.893804219450608	0.061270988458471974
YBL113W-A	0.0	0.0	0.0
YBR001C	21.743589743589745	5.606575336393199	1.5582581423705897
YBR002C	33.348837209302324	8.152953659725421	2.3899502213201402
YBR003W	28.47887323943662	6.756709162919005	2.0409434060433824
YBR004C	30.846153846153847	6.650260260956825	2.2105949826318625
YBR005W	22.625	4.60539655397392	1.621424561762086
YBR006W	9.027027027027026	5.32240797541806	0.6469234625994167
YBR007C	10.7	4.288987391452287	0.7668173618057158
YBR008C	14.25609756097561	4.348437992891086	1.021665712275908
YBR009C	610.7333333333333	183.19835723946352	43.76831060125958
YBR010W	844.8	204.91733891858368	60.542738995651284
YBR011C	752.8604651162791	118.36657777055078	53.953876230681246
YBR012C	15.0	5.009990019950139	1.0749776100080128
YBR013C	12.894736842105264	3.160427833943887	0.9241035594805724
YBR014C	32.666666666666664	6.076145178473359	2.341062350684117
YBR015C	89.11235955056179	11.923466360546026	6.386252752789176
YBR016W	46.78947368421053	11.419179516003481	3.3531757729723632
YBR017C	69.4963503649635	15.34079724498163	4.980468041307197
YBR018C	1.8	1.3662601021279464	0.12899731320096156
YBR019C	0.4857142857142857	1.2868737141009434	0.034808798800259465
YBR020W	2.8607594936708862	1.8586883796637823	0.20501682688760414
YBR021W	9.673684210526316	3.969141890386968	0.6932662621735887
YBR022W	26.423076923076923	7.338517980753753	1.8936144053218074
YBR023C	53.64942528735632	10.165001426613587	3.8447953982470504
YBR024W	9.8	3.3884831682949503	0.7023187052052351
YBR025C	449.864406779661	46.20585782654457	32.2396109885115
YBR026C	42.21052631578947	6.9865606756964445	3.02502471307518
YBR027C	11.1875	12.63444366272875	0.8017541341309762
YBR028C	30.666666666666668	6.764434622167308	2.1977320026830487
YBR029C	61.779411764705884	11.026217857716652	4.427432293768296
YBR030W	20.463414634146343	5.446020456591248	1.4665141704011753
YBR031W	451.22222222222223	510.12738574353625	32.33691906846327
YBR032W	4.0	0.0	0.2866606960021368
YBR033W	1.6159420289855073	1.8256984015847573	0.11580676668202265
YBR034C	93.75	19.132023252272365	6.718610062550081
YBR035C	85.61764705882354	12.579479937899713	6.135803573986913
YBR036C	77.72131147540983	13.850548903131338	5.569911310434961
YBR037C	20.931818181818183	6.35169901193896	1.5000823921475455
YBR038W	35.861111111111114	9.67775266572238	2.569992767630268
YBR039W	88.76086956521739	8.425318411678232	6.361063161830024
YBR040W	0.9318181818181818	1.0206638804577322	0.0667789121368614
YBR041W	45.66	8.28558441456661	3.272231844864391
YBR042C	38.355932203389834	6.630032797194601	2.748784555308625
YBR043C	20.980582524271846	5.244942629500387	1.5035770972345086
YBR044C	16.470588235294116	4.7649220132880545	1.1803675717735043
YBR045C	2.8645833333333335	1.768852090848256	0.2052908630223636
YBR046C	26.02	3.966646658613004	1.8647278274938996
YBR047W	10.615384615384615	3.299417197953882	0.7607533855441322
YBR048W	1167.6122448979593	252.06165055452627	83.6771346957666
YBR049C	42.37190082644628	6.979890437780236	3.036589645460651
YBR050C	2.46	1.8429125130109256	0.17629632804131412
YBR051W	0.5294117647058824	0.5144957554275265	0.037940386235576926
YBR052C	69.58064516129032	10.563377596041859	4.986509042553298
YBR053C	28.830188679245282	4.353318137911514	2.0661204881663444
YBR054W	11.627450980392156	4.454035403153979	0.8332832976924858
YBR055C	20.177777777777777	5.396055312478124	1.4460439553885565
YBR056C-B	1.5714285714285714	1.2724180205607034	0.11261670200083945
YBR056W	35.14666666666667	6.143978228189647	2.5187919822054416
YBR056W-A	16.8	2.299758441421379	1.2039749232089745
YBR057C	28.8	5.589010380831032	2.063957011215385
YBR058C	32.72649572649573	6.27202867090772	2.345350010667055
YBR058C-A	127.66666666666667	14.278612953602595	9.149253880734866
YBR059C	33.963855421686745	7.016769148836331	2.434025608524167
YBR060C	24.881720430107528	6.847483610097679	1.7831528240563024
YBR061C	41.630434782608695	7.018574390389398	2.983452352413543
YBR062C	24.387096774193548	5.0772526649415335	1.7477055336904468
YBR063C	15.883333333333333	4.708778914968986	1.1382818470418181
YBR064W	0.0	0.0	0.0
YBR065C	17.88888888888889	4.792551873388486	1.282010334898445
YBR066C	51.15151515151515	12.661756424666194	3.6657822337242942
YBR067C	149.80645161290323	19.30875337739978	10.735905421241316
YBR068C	220.9010989010989	42.54201973606148	15.830915689656464
YBR069C	186.94623655913978	22.470930782853205	13.397534571755779
YBR070C	27.0	5.201809639866857	1.934959698014423
YBR071W	41.41935483870968	9.915557451293015	2.968325271505997
YBR072C-A	5.25	4.06201920231798	0.37624216350280454
YBR072W	8.78125	3.7907729656917404	0.6293098091921909
YBR073W	41.27272727272727	10.113567667262986	2.9578171814765932
YBR074W	47.11643835616438	9.807463923284075	3.376607753079963
YBR076C-A	27.53846153846154	7.275705975085677	1.9735486378608649
YBR076W	0.16981132075471697	0.3790600245041255	0.012169557849147316
YBR077C	52.25	7.091023106410821	3.7445053415279115
YBR078W	617.074074074074	106.74511438208519	44.22272088973704
YBR079C	155.375	23.06630000247538	11.134976410333001
YBR080C	54.876106194690266	9.605739303148432	3.9327056989142704
YBR081C	15.4321608040201	5.227565906552	1.105948489224324
YBR082C	294.9259259259259	52.2360956294561	21.13591779875014
YBR083W	36.61643835616438	7.952340914938021	2.6241234260743544
YBR084C-A	1318.2641509433963	351.2619092393001	94.47362975602498
YBR084W	127.38356164383562	15.909338083707036	9.128965110013253
YBR085C-A	68.75	8.236559299301444	4.926980712536726
YBR085W	21.804347826086957	5.859918714708862	1.5626123809246912
YBR086C	95.76760563380282	16.150737415023688	6.8632021213610175
YBR087W	41.56603773584906	6.338252106675735	2.9788373268523927
YBR088C	104.26315789473684	15.4372035881841	7.472037352371485
YBR089C-A,YBR090C	76.32558139534883	38.35592766644983	5.46988607138961
YBR089W	0.16666666666666666	0.3790490217894517	0.011944195666755697
YBR091C	38.0	4.501851470969102	2.723276612020299
YBR092C	289.45714285714286	56.587673598696675	20.743996508554627
YBR093C	139.15714285714284	53.82490014646009	9.972720856274336
YBR094W	25.150442477876105	4.753234310404661	1.8024108363674174
YBR095C	27.25	6.179844350020168	1.9528759915145566
YBR096W	81.41176470588235	14.60617894790114	5.834388283337606
YBR097W	14.293577981651376	4.752496801548585	1.0243517531452502
YBR098W	7.815533980582524	3.070248034993756	0.5601016026255342
YBR099C	5.2105263157894735	3.376042182602796	0.373413275055415
YBR101C	71.25581395348837	12.243740914590209	5.106560305526436
YBR102C	24.63716814159292	6.003067589191757	1.7656269417476742
YBR103C-A	0.0	0.0	0.0
YBR103W	19.35	5.27736988578519	1.3867211169103368
YBR104W	39.36734693877551	7.204436935987843	2.821267768306744
YBR105C	18.666666666666668	5.90171065702524	1.3377499146766385
YBR106W	629.7857142857143	80.22577268667845	45.13370279733643
YBR107C	8.472222222222221	4.771858644242818	0.607163279726748
YBR108W	10.183098591549296	4.14390044499288	0.7297735324279749
YBR109C	231.6818181818182	16.01304933227113	16.603517812760124
YBR109W-A	9.454545454545455	6.05580112559249	0.6775616450959597
YBR110W	42.582089552238806	9.604527426311408	3.0516528570675234
YBR111C	91.76470588235294	12.550646062157123	6.576333614166668
YBR111W-A	41.09090909090909	8.239909216496496	2.9447871498401326
YBR112C	33.90344827586207	10.44185231141901	2.429696519907766
YBR113W	0.125	0.3378319623460881	0.008958146750066774
YBR114W	9.127118644067796	3.2411526127764403	0.6540965457506382
YBR115C	70.71153846153847	12.238115068246188	5.06755470769162
YBR116C,YBR117C	0.8108108108108109	1.083038767991697	0.05810689783827097
YBR118W	837.5882352941177	1859.0427020963598	60.02590662315332
YBR119W	16.632653061224488	4.755233422026639	1.1919819757231707
YBR120C	25.041666666666668	5.797144474478018	1.7946153989300437
YBR121C,YBR121C-A	387.36	41.215011485103005	27.760221800846928
YBR122C	49.57692307692308	7.553399642137713	3.5529388187187916
YBR123C	19.391752577319586	4.781816036278582	1.3897133226289156
YBR124W	0.0	0.0	0.0
YBR125C	22.271186440677965	6.789521613523491	1.5960684514695243
YBR126C	81.60810810810811	14.051585556288181	5.848459267421973
YBR126W-A,YBR126W-B	160.54545454545453	47.69772245372651	11.505517934994852
YBR127C	463.16883116883116	53.22306647680876	33.19307487733833
YBR128C	3.8627450980392157	2.297995716646463	0.27682429957069093
YBR129C	28.26530612244898	7.0645108057932875	2.0256380814436703
YBR130C	49.507936507936506	10.517072166893488	3.5479948842486686
YBR131C-A	0.0	0.0	0.0
YBR131W	11.352380952380953	4.167135504758433	0.813570356272731
YBR132C	21.348314606741575	5.278819434984549	1.5299306809102806
YBR133C	36.38709677419355	9.249662421806965	2.6076876216968574
YBR134W	0.45	1.145931016569864	0.03224932830024039
YBR135W	51.81818181818182	13.685711574437818	3.7135590163913172
YBR136W	12.738028169014084	3.41177614152544	0.9128730051561004
YBR137W	37.03703703703704	4.6614745230822345	2.6542657037234885
YBR138C	8.615384615384615	3.6900384302041647	0.6174230375430638
YBR139W	35.026315789473685	7.044569888380743	2.5101670156502895
YBR140C	29.22246220302376	6.970576130189801	2.0942328385037317
YBR141C	16.42	4.276609376024661	1.1767421570887717
YBR141W-A	8.0	0.816496580927726	0.5733213920042736
YBR142W	27.801724137931036	6.904591827606254	1.9924153978596792
YBR143C	272.04615384615386	26.758427859993226	19.49623495156071
YBR144C	2.3333333333333335	2.7167908239230307	0.1672187393345798
YBR145W	21.365384615384617	5.712143398244796	1.531154006049875
YBR146W	54.5609756097561	11.508798331033098	3.9101218107120728
YBR147W	1.3636363636363635	1.20253432172475	0.09772523727345571
YBR148W	1.2747252747252746	1.0007323325770991	0.09135340861606556
YBR149W	79.88235294117646	15.219260243288478	5.724782723101495
YBR150C	14.957317073170731	3.853690144143492	1.0719187306299411
YBR151W	58.148936170212764	8.875904665231143	4.1672536285842545
YBR152W	15.418604651162791	4.042821728750112	1.1049769851710272
YBR153W	25.5	5.29959567190878	1.827461937013622
YBR154C	121.25	17.863280051366505	8.689402347564771
YBR155W	36.14035087719298	7.40761817438938	2.5900045340543936
YBR156C	11.490384615384615	2.7412533180184977	0.8234604127945996
YBR157C	29.05263157894737	5.457191478551069	2.082061897278678
YBR158W	177.02439024390245	26.05927507673307	12.686483729167737
YBR159W	128.34615384615384	17.884032329651617	9.197949447683946
YBR160W	46.68181818181818	7.999339296184136	3.345460622661301
YBR161W	16.678571428571427	4.6597196281522155	1.1952727235089096
YBR162C	366.8529411764706	45.81183602060257	26.290579862019502
YBR162W-A	193.77777777777777	15.188628787499038	13.887118161881292
YBR163W	19.632183908045977	5.443397841312704	1.4069438757806023
YBR164C	85.0	8.362001968612358	6.091539790045407
YBR165W	26.170731707317074	6.003758985104208	1.8755300415261755
YBR166C	30.253731343283583	5.687155340424941	2.168138920881833
YBR167C	17.714285714285715	3.9892713262306088	1.269497368009463
YBR168W	17.048387096774192	5.090741900116451	1.2217756277187843
YBR169C	19.451923076923077	5.543963405944575	1.394025451952699
YBR170C	38.758620689655174	7.532820462608448	2.7776432957448427
YBR171W	86.38709677419355	9.311918596991132	6.190946321723567
YBR172C	39.468468468468465	7.024398802899691	2.82851466032739
YBR173C	75.95454545454545	10.011789587078365	5.443295716131483
YBR174C	0.6	0.7367883976130072	0.042999104400320516
YBR175W	30.893617021276597	6.390325713115412	2.213996439335652
YBR176W	17.76086956521739	4.517544970488559	1.2728358077920965
YBR177C	35.43283582089552	8.299733257117575	2.539300344436838
YBR178W	0.2777777777777778	0.4608885989624768	0.019906992777926163
YBR179C	17.2109375	5.659153749582821	1.2334248306498188
YBR180W	0.29411764705882354	0.6138002120235151	0.021077992353098294
YBR181C	833.6415094339623	656.1938355259771	59.743063827652875
YBR182C	6.373134328358209	2.989049818088657	0.4567317805705687
YBR182C-A	1.4444444444444444	0.5270462766947299	0.10351636244521606
YBR183W	9.702127659574469	2.4309140669180502	0.6953046668987999
YBR184W	3.358974358974359	1.8231865850782585	0.2407214818992302
YBR185C	21.951219512195124	4.283405301347254	1.5731379658653848
YBR186W	0.5777777777777777	0.8207666706138304	0.041406544978086414
YBR187W	129.33333333333334	21.914096884800493	9.268695837402422
YBR188C	22.238095238095237	4.7948384947228595	1.5936969646785462
YBR189W	2240.18	359.8607264609177	160.54288949251668
YBR190W,YBR191W	1412.103448275862	828.602134852812	101.19863932744398
YBR191W-A	1664.0	195.4712255039089	119.25084953688891
YBR192W	25.75	6.348228099241551	1.8453782305137556
YBR193C	25.424242424242426	6.036505109696664	1.8220327571650967
YBR194W	18.5	4.422535870901644	1.3258057190098824
YBR195C	22.333333333333332	5.127408953910851	1.6005222193452635
YBR196C	1564.987951807229	115.26369491416608	112.15513387500468
YBR196C-A	8.857142857142858	2.5448360411214073	0.6347486840047315
YBR196C-B	8.0	3.6742346141747673	0.5733213920042736
YBR197C	22.46875	7.521943704706527	1.6102268783245026
YBR198C	36.563025210084035	7.351511611494293	2.6202955636665908
YBR199W	70.78260869565217	11.203819681143138	5.072647968385638
YBR200W	25.804878048780488	6.404934487363119	1.849311075428419
YBR200W-A	0.0	0.0	0.0
YBR201C-A	6.7	2.110818693198341	0.48015666580357913
YBR201W	25.838709677419356	5.580303302351635	1.8517356249815449
YBR202W	40.19047619047619	7.445497201089299	2.8802574693548024
YBR203W	4.565217391304348	3.52044398688643	0.32716709869809085
YBR204C	16.446428571428573	4.430963953638256	1.1786361652587858
YBR205W,YBR206W	88.61538461538461	15.604178434489416	6.3506369575858
YBR207W	45.36231884057971	8.023808349297578	3.2508984727778554
YBR208C	29.672727272727272	6.7690109290940805	2.1265011630703965
YBR209W	0.0	0.0	0.0
YBR210W	32.142857142857146	4.222389303293981	2.303523450017171
YBR211C	24.354166666666668	3.634875884405884	1.7453455918046765
YBR212W	25.79	5.341461609074068	1.8482448374737768
YBR213W	9.536585365853659	2.3032320874763115	0.6834410496148505
YBR214W	17.139240506329113	5.27872890978061	1.2282866531230796
YBR215W	13.755102040816327	3.9168186767045197	0.9857617811502051
YBR216C	17.73267326732673	5.079155617046816	1.2708151151975915
YBR217W	18.178571428571427	4.98927421002866	1.3027704845097108
YBR218C	94.21468926553672	28.95155061476823	6.7519120996209505
YBR219C,YBR220C	28.09259259259259	13.193411721075554	2.013260536274266
YBR221C	312.07272727272726	39.491609303587566	22.364746300821253
YBR221W-A	0.0	0.0	0.0
YBR222C	57.864197530864196	9.782322176277669	4.146847784450664
YBR223C	10.037037037037036	3.7230513172814472	0.7193060057090653
YBR223W-A	0.0	0.0	0.0
YBR224W,YBR225W	11.75625	5.3643909488004615	0.84251370184378
YBR226C	1.9	3.6113855046447054	0.13616383060101495
YBR227C	18.05128205128205	4.940943271574813	1.293648269137848
YBR228W	13.822222222222223	4.969401321582863	0.990571960629606
YBR229C	40.01398601398601	7.99646578093838	2.8676092701472493
YBR230C	38.24	7.975378778883585	2.740476253780428
YBR230W-A	10.9	2.131770260709264	0.7811503966058227
YBR231C	11.777777777777779	4.972144630058767	0.8440564937840694
YBR232C	0.1111111111111111	0.32338083338177726	0.007962797111170466
YBR233W	14.758064516129032	3.7446595146976094	1.0576392614594965
YBR233W-A	34.642857142857146	4.58437384126595	2.482686385018506
YBR234C	99.0701754385965	15.388840633397317	7.099881361070467
YBR235W	16.041666666666668	4.844101501958587	1.149628832925236
YBR236C	32.86153846153846	6.385718741547723	2.3550278717714006
YBR237W	13.826771653543307	4.197683579257858	0.990897996416835
YBR238C	27.871559633027523	5.352571063467211	1.9974201707671826
YBR239C	10.151898734177216	3.3782433896731257	0.7275375892206131
YBR240C	1.5671641791044777	1.4058738315412849	0.11231109358292672
YBR241C	7.794520547945205	3.562766185414506	0.5585956713192323
YBR242W	39.05714285714286	5.6824956051475315	2.7990369388208642
YBR243C	38.44776119402985	6.443892062395568	2.7553654959011356
YBR244W	94.04166666666667	13.892378788594739	6.739512404966903
YBR245C	43.68639053254438	11.895472002241036	3.1307927789700827
YBR246W	36.758620689655174	8.325210802510115	2.634312947743774
YBR247C	50.15277777777778	7.3746037797069635	3.594207546054569
YBR248C	46.548780487804876	9.71971706013078	3.3359264531712074
YBR249C	290.27272727272725	31.487478137527585	20.802445507609605
YBR250W	2.08974358974359	1.613143236737241	0.14976183797547532
YBR251W	25.5	6.53112207477058	1.827461937013622
YBR252W	118.31818181818181	18.926892843973953	8.479293087426841
YBR253W	36.111111111111114	5.809615648812587	2.5879090611304014
YBR254C	31.346153846153847	7.863547838945511	2.246427569632129
YBR255C-A	14.090909090909092	4.481805449434422	1.009827451825709
YBR255W	7.6826923076923075	3.2329145318776504	0.5505814810233348
YBR256C	68.62857142857143	14.369259906206056	4.918278512836661
YBR257W	17.5	3.2628731914395073	1.2541405450093484
YBR258C	9.761904761904763	3.3601303829578084	0.6995886033385481
YBR259W	13.058252427184467	3.920347230315709	0.9358219323370728
YBR260C	24.29	4.818514377697842	1.7407470764729753
YBR261C	47.029411764705884	8.35748727686065	3.370370977260417
YBR262C	36.9375	12.162613480114652	2.6471323646447313
YBR263W	180.986301369863	21.24166055360506	12.970414779384352
YBR264C	32.4	6.605118182659303	2.3219516376173077
YBR265W	46.729166666666664	6.584118814797913	3.348853860066629
YBR266C	0.0	0.0	0.0
YBR267W	36.16949152542373	10.52444206461695	2.5920929036803386
YBR268W	44.0	12.524262168173534	3.1532676560235045
YBR269C	35.25	8.9552983434977	2.5261973835188303
YBR270C	5.049382716049383	2.207380996610583	0.36186489094096896
YBR271W	19.26984126984127	6.1623370860003375	1.3809765275658492
YBR272C	17.069444444444443	5.52160006634352	1.2232847062035628
YBR273C	24.846153846153847	4.6139420822612776	1.7806039386286574
YBR274W	18.518987341772153	4.867107706114037	1.3271664501617917
YBR275C	15.205574912891986	4.25698565344472	1.0897101719105617
YBR276C	36.69421487603306	6.764913124850668	2.629697293903899
YBR277C	1.1	1.0208355710680808	0.07883169140058761
YBR278W	21.3	4.473292392364512	1.5264682062113784
YBR279W	37.484848484848484	8.617053617891271	2.6863581890503268
YBR280C	9.326315789473684	3.2434618531490615	0.668372043836561
YBR281C	26.83206106870229	5.5859062645413164	1.9229243252815091
YBR282W	34.04545454545455	6.7505010235732925	2.4398734239272777
YBR283C	223.42465753424656	25.751978245595886	16.011766958201544
YBR284W	2.9411764705882355	1.9627640387942837	0.21077992353098293
YBR285W	1.4285714285714286	1.2873006086935783	0.10237882000076313
YBR286W	393.2875	61.68831285614784	28.185017119735093
YBR287W	76.90625	11.21891649409992	5.5114997879785825
YBR288C	40.208333333333336	7.21293341510264	2.8815372046048124
YBR289W	14.355555555555556	5.147766747586977	1.0287933867632242
YBR290W	24.791666666666668	6.357968139684897	1.7766991054299102
YBR291C	18.0	3.7839373433213477	1.2899731320096155
YBR292C	2.8333333333333335	3.6014702879926856	0.2030513263348469
YBR293W	14.605633802816902	4.393107826843044	1.0467152878669572
YBR294W	0.10852713178294573	0.3588242535855684	0.00777761578300371
YBR295W	11.543956043956044	3.809807314952124	0.8272996185446282
YBR296C	40.093023255813954	8.126395492072144	2.8732734878353705
YBR296C-A	0.5	0.5477225575051661	0.0358325870002671
YBR297W	5.014285714285714	2.4046624828267893	0.3593496582026786
YBR298C	4.3478260869565215	2.072503304567658	0.31158771304580085
YBR298C-A	0.2727272727272727	0.4670993664969138	0.019545047454691142
YBR299W	0.22988505747126436	0.5434846529847356	0.016474752643800966
YBR300C	0.2916666666666667	0.4643056214875365	0.020902342416822477
YBR301W	0.16666666666666666	0.3834824944236852	0.011944195666755697
YBR302C	0.03508771929824561	0.18563715383027593	0.0025145675087906733
YCL001W	106.78571428571429	16.403154942372886	7.652816795057045
YCL001W-A	2.652173913043478	1.944892977943047	0.1900685049579385
YCL001W-B	1.8333333333333333	0.7177405625652734	0.1313861523343127
YCL002C	41.7906976744186	6.523065812706418	2.994937620440929
YCL004W	12.128205128205128	3.7289982442242993	0.8691699308269916
YCL005W	30.526315789473685	3.8184250475199506	2.187673732647886
YCL005W-A	163.6315789473684	27.89904523717969	11.726685577245304
YCL007C	0.8947368421052632	0.936585811581694	0.06412147147416217
YCL008C	16.982456140350877	5.780173094510776	1.2170506742546858
YCL009C	239.2391304347826	37.25956091028251	17.145113910345188
YCL010C	41.8974358974359	6.734806963180834	3.002587033765971
YCL011C	106.234375	22.064654049708846	7.613304969212999
YCL012C	20.08695652173913	4.640856538088053	1.4395352342715997
YCL014W	22.751020408163264	5.424523944096256	1.6304558362407247
YCL016C	15.578947368421053	4.4918472513347245	1.1164679739030592
YCL017C	71.74324324324324	12.985830856587985	5.141492010389676
YCL018W	0.2222222222222222	0.4196434545311264	0.01592559422234093
YCL021W-A	34.94444444444444	10.35528976628809	2.5042996914631113
YCL022C	0.0	0.0	0.0
YCL023C	0.0	0.0	0.0
YCL024W	12.754838709677419	4.5360631931222395	0.9140777354777812
YCL025C	30.726315789473684	6.81275728425061	2.2020067674479926
YCL026C-A	0.7931034482758621	0.901558584770507	0.056837896621113326
YCL026C-B	5.206896551724138	2.1108446235169804	0.3731531473820918
YCL027W	12.526315789473685	3.247455143998251	0.8977006006382705
YCL028W	62.416666666666664	14.971488911460632	4.4731012772000085
YCL029C	15.954545454545455	4.827586809741946	1.143385276099432
YCL030C	135.80833333333334	18.944543496514157	9.732727839055881
YCL031C	67.52272727272727	10.73245162907345	4.839027998990615
YCL032W	13.096153846153847	4.285221367904544	0.9385381441223806
YCL033C	33.68	8.055639846302299	2.4136830603379913
YCL034W	43.0377358490566	13.517740856073527	3.0843068282116697
YCL035C	101.4375	14.596660576995	7.269536087679187
YCL036W	24.235294117647058	6.101613874767127	1.7368265698952992
YCL037C	142.2153846153846	23.880884292994363	10.19189028401443
YCL038C	20.037974683544302	4.879163016639287	1.4360249423145015
YCL039W	10.45945945945946	4.974085176343823	0.7495789821136956
YCL040W,YCL042W	80.98850574712644	33.9943546109595	5.80405535641108
YCL041C,YCL043C	325.81632653061223	159.83537580761762	23.349683733031192
YCL044C	20.225806451612904	6.737269366687216	1.449485938655966
YCL045C	95.85087719298245	14.20721021990498	6.869169792138922
YCL046W	0.3125	0.47871355387816905	0.022395366875166935
YCL047C	21.473684210526315	5.2129611966829685	1.5389153153798922
YCL048W	0.7971014492753623	1.0229672834876509	0.057124414058396814
YCL048W-A	0.3333333333333333	0.4923659639173309	0.023888391333511394
YCL049C	17.108695652173914	6.460919304624503	1.2260976508352264
YCL050C	159.5625	24.323096676099702	11.435074326460237
YCL051W	17.919540229885058	4.430912528211886	1.2842069685842852
YCL052C	29.596774193548388	6.673804129185463	2.1210579724351653
YCL054W	40.51587301587302	9.452816830540305	2.9035770894660877
YCL054W-A	82.5	3.109126351029604	5.912376855044071
YCL055W	29.3	6.701355330476525	2.099789598215652
YCL056C	14.0	4.254409477236529	1.0033124360074788
YCL057C-A	82.28571428571429	12.418525686239096	5.897020032043957
YCL057W	70.93396226415095	12.646301072551221	5.083494748207704
YCL058C	9.863636363636363	19.960187647141268	0.7068792162779963
YCL058W-A	13.823529411764707	4.666841733410925	0.9906656405956198
YCL059C	84.0	11.30409698718355	6.019874616044873
YCL061C	13.128048780487806	4.2802951102388604	0.9408239001411592
YCL063W	24.0	4.2502371850324145	1.7199641760128206
YCL064C	250.5	31.92370031041881	17.952126087133816
YCL065W,YCL066W	0.0	0.0	0.0
YCL067C	0.0	0.0	0.0
YCL068C	0.0	0.0	0.0
YCL069W	0.0	0.0	0.0
YCL073C	0.0	0.0	0.0
YCL074W	0.06521739130434782	0.24963741822833801	0.004673815695687013
YCL075W,YCL076W	0.0	0.0	0.0
YCR001W	0.3333333333333333	0.4879500364742666	0.023888391333511394
YCR002C	70.375	8.283860236962711	5.043436620287594
YCR003W	30.85185185185185	5.972396141375391	2.211003331201666
YCR004C	121.45945945945945	17.920495086468573	8.704413296172989
YCR005C	340.8985507246377	46.2080158972751	24.43055395421109
YCR006C	9.608695652173912	2.210288554481325	0.6886088458312197
YCR007C	6.583333333333333	4.410215414239988	0.47179572883685006
YCR008W	62.06666666666667	10.147009300912707	4.448018466299822
YCR009C	88.56410256410257	9.377450197134086	6.346961820457567
YCR010C	0.5714285714285714	0.7034013926370655	0.04095152800030525
YCR011C	64.6687898089172	9.888084343672833	4.634500074060024
YCR012W	5807.887096774193	498.36766679449346	416.22323936577993
YCR013C	0.125	0.3360107525161235	0.008958146750066774
YCR014C	8.32183908045977	3.0518551463444186	0.5963860457055948
YCR015C	17.06382978723404	3.6320089980205346	1.222882330817626
YCR016W	26.558139534883722	4.165060598549588	1.9032936908979081
YCR017C	77.37062937062937	12.48586712127425	5.544779616376995
YCR018C	28.96969696969697	26.38712381125125	2.0761183740760814
YCR018C-A	0.5833333333333334	1.729862492345632	0.04180468483364495
YCR019W	12.777777777777779	3.7248105772613442	0.9157216677846036
YCR020C	9.0625	4.442736006765026	0.6494656393798411
YCR020C-A	37.69230769230769	5.92149496023619	2.701225789250904
YCR020W-B	48.90909090909091	7.189639009777131	3.505078510207945
YCR021C	3.836734693877551	2.0851352751431396	0.27496025943062097
YCR022C	1.9411764705882353	1.0289915108550531	0.13911474953044872
YCR023C	25.604395604395606	5.782884941078995	1.834943466167524
YCR024C	11.493150684931507	3.532088175535327	0.8236586436499751
YCR024C-A	815.0	167.50283579689034	58.40711681043537
YCR024C-B	853.4615384615385	168.37241232092993	61.163469656609756
YCR025C	2.0	1.2565617248750867	0.1433303480010684
YCR026C	23.054054054054053	5.533103416278555	1.6521727952015044
YCR027C	23.322580645161292	4.592654256340179	1.671416800076975
YCR028C	30.342105263157894	6.444744901243591	2.174472253226735
YCR028C-A	166.08333333333334	20.66906250722408	11.902390981922053
YCR030C	23.015384615384615	6.400078264279959	1.6494015431507563
YCR031C	2114.8888888888887	451.45192927314474	151.56388021401864
YCR032W	12.590769230769231	3.983985034125601	0.9023196677236489
YCR033W	28.152173913043477	6.947004359090139	2.0175304419715605
YCR034W	162.05769230769232	25.25898284131763	11.613892717355801
YCR035C	38.847457627118644	5.040571804324672	2.784009810325837
YCR036W	39.5	7.242871231319068	2.8307743730211006
YCR037C	30.992753623188406	9.985022635615097	2.2211010811614837
YCR038C,YCR039C	4.511811023622047	4.877655795486456	0.3233397220654023
YCR038W-A	0.6666666666666666	0.5163977794943222	0.04777678266702279
YCR040W,YCR041W	0.375	0.9523923991986089	0.02687444025020032
YCR042C	17.52132701421801	5.215660497110973	1.255668949194194
YCR043C	84.21052631578948	9.384259559783079	6.034962021097616
YCR044C	47.056603773584904	7.4895185588815805	3.372319697308156
YCR045C	0.1095890410958904	0.39305229492384475	0.007853717698688678
YCR045W-A	15.411764705882353	3.2988411512494	1.1044867993023506
YCR046C	40.6	7.852812659593158	2.909606064421688
YCR047C	31.073170731707318	8.128315458637289	2.2268641872361115
YCR047W-A	0.1	0.31622776601683794	0.00716651740005342
YCR048W	38.24175824175824	9.952487862439956	2.740602258481967
YCR049C	0.0	0.0	0.0
YCR050C	0.4666666666666667	0.8338093878327919	0.03344374786691595
YCR051W	66.39393939393939	13.427907957727896	4.758133219247588
YCR052W	52.333333333333336	10.87832837199788	3.7504774393612896
YCR053W	228.5194805194805	24.7788164990786	16.376888333940254
YCR054C	18.488095238095237	5.852595032746283	1.3249525621765428
YCR057C	60.072463768115945	9.882254006576765	4.305103568582815
YCR059C	41.078947368421055	12.170814845241672	2.9439299109166814
YCR060W	40.0	7.164728420068225	2.8666069600213677
YCR061W	20.76595744680851	5.640532141285912	1.4881959537132206
YCR063W	13.652173913043478	2.5514469273188696	0.9783854189638147
YCR064C	3.95	2.394621165511528	0.28307743730211005
YCR065W	50.13095238095238	10.276631300638911	3.592643425193446
YCR066W	10.10958904109589	2.974715877355239	0.7245054577040306
YCR067C	37.333333333333336	6.645324488145228	2.675499829353277
YCR068W	15.435897435897436	4.722396880931581	1.1062162755979894
YCR069W	61.361702127659576	11.091370582015733	4.397497059947673
YCR071C	33.81818181818182	7.429903310505676	2.4235858843817017
YCR072C	38.90909090909091	8.286294674089095	2.788426770202603
YCR073C	8.924623115577889	3.0992580952671767	0.6395846684670791
YCR073W-A	32.87234042553192	7.730844549388411	2.355801996400539
YCR075C	21.871794871794872	5.634384509324899	1.567445985191171
YCR075W-A	32.81818181818182	9.293203772845853	2.3519207103811675
YCR076C	19.08108108108108	4.901124464959141	1.3674489957939766
YCR077C	68.97478991596638	16.522948696946667	4.943090320978022
YCR079W	12.166666666666666	3.9088984611380204	0.871926283673166
YCR081C-A	1.0909090909090908	0.5393598899705937	0.07818018981876457
YCR081W	16.214953271028037	4.164522725153818	1.1620474475787552
YCR082W	104.47368421052632	16.88644565276025	7.487124757424231
YCR083W	44.578947368421055	5.080636327968773	3.1947580199185506
YCR084C	76.02803738317758	18.543400363881293	5.4485625279845395
YCR085W	0.7058823529411765	0.6859943405700354	0.050587181647435905
YCR086W	15.75	4.435755395186476	1.1287264905084136
YCR087C-A	60.47826086956522	16.911183941181942	4.334185088467089
YCR087W	1.32	2.6095976701399777	0.09459802968070513
YCR088W	96.79545454545455	16.961185636087414	6.936863092460799
YCR089W	3.672199170124481	2.718075095878083	0.26316879249158825
YCR090C	69.0	9.45841099030585	4.944897006036859
YCR091W	3.925925925925926	2.2700969706477285	0.2813521645946898
YCR092C	16.92105263157895	3.9290500946435136	1.2126501811143022
YCR093W	71.8386075949367	12.204965030199249	5.148326313247236
YCR094W	32.44827586206897	5.082382414801575	2.3254113356725066
YCR095C	24.87037037037037	5.930561385805193	1.7823394200503226
YCR095W-A	9.0	4.041451884327381	0.6449865660048077
YCR096C	0.0	0.0	0.0
YCR097W	69.75	17.513348945999674	4.99864588653726
YCR097W-A	0.0	0.0	0.0
YCR098C	4.740259740259741	2.041687881467564	0.3397115390934413
YCR099C,YCR100C	7.579710144927536	3.0505823797965164	0.5432012464098461
YCR101C	8.0	3.222516933177448	0.5733213920042736
YCR102C	1.1090909090909091	0.9559313332058501	0.07948319298241066
YCR102W-A	1.1111111111111112	1.2692955176439846	0.07962797111170465
YCR104W	0.7777777777777778	0.7320844981409595	0.05573957977819326
YCR105W	0.6296296296296297	1.086734702246958	0.04512251696329931
YCR106W	11.846774193548388	5.565638415580655	0.8490011339256833
YCR107W	7.5	4.921075200814905	0.5374888050040064
YCR108C	0.0	0.0	0.0
YDL001W	19.03125	4.859841103941111	1.3638778426976663
YDL002C	42.5	6.377492751317202	3.0457698950227035
YDL003W	28.094117647058823	6.398704350643714	2.013369829567949
YDL004W	106.04166666666667	13.886118081102392	7.599494492973314
YDL005C	20.609375	3.9745906747419952	1.4769744454172593
YDL006W	26.928571428571427	4.945522030413988	1.9298407570143847
YDL007C-A	0.0	0.0	0.0
YDL007W	112.8923076923077	12.199030541557237	8.090446874091077
YDL008W	36.708333333333336	6.675582805800659	2.630709095602943
YDL009C	0.9375	0.5737304826019501	0.0671861006255008
YDL010W	28.970588235294116	5.583988441626741	2.076182246780182
YDL011C	0.0	0.0	0.0
YDL012C	51.3	12.896756018064146	3.676423426227404
YDL013W	19.795698924731184	5.726671276436983	1.418662207903048
YDL014W	277.85714285714283	106.00412727813952	19.91268049014843
YDL015C	181.41304347826087	21.941919380194538	13.000997326836039
YDL016C	46.2	65.35966427610927	3.31093103882468
YDL017W	12.75	3.6774085078127148	0.913730968506811
YDL018C	32.484848484848484	6.114129190455149	2.328032319047656
YDL019C	25.473958333333332	5.235735941242868	1.8255956564406912
YDL020C	49.860759493670884	12.878857826024545	3.573280004912711
YDL021W	5.217391304347826	1.88459301209997	0.373905255654961
YDL022C-A,YDL024C	1.5375	1.6607436949310288	0.11018520502582133
YDL022W	97.60344827586206	16.76142151067985	6.9947681037417935
YDL023C	0.125	0.3415650255319866	0.008958146750066774
YDL025C	16.698924731182796	4.213809972388818	1.1967313464820388
YDL025W-A	1.0	0.7071067811865476	0.0716651740005342
YDL026W	0.2	0.41403933560541256	0.01433303480010684
YDL027C	18.0	4.741716036177403	1.2899731320096155
YDL028C	18.640350877192983	5.318405498261418	1.3358639890450454
YDL029W	113.4375	21.0636789623411	8.129518175685597
YDL030W	16.063291139240505	4.421224369670891	1.1511785545149098
YDL031W	50.4496644295302	9.182412861972207	3.6154839796108424
YDL032W	0.0	0.0	0.0
YDL033C	16.483870967741936	3.8908970497727386	1.1813194811055798
YDL034W	0.0	0.0	0.0
YDL035C	22.541666666666668	5.560694980964939	1.6154524639287084
YDL036C	19.942028985507246	5.288400341844222	1.4291489771700732
YDL037C	4.938775510204081	3.3628371160952404	0.35393820628835254
YDL039C	1.8269230769230769	1.2728860845797059	0.13092676019328361
YDL040C	95.75	13.914813949316548	6.861940410551149
YDL041W	0.11764705882352941	0.3321055820775357	0.008431196941239318
YDL042C	22.36904761904762	5.465730612666091	1.6030816898452829
YDL043C	19.775	3.1662280397975127	1.4171788158605636
YDL044C	9.56060606060606	3.4019396633675725	0.6851624968838951
YDL045C	18.652173913043477	4.413199349951853	1.3367112889664854
YDL045W-A	42.42857142857143	8.455442359480992	3.040650954022665
YDL046W	101.92307692307692	13.329435327644084	7.304335042362139
YDL047W	42.06521739130435	5.713151198625633	3.0146111237181232
YDL048C	2.9178082191780823	2.139271843002857	0.20910523372758608
YDL049C	2.6	1.9715931342900055	0.1863294524013889
YDL050C	0.0	0.0	0.0
YDL051W	160.82926829268294	20.130700980125344	11.52585749657372
YDL052C	80.33333333333333	13.402849086532447	5.757102311376246
YDL053C	56.77777777777778	9.528634309011542	4.0689893238081085
YDL054C	18.08219178082192	4.408808810707938	1.2958634202836319
YDL055C	1091.148148148148	97.60324140291137	78.19732189739769
YDL056W	18.336	4.814199427634073	1.3140526304737947
YDL057W	8.551020408163266	3.4403320121379997	0.6128103654331394
YDL058W	20.559701492537314	8.069001297126647	1.473414584861729
YDL059C	8.428571428571429	2.213404541394443	0.6040350380045025
YDL060W	56.220338983050844	9.757868263432416	4.029040375589354
YDL061C	1031.0	135.2859405639984	73.88679439455075
YDL062W	0.14285714285714285	0.35856858280031806	0.010237882000076312
YDL063C	47.806451612903224	7.9142937070079356	3.426057673186828
YDL064W	88.10344827586206	12.801631669401162	6.3139489507367195
YDL065C	18.392156862745097	4.294547386500928	1.3180771218137466
YDL066W	194.71875	22.384425389095867	13.954553099916518
YDL067C	92.88888888888889	16.003471845543736	6.656898384938509
YDL068W	1.3125	1.4476993242152645	0.09406054087570113
YDL069C	13.205882352941176	2.8474274595246323	0.9464018566541132
YDL070W	65.0	13.447296651522288	4.658236310034723
YDL071C	2.388888888888889	2.9132332732850568	0.17120013789016503
YDL072C	124.7	18.77296295023869	8.936647197866614
YDL073W	18.768707482993197	4.8527185252269245	1.3450626875338356
YDL074C	44.49523809523809	8.316022312754283	3.1887589802904355
YDL075W	1761.157894736842	398.2588813292307	126.21368696873027
YDL076C	31.25	7.246891875864102	2.2395366875166935
YDL077C	17.503184713375795	4.928494079853341	1.2543687780475665
YDL078C	94.2156862745098	12.530464836533712	6.751983550442486
YDL079C	1.4943820224719102	1.1689505346251432	0.10709514766371964
YDL080C	16.857142857142858	4.6153642653194025	1.208070076009005
YDL081C	2384.8125	195.99055036744335	170.90800277114894
YDL082W	934.6875	108.61725818945973	66.9845423236243
YDL083C	1568.6744186046512	179.6709586372548	112.41932515948915
YDL084W	478.0	63.32743194196048	34.25595317225534
YDL085C-A	76.2	8.495750571772795	5.460886258840706
YDL085W	0.5185185185185185	0.6728876412728784	0.03715971985212884
YDL086C-A	4.0476190476190474	1.321975433818287	0.29007332333549557
YDL086W	55.09756097560975	10.988186561140969	3.948576294322115
YDL087C	15.487179487179487	3.323534856236773	1.1098914127262218
YDL088C	34.40506329113924	7.957449319689698	2.4656448472588854
YDL089W	19.09722222222222	4.575377217488863	1.3686057534824236
YDL090C	18.421875	4.631858920940064	1.3202068772910909
YDL091C	8.279411764705882	2.7527223335871844	0.5933454847397168
YDL092W	79.13636363636364	8.615022618578243	5.671321269769547
YDL093W	27.36936936936937	6.025593788812894	1.9614306181407466
YDL094C	0.72	0.7916228058025278	0.051598925280384615
YDL095W	162.62295081967213	27.012800109079738	11.654402066972118
YDL096C	0.1875	0.4031128874149275	0.01343722012510016
YDL097C	103.58461538461539	13.025086741184662	7.423409485316873
YDL098C	17.448275862068964	5.532928744581015	1.250433725664493
YDL099W	19.50980392156863	4.1635203807336305	1.39817349275552
YDL100C	222.45283018867926	22.565772275161674	15.942120782382984
YDL101C	16.025974025974026	4.70434856493108	1.1485042170994701
YDL102W	24.378048780487806	5.342594769283136	1.7470571076471688
YDL103C	44.647887323943664	8.46859507921439	3.199698613826668
YDL104C	8.21311475409836	3.3121732749478383	0.5885942979388136
YDL105W	11.25	3.0232152600293904	0.8062332075060096
YDL106C	17.238095238095237	4.41688721994483	1.2353710946758751
YDL107W	8.5	4.304580323876636	0.6091539790045407
YDL108W	25.1	5.035587637718447	1.7987958674134084
YDL109C	7.134020618556701	3.2036075562669115	0.5112608289522645
YDL110C	17.363636363636363	5.678241298362042	1.2443680212820027
YDL111C	63.8974358974359	10.135385828074856	4.579220861777723
YDL112W	39.97674418604651	8.404739350851328	2.864940328067867
YDL113C	16.3125	3.8968610850002685	1.169038150883714
YDL114W	0.08695652173913043	0.2848849246447679	0.006231754260916016
YDL114W-A	0.0	0.0	0.0
YDL115C	14.821428571428571	4.390515160732665	1.0621802575079173
YDL116W	39.6605504587156	7.6548461816394475	2.8422802495808197
YDL117W	32.67424242424242	7.872549866874821	2.3416052686689697
YDL118W	0.0	0.0	0.0
YDL119C	12.369565217391305	4.327476532587625	0.8864670436153034
YDL120W	57.11538461538461	10.191474566820734	4.093183976568972
YDL121C	80.68181818181819	21.245473161832145	5.782076538679464
YDL122W	45.98347107438016	9.911259145600003	3.295413455693985
YDL123W	24.333333333333332	5.237683966538392	1.743852567346332
YDL124W	94.02173913043478	12.465934257335572	6.738084294615443
YDL125C	207.10344827586206	46.74195486741633	14.842104656800288
YDL126C	397.008	46.035487012913535	28.451647399604077
YDL127W	29.67391304347826	6.928377548815971	2.1265861415375906
YDL128W	73.04918032786885	10.809604108551184	5.235082218793121
YDL129W	12.325581395348838	4.575925252431044	0.8833149353554215
YDL130W	1937.9032258064517	338.6658485723756	138.88017187361586
YDL130W-A	27.076923076923077	5.3613048545657	1.9404724037067718
YDL131W	64.78787878787878	44.03373362513901	4.643034606458851
YDL132W	44.64754098360656	8.200909172685494	3.199673793286146
YDL133C-A	2426.0	664.3763993400127	173.85971212529594
YDL133W	27.276923076923076	5.233628319303481	1.954805438506879
YDL134C	56.054545454545455	25.026961892103916	4.017158753520853
YDL135C	78.03333333333333	10.08065177604529	5.592272411175018
YDL136W	510.6842105263158	329.64543648897745	36.598272806693856
YDL137W	215.4814814814815	30.580751072894476	15.442517864263257
YDL138W	15.368421052631579	3.553044706783525	1.1013805688503149
YDL139C	7.212121212121212	2.5587787096285775	0.5168579215796103
YDL140C	85.25	20.77873411701954	6.10945608354554
YDL141W	40.45631067961165	8.520766672479985	2.8993085442740383
YDL142C	18.571428571428573	4.203035239738162	1.3309246600099207
YDL143W	168.49367088607596	23.244449802226857	12.075128242039376
YDL144C	26.67924528301887	5.525373586066586	1.9119727554104782
YDL145C	165.15	27.634986124486467	11.835503486188221
YDL146W	17.26027397260274	3.793369204796245	1.2369605375434667
YDL147W	122.27272727272727	10.17620974406703	8.762696275519863
YDL148C	38.69421487603306	6.3781436369404165	2.7730276419049678
YDL149W	6.489932885906041	2.511103584418907	0.4651021695202454
YDL150W	41.492063492063494	7.7185846435165555	2.9735359497999427
YDL151C	0.0	0.0	0.0
YDL152W	0.05555555555555555	0.23570226039551584	0.003981398555585233
YDL153C	12.68131868131868	4.12816645034551	0.9088089098529281
YDL154W	5.318518518518519	4.104333079519691	0.381152555054693
YDL155W	38.734375	12.283996799940667	2.775905724176942
YDL156W	15.038461538461538	4.945002219721135	1.0777339628541873
YDL157C	121.58823529411765	18.121323156468915	8.713642038770836
YDL158C	37.86666666666667	35.203219549732474	2.713721255486895
YDL159C-B	0.0	0.0	0.0
YDL159W	17.181818181818183	5.386941502929177	1.231337989645542
YDL159W-A	0.3333333333333333	0.5163977794943222	0.023888391333511394
YDL160C	97.07894736842105	15.938015901522782	6.957179654946596
YDL160C-A	34.666666666666664	6.020168124099546	2.484392698685185
YDL161W	24.13235294117647	5.411167037654097	1.729449272571715
YDL162C	0.23529411764705882	0.43723731609760313	0.016862393882478635
YDL163W	0.0	0.0	0.0
YDL164C	24.4070796460177	5.873118495286069	1.7491376096767548
YDL165W	42.642857142857146	10.151497921632554	3.05600777702278
YDL166C	39.03448275862069	7.384746627923039	2.7974129989174035
YDL167C	41.870370370370374	7.4257604067565435	3.000647378059404
YDL168W	53.53448275862069	10.157039762908855	3.83655802192515
YDL169C	0.8484848484848485	0.9055803429711565	0.060806814303483565
YDL170W	14.30379746835443	4.453043990234979	1.0250841344380206
YDL171C	140.48598130841123	20.05197830918808	10.067952295103085
YDL172C	1.2083333333333333	3.2165221113422526	0.08659541858397882
YDL173W	49.09090909090909	11.391180149608976	3.518108541844406
YDL174C	25.068181818181817	5.558043678290102	1.7965156118770276
YDL175C	18.03921568627451	4.538549478913832	1.2927835309900286
YDL176W	14.575471698113208	4.439965922665338	1.0445537153851447
YDL177C	21.8	4.6097722286464435	1.5623007932116455
YDL178W	43.88607594936709	6.1163659014411165	3.145103269112051
YDL179W	29.644444444444446	5.144085551545208	2.1244742692602805
YDL180W	19.475609756097562	6.02715175398651	1.395722961937233
YDL181W	7.583333333333333	1.164500152881315	0.5434609028373844
YDL182W	107.296875	75.98969848468705	7.689449216588568
YDL183C	6.4375	2.2494089058087936	0.4613445576284389
YDL184C	2731.3333333333335	720.6735275652445	195.7414785867924
YDL185C-A	0.0	0.0	0.0
YDL185W	499.94375	54.37098824931865	35.82855583422956
YDL186W	0.14634146341463414	0.3578390427102734	0.010487586439102565
YDL187C	5.9375	1.982212568486707	0.42551197062817175
YDL188C	46.857142857142854	19.037215773730793	3.3580252960250303
YDL189W	34.25	8.634147755435192	2.454532209518296
YDL190C	34.75694444444444	7.43479490057898	2.490862471338011
YDL191W	1048.0238095238096	636.3391291003231	75.10680866622651
YDL192W	776.5185185185185	80.60080662431382	55.64933474426666
YDL193W	42.42857142857143	9.047063095245363	3.040650954022665
YDL194W	4.901515151515151	2.334146945160209	0.351267936199588
YDL195W	73.08900523560209	15.917135240626488	5.237936277735378
YDL196W	1.625	1.4548768561863463	0.11645590775086807
YDL197C	17.307692307692307	5.451814167988278	1.2403587807784764
YDL198C	48.022222222222226	7.139801655282006	3.4415209114478755
YDL199C	4.757281553398058	2.2027879812952356	0.3409314102938034
YDL200C	17.928571428571427	4.463253849002419	1.2848541910095772
YDL201W	59.0	9.655987533033336	4.228245266031517
YDL202W	33.351351351351354	7.219634556064671	2.3901303977475457
YDL203C	23.021505376344088	6.307308553374476	1.6498401885499325
YDL204W	7.677966101694915	3.1755568502509797	0.5502427766481693
YDL205C	50.93877551020408	8.766432577511473	3.650536210312925
YDL206W	9.359649122807017	3.264524231778113	0.6707608829699121
YDL207W	19.3125	5.321543865639374	1.3840336728853166
YDL208W	264.1304347826087	35.44176317672554	18.9289535675324
YDL209C	16.901960784313726	6.100016071981397	1.2112819605580485
YDL210W	1.8705882352941177	2.1145090350678934	0.13405603136570513
YDL211C	8.0	2.545875386086578	0.5733213920042736
YDL212W	171.03225806451613	24.47513550656086	12.257056533897815
YDL213C	49.0	11.60010775812018	3.5115935260261755
YDL214C	1.2952380952380953	0.8311693514816886	0.09282346346735858
YDL215C	29.552147239263803	7.697324670903386	2.1178597739912464
YDL216C	7.681818181818182	2.85095984327595	0.5505188366404672
YDL217C	32.32258064516129	9.71729419394169	2.3164033660817824
YDL218W	2.425531914893617	1.5427908203199954	0.17382616672469997
YDL219W	47.96153846153846	9.284312658374958	3.437171999179467
YDL220C	10.31159420289855	3.666380551044264	0.7389821927736243
YDL221W	0.4074074074074074	0.5723943812052383	0.029196922740958375
YDL222C	1.9130434782608696	1.4271352339023133	0.13709859374015237
YDL223C	5.929936305732484	2.457627190233182	0.4249699171624034
YDL224C	34.649484536082475	7.838262505589438	2.4831613383071693
YDL225W	27.085365853658537	7.629056248790848	1.9410774567705664
YDL226C	93.13461538461539	15.187751574488773	6.674508417011291
YDL227C	65.01136363636364	10.916079375110824	4.659050687012002
YDL228C	0.0	0.0	0.0
YDL229W	1136.1630434782608	850.8336348685343	81.42332220384606
YDL230W	16.64	4.788421409174085	1.192508495368889
YDL231C	22.779761904761905	5.30441641237802	1.6325156005955022
YDL232W	128.6	18.68956928342652	9.216141376468697
YDL233W	10.441176470588236	3.3563588699535254	0.7482687285349894
YDL234C	12.464285714285714	3.9408431242875577	0.8932552045066583
YDL235C	90.28	12.424840709911194	6.469931908768228
YDL236W	70.28260869565217	7.511955045062093	5.036815381385371
YDL237W	56.94827586206897	7.460827322999622	4.081208098685594
YDL238C	10.904109589041095	2.9775287271757382	0.7814449110195235
YDL239C	7.110169491525424	2.123470382829388	0.5095515337834592
YDL240C-A	0.0	0.0	0.0
YDL240W	17.25	5.701457929035022	1.2362242515092148
YDL241W	32.166666666666664	4.259936481161358	2.3052297636838497
YDL242W	0.7058823529411765	1.1599949289950011	0.050587181647435905
YDL243C	6.448979591836735	3.8517378355414453	0.46216724457487357
YDL244W	0.5294117647058824	0.9455779434075352	0.037940386235576926
YDL245C	0.0	0.0	0.0
YDL246C	0.0	0.0	0.0
YDL247W	0.0	0.0	0.0
YDL247W-A	0.0	0.0	0.0
YDL248W	4.719298245614035	5.830199659546441	0.3382093299323456
YDR001C	30.642857142857142	6.75952067021913	2.196025689016369
YDR002W	434.1666666666667	43.75171589410136	31.1146297118986
YDR003W	28.161290322580644	4.967204271979348	2.018183771047301
YDR003W-A	29.5	3.391164991562634	2.1141226330157585
YDR004W	16.043478260869566	4.956976019025808	1.1497586611390052
YDR005C	29.650793650793652	6.631203681322481	2.1249292862380615
YDR006C	28.622222222222224	7.766044217365085	2.0512165358375123
YDR007W	37.666666666666664	9.623105874231383	2.699388220686788
YDR008C	3.1176470588235294	3.6035113594447106	0.22342671894284188
YDR009W	2.1923076923076925	1.9343624897516603	0.15711211223194035
YDR010C	0.625	0.7187952884282609	0.04479073375033387
YDR011W	84.18666666666667	14.42532495301233	6.0332521151916385
YDR012W	193.61111111111111	221.96323141599137	13.875173966214536
YDR013W	31.903225806451612	6.252225410255549	2.2863502285976876
YDR014W	8.206185567010309	3.23373540561678	0.588097716540466
YDR014W-A	1.875	1.4836060651405207	0.1343722012510016
YDR015C	0.16666666666666666	0.3892494720807615	0.011944195666755697
YDR016C	46.214285714285715	10.032091364359532	3.3119548270246875
YDR017C	32.94904458598726	7.778006614926832	2.361299013406136
YDR018C	1.0508474576271187	1.0242529458191894	0.07530916589886645
YDR019C	71.05	10.763127577718162	5.091810612737953
YDR020C	20.058823529411764	5.032868791349994	1.4375190784813037
YDR021W	13.1	3.713009652285609	0.9388137794069978
YDR022C	15.137931034482758	4.5569737603169	1.0848624615942934
YDR023W	381.2028985507246	43.85758359205023	27.318972054145664
YDR024W	26.125	74.0424745904556	1.8722526707639557
YDR025W	1328.275	328.10450082487205	95.19105899555957
YDR026C	18.811764705882354	4.914735175850221	1.348148390904167
YDR027C	23.466165413533833	5.558979730049187	1.6817068274862197
YDR028C	41.13815789473684	7.5713378506758175	2.9481732435877652
YDR029W	0.0	0.0	0.0
YDR030C	4.618421052631579	1.8759325166480654	0.33097994834457234
YDR031W	16.88888888888889	5.939784992037504	1.2103451608979108
YDR032C	118.96551724137932	19.888048741860544	8.525684493166999
YDR033W	580.25	62.40652584534014	41.58371721380997
YDR034C	26.43220338983051	6.405765049766415	1.894268455149713
YDR034C-A	0.0	0.0	0.0
YDR034W-B	2.142857142857143	1.7728105208558367	0.1535682300011447
YDR035W	114.21818181818182	14.097137756626097	8.18546587402465
YDR036C	32.16	7.086416393163566	2.3047519958571794
YDR037W	415.0568181818182	41.38364326626587	29.745119095108084
YDR038C	2.8773006134969323	8.413520135079889	0.20620224911810145
YDR039C	0.0	0.0	0.0
YDR040C	2.815950920245399	10.077624195695885	0.20180561267635092
YDR041W	43.13333333333333	7.44049188832498	3.091157838556375
YDR042C	4.4	1.9930915164897594	0.31532676560235046
YDR043C	14.676470588235293	3.6822307816609987	1.0517918184196047
YDR044W	61.183673469387756	12.701170335491	4.38473860517554
YDR045C	61.6875	5.325645500782041	4.420845421157953
YDR046C	89.03333333333333	20.72747186435529	6.380589325180893
YDR047W	56.888888888888886	10.074564772034172	4.0769521209192785
YDR048C	0.26666666666666666	0.45773770821706344	0.01911071306680912
YDR049W	19.73404255319149	4.360565051465489	1.4142435933084143
YDR050C	3802.972972972973	470.39123707390195	272.54071982743693
YDR051C	30.12	5.204550599117612	2.15855504089609
YDR052C	21.2	5.3320511279215275	1.5193016888113249
YDR053W	0.0	0.0	0.0
YDR054C	58.0	9.50642377675516	4.156580092030983
YDR055W	70.25757575757575	12.535869281705944	5.035021391522379
YDR056C	53.166666666666664	8.574554711805572	3.8101984176950676
YDR057W	14.074074074074074	3.4488323305786333	1.0086209674149258
YDR058C	6.775510204081633	2.852376977499417	0.48556811771790515
YDR059C	14.384615384615385	5.146470037428942	1.0308759644692227
YDR060W	71.45098039215686	10.883317252898797	5.120546942312679
YDR061W	26.54320987654321	5.518263727650322	1.9022237543351666
YDR062W	113.5952380952381	14.21531419891775	8.140822503727348
YDR063W	48.81818181818182	6.5293211463393845	3.498563494389715
YDR064W	2795.265306122449	277.23371424292014	200.32317454092177
YDR065W	15.222222222222221	4.512735298487364	1.0909032042303537
YDR066C	8.931034482758621	3.337353897099131	0.6400441402116674
YDR067C	24.21212121212121	5.677574172553669	1.7351658795886915
YDR068W	20.41304347826087	4.869752843176252	1.462904312750035
YDR069C	9.56115107913669	3.65964104502873	0.6852015557317261
YDR070C	1.9285714285714286	1.439245834257849	0.1382114070010302
YDR071C	147.82142857142858	21.00450317049069	10.593648399578965
YDR072C	52.63291139240506	10.72043007077162	3.7719467530914073
YDR073W	33.8	8.597480251019288	2.4222828812180555
YDR074W	42.55223880597015	7.787175850847124	3.049513598142134
YDR075W	21.76086956521739	4.41303514908426	1.5594965037942332
YDR076W	6.655737704918033	2.1900170920310136	0.476984600724867
YDR077W	192.26	46.01721505733104	13.778346353342704
YDR078C	14.515151515151516	4.02431059407394	1.040230858977451
YDR079C-A	34.5	2.953340857778227	2.4724485030184296
YDR079W	29.0625	4.154816482108447	2.082769119390525
YDR080W	12.074324324324325	3.2136850575624587	0.8653085536415852
YDR081C	16.905797101449274	4.460512361587484	1.2115568908930887
YDR082W	11.067567567567568	2.990079859111665	0.7931591554923987
YDR083W	35.56896551724138	7.157653415739179	2.5490561028121044
YDR084C	41.666666666666664	10.66199610389819	2.9860489166889246
YDR085C	4.580645161290323	2.597333836360568	0.32827273251857597
YDR086C	323.8333333333333	38.37336513149651	23.20757218050632
YDR087C	61.78048780487805	10.463059292391378	4.427509408374466
YDR088C	9.280701754385966	3.0865745343162745	0.6651031060751331
YDR089W	26.323076923076922	5.299137540789776	1.8864478879217537
YDR090C	26.304347826086957	5.045876491276554	1.8851056639270949
YDR091C	125.56043956043956	14.804810622983922	8.998310748682458
YDR092W	66.80555555555556	9.606008371087173	4.787631763091243
YDR093W,YDR094W	45.74180327868852	9.46484367914265	3.2780942910654183
YDR095C	0.0	0.0	0.0
YDR096W	11.492537313432836	4.2297661085671985	0.823614686274796
YDR097C	29.86021505376344	5.893819755036053	2.1399375075213274
YDR098C	101.62162162162163	18.068313810756226	7.282731195729961
YDR099W	267.1463414634146	36.70460528027088	19.14508904458173
YDR100W	59.80952380952381	10.888613537172887	4.286259930698617
YDR101C	78.04494382022472	10.25239452336463	5.5931044787383195
YDR102C	1.8125	1.4244882121894398	0.1298931278759682
YDR103W	23.773722627737225	6.169174676340816	1.7037479687572252
YDR104C	6.634408602150538	3.209057944568979	0.47545604686375914
YDR105C	33.25352112676056	5.23918835006	2.3831193776797353
YDR106W	3.5	1.7143583027605116	0.2508281090018697
YDR107C	15.98	3.3784223202165498	1.1452094805285364
YDR108W	15.913461538461538	3.6712225865588355	1.1404409901046546
YDR109C	11.476635514018692	3.53245276482333	0.8224750810528597
YDR110W	19.0	4.6700667885506535	1.3616383060101496
YDR111C	18.0	5.0517323761260355	1.2899731320096155
YDR112W	0.13333333333333333	0.35186577527449836	0.00955535653340456
YDR113C	16.75	4.756813295397742	1.2003916645089479
YDR114C	0.3333333333333333	0.4879500364742666	0.023888391333511394
YDR115W	56.4	10.74908633991081	4.041915813630128
YDR116C	27.5	5.756226745139858	1.9707922850146902
YDR117C	26.726190476190474	5.644810369521727	1.91533709084761
YDR118W,YDR118W-A	11.77	3.8398626869388774	0.8434990979862874
YDR119W	80.3913043478261	11.520154461207051	5.761256814216858
YDR119W-A	4.0	2.0548046676563256	0.2866606960021368
YDR120C	66.87058823529412	12.213174224985897	4.792292341400428
YDR121W	32.0	5.257647491307985	2.2932855680170943
YDR122W	29.371069182389938	7.123284567306649	2.104882783537702
YDR123C	17.42222222222222	3.726373382507259	1.248566587031529
YDR124W	3.8541666666666665	1.7380544678845178	0.2762095247937255
YDR125C	5.823529411764706	2.5739288539877503	0.41734424859134617
YDR126W	7.94	2.773121721387767	0.5690214815642416
YDR127W	95.38655462184875	14.367162067895997	6.835894034286249
YDR128W	21.226744186046513	4.950135550594978	1.521218315557851
YDR129C	133.01960784313727	16.025956910406165	9.532873341561254
YDR130C	17.58139534883721	3.6918994861951915	1.259973756846601
YDR131C	7.879518072289157	3.2922584373909425	0.5646870336909562
YDR132C	8.067567567567568	2.873264007538451	0.5781636334907962
YDR133C	270.0625	42.14493840704164	19.354076053519265
YDR135C	72.85903083700441	10.82227483872432	5.221455122444207
YDR136C	0.5714285714285714	0.87891226666077	0.04095152800030525
YDR137W	17.505050505050505	4.5070777386596275	1.2545024903325834
YDR138W	20.526785714285715	4.610915020149183	1.4710556698859654
YDR139C	75.93333333333334	25.647240638730555	5.441775545773897
YDR140W	31.606060606060606	5.9735845286738956	2.2650538328047625
YDR141C	26.251968503937007	6.412646230909554	1.881351890691189
YDR142C	19.25	5.078475075345856	1.3795545995102831
YDR143C	35.0989010989011	8.991421769979732	2.5153688544802884
YDR144C	71.62921348314607	13.477575670916146	5.133320047791073
YDR145W	29.814814814814813	9.32618774086056	2.136683891497408
YDR146C	27.537735849056602	5.054323049772789	1.9734966312033895
YDR147W	25.3	6.181638797911773	1.813128902213515
YDR148C	58.15942028985507	11.815522179103064	4.168004974842662
YDR149C	0.0	0.0	0.0
YDR150W	26.62864077669903	14.77554549314632	1.908346174659856
YDR151C	34.125	8.514380826053285	2.4455740627682294
YDR152W	71.53846153846153	9.62410940198502	5.126816293884369
YDR153C	45.131147540983605	9.447178432096479	3.234331541368371
YDR154C,YDR155C	1855.0344827586207	282.59467222237726	132.9413689838875
YDR156W,YDR157W	47.925	35.34038693503438	3.4345534639756012
YDR158W	214.03703703703704	22.619046042779843	15.339001501818041
YDR159W	13.58974358974359	3.6419516456956122	0.9739113389816184
YDR160W	12.952755905511811	4.477205526758169	0.9282615057549508
YDR161W	69.65517241379311	11.795853752875441	4.991850051071693
YDR162C	15.6	4.942016735277686	1.1179767144083335
YDR163W	12.5	2.3874672772626644	0.8958146750066774
YDR164C	24.212962962962962	4.9597462362088045	1.7352262038092305
YDR165W	70.56060606060606	12.094663524914028	5.056738110916481
YDR166C	20.26896551724138	5.2005010074000895	1.4525789406039311
YDR167W	34.87096774193548	7.2191501599743795	2.499033970792821
YDR168W	59.94736842105263	9.838556448100308	4.296138588768866
YDR169C	12.545454545454545	4.5755225601634395	0.8990721829157925
YDR169C-A	3.4285714285714284	2.9920529661723827	0.24570916800183148
YDR170C	75.30897009966777	12.972826186652723	5.397030445993718
YDR171W	17.142857142857142	5.593595595706906	1.2285458400091576
YDR172W	188.7843137254902	23.690089606499342	13.529260691708691
YDR173C	15.018867924528301	3.527314112409785	1.0763297831023626
YDR174W	173.13513513513513	30.684018788434624	12.40775958506546
YDR175C	28.4375	5.946235175803042	2.0379783856401907
YDR176W	21.533333333333335	5.1385920450185765	1.5431900801448364
YDR177W	62.96875	12.206514323732383	4.512666425346137
YDR178W	24.333333333333332	6.019200049073734	1.743852567346332
YDR179C	14.625	3.47428441177648	1.0481031697578125
YDR179W-A	17.420289855072465	4.012501776072354	1.2484281036035088
YDR180W	14.200892857142858	4.318050455627847	1.017709457570086
YDR181C	14.097222222222221	3.6159261265599243	1.0102798834797528
YDR182W	44.726027397260275	9.176147027866147	3.205298535777317
YDR182W-A	4.3	6.272515001532036	0.30816024820229704
YDR183C-A,YDR184C	28.509090909090908	6.194001660127042	2.0431089605970474
YDR183W	17.294117647058822	2.7472235214210077	1.2393859503621794
YDR185C	5.666666666666667	1.7097008285302207	0.4061026526696938
YDR186C	36.93129770992366	8.07388081283826	2.6466878764472095
YDR187C	0.0	0.0	0.0
YDR188W	156.41463414634146	29.774855254393007	11.209481972327458
YDR189W	44.06	9.645033264155531	3.1575675664635368
YDR190C	91.79710144927536	16.374819002273085	6.578655248107008
YDR191W	13.327272727272728	3.7567447761501325	0.955101318952574
YDR192C	17.25	3.707564125680328	1.2362242515092148
YDR193W	0.0	0.0	0.0
YDR194C	82.22222222222223	9.766201145136026	5.892469862266146
YDR194W-A	0.0	0.0	0.0
YDR195W	12.075	3.8377703178614304	0.8653569760564503
YDR196C	31.833333333333332	4.488079449258574	2.2813413723503384
YDR197W	17.948275862068964	4.426484937850933	1.2862663126647602
YDR198C	16.98611111111111	3.876593013966148	1.2173126083701848
YDR199W	0.6666666666666666	0.6859943405700353	0.04777678266702279
YDR200C	16.1	4.843737993823468	1.1538093014086006
YDR201W	23.541666666666668	5.1834113885730115	1.6871176379292425
YDR202C	16.134615384615383	3.4129444831770805	1.1562900189701573
YDR203W	0.5333333333333333	0.5163977794943222	0.03822142613361824
YDR204W	24.1	5.24598972199387	1.727130693412874
YDR205W	18.666666666666668	4.827878541860106	1.3377499146766385
YDR206W	39.65909090909091	9.173334693351842	2.8421756507030036
YDR207C	11.008	3.7124376827614345	0.7888902353978803
YDR208W	38.2991452991453	7.146574966090225	2.744714911934989
YDR209C	0.0	0.0	0.0
YDR210W	130.1818181818182	20.380471936725026	9.329502651705907
YDR211W	72.63207547169812	10.521927644955484	5.205190326699177
YDR212W	176.8452380952381	20.13179110749066	12.673644759261137
YDR213W	17.605839416058394	5.172548672380071	1.2617255451772882
YDR214W	101.17307692307692	16.770329955534457	7.250586161861738
YDR215C	0.15	0.36634754853252327	0.010749776100080129
YDR216W	5.833333333333333	2.7125390357199604	0.41804684833644945
YDR217C	13.5	4.061703570847571	0.9674798490072115
YDR218C	0.30158730158730157	0.7101776387255706	0.021613306444605546
YDR219C	21.73913043478261	5.155386029686769	1.5579385652290043
YDR220C	3.0	4.9613893835683385	0.21499552200160257
YDR221W	28.676190476190477	6.0961766676639195	2.055084180148652
YDR222W	19.838709677419356	3.334831322138787	1.4217445809783398
YDR223W	1.7857142857142858	1.153354994471009	0.1279735250009539
YDR224C	631.8947368421053	73.68166871138011	45.28484626581124
YDR225W	828.1052631578947	109.29973809912818	59.34630777496868
YDR226W	647.6666666666666	108.70707965292172	46.41514436101264
YDR227W	10.94088669950739	3.50903405539914	0.7840805490403273
YDR228C	21.52127659574468	4.907156773539186	1.5423260319476668
YDR229W	17.63235294117647	4.171346508559178	1.2636256415682428
YDR230W	0.29411764705882354	0.5878675320972554	0.021077992353098294
YDR231C	22.3	7.552802631222856	1.5981333802119126
YDR232W	104.7439024390244	23.920553162402047	7.506489993787661
YDR233C	296.3863636363636	37.24726673854877	21.240580321385597
YDR234W	55.93269230769231	12.715149914228283	4.008426126549109
YDR235W	24.209876543209877	4.58180109068125	1.735005015000587
YDR236C	32.75	7.414023329844862	2.347034448517495
YDR237W	36.7906976744186	7.232723716471136	2.6366117504382576
YDR238C	129.73287671232876	16.223563576345658	9.29732918317889
YDR239C	16.406779661016948	4.091344393043534	1.175794719195205
YDR240C	15.616438356164384	4.0229554399522875	1.1191547720631367
YDR241W	5.571428571428571	7.089692254515442	0.3992773980029762
YDR242W	9.085365853658537	2.80740299794912	0.6511043247609509
YDR243C	14.420454545454545	4.406686640474384	1.0334443841667942
YDR244W	19.53846153846154	5.190392175950767	1.4002272458565912
YDR245W	92.89830508474576	12.64460484002924	6.657573198253015
YDR246W	17.606060606060606	4.59578199235039	1.2617413967972837
YDR246W-A	3.0	0.9428090415820634	0.21499552200160257
YDR247W	16.304347826086957	3.964193960894294	1.1684539239217533
YDR248C	29.0	5.203021100421231	2.0782900460154914
YDR249C	15.607142857142858	4.559420104389557	1.1184886085083372
YDR250C	0.46153846153846156	1.1982893790305562	0.0330762341540927
YDR251W	36.24193548387097	7.388599180457847	2.5972846125677473
YDR252W	14.045454545454545	4.735652745547009	1.0065699439165938
YDR253C	3.8214285714285716	1.9636242272441298	0.2738633435020414
YDR254W	12.588235294117647	3.2148688797460485	0.9021380727126068
YDR255C	8.396825396825397	3.599012779242531	0.6017599531155967
YDR256C	1.5064935064935066	1.2420629764457514	0.10796311927353204
YDR257C	30.41891891891892	4.72245222100099	2.179977117232466
YDR258C	33.49586776859504	7.204308857600603	2.4004871919352486
YDR259C	8.508771929824562	3.3172859335475255	0.6097826208817384
YDR260C	24.6	8.326663997864532	1.7629632804131412
YDR261C	48.04761904761905	10.897003856929949	3.443340979359
YDR262W	50.1	10.184956226382775	3.590425217426763
YDR263C	10.484375	3.0131573247163943	0.7513645586618507
YDR264C	106.80701754385964	15.165679227270637	7.654343496758809
YDR265W	23.6	5.576920370269468	1.6912981064126071
YDR266C	34.354166666666664	6.925132211037624	2.461997331810018
YDR267C	17.816326530612244	4.994469730727823	1.2768101408666601
YDR268W	21.614035087719298	6.329506824516741	1.5489735854150548
YDR269C	0.0	0.0	0.0
YDR270W	20.286666666666665	5.788598683650298	1.4538474965575037
YDR271C	0.5555555555555556	0.7047921864945659	0.039813985555852326
YDR272W	41.073170731707314	8.271608803317644	2.9435159272414526
YDR273W	2.6481481481481484	1.603738643924057	0.18977999781622945
YDR274C	0.16666666666666666	0.3834824944236852	0.011944195666755697
YDR275W	27.057142857142857	5.572742788329096	1.9390548508144536
YDR276C	457.875	45.814649871598306	32.81369154549459
YDR277C	2.9846153846153847	1.5051194688079133	0.21389298086313283
YDR278C,tE(CUC)D	20.066666666666666	43.79899977114068	1.438081158277386
YDR279W	22.596153846153847	5.010810334782328	1.6193572971274552
YDR280W	47.955555555555556	9.241594597636857	3.4367432331811734
YDR281C	81.66666666666667	16.60321254054969	5.852655876710292
YDR282C	8.951612903225806	2.9776622988062993	0.6415188962951044
YDR283C	18.248995983935743	5.008284366361262	1.3078174725238045
YDR284C	47.674418604651166	7.701950681274745	3.4165955046766303
YDR285W	3.267175572519084	2.881838162009465	0.2341427058948751
YDR286C	20.0	4.107919181288746	1.4333034800106839
YDR287W	15.604651162790697	4.494120682486021	1.1183100407990334
YDR288W	19.644444444444446	4.671750477631754	1.4078225292549384
YDR289C	13.163934426229508	4.021526774202605	0.9433956511873599
YDR290W	0.0	0.0	0.0
YDR291W	19.40993788819876	4.558607311572035	1.3910165760973252
YDR292C	47.87096774193548	8.944546318059105	3.4306812327997656
YDR293C	51.94117647058823	9.457986595276648	3.7223734495571583
YDR294C	57.65909090909091	8.992827747054442	4.132148782712619
YDR295C	17.18811881188119	4.855332885162721	1.2317895253953204
YDR296W	39.35294117647059	9.877683303841058	2.8202353768445514
YDR297W	70.57692307692308	12.705327204228785	5.05790747273001
YDR298C	86.87096774193549	14.37762598735473	6.2256230188206
YDR299W	30.9125	6.780825068352299	2.215349691291513
YDR300C	74.0625	8.635245237829691	5.307701949414564
YDR301W	26.52216748768473	5.071103462585303	1.9007157478762369
YDR302W	44.666666666666664	6.790004909178393	3.201044438690527
YDR303C	45.15909090909091	7.643616850454893	3.2363341077059418
YDR304C	173.1818181818182	20.511360488541687	12.411105133728876
YDR305C	18.972972972972972	4.462725166970953	1.3597014094155406
YDR306C	19.87323943661972	4.901689438972732	1.4242191621796303
YDR307W	22.86868686868687	4.455325784937376	1.638888423608176
YDR308C	30.476190476190474	4.686353034279937	2.1840814933496135
YDR309C	39.49122807017544	6.0003654859443545	2.830145731143903
YDR310C	27.91823899371069	6.463107135214044	2.0007654552727754
YDR311W	23.104166666666668	6.166939301702037	1.6557641243040089
YDR312W	25.86764705882353	6.02458746160503	1.8538094274549948
YDR313C	18.186046511627907	3.3824182244962264	1.3033061876376217
YDR314C	13.359223300970873	4.179441676128239	0.9573910623760683
YDR315C	8.69047619047619	2.824009390211839	0.6228044883379756
YDR316W	9.885714285714286	3.1784731415236407	0.7084614344052809
YDR317W	4.580645161290323	3.2215889934188042	0.32827273251857597
YDR318W	11.661016949152541	4.032669046380922	0.8356888086841953
YDR319C	23.146341463414632	5.2514806274504915	1.6587865884513888
YDR320C	18.72	4.449673691361645	1.3415720572899998
YDR320C-A	78.8	19.50954182502045	5.647215711242095
YDR320W-B	3.8333333333333335	2.714160398109638	0.2747165003353811
YDR321W	182.0701754385965	23.906708300273934	13.048090803114805
YDR322C-A	49.92857142857143	9.202543843243193	3.578139759026672
YDR322W	27.30909090909091	5.763463231209896	1.9571107517964066
YDR323C	10.064935064935066	3.3573864456937272	0.7213053227326495
YDR324C	45.86206896551724	9.942352579374447	3.286713152438292
YDR325W	17.974193548387095	4.3048574000799436	1.2881237081644403
YDR326C	38.074418604651164	9.163828043093707	2.7286098342715017
YDR327W	0.25	0.447213595499958	0.01791629350013355
YDR328C	131.41379310344828	27.772696305877865	9.417792348828822
YDR329C	24.954545454545453	5.564812024420309	1.7883718421042396
YDR330W	18.453333333333333	4.885979205112604	1.322461344223191
YDR331W	44.540983606557376	7.288286882598688	3.1920373403188753
YDR332W	11.16504854368932	3.6571098826394097	0.8001451466079059
YDR333C	36.2037037037037	7.775782268858638	2.59454472538971
YDR334W	22.88546255506608	5.9878276330378934	1.6400906560915205
YDR335W	27.59016393442623	5.512354902070841	1.9772538990639186
YDR336W	16.617021276595743	4.82994820158273	1.1908617211578127
YDR337W	31.372093023255815	7.724491833536931	2.248286505272573
YDR338C	15.98076923076923	4.276784858153091	1.1452646075854598
YDR339C	59.714285714285715	11.001202435481996	4.279434676031899
YDR340W	0.3333333333333333	0.48795003647426666	0.023888391333511394
YDR341C	201.97802197802199	25.702130487559035	14.474790089338665
YDR342C	1.3176470588235294	2.2949829582616696	0.09442940574188034
YDR343C	0.24705882352941178	0.8984892393152331	0.017705513576602563
YDR344C	5.2727272727272725	1.9069251784911847	0.37787091745736207
YDR345C	202.6235294117647	73.27735576798155	14.521050491896474
YDR346C	140.44444444444446	16.021894253229203	10.064975548519469
YDR347W	50.6875	9.14692425923902	3.632528507152077
YDR348C	34.10666666666667	6.759524478184185	2.4442602012448864
YDR349C	42.80898876404494	6.64159825455231	3.0679136285621937
YDR350C	19.294117647058822	4.723206318446844	1.382716298363248
YDR351W	21.75968992248062	5.4267497089050245	1.5594119644922442
YDR352W	38.61702127659574	9.832406913717962	2.767495549169565
YDR353W	294.5833333333333	42.69627186541788	21.111365840990697
YDR354C-A	0.0	0.0	0.0
YDR354W	43.64912280701754	7.693901174841055	3.128121980935598
YDR355C	0.0	0.0	0.0
YDR356W	14.553191489361701	4.854196317053778	1.0429570003481996
YDR357C	38.333333333333336	5.636018619766346	2.747165003353811
YDR358W	11.204819277108435	2.81441860800544	0.8029953231385156
YDR359C	21.73469387755102	5.552151909872849	1.557620618583039
YDR360W	0.0	0.0	0.0
YDR361C	77.66666666666667	10.692296444264558	5.565995180708156
YDR362C	15.58	3.9136642263699213	1.1165434109283225
YDR363W	12.985294117647058	3.7674673668082224	0.9305933623892896
YDR363W-A	148.23076923076923	11.712912007366386	10.622983869156107
YDR364C	19.970588235294116	3.5152995593687786	1.4311956807753738
YDR365C	61.297872340425535	9.958872185610895	4.392922687139128
YDR366C	0.9473684210526315	0.970319776071918	0.06789332273734817
YDR367W	49.26315789473684	5.118510185096439	3.5304527823421057
YDR368W	80.28260869565217	11.41473325425086	5.753467121390712
YDR369C	7.296875	2.892726079881803	0.5229318165351479
YDR370C	19.03030303030303	4.451342742864473	1.3638099779495598
YDR371C-A	0.0	0.0	0.0
YDR371W	15.56578947368421	4.060658489508943	1.1155250110872625
YDR372C	77.15686274509804	13.816472124271964	5.529459993962785
YDR373W	69.67857142857143	10.09970139429717	4.993526945537222
YDR374C	0.41304347826086957	1.1846440995134688	0.029600832739351077
YDR374W-A	28.153846153846153	2.7032743678162428	2.017650283399655
YDR375C	20.073529411764707	3.550556720990779	1.4385729780989585
YDR376W	20.89189189189189	4.129969211360137	1.4972210676327817
YDR377W	97.4	19.518489402907914	6.9801879476520305
YDR378C	143.84615384615384	22.12030045699407	10.308759644692225
YDR379C-A	9.75	2.0943647333651407	0.6987354465052084
YDR379W	12.62251655629139	3.8621957862582175	0.9045948453312461
YDR380W	9.43157894736842	3.181236985356308	0.675915746362933
YDR381C-A	14.461538461538462	3.992300281599761	1.0363886701615714
YDR381W	268.15277777777777	52.977981002002245	19.21721547817102
YDR382W	2276.0625	419.45464097245764	163.11441509859085
YDR383C	11.114285714285714	3.3145972035601456	0.7965072196059372
YDR384C	101.02439024390245	16.99042054346809	7.239930505127138
YDR385W	197.43650793650792	443.0286942586314	14.149321695327691
YDR386W	14.202127659574469	4.746429982094505	1.0177979499012038
YDR387C	16.204819277108435	3.940901952427675	1.1613211931411866
YDR388W	100.25	23.897521823314126	7.184433693553553
YDR389W	40.1530612244898	8.536582334574877	2.877576119307164
YDR390C	25.326315789473686	6.724743300112475	1.8150148278451081
YDR391C	18.5	4.800568148193976	1.3258057190098824
YDR392W	16.44	5.292119671005645	1.1781754605687822
YDR393W	19.985294117647058	5.306972735345098	1.4322495803930289
YDR394W	97.921875	13.825792192923513	7.0175882103335585
YDR395W	83.92198581560284	12.60786088233721	6.01428371594554
YDR396W	0.56	0.7681145747868608	0.04013249744029915
YDR397C	61.73076923076923	12.770458699068536	4.4239463181099
YDR398W	53.03125	9.317163703278169	3.8004937587158287
YDR399W	154.36363636363637	20.351317804103896	11.062496859355187
YDR400W	37.0	5.727128425310542	2.651611438019765
YDR401W	2.5	2.9876288132775004	0.17916293500133548
YDR402C	0.5205479452054794	0.6893956500099662	0.03730515906877122
YDR403W	1.625	1.8918546255065778	0.11645590775086807
YDR404C	69.72	12.541663898117081	4.996495931317243
YDR405W	21.076923076923077	5.488670701806996	1.5104813597035667
YDR406W,YDR406W-A	8.535269709543568	4.002056870883643	0.6116815888759287
YDR407C	27.699481865284973	6.2917646025158565	1.9850881876002893
YDR408C	71.59375	10.712848405897562	5.130778551100745
YDR409W	12.896296296296295	4.03764759736515	0.9242153180365187
YDR410C	48.97222222222222	7.8503361569921175	3.5096028267483828
YDR411C	37.509803921568626	8.791751927846025	2.6881466247651353
YDR412W	26.65714285714286	5.428372397943631	1.9103887812142404
YDR413C	0.03571428571428571	0.1889822365046136	0.002559470500019078
YDR414C	24.35185185185185	5.68067697071067	1.7451797001981937
YDR415C	20.107142857142858	4.132701390037852	1.440981891510741
YDR416W	18.434108527131784	4.720045287852632	1.3210835951416302
YDR417C	0.1111111111111111	0.32338083338177726	0.007962797111170466
YDR418W	1879.9166666666667	417.28344205646687	134.72455502317092
YDR419W	13.946808510638299	3.759910263389805	0.9995004586670247
YDR420W	8.822222222222223	6.6027668714983125	0.632246090626935
YDR421W	12.380281690140846	3.898958570473955	0.8872350414995712
YDR422C	31.016393442622952	5.892962053269896	2.2227952329346015
YDR423C	25.639344262295083	7.7115341899547785	1.8374480678169751
YDR424C	51.13636363636363	8.253688667703468	3.6646963977545894
YDR425W	10.827956989247312	3.5158759682640857	0.7759874217047089
YDR426C	2.0	1.495090003192804	0.1433303480010684
YDR427W	113.66101694915254	14.475437185335867	8.145536556738683
YDR428C	29.41025641025641	5.816120739706097	2.1076911430413516
YDR429C	222.09756097560975	35.705605216862494	15.916660352411323
YDR430C	29.64189189189189	5.826295231473218	2.1242913401374564
YDR431W	0.2	0.4140393356054125	0.01433303480010684
YDR432W,YDR433W	225.1451612903226	64.8602145788885	16.135067159249303
YDR434W	45.175	7.961577033525425	3.237474235474132
YDR435C	18.183673469387756	4.733187216294089	1.3031361231525709
YDR436W	9.330188679245284	3.1734664781387902	0.6686495951559276
YDR437W	13.476190476190476	2.3370718349902644	0.9657735353405322
YDR438W	13.527272727272727	4.272455038250499	0.9694343537526806
YDR439W	4.826923076923077	2.8125848403493348	0.3459222821948862
YDR440W	19.655172413793103	5.565315315680783	1.4085913510449823
YDR441C	50.25925925925926	7.568114248368167	3.6018385599527742
YDR442W	0.3684210526315789	0.8306975860878396	0.02640295884230207
YDR443C	13.769953051643192	4.174115938220929	0.9868260814251962
YDR444W	17.815533980582526	5.1368479936736025	1.2767533426308761
YDR445C,tK(CUU)D2	1.3	0.8013147091860318	0.09316472620069445
YDR446W	0.13333333333333333	0.34377582547616437	0.00955535653340456
YDR447C	1239.25	225.27359556135934	88.811066880162
YDR448W	27.415384615384614	5.11704354245541	1.9647283087531064
YDR449C	44.13636363636363	6.466211264093378	3.1630401797508494
YDR450W	1591.3953488372092	340.1937920778799	114.04762457805941
YDR451C	41.0188679245283	6.115838724912853	2.9396243071162513
YDR452W	46.45544554455446	8.492967387757057	3.3292375882228358
YDR453C	8.344827586206897	5.881422702452706	0.598033520969975
YDR454C	292.64285714285717	29.284320524325445	20.972301277156326
YDR455C	0.06666666666666667	0.2581988897471611	0.00477767826670228
YDR456W	36.8421052631579	7.493707700143153	2.6402958842302073
YDR457W	61.73061224489796	10.264043779934601	4.423935067690119
YDR458C	22.171717171717173	5.37575890046481	1.588939969001743
YDR459C	20.589285714285715	5.283858045420585	1.4755347432609986
YDR460W	16.541666666666668	5.218454704560163	1.1854614199255031
YDR461C-A	22.0	3.6680438185149122	1.5766338280117522
YDR461W	395.4	12.973048986263793	28.336409799811218
YDR462W	35.54545454545455	6.953774396324515	2.547371184928079
YDR463W	32.833333333333336	6.7370205497271485	2.3530065463508727
YDR464C-A	0.0	0.0	0.0
YDR464W	16.976744186046513	5.62158877704325	1.2166413260555806
YDR465C	45.77049180327869	7.088472902355744	3.2801502591719913
YDR466W	16.208955223880597	4.1150277077528905	1.1616175964862707
YDR467C	5.0625	1.9822125684867067	0.36280494337770436
YDR468C	32.75757575757576	7.945243478924604	2.3475773665023474
YDR469W	37.69230769230769	5.598351405685292	2.701225789250904
YDR470C	18.16	4.829638227176587	1.3014395598497008
YDR471W	833.6666666666666	118.93105772348984	59.744866725112004
YDR472W	31.38095238095238	6.7713614329921645	2.2489214126834303
YDR473C	4.614285714285714	2.427456814003275	0.3306835886024649
YDR475C	13.0	4.2535053417513975	0.9316472620069446
YDR476C	44.81818181818182	11.772464019520683	3.211902798387578
YDR477W	44.01052631578948	10.583502554248732	3.154022026276142
YDR478W	15.620689655172415	4.499315766261801	1.1194594421462756
YDR479C	17.72289156626506	4.088393008327081	1.2701141078889855
YDR480W	12.645833333333334	4.488707264658881	0.9062658462150887
YDR481C	170.30588235294118	25.676570536382066	12.205000692138036
YDR482C	14.15	5.29423718475297	1.0140622121075589
YDR483W	203.74242424242425	21.14078130137659	14.601236284623988
YDR484W	17.166666666666668	4.807158404902481	1.230252153675837
YDR485C	11.705882352941176	3.634469959202711	0.8389040956533119
YDR486C	28.558823529411764	7.106084360434474	2.046673057485844
YDR487C	159.38709677419354	21.57108777871412	11.422504023762562
YDR488C	13.25	3.447618881107233	0.949563555507078
YDR489W	14.181818181818182	3.377578100745929	1.0163424676439394
YDR490C	14.452173913043477	5.19993839076335	1.035717558164242
YDR491C	0.16666666666666666	0.38069349381344053	0.011944195666755697
YDR492W	33.97872340425532	6.634853170624401	2.435091125081981
YDR493W	22.22222222222222	6.005444153193349	1.5925594222340933
YDR494W	22.59259259259259	5.0151412949433425	1.619102079271328
YDR495C	9.019867549668874	3.2051421157789495	0.6464103774087918
YDR496C	62.04081632653061	10.083075916866726	4.446165897175998
YDR497C	129.5287356321839	22.1290291721918	9.282699377149651
YDR498C	22.666666666666668	4.603311437484563	1.6244106106787752
YDR499W	11.473214285714286	3.331422393044023	0.8222298981311289
YDR500C	1333.71875	152.0533086432348	95.58118628652497
YDR501W	7.871794871794871	3.4163813709335313	0.5641335491836922
YDR502C	163.08771929824562	27.03917838840151	11.68770978085905
YDR503C	22.70731707317073	4.9862004694908935	1.6273238291340812
YDR504C,YDR505C	32.33793103448276	6.267443092033419	2.3175034544034814
YDR506C	7.527472527472527	2.907234880778409	0.5394576284655596
YDR507C	35.67251461988304	8.511466597449049	2.556476967270518
YDR508C	154.27272727272728	18.543285369157307	11.055981843536959
YDR509W	0.0	0.0	0.0
YDR510C-A	0.0	0.0	0.0
YDR510W	319.3333333333333	21.19860732173112	22.88507889750392
YDR511W	30.6	7.422582895603473	2.192954324416346
YDR512C	19.642857142857142	18.797585120147914	1.407708775010493
YDR513W	108.14285714285714	10.654978715538173	7.750076674057769
YDR514C	11.625	3.6787838621241873	0.8331076477562099
YDR515W	14.73134328358209	3.6828105602644174	1.0557242796795112
YDR516C	40.49333333333333	8.289317993224342	2.9019617791949646
YDR517W	54.85454545454545	10.030357960116921	3.9311605447202114
YDR518W	44.506493506493506	7.5352214660698875	3.1895656012965024
YDR519W	80.9	9.02569431649094	5.7977125766432165
YDR520C	13.539130434782608	4.0830994344504346	0.9702841384246239
YDR521W	0.0	0.0	0.0
YDR522C	0.05333333333333334	0.2262104576963036	0.003822142613361824
YDR523C	1.0273972602739727	1.1899183298273273	0.07362860342520636
YDR524C	28.416666666666668	5.90952918693762	2.0364853611818465
YDR524C-A	3.6666666666666665	1.632993161855452	0.2627723046686254
YDR524C-B	3648.2	671.4196899108634	261.44888778874883
YDR524W-C	0.0	0.0	0.0
YDR525W	0.0	0.0	0.0
YDR525W-A	57.25	9.215846037224047	4.1028312115305825
YDR526C	1.0434782608695652	0.7057079533454472	0.0747810511309922
YDR527W	32.45454545454545	7.091016674815923	2.3258606471082457
YDR528W	31.476190476190474	6.32419099214035	2.2557466673501474
YDR529C	81.57894736842105	13.749003153658025	5.846369457938316
YDR530C	17.25	4.1179420598778025	1.2362242515092148
YDR531W	62.30909090909091	11.4921434149318	4.465391841815103
YDR532C	6.280701754385965	2.807861323682596	0.4501075840735305
YDR533C	10.285714285714286	3.527800752772257	0.7371275040054946
YDR534C	4.708860759493671	3.0346372179333208	0.33746132567340154
YDR535C	0.8648648648648649	1.0583572743266425	0.061980691027489036
YDR536W	0.12941176470588237	0.4306206842099759	0.00927431663536325
YDR537C	0.26666666666666666	0.6396838299494919	0.01911071306680912
YDR538W	19.5	5.294201680005345	1.3974708930104167
YDR539W	31.0	6.714244639650918	2.22162039401656
YDR540C	5.185185185185185	2.527343345781176	0.3715971985212884
YDR541C	11.980392156862745	3.461157009315997	0.8585768885162037
YDR542W	0.0	0.0	0.0
YDR543C	0.0	0.0	0.0
YDR544C	0.14285714285714285	0.35856858280031806	0.010237882000076312
YDR545C-A	0.0	0.0	0.0
YDR545W	0.0	0.0	0.0
YEL001C	157.27272727272728	24.286406598229906	11.270977365538561
YEL002C	152.90625	13.431447049416143	10.958053012019182
YEL003W	91.04761904761905	14.224894342230419	6.52494346138197
YEL004W	12.529411764705882	4.788957887375793	0.8979224742419872
YEL005C	11.357142857142858	3.511801904043054	0.8139116190060669
YEL006W	30.18	5.550105716956009	2.162854951336122
YEL007W	44.21	11.348737303499384	3.1683173425636166
YEL008C-A	5.75	1.7078251276599332	0.4120747505030716
YEL008W	1.263157894736842	1.2401659953032222	0.09052443031646423
YEL009C	535.5714285714286	59.27782576290818	38.3818196182861
YEL009C-A	1.25	0.9665456669582609	0.08958146750066774
YEL010W	0.0	0.0	0.0
YEL011W	3.914285714285714	1.9617216031719806	0.28051796680209096
YEL012W	13.179487179487179	2.9812730844018094	0.9445102419557583
YEL013W	83.97674418604652	12.84566921223881	6.018207984091371
YEL014C	0.0	0.0	0.0
YEL015W	40.90243902439025	7.652337262735866	2.931280409729167
YEL016C	14.027027027027026	4.101362863942336	1.0052493326020877
YEL017C-A	1000.0	130.48064990641333	71.6651740005342
YEL017W	35.2	7.808943067837972	2.5226141248188036
YEL018C-A	1.0	0.0	0.0716651740005342
YEL018W	17.357142857142858	4.694685259568649	1.2439026630092722
YEL019C	9.275	3.2971432856571226	0.6646944888549547
YEL020C	11.488095238095237	3.384920662945423	0.8232963441728035
YEL020C-B	1.6666666666666667	1.9364916731037083	0.11944195666755698
YEL020W-A	62.76923076923077	7.970297423913429	4.498367844956608
YEL021W	0.0	0.0	0.0
YEL022W	40.62100456621005	8.398215018679805	2.911111360313937
YEL023C	6.098039215686274	2.762943630151979	0.43701704145423786
YEL024W	34.25	9.635284618391891	2.454532209518296
YEL025C	15.196629213483146	4.651782950525829	1.0890690768058706
YEL026W	528.7894736842105	43.24680970554477	37.89578964122984
YEL027W	901.7083333333334	73.85972554762857	64.62108460606503
YEL028W	6.521739130434782	1.997033372903447	0.46738156956870125
YEL029C	24.782608695652176	6.043961333350322	1.776049964361065
YEL030C-A	0.0	0.0	0.0
YEL030W	6.552083333333333	2.8868842853832883	0.46955619214933336
YEL031W	192.87362637362637	24.744450062109024	13.822321994179953
YEL032C-A	0.0	0.0	0.0
YEL032W	47.220689655172414	8.815602460597635	3.384078940563156
YEL033W	728.7619047619048	811.2922965714581	52.22684870972264
YEL034C-A	0.03333333333333333	0.18257418583505536	0.00238883913335114
YEL034W	1943.5217391304348	399.01935126976866	139.28282360860342
YEL035C	0.08	0.2768874620972691	0.005733213920042736
YEL036C	41.04	12.931670739239701	2.9411387409819234
YEL037C	90.88135593220339	18.749790569646656	6.513028186285836
YEL038W	47.14705882352941	9.335927192405126	3.3788021742016565
YEL039C	2.0	1.4577379737113252	0.1433303480010684
YEL040W	272.5285714285714	39.987215865976665	19.53080749154558
YEL041W	4.351351351351352	1.625418238547737	0.3118403517320542
YEL042W	114.1948051948052	18.002952214800597	8.183790584242821
YEL043W	24.237762237762237	6.162080819624008	1.7370034481528078
YEL044W	54.0	16.383426585017755	3.869919396028846
YEL045C	42.333333333333336	108.57040726336682	3.0338256993559476
YEL046C	397.86206896551727	41.7551124197761	28.51285440062633
YEL047C	98.44285714285714	16.49649564392453	7.054924486252587
YEL048C	32.59090909090909	7.028236186704591	2.3356331708355915
YEL049W	0.7777777777777778	0.7320844981409597	0.05573957977819326
YEL050C	31.050847457627118	6.1683947747383385	2.225264385914892
YEL050W-A	0.7777777777777778	0.44095855184409843	0.05573957977819326
YEL051W	248.52631578947367	22.860016838216204	17.81068166476434
YEL052W	27.93421052631579	6.843655020169243	2.001910057935975
YEL053C	19.4	5.5870098352412585	1.3903043756103632
YEL053W-A	0.0	0.0	0.0
YEL054C	1422.6666666666667	316.3852448967963	101.95565421142665
YEL055C	60.88235294117647	9.069135901848203	4.3631444170913465
YEL056W	31.7	6.0961226910559105	2.2717860158169336
YEL057C	1.2857142857142858	1.1264579721521841	0.09214093800068683
YEL058W	72.6867469879518	11.468863161433742	5.209108370424371
YEL059C-A	10.636363636363637	5.766675424761259	0.7622568507329546
YEL059W	0.0	0.0	0.0
YEL060C	48.8	9.749631744273021	3.4972604912260685
YEL061C	21.593333333333334	5.667636448139331	1.5474899905848682
YEL062W	13.16304347826087	3.2859246074067787	0.943331801246162
YEL063C	60.78409090909091	10.52686640959377	4.356102451464289
YEL064C	12.527777777777779	4.066254885640122	0.8978053742844702
YEL065W	109.38297872340425	19.393550852995293	7.838950202909494
YEL066W	32.96296296296296	7.648436147250985	2.3622964763139045
YEL067C	3.103448275862069	2.7690228754434405	0.22240916069131303
YEL068C	30.3125	6.063208721460939	2.1723505868911928
YEL069C	0.0	0.0	0.0
YEL070W	0.3333333333333333	0.5534494613840601	0.023888391333511394
YEL071W	353.31081081081084	34.33913286483692	25.320080733026575
YEL072W	12.588235294117647	3.7426100684919326	0.9021380727126068
YEL073C	4.5	1.5916448515084431	0.3224932830024039
YEL074W	0.5	0.5163977794943222	0.0358325870002671
YEL075C	0.0	0.0	0.0
YEL075W-A	0.0	0.0	0.0
YEL076C,YEL076C-A	0.0	0.0	0.0
YEL077C	0.9581151832460733	2.097197279410846	0.06866349131988354
YEL077W-A	0.0	0.0	0.0
YER001W	49.54385964912281	9.362077856193949	3.550569322412431
YER002W	27.470588235294116	7.9247800624013	1.9686844857793802
YER003C	130.7826086956522	24.12703485183557	9.37255840841769
YER004W	69.5	16.111825132209855	4.980729593037126
YER005W	30.5531914893617	7.162652571178546	2.189599784356747
YER006C-A	0.4666666666666667	0.6399404734221844	0.03344374786691595
YER006W	117.55128205128206	15.675812649783174	8.424333082191
YER007C-A	111.28125	21.290970939541182	7.974990144246946
YER007W	5.259740259740259	2.2266483982753176	0.3769402009119006
YER008C	22.905	5.7367697912842015	1.6414908104822357
YER009W	493.94444444444446	57.506492955371066	35.39861455770831
YER010C	29.457142857142856	6.608118256414325	2.1110512684157356
YER011W	45.63157894736842	17.919370543710176	3.2701950451822706
YER012W	139.31034482758622	16.671411475670947	9.983700102143386
YER013W	14.43859649122807	4.059922676138415	1.034744529867362
YER014C-A	0.3541666666666667	0.6681057163555408	0.025381415791855863
YER014W	20.19753086419753	6.149023810911819	1.4474595637638759
YER015W	4.594594594594595	2.8296430175694613	0.3292724210835355
YER016W	27.392156862745097	5.528393731899163	1.963063687818554
YER017C	38.578947368421055	8.636099103861572	2.7647669759153457
YER018C	16.87878787878788	6.845425369167974	1.2096212702514408
YER019C-A	290.7692307692308	55.074425168968475	20.838027517078405
YER019W	30.380281690140844	8.81778429762926	2.177208173509187
YER020W	26.611940298507463	6.8489221091342385	1.907149331984365
YER021W	126.6923076923077	15.449379168216336	9.079426275298447
YER022W	16.932038834951456	4.116590384120567	1.2134375092905982
YER023C-A	0.0	0.0	0.0
YER023W	236.1627906976744	31.587316798087933	16.924647487800573
YER024W	4.884057971014493	2.7126964627109706	0.35001686432144963
YER025W	224.13924050632912	23.91745107829096	16.062977671233657
YER026C	113.7560975609756	14.088613288405782	8.15235052532906
YER027C	39.403225806451616	7.970148562737711	2.8238390336016943
YER028C	13.559322033898304	4.3875654487334925	0.9717311728885991
YER029C	24.137931034482758	3.661811982485433	1.7298490275991012
YER030W	60.391304347826086	11.692029648963988	4.327953334206173
YER031C	61.54545454545455	10.662700493692103	4.410665708941968
YER032W	17.3206106870229	5.4550853840494105	1.2412845786810083
YER033C	6.229813664596273	2.4880927615469064	0.4464606802641975
YER034W	19.11111111111111	5.665912468664168	1.3696011031213202
YER035W	28.19047619047619	6.667976061887502	2.0202753813483927
YER036C	243.6043956043956	36.9936568499337	17.457951398283974
YER037W	15.083333333333334	4.504528847931153	1.0809497078413908
YER038C	9.63768115942029	3.6821150191829646	0.6906860972515252
YER038W-A	2.789473684210526	1.0316624861746777	0.19990811694885852
YER039C	2.945945945945946	1.7942182752439064	0.21112172881238453
YER039C-A	3.0	0.9428090415820635	0.21499552200160257
YER040W	16.55045871559633	6.955528361500057	1.1860915036418689
YER041W	11.210526315789474	3.6493997183935707	0.8034043190586202
YER042W	59.888888888888886	10.5769463869207	4.2919476429208805
YER043C	690.9104477611941	87.70641995493614	49.51421745759296
YER044C	68.31818181818181	7.376838680474778	4.896034387400131
YER044C-A	2.2615384615384615	1.813809208862345	0.16207354735505425
YER045C	8.726027397260275	3.313525623078011	0.625352271758086
YER046W	10.142857142857142	2.988071523335984	0.7268896220054182
YER046W-A	0.1875	0.4031128874149275	0.01343722012510016
YER047C	8.604477611940299	3.646027102865989	0.6166413852434024
YER048C	53.689655172413794	8.38588391297035	3.8476784799597152
YER048W-A	99.42857142857143	12.414100455123204	7.125565872053114
YER049W	80.10416666666667	13.447346963281536	5.740679042334458
YER050C	42.85	11.319638268350973	3.0708527059228903
YER051W	14.89041095890411	3.7214156649035246	1.067123892309324
YER052C	92.86075949367088	12.045569647539418	6.654882486935682
YER053C	15.644444444444444	4.184145158460769	1.1211618332528015
YER053C-A	3.8	1.4832396974191324	0.2723276612020299
YER054C	1.0853658536585367	1.032810136510526	0.07778293275667736
YER055C	321.20454545454544	30.650755554596888	23.01917963976249
YER056C	194.8	53.85244726054116	13.960375895304061
YER056C-A	649.578947368421	409.4920803497088	46.55218829024173
YER057C	149.94736842105263	26.323782411876834	10.746004248816943
YER058W	14.6875	6.680506467826122	1.0525822431328458
YER059W	20.07936507936508	4.796845695103383	1.4389911922329484
YER060W	23.759493670886076	5.9747657176971956	1.7027282480886416
YER060W-A	1.2911392405063291	1.3315876270710263	0.09252971832980364
YER061C	17.151515151515152	3.4473732441356404	1.2291663177061318
YER062C	43.270270270270274	8.009191416563043	3.100971447969061
YER063W	66.4375	12.73283157824684	4.76125499766049
YER064C	117.13333333333334	16.77460543164539	8.394380714595906
YER065C	6.421686746987952	2.1759241486494596	0.460211298099816
YER066C-A	0.36	0.4898979485566356	0.025799462640192308
YER066W	4.444444444444445	2.3424729426782043	0.3185118844468186
YER067C-A	0.5625	0.5123475382979799	0.040311660375300484
YER067W	16.208333333333332	3.9450482629622483	1.1615730285919916
YER068C-A	0.38095238095238093	0.8047478161629564	0.027301018666870167
YER068W	34.23863636363637	7.438629088536637	2.4537178325410176
YER069W	19.449612403100776	5.17198166855268	1.3938598571111651
YER070W	196.0751879699248	28.6976464192149	14.05176246305211
YER071C	29.736842105263158	6.673680520964905	2.131095963700096
YER072W	899.4736842105264	72.78764274018297	64.46093808784892
YER073W	181.01282051282053	29.595758554376054	12.972315278378748
YER074W	1596.5813953488373	580.1002061449688	114.4192835036901
YER074W-A	63.52173913043478	12.135108963879038	4.5522964875991505
YER075C	15.266187050359711	4.420924455045846	1.0940539512887306
YER076C	11.644444444444444	3.3517672106432803	0.8345011372506648
YER076W-A	1.9411764705882353	2.561020017378186	0.13911474953044872
YER077C	11.62135922330097	3.4841841671860534	0.832846730860577
YER078C	20.88157894736842	5.508701251083072	1.4964819886690497
YER078W-A	0.5	0.5345224838248488	0.0358325870002671
YER079C-A	0.1875	0.4031128874149275	0.01343722012510016
YER079W	10.096774193548388	3.155469734811575	0.7235870794247485
YER080W	60.308510638297875	10.017218075543923	4.322019908606685
YER082C	38.40963855421687	7.320262797792122	2.7526334302855786
YER083C	61.95238095238095	10.462365495134199	4.4398281606997605
YER084W	1.1578947368421053	1.5004872502970805	0.08298072779009223
YER084W-A	0.2	0.6454972243679027	0.01433303480010684
YER085C	0.3076923076923077	0.5491251783869153	0.02205082276939514
YER086W	115.1046511627907	17.747927182875348	8.248994853852187
YER087C-A	1.8148148148148149	2.32109120619255	0.13005901948245094
YER087C-B	185.0	18.920887928424502	13.258057190098825
YER087W	10.790697674418604	4.201165885994219	0.7733172264243688
YER088C	27.01	8.000624975587845	1.9356763497544285
YER088C-A,YER089C	64.52439024390245	24.417776164783795	4.62415165410764
YER088W-B	0.8571428571428571	0.8997354108424372	0.06142729200045787
YER090C-A	0.0	0.0	0.0
YER090W	94.51315789473684	12.712716385365356	6.773301905866277
YER091C	379.8086956521739	42.06446507407367	27.219056260828978
YER091C-A	0.18181818181818182	0.6030226891555273	0.013030031636460764
YER092W	45.888888888888886	6.304889688720028	3.288635206913402
YER093C	13.05607476635514	3.9642339382771596	0.9356658698948249
YER093C-A	12.041666666666666	3.5810997420232296	0.8629681369230993
YER094C	139.63333333333333	25.975430477775483	10.006847129607923
YER095W	36.666666666666664	7.663841287294257	2.6277230466862536
YER096W	1.355263157894737	1.1742111947280016	0.09712517002703977
YER097W,YER098W	6.596899224806202	5.866375824141982	0.47276793080972557
YER099C	35.61702127659574	8.532681905446694	2.5525000271679623
YER100W	48.054054054054056	7.6990112855336665	3.443802145214859
YER101C	9.28125	3.6273596589307338	0.665142396192458
YER102W	577.6	829.3057170994259	41.393804502708555
YER103W	11.458333333333334	3.876831768519691	0.8211634520894544
YER104W	12.0	3.9327683210007	0.8599820880064103
YER105C	52.81730769230769	8.680328610931555	3.785161546008984
YER106W	0.3333333333333333	0.5222329678670935	0.023888391333511394
YER107C	46.870370370370374	9.187863808833452	3.358973248062075
YER107W-A	0.0	0.0	0.0
YER110C	234.46107784431138	26.66271899813336	16.802693940065367
YER111C	11.103658536585366	3.4775686140620574	0.795745621066907
YER112W	53.642857142857146	6.430334855138289	3.8443246910286555
YER113C	37.301886792452834	6.607599969617605	2.6732462075293606
YER114C	31.083333333333332	7.500501775329465	2.2275924918499377
YER115C	29.642857142857142	7.699034502788793	2.1243605150158347
YER116C	13.75609756097561	4.211772119932879	0.9858331252756409
YER117W	1450.4318181818182	347.4969899636925	103.94544862591118
YER118C	42.69090909090909	9.245364658939508	3.059451428240987
YER119C	18.47761194029851	5.335297580395157	1.324201274815841
YER119C-A	0.4444444444444444	1.1991282236408356	0.03185118844468186
YER120W	191.97222222222223	39.04831155018914	13.757722708824772
YER121W	2.235294117647059	2.2228757209048453	0.160192741883547
YER122C	82.16216216216216	15.981176450451528	5.888165647611458
YER123W	23.71794871794872	5.101304737350047	1.699750921807542
YER124C	137.11627906976744	17.97607469070791	9.826461997840688
YER125W	101.33884297520662	18.915405414198005	7.262465814830994
YER126C	86.1025641025641	11.825028923509457	6.170555238302406
YER127W	34.9622641509434	5.243905855485024	2.505576743829997
YER128W	6.966666666666667	3.134714784730693	0.49926737887038825
YER129W	24.994152046783626	6.157250222798934	1.7912102554285563
YER130C	26.818181818181817	5.994636297196381	1.9219296663779621
YER131W	1172.888888888889	168.33785666607525	84.05528630551544
YER132C	17.859315589353614	5.610715850426014	1.2798909592414796
YER133W	145.54794520547946	23.864223045230514	10.430718818570902
YER133W-A	0.0	0.0	0.0
YER134C	34.76923076923077	7.3555839594566095	2.4917429729416503
YER135C	0.47368421052631576	0.6117752903214981	0.03394666136867409
YER136W	119.5223880597015	15.006421058954837	8.565592737257878
YER137C	9.0	2.7255405754769875	0.6449865660048077
YER137W-A	0.2	0.4140393356054125	0.01433303480010684
YER138W-A	29.6	41.2165015497434	2.1212891504158122
YER139C	12.735294117647058	2.2198665470318284	0.912677068889156
YER140W	19.867469879518072	5.253967337994769	1.4238056858660346
YER141W	39.87671232876713	8.579603081792063	2.8577715276103435
YER142C	14.590909090909092	4.116434344487176	1.0456600388259762
YER143W	26.421875	8.263141889674223	1.8935282692953643
YER144C	16.75	4.402539374176734	1.2003916645089479
YER145C	185.53333333333333	27.427232950930957	13.296278616232444
YER145C-A	0.2857142857142857	0.46291004988627577	0.020475764000152625
YER146W	132.57142857142858	25.835915031105547	9.50075449607082
YER147C	12.86021505376344	3.613355052559584	0.9216295495122461
YER147C-A	0.0	0.0	0.0
YER148W	116.91666666666667	13.198214164910992	8.378853260229123
YER148W-A	2.1785714285714284	7.878962008287787	0.15612770050116376
YER149C	24.746031746031747	5.0448576627775745	1.773428670902108
YER150W	7.909090909090909	2.706413738635563	0.5668063761860431
YER151C	36.720588235294116	8.454401594322498	2.6315873452843217
YER152C	42.89393939393939	10.078352716252466	3.074001630235035
YER152W-A	0.0	0.0	0.0
YER153C	15.605263157894736	5.075321710927966	1.118353899534652
YER154W	43.43333333333333	13.390316089314377	3.1126573907565347
YER155C	62.59076923076923	12.738656574381698	4.4855783677503585
YER156C	79.96	12.697356305265169	5.730347313082714
YER157W	27.2	5.887745427452462	1.9492927328145297
YER158C	4.662790697674419	2.283498168400605	0.3341597066769095
YER158W-A	3.3	0.48304589153964794	0.23649507420176283
YER159C	51.19047619047619	10.023068630010709	3.6685743833606788
YER161C	28.16	7.8281543163123715	2.018091299855043
YER162C	6.230088495575221	2.7255695655008187	0.44648037607412455
YER163C	30.41176470588235	7.695404559664056	2.1794644093103637
YER164W	32.263636363636365	7.392057038769729	2.3121791138899623
YER165C-A	0.4117647058823529	0.5072996561958923	0.029509189294337608
YER165W	578.4069767441861	70.11006102289988	41.45163663149503
YER166W	45.744680851063826	8.638188133822709	3.278300512790394
YER167W	25.141732283464567	4.841494603038517	1.801786618769336
YER168C	41.36585365853659	8.865959586289982	2.964491100119658
YER169W	14.235294117647058	3.7590701211168667	1.0201748298899573
YER170W	15.848484848484848	3.8088811687391573	1.1357844243114963
YER171W	26.086206896551722	5.159320760007821	1.8694725562553143
YER172C	21.891975308641975	5.86093197710529	1.5688922197092252
YER172C-A	0.0	0.0	0.0
YER173W	13.83838383838384	4.014532454814203	0.9917301856639581
YER174C	36.52777777777778	6.049727791331305	2.617769550297291
YER175C	11.777777777777779	3.7712361663282534	0.8440564937840694
YER175W-A	1.375	1.3024701806293193	0.09853961425073451
YER176W	20.345238095238095	5.861666901584128	1.4580450281775348
YER177W	587.85	75.60068850588667	42.12837253621403
YER178W	453.55555555555554	53.57953923924322	32.50413780779784
YER179W	0.2962962962962963	0.5706543622177082	0.02123412562978791
YER180C	23.075	6.145198250541761	1.6536738900623265
YER180C-A	27.25	3.048844788678909	1.9528759915145566
YER181C	1.6875	0.8732124598286489	0.12093498112590144
YER182W	17.555555555555557	4.338824359823387	1.2581219435649336
YER183C	37.74193548387097	4.509011288042972	2.704782373568549
YER184C	7.4033613445378155	3.0065446345447864	0.5305631789451313
YER185W	1.9111111111111112	1.519901644877395	0.136960110312132
YER186C	33.71739130434783	6.0833581496416596	2.4163627146701856
YER187W	3.6666666666666665	1.7126976771553506	0.2627723046686254
YER188C-A	0.0	0.0	0.0
YER188W	4.722222222222222	1.9800593225039804	0.33841887722474484
YER189W,YER190W	0.1417910447761194	0.8040439464262336	0.010161479895598131
YER190C-A	0.0	0.0	0.0
YER190C-B	0.0	0.0	0.0
YFL001W	26.318181818181817	5.724869070478895	1.8860970793776952
YFL002C	27.0989010989011	6.841141790755473	1.9420474624760145
YFL003C	1.183206106870229	1.3462285022499385	0.08479467152734962
YFL004W	147.79032258064515	22.56202803025882	10.591419183337011
YFL005W	153.09375	21.706784096370686	10.971490232144282
YFL007W	48.532710280373834	8.29606581120987	3.4781051269605054
YFL008W	18.661202185792348	5.287864260447527	1.3373583017039576
YFL009W	31.666666666666668	12.459589853215268	2.269397176683583
YFL010C	97.29032258064517	23.03358931124586	6.972327896310037
YFL010W-A	0.0	0.0	0.0
YFL011W	0.12195121951219512	0.3292431988831966	0.008739655365918805
YFL012W	1.1363636363636365	1.2069423999139133	0.08143769772787977
YFL012W-A	0.0	0.0	0.0
YFL013C	16.398058252427184	4.877599469494055	1.1751696979310897
YFL013W-A	0.0	0.0	0.0
YFL014W	3.625	2.2173557826083448	0.2597862557519364
YFL015C	0.125	0.3378319623460881	0.008958146750066774
YFL015W-A	0.2	0.4140393356054125	0.01433303480010684
YFL016C	37.078947368421055	9.843797584123365	2.6572692149145443
YFL017C	39.666666666666664	11.96613579218878	2.8427185686878564
YFL017W-A	49.63636363636363	4.388000165741275	3.557198636753788
YFL018C	134.98666666666668	20.904217428698598	9.673842954418777
YFL019C	0.5294117647058824	0.7174300539794393	0.037940386235576926
YFL020C	1.1111111111111112	0.8323523637957303	0.07962797111170465
YFL021C-A	0.40476190476190477	0.6270147549329285	0.029007332333549553
YFL021W	13.894736842105264	4.731677496387996	0.9957687334811067
YFL022C	178.96	25.306467499382393	12.8251995391356
YFL023W	15.638655462184873	4.317349886366016	1.1207469648318833
YFL024C	16.06451612903226	4.60777345219246	1.151266343621485
YFL025C	19.675324675324674	4.926761808738145	1.4100355663741466
YFL026W	326.8125	26.583128078025318	23.42107467804958
YFL027C	21.08108108108108	4.173486951675006	1.5107793437950452
YFL028C	29.11627906976744	5.469435865075168	2.0866232057829954
YFL029C	9.345454545454546	3.4491984136853726	0.6697436261140831
YFL030W	2.6842105263157894	1.5715994438883196	0.19236441442248653
YFL031C-A	0.0	0.0	0.0
YFL031W,YFL032W	645.7777777777778	347.29816345169115	46.279776810122755
YFL033C	10.690566037735849	4.312871158860776	0.766141275258541
YFL034C-A	240.7058823529412	43.07747032031781	17.250228941775642
YFL034C-B	24.583333333333332	5.663745596722824	1.7617688608464657
YFL034W	17.86335403726708	4.7585408667073805	1.2801803753138903
YFL036W	29.287128712871286	6.16576430186369	2.0988671751839614
YFL037W	222.41176470588235	40.79151041837587	15.93917781741293
YFL038C	234.38709677419354	36.630294765721665	16.797392073802627
YFL039C	1317.5774647887324	162.62117784873368	94.42441827326722
YFL040W	0.0	0.0	0.0
YFL041W	40.60215053763441	8.724203943933965	2.9097601830754525
YFL041W-A	7.333333333333333	2.9154759474226504	0.5255446093372508
YFL042C	14.069306930693068	3.93511734448307	1.0082793292550403
YFL044C	32.266666666666666	4.750119615718783	2.3123962810839034
YFL045C	456.6842105263158	64.54167112433676	32.72835341066501
YFL046W	18.967741935483872	5.963689411584868	1.3593265262036809
YFL047W	29.570093457943926	5.082549036474154	2.119145892875609
YFL048C	74.84848484848484	9.293906066702526	5.364029690343013
YFL049W	16.903225806451612	4.411113721462486	1.2113726185896747
YFL050C	5.59375	2.8212844006394215	0.4008770670654881
YFL051C	0.5416666666666666	0.721060008759246	0.038818635916956015
YFL052W	0.7536231884057971	1.142826695490169	0.05400853692793881
YFL053W	0.11363636363636363	0.31918784084445745	0.008143769772787976
YFL054C	4.041237113402062	1.9360479815700806	0.2896159609093753
YFL055W	3.3373493975903616	2.2321219721116896	0.23917172527889122
YFL056C	10.107142857142858	5.452867707341362	0.7243301515053991
YFL058W	0.19607843137254902	0.5298908507659763	0.014051994902065526
YFL059W	2.0454545454545454	4.329211461872331	0.14658785591018356
YFL060C	1.3333333333333333	3.027650354097492	0.09555356533404558
YFL061W	0.030303030303030304	0.17407765595569782	0.002171671939410127
YFL062W	0.22807017543859648	0.5351082620650945	0.01634468880713938
YFL063W	0.0	0.0	0.0
YFL064C,YFL065C	0.625	1.3716450912718845	0.04479073375033387
YFL066C	0.08620689655172414	0.3877276471605499	0.0061780322414253614
YFL067W	0.0	0.0	0.0
YFL068W	0.0	0.0	0.0
YFR001W	39.333333333333336	5.996167358280266	2.8188301773543447
YFR002W	49.404761904761905	9.31938072743341	3.540600858359725
YFR003C	37.869565217391305	5.31981158096008	2.7139289806289253
YFR004W	80.04347826086956	15.055388879053147	5.736329797173193
YFR005C	30.597014925373134	7.395862277862345	2.1927403985238074
YFR006W	48.6	12.673704462789349	3.4829274564259616
YFR007W	9.264150943396226	2.3134302153713913	0.6639169893257035
YFR008W	9.333333333333334	2.8577380332470406	0.6688749573383193
YFR009W,YFR009W-A	114.0	15.856905165934537	8.169829836060897
YFR010W	78.90666666666667	11.184174791452687	5.654859996468819
YFR010W-A	0.6666666666666666	0.5	0.04777678266702279
YFR011C	23.4	4.38748219369606	1.6769650716125
YFR012W	1.4	1.3544307876819286	0.10033124360074787
YFR012W-A	2.25	0.9574271077563381	0.16124664150120194
YFR013W	28.008474576271187	6.948523501419237	2.007232203998013
YFR014C	19.44776119402985	7.80497817458473	1.3937271898909858
YFR015C	8.764150943396226	3.142797924787199	0.6280844023254364
YFR016C	8.340540540540541	2.779531108746372	0.5977262890963473
[truncated: 4,829 more rows]
