# Supplementary material for: Chance promoter activities illuminate the origins of eukaryotic intergenic transcriptions
Source: Nat Commun. 2023 Apr 1;14:1826. doi: 10.1038/s41467-023-37610-w (PMC10067814; doi:10.1038/s41467-023-37610-w)
Supplement: Supplementary file 4 — Source Data [file 41467_2023_37610_MOESM4_ESM.zip › Source_data/FigS15_SCD_RD_comparison_summary.csv]

DNA_cut_off	RNA_cut_off	Total_barcode	Percentile_of_PC	barcode_better_than_pc	better_than_pc_ratio	barcode_better_than_nc	better_than_nc_ratio	barcode_worse_than_pc	worse_than_pc_ratio	barcode_worse_than_nc	worse_than_nc_ratio
100	0	146291	0.1	27245	0.1862383878707507	60484	0.4134499046421174	110582	0.7559043276756602	62930	0.4301700036229159
100	0	146291	0.2	5704	0.0389907786535056	60484	0.4134499046421174	137120	0.9373098823577664	62930	0.4301700036229159
100	0	146291	0.3	1563	0.0106841842628733	60484	0.4134499046421174	143422	0.9803884039346236	62930	0.4301700036229159
100	0	146291	0.4	575	0.003930522041684	60484	0.4134499046421174	145245	0.9928498677293888	62930	0.4301700036229159
100	0	146291	0.5	288	0.0019686788660956	60484	0.4134499046421174	145789	0.9965684833653472	62930	0.4301700036229159
100	0	146291	0.6	153	0.0010458606476133	60484	0.4134499046421174	146010	0.9980791709674552	62930	0.4301700036229159
100	0	146291	0.7	95	0.0006493905981912	60484	0.4134499046421174	146127	0.9988789467568068	62930	0.4301700036229159
100	0	146291	0.8	70	0.0004784983355093	60484	0.4134499046421174	146178	0.9992275669726778	62930	0.4301700036229159
100	0	146291	0.9	58	0.000396470049422	60484	0.4134499046421174	146209	0.9994394733784032	62930	0.4301700036229159
100	0	146291	1.0	43	0.0002939346918128	60484	0.4134499046421174	146226	0.999555680117027	62930	0.4301700036229159
