# Supplementary material for: Chance promoter activities illuminate the origins of eukaryotic intergenic transcriptions
Source: Nat Commun. 2023 Apr 1;14:1826. doi: 10.1038/s41467-023-37610-w (PMC10067814; doi:10.1038/s41467-023-37610-w)
Supplement: Supplementary file 4 — Source Data [file 41467_2023_37610_MOESM4_ESM.zip › Source_data/Fig3_YPD_motif_significant_shuffled.csv]

Total_name	Motif	Strandness	relative_fold	relative_fold_median	Ranksum_statistic	Ranksum_P_value	Corrected_pvalue	N_with_motif	N_without_motif	Significant
GAL80_f	GAL80	Forward	1.6272535630159872	2.094896476035332	1.6736032835148669	0.0942085927810651	1.0	4	46064	No
YDR026C_f	YDR026C	Forward	1.1157649770003175	1.224192557760441	1.6879214075944562	0.0914263166141187	1.0	99	45969	No
CAD1_f	CAD1	Forward	1.0704774926430294	0.991494737404372	1.0240802474120771	0.3057973732800347	1.0	668	45400	No
MIG1_f	MIG1	Forward	1.067586494820566	0.995343130984976	-0.3795474391393154	0.7042813834663182	1.0	66	46002	No
AZF1_f	AZF1	Forward	1.0673828108307066	0.983718283104415	-0.1796145355637509	0.8574551925428683	1.0	252	45816	No
ORC1_f	ORC1	Forward	1.0600339116634985	1.0438246371656643	0.4586054339874146	0.6465175337174894	1.0	378	45690	No
STB4_f	STB4	Forward	1.0583362273500505	0.992598629974201	0.8446187396538329	0.3983237426845635	1.0	174	45894	No
UME6_f	UME6	Forward	1.0564263867336816	1.0240232493696628	1.0718704794645912	0.2837782112005944	1.0	124	45944	No
PPR1_f	PPR1	Forward	1.0500146908863757	1.1024156652633803	1.6453913850892523	0.0998891249890866	1.0	271	45797	No
YAP1_f	YAP1	Forward	1.0500106984090571	0.9869906893581776	0.5145805829384895	0.6068461364390197	1.0	287	45781	No
RGM1_f	RGM1	Forward	1.048355654077309	1.0653834966443263	0.5584558816088383	0.5765331229268045	1.0	69	45999	No
MCM1_f	MCM1	Forward	1.046468650887922	1.1604423448151666	1.8655777264564664	0.0621004682743112	1.0	209	45859	No
YLL054C_f	YLL054C	Forward	1.04572974988546	1.0710782179746687	1.437572338329114	0.1505554341916799	1.0	288	45780	No
GAL4_f	GAL4	Forward	1.0435560116362874	1.0089758172389889	-0.0239979315639129	0.9808542586059597	1.0	37	46031	No
GCR1_f	GCR1	Forward	1.0387177912744747	1.0262056740154542	0.7886992999671938	0.4302877771720775	1.0	855	45213	No
HSF1_f	HSF1	Forward	1.0375658851546878	1.0273706953512376	1.1032958816631762	0.2698986944931482	1.0	263	45805	No
ACA1_f	ACA1	Forward	1.0340034663559516	1.028677863256837	-0.1659504706076149	0.8681959283145927	1.0	67	46001	No
FKH1_f	FKH1	Forward	1.0322738542808014	1.0231175457450243	1.662648895553631	0.0963827374643756	1.0	3129	42939	No
WAR1_f	WAR1	Forward	1.0315682395636658	1.0633987241485403	0.8427836693440031	0.3993494429267418	1.0	137	45931	No
MATALPHA2_f	MATALPHA2	Forward	1.030939617447482	1.0557771516985264	1.3945511538741076	0.1631512336006657	1.0	891	45177	No
TBS1_f	TBS1	Forward	1.030323666259264	1.0914546685550433	1.1693678901616649	0.2422554410332426	1.0	448	45620	No
YAP7_f	YAP7	Forward	1.0287602063630703	1.0106399875318963	0.8370067025129153	0.402588800568053	1.0	1843	44225	No
RSC30_f	RSC30	Forward	1.028374580230604	1.05583418335657	2.067805437864587	0.0386583221525225	1.0	2518	43550	No
RTG1_f	RTG1	Forward	1.0277836651095218	1.173927901667153	1.518914509990457	0.1287840161888271	1.0	291	45777	No
IME1_f	IME1	Forward	1.0274405684636765	1.055842664730484	0.5202977027844188	0.6028560967740038	1.0	167	45901	No
GAT4_f	GAT4	Forward	1.0236901386343145	0.9495383635941904	-0.3725010927597727	0.709519798537462	1.0	1407	44661	No
OAF1_f	OAF1	Forward	1.0230943077603425	0.9990286396116144	0.4557037242459261	0.6486030435399757	1.0	3428	42640	No
RDR1_f	RDR1	Forward	1.022036317285267	1.038647052027183	1.83482716096269	0.0665313028521263	1.0	2062	44006	No
GCR2_f	GCR2	Forward	1.0219131605360885	1.0188583679964307	1.1018211915311482	0.2705394155351457	1.0	3266	42802	No
SNT2_f	SNT2	Forward	1.0216510936710714	1.2297690518980025	0.5569793919598331	0.5775415094132621	1.0	10	46058	No
NHP6A_f	NHP6A	Forward	1.0209580771591371	0.9963796604647306	0.6024798759884934	0.546854754755433	1.0	6643	39425	No
YPR196W_f	YPR196W	Forward	1.0201387532728736	1.0131234563490668	1.939935581022026	0.0523875192302786	1.0	14143	31925	No
HAP4_f	HAP4	Forward	1.019686252783286	1.0516218114554414	1.1011566582063546	0.2708284814532847	1.0	1403	44665	No
ERT1_f	ERT1	Forward	1.0196770130140371	0.9929263702900972	0.4184296149790357	0.6756330376941345	1.0	6487	39581	No
RLM1_f	RLM1	Forward	1.0195516494846877	1.0048488038259633	0.6101555040318847	0.5417588020155479	1.0	2200	43868	No
STB3_f	STB3	Forward	1.0192505101904537	0.9431255908017032	-0.2451387682882351	0.806348985756464	1.0	268	45800	No
LYS14_f	LYS14	Forward	1.0191272686952773	1.0089268728952756	1.3364779916710223	0.1813930893300879	1.0	1400	44668	No
HAP5_f	HAP5	Forward	1.0168683571572688	1.0523732898323994	1.5212542435899958	0.1281960478825526	1.0	1716	44352	No
ARR1_f	ARR1	Forward	1.0165836932447212	1.0080780763335355	0.6983038933336169	0.4849871649423668	1.0	7317	38751	No
EDS1_f	EDS1	Forward	1.0160726589480171	1.0089304376636263	1.2979075942838274	0.1943190901381991	1.0	3364	42704	No
RSF2_f	RSF2	Forward	1.0151303725745866	0.9846783143217436	0.5195623392856716	0.6033686527623537	1.0	978	45090	No
REB1_f	REB1	Forward	1.0149320839502949	0.991386770392038	0.4398205929286332	0.6600670515666515	1.0	802	45266	No
FZF1_f	FZF1	Forward	1.0148431266690865	1.066005158162001	1.4942947933853434	0.1350985854099169	1.0	1013	45055	No
ABF2_f	ABF2	Forward	1.0147596950250302	1.025579640925049	1.9190375996922828	0.0549795755597171	1.0	7869	38199	No
REI1_f	REI1	Forward	1.0133528756432708	1.009787081603161	0.2801494365887886	0.7793628576559233	1.0	1417	44651	No
MBP1_f	MBP1	Forward	1.0132252270381334	1.0137945214267423	1.4684845268605493	0.1419726562188679	1.0	4529	41539	No
SPT23_f	SPT23	Forward	1.0130372353650567	0.9896180194660762	-0.2746198990188056	0.7836082767202198	1.0	7088	38980	No
TOS8_f	TOS8	Forward	1.0124300058203248	1.0143413108569503	1.8370822322430356	0.0661977567186523	1.0	14512	31556	No
CRZ1_f	CRZ1	Forward	1.0121263236485878	0.9920964266226404	-0.126844547269976	0.8990634368526677	1.0	14997	31071	No
YPR013C_f	YPR013C	Forward	1.011906753653149	1.052619243434482	1.0058628632678668	0.3144815425697645	1.0	1073	44995	No
MGA1_f	MGA1	Forward	1.0118979537828123	1.0143814617310252	1.6091617083932284	0.1075809868762266	1.0	12234	33834	No
NHP6B_f	NHP6B	Forward	1.011478231205932	0.9807213702845474	0.014795655316376	0.9881952057583784	1.0	5478	40590	No
SOK2_f	SOK2	Forward	1.0114700989268943	1.0126620567164972	0.4012741772244767	0.6882182733008071	1.0	11502	34566	No
GIS1_f	GIS1	Forward	1.0113705333429823	1.0168855377850838	0.8469254906277226	0.3970366532994135	1.0	3351	42717	No
STP4_f	STP4	Forward	1.0107938093560536	1.0119060243202722	1.1237457763907506	0.2611208906538366	1.0	7297	38771	No
YHP1_f	YHP1	Forward	1.0107390851361269	0.9788563620627344	-0.0442468247953804	0.964707657789252	1.0	2686	43382	No
MET28_f	MET28	Forward	1.0103326644109525	1.0379658476110682	1.0765492857981862	0.2816816711892872	1.0	1395	44673	No
SKN7_f	SKN7	Forward	1.0089910384915743	1.0161874683495344	0.7123266873838439	0.4762625018556566	1.0	4222	41846	No
DOT6_f	DOT6	Forward	1.008461165686029	1.0029093671980385	0.2658581218414025	0.7903484786163103	1.0	3930	42138	No
ECM22_f	ECM22	Forward	1.0082273056805875	0.9745312559556256	-0.6692883380948939	0.5033115644849646	1.0	1864	44204	No
MOT2_f	MOT2	Forward	1.008095889562319	1.0086712512976088	-0.2011279040845507	0.8405985634921486	1.0	628	45440	No
RDS2_f	RDS2	Forward	1.0077558057041136	1.0139932273510903	1.2116468870862058	0.225647578380821	1.0	20880	25188	No
ARG81_f	ARG81	Forward	1.0075197140550771	1.0040319649442822	0.5829815591100398	0.5599057144116354	1.0	10552	35516	No
HAL9_f	HAL9	Forward	1.007374115793541	1.0303751788517144	0.7942448264246355	0.4270529169652636	1.0	1050	45018	No
PHO4_f	PHO4	Forward	1.0072972454123443	1.0231996857344223	0.6551899933240399	0.5123454362251914	1.0	1643	44425	No
STB2_f	STB2	Forward	1.0071882274768047	1.0111101867122956	0.9151776799534428	0.3600983601027565	1.0	5941	40127	No
HAP2_f	HAP2	Forward	1.0067762828198477	1.002663556509924	0.2324060559195263	0.8162226457420879	1.0	4167	41901	No
SPT15_f	SPT15	Forward	1.0063858770907246	0.993496951675704	-0.2017246228275511	0.8401320120678786	1.0	3618	42450	No
STP3_f	STP3	Forward	1.006375045297652	1.0150926601260286	0.987282087792073	0.3235043692930726	1.0	3532	42536	No
GSM1_f	GSM1	Forward	1.0058130070928717	1.0029608970668111	0.3534203339587302	0.7237733438701733	1.0	21404	24664	No
SKO1_f	SKO1	Forward	1.0057779295706173	1.018931887171265	1.2626275830966676	0.2067230502609843	1.0	1878	44190	No
YAP6_f	YAP6	Forward	1.0056431905582135	1.0034645534599294	0.6164129464729773	0.537622010856605	1.0	7126	38942	No
MSN4_f	MSN4	Forward	1.0051758084722069	1.0159761216073488	1.0481451282996816	0.2945717470226056	1.0	2607	43461	No
YOX1_f	YOX1	Forward	1.0047560184565258	0.993009712785682	-0.7505274597218363	0.4529370918632122	1.0	10771	35297	No
SMP1_f	SMP1	Forward	1.0046089979554866	0.9901495921039632	-0.0827903108285828	0.9340182735171364	0.9931333541194868	9692	36376	No
CHA4_f	CHA4	Forward	1.0043731843507957	1.0203504932516143	0.2850329793797311	0.7756188755627176	1.0	1238	44830	No
STP2_f	STP2	Forward	1.0041384594936975	1.017699249319583	0.0344372598146498	0.972528472046164	1.0	1708	44360	No
PHD1_f	PHD1	Forward	1.0035424515222755	1.0179233251130646	1.1155084677495388	0.2646325918360114	1.0	9212	36856	No
MOT3_f	MOT3	Forward	1.002993737658979	1.0012147235940292	0.1393937703833984	0.8891389948163949	1.0	7420	38648	No
TYE7_f	TYE7	Forward	1.0026877276448585	0.9998351112907448	0.4461418311840716	0.6554947978064815	1.0	1961	44107	No
CAT8_f	CAT8	Forward	1.0025488900656672	0.996948933199784	0.2560124846668242	0.797941197129991	1.0	6858	39210	No
STB1_f	STB1	Forward	1.0024095995424378	1.0238585610149775	0.5421606537140345	0.5877078379294998	1.0	1853	44215	No
UGA3_f	UGA3	Forward	1.0021980082884627	1.0090596122605768	0.2106392743809029	0.8331687632891985	1.0	2064	44004	No
ACE2_f	ACE2	Forward	1.0021490651233504	0.986528463192455	0.1904441589173673	0.8489610969954113	1.0	4537	41531	No
GCN4_f	GCN4	Forward	1.0021180838735309	1.0089486993434624	-0.2273577019614024	0.8201456079891596	1.0	3684	42384	No
HCM1_f	HCM1	Forward	1.0019971867198023	1.0035520726159537	0.1981136320018973	0.8429561594252452	1.0	8800	37268	No
YRR1_f	YRR1	Forward	1.0019398670598978	1.0849336720767755	0.2694684432530498	0.7875692229974962	1.0	64	46004	No
PDR8_f	PDR8	Forward	1.001863046911127	1.005539178170162	0.108723835753484	0.91342153572622	1.0	7455	38613	No
YER184C_f	YER184C	Forward	1.001727695669069	0.9983807765509776	-0.1807652165099962	0.8565518664846385	1.0	20296	25772	No
TOD6_f	TOD6	Forward	1.001090552814865	0.9926559238287356	0.2352919854877726	0.8139821151876239	1.0	2769	43299	No
GZF3_f	GZF3	Forward	1.0010524085327948	1.008331056760106	0.7044178052193006	0.4811726208751908	1.0	20650	25418	No
ADR1_f	ADR1	Forward	1.000717832163975	0.9212528741189338	-0.373049553700736	0.7091115631319564	1.0	187	45881	No
YML081W_f	YML081W	Forward	1.000557144218606	1.0055858347389317	0.3330467745286677	0.7390989756638802	1.0	12356	33712	No
SPT2_f	SPT2	Forward	1.000429206928049	0.9740480184492056	-0.4925566006965526	0.6223259195945117	1.0	3576	42492	No
NRG2_f	NRG2	Forward	1.0002196224333173	1.0046168881840132	0.3726232008550678	0.7094289027143599	1.0	7335	38733	No
USV1_f	USV1	Forward	0.999833839311762	1.002134963529192	0.3787864652770231	0.7048464389054082	1.0	9465	36603	No
TBF1_f	TBF1	Forward	0.9997369891147988	1.021793519249035	0.143190834150129	0.8861394685159266	1.0	1310	44758	No
MATA2_f	MATA2	Forward	0.9996271989049192	1.0094892848096375	0.7250577305887529	0.4684166144717311	1.0	25726	20342	No
ROX1_f	ROX1	Forward	0.9988480635548882	0.9855656935133312	-0.323200520315095	0.7465433868813527	1.0	14139	31929	No
GLN3_f	GLN3	Forward	0.9985815702625012	0.9990246932183248	-0.3505056756063067	0.7259592314662378	1.0	4173	41895	No
HAP1_f	HAP1	Forward	0.9981224962642476	1.0110459208598317	0.4445906677914606	0.6566155927944121	1.0	2751	43317	No
INO2_f	INO2	Forward	0.997948084433094	1.0064048884128631	0.5109696426809922	0.6093723139280879	1.0	2959	43109	No
YAP3_f	YAP3	Forward	0.9975744326755016	0.99461648450283	-0.7465856052199521	0.4553137401681201	1.0	16931	29137	No
XBP1_f	XBP1	Forward	0.997456901889132	1.0001194629320918	-0.180304395630978	0.8569136050115238	1.0	3287	42781	No
JHD1_f	JHD1	Forward	0.9974542300978212	0.995534627182197	0.7612120341309456	0.4465304315160107	1.0	5162	40906	No
RPH1_f	RPH1	Forward	0.9973048622336494	0.972426428980536	-0.0878226510601932	0.9300176343797149	0.994273398209586	3433	42635	No
STB5_f	STB5	Forward	0.9972957003308888	0.9794555858224794	-1.1846429815165078	0.2361586353150425	1.0	2882	43186	No
YGR067C_f	YGR067C	Forward	0.9972647297897588	1.0162468891773198	0.3842377956057579	0.7008022075363773	1.0	29849	16219	No
DAL80_f	DAL80	Forward	0.9967422342371516	0.9947464069682506	-0.132520580237598	0.8945725459049688	1.0	5734	40334	No
YNR063W_f	YNR063W	Forward	0.9966086566475932	1.011724168448091	-0.0457959912103355	0.9634728540110178	1.0	5205	40863	No
NDD1_f	NDD1	Forward	0.9966002654313104	0.9995208811250872	0.4819879567120284	0.6298145016217875	1.0	1373	44695	No
ARG80_f	ARG80	Forward	0.9963768816145	0.9840628185799428	-0.531189687773543	0.5952873382795295	1.0	2197	43871	No
PDR3_f	PDR3	Forward	0.9960439683313376	1.000062546006016	0.011406568866811	0.9908990721632016	1.0	5292	40776	No
TEC1_f	TEC1	Forward	0.9958155722039744	1.003405788777512	0.1130666322972531	0.9099777288820792	1.0	5236	40832	No
ECM23_f	ECM23	Forward	0.995717528888462	0.9987185883107772	-0.7641250443858412	0.4447927290003886	1.0	22404	23664	No
HMRA2_f	HMRA2	Forward	0.9955898672973068	1.0066100068521668	-0.4313655928897533	0.6662025636850077	1.0	9445	36623	No
GAT1_f	GAT1	Forward	0.995085336226568	1.0050839227582269	-0.1670909587392529	0.8672984798875156	1.0	3399	42669	No
GAT3_f	GAT3	Forward	0.9948689995035502	1.006104621808663	-0.1323154248707517	0.894734807361114	1.0	6669	39399	No
SWI5_f	SWI5	Forward	0.994534587359366	0.9971306054908072	-0.5344762884391789	0.5930120503046623	1.0	19560	26508	No
NHP10_f	NHP10	Forward	0.9943431670331616	0.9990290635391946	-0.326917996628477	0.7437299089970371	1.0	2677	43391	No
PHO2_f	PHO2	Forward	0.9941606718314986	0.9776723980115763	-0.6523797555034764	0.514156220842109	1.0	11171	34897	No
MAC1_f	MAC1	Forward	0.9940515762811556	0.988607099636442	-0.9185080560162024	0.3583529433031456	1.0	6149	39919	No
AFT2_f	AFT2	Forward	0.9938670402291392	1.0021032838840984	-0.4155962671288944	0.677705458660633	1.0	7787	38281	No
CST6_f	CST6	Forward	0.993815707561785	1.0007982637325532	-0.7885374666258013	0.4303823921903111	1.0	21355	24713	No
IXR1_f	IXR1	Forward	0.993351763020063	0.6703613150448235	-1.0960871554605278	0.2730406351335255	1.0	21	46047	No
RSC3_f	RSC3	Forward	0.9933360145928348	1.0083470110604376	0.4185900924860974	0.6755157315437224	1.0	9443	36625	No
INO4_f	INO4	Forward	0.9930305349971926	1.0223626275037474	0.1769912761610916	0.8595152420148272	1.0	702	45366	No
SWI6_f	SWI6	Forward	0.9930105918385056	0.9986705986405412	0.1505105070439539	0.8803618617435988	1.0	4657	41411	No
YER130C_f	YER130C	Forward	0.9927768178951067	0.9830523345865498	-0.7498659526728568	0.4533354421476797	1.0	2666	43402	No
STE12_f	STE12	Forward	0.9920107493505446	1.0175001523035043	0.1171290837780222	0.906757762836191	1.0	1083	44985	No
HMS1_f	HMS1	Forward	0.9916432283061136	0.9897457703665188	-1.2325245338581954	0.2177532077915136	1.0	14037	32031	No
MSN2_f	MSN2	Forward	0.9910461513000772	0.9847671359592236	-0.5199526663770784	0.6030965663263128	1.0	3038	43030	No
ABF1_f	ABF1	Forward	0.9909239782491862	1.0294281945758357	0.2264287192875301	0.8208679931331363	1.0	688	45380	No
YLR278C_f	YLR278C	Forward	0.9906211870705692	0.9884038824711155	-1.0922478459850042	0.2747241773484598	1.0	13831	32237	No
PUT3_f	PUT3	Forward	0.9898031748097034	1.1524214673746596	0.3066092826075818	0.759140787263599	1.0	56	46012	No
FHL1_f	FHL1	Forward	0.9895181933049608	1.0045068964798625	-0.1774832083210585	0.8591288536700323	1.0	7191	38877	No
UME1_f	UME1	Forward	0.988641004726674	0.9704392753819492	-0.2233994353789449	0.8232246437269167	1.0	624	45444	No
RPN4_f	RPN4	Forward	0.988452159538412	1.0205411424180535	0.1067774984003547	0.9149654990760524	1.0	742	45326	No
CBF1_f	CBF1	Forward	0.9879996446401446	0.9970272812496456	0.2461566493885671	0.8055609719572998	1.0	1633	44435	No
SFL1_f	SFL1	Forward	0.9879926066713448	0.9993683854037172	0.2176124316585964	0.8277310975486458	1.0	2259	43809	No
CUP2_f	CUP2	Forward	0.9879483800045658	1.027102386637616	0.5416770885360676	0.5880409758964438	1.0	105	45963	No
THO2_f	THO2	Forward	0.9873794885559556	0.97084441205696	-0.8593035873247481	0.3901730455353688	1.0	2423	43645	No
RME1_f	RME1	Forward	0.9872862272117232	0.995320664192794	0.0371801138154829	0.9703413945243522	1.0	6147	39921	No
ASH1_f	ASH1	Forward	0.9870442589290732	1.0248920984347971	0.2842598255680126	0.7762112712760535	1.0	1396	44672	No
RIM101_f	RIM101	Forward	0.987021994223902	1.0186726323685833	-0.2186142696756775	0.8269505360742975	1.0	191	45877	No
AFT1_f	AFT1	Forward	0.9859006381981978	0.966323109719772	-0.9888891728800367	0.3227173684253144	1.0	1417	44651	No
MIG2_f	MIG2	Forward	0.9858022624908104	0.9445675420209892	-0.893707373594896	0.3714784791600508	1.0	707	45361	No
SUT1_f	SUT1	Forward	0.9851252504843768	0.9869942876158468	-0.1181189069122027	0.9059734427738828	1.0	2721	43347	No
GTS1_f	GTS1	Forward	0.9849232806175998	1.0023857010075747	-0.5357127326702537	0.592157102416141	1.0	3484	42584	No
FKH2_f	FKH2	Forward	0.9826439264247888	0.9889525845556576	-0.1534916054421659	0.8780106097543293	1.0	622	45446	No
MSN1_f	MSN1	Forward	0.9823889652480492	0.9800597795561724	-0.6281185814503247	0.5299262614126665	1.0	3479	42589	No
OPI1_f	OPI1	Forward	0.981749301146242	0.9908559102319744	-0.2866543414728994	0.774377001174257	1.0	4278	41790	No
MET32_f	MET32	Forward	0.9807011381778	0.9602006780406231	-1.1122870115280077	0.2660147665857159	1.0	863	45205	No
MATA1_f	MATA1	Forward	0.9798344747542344	0.9612785802276446	-0.7962396006545933	0.4258927842905754	1.0	394	45674	No
STP1_f	STP1	Forward	0.9794563636560822	1.000418875431492	-0.7801365379179217	0.4353105118591189	1.0	1563	44505	No
YAP5_f	YAP5	Forward	0.9794472472056428	0.9720859444603248	-0.6787702138531947	0.4972834695343506	1.0	674	45394	No
RTG3_f	RTG3	Forward	0.9782951550118724	0.9808476396043178	-1.1939599577937638	0.2324936317951197	1.0	3165	42903	No
MET31_f	MET31	Forward	0.9780374397169708	0.9739359918485038	-0.7766797739676309	0.4373477228263055	1.0	1696	44372	No
YPR022C_f	YPR022C	Forward	0.9779846609638576	0.9843237230591664	-0.7633781698684121	0.445237895143581	1.0	5309	40759	No
SIP4_f	SIP4	Forward	0.9757437356485316	1.0468299432957555	0.4849100818385784	0.6277401305034487	1.0	251	45817	No
HAP3_f	HAP3	Forward	0.975290970859819	0.9901268381418278	-0.0515597686657923	0.9588794766296768	1.0	817	45251	No
PDR1_f	PDR1	Forward	0.9736796094581578	1.0563324186873506	0.4792696924975249	0.6317467801618013	1.0	224	45844	No
SRD1_f	SRD1	Forward	0.9732776252033024	0.9571202556615608	-0.0780664301009932	0.9377752105707498	0.9935348176857672	779	45289	No
NRG1_f	NRG1	Forward	0.9691273697453724	0.9714112033189304	-1.5427617678668784	0.1228885889085792	1.0	1652	44416	No
ASG1_f	ASG1	Forward	0.9690653813597778	0.9541363872528836	-1.471996213545694	0.1410219000746779	1.0	616	45452	No
YPR015C_f	YPR015C	Forward	0.9677296450330224	0.927927945117209	-0.6058784153259485	0.5445954935616444	1.0	151	45917	No
DIG1_f	DIG1	Forward	0.9665724098049568	0.9855073432064112	-0.9806434294962058	0.32676860977981	1.0	2860	43208	No
BAS1_f	BAS1	Forward	0.9664487218670385	0.9684824333613548	-1.1292410077846098	0.2587961790233353	1.0	2059	44009	No
SFP1_f	SFP1	Forward	0.9646726032501172	0.986282492987496	-1.2574160453559442	0.2086030220863274	1.0	4128	41940	No
ARO80_f	ARO80	Forward	0.96356461641031	0.9891417629202044	-0.4841879077621863	0.6282525179033758	1.0	287	45781	No
NDT80_f	NDT80	Forward	0.9611906863035152	0.979427775497161	-1.526705071846587	0.1268343656693777	1.0	694	45374	No
YKL222C_f	YKL222C	Forward	0.9611293714552273	0.98888314893178	-1.222981555041734	0.2213366630292006	1.0	2497	43571	No
SUM1_f	SUM1	Forward	0.9591878428059056	0.9427774552795618	-0.6080757930305802	0.5431372063347821	1.0	328	45740	No
THI2_f	THI2	Forward	0.9569880379378106	1.0292892633383155	-0.2898030953978571	0.771966879660938	1.0	124	45944	No
HAC1_f	HAC1	Forward	0.956477743035944	1.090707098624701	-0.2870926611151523	0.7740413713435966	1.0	243	45825	No
RFX1_f	RFX1	Forward	0.9564513874583676	1.096586224638927	0.3970965980728393	0.6912962284922917	1.0	179	45889	No
RDS1_f	RDS1	Forward	0.9546518419551892	1.0617179915988983	0.0909359148024159	0.9275435125189286	0.9970668836583731	214	45854	No
SWI4_f	SWI4	Forward	0.9528938723134884	0.9573792107928	-1.5649403743404722	0.1175968907233049	1.0	1358	44710	No
CIN5_f	CIN5	Forward	0.9514324052863168	0.9555653859938604	-2.5190481621928007	0.0117672559804063	0.9884495023541348	4563	41505	No
RAP1_f	RAP1	Forward	0.9466214201870556	0.9604235121505584	-0.5553367787337882	0.5786643268172904	1.0	328	45740	No
YRM1_f	YRM1	Forward	0.9422789439963866	0.9310705009019186	0.2582656395391015	0.7962019025786744	1.0	22	46046	No
MET4_f	MET4	Forward	0.9401111180452788	1.1327575093043778	-0.1852182482379371	0.8530578566965037	1.0	144	45924	No
ZAP1_f	ZAP1	Forward	0.93955561392404	0.9698903962514144	0.1094820241420169	0.912820178714608	1.0	5	46063	No
DAL81_f	DAL81	Forward	0.9353450208365016	0.9582528618279694	-0.9879790008323682	0.3231629326142964	1.0	337	45731	No
UPC2_f	UPC2	Forward	0.9265143388804106	0.9309960838003782	-1.143294652927523	0.2529162743212287	1.0	306	45762	No
DAL82_f	DAL82	Forward	0.9052385439134746	0.9081253595043436	-1.829168559453429	0.0673743608613754	1.0	558	45510	No
RGT1_f	RGT1	Forward	0.9020556271520382	0.9444471831070556	-0.950672278117252	0.3417707650139457	1.0	138	45930	No
LEU3_f	LEU3	Forward	0.9011230364281632	0.872287028370292	-3.0792829615933397	0.0020749949841299	1.0	669	45399	No
CUP9_f	CUP9	Forward	0.8987860239997385	0.9288771912263148	-0.7233569542808578	0.4694606100469499	1.0	95	45973	No
SUT2_f	SUT2	Forward	0.8933712309824436	0.9184238859026954	-1.0539546764262226	0.2919036682870686	1.0	179	45889	No
MIG3_f	MIG3	Forward	0.889079520383043	0.904820732120403	-0.958578644783038	0.3377710549579572	1.0	77	45991	No
PIP2_f	PIP2	Forward	0.8449070412423035	1.024134196964555	-0.6340395228889258	0.5260550292433301	1.0	64	46004	No
CEP3_f	CEP3	Forward	0.8083210331044172	0.783332255999309	-1.3631474155214427	0.1728360558508572	1.0	43	46025	No
URC2_f	URC2	Forward	0.7980226748517586	0.811081251175791	-1.082653464320683	0.2789622668043477	1.0	35	46033	No
TEA1_f	TEA1	Forward	0.73337529434018	0.7787673165426849	-0.653587665153637	0.513377493221358	1.0	11	46057	No
