# Supplementary material for: Chance promoter activities illuminate the origins of eukaryotic intergenic transcriptions
Source: Nat Commun. 2023 Apr 1;14:1826. doi: 10.1038/s41467-023-37610-w (PMC10067814; doi:10.1038/s41467-023-37610-w)
Supplement: Supplementary file 4 — Source Data [file 41467_2023_37610_MOESM4_ESM.zip › Source_data/FigS4_SCD_expression_high_rna_subset.csv]

barcode_cluster.x	DNA_absolute_count_S1	DNA_relative_count_S1	RNA_absolute_count_S1	RNA_relative_count_S1	N_DNA_absolute_count_S1	N_RNA_absolute_count_S1	N_DNA_relative_count_S1	N_RNA_relative_count_S1	DNA_absolute_count_S2	DNA_relative_count_S2	RNA_absolute_count_S2	RNA_relative_count_S2	N_DNA_absolute_count_S2	N_RNA_absolute_count_S2	N_DNA_relative_count_S2	N_RNA_relative_count_S2	DNA_absolute_count_S3	DNA_relative_count_S3	RNA_absolute_count_S3	RNA_relative_count_S3	N_DNA_absolute_count_S3	N_RNA_absolute_count_S3	N_DNA_relative_count_S3	N_RNA_relative_count_S3	DNA_absolute_count_Total	DNA_relative_count_Total	RNA_absolute_count_Total	RNA_relative_count_Total	N_DNA_absolute_count_Total	N_RNA_absolute_count_Total	N_DNA_relative_count_Total	N_RNA_relative_count_Total	expression	expression_normalized	S1_normalized_relative	S2_normalized_relative	S3_normalized_relative	Mean_normalized_relative	SD_normalized_relative	CV_normalized_relative	expression_normalized_absolute	S1_normalized_absolute	S2_normalized_absolute	S3_normalized_absolute	S1_absolute	S2_absolute	S3_absolute	S1_relative	S2_relative
2372638.0	2344	1755	1748	349	2.65125263373502e-05	2.76490546617382e-05	2.97122548423653e-05	6.53697728297376e-05	1741	1427	247	55	2.50401728655022e-05	4.21669395624499e-06	2.89244616300294e-05	1.18071636852863e-05	1545	1242	1038	184	2.4354055187424e-05	2.01063945947348e-05	2.81233225355172e-05	4.81932759903194e-05	5630	4424	3033	588	7.59067543902764e-05	5.1972143212718e-05	8.6760039007912e-05	0.0001253702125053	0.1329113924050632	1.4450225465420432	2.200094647025238	0.4082068609024029	1.7136409088739666	1.4406474722672025	0.9266118506887484	0.6431912515214451	0.6846840393873511	1.042867598128017	0.168397158393995	0.8255871328203848	0.7457337883959044	0.1418724870763928	0.6718446601941748	0.1988603988603988	0.0385423966362999
3344301.0	1205	927	1499	286	1.36295197254723e-05	2.37104879507698e-05	1.5694165378275e-05	5.35694986513036e-05	1010	831	1008	202	1.45264644423648e-05	1.72082085339876e-05	1.68438876065553e-05	4.3364492080506e-05	950	739	677	123	1.49749853903254e-05	1.31137082279725e-05	1.6733603344402e-05	3.22161573196157e-05	3165	2497	3184	611	4.31309695581626e-05	5.40324047127299e-05	4.92716563292323e-05	0.0001291501480514	0.2446936323588306	2.6211854374941463	3.413338483450568	2.574494267204052	1.925237299854677	2.6376900168364323	0.7460606947384186	0.2828462366602205	1.2527519150680486	1.739642219854388	1.1846109287131006	0.8757075807529415	1.2439834024896266	0.998019801980198	0.7126315789473684	0.308522114347357	0.2430806257521059
1626247.0	744	585	1041	224	8.41523873506339e-06	1.64660560085065e-05	9.90408494745511e-06	4.19565304122098e-05	600	493	982	157	8.62958283704842e-06	1.67643460122776e-05	9.99282381471934e-06	3.37040854289081e-05	604	465	544	89	9.52093807974375e-06	1.05374553560074e-05	1.05292632681284e-05	2.33108780605349e-05	1948	1543	2567	470	2.65657596518556e-05	4.37678573767916e-05	3.04261720303029e-05	9.89714939016529e-05	0.304601425793908	3.2528408043930863	4.236285394845153	3.372828947435488	2.2139134967871748	3.274342613022605	1.014776671028272	0.3099176814888998	1.6475289225819088	1.956695053688511	1.9426600716207407	1.1067665042824233	1.3991935483870968	1.6366666666666667	0.9006622516556292	0.3829059829059829	0.3184584178498986
2509578.0	693	533	1100	184	7.8383876927405e-06	1.73992906910252e-05	9.02372184101465e-06	3.44642928386009e-05	491	416	1161	196	7.06187528831796e-06	1.98201687578965e-05	8.4320785130289e-06	4.20764378602929e-05	487	399	321	61	7.6766504053563e-06	6.21787347293822e-06	9.03478719136182e-06	1.59771186707037e-05	1671	1348	2582	441	2.25769133864148e-05	4.34373329218599e-05	2.64905875454054e-05	9.25178493695976e-05	0.3271513353115727	3.492480082256392	3.819299114690536	4.990043415188572	1.768400110849258	3.525914213576122	1.630736772213719	0.462500410796938	1.923971278908189	2.219753777570801	2.806643837322336	0.8099722072272258	1.5873015873015872	2.364562118126273	0.6591375770020534	0.3452157598499062	0.4711538461538461
2547714.0	568	447	2583	505	6.42453709881184e-06	4.08566980499255e-05	7.56773670344005e-06	9.45894993668123e-05	538	445	2757	505	7.73785927722008e-06	4.70664989367103e-05	9.01989167860063e-06	0.0001084112302012	457	367	1400	231	7.20375612987234e-06	2.71184512838427e-05	8.31019272989922e-06	6.05035149661076e-05	1563	1259	6740	1241	2.13661525059043e-05	0.0001150416482704	2.48978211119399e-05	0.0002635042445341	0.9857029388403494	10.583425888931902	12.499047347117	12.01912773059146	7.280639202075563	10.599604759928008	2.88430754085614	0.272114631270056	5.384294071598035	6.359477332223916	6.082625342550751	3.764487691551445	4.547535211267606	5.12453531598513	3.063457330415755	1.1297539149888145	1.1348314606741574
2479183.0	988	768	2582	560	1.11750750944121e-05	4.08408805129336e-05	1.30022858797359e-05	0.0001048913260305	725	616	309	59	1.04274125947668e-05	5.27513535416883e-06	1.24859624135236e-05	1.26658664987616e-05	622	512	686	115	9.80467464503413e-06	1.32880411290829e-05	1.15935113834016e-05	3.01207974939496e-05	2335	1896	3577	734	3.14071623342131e-05	5.94040569961854e-05	3.70817596766611e-05	0.0001476779900232	0.3871308016877637	3.982496820833104	8.067145039009905	1.0144085076728362	2.598073741237143	3.8932090959732952	3.7004465724328135	0.9504874978999064	1.8914175169360696	3.654640364193648	0.5058911121265365	1.355276091268671	2.61336032388664	0.4262068965517241	1.1028938906752412	0.7291666666666666	0.0957792207792207
2686427.0	806	623	664	141	9.11650862965201e-06	1.05028445625825e-05	1.05474272175462e-05	2.64101374469713e-05	546	450	1599	271	7.85292038171406e-06	2.72975450851649e-05	9.12123877611299e-06	5.8177115612956e-05	468	367	1664	277	7.37715069754979e-06	3.22322163830816e-05	8.31019272989922e-06	7.25518339636874e-05	1820	1440	3927	689	2.43465797089159e-05	7.0032606030829e-05	2.79788587235584e-05	0.0001571390870236	0.4784722222222222	5.616350851769654	2.5039411889030765	6.37820333848865	8.730463458765927	5.870869328719219	3.1441112802151348	0.5355444150042171	2.8764864251212474	1.1520687347809169	3.476101088294321	4.369195873114947	0.8238213399503722	2.9285714285714284	3.555555555555556	0.2263242375601926	0.6022222222222222
2881023.0	310	236	721	180	3.50634947294308e-06	1.14044441711174e-05	3.99549409846052e-06	3.371506908124e-05	173	136	1012	171	2.48819638468229e-06	1.72764950757892e-05	2.75664105233637e-06	3.67095452760719e-05	227	187	1187	189	3.57823335116197e-06	2.29925726242295e-05	4.23434888417208e-06	4.95028758813607e-05	710	559	2920	540	9.57277920878735e-06	5.16735118711361e-05	1.0986484034969e-05	0.0001199274902386	0.966010733452594	10.915911756380066	8.438272776883979	13.316766520965434	11.690788179122784	11.148609158990732	2.4840277514882936	0.2228105511695208	5.397963406875853	3.2525121238257517	6.943380828838871	6.4256772456617615	2.325806451612903	5.84971098265896	5.229074889867841	0.7627118644067796	1.2573529411764706
1980230.0	1248	976	878	163	1.41158843297837e-05	1.38877974788365e-05	1.65237383054977e-05	3.05308681124562e-05	923	752	715	179	1.32751749309928e-05	1.2206219347025e-05	1.52426034658599e-05	3.84269509030226e-05	815	653	942	153	1.28469611506476e-05	1.8246843649557e-05	1.47862557292212e-05	4.00737566658634e-05	2986	2381	2535	495	4.02380204114242e-05	4.43408604754184e-05	4.65525975005789e-05	0.0001090315756813	0.2078958420831583	2.342115833170086	1.847697388326352	2.5210228022457297	2.7102031372734894	2.359641109281857	0.4533344018047051	0.1921200643697357	1.1019642622088173	0.9838418305492947	0.919477099961058	1.420323719795572	0.7035256410256411	0.7746478873239436	1.1558282208588957	0.1670081967213114	0.238031914893617
2630921.0	652	505	1190	244	7.37464469793189e-06	1.88228690202909e-05	8.54968016831595e-06	4.57026491990142e-05	643	529	1167	209	9.24803627370356e-06	1.99225985705988e-05	1.07225229168084e-05	4.48672220040879e-05	341	281	459	81	5.37523159800103e-06	8.89097795663128e-06	6.36284511471847e-06	2.12155182348689e-05	1636	1315	2816	534	2.19979125696365e-05	4.76364455475209e-05	2.56350481998428e-05	0.0001117853894379	0.406083650190114	4.360646742945679	5.345539049329883	4.184390404403332	3.3342817328357364	4.288070395522984	1.0096292159534297	0.2354507092531751	2.1654984488515976	2.5523763911730546	2.1542517763741857	1.6540641634748732	1.8251533742331287	1.8149300155520995	1.346041055718475	0.4831683168316831	0.3950850661625709
4352051.0	415	323	1440	250	4.69398397184315e-06	2.27772532682511e-05	5.46840929577436e-06	4.68264848350556e-05	304	251	2019	303	4.3723219707712e-06	3.44676319743264e-05	5.0876242951208e-06	6.50467381207589e-05	356	276	307	53	5.61167873574301e-06	5.94668896009979e-06	6.24962723011494e-06	1.38817588450377e-05	1075	850	3766	606	1.46779846783574e-05	6.31915742026774e-05	1.68056608210101e-05	0.0001257549818008	0.7129411764705882	7.482894195007414	8.56309070925619	12.785287267210528	2.221213895469793	7.856530623978837	5.317361367864777	0.6768078204437609	4.305194179406183	4.852435245812596	7.883141315928049	1.0596987532844613	3.469879518072289	6.641447368421052	0.8623595505617978	0.7739938080495357	1.207171314741036
3228428.0	933	726	468	114	1.05529808330835e-05	7.40260731218162e-06	1.22912233706879e-05	2.13528770847853e-05	658	567	1088	211	9.46377584462977e-06	1.85739393700184e-05	1.14927608579024e-05	4.52965734108255e-05	503	421	682	156	7.92886068561442e-06	1.32105598397005e-05	9.53294588361736e-06	4.08595166004882e-05	2094	1714	2238	481	2.79456173633277e-05	3.91871065219005e-05	3.33169301122076e-05	0.000107508967096	0.2806301050175029	3.2268569383170096	1.7372458738084304	3.941313490368128	4.286137475164571	3.32156561311371	1.3828512835395514	0.416325144407801	1.4022630458443446	0.7014707436001886	1.962635175954448	1.6661359511170162	0.5016077170418006	1.6534954407294833	1.3558648111332008	0.1570247933884297	0.3721340388007054
2531351.0	464	383	771	173	5.24821340466319e-06	1.21953210207095e-05	6.48421288012873e-06	3.24039275058585e-05	360	290	1738	326	5.17774970222905e-06	2.96705024127684e-05	5.87813165571726e-06	6.99842792982423e-05	303	254	419	110	4.77623218238801e-06	8.1161650628072e-06	5.7514685378594e-06	2.88111976029084e-05	1127	927	2928	609	1.52021952892802e-05	4.9981988496285e-05	1.81138130737054e-05	0.000131199404407	0.656957928802589	7.243058315394307	4.997357135692187	11.905871354578004	5.009363680468196	7.304197390246131	3.985171074720224	0.5456001339780242	3.287813868009557	2.3237090568523	5.730385615201732	1.699281934562339	1.6616379310344829	4.8277777777777775	1.3828382838283828	0.4516971279373368	1.1241379310344828
2359194.0	551	433	523	104	6.23225341803754e-06	8.27257184673288e-06	7.3307158670907e-06	1.94798176913831e-05	494	406	1151	221	7.1050232025032e-06	1.96494524033926e-05	8.22938431800417e-06	4.74433304445139e-05	458	365	1734	281	7.21951927238847e-06	3.35881389472737e-05	8.26490557605781e-06	7.35995138765204e-05	1503	1204	3408	606	2.05567958929292e-05	6.15101631973993e-05	2.38250057611527e-05	0.0001405226620124	0.5033222591362126	5.898116601571862	2.6572872342294103	5.765112991590128	8.905064092895039	5.7758214395715255	3.123902194701855	0.5408585129206486	2.992205765809865	1.3273805302573545	2.765571883913035	4.652406577226515	0.9491833030852994	2.3299595141700404	3.7860262008733625	0.2401847575057736	0.5443349753694581
2486930.0	776	615	848	172	8.77718448710913e-06	1.34132713690812e-05	1.04119867396323e-05	3.22166215665182e-05	710	584	1592	247	1.02116730238406e-05	2.71780436370122e-05	1.18373409894444e-05	5.30248987321038e-05	637	521	836	157	1.00411217827761e-05	1.61935894809232e-05	1.1797303575688e-05	4.11214365786965e-05	2123	1720	3276	576	2.90299792937259e-05	5.67849044870167e-05	3.40466313047647e-05	0.0001263629568773	0.3348837209302325	3.71146724462035	3.094185804510152	4.479460275697658	3.485664017618396	3.686436699275402	0.7141278543830688	0.1937176500340928	1.9560780223942265	1.52819749758946	2.6614682602509108	1.6127271266344614	1.092783505154639	2.2422535211267607	1.3124018838304552	0.2796747967479674	0.4229452054794521
1138454.0	1429	1090	630	113	1.61631399897925e-05	9.96504830485987e-06	1.84537651157711e-05	2.11655711454451e-05	989	824	1307	256	1.42244290430681e-05	2.23126275336526e-05	1.6702001670038e-05	5.49569800624234e-05	1007	810	873	162	1.5873484513745e-05	1.69102914077105e-05	1.83412973057721e-05	4.24310364697378e-05	3425	2724	2810	531	4.62610535466056e-05	4.9187967246223e-05	5.34970640915812e-05	0.0001185535876776	0.1949339207048458	2.216076521033922	1.1469513680629009	3.2904427354364145	2.313415226979857	2.2502697768263906	1.0731399356130151	0.4768939025286516	1.0632694994001528	0.6165292332525172	1.568613226309148	1.0653169058795957	0.4408677396780965	1.321536905965622	0.8669314796425025	0.1036697247706422	0.3106796116504854
2574196.0	1411	1076	2310	458	1.59595455042667e-05	3.65385104511529e-05	1.82167442794217e-05	8.57861202178218e-05	1023	821	2418	433	1.47134387371676e-05	4.12792145190299e-05	1.66411934115306e-05	9.29545795587083e-05	1069	866	2429	400	1.68507993497452e-05	4.70505129774671e-05	1.96093376133317e-05	0.0001047679912833	3503	2763	7157	1291	4.75237835911794e-05	0.0001248682379476	5.4467275304284e-05	0.0002835086910598	0.4672457473760405	5.205119761838009	4.709190561275482	5.585812102532294	5.3427603394452206	5.212587667750999	0.4525759880847372	0.086823669342717	2.627489406604739	2.289445551026783	2.805545002525788	2.7921828514431004	1.637136782423813	2.363636363636364	2.2722170252572496	0.4256505576208178	0.5274056029232643
3266744.0	2256	1667	507	104	2.55171755192245e-05	8.01949125486342e-06	2.82224095853122e-05	1.94798176913831e-05	1704	1384	1486	265	2.45080152572175e-05	2.53684502792715e-05	2.80528765914231e-05	5.6889061392743e-05	1772	1381	432	76	2.7932288538586e-05	8.36797925330003e-06	3.12707797274954e-05	1.99059183438276e-05	5732	4432	2425	445	7.7957479315028e-05	4.17559207874349e-05	8.75460659042307e-05	9.62747974279537e-05	0.1004061371841155	1.0997044405544347	0.6902251784171182	2.027922562855329	0.6365661015585411	1.1182379476103297	0.7882667052098615	0.7049185791757333	0.5356243064080901	0.3142781711409078	1.0351083110167645	0.2995808682750933	0.2247340425531915	0.8720657276995305	0.2437923250564334	0.0623875224955009	0.1914739884393063
2434540.0	2548	1946	1383	298	2.88199305066418e-05	2.18756536597162e-05	3.29458962525601e-05	5.58171699233863e-05	1888	1538	1145	224	2.7154420660579e-05	1.95470225906903e-05	3.1174367194804e-05	4.80873575546205e-05	1892	1482	1739	261	2.98238656405218e-05	3.36849905590017e-05	3.35577809964868e-05	6.83611143123553e-05	6328	4966	4267	783	8.57982168077427e-05	7.51076668094083e-05	9.76780444438508e-05	0.0001722656417903	0.1576721707611759	1.763606578849202	1.6942070567908427	1.5425287465862494	2.037116647239342	1.757950816872145	0.2533806387238086	0.1441340885603609	0.8753989255710306	0.7590460238852682	0.7198467916153107	1.1294642674769086	0.542778649921507	0.6064618644067796	0.9191331923890064	0.1531346351490236	0.1456436931079323
1791641.0	890	681	738	165	1.00666162287721e-05	1.16733422999787e-05	1.15293706824221e-05	3.09054799911367e-05	754	628	1297	199	1.08445090985575e-05	2.21419111791488e-05	1.27291954475532e-05	4.27204649703994e-05	790	630	1022	165	1.24528825877443e-05	1.97964694372052e-05	1.4265453460045e-05	4.32167964043625e-05	2434	1939	3057	529	3.33640079150739e-05	5.36117229163327e-05	3.85240195900203e-05	0.0001168427413658	0.2728210417741104	3.0329841644060496	2.6805868977962333	3.356100952838391	3.0294723210450383	3.022053390559888	0.3378181315989899	0.1117843029028693	1.6068729827902617	1.1596093498244529	2.041762423537829	1.5897097959221271	0.8292134831460675	1.720159151193634	1.2936708860759494	0.2422907488986784	0.3168789808917197
2500036.0	1809	1377	784	164	2.04612457953356e-05	1.24009490016034e-05	2.33126922609328e-05	3.07181740517965e-05	1346	1111	1444	267	1.9359030831112e-05	2.46514415903553e-05	2.25193250672479e-05	5.73184127994807e-05	1452	1128	538	99	2.28880829334237e-05	1.04212334219338e-05	2.55419547665567e-05	2.59300778426175e-05	4607	3616	2766	530	6.27083595598713e-05	4.74736240138925e-05	7.13739720947374e-05	0.0001139666646938	0.1465707964601769	1.596753849463887	1.3176587975329532	2.545298876778709	1.0151955118395632	1.6260510620504085	0.8103292037562124	0.4983417942204153	0.7570541527013904	0.6060700861347531	1.2733820099474111	0.4553126381203192	0.4333886124930901	1.0728083209509658	0.3705234159779614	0.1190994916485112	0.2403240324032403
2391531.0	1478	1152	542	106	1.67173694226125e-05	8.57310504957785e-06	1.95034288196039e-05	1.98544295700636e-05	1219	1008	1528	270	1.753243579727e-05	2.60854589681876e-05	2.04315748584931e-05	5.79624399095872e-05	1043	835	1208	186	1.64409576443257e-05	2.33993493934871e-05	1.89073867287898e-05	4.8717115946736e-05	3740	2995	3278	562	5.06907628642082e-05	5.80579134112526e-05	5.88423904068868e-05	0.0001265339854263	0.1876460767946577	2.150388258385416	1.0179968739705345	2.8369051485765957	2.5766181569955235	2.1438400598475518	0.9836561842869004	0.4588290902432564	1.145335168199771	0.5128262008723434	1.4878399824084572	1.4232351849384492	0.3667117726657645	1.2534864643150123	1.1581975071907955	0.0920138888888889	0.2678571428571428
2385666.0	783	614	410	70	8.85636012036913e-06	6.48519016665484e-06	1.0395056679893e-05	1.31114157538156e-05	430	344	805	132	6.18453436655137e-06	1.37426665375596e-05	6.97268030885082e-06	2.83371928446871e-05	523	415	1057	158	8.24412353593706e-06	2.04744307193012e-05	9.39708442209312e-06	4.13833565569047e-05	1736	1373	2272	360	2.32850180228576e-05	4.07022874235156e-05	2.6764821410837e-05	8.28319651554074e-05	0.2621995630007283	3.0948073175585984	1.261312579389472	4.064031561681824	4.403850673045983	3.243064938039093	1.7246379519690744	0.5317926051187463	1.7480032604467146	0.7322636024859995	2.2221020570094767	2.483518184807743	0.5236270753512133	1.872093023255814	2.0210325047801145	0.1140065146579804	0.3837209302325581
2586611.0	1152	889	1758	372	1.30300470736465e-05	2.78072300316566e-05	1.50508231081839e-05	6.96778094345627e-05	856	721	1580	279	1.23115381808557e-05	2.69731840116076e-05	1.46142514612833e-05	5.98945212399068e-05	773	630	1909	294	1.21849091649701e-05	3.69779453577541e-05	1.4265453460045e-05	7.70044735932278e-05	2781	2240	5247	945	3.75264944194724e-05	9.17583594010183e-05	4.39305280295122e-05	0.0002065768042676	0.421875	4.702351952811113	4.629501584978121	4.098363942798024	5.397968862952983	4.708611463576376	0.6534041756766	0.1387679108227617	2.445162033398066	2.1340851552176825	2.1908865988451867	3.0347329518106294	1.5260416666666667	1.8457943925233644	2.4695989650711514	0.4184476940382452	0.3869625520110957
4288392.0	1092	866	1358	324	1.23513987885608e-05	2.14802152349202e-05	1.46614317341814e-05	6.0687124346232e-05	999	830	126	33	1.43682554236856e-05	2.15102606674846e-06	1.68236181870529e-05	7.08429821117177e-06	788	647	1107	174	1.2421356302712e-05	2.14429468365813e-05	1.4650394267697e-05	4.55740762082369e-05	2879	2343	2591	531	3.91410105149584e-05	4.50741881382499e-05	4.61354441889312e-05	0.0001133454987656	0.2266325224071703	2.4567986882587296	4.139235884088122	0.4210924268730549	3.1107747256143305	2.557034345525169	1.9199268211350584	0.7508412331242034	1.1515846817757562	1.7390917095814296	0.149706836586616	1.7262967355585463	1.2435897435897436	0.1261261261261261	1.4048223350253808	0.3741339491916859	0.0397590361445783
2942109.0	1781	1352	1100	158	2.01445432622956e-05	1.73992906910252e-05	2.28894407674518e-05	2.95943384157551e-05	1456	1181	507	76	2.09411210179042e-05	8.65531917334498e-06	2.3938184432421e-05	1.63153534560319e-05	821	654	745	137	1.29415400057444e-05	1.44308901474734e-05	1.48088993061419e-05	3.58830370145313e-05	4058	3187	2352	371	5.40272042859441e-05	4.04855000118436e-05	6.16365245060147e-05	8.17927288863184e-05	0.1164104173203639	1.3270172116589212	1.2929253587460945	0.6815618578798727	2.423072523671562	1.4658532467658432	0.8835399768022844	0.60274790723537	0.7493539698550798	0.8637222727998668	0.4133168976935318	1.1150829144806504	0.617630544637844	0.3482142857142857	0.907429963459196	0.1168639053254437	0.0643522438611346
1067612.0	517	416	626	117	5.84768605648894e-06	9.9017781568925e-06	7.04290485152363e-06	2.1914794902806e-05	494	394	1779	327	7.1050232025032e-06	3.03704394662341e-05	7.98615128397449e-06	7.01989550016111e-05	427	328	1002	181	6.73086185438838e-06	1.94090629902931e-05	7.42709322999167e-06	4.74075160556947e-05	1438	1138	3407	625	1.96835711133805e-05	5.96812806134198e-05	2.24561493654898e-05	0.0001395212659601	0.5492091388400703	6.213053880667259	3.1116130864759666	8.790085800462696	6.383051159807223	6.094916682248628	2.85018055546336	0.4676324064879307	3.0320352069066194	1.6932814212734453	4.274502503458985	2.883592533939588	1.2108317214700193	3.6012145748987856	2.3466042154566744	0.28125	0.8299492385786802
2454426.0	1289	997	2082	476	1.45796273245924e-05	3.29321120170131e-05	1.68792695600218e-05	8.91576271259458e-05	1205	958	1584	259	1.73310788644056e-05	2.70414705534092e-05	1.94181038833694e-05	5.56010071725299e-05	929	749	2095	362	1.46439593974867e-05	4.0580825314036e-05	1.6960039113609e-05	9.48150321113893e-05	3423	2704	5761	1097	4.65546655864846e-05	0.0001005544078844	5.32574125570002e-05	0.0002395736664098	0.4056952662721893	4.498409797009754	5.282078517017927	2.8633592397324272	5.590496075879226	4.578644610876527	1.4934635167955077	0.3261802659345517	2.159921172618029	2.2587759812944177	1.5602877792534142	2.771164834081742	1.6152055857253684	1.3145228215767637	2.255113024757804	0.477432296890672	0.2703549060542797
2610429.0	788	606	1000	175	8.91291414412628e-06	1.58175369918411e-05	1.02596162019791e-05	3.27785393845389e-05	550	463	1321	266	7.91045093396105e-06	2.2551630429958e-05	9.38474122964515e-06	5.71037370961118e-05	692	564	441	86	1.09080946211634e-05	8.54231215441045e-06	1.27709773832784e-05	2.25251181259102e-05	2030	1633	2762	527	2.77314596992507e-05	4.69114795762095e-05	3.24153348149026e-05	0.0001124073946065	0.3227189222290263	3.467722769126602	3.194908926341305	6.084742849992356	1.763774020569743	3.681141932301135	2.2011382983070384	0.5979498587089456	1.6916339812244734	1.7746762434893475	2.850865344874288	0.7831168000538824	1.269035532994924	2.401818181818182	0.6372832369942196	0.2887788778877888	0.5745140388768899
2242404.0	442	342	1163	257	4.99937570013175e-06	1.83957955215112e-05	5.79008043081991e-06	4.81376264104371e-05	281	227	1521	248	4.04152129535101e-06	2.59659575200349e-05	4.60115822706144e-06	5.32395744354727e-05	230	188	2190	355	3.62552277871037e-06	4.24210059368682e-05	4.25699246109279e-06	9.29815922639315e-05	953	757	4874	860	1.26664197741931e-05	8.67827589784143e-05	1.46482311189741e-05	0.0001943587931098	1.1360634081902246	13.26841388091179	8.313809624164499	11.57090710820317	21.842085254729977	13.908933995699217	7.060689603652661	0.5076370055272316	6.851403989881008	3.679618541376358	6.42479789724323	11.700659056942325	2.6312217194570136	5.412811387900356	9.521739130434783	0.7514619883040936	1.092511013215859
1979638.0	762	579	1409	236	8.61883322058912e-06	2.22869096215041e-05	9.80250458901967e-06	4.42042016842925e-05	562	445	1050	169	8.08304259070202e-06	1.79252172229038e-05	9.01989167860063e-06	3.62801938693342e-05	527	425	790	112	8.30717610600158e-06	1.53025546530255e-05	9.62352019130018e-06	2.93350375593249e-05	1851	1449	3249	517	2.50090519172927e-05	5.55146814974334e-05	2.84459164589205e-05	0.0001098194331129	0.3567977915804002	3.8606396553084568	4.50948033564892	4.022242745487472	3.048264769667574	3.859995950267989	0.7439964714202552	0.1927454020692953	2.219783528021202	2.5858383671079705	2.2176324102910585	1.842088630090562	1.849081364829396	1.8683274021352316	1.4990512333965844	0.4075993091537133	0.3797752808988764
2700549.0	1583	1202	1738	366	1.79050039215126e-05	2.74908792918198e-05	2.03499318065659e-05	6.85539737985214e-05	1066	876	1744	305	1.53318921738227e-05	2.97729322254707e-05	1.77560114841666e-05	6.54760895274966e-05	1227	961	1121	166	1.9341375867294e-05	2.17141313494198e-05	2.17604774207988e-05	4.34787163825708e-05	3876	3039	4603	837	5.25782719626293e-05	7.89779428667102e-05	5.98664207115313e-05	0.0001775087797085	0.2754195459032576	2.9650808850562997	3.368756930006148	3.687544896323309	1.9980589369336892	3.018120254421049	0.8976637791749722	0.2974247887770683	1.5021022928034762	1.5353741005769852	1.9418954873883263	1.122677698753484	1.0979153506001262	1.6360225140712945	0.9136104319478404	0.3044925124792013	0.3481735159817352
3272587.0	775	618	1019	217	8.7658736823577e-06	1.6118070194686e-05	1.046277691885e-05	4.06453888368282e-05	606	497	887	156	8.71587866541891e-06	1.51425406444911e-05	1.00739014927292e-05	3.34894097255393e-05	569	444	392	71	8.96922809167913e-06	7.59316635947595e-06	1.00537481527936e-05	1.85963184527863e-05	1950	1559	2298	444	2.64509804394557e-05	3.88537771986531e-05	3.05904265643729e-05	9.27311170151538e-05	0.2847979474021809	3.0313770492874714	3.88476110616489	3.324373357205265	1.8496901026528108	3.0196081886743222	1.051208758190392	0.3481275359277314	1.4688974303839688	1.8387294614027363	1.7373510148289	0.8465796924620782	1.3148387096774194	1.4636963696369636	0.6889279437609842	0.3511326860841424	0.3138832997987927
2436811.0	926	715	728	145	1.04738051998235e-05	1.15151669300603e-05	1.21049927135562e-05	2.71593612043322e-05	742	590	1712	299	1.06719174418165e-05	2.92266398910584e-05	1.19589575064593e-05	6.41880353072836e-05	626	523	594	113	9.86772721509866e-06	1.15059714732875e-05	1.18425907295294e-05	2.95969575375331e-05	2294	1828	3034	557	3.10134498567387e-05	5.22477782944062e-05	3.59065409495449e-05	0.0001209443540491	0.3047045951859956	3.3683098079274303	2.2436495293315493	5.367360430256083	2.4991961821101643	3.3700687138992653	1.7344182520681857	0.5146536760259153	1.684681276535046	1.0994253483208136	2.7386493617855088	1.1660204242048924	0.7861771058315334	2.307277628032345	0.9488817891373802	0.2027972027972027	0.5067796610169492
3074579.0	957	737	531	108	1.08244401471178e-05	8.3991121426676e-06	1.24774540278195e-05	2.0229041448744e-05	846	698	1411	248	1.21677118002383e-05	2.40880776204926e-05	1.41480548127264e-05	5.32395744354727e-05	769	613	635	108	1.21218565949055e-05	1.23001546894572e-05	1.3880512652393e-05	2.82873576464918e-05	2572	2048	2577	464	3.51140085422616e-05	4.47873444526175e-05	4.05060214929389e-05	0.0001017559735307	0.2265625	2.5121196745634062	1.6212475240254705	3.7630313947881273	2.03791879701324	2.4740659052756127	1.1355517435586058	0.4589820105993112	1.2754836691092537	0.7759396355389347	1.979671939634603	1.0147088107465845	0.554858934169279	1.6678486997635933	0.8257477243172952	0.146540027137042	0.3553008595988539
2772778.0	1461	1124	690	137	1.65250857418382e-05	1.09141005243703e-05	1.90293871469052e-05	2.56609136896105e-05	995	825	1049	216	1.43107248714386e-05	1.79081455874534e-05	1.67222710895405e-05	4.63699519276697e-05	834	694	768	113	1.31464608584541e-05	1.48764075614223e-05	1.57146423829702e-05	2.95969575375331e-05	3290	2643	2507	466	4.39822714717309e-05	4.3698653673246e-05	5.14663006194159e-05	0.0001016278231548	0.17631479379493	1.9746479139101056	1.3484887080971395	2.7729458324995893	1.8834000046737955	2.001611515090175	0.7195484665478867	0.3594845758645978	0.9935515427240452	0.6604565141067916	1.2513793499862853	1.131590298072939	0.4722792607802875	1.0542713567839197	0.920863309352518	0.1218861209964412	0.2618181818181818
2355352.0	1929	1438	1588	305	2.18185423655071e-05	2.51182487430436e-05	2.43454259050264e-05	5.71283114987678e-05	1585	1296	4568	695	2.27964813278696e-05	7.79832307373567e-05	2.62691676752054e-05	0.0001491996138413	1320	1039	2840	436	2.08073481212943e-05	5.50117154615095e-05	2.35266764206139e-05	0.0001141971104988	4834	3773	8996	1436	6.5422371814671e-05	0.0001581131949419	7.41412700008457e-05	0.0003205250358389	0.3805989928438908	4.323166245132351	2.346572687683931	5.679647550543621	4.853941477205057	4.293387238477536	1.735803215019873	0.4042969149075405	2.4168062171424216	1.1512340431482262	3.4208450688404755	2.6438600027655785	0.8232244686365993	2.882018927444795	2.1515151515151514	0.2121001390820584	0.5362654320987654
2332466.0	826	624	1101	198	9.34272472468059e-06	1.7415108228017e-05	1.05643572772854e-05	3.7086575989364e-05	774	634	1138	176	1.11321618597925e-05	1.94275211425376e-05	1.28508119645681e-05	3.77829237929161e-05	539	418	247	41	8.49633381619517e-06	4.78446961936367e-06	9.46501515285524e-06	1.07387191065386e-05	2139	1676	2486	415	2.89712204006682e-05	4.16270989899183e-05	3.28801843947088e-05	8.56082188888187e-05	0.2476133651551312	2.603641690725892	3.510537841152388	2.940119573540576	1.1345696687341416	2.5284090278090354	1.2403367966750192	0.4905601835118502	1.4368431296376525	1.8640288289787317	1.7451705596112956	0.563121661985999	1.3329297820823245	1.4702842377260985	0.4582560296846011	0.3173076923076923	0.277602523659306
1862250.0	3359	2395	764	138	3.7992993160051e-05	1.20845982617666e-05	4.05474930754786e-05	2.58482196289507e-05	2664	2053	1474	236	3.8315347796495e-05	2.51635906538669e-05	4.16131182385777e-05	5.06634659950466e-05	2315	1761	692	94	3.64916749248457e-05	1.34042630631565e-05	3.98753389573638e-05	2.46204779515762e-05	8338	6209	2930	468	0.0001128000158813	5.065245197879e-05	0.0001220359502714	0.0001011321635755	0.0753744564342084	0.828707961470277	0.6374800923163016	1.2174878533394482	0.6174362048157468	0.8241347168238322	0.3408011984449854	0.4135260795206076	0.4490464968736513	0.318074393635123	0.6567496343115228	0.3673238647105804	0.2274486454301875	0.5533033033033034	0.2989200863930885	0.0576200417536534	0.114953726254262
2880735.0	1257	958	1271	207	1.42176815725466e-05	2.010408951663e-05	1.62189972301914e-05	3.8772329443426e-05	1114	889	2126	348	1.60222588007866e-05	3.62942969675176e-05	1.80195139376988e-05	7.47071447723568e-05	1025	813	3368	523	1.61572210790353e-05	6.52392456599873e-05	1.84092280365342e-05	0.0001369841486029	3396	2660	6765	1078	4.63971614523685e-05	0.0001216376321441	5.26477392044244e-05	0.0002504636228187	0.4052631578947368	4.757348114155139	2.390550346186134	4.145902327368623	7.441058817406512	4.65917049698709	2.564077244336609	0.5503291296153899	2.621661074438221	1.4140202405045883	2.265242212024172	4.037776381276238	1.011137629276054	1.9084380610412923	3.285853658536585	0.2160751565762004	0.3914510686164229
2380179.0	342	265	652	96	3.86829522498882e-06	1.03130341186804e-05	4.48646583089847e-06	1.79813701766613e-05	272	225	790	137	3.91207755279528e-06	1.34865920058038e-05	4.5606193880565e-06	2.94105713615313e-05	190	149	847	139	2.99499707806509e-06	1.64066630267248e-05	3.37389296118524e-06	3.64068769709478e-05	804	639	2289	372	1.07753698558492e-05	4.0206289151209e-05	1.24209781801402e-05	8.37988185091405e-05	0.5821596244131455	6.746555488127799	4.007914214530039	6.448810755519891	10.79076230034226	7.082495756797397	3.4355384657189747	0.4850745533340744	3.731314069872395	2.6660411160087207	3.447424501124034	5.478023049466305	1.906432748538012	2.9044117647058822	4.457894736842105	0.3622641509433962	0.6088888888888889
2363350.0	1829	1385	2391	398	2.06874618903642e-05	3.7819730947492e-05	2.34481327388467e-05	7.45477638574085e-05	1453	1175	719	125	2.08979731037189e-05	1.22745058888265e-05	2.38165679154061e-05	2.68344629211052e-05	1350	1070	987	158	2.12802423967783e-05	1.91185081551091e-05	2.42286273051558e-05	4.13833565569047e-05	4632	3630	4097	681	6.28656773908613e-05	6.92127449914276e-05	7.14933279594086e-05	0.0001427655833354	0.1876033057851239	1.9969077872057837	3.1792622759212144	1.1267141015623383	1.7080355414150272	2.00467063963286	1.0579379887956648	0.5277365607496591	1.1009623671292683	1.8281474618743667	0.5873538944617642	0.8984159014092585	1.307271733187534	0.4948382656572608	0.7311111111111112	0.2873646209386281	0.1063829787234042
2849646.0	670	525	456	91	7.57823918345762e-06	7.21279686827952e-06	8.88828136310073e-06	1.70448404799602e-05	498	411	825	175	7.16255375475019e-06	1.40840992465673e-05	8.33073141551653e-06	3.75682480895472e-05	485	401	1026	164	7.64512412032404e-06	1.98739507265876e-05	9.08007434520323e-06	4.29548764261543e-05	1653	1337	2307	430	2.23859170585319e-05	4.11708468414344e-05	2.62990871238205e-05	9.75679649956618e-05	0.3216155572176514	3.709937327341269	1.917675620702224	4.509597803090122	4.730674528986237	3.719315984259527	1.5641770134426622	0.4205550214239384	1.8391405066759607	0.9517774107769236	1.9663516294347885	2.599558936362336	0.6805970149253732	1.6566265060240963	2.115463917525773	0.1733333333333333	0.4257907542579075
2491544.0	908	711	2864	565	1.02702107142978e-05	4.53014259446328e-05	1.20372724745993e-05	0.0001058278557272	752	609	1530	268	1.0815743822434e-05	2.61196022390884e-05	1.23440764770062e-05	5.75330885028495e-05	608	489	1324	187	9.58399064980828e-06	2.56463067855769e-05	1.10727091142254e-05	4.89790359249442e-05	2268	1809	5718	1020	3.06699451865401e-05	9.70673349692981e-05	3.54540580658309e-05	0.000212339980155	0.5638474295190713	5.989158695479324	8.791680669397062	4.6607851636385	4.423401303120981	5.958622378718848	2.456369726465048	0.4122378580723532	3.1649008297509886	4.41095389421425	2.4149612516627066	2.675952817847327	3.154185022026432	2.0345744680851063	2.1776315789473686	0.7946554149085795	0.4400656814449918
2038748.0	1135	888	217	40	1.28377633928722e-05	3.43240552722951e-06	1.50338930484447e-05	7.49223757360889e-06	1052	871	2020	335	1.51305352409582e-05	3.44847036097768e-05	1.76546643866543e-05	7.19163606285619e-05	1028	820	661	107	1.62045105065837e-05	1.28037830704429e-05	1.85677330749792e-05	2.80254376682836e-05	3215	2579	2898	482	4.41728091404142e-05	5.07208922074492e-05	5.12562905100781e-05	0.0001074340358704	0.1868941450174486	2.096016602084697	0.4983564502864402	4.0735048287253575	1.509362373700269	2.027074550904022	1.842943543840232	0.9091641661715536	1.148237868373286	0.2673678757107531	2.2791463131077525	0.790136984714279	0.1911894273127753	1.920152091254753	0.6429961089494164	0.045045045045045	0.3846153846153846
4822273.0	778	608	603	129	8.79980609661198e-06	9.53797480608016e-06	1.02934763214576e-05	2.41624661748887e-05	509	416	791	144	7.32076277342941e-06	1.35036636412542e-05	8.4320785130289e-06	3.09133012851132e-05	539	421	1053	163	8.49633381619517e-06	2.03969494299188e-05	9.53294588361736e-06	4.2692956447946e-05	1826	1445	2447	436	2.46169026862366e-05	4.34385878772532e-05	2.82585007181039e-05	9.77687239079479e-05	0.3017301038062284	3.4597986950281494	2.347357240674858	3.6661543458528336	4.478464156742468	3.49732524775672	1.0755378283448518	0.3075315425794988	1.7645838077566058	1.083884656248549	1.8445705808506088	2.400676558992943	0.7750642673521851	1.5540275049115913	1.953617810760668	0.2121710526315789	0.3461538461538461
1589685.0	1000	762	916	156	1.13108047514293e-05	1.44888638845264e-05	1.29007055213005e-05	2.92197265370747e-05	836	669	1029	172	1.20238854196208e-05	1.75667128784457e-05	1.35602416471546e-05	3.69242209794407e-05	686	554	686	126	1.08135157660666e-05	1.32880411290829e-05	1.25445416140713e-05	3.30019172542405e-05	2522	1985	2631	454	3.41482059371167e-05	4.5343617892055e-05	3.90054887825264e-05	9.91458647707559e-05	0.2287153652392947	2.5418439267237454	2.264971205553811	2.7229766209357087	2.630779048731603	2.539575625073708	0.2422411783635832	0.0953864795251185	1.3278477345355846	1.2809755099605535	1.460984720444858	1.2288363393135742	0.916	1.2308612440191389	1.0	0.2047244094488189	0.2571001494768311
3227547.0	2704	2051	2427	482	3.05844160478648e-05	3.83891622791983e-05	3.47235525251802e-05	9.02814627619872e-05	2093	1662	1810	331	3.01028614632372e-05	3.08996601651961e-05	3.36877752131106e-05	7.10576578150865e-05	2018	1589	2380	414	3.18100215975545e-05	4.61013671825326e-05	3.59806437270023e-05	0.0001084348709782	6815	5302	6617	1227	9.24972991086565e-05	0.0001153901896269	0.0001043919714652	0.0002697739915552	0.2314221048660882	2.584240797149152	2.6000065142101607	2.109300996149853	3.013700138355868	2.5743358829052934	0.4527457212270888	0.1758689393383034	1.2474979349543087	1.2551870279007136	1.0264692013725	1.4492717976047145	0.8975591715976331	0.864787386526517	1.1793855302279486	0.235007313505607	0.1991576413959085
2237112.0	1804	1359	1056	238	2.04046917715784e-05	1.67033190633842e-05	2.30079511856265e-05	4.45788135629729e-05	1425	1178	1114	209	2.049525923799e-05	1.90178018917284e-05	2.38773761739136e-05	4.48672220040879e-05	956	772	418	86	1.50695642454222e-05	8.0967947404616e-06	1.74808413827853e-05	2.25251181259102e-05	4185	3309	2588	533	5.59695152549907e-05	4.38179156955742e-05	6.43661687423253e-05	0.0001119711536929	0.1610758537322454	1.7395963730752717	1.9375394707383649	1.879068356476539	1.288560294820384	1.7017227073450958	0.3590015350150818	0.2109635920502994	0.7828889618919299	0.818601880899283	0.9279122391619724	0.5372945500345988	0.5853658536585366	0.7817543859649123	0.4372384937238494	0.1751287711552612	0.1774193548387097
4191601.0	1155	905	964	197	1.30639794879008e-05	1.52481056601348e-05	1.53217040640117e-05	3.68992700500238e-05	1036	815	1093	191	1.49004130319703e-05	1.86592975472703e-05	1.65195768945158e-05	4.10030593434487e-05	818	673	386	75	1.2894250578196e-05	7.47694442540234e-06	1.52391272676354e-05	1.96439983656193e-05	3009	2393	2443	463	4.08586430980671e-05	4.13843476328075e-05	4.70804082261628e-05	9.75463277590918e-05	0.1934809862097785	2.071909132361449	2.4083006626328496	2.482088954533755	1.289050089327549	2.0598132354980514	0.6685192956275845	0.3245533546957427	1.0128664217624317	1.1671868954063214	1.2522671356314043	0.5798665366443049	0.8346320346320346	1.055019305019305	0.4718826405867971	0.2176795580110497	0.2343558282208589
3713468.0	2820	2073	3792	738	3.18964693990306e-05	5.99801002730613e-05	3.50960138394435e-05	0.000138231783233	2185	1722	3749	647	3.1426064164918e-05	6.40015613034917e-05	3.4903940383259e-05	0.0001388951800796	2138	1646	2041	359	3.37015986994903e-05	3.95348279073735e-05	3.72713276114826e-05	9.40292721767646e-05	7143	5441	9582	1744	9.70241322634389e-05	0.0001635164894839	0.0001072712818341	0.0003711562354894	0.3205293144642528	3.459977630018538	3.938674741393135	3.979355297839621	2.5228313076724405	3.480287115635065	0.8294304944172365	0.2383224334254061	1.6853177211615946	1.880462051228912	2.03657578523431	1.1730846438442524	1.3446808510638295	1.7157894736842103	0.9546304957904584	0.3560057887120115	0.375725900116144
3132297.0	576	438	1501	284	6.51502353682327e-06	2.37421230247534e-05	7.4153661657869e-06	5.31948867726231e-05	397	330	749	114	5.70990731051371e-06	1.2786654952338e-05	6.68890843581619e-06	2.44730301840479e-05	464	372	415	62	7.31409812748527e-06	8.0386837734248e-06	8.42341061450275e-06	1.6239038648912e-05	1437	1140	2665	460	1.95390289748222e-05	4.45674617505163e-05	2.25276852161058e-05	9.3906955605583e-05	0.4035087719298245	4.168513307281379	7.173602163849207	3.658747973436964	1.9278460224832128	4.253398719923128	2.6729565103817485	0.6284283901862971	2.2809455786132204	3.644211397021303	2.239380476245876	1.0990669845153769	2.6059027777777777	1.886649874055416	0.8943965517241379	0.6484018264840182	0.3454545454545454
2400307.0	1483	1137	803	156	1.67739234463696e-05	1.27014822044484e-05	1.92494779235153e-05	2.92197265370747e-05	1164	956	233	48	1.67413907038739e-05	3.9776910599396e-06	1.93775650443645e-05	1.03044337617044e-05	1057	861	1358	249	1.66616416395516e-05	2.63048977453274e-05	1.94961197287281e-05	6.52180745738562e-05	3704	2954	2394	453	5.01769557897951e-05	4.29840710097154e-05	5.81231626966079e-05	0.0001047422348726	0.1533513879485443	1.802073906737233	1.5179490401336897	0.5317713416578724	3.345182296852408	1.798300892881323	1.42750417572294	0.7938071884264735	0.8566496379291593	0.7572159396731595	0.2375962146931542	1.5787698664028715	0.5414699932569117	0.2001718213058419	1.2847682119205297	0.1372031662269129	0.0502092050209205
2520029.0	918	735	2051	401	1.03833187618121e-05	3.2441768370266e-05	1.2443593908341e-05	7.51096816754291e-05	584	504	908	194	8.39946062806046e-06	1.55010449889492e-05	1.02157874292466e-05	4.16470864535552e-05	491	406	1450	218	7.73970297542083e-06	2.80869674011228e-05	9.19329222980676e-06	5.70985552494002e-05	1993	1645	4409	813	2.65224823652934e-05	7.6029780760338e-05	3.18526735673943e-05	0.0001738553233783	0.494224924012158	5.458107716153077	6.036011961550973	4.076737769065602	6.21089309706414	5.441214275893572	1.184902087158972	0.2177642759647402	2.8666163186832203	3.1244122533905774	1.845480998763677	3.628946419561486	2.234204793028322	1.5547945205479452	2.9531568228105907	0.545578231292517	0.3849206349206349
1042793.0	951	732	518	97	1.07565753186093e-05	8.19348416177367e-06	1.23928037291233e-05	1.81686761160016e-05	772	627	1368	226	1.1103396583669e-05	2.33539972961261e-05	1.27089260280508e-05	4.85167089613582e-05	676	536	776	128	1.06558843409053e-05	1.50313701401871e-05	1.21369572294986e-05	3.3525757210657e-05	2399	1895	2662	451	3.25158562431835e-05	4.65788515980868e-05	3.72386869866727e-05	0.000100211142288	0.2379947229551451	2.6910492930071466	1.4660666394082318	3.817530203124436	2.762286838184896	2.681961226905855	1.1777879162827838	0.4391517313774081	1.4324965410637591	0.7617186622212945	2.103320107513355	1.410616862880671	0.544689800210305	1.7720207253886011	1.1479289940828403	0.1325136612021858	0.3604465709728867
2458484.0	1470	1116	656	126	1.66268829846011e-05	1.03763042666477e-05	1.88939466689913e-05	2.3600548356868e-05	836	698	928	168	1.20238854196208e-05	1.58424776979569e-05	1.41480548127264e-05	3.60655181659654e-05	887	704	1574	255	1.39819074118091e-05	3.04888873719774e-05	1.59410781521772e-05	6.67895944431057e-05	3193	2518	3158	549	4.2632675816031e-05	5.6707669336582e-05	4.89830796338949e-05	0.0001264556609659	0.2180301826846703	2.5816192430333897	1.249106328621175	2.5491502996951843	4.1897789977263065	2.662678542014222	1.4736198400735898	0.553435128131858	1.330145674676569	0.6240679191799005	1.3175838878258812	2.1805957137311984	0.4462585034013605	1.1100478468899522	1.774520856820744	0.1129032258064516	0.2406876790830945
3081349.0	1311	1009	2423	489	1.48284650291238e-05	3.83258921312309e-05	1.70824302768927e-05	9.15926043373687e-05	1077	900	371	65	1.54901011925019e-05	6.33357675209267e-06	1.8242477552226e-05	1.39539207189747e-05	937	753	888	141	1.47700645376157e-05	1.72008462428945e-05	1.70506134212919e-05	3.69307169273644e-05	3325	2662	3682	695	4.50886307592414e-05	6.18603151262181e-05	5.23755212504105e-05	0.0001424772419837	0.2610818933132983	2.7203021293574867	5.361801737383086	0.7649136845050962	2.165946527252051	2.7642206497134105	2.3561183940706973	0.8523626340447806	1.3719714722882588	2.5846162806438198	0.4088789784768149	1.164574887204331	1.8482074752097637	0.3444753946146703	0.9477054429028816	0.4846382556987116	0.0722222222222222
2788596.0	341	270	1198	227	3.85698442023739e-06	1.89494093162256e-05	4.57111612959466e-06	4.25184482302305e-05	395	328	591	122	5.68114203439021e-06	1.00893365511773e-05	6.64836959681125e-06	2.61904358109987e-05	368	291	516	103	5.80083644593659e-06	9.99508633033059e-06	6.58928088392554e-06	2.69777577554506e-05	1104	889	2305	452	1.53389629005642e-05	3.90338321977335e-05	1.78087666103314e-05	9.56866417966797e-05	0.5084364454443194	5.373007793878831	9.30154627990184	3.939377230706366	4.094188460118989	5.778370656909065	3.052141294571068	0.5282010234012408	2.544750414403685	4.913011630744233	1.775934572679672	1.723042258385343	3.5131964809384164	1.4962025316455696	1.4021739130434785	0.8407407407407408	0.3719512195121951
2373875.0	1130	904	974	189	1.27812093691151e-05	1.54062810300532e-05	1.53047740042725e-05	3.5400822535302e-05	850	708	689	156	1.22252423524853e-05	1.1762356825315e-05	1.43507490077511e-05	3.34894097255393e-05	741	605	994	184	1.16804886044538e-05	1.92541004115283e-05	1.36993640370273e-05	4.81932759903194e-05	2721	2217	2657	529	3.66869403260542e-05	4.64227382668965e-05	4.33548870490509e-05	0.0001170835082511	0.2386107352277853	2.700583860791378	2.3130575156104536	2.3336349696765697	3.5179206757379613	2.721537720341661	0.6897646095866831	0.2534466468831782	1.2653750313957952	1.205385232737162	0.9621369038073752	1.6483985442344136	0.8619469026548673	0.8105882352941176	1.3414304993252362	0.2090707964601769	0.2203389830508474
1115014.0	711	579	919	215	8.04198217826622e-06	1.45363164955019e-05	9.80250458901967e-06	4.02707769581478e-05	656	539	805	142	9.43501056850627e-06	1.37426665375596e-05	1.09252171118331e-05	3.04839498783755e-05	527	421	579	104	8.30717610600158e-06	1.12154166381035e-05	9.53294588361736e-06	2.72396777336588e-05	1894	1539	2303	461	2.57841688527741e-05	3.9494399671165e-05	3.02606675844701e-05	9.79944045701821e-05	0.299545159194282	3.2383424554874405	4.108213017646259	2.790237444833782	2.857424983443047	3.2519584819743628	0.7422987361770959	0.2282620581694584	1.531730570672082	1.807553930520622	1.4565607995641396	1.3500877428132094	1.2925457102672293	1.2271341463414631	1.0986717267552182	0.3713298791018998	0.2634508348794063
1830149.0	1079	820	1303	230	1.22043583267922e-05	2.06102507003689e-05	1.38826489861764e-05	4.30803660482511e-05	790	635	730	116	1.13622840687804e-05	1.24622938787807e-05	1.28710813840706e-05	2.49023815907856e-05	851	673	1281	197	1.34144342812284e-05	2.48133829247161e-05	1.52391272676354e-05	5.15982357070268e-05	2720	2128	3314	543	3.6981076676801e-05	5.78859275038657e-05	4.19928576378823e-05	0.000119580983346	0.2551691729323308	2.8476505308875297	3.1031805306860547	1.9347544194386863	3.385904901300369	2.807946617141704	0.7693060041569176	0.2739745832276605	1.5652850783595154	1.688761518507963	1.0968123841422646	1.849752468461448	1.2075996292863762	0.9240506329113924	1.5052878965922445	0.2804878048780488	0.1826771653543307
2204279.0	787	617	1297	254	8.90160333937485e-06	2.05153454784179e-05	1.04458468591108e-05	4.75757085924165e-05	675	554	2672	444	9.70828069167947e-06	4.56154099234276e-05	1.12292584043702e-05	9.53160122957656e-05	650	521	1652	259	1.02460426354858e-05	3.19997725149344e-05	1.1797303575688e-05	6.78372743559388e-05	2112	1692	5621	957	2.88559266665402e-05	9.81305279167798e-05	3.3472408839169e-05	0.0002107289952441	0.5656028368794326	6.295602932451862	4.554509484400613	8.488184069098502	5.750235544988308	6.264309699495808	2.016594434144847	0.3219180613479496	3.4007061721073315	2.304679808374687	4.69860847374577	3.1231348193015966	1.6480304955527318	3.958518518518519	2.5415384615384617	0.4116693679092382	0.8014440433212996
3195990.0	1255	965	750	161	1.41950599630438e-05	1.18631527438808e-05	1.63375076483661e-05	3.01562562337758e-05	1067	888	794	135	1.53462748118844e-05	1.35548785476053e-05	1.79992445181963e-05	2.89812199547936e-05	1228	998	1657	254	1.93571390098101e-05	3.20966241266624e-05	2.25982897668649e-05	6.65276744648975e-05	3550	2851	3201	550	4.88984737847383e-05	5.75146554181485e-05	5.69350419334273e-05	0.0001256651506534	0.1929147667485093	2.2071670870171145	1.8458296628122284	1.6101353545975272	2.943925188641698	2.1332967353504846	0.7118474687004095	0.3336842254077974	1.1762055329444534	0.835724031794581	0.8832683314851227	1.6581285132268768	0.5976095617529881	0.7441424554826617	1.3493485342019544	0.1668393782383419	0.152027027027027
1444343.0	1725	1335	1401	296	1.95111381962155e-05	2.21603693255693e-05	2.26016297518847e-05	5.54425580447058e-05	1325	1116	1086	201	1.90569954318153e-05	1.85397960991176e-05	2.26206721647602e-05	4.31498163771371e-05	1301	1032	365	52	2.05078484134878e-05	7.0701676561447e-06	2.33681713821689e-05	1.36198388668294e-05	4351	3483	2852	549	5.90759820415186e-05	4.77703330808317e-05	6.85904732988139e-05	0.0001122122132886	0.1576227390180878	1.6359737422972476	2.453033637544769	1.907539089150428	0.5828371695879476	1.6478032987610485	0.961772175619798	0.5836692864633394	0.8086252895002017	1.1357804502593118	0.9728603947800584	0.3447542381625331	0.8121739130434783	0.819622641509434	0.2805534204458109	0.2217228464419475	0.1801075268817204
4071095.0	434	345	170	41	4.90888926212031e-06	2.68898128861298e-06	5.84087061003763e-06	7.67954351294912e-06	430	358	1588	297	6.18453436655137e-06	2.71097570952107e-05	7.25645218188545e-06	6.37586839005459e-05	336	265	733	129	5.29641588542037e-06	1.41984462793262e-05	6.00054788398717e-06	3.37876771888653e-05	1200	968	2491	467	1.6389839514092e-05	4.39971846631499e-05	1.90978706759102e-05	0.0001052259046023	0.4824380165289256	5.509823916392446	1.3147943218861418	8.786481644529962	5.630765363781162	5.244013776732422	3.7508279691826223	0.715258984601636	2.6844182717787493	0.5477779483360194	4.383475859044775	2.6807649902287243	0.391705069124424	3.693023255813953	2.181547619047619	0.1188405797101449	0.8296089385474861
2221212.0	896	714	1035	230	1.01344810572806e-05	1.63711507865555e-05	1.2088062653817e-05	4.30803660482511e-05	701	582	1351	229	1.00822292812849e-05	2.30637794934696e-05	1.17968021504395e-05	4.91607360714647e-05	708	561	1304	216	1.11603049014215e-05	2.52589003386649e-05	1.27030466525162e-05	5.65747152929837e-05	2305	1857	3690	675	3.1377015239987e-05	6.469383061869e-05	3.65879114567727e-05	0.0001488158174126	0.3634894991922455	4.067349337182597	3.563876799947573	4.167293427874704	4.453633592046792	4.06160127328969	0.4541969957268432	0.1118270763587206	2.0618223283470223	1.6153911279743802	2.287567446644132	2.263280489357208	1.1551339285714286	1.927246790299572	1.84180790960452	0.3221288515406162	0.3934707903780068
1121600.0	1236	948	1747	353	1.39801546727666e-05	2.76332371247463e-05	1.6049696632799e-05	6.61189965870985e-05	806	666	627	106	1.15924062777684e-05	1.07039154273911e-05	1.34994333886472e-05	2.27556245570972e-05	755	614	1446	237	1.19011725996797e-05	2.80094861117404e-05	1.39031562293137e-05	6.20750348353571e-05	2797	2228	3820	696	3.74737335502147e-05	6.63466386638778e-05	4.34522862507599e-05	0.0001509496559795	0.3123877917414722	3.473917462210867	4.119641517209638	1.6856725687638343	4.464816032526256	3.4233767061665765	1.5147600844245834	0.4424754312594418	1.770483813014614	1.976604534896596	0.9233557874794966	2.3535064194005746	1.413430420711974	0.7779156327543424	1.9152317880794705	0.3723628691983122	0.1591591591591591
2078795.0	1180	908	999	231	1.33467496066866e-05	1.58017194548492e-05	1.53724942432295e-05	4.32676719875914e-05	894	736	856	157	1.28580784272021e-05	1.46133199455292e-05	1.49182927538204e-05	3.37040854289081e-05	909	735	567	110	1.4328696547164e-05	1.09829727699563e-05	1.66430290367191e-05	2.88111976029084e-05	2983	2379	2422	498	4.05335245810527e-05	4.13980121703347e-05	4.6933816033769e-05	0.0001057829550194	0.2093316519546027	2.2538750086566344	2.81461624268604	2.259245477018601	1.7311270405971757	2.268329586767272	0.5418017197723123	0.2388549366604459	1.0213277181843223	1.1839376567709554	1.1365088514792203	0.7665018750173824	0.8466101694915255	0.9574944071588368	0.6237623762376238	0.2544052863436123	0.2133152173913043
3745089.0	1278	978	631	145	1.44552084723266e-05	9.98086584185171e-06	1.65575984249762e-05	2.71593612043322e-05	1167	934	1503	277	1.67845386180592e-05	2.5658668081928e-05	1.89316378153101e-05	5.94651698331691e-05	1270	988	1440	206	2.00191909954877e-05	2.78932641776668e-05	2.23718539976578e-05	5.39555155109011e-05	3715	2900	3574	628	5.12589380858735e-05	6.35327981014465e-05	5.78610902379441e-05	0.0001405800465484	0.216551724137931	2.4296128187403307	1.6402959237955574	3.141047299409	2.411758789260377	2.397700670821645	0.7504744471812069	0.3129975548299088	1.239448191357588	0.6904684813753686	1.5287085731579626	1.3933262430012234	0.4937402190923318	1.287917737789203	1.1338582677165354	0.1482617586912065	0.2965738758029979
2451872.0	1185	945	1328	289	1.34033036304437e-05	2.10056891251649e-05	1.59989064535813e-05	5.41314164693243e-05	789	657	564	104	1.13479014307187e-05	9.6284023940169e-06	1.3317008613125e-05	2.23262731503595e-05	761	632	605	98	1.19957514547765e-05	1.17190450190892e-05	1.43107406138864e-05	2.56681578644093e-05	2735	2234	2497	491	3.67469565159389e-05	4.2353136538271e-05	4.36266556805927e-05	0.000102125847484	0.2197851387645479	2.340904795263292	3.383444776452653	1.676523144120755	1.793628894335647	2.284532271636352	0.9534856889930632	0.4173658218056626	1.1525617507915364	1.5672023632631482	0.8484742710183288	0.9769329635804416	1.120675105485232	0.714828897338403	0.7950065703022339	0.3058201058201058	0.1582952815829528
2519262.0	1718	1302	1138	194	1.94319625629555e-05	1.80003570967151e-05	2.20429377804898e-05	3.63373522320031e-05	1268	1015	648	81	1.82371850622957e-05	1.10624197718492e-05	2.05734607950104e-05	1.73887319728762e-05	1231	959	705	103	1.94044284373585e-05	1.36560772536494e-05	2.17151902669574e-05	2.69777577554506e-05	4217	3276	2491	378	5.70735760626097e-05	4.27188541222137e-05	6.43315888424576e-05	8.07038419603298e-05	0.1153846153846153	1.254497882182988	1.6484804609014176	0.8452020856448916	1.2423449863343314	1.2453425109602136	0.4016475767437208	0.3225197672197289	0.7484874274454281	0.9263272836388864	0.6065859250789803	0.7037608604517281	0.6623981373690337	0.5110410094637224	0.5727051177904143	0.1490015360983103	0.0798029556650246
2143962.0	745	565	1856	347	8.42654953981482e-06	2.9357348656857e-05	9.56548375267031e-06	6.49951609510571e-05	634	516	1745	256	9.11859253114783e-06	2.97900038609211e-05	1.04590204632762e-05	5.49569800624234e-05	486	386	2778	406	7.66088726284017e-06	5.38107554760821e-05	8.74042069139264e-06	0.0001063395111525	1865	1467	6379	1009	2.52060293338028e-05	0.0001129581079938	2.87649249073392e-05	0.000226291652166	0.6877982276755283	7.866930050919862	6.794759432100126	5.25450545348762	12.166406504577136	8.071890463388295	3.628621196587276	0.4495379630144421	4.4813923882218285	3.483911002735546	3.266951973033408	7.024089198792423	2.491275167785235	2.7523659305993693	5.716049382716049	0.6141592920353982	0.4961240310077519
2305886.0	597	474	846	149	6.75255043660328e-06	1.33816362950975e-05	8.02484831639952e-06	2.79085849616931e-05	493	406	1012	179	7.09064056444145e-06	1.72764950757892e-05	8.22938431800417e-06	3.84269509030226e-05	395	318	1088	156	6.22644129387216e-06	2.10749107120149e-05	7.20065746078461e-06	4.08595166004882e-05	1485	1198	2946	484	2.00696322949169e-05	5.17330420829016e-05	2.34548900951883e-05	0.0001071950524652	0.4040066777963272	4.570264538872887	3.477771025859682	4.669480658346758	5.674414707686428	4.607222130630956	1.0996444695592955	0.2386784136689107	2.5776776237203007	1.9817158599157136	2.4365210616412227	3.3847441447422093	1.4170854271356783	2.052738336713996	2.7544303797468355	0.3143459915611814	0.4408866995073892
950670.0	1213	953	981	199	1.37200061634837e-05	1.55170037889961e-05	1.61343469314952e-05	3.72738819287042e-05	1000	817	823	159	1.43826380617474e-05	1.40499559756665e-05	1.65601157335207e-05	3.41334368356458e-05	956	750	816	143	1.50695642454222e-05	1.58061830340112e-05	1.69826826905297e-05	3.74545568837809e-05	3169	2520	2620	501	4.31722084706533e-05	4.53731427986738e-05	4.96771453555457e-05	0.0001088618756481	0.1988095238095238	2.191387505641912	2.310219439743382	2.0611834714749904	2.2054558497208	2.1922862536463907	0.1250392221201658	0.0570359924084687	1.0509803506928908	1.1309764444782229	0.9768691887640756	1.048881226861803	0.8087386644682605	0.823	0.8535564853556485	0.2088142707240294	0.1946144430844553
2493077.0	1096	877	791	183	1.23966420075665e-05	1.25116717605463e-05	1.4847662391313e-05	3.42769868992607e-05	1093	900	1437	263	1.57202234014899e-05	2.45319401422026e-05	1.8242477552226e-05	5.64597099860053e-05	990	771	315	67	1.56055110909707e-05	6.10165153886461e-06	1.74581978058646e-05	1.75486385399533e-05	3179	2548	2543	513	4.37223765000271e-05	4.31452634416135e-05	5.05483377494036e-05	0.0001082853354252	0.2013343799058084	2.1422135770721287	2.308578010186662	3.0949584465360034	1.005180416392024	2.136238957704897	1.0554944886525213	0.4940900852152369	0.9868005102967532	1.0092791058183006	1.560533811490081	0.3909933806906848	0.7217153284671532	1.314730100640439	0.3181818181818182	0.2086659064994298	0.2922222222222222
2533317.0	477	374	5018	999	5.39525386643177e-06	7.93724006250584e-05	6.33184234247557e-06	0.0001871186334008	414	334	3355	607	5.95441215756341e-06	5.72753369360402e-05	6.76998611382609e-06	0.0001303081519448	344	269	3499	587	5.42252102554942e-06	6.77767578872611e-05	6.09112219167e-06	0.0001537470272082	1235	977	11872	2193	1.67721870495446e-05	0.0002044244954483	1.91929506479717e-05	0.000471173812554	2.2446264073694984	24.54931611069366	29.5520045004219	19.247920121826617	25.24116613822965	24.680363586826054	5.174882930709488	0.2096761221731656	12.18830286380872	14.71152286621732	9.618974202732668	12.499123114122703	10.519916142557651	8.103864734299517	10.171511627906977	2.671122994652406	1.8173652694610776
2490827.0	611	461	649	135	6.91090170312329e-06	1.02655815077048e-05	7.80475753978941e-06	2.528630181093e-05	516	421	1223	230	7.42144123986164e-06	2.08786101558203e-05	8.53342561054127e-06	4.93754117748335e-05	431	366	925	154	6.79391442445291e-06	1.79175481696818e-05	8.28754915297851e-06	4.03356766440717e-05	1558	1248	2797	519	2.11262573674378e-05	4.9061739833207e-05	2.46257323033092e-05	0.0001149973902298	0.4158653846153846	4.669805909258043	3.239857443619226	5.7861184978094204	4.867021105941221	4.630999015789956	1.2894344338899009	0.2784354800105586	2.3223109981054457	1.4854185385194243	2.8132824179322813	2.637293767668355	1.0621931260229132	2.37015503875969	2.1461716937354987	0.2928416485900217	0.5463182897862233
1337348.0	243	198	757	173	2.74852555459732e-06	1.19738755028237e-05	3.35215182836942e-06	3.24039275058585e-05	237	205	1090	201	3.40868522063413e-06	1.86080826409192e-05	4.15523099800703e-06	4.31498163771371e-05	228	186	888	133	3.59399649367811e-06	1.72008462428945e-05	4.21170530725137e-06	3.48353571016983e-05	708	589	2735	507	9.75120726890955e-06	4.77828043866374e-05	1.17190881336278e-05	0.0001103891009846	0.8607809847198642	9.419598156945304	9.6666049644955	10.384456699960364	8.271081322266689	9.440714328907518	1.0746435716995797	0.1138307477866389	4.900193695911544	4.356472321239874	5.459020542077942	4.785994163642348	3.11522633744856	4.59915611814346	3.8947368421052633	0.8737373737373737	0.9804878048780488
2867282.0	473	382	493	123	5.35001064742605e-06	7.79804573697764e-06	6.46728282038949e-06	2.30386305388473e-05	347	285	1534	259	4.99077540742634e-06	2.61878887808899e-05	5.7767845582049e-06	5.56010071725299e-05	371	287	1197	218	5.84812587348499e-06	2.31862758476855e-05	6.49870657624271e-06	5.70985552494002e-05	1191	954	3224	600	1.61889119283374e-05	5.71722103655531e-05	1.87427739548371e-05	0.0001357381929607	0.6289308176100629	7.24216134110015	3.5623354009218677	9.62490579531108	8.786141454383417	7.324460883538788	3.284976790651595	0.4484940042528386	3.531565964323872	1.4575757415977046	5.247258520574173	3.964736113634373	1.0422832980972516	4.420749279538905	3.2264150943396226	0.3219895287958115	0.9087719298245616
2884979.0	2502	1845	1589	273	2.82996334880761e-05	2.51340662800354e-05	3.12359602188969e-05	5.11345214398807e-05	1629	1352	598	136	2.34293174025865e-05	1.020883799933e-05	2.74042551673439e-05	2.91958956581624e-05	1892	1495	1098	196	2.98238656405218e-05	2.12686139354709e-05	3.38521474964559e-05	5.13363157288185e-05	6023	4692	3285	605	8.15528165311844e-05	5.66115182148363e-05	9.24923628826967e-05	0.0001316667328268	0.1289428815004262	1.423541671151662	1.637040164014094	1.0653781859743263	1.5164862357459916	1.4063015285781375	0.3013384418794493	0.2142772625612674	0.6941699946462183	0.8881410528028747	0.4357292115647803	0.7131407508278589	0.635091926458833	0.3670963781461019	0.580338266384778	0.1479674796747967	0.1005917159763313
4305577.0	319	239	2057	406	3.60814671570594e-06	3.25366735922171e-05	4.04628427767824e-06	7.60462113721303e-05	255	210	1466	244	3.66757270574558e-06	2.50270175702638e-05	4.2565780955194e-06	5.23808716219973e-05	318	267	585	94	5.01267932012999e-06	1.13316385721771e-05	6.04583503782859e-06	2.46204779515762e-05	892	716	4108	744	1.22883987415815e-05	6.8895329734658e-05	1.43486974110262e-05	0.0001530475609457	1.0391061452513966	10.666303467246523	18.794085178752116	12.305864111158904	4.072303957604976	11.724084415838666	7.378113667547098	0.6293125676901155	5.6065343567937695	9.01755836329711	6.823864058933785	2.2605951525108225	6.448275862068965	5.749019607843137	1.8396226415094337	1.698744769874477	1.161904761904762
2478491.0	1569	1186	801	144	1.77466526549926e-05	1.26698471304647e-05	2.0079050850738e-05	2.6972055264992e-05	1157	962	1133	187	1.66407122374417e-05	1.93421629652857e-05	1.94991815613793e-05	4.01443565299733e-05	944	730	613	112	1.48804065352286e-05	1.1874007597854e-05	1.65298111521156e-05	2.93350375593249e-05	3670	2878	2547	443	4.92677714276629e-05	4.38860176936044e-05	5.6108043564233e-05	9.64514493542902e-05	0.1539263377345378	1.7190306991166373	1.3432933391869293	2.0587713593828205	1.774674694669479	1.7255797977464098	0.3602567570827411	0.2087743247534729	0.8907652289091211	0.7139288392450922	1.16233984995941	0.7979625805076559	0.5105162523900574	0.979256698357822	0.649364406779661	0.1214165261382799	0.1943866943866944
2235930.0	2238	1621	1132	237	2.53135810336987e-05	1.79054518747641e-05	2.74436268373072e-05	4.43915076236327e-05	1748	1381	784	134	2.51408513319344e-05	1.33841621931015e-05	2.79920683329156e-05	2.87665442514247e-05	1574	1215	1417	236	2.48111863203918e-05	2.74477467637179e-05	2.75119459586582e-05	6.18131148571488e-05	5560	4217	3333	607	7.5265618686025e-05	5.87373608315835e-05	8.2947641128881e-05	0.0001349711667322	0.1439411904197296	1.627185112141848	1.6175525154454564	1.0276676917653278	2.2467736360791952	1.6306646144299932	0.6096587334076228	0.3738713209403467	0.7804009567317834	0.70734566756586	0.5323671031020607	1.1062649890770908	0.5058087578194816	0.448512585812357	0.9002541296060991	0.1462060456508328	0.0970311368573497
2662203.0	1577	1211	1136	251	1.7837139093004e-05	1.79687220227314e-05	2.0502302344219e-05	4.70137907743958e-05	1104	933	449	90	1.58784324201691e-05	7.66516431722267e-06	1.89113683958076e-05	1.93208133031957e-05	1325	1049	978	158	2.0886163833875e-05	1.89441752539987e-05	2.37531121898209e-05	4.13833565569047e-05	4006	3193	2563	499	5.4601735347048e-05	4.45780615939528e-05	6.31667829298476e-05	0.0001077179606344	0.1562793611024115	1.7052943911047438	2.2930981108886144	1.0216507287478398	1.7422288172679543	1.6856592189681363	0.6376085797548597	0.3782547341598304	0.8164220662697834	1.007376907756413	0.482740620383044	0.9070203319612664	0.7203551046290425	0.4067028985507246	0.7381132075471698	0.2072667217175887	0.0964630225080385
2610676.0	1133	863	1155	219	1.28151417833694e-05	1.82692552255764e-05	1.46106415549637e-05	4.10200007155087e-05	971	770	1624	294	1.39655415579567e-05	2.77243359714245e-05	1.56074530169045e-05	6.31146567904394e-05	653	506	1519	230	1.02933320630342e-05	2.94235196429693e-05	1.14576499218774e-05	6.02415949878993e-05	2757	2139	4298	743	3.70740154043603e-05	7.54171108399703e-05	4.16757444937455e-05	0.0001643762524938	0.3473585787751285	3.944170751849888	2.807542746237101	4.043879339061898	5.257761879499665	4.036394654932888	1.2251267141091446	0.3035200516411135	2.0342309840843527	1.4255991493816298	1.9851959092577325	2.858502908755479	1.019417475728155	1.6725025746652935	2.326186830015314	0.253765932792584	0.3818181818181818
3247680.0	2364	1781	846	180	2.67387424323788e-05	1.33816362950975e-05	3.01524363955855e-05	3.371506908124e-05	1998	1608	1618	292	2.87365108473712e-05	2.76219061587222e-05	3.25932265599771e-05	6.26853053837017e-05	1818	1438	389	72	2.8657393094328e-05	7.53505539243915e-06	3.25614636119757e-05	1.88582384309946e-05	6180	4827	2853	544	8.41326463740781e-05	4.85385978462589e-05	9.53071265675383e-05	0.0001152586128959	0.1126993992127615	1.2093388715714068	1.1181540569032125	1.923261732567349	0.5791581931243034	1.2068579941982882	0.6764280246667543	0.5604868409693082	0.5769294077645228	0.5004587006639941	0.9612129428458096	0.2629358283789785	0.3578680203045685	0.8098098098098098	0.2139713971397139	0.1010668163952835	0.181592039800995
2281455.0	1031	765	1592	333	1.16614396987236e-05	2.5181518891011e-05	1.29514957005182e-05	6.2372877800294e-05	807	653	1421	237	1.16067889158301e-05	2.42587939749965e-05	1.32359309351151e-05	5.08781416984154e-05	893	696	1242	196	1.40764862669059e-05	2.40579403532376e-05	1.57599295368116e-05	5.13363157288185e-05	2731	2114	4255	766	3.73447148814596e-05	7.3498253219245e-05	4.19473561724449e-05	0.0001645873352275	0.3623462630085147	3.923664093414711	4.815882214885685	3.843941310046807	3.257395003506112	3.972406176146201	0.7871454842498117	0.198153323035424	1.968103209585205	2.159383364454325	2.090052136806828	1.70908704751116	1.5441319107662463	1.7608426270136308	1.390817469204927	0.4352941176470588	0.3629402756508422
3409782.0	331	250	935	205	3.74387637272309e-06	1.47893970873714e-05	4.23251493480987e-06	3.83977175647456e-05	312	264	699	123	4.48738307526518e-06	1.19330731798188e-05	5.35112674865296e-06	2.64051115143675e-05	246	201	899	169	3.87773305896848e-06	1.74139197886961e-05	4.55135896106197e-06	4.42644763171956e-05	889	715	2533	497	1.21089925069568e-05	4.41363900558863e-05	1.41350006445248e-05	0.0001090673053963	0.6951048951048951	7.716116053984567	9.07208082101439	4.934495622069588	9.72555157610934	7.910709339731106	2.598103553909762	0.3284286455654398	3.6449266964637457	3.950289917456437	2.659249941373374	4.490747435133762	2.824773413897281	2.2403846153846154	3.654471544715447	0.82	0.4659090909090909
2606335.0	1489	1141	1336	273	1.68417882748782e-05	2.11322294210997e-05	1.93171981624723e-05	5.11345214398807e-05	1260	1008	1112	197	1.81221239578017e-05	1.89836586208276e-05	2.04315748584931e-05	4.22911135636618e-05	1195	951	841	138	1.88369553067778e-05	1.62904410926512e-05	2.15340416515917e-05	3.61449569927396e-05	3944	3100	3289	608	5.38008675394577e-05	5.64063291345785e-05	6.12828146725571e-05	0.0001295705919962	0.1961290322580645	2.114305498017908	2.6470982494355835	2.069890052850332	1.6785031615311254	2.131830487939014	0.487259247426247	0.2285637859965656	1.048427873271931	1.254749737747343	1.047540490564573	0.8648128546968348	0.8972464741437206	0.8825396825396825	0.703765690376569	0.2392638036809816	0.1954365079365079
2214883.0	1686	1291	1941	395	1.90700168109098e-05	3.07018393011635e-05	2.18567071233582e-05	7.39858460393878e-05	1246	1019	1934	357	1.79207670249372e-05	3.30165429610438e-05	2.06545384730203e-05	7.66392261026764e-05	1168	957	1727	280	1.84113504588422e-05	3.34525466908545e-05	2.16699031131159e-05	7.33375938983122e-05	4100	3267	5602	1032	5.54021342946892e-05	9.71709289530618e-05	6.41811487094944e-05	0.0002239626660403	0.3158861340679522	3.4895396941870085	3.3850408307992264	3.710527165871332	3.384306497149218	3.493291497939925	0.1881319653266841	0.053855215185343	1.753920317152412	1.6099534471096653	1.8423621553196048	1.816952361296705	1.1512455516014235	1.552166934189406	1.4785958904109588	0.3059643687064291	0.3503434739941118
2696848.0	443	346	2447	423	5.01068650488317e-06	3.87055130190351e-05	5.85780066977687e-06	7.9230412340914e-05	372	298	1439	234	5.35034135897002e-06	2.45660834131034e-05	6.04028701173705e-06	5.02341145883089e-05	377	303	400	101	5.94270472858178e-06	7.74812893824077e-06	6.86100380697401e-06	2.6453917799034e-05	1192	947	4286	758	1.6303732592435e-05	7.10197253703792e-05	1.87590914884879e-05	0.0001559184447282	0.8004223864836325	8.311620252179281	13.525624514623845	8.316511200659438	3.855692044966418	8.5659425867499	4.839789303700007	0.5650037056267879	4.356040861669471	7.724592824020141	4.591498329712659	1.3038051345502155	5.523702031602709	3.868279569892473	1.0610079575596818	1.222543352601156	0.785234899328859
2389386.0	650	477	1738	327	7.35202308842904e-06	2.74908792918198e-05	8.07563849561724e-06	6.12490421642527e-05	670	528	1608	263	9.63636750137074e-06	2.74511898042184e-05	1.07022534973059e-05	5.64597099860053e-05	545	436	1690	257	8.59091267129196e-06	3.27358447640672e-05	9.87259953742795e-06	6.73134343995223e-05	1865	1441	5036	847	2.55793032610917e-05	8.76779138601054e-05	2.86504915303511e-05	0.0001850221865497	0.5877862595419847	6.457906188230504	7.584420996246106	5.275497352050016	6.818207721718152	6.559375356671425	1.1760219996151002	0.1792887181580467	3.42768968197312	3.739226463405187	2.8487072333338843	3.810520024660449	2.6738461538461538	2.4	3.1009174311926606	0.6855345911949685	0.4981060606060606
1916938.0	1859	1442	1306	283	2.1026786032907e-05	2.06577033113444e-05	2.44131461439834e-05	5.30075808332829e-05	1496	1208	457	119	2.15164265403741e-05	7.80173740082575e-06	2.44854587589878e-05	2.55464087008921e-05	1473	1159	692	138	2.32191089262625e-05	1.34042630631565e-05	2.62439056510986e-05	3.61449569927396e-05	4828	3809	2455	540	6.57623214995436e-05	4.18637037753267e-05	7.51425105540697e-05	0.0001146989465269	0.1417694933053294	1.526418876361164	2.171272007329812	1.043329796363928	1.3772704975117351	1.530624100401825	0.5793974486129363	0.3785367344345556	0.636591026909189	0.9824470215759564	0.3625944757223661	0.5772944649049518	0.7025282409897795	0.3054812834224599	0.4697895451459606	0.19625520110957	0.0985099337748344
2596857.0	2117	1598	920	222	2.39449736587758e-05	1.45521340324938e-05	2.70542354633047e-05	4.15819185335294e-05	1583	1259	1569	281	2.27677160517461e-05	2.67853960216534e-05	2.55191991536139e-05	6.03238726466444e-05	1659	1291	1845	330	2.61510534342631e-05	3.57382447276355e-05	2.92328578046319e-05	8.64335928087251e-05	5359	4148	4334	833	7.28637431447849e-05	7.70757747817827e-05	8.18062924215505e-05	0.0001883393839888	0.2008196721311475	2.3022603569207245	1.5369836856018158	2.363862293778198	2.956727439594696	2.2858578063249038	0.7130789625263022	0.3119524585270497	1.0578069620802797	0.6077323049031822	1.176463900058134	1.36660822545723	0.4345772319319792	0.9911560328490208	1.1121157323688968	0.1389236545682102	0.2231930103256552
5156515.0	1489	1137	1363	259	1.68417882748782e-05	2.15593029198794e-05	1.92494779235153e-05	4.85122382891176e-05	1101	887	932	157	1.58352845059839e-05	1.59107642397584e-05	1.79789750986938e-05	3.37040854289081e-05	834	664	400	69	1.31464608584541e-05	7.74812893824077e-06	1.5035335075349e-05	1.80724784963698e-05	3424	2688	2695	485	4.58235336393162e-05	4.52181960978786e-05	5.22637880975581e-05	0.0001002888022143	0.1804315476190476	1.9188965412743544	2.5201846243245227	1.874638862554337	1.2020003814880262	1.865607956122296	0.6591385229743784	0.3533103087448294	0.9867898109691342	1.2801077040042126	1.0047665536887562	0.5893699469129882	0.9153794492948288	0.846503178928247	0.4796163069544364	0.227792436235708	0.1770011273957158
2652682.0	1016	788	1070	219	1.14917776274522e-05	1.69247645812699e-05	1.33408870745207e-05	4.10200007155087e-05	798	654	1467	285	1.14773451732744e-05	2.50440892057142e-05	1.32562003546175e-05	6.11825754601198e-05	643	512	883	126	1.01357006378729e-05	1.71039946311665e-05	1.15935113834016e-05	3.30019172542405e-05	2457	1954	3420	630	3.31048234385995e-05	5.90728484181506e-05	3.81905988125399e-05	0.0001352044934298	0.3224155578300921	3.540255917260075	3.074758109140387	4.615393085757656	2.846585142572876	3.5122454458236394	0.962141757895918	0.2739392143108868	1.784418168781802	1.4727716746658133	2.182045484179623	1.6874999807369984	1.0531496062992125	1.8383458646616544	1.3732503888024885	0.2779187817258883	0.4357798165137614
2345506.0	429	326	1278	278	4.85233523836316e-06	2.02148122755729e-05	5.51919947499208e-06	5.20710511365818e-05	345	289	894	154	4.96201013130284e-06	1.52620420926438e-05	5.85786223621479e-06	3.30600583188016e-05	387	319	438	88	6.1003361537431e-06	8.48420118737364e-06	7.22330103770531e-06	2.30489580823267e-05	1161	934	2610	520	1.59146815234091e-05	4.39610555555903e-05	1.86003627489122e-05	0.0001081800675377	0.556745182012848	5.816019235647793	9.43452965824478	5.643707036061029	3.1909175544549737	6.089718082920261	3.145610817645437	0.5165445714913935	2.762295650775509	4.165996635136028	3.075778099759049	1.3907760119362975	2.979020979020979	2.591304347826087	1.131782945736434	0.852760736196319	0.532871972318339
2361692.0	878	692	743	167	9.93088657175491e-06	1.17524299849379e-05	1.17156013395537e-05	3.12800918698171e-05	836	686	1239	264	1.20238854196208e-05	2.11517563230265e-05	1.39048217786967e-05	5.66743856893741e-05	685	558	458	73	1.07977526235504e-05	8.87160763428568e-06	1.26351159217541e-05	1.91201584092028e-05	2399	1936	2440	504	3.27525246149262e-05	4.17757939422501e-05	3.82555390400046e-05	0.0001070746359683	0.2603305785123967	2.7989315705715154	2.669951884092421	4.075880050199838	1.5132554800137044	2.753029138101988	1.2833306450524524	0.4661522202184954	1.2754984366369044	1.1834220338759849	1.7591448674744246	0.8216161217600311	0.8462414578587699	1.4820574162679423	0.6686131386861314	0.2413294797687861	0.3848396501457726
2240685.0	154	124	854	178	1.74186393172011e-06	1.35081765910323e-05	2.0993274076657e-06	3.33404572025596e-05	163	139	827	172	2.34437000406482e-06	1.4118242517468e-05	2.81744931084379e-06	3.69242209794407e-05	139	116	986	151	2.19107680974235e-06	1.90991378327635e-05	2.62665492280193e-06	3.95499167094469e-05	456	379	2667	501	6.27731074552729e-06	4.67255569412638e-05	7.54343164131142e-06	0.0001098145948914	1.3218997361477574	14.557644333913368	15.881494749612102	13.105549348244484	15.057142210084391	14.681395435980326	1.4256077463772128	0.0971030139875815	7.44356283055713	7.755012515640544	6.022190393576475	8.716781514843097	5.545454545454546	5.07361963190184	7.093525179856115	1.435483870967742	1.237410071942446
1166880.0	1430	1071	656	133	1.61744507945439e-05	1.03763042666477e-05	1.81320939807255e-05	2.49116899322496e-05	1083	884	1070	220	1.55763970208724e-05	1.82666499319115e-05	1.79181668401864e-05	4.72286547411451e-05	1073	841	1500	237	1.69138519198097e-05	2.90554835184029e-05	1.9043248190314e-05	6.20750348353571e-05	3586	2796	3226	590	4.8664699735226e-05	5.76984377169621e-05	5.50935090112259e-05	0.0001342153795087	0.2110157367668097	2.4361377940430726	1.3739003315739948	2.635797242116414	3.2596873293354665	2.423128301008625	0.9607128650723312	0.3964762677537278	1.185632255636769	0.641524364471647	1.1727134270803548	1.7178513597114315	0.4587412587412587	0.9879963065558632	1.3979496738117427	0.1241830065359477	0.248868778280543
2370916.0	766	567	451	86	8.66407643959483e-06	7.13370918332032e-06	9.59934387214879e-06	1.61083107832591e-05	598	490	674	129	8.60081756092493e-06	1.15062822935592e-05	9.93201555621193e-06	2.76931657345805e-05	464	380	1502	219	7.31409812748527e-06	2.90942241630941e-05	8.6045592298684e-06	5.73604752276085e-05	1828	1437	2627	434	2.4578992128005e-05	4.77342156399736e-05	2.81359186582291e-05	0.0001011619517454	0.302018093249826	3.5954735643867983	1.6780637299592116	2.788272488886704	6.666288614586686	3.7108749444775335	2.618967992015341	0.7057548505946956	1.9420737592240744	0.8233663718292314	1.3378126221202875	3.977827977691798	0.5887728459530026	1.1270903010033444	3.237068965517241	0.1516754850088183	0.2632653061224489
2273999.0	995	735	1021	172	1.12542507276721e-05	1.61497052686697e-05	1.2443593908341e-05	3.22166215665182e-05	707	573	1204	184	1.01685251096554e-05	2.0554249082263e-05	1.16143773749172e-05	3.95003294198668e-05	769	628	823	113	1.21218565949055e-05	1.59417752904304e-05	1.42201663062036e-05	2.95969575375331e-05	2471	1936	3048	469	3.35446324322331e-05	5.26457296413631e-05	3.82781375894618e-05	0.0001013139085239	0.2422520661157025	2.6467825997833376	2.589012611937074	3.400985532394792	2.081336947840147	2.6904450307240046	0.6656459256729473	0.2474110855533147	1.569423357007058	1.434987158137555	2.021359918042191	1.3151265373928211	1.0261306532663317	1.702970297029703	1.070221066319896	0.2340136054421768	0.3211169284467713
3202869.0	1459	1127	1079	225	1.65024641323353e-05	1.70671224141965e-05	1.90801773261229e-05	4.214383635155e-05	1069	890	1418	285	1.53750400880079e-05	2.42075790686453e-05	1.80397833572013e-05	6.11825754601198e-05	982	810	863	153	1.54794059508417e-05	1.67165881842545e-05	1.83412973057721e-05	4.00737566658634e-05	3510	2827	3360	663	4.73569101711849e-05	5.79912896670963e-05	5.54612579890963e-05	0.0001434001684775	0.23452423063318	2.5855917026925805	2.2087759265135536	3.391536042792683	2.1848921588143053	2.5950680427068478	0.689864888916972	0.265836917400205	1.224558136446623	1.0342166040982206	1.574472582190308	1.0799244000281245	0.7395476353666895	1.3264733395696913	0.8788187372708758	0.1996450754214729	0.3202247191011236
2753542.0	1862	1450	603	137	2.10607184471613e-05	9.53797480608016e-06	2.45485866218973e-05	2.56609136896105e-05	1687	1369	993	178	2.42635104101678e-05	1.69521340022319e-05	2.7748835298886e-05	3.82122751996538e-05	1538	1205	1271	211	2.42437131898111e-05	2.461967970126e-05	2.72855101894511e-05	5.52651154019424e-05	5087	4024	2867	526	6.95679420471402e-05	5.11097885095721e-05	7.95829321102343e-05	0.0001191383042912	0.1307157057654075	1.4970333604468802	1.045311246828402	1.377076723691818	2.0254382277707434	1.4826087327636543	0.4985127665334568	0.3362402739960967	0.7346744348846685	0.452879840258524	0.6986678232317112	1.0155077940621284	0.3238453276047261	0.5886188500296384	0.8263979193758128	0.0944827586206896	0.1300219138056975
984862.0	628	488	1372	270	7.10318538389759e-06	2.17016607528059e-05	8.26186915274887e-06	5.057260362186e-05	477	390	537	79	6.8605183554535e-06	9.16746823685651e-06	7.90507360596459e-06	1.69593805661385e-05	418	332	768	124	6.58899357174319e-06	1.48764075614223e-05	7.5176675376745e-06	3.2478077297824e-05	1523	1210	2677	473	2.05526973110943e-05	4.57455365510847e-05	2.3684610296388e-05	0.0001000100614858	0.3909090909090909	4.222575766891632	6.121206071756002	2.145379209795364	4.320233255203342	4.195606178918236	1.9908412142055611	0.4745062165769965	2.2257680273621	3.0552012343647967	1.336264661338482	2.2577662884995933	2.1847133757961785	1.1257861635220126	1.8373205741626797	0.5532786885245902	0.2025641025641025
3093721.0	1747	1334	959	190	1.9759975900747e-05	1.51690179751756e-05	2.25846996921455e-05	3.55881284746422e-05	1406	1128	965	152	2.02219891148168e-05	1.64741282096211e-05	2.28639051987899e-05	3.26307069120639e-05	1161	912	1606	215	1.83010084612293e-05	3.11087376870367e-05	2.06509421516842e-05	5.63127953147754e-05	4314	3374	3530	557	5.82829734767931e-05	6.27518838718334e-05	6.60995470426195e-05	0.0001245316307014	0.1650859513930053	1.884001271916505	1.575762749106601	1.4271711953122914	2.7268874660124296	1.909940470143774	0.7113871365219276	0.372465606987414	1.076676087859857	0.7676637892358034	0.8146640825531047	1.6998373479221425	0.5489410417859187	0.686344238975818	1.3832902670111973	0.1424287856071964	0.1347517730496454
3231064.0	1647	1267	812	171	1.8628895425604e-05	1.28438400373749e-05	2.14503856896164e-05	3.2029315627178e-05	1257	1043	1327	246	1.80789760436164e-05	2.26540602426603e-05	2.11410045410797e-05	5.2810223028735e-05	1320	1053	871	127	2.08073481212943e-05	1.68715507630193e-05	2.38436864975037e-05	3.32638372324487e-05	4224	3363	3010	544	5.75152195905148e-05	5.23694510430545e-05	6.64350767281999e-05	0.0001181033758883	0.1617603330359797	1.7777261908116124	1.4931813390508215	2.497999701296971	1.395079457865345	1.7954201660710458	0.6104256689079678	0.3399904270005915	0.9105320542267578	0.6894579492739016	1.2530610244743003	0.8108457966228242	0.4930176077717061	1.0556881463802703	0.6598484848484848	0.1349644830307813	0.2358581016299137
1373984.0	230	182	496	99	2.60148509282874e-06	7.84549834795317e-06	3.08127087254159e-06	1.8543287994682e-05	297	249	922	165	4.27164350433897e-06	1.57400478852546e-05	5.04708545611586e-06	3.54214910558588e-05	268	214	878	156	4.22452219432339e-06	1.70071430194385e-05	4.84572546103115e-06	4.08595166004882e-05	795	645	2296	420	1.10976507914911e-05	4.05926892526462e-05	1.29740817896886e-05	9.4824295651029e-05	0.6511627906976745	7.308748101649276	6.018064870546921	7.01820711455092	8.432074191795726	7.156115392297856	1.2128991180524349	0.1694912744640592	3.657773164368249	3.0157767844144443	3.684775630097987	4.025814574318364	2.1565217391304348	3.104377104377104	3.276119402985074	0.5439560439560439	0.6626506024096386
2086370.0	2049	1554	611	133	2.31758389356786e-05	9.66451510201489e-06	2.63093128347782e-05	2.49116899322496e-05	1398	1146	1164	218	2.01069280103228e-05	1.98713836642476e-05	2.32287547498344e-05	4.67993033344074e-05	1410	1109	862	138	2.22260309477462e-05	1.66972178619089e-05	2.51117268050633e-05	3.61449569927396e-05	4857	3809	2637	489	6.55087978937476e-05	4.62331166281714e-05	7.46497943896759e-05	0.0001078559502593	0.1283801522709372	1.4448258182237743	0.9468772555442388	2.0147142556034363	1.4393656506908024	1.4669857206128258	0.53445403532084	0.3643212253610584	0.7057543126216342	0.4170082096634103	0.9882854135671908	0.7512460457363872	0.2981942410932162	0.8326180257510729	0.6113475177304964	0.0855855855855855	0.1902268760907504
2627785.0	732	564	810	134	8.27950907804624e-06	1.28122049633913e-05	9.54855369293108e-06	2.50989958715898e-05	568	458	1248	205	8.16933841907251e-06	2.13054010420799e-05	9.28339413213278e-06	4.40085191906125e-05	503	403	404	63	7.92886068561442e-06	7.82561022762318e-06	9.12536149904465e-06	1.65009586271202e-05	1803	1425	2462	402	2.43777081827332e-05	4.19432162330944e-05	2.79573093241085e-05	8.56084736893225e-05	0.2821052631578947	3.062114193353347	2.62856519204274	4.740563479717512	1.8082525967708472	3.059127089510366	1.5128282913883695	0.4945294023827262	1.7205561703623518	1.5474594982163683	2.60797141079862	0.9869778947965916	1.1065573770491803	2.197183098591549	0.8031809145129225	0.2375886524822695	0.4475982532751091
3845945.0	780	625	1640	332	8.82242770611484e-06	2.59407606666193e-05	1.05812873370247e-05	6.21855718609538e-05	528	434	423	74	7.59403289660261e-06	7.22130179551267e-06	8.79692806407342e-06	1.58860020492943e-05	631	506	642	102	9.94654292767932e-06	1.24357469458764e-05	1.14576499218774e-05	2.67158377772423e-05	1939	1565	2705	508	2.63630035303968e-05	4.55978094080084e-05	3.08358653229755e-05	0.0001047874116874	0.3246006389776358	3.39823159135813	5.87693820990589	1.805857901029406	2.331703094386808	3.338166401774035	2.214305763025533	0.6633299531889011	1.729613598671854	2.9403200038283925	0.950917897490714	1.2502582089371073	2.102564102564102	0.8011363636363636	1.01743264659271	0.5312	0.1705069124423963
2621819.0	289	228	950	230	3.26882257316306e-06	1.5026660142249e-05	3.86005362054661e-06	4.30803660482511e-05	202	173	998	162	2.90529288847297e-06	1.70374921794838e-05	3.50660957392788e-06	3.47774639457523e-05	214	174	436	91	3.37331249845226e-06	8.44546054268244e-06	3.9399823842029e-06	2.38347180169515e-05	705	575	2384	483	9.54742796008829e-06	4.05096128644152e-05	1.13066455786774e-05	0.0001016925480109	0.84	8.994051091747012	11.160561557730542	9.91768921305853	6.049447863654222	9.042566211481098	2.665567669251907	0.2947800001583078	4.242987015326019	4.596964137979666	5.864294180831714	2.503610485704298	3.28719723183391	4.9405940594059405	2.037383177570093	1.0087719298245614	0.9364161849710982
2818367.0	886	662	1746	355	1.00213730097663e-05	2.76174195877545e-05	1.12076995473765e-05	6.64936084657789e-05	771	642	1248	210	1.10890139456072e-05	2.13054010420799e-05	1.30129673205879e-05	4.50818977074567e-05	613	481	160	28	9.66280636238894e-06	3.09925157529631e-06	1.08915604988597e-05	7.33375938983122e-06	2270	1785	3154	593	3.07731933177625e-05	5.20220722051307e-05	3.51122273668242e-05	0.000118909265563	0.3322128851540616	3.3865486322109963	5.932850732186494	3.464382611345864	0.6733433093080677	3.356858884280142	2.631401831104458	0.7838881292946416	1.6904996393436753	2.755851873873972	1.9213070834417891	0.3207403169497107	1.9706546275395036	1.6186770428015564	0.2610114192495921	0.5362537764350453	0.3271028037383177
4914745.0	1084	832	674	124	1.22609123505493e-05	1.06610199325009e-05	1.40858097030473e-05	2.32259364781876e-05	915	738	1317	232	1.31601138264988e-05	2.24833438881565e-05	1.49588315928253e-05	4.98047631815712e-05	880	699	544	106	1.38715654141962e-05	1.05374553560074e-05	1.58278602675737e-05	2.77635176900753e-05	2879	2269	2535	462	3.92925915912444e-05	4.36818191766648e-05	4.48725015634463e-05	0.0001007942173498	0.2036139268400176	2.2462357532549118	1.6488889859958098	3.329455437245449	1.7540916599418055	2.244145361061021	0.9413768489568528	0.4194812267026118	1.1117062379361726	0.8695127758598874	1.7084460046906838	0.7596442824847539	0.6217712177121771	1.439344262295082	0.6181818181818182	0.1490384615384615	0.3143631436314363
2267960.0	625	493	1673	321	7.0692529696433e-06	2.64627393873501e-05	8.34651945144507e-06	6.01252065282114e-05	491	394	996	154	7.06187528831796e-06	1.7003348908583e-05	7.98615128397449e-06	3.30600583188016e-05	432	349	566	100	6.80967756696904e-06	1.09636024476107e-05	7.9026083453265e-06	2.61919978208258e-05	1548	1236	3235	575	2.09408058249303e-05	5.44296907435438e-05	2.42352790807461e-05	0.0001193772626678	0.465210355987055	4.925763894447585	7.203626239414281	4.139673435080297	3.3143484627218567	4.885882712405478	2.049205119123759	0.419413489791872	2.5992166298941823	3.743357254434956	2.407766806178329	1.6100031667858477	2.6768	2.028513238289205	1.3101851851851851	0.6511156186612576	0.3908629441624365
1336092.0	1084	858	1340	265	1.22609123505493e-05	2.1195499569067e-05	1.45259912562675e-05	4.96360739251589e-05	899	721	674	124	1.29299916175109e-05	1.15062822935592e-05	1.46142514612833e-05	2.66197872177363e-05	701	560	391	58	1.10499629038086e-05	7.57379603713035e-06	1.26804030755955e-05	1.5191358736079e-05	2684	2139	2405	447	3.62408668718688e-05	4.02755778997566e-05	4.18206457931463e-05	9.14472198789742e-05	0.2089761570827489	2.186652504872626	3.417052444096889	1.8214950856880063	1.1980185996860024	2.145522043156966	1.144453101937857	0.5334147489129893	1.1113304227007788	1.7287049253000673	0.8898909321778994	0.6854137070921643	1.236162361623616	0.7497219132369299	0.557774607703281	0.3088578088578088	0.1719833564493758
3847985.0	2706	2056	2118	489	3.06070376573676e-05	3.35015433487194e-05	3.48082028238764e-05	9.15926043373687e-05	2343	1866	2457	449	3.36985209786741e-05	4.19450083015949e-05	3.78227367916152e-05	9.63893908126098e-05	2179	1677	1671	303	3.43478875426517e-05	3.23678086395008e-05	3.79732784960245e-05	7.93617533971021e-05	7228	5599	6246	1241	9.86534461786934e-05	0.0001078143602898	0.0001106042181115	0.000267343748547	0.2216467226290409	2.417120731123392	2.631351144464761	2.548450984487671	2.089936832960332	2.423246320637588	0.2916153632146515	0.120340784480351	1.0928595448608374	1.0945699392327517	1.2447136278811624	0.9423522363437308	0.7827050997782705	1.0486555697823303	0.7668655346489215	0.23784046692607	0.2406216505894962
2348168.0	1297	997	1454	300	1.46701137626038e-05	2.29986987861369e-05	1.68792695600218e-05	5.61917818020667e-05	1012	834	326	52	1.45552297184883e-05	5.56535315682537e-06	1.69046958650627e-05	1.11631365751798e-05	903	725	580	85	1.42341176920672e-05	1.12347869604491e-05	1.64165932675121e-05	2.22631981477019e-05	3212	2556	2360	437	4.34594611731594e-05	3.97988389034114e-05	5.02005586925966e-05	8.96181165249484e-05	0.1709702660406885	1.7852015766144245	3.329041082154157	0.660357137702246	1.3561399606433595	1.7818460601665873	1.3843365780121224	0.7769114341351682	0.9157692670150084	1.567724637880031	0.3823610663977473	0.7892857993376257	1.1210485736314573	0.3221343873517787	0.6423034330011074	0.3009027081243731	0.0623501199040767
3171060.0	3071	2279	503	111	3.47354813916393e-05	7.95622110689605e-06	3.85836061457268e-05	2.07909592667647e-05	2476	1967	1007	201	3.56114118408865e-05	1.71911368985373e-05	3.9869948161365e-05	4.31498163771371e-05	2062	1617	1138	188	3.25035998682643e-05	2.2043426829295e-05	3.66146638807821e-05	4.92409559031525e-05	7609	5863	2648	500	0.0001028504931007	4.71907848347283e-05	0.0001150682181878	0.000113181731547	0.0852805730854511	0.9836054935888456	0.5388547454128347	1.0822641705601808	1.3448424943482151	0.98865380344041	0.4110671946077722	0.415784770338517	0.4588289604846544	0.2290517012616121	0.4827423572911999	0.6781841678655923	0.1637902963204168	0.4067043618739903	0.5518913676042677	0.0487055726195699	0.1021860701576004
3730375.0	2029	1581	1102	258	2.294962284065e-05	1.74309257650088e-05	2.67664244477376e-05	4.83249323497774e-05	1644	1331	1034	205	2.36450569735127e-05	1.76520710556976e-05	2.6978597357792e-05	4.40085191906125e-05	1356	1123	197	43	2.1374821251875e-05	3.81595350208358e-06	2.54287368819532e-05	1.12625590629551e-05	5029	4035	2333	506	6.79695010660377e-05	3.88989503227901e-05	7.91737586874828e-05	0.0001035960106033	0.1254027261462205	1.3084639698895375	1.8054309959902768	1.6312382221717652	0.4429067442570515	1.293191987473031	0.7415015352214656	0.5733885938084109	0.5723000715423336	0.759529944611286	0.7465438157104688	0.1785256333663536	0.5431246919664859	0.6289537712895377	0.1452802359882005	0.1631878557874762	0.1540195341848234
3301287.0	1831	1375	1208	226	2.0710083499867e-05	1.9107584686144e-05	2.32788321414543e-05	4.23311422908902e-05	1339	1069	819	131	1.92583523646797e-05	1.3981669433865e-05	2.1668009448144e-05	2.81225171413182e-05	1289	1006	842	133	2.03186907032942e-05	1.63098114149968e-05	2.27794383822306e-05	3.48353571016983e-05	4459	3450	2869	490	6.02871265678409e-05	4.93990655350058e-05	6.77262799718288e-05	0.0001052890165339	0.1420289855072463	1.5546257166006412	1.8184392599106407	1.2978818939792862	1.529245652029423	1.5485222686397837	0.2608135038055061	0.1684273510865321	0.8193965834383763	0.9226222910335784	0.7260054842234444	0.8026999206377282	0.6597487711632988	0.6116504854368932	0.6532195500387897	0.1643636363636363	0.1225444340505145
1713738.0	287	226	1078	209	3.24620096366021e-06	1.70513048772047e-05	3.82619350106813e-06	3.91469413221065e-05	238	202	644	130	3.42306785869587e-06	1.09941332300477e-05	4.09442273949961e-06	2.79078414379494e-05	251	205	797	113	3.95654877154914e-06	1.54381469094447e-05	4.64193326874479e-06	2.95969575375331e-05	776	633	2519	452	1.06258175939052e-05	4.34835850166971e-05	1.25625495093125e-05	9.6651740297589e-05	0.7140600315955766	7.693640548516205	10.231302026721371	6.816062535193932	6.375998064603009	7.807787542172771	2.11032723225138	0.2702849201329718	4.092257808155731	5.252695402437048	3.2117777630725306	3.901922559493706	3.7560975609756095	2.7058823529411766	3.1752988047808763	0.9247787610619468	0.6435643564356436
2583564.0	399	323	1979	380	4.51301109582029e-06	3.13029057068535e-05	5.46840929577436e-06	7.11762569492845e-05	169	133	1631	298	2.43066583243531e-06	2.78438374195772e-05	2.69583279382895e-06	6.39733596039147e-05	249	192	1081	169	3.92502248651688e-06	2.09393184555957e-05	4.34756676877561e-06	4.42644763171956e-05	817	648	4691	847	1.08686994147725e-05	8.00860615820264e-05	1.25118088583789e-05	0.0001794140928703	1.307098765432099	14.339580703404854	13.015897878069406	23.73046271651438	10.181436806239471	15.642599133607757	7.146236449608301	0.4568445683847245	7.36850459523935	6.936146409177806	11.45523051668528	5.334827641758951	4.959899749373434	9.650887573964496	4.341365461847389	1.1764705882352942	2.2406015037593985
2397649.0	702	552	2452	499	7.94018493550336e-06	3.87846007039943e-05	9.3453929760602e-06	9.34656637307709e-05	587	482	1226	222	8.4426085422457e-06	2.09298250621715e-05	9.76986020019214e-06	4.76580061478828e-05	513	425	593	110	8.08649211077574e-06	1.14866011509419e-05	9.62352019130018e-06	2.88111976029084e-05	1802	1459	4271	831	2.44692855885248e-05	7.12010269171077e-05	2.87387733675525e-05	0.0001699348674815	0.5695681973954764	5.913087009947504	10.00125558873757	4.878064288672782	2.993831470209227	5.957717115873193	3.6263253942103097	0.6086770022276925	2.9098122484825786	4.884596645926306	2.4790708887474078	1.4204677372572103	3.492877492877493	2.0885860306643957	1.1559454191033138	0.9039855072463768	0.4605809128630705
2107333.0	815	628	764	151	9.21830587241487e-06	1.20845982617666e-05	1.06320775162424e-05	2.82831968403736e-05	689	571	1507	204	9.90963762454394e-06	2.57269546237295e-05	1.15738385359123e-05	4.37938434872436e-05	517	416	452	79	8.14954468084026e-06	8.75538570021207e-06	9.41972799901383e-06	2.06916782784524e-05	2021	1615	2723	434	2.72774881777991e-05	4.65669385857082e-05	3.16256440511685e-05	9.27687186060696e-05	0.2687306501547987	2.933338478608533	2.660175943710527	3.783865080833493	2.196632246771738	2.8802244237719195	0.8161758496573669	0.2833723104772889	1.7071564024582224	1.310934832172244	2.596154935071453	1.0743404746029743	0.9374233128834356	2.1872278664731497	0.874274661508704	0.2404458598726114	0.3572679509632224
1297649.0	1590	1229	887	205	1.79841795547726e-05	1.4030155311763e-05	2.08070434195253e-05	3.83977175647456e-05	1159	948	817	151	1.66694775135652e-05	1.39475261629642e-05	1.92154096883447e-05	3.24160312086951e-05	1195	948	580	78	1.88369553067778e-05	1.12347869604491e-05	2.14661109208296e-05	2.04297583002441e-05	3944	3125	2284	434	5.34906123751155e-05	3.92124684351763e-05	6.14885640286996e-05	9.12435070736847e-05	0.13888	1.4839101955787593	1.8454192068784376	1.6869810081831027	0.9517214541372804	1.4947072230662737	0.4768656253558367	0.3190361416582872	0.7330719670993789	0.7801387474492664	0.8367104578781221	0.59642265841161	0.5578616352201258	0.7049180327868853	0.4853556485355648	0.1668022782750203	0.1592827004219409
3848635.0	1288	991	429	85	1.45683165198409e-05	6.78572336949982e-06	1.67776892015863e-05	1.59210048439189e-05	1077	876	1644	271	1.54901011925019e-05	2.80657686804322e-05	1.77560114841666e-05	5.8177115612956e-05	1053	833	1769	281	1.6598589069487e-05	3.42661002293698e-05	1.88620995749484e-05	7.35995138765204e-05	3418	2700	3842	637	4.66570067818299e-05	6.91175922793019e-05	5.33958002607013e-05	0.0001476976343333	0.2359259259259259	2.766090846324552	0.9489390733506732	3.2764743177167763	3.9019788642337145	2.7091307517670544	1.5561234022413033	0.5743995195604007	1.481397908839258	0.4657863769130907	1.8118518614983383	2.0643983706037274	0.3330745341614907	1.5264623955431755	1.6799620132953466	0.0857719475277497	0.3093607305936073
1229451.0	1864	1402	1019	188	2.10833400566642e-05	1.6118070194686e-05	2.37359437544138e-05	3.52135165959618e-05	1379	1122	1020	179	1.98336578871496e-05	1.74130681593923e-05	2.27422886817751e-05	3.84269509030226e-05	1431	1097	1028	164	2.25570569405849e-05	1.99126913712788e-05	2.48400038820148e-05	4.29548764261543e-05	4674	3621	3067	531	6.34740548843988e-05	5.34438297253571e-05	7.13182363182037e-05	0.0001165953439251	0.1466445733222866	1.6348601696329317	1.4835524114946428	1.689669471736882	1.72926206574611	1.634161316325878	0.1319248840664375	0.0807294131542945	0.8419791334064114	0.7644932041776399	0.877955456248662	0.8827699209045161	0.5466738197424893	0.7396664249456127	0.7183787561146052	0.1340941512125535	0.159536541889483
2221542.0	1621	1257	876	151	1.83348145020669e-05	1.38561624048528e-05	2.1281085092224e-05	2.82831968403736e-05	1248	1014	1085	183	1.79495323010607e-05	1.85227244636673e-05	2.05531913755079e-05	3.9285653716498e-05	1106	849	1589	284	1.7434035622842e-05	3.07794422071615e-05	1.92243968056797e-05	7.43852738111452e-05	3975	3120	3550	618	5.37183824259696e-05	6.31583290756815e-05	6.10586732734116e-05	0.000141954124368	0.198076923076923	2.3248805903847707	1.3290298270884755	1.9114138042480613	3.869316398482196	2.369920009939577	1.3307647882680238	0.5615230820815562	1.1757302849303268	0.7557296204600698	1.031933543057984	1.7654800571150835	0.540407156076496	0.8693910256410257	1.4367088607594938	0.1201272871917263	0.1804733727810651
1876836.0	1039	782	1500	312	1.1751926136735e-05	2.37263054877616e-05	1.32393067160853e-05	5.84394530741494e-05	847	704	2527	474	1.21820944383e-05	4.31400227831218e-05	1.42696713297412e-05	0.0001017562833968	751	585	546	95	1.18381200296152e-05	1.05761960006986e-05	1.32464924986132e-05	2.48823979297845e-05	2637	2071	4573	881	3.57721406046502e-05	7.7442524271582e-05	4.07554705444397e-05	0.0001850781344007	0.4253983582810237	4.541185071066499	4.41408710647571	7.130947941647195	1.8784140731887693	4.474483040437225	2.626787726759629	0.5870594888885649	2.1648837045417086	2.01892908547104	3.541264845845502	0.8934016528165225	1.4436958614051971	2.9834710743801653	0.7270306258322237	0.3989769820971867	0.6732954545454546
998049.0	2756	2075	1276	244	3.11725778949391e-05	2.01831772015892e-05	3.5129873958922e-05	4.57026491990142e-05	2179	1762	951	155	3.13397683365475e-05	1.62351253133157e-05	3.5714717163358e-05	3.32747340221704e-05	2126	1664	800	117	3.35124409892967e-05	1.54962578764815e-05	3.76789119960553e-05	3.06446374503662e-05	7061	5501	3027	516	9.60247872207833e-05	5.19145603913865e-05	0.0001085235031183	0.0001096220206715	0.0938011270678058	1.01012239304515	1.3009625156200428	0.9316812973758914	0.8133100407351057	1.01531795124368	0.2543571337077088	0.2505196853814537	0.5406370781329914	0.6474657716667687	0.5180359069337083	0.4624031380295675	0.4629898403483309	0.4364387333639284	0.3762935089369708	0.1175903614457831	0.0879682179341657
2248814.0	812	635	1354	283	9.18437345816058e-06	2.14169450869528e-05	1.07505879344171e-05	5.30075808332829e-05	671	546	1223	229	9.65075013943248e-06	2.08786101558203e-05	1.10671030483504e-05	4.91607360714647e-05	519	407	630	88	8.18107096587253e-06	1.22033030777292e-05	9.21593580672747e-06	2.30489580823267e-05	2002	1588	3207	600	2.70161945634656e-05	5.44988583205023e-05	3.1033626789495e-05	0.000125217274987	0.3778337531486146	4.034890147914859	4.930668085936361	4.442060027514818	2.500989434572816	3.9579058493413313	1.2851608998118005	0.3247072943955135	2.0172662805072448	2.3318896149549784	2.163418372061188	1.4916510477216829	1.667487684729064	1.8226527570789863	1.213872832369942	0.4456692913385827	0.4194139194139194
4819858.0	1889	1471	626	121	2.13661101754499e-05	9.9017781568925e-06	2.49041178764213e-05	2.26640186601669e-05	1364	1092	926	134	1.96179183162234e-05	1.58083344270561e-05	2.21342060967009e-05	2.87665442514247e-05	1209	981	952	182	1.90576393020036e-05	1.8440546873013e-05	2.22133489592129e-05	4.76694360339029e-05	4462	3544	2504	437	6.0041667793677e-05	4.41506594569616e-05	6.9251672932335e-05	9.90999989454946e-05	0.1233069977426636	1.431012345973563	0.9100510515019976	1.2996420167838028	2.1459815051495053	1.451891524478435	0.631874952825539	0.4352081007240043	0.7353336620940952	0.4634338246682752	0.8058110025865032	0.9676196815769452	0.3313922710428798	0.6788856304985337	0.7874276261373035	0.0822569680489462	0.1227106227106227
2642586.0	669	528	675	139	7.56692837870619e-06	1.06768374694927e-05	8.93907154231845e-06	2.60355255682909e-05	566	447	2041	373	8.14057314294901e-06	3.48432079542349e-05	9.06043051760557e-06	8.00740373565779e-05	534	405	1552	262	8.41751810361451e-06	3.00627402803742e-05	9.17064865288606e-06	6.86230342905635e-05	1769	1380	4268	774	2.41250196252697e-05	7.55827857041018e-05	2.71701507128101e-05	0.0001747325972154	0.5608695652173913	6.431049980632518	2.912553663435419	8.83777401095719	7.482898635416308	6.411075436602972	3.104619585199988	0.4842587824617812	3.132962661921849	1.4109869864155171	4.280191006503576	3.5714494356080047	1.0089686098654709	3.606007067137809	2.906367041198502	0.2632575757575757	0.8344519015659956
1508835.0	482	383	1957	494	5.45180789018892e-06	3.0954919893033e-05	6.48421288012873e-06	9.25291340340698e-05	433	351	681	171	6.22768228073661e-06	1.16257837417119e-05	7.11456624536813e-06	3.67095452760719e-05	345	267	1439	279	5.43828416806555e-06	2.78738938553212e-05	6.04583503782859e-06	7.30756739201039e-05	1260	1001	4077	944	1.71177743389911e-05	7.0454597490066e-05	1.96446141633254e-05	0.0002023143532302	0.9430569430569432	10.298718597787548	14.269909971282871	5.159772783052135	12.086944725231804	10.505542493188935	4.756498151132698	0.4527608311723532	4.115873716688948	5.677918319304594	1.866791402906444	5.1254941804992535	4.060165975103734	1.5727482678983833	4.171014492753623	1.2898172323759791	0.4871794871794871
1864629.0	572	439	579	98	6.46978031781755e-06	9.15835391827597e-06	7.43229622552614e-06	1.83559820553418e-05	443	389	839	161	6.37150866135408e-06	1.43231021428727e-05	7.88480418646212e-06	3.45627882423835e-05	346	278	1039	178	5.45404731058169e-06	2.01257649170804e-05	6.29491438395636e-06	4.66217561210699e-05	1361	1106	2457	437	1.82953362897533e-05	4.3607220978229e-05	2.16120147959446e-05	9.95405264187952e-05	0.3951175406871609	4.605795774185457	2.4697592101211443	4.383468178160514	7.406257381338375	4.753161589873344	2.488927171012778	0.523636136485547	2.3835156833193696	1.4155587158120626	2.2479922580578804	3.690060568054355	1.0122377622377623	1.8939051918735887	3.0028901734104045	0.2232346241457858	0.4138817480719794
1933018.0	838	663	639	130	9.47845438169774e-06	1.01074061377864e-05	1.12246296071158e-05	2.43497721142289e-05	569	474	1008	179	8.18372105713425e-06	1.72082085339876e-05	9.60770484417235e-06	3.84269509030226e-05	424	347	845	165	6.68357242683998e-06	1.63679223820336e-05	7.85732119148509e-06	4.32167964043625e-05	1831	1484	2492	474	2.4345747865672e-05	4.36835370538077e-05	2.86896556427732e-05	0.0001059935194216	0.3194070080862534	3.694485592346219	2.169316313011565	3.999597357149336	5.500194703914632	3.889702791358511	1.668156265293817	0.4288647114632632	1.7942984251226215	1.0663559406165548	2.1027364463975897	2.4489780818867284	0.7625298329355609	1.7715289982425309	1.9929245283018868	0.196078431372549	0.3776371308016877
2618162.0	1488	1141	736	171	1.68304774701268e-05	1.1641707225995e-05	1.93171981624723e-05	3.2029315627178e-05	1103	925	1107	199	1.58640497821073e-05	1.88983004435757e-05	1.87492130397878e-05	4.27204649703994e-05	1056	858	676	113	1.66458784970354e-05	1.30943379056269e-05	1.9428188997966e-05	2.95969575375331e-05	3647	2924	2519	483	4.93404057492696e-05	4.36343455751976e-05	5.74946002002261e-05	0.0001043467381351	0.1651846785225718	1.814896316727317	1.6580725298662438	2.2785204306837885	1.523402800983236	1.819998587177756	0.4027600957126755	0.22129692767357	0.8843531971936314	0.6917039190752853	1.19126583080259	0.7866414444848302	0.4946236559139785	1.0036264732547595	0.6401515151515151	0.1498685363716038	0.2151351351351351
2430032.0	739	563	812	172	8.35868471130624e-06	1.28438400373749e-05	9.53162363319184e-06	3.22166215665182e-05	570	463	1965	326	8.198103695196e-06	3.35457636600057e-05	9.38474122964515e-06	6.99842792982423e-05	382	296	1	1	6.02152044116244e-06	1.93703223456019e-08	6.70249876852907e-06	2.61919978208258e-07	1691	1322	2778	499	2.25783088476647e-05	4.64089740197262e-05	2.56188636313661e-05	0.0001024628208429	0.3774583963691377	3.999506860150154	3.3799720599888885	7.457241237208679	0.0390779599152002	3.6254304190375897	3.715168092652948	1.024752281313726	2.05546723330106	1.536586255012333	4.09189306542477	0.0032168490557947	1.0987821380243572	3.4473684210526314	0.0026178010471204	0.30550621669627	0.7041036717062635
2509522.0	715	558	1467	347	8.08722539727194e-06	2.32043267670308e-05	9.44697333449564e-06	6.49951609510571e-05	597	502	1262	222	8.58643492286318e-06	2.15444039383853e-05	1.01752485902416e-05	4.76580061478828e-05	566	460	786	131	8.92193866413074e-06	1.52250733636431e-05	1.04160453835249e-05	3.43115171452818e-05	1878	1520	3515	700	2.55955989842659e-05	5.99738040690593e-05	3.00382673082621e-05	0.0001469646842442	0.4605263157894737	4.892581943425778	6.879998349707113	4.683719097889009	3.2941021166778386	4.952606521424653	1.8080067155337427	0.3650616514177784	2.3431295398058998	2.869256837438747	2.509120971850473	1.706475905831221	2.051748251748252	2.113902847571189	1.3886925795053005	0.6218637992831542	0.4422310756972111
2554408.0	1462	1163	1291	269	1.65363965465896e-05	2.04204402564668e-05	1.96896594767355e-05	5.03852976825198e-05	1028	848	1710	288	1.47853519274763e-05	2.91924966201576e-05	1.71884677380974e-05	6.18266025702263e-05	899	727	249	31	1.41710651220027e-05	4.82321026405488e-06	1.64618804213535e-05	8.11951932445599e-06	3389	2738	3250	588	4.54928135960686e-05	5.44361471406793e-05	5.33400076361864e-05	0.0001203314195772	0.2147552958363769	2.255931802596255	2.5589725277906923	3.5969816223461644	0.4932315820933657	2.216395244076741	1.5799795804313213	0.7128600301114054	1.1965878308609068	1.2348784814717222	1.9744201398350103	0.3403562274628266	0.8830369357045144	1.6634241245136188	0.2769744160177975	0.231298366294067	0.3396226415094339
2024715.0	894	706	480	72	1.01118594477778e-05	7.59241775608371e-06	1.19526221759031e-05	1.3486027632496e-05	501	409	950	155	7.20570166893543e-06	1.62180536778653e-05	8.29019257651159e-06	3.32747340221704e-05	646	515	832	101	1.01829900654213e-05	1.61161081915408e-05	1.16614421141638e-05	2.6453917799034e-05	2041	1630	2262	328	2.75005511821345e-05	3.99265796254899e-05	3.19042568665784e-05	7.32146794537005e-05	0.2012269938650306	2.2948247865443068	1.1282902976456746	4.013746811678046	2.268494542960814	2.470177217428178	1.4532624503090257	0.5883231535193607	1.451846523404515	0.7508428885205909	2.250725109503646	1.5826498983109858	0.5369127516778524	1.8962075848303392	1.2879256965944272	0.1019830028328611	0.3789731051344743
2500806.0	1362	1026	847	179	1.54053160714467e-05	1.33974538320894e-05	1.73702412924597e-05	3.35277631418998e-05	893	722	929	150	1.28436957891404e-05	1.58595493334073e-05	1.46345208807857e-05	3.22013555053262e-05	1058	827	861	135	1.66774047820677e-05	1.66778475395633e-05	1.87262381134241e-05	3.53591970581148e-05	3313	2575	2637	464	4.49264166426548e-05	4.59348507050599e-05	5.07310002866696e-05	0.0001010883157053	0.1801941747572815	1.9926339936936472	1.9301840761678977	2.2003696443253404	1.888216781392264	2.006256833961834	0.1694111885859672	0.0844414263010505	1.0224463497818266	0.8696643269086304	1.2348119726423965	1.0000265483449846	0.6218795888399412	1.0403135498320268	0.8137996219281664	0.1744639376218323	0.2077562326869806
2011083.0	1825	1396	1791	339	2.06422186713584e-05	2.83292087523873e-05	2.36343633959783e-05	6.34967134363354e-05	1369	1100	1453	256	1.96898315065321e-05	2.48050863094088e-05	2.22963614527206e-05	5.49569800624234e-05	1341	1081	914	159	2.11383741141331e-05	1.77044746238802e-05	2.44777066512835e-05	4.1645276535113e-05	4535	3577	4158	754	6.14704242920237e-05	7.08387696856763e-05	7.04084314999825e-05	0.0001600989700338	0.210791165781381	2.2738607667157	2.686626771895206	2.464840739999645	1.7013553241896258	2.2842742786948254	0.5168589184942745	0.2262683265818648	1.1524041114332804	1.3723916601898414	1.259791700156485	0.8375513901063472	0.9813698630136988	1.0613586559532506	0.6815809097688292	0.242836676217765	0.2327272727272727
2970341.0	452	351	870	200	5.11248374764604e-06	1.37612571829017e-05	5.94245096847306e-06	3.74611878680445e-05	275	233	1207	230	3.95522546698053e-06	2.06054639886142e-05	4.72277474407628e-06	4.93754117748335e-05	377	307	1166	195	5.94270472858178e-06	2.25857958549718e-05	6.95157811465684e-06	5.10743957506103e-05	1104	891	3243	625	1.50104139432083e-05	5.69525170264877e-05	1.76168038272062e-05	0.0001379109953934	0.7014590347923682	7.828377766256305	6.303996123281489	10.454746298617032	7.347165623144487	8.035302681681003	2.1592432037661897	0.2687195852234494	3.794200296005613	2.6916970032888314	5.209681258536362	3.800591967213871	1.924778761061947	4.389090909090909	3.092838196286472	0.5698005698005698	0.9871244635193132
3142854.0	1746	1348	298	63	1.97486650959955e-05	4.71362602356864e-06	2.28217205284948e-05	1.1800274178434e-05	1142	938	985	164	1.64249726665155e-05	1.68155609186288e-05	1.901271549332e-05	3.520681535249e-05	1217	988	1507	282	1.91837444421327e-05	2.91910757748221e-05	2.23718539976578e-05	7.38614338547287e-05	4105	3274	2790	509	5.53573822046437e-05	5.07202627170195e-05	6.42062900194726e-05	0.0001208685233856	0.1554673182651191	1.8825028412160676	0.5170633022037223	1.8517510223544709	3.301533876560322	1.8901160670395047	1.392631682231417	0.7367969123783497	0.9162330424064884	0.2386807412377678	1.0237801462470355	1.521656831015252	0.1706758304696449	0.862521891418564	1.238290879211175	0.0467359050445103	0.1748400852878464
2561790.0	420	332	1227	265	4.7505379956003e-06	1.9408117888989e-05	5.62077983342751e-06	4.96360739251589e-05	296	244	984	157	4.25726086627722e-06	1.67984892831784e-05	4.94573835860349e-06	3.37040854289081e-05	276	227	410	70	4.35062733445244e-06	7.94183216169679e-06	5.14009196100033e-06	1.8334398474578e-05	992	803	2621	492	1.335842619633e-05	4.41484393338642e-05	1.57066101530313e-05	0.0001016745578286	0.6127023661270237	6.473361014119097	8.830816256129923	6.814773242154484	3.5669397772817057	6.404176425188704	2.655850373368142	0.4147059976240247	3.304913219941525	4.085456827619058	3.945844478604364	1.8254452866614768	2.9214285714285717	3.324324324324324	1.4855072463768115	0.7981927710843374	0.6434426229508197
4100826.0	801	632	1415	297	9.05995460589486e-06	2.23818148434551e-05	1.06997977551994e-05	5.5629863984046e-05	602	489	2089	406	8.65834811317192e-06	3.56626464558534e-05	9.91174613670945e-06	8.71583355677496e-05	576	478	1416	245	9.07957008929205e-06	2.74283764413723e-05	1.08236297680976e-05	6.41703946610232e-05	1979	1599	4920	948	2.67978728083588e-05	8.54728377406808e-05	3.14351736600064e-05	0.0002069585942128	0.5928705440900562	6.583663142796771	5.199150979934507	8.793439053583837	5.928731491737085	6.640440508418476	1.8999010454267475	0.2861106944664486	3.189538152969369	2.470411367060533	4.118874176657314	3.020889334145879	1.766541822721598	3.4700996677740865	2.458333333333333	0.4699367088607595	0.8302658486707567
2341042.0	1268	993	2022	388	1.43421004248123e-05	3.19830597975026e-05	1.68115493210648e-05	7.26747044640063e-05	1050	874	644	137	1.51017699648347e-05	1.09941332300477e-05	1.77154726451617e-05	2.94105713615313e-05	872	707	1217	218	1.37454602740671e-05	2.35736822945975e-05	1.60090088829394e-05	5.70985552494002e-05	3190	2574	3883	743	4.31893306637142e-05	6.65508753221478e-05	5.05360308491659e-05	0.0001591838310749	0.2886557886557886	3.149907667858077	4.32290344429738	1.6601629519358982	3.566651481482368	3.183239292571882	1.3721517453872272	0.431055167165458	1.540910088195948	2.2300122611169884	0.7280029596297747	1.715015854294296	1.5946372239747637	0.6133333333333333	1.3956422018348624	0.3907351460221551	0.1567505720823798
4268884.0	938	732	957	188	1.06095348568407e-05	1.51373829011919e-05	1.23928037291233e-05	3.52135165959618e-05	750	636	1068	186	1.07869785463105e-05	1.82325066610107e-05	1.2891350803573e-05	3.99296808266045e-05	762	613	738	102	1.20115145972926e-05	1.42952978910542e-05	1.3880512652393e-05	2.67158377772423e-05	2450	1981	2763	476	3.34080280004438e-05	4.76651874532568e-05	3.91646671850893e-05	0.0001018590351998	0.2402826855123674	2.600788989688634	2.841448744420073	3.0974008414647662	1.9247010860680636	2.621183557317634	0.6165985270529163	0.2352366835704963	1.4267584860927325	1.4267715885236745	1.6902329584447735	1.1901328325635443	1.0202558635394456	1.424	0.968503937007874	0.2568306010928962	0.2924528301886792
2342407.0	888	690	1308	237	1.00439946192692e-05	2.06893383853281e-05	1.16817412200753e-05	4.43915076236327e-05	621	501	598	77	8.93161823634512e-06	1.020883799933e-05	1.01549791707391e-05	1.65300291594008e-05	514	411	506	75	8.10225525329187e-06	9.80138310687457e-06	9.3065101144103e-06	1.96439983656193e-05	2023	1602	2412	389	2.70778681089062e-05	4.06995594915327e-05	3.11432305052247e-05	8.05655351486528e-05	0.2428214731585518	2.586935710960905	3.800076271792858	1.6277757818579268	2.1107803165874524	2.512877456746079	1.1406068285065172	0.4539046762684111	1.503056271928076	2.059871512240361	1.142999815843845	1.2097104818923547	1.472972972972973	0.9629629629629628	0.9844357976653696	0.3434782608695652	0.1536926147704591
2418231.0	1337	1055	1581	305	1.5122545952661e-05	2.50075259841007e-05	1.78612130248977e-05	5.71283114987678e-05	1110	910	1351	239	1.59647282485396e-05	2.30637794934696e-05	1.84451717472507e-05	5.13074931051531e-05	845	676	1585	259	1.33198554261316e-05	3.0701960917779e-05	1.53070579983975e-05	6.78372743559388e-05	3292	2641	4517	803	4.44071296273321e-05	7.87732663953493e-05	5.16134427705458e-05	0.0001762730789598	0.3040514956455888	3.4152552028634213	3.198456421696197	2.7816218687581813	4.431764377128557	3.470614222527645	0.8580763228861268	0.2472404790242548	1.7738878206364688	1.653658455552606	1.4446709730608411	2.304977038830786	1.1824981301421091	1.2171171171171171	1.8757396449704145	0.2890995260663507	0.2626373626373626
3374208.0	3058	2286	511	107	3.45884409298708e-05	8.08276140283078e-06	3.87021165639015e-05	2.00417355094038e-05	2720	2143	2249	403	3.91207755279528e-05	3.83941081279149e-05	4.34373659938003e-05	8.65143084576431e-05	2245	1784	445	76	3.53882549487164e-05	8.61979344379285e-06	4.03961412265401e-05	1.99059183438276e-05	8023	6213	3205	586	0.0001090974714065	5.50966629745385e-05	0.0001225356237842	0.0001264619623108	0.0943183647191373	1.0320424249319915	0.5178459807569611	1.9917024542876527	0.4927678174060223	1.000772084150212	0.8582624758282331	0.8576003362014354	0.5050223645353512	0.2336838893438083	0.9814250256997415	0.2435778044519119	0.1671026814911707	0.8268382352941176	0.198218262806236	0.0468066491688538	0.188054129724685
2623268.0	850	655	1679	330	9.61418403871489e-06	2.65576446093011e-05	1.10891891292019e-05	6.18109599822734e-05	737	595	1157	199	1.06000042515078e-05	1.97518822160949e-05	1.20603046039716e-05	4.27204649703994e-05	593	470	910	152	9.3475435120663e-06	1.76269933344977e-05	1.0642481152732e-05	3.98118366876552e-05	2180	1720	3746	681	2.9561731802289e-05	6.39365201598938e-05	3.37919748859055e-05	0.0001443432616403	0.3959302325581395	4.271524885055032	5.57398374778391	3.542237644340347	3.7408416436269865	4.285687678583748	1.120107565625107	0.2613600545887792	2.1628137548742363	2.762339945060071	1.86338436734922	1.8857353604980656	1.9752941176470589	1.5698778833107192	1.5345699831365935	0.5038167938931297	0.334453781512605
2051624.0	1046	812	1121	218	1.1831101769995e-05	1.77314589678538e-05	1.37472085082625e-05	4.08326947761685e-05	1080	877	1733	293	1.55332491066872e-05	2.95851442355165e-05	1.77762809036691e-05	6.28999810870705e-05	1037	808	339	50	1.63463787892289e-05	6.56653927515905e-06	1.82960101519307e-05	1.30959989104129e-05	3163	2497	3193	561	4.37107296659111e-05	5.38831424785293e-05	4.98194995638623e-05	0.0001168286747736	0.224669603524229	2.3450391071038443	2.97025354286485	3.5384218683272315	0.7157844142883215	2.408153275160134	1.492912617151821	0.6199408619671632	1.2327211851727886	1.4987157842579606	1.9046333469782464	0.4017121687823563	1.0717017208413002	1.6046296296296296	0.3269045323047251	0.2684729064039409	0.3340935005701254
2443919.0	1846	1404	1019	222	2.08797455711385e-05	1.6118070194686e-05	2.37698038738923e-05	4.15819185335294e-05	1567	1258	426	72	2.25375938427581e-05	7.27251670186383e-06	2.54989297341114e-05	1.54566506425566e-05	1386	1080	1114	170	2.1847715527359e-05	2.15785390930005e-05	2.44550630743628e-05	4.45263962954038e-05	4799	3742	2559	464	6.52650549412556e-05	4.49691259895504e-05	7.37237966823665e-05	0.0001015649654714	0.1239978621058257	1.3776415491592913	1.7493589242106091	0.606168604083776	1.8207434656785888	1.3920903313243247	0.681563393384448	0.4895971030386099	0.6890230312381816	0.7719476341208662	0.3226838123272273	0.9876794242390504	0.5520043336944745	0.2718570516911295	0.8037518037518038	0.1581196581196581	0.0572337042925278
1886358.0	1497	1168	1092	247	1.69322747128896e-05	1.72727503950904e-05	1.97743097754317e-05	4.62645670170349e-05	1212	983	1079	194	1.74317573308378e-05	1.84202946509649e-05	1.99248393709313e-05	4.16470864535552e-05	1118	885	570	102	1.76231933330356e-05	1.10410837369931e-05	2.00395655748251e-05	2.67158377772423e-05	3827	3036	2741	543	5.19872253767631e-05	4.67341287830485e-05	5.97387147211881e-05	0.0001146274912478	0.1788537549407114	1.9188141523095736	2.3396299310793456	2.0902093953296745	1.3331545375816096	1.9209979546635436	0.5241398316941162	0.2728476781673188	0.8989540881313779	1.020108088722516	1.0567089881625598	0.6265086882010202	0.7294589178356713	0.8902640264026402	0.5098389982110912	0.211472602739726	0.1973550356052899
2596147.0	975	751	667	156	1.10280346326436e-05	1.0550297173558e-05	1.27144748641689e-05	2.92197265370747e-05	819	659	1160	202	1.17793805725711e-05	1.98030971224461e-05	1.33575474521299e-05	4.3364492080506e-05	780	631	495	84	1.2295251162583e-05	9.58830956107295e-06	1.42880970369657e-05	2.20012781694937e-05	2574	2041	2322	442	3.51026663677976e-05	3.9941703857077e-05	4.03601193532645e-05	9.45854967870743e-05	0.2165605095541401	2.3435385797347457	2.298146549443408	3.2464411776123923	1.5398326391941983	2.3614734554166663	0.8550648505321573	0.3620895456482219	1.1378538438811767	0.9566797280748944	1.6811662549182458	0.7798384461028469	0.6841025641025641	1.4163614163614164	0.6346153846153846	0.2077230359520639	0.306525037936267
2375776.0	1597	1225	823	149	1.80633551880326e-05	1.30178329442852e-05	2.07393231805684e-05	2.79085849616931e-05	1398	1123	955	154	2.01069280103228e-05	1.63034118551173e-05	2.27625581012775e-05	3.30600583188016e-05	1135	884	675	117	1.78911667558099e-05	1.30749675832813e-05	2.00169219979044e-05	3.06446374503662e-05	4130	3232	2453	420	5.60614499541653e-05	4.23962123826838e-05	6.35188032797503e-05	9.16132807308609e-05	0.1299504950495049	1.442301743743133	1.3456844622510102	1.4523876522009262	1.5309365472660796	1.4430028872393386	0.0929819289466819	0.0644364122684252	0.7562453774803556	0.7206763532452609	0.8108355411998893	0.7308057524552104	0.5153412648716343	0.6831187410586552	0.5947136563876652	0.1216326530612244	0.1371326803205699
2320881.0	664	505	1430	245	7.51037435494905e-06	2.26190778983327e-05	8.54968016831595e-06	4.58899551383545e-05	512	433	856	170	7.36391068761465e-06	1.46133199455292e-05	8.77665864457094e-06	3.6494869572703e-05	513	411	914	160	8.08649211077574e-06	1.77044746238802e-05	9.3065101144103e-06	4.19071965133213e-05	1689	1349	3200	575	2.29607771533394e-05	5.49368724677421e-05	2.66328489272972e-05	0.0001242920212243	0.4262416604892513	4.666869157092223	5.367446996253375	4.158173520315499	4.502998008719912	4.676206175096263	0.6229657988816973	0.1332203447742278	2.3926399398790434	3.011711111767364	1.9844510023875384	2.189388721506068	2.153614457831325	1.671875	1.7816764132553606	0.4851485148514851	0.3926096997690531
1414920.0	817	635	778	176	9.24092748191773e-06	1.23060437796523e-05	1.07505879344171e-05	3.29658453238791e-05	517	426	868	148	7.43582387792339e-06	1.48181795709338e-05	8.63477270805363e-06	3.17720040985885e-05	490	393	1221	185	7.7239398329047e-06	2.36511635839799e-05	8.89892572983758e-06	4.84551959685277e-05	1824	1454	2867	509	2.44006911927458e-05	5.07753869345661e-05	2.82842863723083e-05	0.0001131930453909	0.3500687757909216	4.001976358919967	3.066422555211304	3.679541450923756	5.445061284876246	4.0636750970037685	1.234969451081101	0.3039045744556865	2.0808995340944016	1.3316892491291878	1.992809379862839	3.0620595312283183	0.9522643818849448	1.678916827852998	2.491836734693877	0.2771653543307086	0.3474178403755869
2189253.0	764	582	1489	259	8.64145483009198e-06	2.35523125808513e-05	9.85329476823739e-06	4.85122382891176e-05	483	406	1192	195	6.94681418382398e-06	2.03493894568584e-05	8.22938431800417e-06	4.18617621569241e-05	519	415	831	142	8.18107096587253e-06	1.60967378691952e-05	9.39708442209312e-06	3.71926369055726e-05	1766	1403	3512	596	2.37693399797885e-05	5.99984399069049e-05	2.74797635083347e-05	0.0001275666373516	0.4248039914468995	4.642202881873734	4.923453467108213	5.086864404344238	3.9578911112185433	4.656069660890331	0.6101358447251237	0.131040961403583	2.5241946119632543	2.725503175557374	2.9293124759609976	1.9675587629471745	1.948952879581152	2.4679089026915118	1.6011560693641618	0.4450171821305841	0.4802955665024631
2450193.0	1578	1197	914	194	1.78484498977554e-05	1.44572288105427e-05	2.02652815078697e-05	3.63373522320031e-05	1255	1033	257	32	1.80502107674929e-05	4.38741031074883e-06	2.09383103460549e-05	6.86962250780293e-06	1278	1017	1264	190	2.01452961356167e-05	2.44840874448408e-05	2.30285177283583e-05	4.9764795859569e-05	4111	3247	2435	416	5.60439568008651e-05	4.33287265661324e-05	6.42321095822829e-05	9.2971770599375e-05	0.1281182630120111	1.4474344872680214	1.7930840101032928	0.3280886754597786	2.1610073408366404	1.427393342133237	0.9696365076419168	0.6793057519749929	0.7731204047581376	0.8099991256025446	0.2430669850487415	1.2153749083664822	0.5792141951837769	0.2047808764940239	0.9890453834115804	0.1620718462823726	0.0309777347531461
2553069.0	1998	1545	1147	226	2.25989878933557e-05	1.81427149296417e-05	2.6156942297125e-05	4.23311422908902e-05	1499	1227	815	157	2.15595744545593e-05	1.39133828920634e-05	2.48705777295348e-05	3.37040854289081e-05	1444	1162	834	154	2.27619777932947e-05	1.6154848836232e-05	2.63118363818607e-05	4.03356766440717e-05	4941	3934	2796	537	6.69205401412097e-05	4.82109466579371e-05	7.73393564085205e-05	0.0001163709043638	0.1365022877478393	1.5046789858077925	1.618352092153484	1.3551790310396836	1.5329859937818324	1.502172372325	0.1342651275442203	0.0893806396774628	0.7204207640315917	0.8028109495547725	0.6453458959214787	0.7097295754761236	0.5740740740740741	0.5436957971981321	0.5775623268698061	0.1462783171521035	0.1279543602281988
2386014.0	517	421	664	103	5.84768605648894e-06	1.05028445625825e-05	7.12755515021983e-06	1.92925117520429e-05	369	302	678	122	5.30719344478478e-06	1.15745688353607e-05	6.12136468974694e-06	2.61904358109987e-05	311	262	922	135	4.90233732251706e-06	1.7859437202645e-05	5.93261715322505e-06	3.53591970581148e-05	1197	985	2264	360	1.60572168237908e-05	3.99368506005882e-05	1.91815369931918e-05	8.08421446211564e-05	0.365482233502538	4.214581169895307	2.7067502594417494	4.278528912820161	5.960134649661838	4.315137940641249	1.6270011257895425	0.3770449863180417	2.4871589540608743	1.7960684724050668	2.1809208493680745	3.64304535320618	1.2843326885880078	1.83739837398374	2.964630225080386	0.2446555819477434	0.4039735099337748
2363647.0	1572	1180	258	55	1.77805850692468e-05	4.08092454389499e-06	1.99774704923026e-05	1.03018266637122e-05	1197	960	955	160	1.72160177599116e-05	1.63034118551173e-05	1.94586427223744e-05	3.43481125390146e-05	874	688	1045	203	1.37769865590994e-05	2.0241986851154e-05	1.55787809214459e-05	5.31697555762763e-05	3643	2828	2258	418	4.87735893882578e-05	4.06263232501663e-05	5.50148941361229e-05	9.78196947790032e-05	0.1478076379066478	1.7780584024567736	0.5156722252540198	1.7651854257809894	3.4129599642217388	1.8979392050855823	1.45319879405156	0.7656719404697855	0.8329574214184665	0.2295157627266908	0.9469908827046316	1.4692608404836256	0.1641221374045801	0.797827903091061	1.1956521739130437	0.0466101694915254	0.1666666666666666
3871705.0	1577	1215	212	36	1.7837139093004e-05	3.35331784227031e-06	2.0570022583176e-05	6.743013816248e-06	1257	1047	1021	177	1.80789760436164e-05	1.74301397948426e-05	2.12220822190896e-05	3.79975994962849e-05	1298	1049	1217	181	2.04605589859394e-05	2.35736822945975e-05	2.37531121898209e-05	4.74075160556947e-05	4132	3311	2450	394	5.63766741225598e-05	4.43571399317105e-05	6.55452169920865e-05	9.21481293682276e-05	0.1189972817879794	1.405871146621621	0.3278077984106366	1.7904746152620905	1.9958444045917736	1.3713756060881668	0.9095710607247764	0.6632545137063633	0.7867995163262116	0.1879963947573595	0.9641110067733676	1.1521524075074123	0.134432466708941	0.8122513922036595	0.9375963020030816	0.0296296296296296	0.1690544412607449
4445271.0	719	539	2204	401	8.13246861627766e-06	3.48618515300177e-05	9.12530219945009e-06	7.51096816754291e-05	571	469	524	81	8.21248633325775e-06	8.94553697600151e-06	9.50635774665999e-06	1.73887319728762e-05	498	404	1163	190	7.85004497303375e-06	2.2527684887935e-05	9.14800507596535e-06	4.9764795859569e-05	1788	1412	3891	672	2.41949999225692e-05	6.63350733939543e-05	2.77796650220754e-05	0.0001422632095078	0.4759206798866855	5.121127608801224	8.230925402114943	1.8291686928135689	5.439961548591241	5.166685214506585	3.2096155856035704	0.6212136896964191	2.741685207945657	4.2867489780703805	1.0892605007785714	2.8697523345817078	3.065368567454798	0.9176882661996496	2.335341365461848	0.7439703153988868	0.1727078891257995
4110713.0	1142	897	2181	420	1.29169390261322e-05	3.44980481792054e-05	1.51862635860978e-05	7.86684945228934e-05	1045	860	992	165	1.5029856774526e-05	1.69350623667815e-05	1.74317007721271e-05	3.54214910558588e-05	871	710	1106	185	1.3729697131551e-05	2.14235765142357e-05	1.60769396137015e-05	4.84551959685277e-05	3058	2467	4279	770	4.16764929322093e-05	7.28566870602226e-05	4.86949039719264e-05	0.0001625451815472	0.3121199837859749	3.338032695185324	5.180240292609575	2.0320157808409016	3.0139564576850164	3.4087375103784976	1.610812979150468	0.4725541272233682	1.748148222997813	2.6707603178595605	1.1267613937269596	1.5603823091628204	1.9098073555166373	0.9492822966507176	1.269804822043628	0.4682274247491639	0.191860465116279
1876032.0	1340	1036	1427	275	1.51564783669152e-05	2.25716252873572e-05	1.75395418898521e-05	5.15091333185611e-05	1108	888	2310	366	1.59359629724161e-05	3.94354778903884e-05	1.79992445181963e-05	7.8571307432996e-05	1004	780	675	123	1.58261950861966e-05	1.30749675832813e-05	1.76619899981509e-05	3.22161573196157e-05	3452	2704	4412	764	4.69186364255279e-05	7.50820707610269e-05	5.32007764061993e-05	0.0001622965980711	0.2825443786982248	3.050643412267723	2.9367433677593877	4.365255850242186	1.8240389289648864	3.0420127156554866	1.273874831744223	0.418760521673142	1.6002611431430176	1.4892394355029324	2.474621581303126	0.8261598894787487	1.0649253731343284	2.0848375451263537	0.6723107569721115	0.2654440154440154	0.4121621621621621
1631363.0	951	712	1268	250	1.07565753186093e-05	2.00566369056545e-05	1.20542025343385e-05	4.68264848350556e-05	873	714	569	107	1.25560430279055e-05	9.71376057126882e-06	1.44723655247659e-05	2.2970300260466e-05	752	600	506	92	1.18538831721313e-05	9.80138310687457e-06	1.35861461524238e-05	2.40966379951597e-05	2576	2026	2343	449	3.5166501518646e-05	3.95717805837979e-05	4.01127142115283e-05	9.38934230906813e-05	0.2216189536031589	2.3407397114926853	3.884660532429432	1.5871835341056009	1.7736183406845512	2.4151541357398614	1.276039290817374	0.5283469373380058	1.1252691872922342	1.8645931731594652	0.7736323099307819	0.8268499836338697	1.3333333333333333	0.6517754868270332	0.6728723404255319	0.351123595505618	0.149859943977591
3150695.0	1046	811	1402	291	1.1831101769995e-05	2.21761868625612e-05	1.37302784485232e-05	5.45060283480047e-05	783	652	600	112	1.12616056023482e-05	1.02429812702307e-05	1.32156615156126e-05	2.40436787773102e-05	652	513	808	135	1.02775689205181e-05	1.56512204552464e-05	1.16161549603223e-05	3.53591970581148e-05	2481	1976	2810	538	3.33702762928613e-05	4.80703885880383e-05	3.85620949244582e-05	0.0001139089041834	0.2722672064777328	2.953908609128824	3.9697686068316593	1.81933221798286	3.043967403920869	2.9443560762451297	1.0786732489833326	0.3663528530689603	1.4405151508536267	1.87439743936634	0.9095489250746712	1.522852395959161	1.3403441682600383	0.7662835249042146	1.2392638036809815	0.3588162762022195	0.1717791411042944
1271237.0	337	272	705	145	3.81174120123167e-06	1.11513635792479e-05	4.60497624907314e-06	2.71593612043322e-05	288	237	860	154	4.14219976178324e-06	1.46816064873307e-05	4.80385242208618e-06	3.30600583188016e-05	261	209	878	115	4.11418019671046e-06	1.70071430194385e-05	4.73250757642762e-06	3.01207974939496e-05	886	718	2443	414	1.20681211597254e-05	4.28401130860172e-05	1.41413362475869e-05	9.03402170170835e-05	0.5766016713091922	6.388379106147009	5.8978287260001965	6.8819887486145	6.364659117289059	6.381492197301252	0.4922958987896093	0.0771443235483077	3.549857721762547	2.9255300899349126	3.544398467400372	4.13378661271005	2.091988130563798	2.986111111111111	3.363984674329502	0.5330882352941176	0.6497890295358649
2846019.0	1524	1182	501	105	1.72376664411782e-05	7.92458603291237e-06	2.00113306117811e-05	1.96671236307233e-05	1281	1053	1029	177	1.84241593570984e-05	1.75667128784457e-05	2.13436987361044e-05	3.79975994962849e-05	1173	949	734	141	1.84901661714229e-05	1.42178166016718e-05	2.14887544977503e-05	3.69307169273644e-05	3978	3184	2264	423	5.41519919696995e-05	3.97091155130299e-05	6.28437838456358e-05	9.45954400543726e-05	0.1328517587939698	1.505247365224362	0.982799395615644	1.7802724807021957	1.7186066754697555	1.4938928505958653	0.4436925260543113	0.2970042502561926	0.7332900244048078	0.4597249900358741	0.9534607543262296	0.768939363219237	0.328740157480315	0.8032786885245902	0.6257459505541347	0.0888324873096446	0.168091168091168
1914645.0	678	530	616	120	7.66872562146906e-06	9.74360278697409e-06	8.97293166179693e-06	2.24767127208267e-05	483	398	801	121	6.94681418382398e-06	1.3674379995758e-05	8.06722896198438e-06	2.59757601076298e-05	482	391	861	130	7.59783469277564e-06	1.66778475395633e-05	8.85363857599617e-06	3.40495971670735e-05	1643	1319	2278	371	2.22133744980687e-05	4.00958303222954e-05	2.58937991997775e-05	8.250206999553e-05	0.2812736921910538	3.1861709191071093	2.5049463840812853	3.2199111033090446	3.845830939992081	3.190229475794137	0.6709348681719957	0.2103092812798306	1.8050310332534776	1.2705634896750364	1.968439004399961	2.1950790210560043	0.9085545722713864	1.6583850931677018	1.7863070539419088	0.2264150943396226	0.3040201005025125
2493571.0	534	408	1423	238	6.03996973726324e-06	2.25083551393898e-05	6.90746437360971e-06	4.45788135629729e-05	326	265	888	153	4.68874000812964e-06	1.51596122799415e-05	5.37139616815543e-06	3.28453826154327e-05	442	336	1132	175	6.96730899213036e-06	2.19272048952214e-05	7.60824184535732e-06	4.58359961864451e-05	1302	1009	3443	566	1.76960187375232e-05	5.95951723145527e-05	1.98871023871225e-05	0.0001232601923648	0.5609514370664024	6.197996569103736	6.453716031209417	6.114868757988484	6.024518820260033	6.197701203152644	0.2262707934104352	0.036508825771616	3.3677163885560994	3.726567535682476	3.2331953261764963	3.1471555115451864	2.6647940074906367	2.723926380368098	2.5610859728506785	0.5833333333333334	0.5773584905660377
2805130.0	495	397	1243	247	5.5988483519575e-06	1.96611984808584e-05	6.72123371647808e-06	4.62645670170349e-05	405	334	442	88	5.82496841500768e-06	7.54566286906998e-06	6.76998611382609e-06	1.8891461896458e-05	385	325	580	92	6.06880986871084e-06	1.12347869604491e-05	7.35916249922955e-06	2.40966379951597e-05	1285	1056	2265	427	1.7492626635676e-05	3.84416483103775e-05	2.08503823295337e-05	8.92526669086527e-05	0.4043560606060606	4.280624954403354	6.883344482369449	2.790472768899285	3.2743723212637907	4.316063190844175	2.2364569337584848	0.518170572317561	2.197591540196498	3.5116504761169938	1.295399791289689	1.8512339657191528	2.511111111111111	1.091358024691358	1.5064935064935066	0.6221662468513854	0.2634730538922156
2528546.0	645	489	678	154	7.29546906467189e-06	1.07242900804682e-05	8.27879921248811e-06	2.88451146583942e-05	575	452	1426	263	8.27001688550474e-06	2.43441521522484e-05	9.16177761511794e-06	5.64597099860053e-05	506	404	667	133	7.97615011316281e-06	1.29200050045165e-05	9.14800507596535e-06	3.48353571016983e-05	1726	1345	2771	550	2.35416360633394e-05	4.79884472372331e-05	2.65885819035714e-05	0.000120140181746	0.4089219330855018	4.518487754695284	3.4842147898553866	6.162527880270808	3.807973084013869	4.484905251380021	1.4618543436279583	0.3259498833733757	2.038449966184122	1.4699932225606005	2.94366414111168	1.6198297200042648	1.0511627906976744	2.48	1.318181818181818	0.3149284253578732	0.581858407079646
2490960.0	696	553	1121	233	7.87232010699478e-06	1.77314589678538e-05	9.36232303579944e-06	4.36422838662718e-05	618	496	1239	197	8.88847032215987e-06	2.11517563230265e-05	1.00536320732268e-05	4.22911135636618e-05	571	468	963	159	9.00075437671139e-06	1.86536204188146e-05	1.05971939988906e-05	4.1645276535113e-05	1885	1517	3323	589	2.5761544805866e-05	5.7536835709695e-05	3.00131491079168e-05	0.000127578673965	0.3882663150955834	4.250759342389286	4.661480243673863	4.206550752566789	3.929839968908068	4.265956988382906	0.3694200841254063	0.0865972360085707	2.2334388773375755	2.252380330939401	2.379684642732394	2.072450778912387	1.610632183908046	2.004854368932039	1.6865148861646235	0.4213381555153707	0.3971774193548387
2058748.0	728	572	719	151	8.23426585904052e-06	1.13728090971337e-05	9.68399417084499e-06	2.82831968403736e-05	758	606	1277	196	1.09020396508045e-05	2.18004784701411e-05	1.22832682184988e-05	4.20764378602929e-05	573	462	499	60	9.03228066174366e-06	9.66579085045536e-06	1.04613325373663e-05	1.57151986924955e-05	2059	1640	2495	407	2.81685861715887e-05	4.28390784177302e-05	3.24285949267101e-05	8.6074833393162e-05	0.248170731707317	2.6542880931996757	2.9206127493884804	3.4255083510205457	1.502217679857053	2.61611292675536	0.9971468587594464	0.3811558929897418	1.5208103863210003	1.3811564129481353	1.9996697102942904	1.0701384525610391	0.9876373626373628	1.6846965699208445	0.8708551483420593	0.263986013986014	0.3234323432343234
1692514.0	427	329	763	183	4.82971362886031e-06	1.20687807247747e-05	5.56998965420979e-06	3.42769868992607e-05	301	246	1088	203	4.32917405658596e-06	1.85739393700184e-05	4.98627719760844e-06	4.35791677838748e-05	431	345	737	112	6.79391442445291e-06	1.42759275687086e-05	7.81203403764368e-06	2.93350375593249e-05	1159	920	2588	498	1.59528021098992e-05	4.49186476635018e-05	1.83683008894619e-05	0.0001071911922424	0.5413043478260869	5.835661822367946	6.153869042351668	8.739820522769293	3.75510877422817	6.216266113116377	2.492941605782411	0.401035213167963	2.815721486047169	2.4988605230456757	4.290411779993442	2.101281628942241	1.786885245901639	3.614617940199336	1.7099767981438516	0.5562310030395137	0.8252032520325203
2629447.0	642	498	1324	282	7.2615366504176e-06	2.09424189771976e-05	8.43116975014127e-06	5.28202748939427e-05	492	409	441	71	7.07625792637971e-06	7.5285912336196e-06	8.29019257651159e-06	1.52419749391877e-05	539	438	1316	213	8.49633381619517e-06	2.54913442068121e-05	9.91788669126937e-06	5.57889553583589e-05	1673	1345	3081	566	2.28341283929925e-05	5.39623544176293e-05	2.66392490179222e-05	0.0001238512051914	0.420817843866171	4.649200324981988	6.2648809666129255	1.8385549911557464	5.625084969711282	4.576173642493319	2.392331841431357	0.522779952932009	2.363232503947453	2.8840202818494665	1.063922670985978	3.000275737544837	2.062305295950156	0.8963414634146342	2.441558441558441	0.5662650602409639	0.1735941320293398
2722933.0	1138	897	581	126	1.28716958071265e-05	9.18998899225966e-06	1.51862635860978e-05	2.3600548356868e-05	900	747	849	158	1.29443742555726e-05	1.44938184973765e-05	1.51412563683476e-05	3.39187611322769e-05	786	621	1644	289	1.23898300176798e-05	3.18448099361696e-05	1.40616612677586e-05	7.56948737021865e-05	2824	2265	3074	573	3.82059000803789e-05	5.55286174258057e-05	4.4389181222204e-05	0.0001332141831913	0.2529801324503311	3.0010506957642344	1.554072087782871	2.2401549981798854	5.383067637658442	3.059098241207066	2.041642171565977	0.6674000017601204	1.4534042466996633	0.7139687831320223	1.1197002042131825	2.5702378394803085	0.5105448154657294	0.9433333333333334	2.0916030534351147	0.1404682274247491	0.2115127175368139
1840258.0	390	322	1519	316	4.41121385305742e-06	2.40268386906066e-05	5.45147923603512e-06	5.91886768315103e-05	311	262	1519	241	4.47300043720343e-06	2.59318142491342e-05	5.31058790964801e-06	5.17368445118908e-05	294	232	1113	205	4.63436389974282e-06	2.15591687706549e-05	5.25330984560387e-06	5.36935955326929e-05	995	816	4151	762	1.35185781900037e-05	7.15178217103957e-05	1.6015376991287e-05	0.000164619116876	0.9338235294117648	10.278816225528711	10.857360776551069	9.742206586562268	10.220907791613572	10.273491718242305	0.559433659040253	0.0544540915964223	5.290336062358946	5.446763519287001	5.79740928112832	4.652023284544252	3.894871794871795	4.884244372990354	3.7857142857142856	0.9813664596273292	0.9198473282442748
2389283.0	3407	2376	1993	332	3.85359117881196e-05	3.15243512247392e-05	4.0225821940433e-05	6.21855718609538e-05	2698	2050	923	138	3.88043574905944e-05	1.5757119520705e-05	4.15523099800703e-05	2.96252470649001e-05	2239	1647	956	113	3.52936760936196e-05	1.85180281623954e-05	3.72939711884033e-05	2.95969575375331e-05	8344	6073	3872	583	0.0001126339453723	6.57994989078396e-05	0.0001190721031089	0.0001214077764633	0.0959986826938909	1.0196156219082135	1.5459117765956187	0.7129626988032489	0.7936123881260567	1.0174956211749746	0.4593950566550721	0.4514958561930478	0.5841888845351735	0.8180512608101302	0.4060657240497872	0.524684028755596	0.5849721162312885	0.3421052631578947	0.4269763287181777	0.1397306397306397	0.0673170731707317
2488832.0	451	362	1059	231	5.10117294289461e-06	1.67507716743597e-05	6.1286816256047e-06	4.32676719875914e-05	392	320	689	120	5.63799412020497e-06	1.1762356825315e-05	6.48621424079146e-06	2.5761084404261e-05	247	211	2000	313	3.89349620148461e-06	3.87406446912038e-05	4.77779473026903e-06	8.19809531791847e-05	1090	893	3748	664	1.46326632645842e-05	6.72537731908785e-05	1.73926905966652e-05	0.000151009709571	0.7435610302351624	8.68236623492595	7.059866155687651	3.9716672080072377	17.15874327120129	9.396758878298726	6.897140311162361	0.7339914113461941	4.596140290718948	3.283709817698249	2.086266245500692	9.950091816304276	2.348115299334812	1.7576530612244898	8.097165991902834	0.638121546961326	0.375
2771929.0	2519	1915	3845	743	2.84919171688504e-05	6.08184297336289e-05	3.24210644006436e-05	0.0001391683129297	2097	1707	4339	622	3.01603920154842e-05	7.40738262192186e-05	3.45998990907219e-05	0.0001335282874954	1767	1396	3055	426	2.78534728260053e-05	5.91763347658139e-05	3.1610433381306e-05	0.0001115779107167	6383	5018	11239	1791	8.65057820103399e-05	0.0001940685907186	9.86313968726716e-05	0.0003842745111419	0.3569151056197688	3.8960668035349832	4.292527574354941	3.859210315766676	3.529781112798211	3.893839667639943	0.3825505654978175	0.0982450737961898	2.2434175636422	2.1345853763789675	2.4559967980916646	2.124558583250133	1.5263993648273124	2.0691463996185027	1.7289190718732317	0.3879895561357702	0.3643819566490919
3565623.0	697	547	1162	230	7.88363091174621e-06	1.83799779845193e-05	9.260742677364e-06	4.30803660482511e-05	522	429	917	139	7.50773706823213e-06	1.56546897080027e-05	8.69558096656105e-06	2.9839922768269e-05	511	415	607	109	8.05496582574347e-06	1.17577856637804e-05	9.39708442209312e-06	2.85492776247001e-05	1730	1391	2686	478	2.34463338057218e-05	4.57924533563023e-05	2.73534080660182e-05	0.0001014695664412	0.3436376707404744	3.709576744378632	4.651934250754239	3.4316192193504658	3.0380995149494456	3.707217661684716	0.8414757956621988	0.2269831103684903	1.9530752114911536	2.3314102588356924	2.0851409107337	1.4596940468949986	1.6671449067431852	1.7567049808429118	1.187866927592955	0.4204753199268738	0.324009324009324
1930821.0	2051	1517	512	123	2.31984605451815e-05	8.09857893982262e-06	2.56829006244263e-05	2.30386305388473e-05	1388	1138	1564	243	1.99631016297053e-05	2.67000378444015e-05	2.30665993938146e-05	5.21661959186285e-05	1411	1124	407	55	2.22417940902623e-05	7.88372119465998e-06	2.54513804588739e-05	1.44055988014542e-05	4850	3779	2483	421	6.54033562651491e-05	4.26823379788841e-05	7.42008804771148e-05	8.961042525893e-05	0.1114051336332363	1.207673341377234	0.8970416105155931	2.2615468811851422	0.5660046151418687	1.2415310356142013	0.8987327839732825	0.7238907108984737	0.6526016464024775	0.3490998432438982	1.3374694143054189	0.354455272927446	0.2496343247196489	1.1268011527377522	0.2884479092841956	0.081081081081081	0.2135325131810193
3255456.0	953	722	1088	210	1.07791969281121e-05	1.72094802471231e-05	1.22235031317309e-05	3.93342472614467e-05	874	714	892	151	1.25704256659672e-05	1.5227898821743e-05	1.44723655247659e-05	3.24160312086951e-05	738	588	945	166	1.16331991769054e-05	1.83049546165938e-05	1.33144232293753e-05	4.34787163825708e-05	2565	2024	2925	527	3.49828217709848e-05	5.07423336854599e-05	4.00102918858722e-05	0.0001152289948527	0.2603754940711462	2.879983859687558	3.217919350741542	2.2398571369153872	3.2655350993083	2.9077705289884097	0.5789197175435997	0.1990940178298737	1.4504928738351872	1.59654567607359	1.211406775426115	1.5735099466820257	1.141657922350472	1.0205949656750573	1.2804878048780488	0.2908587257617728	0.211484593837535
2792785.0	528	431	1152	237	5.97210490875466e-06	1.82218026146009e-05	7.29685574761222e-06	4.43915076236327e-05	376	313	329	46	5.40787191121701e-06	5.61656806317652e-06	6.34432830427415e-06	9.8750823549667e-06	325	260	979	144	5.12302131774291e-06	1.89635455763443e-05	5.88732999938364e-06	3.77164768619891e-05	1229	1004	2460	427	1.65029981377146e-05	4.28019162541217e-05	1.952851405127e-05	9.19830668405885e-05	0.4252988047808765	4.710192828757831	6.083648787789057	1.556521333915506	6.406380628559591	4.682183583421384	2.7117083791867067	0.5791546467311297	2.593584262504745	3.051152465170044	1.038591178819645	3.701633157501522	2.1818181818181817	0.875	3.0123076923076924	0.5498839907192575	0.1469648562300319
2221371.0	752	580	622	144	8.50572517307482e-06	9.83850800892514e-06	9.81943464875891e-06	2.6972055264992e-05	541	427	1277	233	7.78100719140533e-06	2.18004784701411e-05	8.65504212755611e-06	5.00194388849401e-05	570	454	462	71	8.98499123419526e-06	8.94908892366809e-06	1.02801839220007e-05	1.85963184527863e-05	1863	1461	2361	448	2.52717235986754e-05	4.05880754027343e-05	2.87546606983157e-05	9.55878126027184e-05	0.3066392881587953	3.3242545827820336	2.746803276337404	5.779225351854398	1.808948029907148	3.4449922193663167	2.075181041118589	0.602376118428594	1.6060667664496653	1.156692440530443	2.8017553427043813	0.9960041908120586	0.8271276595744681	2.360443622920517	0.8105263157894737	0.2482758620689655	0.5456674473067916
2171971.0	220	176	1063	197	2.48837704531444e-06	1.6814041822327e-05	2.97969051410615e-06	3.68992700500238e-05	205	170	504	107	2.94844080265821e-06	8.60410426699382e-06	3.44580131542046e-06	2.2970300260466e-05	157	130	1189	172	2.47481337503273e-06	2.30313132689207e-05	2.94366499969182e-06	4.50502362518203e-05	582	476	2756	476	7.91163122300538e-06	4.84494593582416e-05	9.36915682921844e-06	0.0001049198065623	1.0	11.198425693451888	12.38359147547002	6.666170843243509	15.304131501559018	11.451297940090848	4.393798983878754	0.3836944079933611	6.123826805445714	6.757031396824479	2.91818789756154	9.306282849960798	4.831818181818182	2.4585365853658536	7.573248407643312	1.119318181818182	0.6294117647058823
2612010.0	631	508	768	136	7.13711779815188e-06	1.21478684097339e-05	8.60047034753366e-06	2.54736077502702e-05	474	385	1301	251	6.81737044126825e-06	2.22101977209503e-05	7.80372650845223e-06	5.38836015455792e-05	410	337	611	96	6.46288843161414e-06	1.18352669531628e-05	7.63088542227803e-06	2.51443179079927e-05	1515	1230	2680	483	2.04173766710343e-05	4.6193333083847e-05	2.40350822782639e-05	0.0001045015272038	0.3926829268292683	4.347874743840833	2.9618854226472875	6.904855197990059	3.2950721333837603	4.387270918007036	2.186647274062755	0.4984071681299459	2.262451921621278	1.7020692040251215	3.2578833602033934	1.8312658617575548	1.2171156893819337	2.7447257383966246	1.4902439024390244	0.2677165354330709	0.6519480519480519
3307995.0	1607	1243	3435	750	1.81764632355469e-05	5.4333239566974e-05	2.10440642558747e-05	0.0001404794545051	1146	930	530	103	1.64825032187625e-05	9.04796678870382e-06	1.88505601373002e-05	2.21115974469907e-05	1183	927	1747	307	1.86477975965842e-05	3.38399531377666e-05	2.09905958054948e-05	8.04094333099351e-05	3936	3100	5712	1160	5.33067640508936e-05	9.72211594934444e-05	6.08852201986696e-05	0.000243000485262	0.3741935483870968	3.9911243561094953	6.675490665539262	1.1729941861641435	3.8307361094002856	3.893073653701231	2.751777853217079	0.7068394019725014	1.8238053129734977	2.989208564002534	0.5489437295182362	1.814688998124112	2.137523335407592	0.462478184991274	1.4767540152155536	0.6033789219629928	0.110752688172043
1095379.0	1459	1144	1072	236	1.65024641323353e-05	1.69563996552536e-05	1.936798834169e-05	4.42042016842925e-05	1138	907	274	58	1.63674421142685e-05	4.67762811340537e-06	1.83843634887433e-05	1.24511907953928e-05	1181	945	1023	165	1.86162713115519e-05	1.98158397595508e-05	2.13981801900675e-05	4.32167964043625e-05	3778	2996	2369	459	5.14861775581558e-05	4.14498675282098e-05	5.91505320205007e-05	9.98721888840478e-05	0.1532042723631508	1.6884410921178794	2.2823331419062267	0.6772707036072602	2.0196482140300254	1.659750686514504	0.8609303284490535	0.5187106325330205	0.805067874409407	1.0275071358603256	0.2857885844806255	1.0644365581014354	0.7347498286497601	0.2407732864674868	0.8662150719729044	0.2062937062937063	0.0639470782800441
4187908.0	1954	1494	1304	284	2.21013124842928e-05	2.06260682373607e-05	2.52935092504238e-05	5.31948867726231e-05	1840	1485	1445	266	2.64640540336152e-05	2.46685132258057e-05	3.01000879611729e-05	5.71037370961118e-05	1654	1328	2348	358	2.60722377216824e-05	4.54815168674733e-05	3.0070670150698e-05	9.37673521985563e-05	5448	4307	5097	908	7.46376042395904e-05	9.07760983306398e-05	8.54642673622947e-05	0.0002040659760672	0.210819596006501	2.3877344575147	2.1031042488393266	1.897128578819165	3.1182328737153124	2.3728219004579345	0.6537083703376048	0.2754982875922734	1.2162247067744034	0.933250830782989	0.9321517101828478	1.744442397042491	0.6673490276356192	0.7853260869565217	1.4195888754534465	0.1900937081659973	0.1791245791245791
3485835.0	1610	1256	733	118	1.82103956498012e-05	1.15942546150195e-05	2.12641550324848e-05	2.21021008421462e-05	1147	939	989	169	1.64968858568242e-05	1.68838474604303e-05	1.90329849128224e-05	3.62801938693342e-05	1200	966	986	188	1.89157710193584e-05	1.90991378327635e-05	2.18736953054023e-05	4.92409559031525e-05	3957	3161	2708	475	5.36230525259838e-05	4.75772399082133e-05	6.21708352507095e-05	0.0001076232506146	0.1502689022461246	1.7310890255953544	1.0394064945623886	1.906174677041459	2.251149392713316	1.7322435214390544	0.6243150230225867	0.3604083463414771	0.8872534789987774	0.6366832900275877	1.0234566455126457	1.0096938588026596	0.45527950310559	0.8622493461203139	0.8216666666666667	0.0939490445859872	0.1799787007454739
3807486.0	1059	809	789	155	1.19781422317636e-05	1.24800366865626e-05	1.36964183290448e-05	2.90324205977345e-05	786	658	919	190	1.13047535165334e-05	1.56888329789034e-05	1.33372780326274e-05	4.07883836400799e-05	798	655	750	115	1.25789877278734e-05	1.45277417592014e-05	1.48315428830626e-05	3.01207974939496e-05	2643	2122	2458	460	3.58618834761704e-05	4.26966114246675e-05	4.18652392447348e-05	9.9941601731764e-05	0.2167766258246936	2.38722155981309	2.119708956039111	3.058223989954922	2.0308606954403308	2.402931213811455	0.5692363043606903	0.2368924674534421	1.1905847458636314	1.0419008595062496	1.387808496307169	1.1549213715353115	0.7450424929178471	1.1692111959287532	0.9398496240601504	0.1915945611866502	0.2887537993920973
1970633.0	2702	2038	864	186	3.05617944383619e-05	1.36663519609507e-05	3.45034617485701e-05	3.48389047172814e-05	1916	1546	929	162	2.7557134526308e-05	1.58595493334073e-05	3.13365225508237e-05	3.47774639457523e-05	1668	1322	723	134	2.62929217169082e-05	1.40047430558702e-05	2.99348086891737e-05	3.50972770799065e-05	6286	4906	2516	482	8.44118506815781e-05	4.35306443502281e-05	9.57747929885676e-05	0.0001047136457429	0.0982470444353852	1.0933319976520277	1.0097220090887025	1.1098061021081025	1.1724570363664917	1.0973283825210989	0.0820819248698799	0.074801605588017	0.5156935193191796	0.447171123688875	0.575515183491471	0.5326430895226134	0.3197631384159881	0.4848643006263048	0.4334532374100719	0.0912659470068694	0.1047865459249676
2886669.0	1053	796	984	165	1.1910277403255e-05	1.55644563999716e-05	1.34763275524346e-05	3.09054799911367e-05	598	499	720	126	8.60081756092493e-06	1.22915775242769e-05	1.01144403317342e-05	2.7049138624474e-05	667	530	784	136	1.05140160582601e-05	1.51863327189519e-05	1.20010957679743e-05	3.56211170363231e-05	2318	1825	2488	427	3.102511102244e-05	4.30423666432004e-05	3.55918636521432e-05	9.35757356519338e-05	0.233972602739726	2.6291327862596776	2.293316177637237	2.6743089817443426	2.968155385559072	2.645260181646884	0.3383561196837866	0.127910336393879	1.3873396492302152	1.3068088905904018	1.4291173411374007	1.444389340362582	0.9344729344729344	1.2040133779264215	1.1754122938530736	0.207286432160804	0.25250501002004
2006253.0	1962	1485	1199	242	2.21917989223043e-05	1.89652268532174e-05	2.51411387127707e-05	4.53280373203338e-05	1471	1196	1018	175	2.11568605888304e-05	1.73789248884915e-05	2.42422257249581e-05	3.75682480895472e-05	1750	1375	409	68	2.75854994032311e-05	7.92246183935119e-06	3.11349182659712e-05	1.78105585181615e-05	5183	4056	2626	485	7.09341589143657e-05	4.42666135810601e-05	8.05182827036999e-05	0.000100706843928	0.1195759368836291	1.2507326354511583	1.8029428912585	1.5497029239716038	0.5720444924895624	1.308230102573222	0.650007353518831	0.4968601106489596	0.6240521387516608	0.8546052043647542	0.8214321220071076	0.2871966073024303	0.6111111111111112	0.6920462270564242	0.2337142857142857	0.1629629629629629	0.1463210702341137
2276297.0	1347	1006	927	177	1.52356540001752e-05	1.46628567914367e-05	1.70316400976749e-05	3.31531512632193e-05	979	776	758	107	1.40806026624507e-05	1.29402996713915e-05	1.57290695339193e-05	2.2970300260466e-05	749	587	1283	158	1.18065937445829e-05	2.48521235694073e-05	1.32917796524546e-05	4.13833565569047e-05	3075	2369	2968	442	4.11228504072088e-05	5.24552800322354e-05	4.60524892840488e-05	9.75068080805901e-05	0.1865766146053187	2.117297231842873	1.9465624609896055	1.4603724785456118	3.113454905134725	2.173463281556648	0.8495783448599283	0.390886909417423	1.2755750030168151	0.9624041600884404	0.9190160379924582	2.104935945713381	0.688195991091314	0.7742594484167518	1.7129506008010682	0.1759443339960238	0.1378865979381443
3122604.0	840	640	972	197	9.5010759912006e-06	1.53746459560695e-05	1.08352382331133e-05	3.68992700500238e-05	655	538	1143	216	9.42062793044453e-06	1.95128793197896e-05	1.09049476923306e-05	4.63699519276697e-05	772	619	689	115	1.21691460224539e-05	1.33461520961197e-05	1.40163741139172e-05	3.01207974939496e-05	2267	1797	2804	528	3.10908499440991e-05	4.82336773719788e-05	3.57565600393611e-05	0.0001133900194716	0.2938230383973289	3.171166894879692	3.4054876557542477	4.2521938881267145	2.148972141378698	3.2688845617532203	1.0582441745487825	0.3237325009669989	1.5513785393034367	1.6182005038491103	2.0712928547713965	1.0967205152682074	1.1571428571428573	1.7450381679389313	0.8924870466321243	0.3078125	0.4014869888475836
2325696.0	601	456	443	57	6.797793655609e-06	7.00716888738559e-06	7.72010724109321e-06	1.06764385423927e-05	442	354	795	144	6.35712602329234e-06	1.35719501830557e-05	7.17537450387555e-06	3.09133012851132e-05	400	312	1618	246	6.30525700645282e-06	3.13411815551839e-05	7.06479599926037e-06	6.44323146392314e-05	1443	1122	2856	447	1.94601766853542e-05	5.19203006256252e-05	2.19602777442291e-05	0.0001060220544667	0.3983957219251337	4.827901345399027	1.3829391495448782	4.3082491747875125	9.120194644824418	4.937127656385603	3.906775749677884	0.7913053948736615	2.668028223232968	1.030800468855631	2.1349191652530464	4.970642992523419	0.7371048252911814	1.7986425339366516	4.045	0.125	0.4067796610169492
1431574.0	1546	1172	970	175	1.74865041457097e-05	1.53430108820858e-05	1.98420300143887e-05	3.27785393845389e-05	1340	1083	1311	212	1.92727350027415e-05	2.23809140754542e-05	2.19517813211786e-05	4.55112491141944e-05	1248	972	744	126	1.96724018601328e-05	1.44115198251278e-05	2.20095567669265e-05	3.30019172542405e-05	4134	3227	3025	513	5.64316410085839e-05	5.21354447826678e-05	6.38033681024938e-05	0.0001112917057529	0.1589711806631546	1.7442920187868591	1.651975093312989	2.07323717598654	1.499435795264723	1.741549354854751	0.2972030743071644	0.1706544080870747	0.9238690183533276	0.8774201380811838	1.1612733777676376	0.7325755099754003	0.6274256144890039	0.978358208955224	0.5961538461538461	0.1493174061433447	0.1957525392428439
2597248.0	1086	826	1060	212	1.22835339600522e-05	1.67665892113515e-05	1.39842293446118e-05	3.97088591401271e-05	923	750	1162	161	1.32751749309928e-05	1.98372403933469e-05	1.5202064626855e-05	3.45627882423835e-05	827	663	840	139	1.30361188608412e-05	1.62710707703056e-05	1.50126914984283e-05	3.64068769709478e-05	2836	2239	3062	512	3.85948277518862e-05	5.2874900375004e-05	4.41989854698951e-05	0.0001106785243534	0.2286735149620366	2.504096489472266	2.8395457598403264	2.273558828405918	2.425073277150822	2.5127259551323555	0.2929975180895483	0.1166054409917196	1.3699996464531417	1.3649646157106607	1.4943110351814664	1.2481529927731616	0.9760589318600368	1.2589382448537378	1.0157194679564692	0.2566585956416465	0.2146666666666666
2444467.0	550	441	1037	219	6.22094261328611e-06	1.64027858605392e-05	7.46615634500462e-06	4.10200007155087e-05	392	329	673	125	5.63799412020497e-06	1.14892106581088e-05	6.66863901631372e-06	2.68344629211052e-05	298	242	622	113	4.69741646980735e-06	1.20483404989644e-05	5.47974561481093e-06	2.95969575375331e-05	1240	1012	2332	457	1.65563532032984e-05	3.99403370176124e-05	1.96145409761293e-05	9.7451421174147e-05	0.4515810276679842	4.968325350705093	5.49412560091297	4.023978934151201	5.401155385304195	4.973086640122789	0.8232648075792944	0.1655440307307751	2.412387349265741	2.63670425531778	2.0378188435732367	2.564886587426327	1.8854545454545453	1.7168367346938775	2.087248322147651	0.4965986394557823	0.3799392097264438
3105604.0	472	393	610	145	5.33869984267462e-06	9.64869756502305e-06	6.65351347752112e-06	2.71593612043322e-05	365	309	1084	206	5.24966289253779e-06	1.85056528282169e-05	6.26325062626425e-06	4.42231948939813e-05	388	312	589	88	6.11609929625923e-06	1.14091198615595e-05	7.06479599926037e-06	2.30489580823267e-05	1225	1014	2283	439	1.67044620314716e-05	3.95634702547994e-05	1.99815601030457e-05	9.44315141806403e-05	0.4329388560157791	4.725932994903963	4.081957795094282	7.060741703123968	3.262508653433128	4.801736050550459	1.9988006723311853	0.4162662527237514	2.368437258276315	1.8073122388145304	3.5251126038058613	1.865424236741484	1.2923728813559323	2.96986301369863	1.518041237113402	0.3689567430025445	0.6666666666666666
2428998.0	761	612	2390	480	8.60752241583769e-06	3.78039134105001e-05	1.03611965604146e-05	8.99068508833067e-05	578	472	1224	236	8.31316479968998e-06	2.08956817912707e-05	9.5671660051674e-06	5.06634659950466e-05	536	429	1143	219	8.44904438864677e-06	2.2140278441023e-05	9.71409449898301e-06	5.73604752276085e-05	1875	1513	4757	935	2.53697316041744e-05	8.08398736427939e-05	2.9642457064565e-05	0.0001979307921059	0.6179775280898876	6.677273468754018	8.677265252046247	5.295556277342982	5.904871033899628	6.625897521096285	1.8024700535172609	0.2720340976868947	3.186469407878651	4.3919622376982215	2.5135652058828373	2.620447641483993	3.140604467805519	2.117647058823529	2.1324626865671643	0.7843137254901961	0.5
3443889.0	581	477	681	125	6.57157756058042e-06	1.07717426914438e-05	8.07563849561724e-06	2.34132424175278e-05	410	351	705	131	5.89688160531642e-06	1.20355029925211e-05	7.11456624536813e-06	2.81225171413182e-05	441	349	1029	196	6.95154584961423e-06	1.99320616936244e-05	7.9026083453265e-06	5.13363157288185e-05	1432	1177	2415	452	1.94200050155111e-05	4.27393073775893e-05	2.30928130863119e-05	0.0001028720752876	0.3840271877655055	4.454722553857099	2.899243500094078	3.9528083893557246	6.496122986934831	4.449391625461544	1.849143502678996	0.4155946831241631	2.2007876590893085	1.6391410726182485	2.040994511687384	2.8672847917316853	1.1721170395869192	1.7195121951219512	2.333333333333333	0.2620545073375262	0.3732193732193732
3647738.0	498	378	1658	301	5.63278076621178e-06	2.62254763324725e-05	6.39956258143253e-06	5.63790877414069e-05	439	360	1148	171	6.31397810910709e-06	1.95982374970415e-05	7.29699102089039e-06	3.67095452760719e-05	380	287	968	156	5.98999415613018e-06	1.87504720305427e-05	6.49870657624271e-06	4.08595166004882e-05	1317	1025	3774	628	1.79367530314491e-05	6.45741858600566e-05	2.01952601785656e-05	0.0001339481496179	0.6126829268292683	6.632652832077247	8.809834582285864	5.030778463475832	6.287330582035837	6.709314542599178	1.92454387700266	0.2868465719982618	3.600104531006061	4.655866688401216	3.103944479752567	3.130298885409329	3.3293172690763053	2.6150341685649203	2.5473684210526315	0.7962962962962963	0.475
2608727.0	532	417	1086	215	6.01734812776038e-06	1.71778451731394e-05	7.05983491126287e-06	4.02707769581478e-05	467	396	2025	336	6.71669197483602e-06	3.45700617870287e-05	8.02669012297943e-06	7.21310363319307e-05	336	275	1188	231	5.29641588542037e-06	2.30119429465751e-05	6.22698365319424e-06	6.05035149661076e-05	1335	1088	4299	782	1.80304559880168e-05	7.47598499067432e-05	2.13135086874365e-05	0.0001729053282561	0.71875	8.112476025968503	5.704209441767828	8.986398531248689	9.716343953315386	8.135650642110635	2.1370855885627	0.2626815828965186	4.146309442003533	2.8547201871022354	5.146888068791139	4.344814199715865	2.0413533834586466	4.336188436830835	3.5357142857142856	0.5155875299760192	0.8484848484848485
3216784.0	906	689	1577	302	1.02475891047949e-05	2.49442558361334e-05	1.1664811160336e-05	5.65663936807471e-05	712	572	346	61	1.02404382999641e-05	5.90678586583306e-06	1.15941079554147e-05	1.30952179054993e-05	679	547	878	125	1.07031737684537e-05	1.70071430194385e-05	1.23860365756264e-05	3.27399972760322e-05	2297	1808	2801	488	3.11912011732127e-05	4.78581847214049e-05	3.56449556913771e-05	0.0001024016088622	0.2699115044247787	2.8728218867437683	4.84931928200351	1.1294717934193073	2.643298933934921	2.874030003119246	1.870626620760208	0.6508723356158347	1.5343488843419717	2.434158471914321	0.5768098681727097	1.588981304738318	1.7406181015452538	0.4859550561797753	1.293078055964654	0.4383164005805515	0.1066433566433566
2274925.0	509	383	1481	279	5.75719961847751e-06	2.34257722849166e-05	6.48421288012873e-06	5.2258357075922e-05	301	249	412	95	4.32917405658596e-06	7.03351380555844e-06	5.04708545611586e-06	2.03941918200399e-05	364	301	680	111	5.73778387587206e-06	1.31718191950093e-05	6.8157166531326e-06	2.90731175811166e-05	1174	933	2573	485	1.58241575509355e-05	4.36311052854844e-05	1.83470149893772e-05	0.000101725666477	0.5198285101822079	5.5445349848952805	8.059321623457329	4.040785914438405	4.2655995048964055	5.455235680930713	2.258004203862828	0.4139150599406536	2.75724664299143	4.068952587597012	1.6246779902181052	2.295628326190201	2.9096267190569747	1.3687707641196014	1.868131868131868	0.7284595300261096	0.3815261044176707
2475180.0	473	381	909	182	5.35001064742605e-06	1.43781411255835e-05	6.45035276065025e-06	3.40896809599205e-05	336	276	963	179	4.83256638874712e-06	1.64399849387203e-05	5.59435978268264e-06	3.84269509030226e-05	386	318	551	91	6.08457301122697e-06	1.06730476124267e-05	7.20065746078461e-06	2.38347180169515e-05	1195	975	2423	452	1.62671500474001e-05	4.14911736767305e-05	1.92453700041175e-05	9.63513498798945e-05	0.4635897435897436	5.006469081097447	5.284932812958895	6.868873722060807	3.3100752461504235	5.1546272603900425	1.7829740045239648	0.3458977564148935	2.5506111123233803	2.6874976655422143	3.4019160040929086	1.7541161216626524	1.9217758985200848	2.8660714285714284	1.427461139896373	0.4776902887139108	0.6485507246376812
2721793.0	2038	1534	946	192	2.30514200834129e-05	1.49633899942816e-05	2.59707116399934e-05	3.59627403533227e-05	1889	1522	669	159	2.71688032986408e-05	1.14209241163073e-05	3.08500564827644e-05	3.41334368356458e-05	1270	1006	806	143	2.00191909954877e-05	1.56124798105551e-05	2.27794383822306e-05	3.74545568837809e-05	5197	4062	2421	494	7.02394143775414e-05	4.19967939211441e-05	7.96002065049883e-05	0.0001075507340727	0.121614967996061	1.3511363700540164	1.384742199283525	1.106430286593342	1.644226528121862	1.3784663379995763	0.2689530426983344	0.1951103449422187	0.5979092265121776	0.6491309403123845	0.420369053092547	0.7798756610131814	0.4641805691854759	0.3541556379036527	0.6346456692913386	0.1251629726205997	0.1044678055190538
3186546.0	573	430	1106	202	6.48109112256898e-06	1.74941959129762e-05	7.27992568787298e-06	3.78357997467249e-05	428	353	543	100	6.15576909042787e-06	9.26989804955882e-06	7.15510508437308e-06	2.14675703368841e-05	392	314	1376	216	6.17915186632376e-06	2.66535635475482e-05	7.11008315310178e-06	5.65747152929837e-05	1393	1097	3025	518	1.88160120793206e-05	5.34176575100833e-05	2.15451139253478e-05	0.0001158780853765	0.4721969006381039	5.378392789103313	5.197278292243064	3.0003151712991314	7.956969570503959	5.384854344682052	2.483645363145791	0.4612279560724938	2.8389468121563874	2.699267080516195	1.5058878774340927	4.3134663339170425	1.9301919720767888	1.2686915887850467	3.510204081632653	0.4697674418604651	0.28328611898017
2445029.0	1223	954	763	170	1.3833114210998e-05	1.20687807247747e-05	1.61512769912345e-05	3.18420096878378e-05	916	741	1506	268	1.31744964645606e-05	2.57098829882792e-05	1.50196398513327e-05	5.75330885028495e-05	975	766	246	38	1.53690639532287e-05	4.76509929701807e-06	1.7344979921261e-05	9.9529591719138e-06	3114	2461	2515	476	4.23766746287873e-05	4.2543763010072e-05	4.85158967638282e-05	9.93280573626011e-05	0.1934173100365705	2.0473301327629323	1.9714855800639703	3.830523838941754	0.5738236202691557	2.1252776797582937	1.6337879562604904	0.7687409376295242	1.003942932822086	0.8724557999513537	1.9514888525294911	0.3100448609960419	0.6238757154538022	1.6441048034934498	0.2523076923076923	0.1781970649895178	0.3616734143049933
3051395.0	1760	1387	7393	1438	1.99070163625155e-05	0.0001169390509806	2.34819928583252e-05	0.0002693459407712	1434	1147	6319	1032	2.06247029805457e-05	0.0001078756644109	2.32490241693369e-05	0.0002215453258766	1289	1053	5188	821	2.03186907032942e-05	0.0001004932323289	2.38436864975037e-05	0.0002150363021089	4483	3587	18900	3291	6.08504100463555e-05	0.0003253079477206	7.05747035251658e-05	0.0007059275687568	0.9174797881237804	10.002558048367538	11.470318656353191	9.529231173874203	9.01858452682697	10.00604478568479	1.2935468587479997	0.1292765409763726	5.346027207914988	5.874263066402749	5.23041056701054	4.945851767535759	4.2005681818181815	4.406555090655509	4.024825446082234	1.0367700072098054	0.8997384481255449
1991609.0	3218	2379	1166	217	3.63981696900994e-05	1.84432481324867e-05	4.02766121196508e-05	4.06453888368282e-05	2512	1966	585	104	3.61291868111094e-05	9.98690673847497e-06	3.98496787418625e-05	2.23262731503595e-05	2378	1860	707	123	3.7484752903362e-05	1.36948178983406e-05	4.21170530725137e-05	3.22161573196157e-05	8108	6205	2458	444	0.0001100121094045	4.21249727693022e-05	0.000122243343934	9.51878193068035e-05	0.0715551974214343	0.7786748647697009	1.0091561007187462	0.5602623121502237	0.7649195508562423	0.7781126545750707	0.2247375176581608	0.2888238821676671	0.3829121448295681	0.5067081199278934	0.2764221290307061	0.3653436887698495	0.3623368551895587	0.2328821656050955	0.2973086627417998	0.0912147961328289	0.0528992878942014
1565711.0	1976	1468	3151	656	2.23501501888243e-05	4.98410590612912e-05	2.48533276972036e-05	0.0001228726962071	1388	1125	3214	525	1.99631016297053e-05	5.4868236337536e-05	2.28030969402825e-05	0.0001127047442686	1407	1094	2206	390	2.21787415201978e-05	4.27309310943978e-05	2.47720731512527e-05	0.0001021487915012	4771	3687	8571	1571	6.44919933387274e-05	0.0001474402264932	7.24284977887388e-05	0.000337726231977	0.4260916734472471	4.662891572901154	4.943913253955331	4.942519192184943	4.123546336937667	4.669992927692647	0.4732371427338095	0.1013357300666463	2.286178777554736	2.230010028577487	2.7484825432081905	1.926661666329601	1.5946356275303644	2.3155619596541785	1.567874911158493	0.4468664850136239	0.4666666666666667
2490476.0	707	565	3034	603	7.99673895926051e-06	4.79904072332458e-05	9.56548375267031e-06	0.0001129454814221	464	387	4050	721	6.67354406065078e-06	6.91401235740575e-05	7.84426534745717e-06	0.0001547811821289	484	376	2314	368	7.62936097780791e-06	4.48229259077228e-05	8.51398492218557e-06	9.63865519806389e-05	1655	1328	9398	1692	2.22996439977192e-05	0.000161953456715	2.59237340223131e-05	0.0003641132155317	1.2740963855421688	14.045554364132116	11.807607889205816	19.731762666477685	11.320968132029076	14.286779562570858	4.721767181330457	0.3304990575833306	7.262602790051919	6.001247193103783	10.360330724678724	5.875056382585983	4.291371994342291	8.72844827586207	4.780991735537191	1.0672566371681416	1.8630490956072352
2366558.0	848	628	1124	203	9.59156242921204e-06	1.77789115788294e-05	1.06320775162424e-05	3.80231056860651e-05	655	546	755	134	9.42062793044453e-06	1.28890847650404e-05	1.10671030483504e-05	2.87665442514247e-05	740	585	485	71	1.16647254619377e-05	9.39460633761693e-06	1.32464924986132e-05	1.85963184527863e-05	2243	1759	2364	408	3.06769158215943e-05	4.00626026814866e-05	3.4945673063206e-05	8.53859683902762e-05	0.2319499715747583	2.44339172508823	3.5762630236638144	2.599284033567617	1.403867359962132	2.5264714723978545	1.088026645682698	0.4306506752874832	1.3059527533496529	1.8535991096384872	1.3681768200808462	0.8053859791447106	1.3254716981132075	1.1526717557251909	0.6554054054054054	0.3232484076433121	0.2454212454212454
2570514.0	1569	1182	885	150	1.77466526549926e-05	1.39985202377793e-05	2.00113306117811e-05	2.80958909010333e-05	1133	922	647	89	1.62955289239598e-05	1.10453481363988e-05	1.86884047812804e-05	1.91061375998269e-05	1106	873	1476	198	1.7434035622842e-05	2.85905957821084e-05	1.97678426517766e-05	5.18601556852351e-05	3808	2977	3008	437	5.14762172017944e-05	5.36344641562866e-05	5.84675780448381e-05	9.90621841860953e-05	0.1467920725562647	1.6943096926321402	1.4039991365937776	1.0223525134132867	2.6234605666781885	1.6832707388950845	0.8362901532640363	0.496824505969245	1.0419270698550276	0.7887977811883949	0.6778146440008154	1.6399298705486824	0.5640535372848948	0.5710503089143866	1.3345388788426764	0.1269035532994923	0.096529284164859
2522477.0	670	524	844	166	7.57823918345762e-06	1.33500012211139e-05	8.8713513033615e-06	3.10927859304769e-05	497	423	366	60	7.14817111668844e-06	6.24821857484075e-06	8.57396444954621e-06	1.28805422021305e-05	511	403	1331	231	8.05496582574347e-06	2.57818990419962e-05	9.12536149904465e-06	6.05035149661076e-05	1678	1350	2541	457	2.27813761258895e-05	4.53801188379508e-05	2.65706772519524e-05	0.0001044768430987	0.3385185185185185	3.932035382764777	3.504853417167161	1.5022854687497826	6.630259521493128	3.879132802470024	2.5843941775780395	0.6662298789905919	1.991983214147426	1.761623102402909	0.8741003080149242	3.200745924904845	1.2597014925373131	0.7364185110663984	2.604696673189824	0.3167938931297709	0.1418439716312056
4520267.0	406	315	726	166	4.59218672908029e-06	1.14835318560766e-05	5.33296881786044e-06	3.10927859304769e-05	461	372	399	69	6.63039614646554e-06	6.81158254470344e-06	7.54022405492007e-06	1.48126235324501e-05	318	264	1166	195	5.01267932012999e-06	2.25857958549718e-05	5.97790430706647e-06	5.10743957506103e-05	1185	951	2291	430	1.62352621956758e-05	4.08809102557519e-05	1.8851097179847e-05	9.69798052135372e-05	0.4521556256572029	5.144517811791595	5.830295843160615	1.9644805544982076	8.543863054186959	5.44621315061526	3.3064646006478458	0.6071125953405466	2.518032031945894	2.500667445284066	1.027326632411622	4.505733244149778	1.7881773399014778	0.8655097613882863	3.6666666666666665	0.526984126984127	0.1854838709677419
2212676.0	657	505	736	127	7.43119872168904e-06	1.1641707225995e-05	8.54968016831595e-06	2.37878542962082e-05	573	464	1243	229	8.24125160938124e-06	2.1220042864828e-05	9.40501064914762e-06	4.91607360714647e-05	522	421	573	115	8.22836039342093e-06	1.10991947040299e-05	9.53294588361736e-06	3.01207974939496e-05	1752	1390	2552	471	2.39008107244912e-05	4.39609447948529e-05	2.74876367010809e-05	0.0001030693878616	0.3388489208633093	3.7496634935351496	2.782309259282356	5.227079256515266	3.1596526259225968	3.7230137139067394	1.3161522979631035	0.3535179827693949	1.839307682973534	1.5665988304170868	2.5748568143062944	1.348895062120076	1.1202435312024352	2.169284467713787	1.0977011494252873	0.2514851485148515	0.4935344827586206
2370734.0	1958	1473	1505	335	2.21465557032985e-05	2.38053931727208e-05	2.49379779958998e-05	6.27474896789745e-05	1370	1123	819	146	1.97042141445939e-05	1.3981669433865e-05	2.27625581012775e-05	3.13426526918508e-05	1201	960	998	185	1.89315341618746e-05	1.93315817009107e-05	2.17378338438781e-05	4.84551959685277e-05	4529	3556	3322	666	6.0782304009767e-05	5.71186443074965e-05	6.94383699410554e-05	0.0001425453383393	0.187289088863892	2.052832439187489	2.516141833523599	1.3769389429956804	2.229071963496209	2.040717580005163	0.5924979635256229	0.2903380503656581	0.9397248958894056	1.0749027294196918	0.7095776229015988	1.0211312794629048	0.7686414708886619	0.5978102189781022	0.8309741881765196	0.2274270196877121	0.1300089047195013
2215432.0	1287	1005	1210	230	1.45570057150895e-05	1.91392197601277e-05	1.70147100379357e-05	4.30803660482511e-05	1322	1106	1554	294	1.901384751763e-05	2.65293214898976e-05	2.24179779697355e-05	6.31146567904394e-05	985	798	499	71	1.55266953783901e-05	9.66579085045536e-06	1.80695743827236e-05	1.85963184527863e-05	3594	2909	3263	595	4.90975486111096e-05	5.53343321004807e-05	5.75022623903948e-05	0.0001247913412914	0.2045376418013063	2.1701988079036902	2.531948293694096	2.815359033524113	1.0291508841827686	2.125486070466992	0.959970594537352	0.4516475585871218	1.127028409071321	1.314777237484242	1.395263187279645	0.6225272419466741	0.9401709401709402	1.1754916792738277	0.5065989847715736	0.2288557213930348	0.2658227848101265
2518602.0	854	657	1033	211	9.65942725772061e-06	1.63395157125718e-05	1.11230492486803e-05	3.95215532007869e-05	664	549	418	76	9.55007167300025e-06	7.13594361826075e-06	1.11279113068579e-05	1.63153534560319e-05	667	541	1194	179	1.05140160582601e-05	2.31281648806487e-05	1.22501751141021e-05	4.68836760992782e-05	2185	1747	2645	466	2.97235149889809e-05	4.66036242114813e-05	3.45011356696403e-05	0.000102720582756	0.2667429879793932	2.977310188846632	3.5531221985262675	1.466164943818081	3.827184155539692	2.9488237659613468	1.2913114946557045	0.4379073139471676	1.5679042074518506	1.6915615467275156	0.7472136191852184	2.1997460107052604	1.2096018735362997	0.6295180722891566	1.790104947526237	0.3211567732115677	0.1384335154826958
2748930.0	1134	887	713	142	1.28264525881208e-05	1.12779038751827e-05	1.50169629887054e-05	2.65974433863116e-05	919	752	612	123	1.32176443787458e-05	1.04478408956354e-05	1.52426034658599e-05	2.64051115143675e-05	919	736	940	152	1.44863279723253e-05	1.82081030048658e-05	1.66656726136398e-05	3.98118366876552e-05	2972	2375	2265	417	4.0530424939192e-05	3.99338477756838e-05	4.69252390682052e-05	9.28143915883343e-05	0.175578947368421	1.9779204843992344	1.7711599480078724	1.732322931152095	2.388852680033552	1.9641118530645063	0.3683485523798423	0.1875394987332958	0.9852807572483326	0.8792691352266576	0.7904465119696901	1.2569163862402248	0.6287477954144621	0.6659412404787813	1.0228509249183897	0.1600901916572717	0.163563829787234
3093627.0	817	635	1376	249	9.24092748191773e-06	2.17649309007733e-05	1.07505879344171e-05	4.66391788957154e-05	696	578	2385	429	1.00103160909762e-05	4.07158505491672e-05	1.17157244724296e-05	9.2095876745233e-05	552	451	1239	204	8.70125466890489e-06	2.39998293862008e-05	1.02122531912385e-05	5.34316755544846e-05	2065	1664	5000	882	2.79524982417988e-05	8.64806108361413e-05	3.26785655980852e-05	0.0001921667311954	0.5300480769230769	5.88051304206143	4.338291001406909	7.860877657370702	5.232114260575303	5.810427639784305	1.8311168615417877	0.3151432175153569	3.0938419202482024	2.355275587148804	4.067389099318302	2.758203305089717	1.6842105263157894	3.4267241379310347	2.244565217391304	0.3921259842519685	0.7422145328719724
3447858.0	756	590	670	115	8.55096839208054e-06	1.05977497845335e-05	9.9887352461513e-06	2.15401830241256e-05	587	490	598	107	8.4426085422457e-06	1.020883799933e-05	9.93201555621193e-06	2.2970300260466e-05	550	440	1090	197	8.66972838387262e-06	2.11136513567061e-05	9.96317384511078e-06	5.15982357070268e-05	1893	1520	2358	419	2.56633053181989e-05	4.19202391405696e-05	2.9883924647474e-05	9.61087189916184e-05	0.2756578947368421	3.2160675053683816	2.15644748742591	2.312753149696724	5.178895451307172	3.2160320294766023	1.701685186685478	0.5291256962271055	1.633469992302287	1.239362525810361	1.209204234478754	2.4353301997305468	0.8862433862433863	1.018739352640545	1.981818181818182	0.1949152542372881	0.2183673469387755
5130022.0	778	605	936	181	8.79980609661198e-06	1.48052146243632e-05	1.02426861422399e-05	3.39023750205802e-05	687	562	586	112	9.88087234842044e-06	1.00039783739254e-05	1.139141376039e-05	2.40436787773102e-05	555	440	771	140	8.74854409645328e-06	1.49345185284591e-05	9.96317384511078e-06	3.66687969491561e-05	2020	1607	2293	433	2.74292225414857e-05	3.97437115267477e-05	3.15972737477407e-05	9.46148507470466e-05	0.2694461729931549	2.9943991846388918	3.30991055957186	2.110684352535276	3.680433315649766	3.033676075918968	0.82052243678585	0.2704713411227649	1.4489550867377587	1.6824478246246093	1.012459023977234	1.7070861578572436	1.2030848329048842	0.8529839883551674	1.3891891891891892	0.2991735537190083	0.199288256227758
2164421.0	1275	980	1162	200	1.44212760580723e-05	1.83799779845193e-05	1.65914585444547e-05	3.74611878680445e-05	965	790	1563	270	1.38792457295862e-05	2.66829662089511e-05	1.60128414069539e-05	5.79624399095872e-05	933	767	967	167	1.47070119675512e-05	1.87311017081971e-05	1.73676234981817e-05	4.37406363607791e-05	3173	2537	3692	637	4.30075337552097e-05	6.37940459016675e-05	4.99719234495904e-05	0.0001391642641384	0.2510839574300355	2.784849061869374	2.257859835991635	3.619747328816724	2.5185159250693405	2.7987076966259	0.722886545326688	0.2582929779334206	1.4833225793594786	1.2745042748301818	1.9225083789727409	1.2736170847976764	0.9113725490196078	1.6196891191709843	1.0364415862808145	0.2040816326530612	0.3417721518987341
2527376.0	3540	2605	1048	203	4.00402488200597e-05	1.65767787674494e-05	4.41028056207189e-05	3.80231056860651e-05	2536	2016	911	161	3.64743701245913e-05	1.55522598953003e-05	4.08631497169862e-05	3.45627882423835e-05	2952	2249	366	65	4.65327967076218e-05	7.0895379784903e-06	5.09254044946685e-05	1.70247985835368e-05	9028	6870	2325	429	0.0001230474156522	3.92185766412401e-05	0.0001358913598323	8.96106925119854e-05	0.0624454148471615	0.6594289189730064	0.8621470936126197	0.8458180165200595	0.3343085588121183	0.6807578896482659	0.300144987992944	0.4408982878597601	0.3187273493991411	0.4140028909896441	0.4263887173973389	0.1523557249961955	0.296045197740113	0.3592271293375394	0.1239837398373983	0.0779270633397312	0.0798611111111111
2294077.0	963	729	1601	300	1.08923049756264e-05	2.53238767239375e-05	1.23420135499056e-05	5.61917818020667e-05	780	610	721	121	1.12184576881629e-05	1.23086491597273e-05	1.23643458965087e-05	2.59757601076298e-05	619	478	323	50	9.75738521748573e-06	6.25661411762942e-06	1.08236297680976e-05	1.30959989104129e-05	2362	1817	2645	471	3.18681478812751e-05	4.38891400012942e-05	3.55299892145119e-05	9.52635408201094e-05	0.2592184920198129	2.681215022187507	4.552886089036622	2.1008600313393475	1.2099452023953237	2.6212304409237643	1.7311563953822362	0.660436552374292	1.3772102528456738	2.324932764975318	1.0971783735222989	0.6412183159907687	1.6625129802699896	0.9243589743589744	0.5218093699515347	0.411522633744856	0.1983606557377049
5206308.0	846	636	829	138	9.56894081970918e-06	1.31127381662362e-05	1.07675179941563e-05	2.58482196289507e-05	593	504	1084	190	8.52890437061619e-06	1.85056528282169e-05	1.02157874292466e-05	4.07883836400799e-05	498	395	655	97	7.85004497303375e-06	1.26875611363693e-05	8.94421288367899e-06	2.5406237886201e-05	1937	1535	2568	425	2.59478901633591e-05	4.43059521308224e-05	2.99275183070819e-05	9.20428411552316e-05	0.2768729641693811	3.0755253479688305	2.400573618077902	3.992681320218894	2.840522493886656	3.0779258107278173	0.8221751546596118	0.2671198739729198	1.7074972898330916	1.3703437416216273	2.1697573362380096	1.6162405667678652	0.979905437352246	1.827993254637437	1.3152610441767068	0.2169811320754717	0.376984126984127
1721452.0	998	772	2101	393	1.12881831419264e-05	3.32326452198581e-05	1.30700061186929e-05	7.36112341607074e-05	987	783	1531	233	1.41956637669447e-05	2.61366738745388e-05	1.58709554704366e-05	5.00194388849401e-05	699	562	1087	202	1.10184366187763e-05	2.10555403896693e-05	1.27256902294369e-05	5.29078355980681e-05	2684	2117	4719	828	3.65022835276474e-05	8.04248594840661e-05	4.16666518185664e-05	0.0001765385086437	0.3911195087387813	4.236925717295949	5.632073427680161	3.151633748712426	4.157561173042103	4.31375611647823	1.2475748055790683	0.2892084698097383	2.203282965109595	2.944020734074194	1.841173072540597	1.9109371971872096	2.1052104208416837	1.5511651469098278	1.555078683834049	0.5090673575129534	0.2975734355044699
2017315.0	2108	1629	747	143	2.38431764160129e-05	1.18157001329053e-05	2.75790673152211e-05	2.67847493256518e-05	1597	1302	883	161	2.29690729846105e-05	1.50742541026896e-05	2.63907841922203e-05	3.45627882423835e-05	1397	1133	690	117	2.20211100950365e-05	1.33655224184653e-05	2.56551726511603e-05	3.06446374503662e-05	5102	4064	2320	421	6.88333594956599e-05	4.02554766540602e-05	7.96250241586016e-05	9.19921750184014e-05	0.1035925196850393	1.1553173891057944	0.9711985187718472	1.3096537029987996	1.1944818250513798	1.1584446822740089	0.1720813315766487	0.1485451435098788	0.584825104411741	0.4955589778285565	0.6562848275500495	0.606941355852803	0.3543643263757116	0.5529117094552286	0.493915533285612	0.0877839165131982	0.1236559139784946
2435169.0	433	332	1050	207	4.89757845736888e-06	1.66084138414331e-05	5.62077983342751e-06	3.8772329443426e-05	277	223	680	131	3.98399074310402e-06	1.16087121062615e-05	4.52008054905155e-06	2.81225171413182e-05	307	254	819	164	4.83928475245254e-06	1.5864294001048e-05	5.7514685378594e-06	4.29548764261543e-05	1017	809	2549	502	1.37208539529254e-05	4.40814199487426e-05	1.58923289203385e-05	0.0001098497230108	0.6205191594561187	6.912122418396325	6.898033830259976	6.221684953649588	7.46850585087985	6.862741544929805	0.6241592316832205	0.0909489637045051	3.2127315180221765	3.3911480920625454	2.9138401303655845	3.2782311462469758	2.424942263279445	2.454873646209386	2.6677524429967425	0.6234939759036144	0.5874439461883408
2291935.0	1822	1415	1314	256	2.06082862571042e-05	2.07842436072792e-05	2.39560345310239e-05	4.79503204710969e-05	1430	1174	484	99	2.05671724282987e-05	8.26267155798613e-06	2.37962984959037e-05	2.12528946335153e-05	1508	1198	446	71	2.37708189143271e-05	8.63916376613846e-06	2.71270051510062e-05	1.85963184527863e-05	4760	3787	2244	426	6.494627759973e-05	3.76860789314037e-05	7.48793381779337e-05	8.77995335573985e-05	0.112490097702667	1.172546869321453	2.001596733758234	0.8931176685808415	0.6855278844556315	1.1934140955982355	0.7075611366417243	0.5928882013807936	0.5802654181917329	1.0085381844943242	0.401740763675292	0.3634356812558729	0.721185510428101	0.3384615384615385	0.2957559681697613	0.1809187279151943	0.0843270868824531
2246142.0	677	540	1678	334	7.65741481671763e-06	2.65418270723093e-05	9.14223225918933e-06	6.25601837396342e-05	446	381	1352	251	6.41465657553933e-06	2.30808511289199e-05	7.72264883044233e-06	5.38836015455792e-05	520	427	1339	231	8.19683410838866e-06	2.5936861620761e-05	9.6688073451416e-06	6.05035149661076e-05	1643	1348	4369	816	2.22689055006456e-05	7.55595398219902e-05	2.65336884347733e-05	0.0001769473002513	0.6053412462908012	6.668778850188222	6.842987791822038	6.9773471160792	6.257598564781572	6.69264449089427	0.3827033124682246	0.0571826746495969	3.3930513477548163	3.466160278317862	3.598142918037559	3.164253573732467	2.478581979320532	3.031390134529148	2.575	0.6185185185185185	0.6587926509186351
1295884.0	491	371	5280	1115	5.55360513295178e-06	8.35165953169208e-05	6.28105216325785e-06	0.0002088461223643	369	300	9778	1800	5.30719344478478e-06	0.0001669264514338	6.08082585074199e-06	0.0003864162660639	424	348	6245	1037	6.68357242683998e-06	0.0001209676630482	7.8799647684058e-06	0.0002716110174019	1284	1019	21303	3952	1.75443710045765e-05	0.000371410709799	2.02418427824056e-05	0.0008668734058302	3.878312070657507	42.82581458362549	33.25018116964275	63.54667532811337	34.46855733301074	43.75513794358896	17.150796603981302	0.3919721753841311	21.16979341705191	15.038266732609983	31.452867352674627	18.09925221464144	10.753564154786153	26.498644986449865	14.72877358490566	3.0053908355795147	6.0
3505647.0	877	695	309	71	9.91957576700348e-06	4.88761893047889e-06	1.17663915187714e-05	1.32987216931558e-05	712	571	1518	257	1.02404382999641e-05	2.59147426136838e-05	1.15738385359123e-05	5.51716557657922e-05	634	497	848	137	9.99383235522771e-06	1.64260333490704e-05	1.1253857729591e-05	3.58830370145313e-05	2223	1763	2675	465	3.01538464221953e-05	4.72283948932331e-05	3.45940877842748e-05	0.0001043534144734	0.2637549631310266	3.016510078951561	1.130229405671213	4.766928067520628	3.18850992048532	3.028555797892387	1.8236181837970329	0.6021411872504093	1.566247775888046	0.4927245927932812	2.530628265566978	1.6436170595235218	0.3523375142531357	2.1320224719101124	1.337539432176656	0.1021582733812949	0.4500875656742557
2329070.0	953	722	958	199	1.07791969281121e-05	1.51532004381837e-05	1.22235031317309e-05	3.72738819287042e-05	958	763	1684	271	1.3778567263154e-05	2.87486340984476e-05	1.54655670803871e-05	5.8177115612956e-05	836	674	150	21	1.31779871434864e-05	2.90554835184029e-06	1.52617708445561e-05	5.50031954237341e-06	2747	2159	2792	491	3.77357513347525e-05	4.68073828884716e-05	4.29508410566741e-05	0.000100951317084	0.2274201018990273	2.350392090129123	3.0493616704646	3.7617188759107454	0.3603985145888482	2.3904930203213977	1.7938299734623333	0.7504016779020571	1.2403988587174264	1.4057819463956742	2.086474852528815	0.2204849891112878	1.0052465897166842	1.7578288100208768	0.1794258373205741	0.2756232686980609	0.3551769331585845
3124755.0	1329	1007	1102	194	1.50320595146495e-05	1.74309257650088e-05	1.70485701574142e-05	3.63373522320031e-05	895	724	513	97	1.28724610652639e-05	8.75774898604728e-06	1.46750597197907e-05	2.08235432267776e-05	875	677	1415	207	1.37927497016155e-05	2.74090061190267e-05	1.53297015753182e-05	5.42174354891094e-05	3099	2408	3030	498	4.1697270281529e-05	5.35976808700829e-05	4.7053331452523e-05	0.0001113783309478	0.2068106312292358	2.3670657849206957	2.1314017478586296	1.4189750245918995	3.536757400183376	2.362378057544635	1.077619176387741	0.4561586461346398	1.2854002314349466	1.1595833390641836	0.6803476772347679	1.987203908718533	0.8291948833709556	0.5731843575418994	1.6171428571428572	0.1926514399205561	0.1339779005524861
1881578.0	702	556	1400	296	7.94018493550336e-06	2.21445517885775e-05	9.41311321501716e-06	5.54425580447058e-05	568	488	1183	222	8.16933841907251e-06	2.01957447378049e-05	9.89147671720698e-06	4.76580061478828e-05	546	433	211	32	8.60667581380809e-06	4.087138014922e-06	9.80466880666583e-06	8.38143930266425e-06	1816	1477	2794	550	2.4716199168384e-05	4.64274345413044e-05	2.910925873889e-05	0.0001114820034952	0.3723764387271496	3.829778164232672	5.889927888709105	4.818088088402215	0.8548416543112624	3.854285877140861	2.652302655011277	0.6881437287103301	1.8784212825365387	2.788921412845363	2.4721395664861907	0.4748799772805215	1.9943019943019944	2.0827464788732395	0.3864468864468864	0.5323741007194245	0.4549180327868852
2811381.0	280	226	832	198	3.1670253304002e-06	1.31601907772118e-05	3.82619350106813e-06	3.7086575989364e-05	195	161	549	74	2.80461442204074e-06	9.37232786226113e-06	3.2633765398982e-06	1.58860020492943e-05	293	235	1031	173	4.61860075722669e-06	1.99708023383156e-05	5.32124057636598e-06	4.53121562300286e-05	768	622	2412	445	1.05902405096676e-05	4.25033209777885e-05	1.24108106173323e-05	9.82847342686869e-05	0.7154340836012861	7.919284025769235	9.692812446367602	4.86796477668797	8.515336899308826	7.692038040788133	2.51558234147371	0.3270371685806121	4.013442465162915	4.155379071612546	3.341752716026284	4.323994081338906	2.9714285714285715	2.815384615384616	3.5187713310580206	0.8761061946902655	0.4596273291925465
3407907.0	346	269	587	123	3.91353844399453e-06	9.2848942142107e-06	4.55418606985542e-06	2.30386305388473e-05	284	235	1341	228	4.08466920953625e-06	2.28930631389657e-05	4.76331358308123e-06	4.89460603680958e-05	261	214	555	82	4.11418019671046e-06	1.07505289018091e-05	4.84572546103115e-06	2.14774382130771e-05	891	718	2483	433	1.21123878502412e-05	4.29284862549855e-05	1.41632251139678e-05	9.34621291200203e-05	0.6030640668523677	6.598929860109882	5.058781126959685	10.275632606248488	4.432244126456721	6.588885953221632	3.208147879377345	0.4869029305035586	3.544180287632603	2.372506197929068	5.604630868398973	2.6130427904944	1.6965317919075145	4.721830985915493	2.126436781609196	0.4572490706319702	0.9702127659574468
2386929.0	493	387	1819	420	5.57622674245464e-06	2.87720997881589e-05	6.55193311908568e-06	7.86684945228934e-05	403	335	2512	460	5.79620313888419e-06	4.2883948251366e-05	6.79025553332856e-06	9.8750823549667e-05	359	292	2027	321	5.6589681632914e-06	3.92636433945351e-05	6.61192446084624e-06	8.40763130048508e-05	1255	1014	6358	1201	1.70313980446302e-05	0.000110919691434	1.99541131132605e-05	0.0002614956310774	1.1844181459566074	13.104848589017127	12.006913546436136	14.543020224344884	12.715861093502289	13.088598288094436	1.3084949494008964	0.0999721223464487	6.512659215839987	5.159779384346466	7.398627553902719	6.938304344815109	3.689655172413793	6.233250620347395	5.646239554317549	1.0852713178294573	1.373134328358209
3540701.0	1337	1050	590	140	1.5122545952661e-05	9.33234682518623e-06	1.77765627262015e-05	2.62228315076311e-05	1066	870	856	181	1.53318921738227e-05	1.46133199455292e-05	1.76343949671518e-05	3.88563023097603e-05	953	779	1041	200	1.50222748178738e-05	2.01645055617716e-05	1.76393464212302e-05	5.23839956416516e-05	3356	2699	2487	521	4.54767129443575e-05	4.4110172332487e-05	5.30503041145835e-05	0.000117463129459	0.1930344572063727	2.2141839037395723	1.4751350928478626	2.20343835907834	2.9697242965081605	2.216099249478121	0.7473750367344144	0.3372479986672154	0.9699507610951892	0.6171147936597335	0.9531321887639952	1.3423070610969967	0.4412864622288706	0.8030018761726079	1.0923399790136412	0.1333333333333333	0.2080459770114942
3617391.0	1373	1041	4091	751	1.55297349237124e-05	6.47095438336218e-05	1.76241921885483e-05	0.0001406667604445	1003	818	2170	344	1.44257859759326e-05	3.70454489273345e-05	1.65803851530232e-05	7.38484419588814e-05	982	790	1373	246	1.54794059508417e-05	2.65954525805114e-05	1.7888425767358e-05	6.44323146392314e-05	3358	2649	7634	1341	4.54349268504867e-05	0.0001283504453414	5.20930031089295e-05	0.0002789475170426	0.5062287655719139	5.354798157044326	7.981458607555431	4.4539642039266	3.6018996571964763	5.345774156226169	2.321987918397236	0.4343595240911627	2.824929063136042	4.166815734556847	2.568002117121357	1.718118425537206	2.979606700655499	2.163509471585244	1.3981670061099796	0.7214217098943324	0.4205378973105134
2353012.0	1473	1157	1460	307	1.66608153988553e-05	2.3093604008088e-05	1.95880791183001e-05	5.75029233774483e-05	1062	859	1519	318	1.52743616215757e-05	2.59318142491342e-05	1.74114313526246e-05	6.82668736712916e-05	1016	822	747	122	1.60153527963902e-05	1.44696307921646e-05	1.86130202288206e-05	3.19542373414075e-05	3551	2838	3726	747	4.79505298168212e-05	6.34950490493867e-05	5.56125306997453e-05	0.0001577240343901	0.2632135306553911	2.8361240246673822	2.935608082352821	3.920807674493749	1.716767990824467	2.857727915890345	1.1040818457177048	0.3863495329903443	1.3241782581328734	1.386102868030977	1.6977347329857886	0.9034849856961004	0.991174473862865	1.4303201506591336	0.735236220472441	0.2653414001728608	0.370197904540163
1872799.0	859	674	1347	267	9.71598128147776e-06	2.13062223280099e-05	1.14108602642474e-05	5.00106858038394e-05	802	641	645	110	1.15348757255214e-05	1.1011204865498e-05	1.29926979010854e-05	2.36143273705726e-05	611	484	1255	208	9.63128007735668e-06	2.43097545437304e-05	1.09594912296219e-05	5.44793554673176e-05	2272	1799	3247	585	3.08821370843558e-05	5.66271817372384e-05	3.53630493949547e-05	0.0001281043686417	0.3251806559199555	3.622548700790969	4.382727037726795	1.8175076146887	4.970974867890571	3.723736506768689	1.6768393838330116	0.4503109660914506	1.8336548919059248	2.192904834906116	0.9546010834893732	2.524041908082716	1.568102444703143	0.8042394014962594	2.0540098199672667	0.3961424332344214	0.1716068642745709
2819722.0	2866	2181	1155	237	3.24167664175963e-05	1.82692552255764e-05	3.69244602912813e-05	4.43915076236327e-05	2061	1675	1186	200	2.96426170452613e-05	2.02469596441561e-05	3.39512776666428e-05	4.29351406737683e-05	2015	1567	119	24	3.17627321700061e-05	2.30506835912663e-06	3.54824850347468e-05	6.28607947699819e-06	6942	5423	2460	461	9.38221156328637e-05	4.08212832288592e-05	0.0001063582229926	9.36127277743992e-05	0.0850082979900424	0.8801644587547539	1.2022249553127398	1.2646104542908607	0.17716006843496	0.8813318260128535	0.6106278619162754	0.6928467166319827	0.4350923335452953	0.5635742624736185	0.6830354962667778	0.0725714761182708	0.4030006978367062	0.5754488112566715	0.0590570719602977	0.108665749656121	0.1194029850746268
2683143.0	650	500	1253	288	7.35202308842904e-06	1.98193738507769e-05	8.46502986961975e-06	5.3944110529984e-05	388	329	1905	356	5.58046356795798e-06	3.25214655329826e-05	6.66863901631372e-06	7.64245503993075e-05	420	338	632	130	6.62051985677546e-06	1.22420437224204e-05	7.65352899919873e-06	3.40495971670735e-05	1458	1167	3790	774	1.95530065131625e-05	6.45828831061799e-05	2.27871978851322e-05	0.0001644182580963	0.6632390745501285	7.215378517583191	6.372583601102777	11.460292004462604	4.448875436499717	7.427250347355034	3.622738195290113	0.4877630382528076	3.302964332503272	2.695771437656332	5.827735480563841	1.849106110586143	1.927692307692308	4.90979381443299	1.5047619047619047	0.576	1.082066869300912
3129544.0	312	248	854	189	3.52897108244594e-06	1.35081765910323e-05	4.1986548153314e-06	3.5400822535302e-05	300	256	2108	421	4.31479141852421e-06	3.59870075294107e-05	5.18897139263317e-06	9.03784711182822e-05	244	212	822	131	3.84620677393622e-06	1.59224049680848e-05	4.80043830718974e-06	3.43115171452818e-05	856	716	3784	741	1.16899692749064e-05	6.54175890885277e-05	1.41880645151543e-05	0.0001600908107988	1.0349162011173183	11.28348483528579	8.43146771819293	17.41741556844837	7.147580064489645	10.998821117043647	5.5956105945227765	0.5087463951797419	5.59604457036107	3.827794639130266	8.34038173314977	4.139768323425254	2.7371794871794872	7.026666666666666	3.3688524590163933	0.7620967741935484	1.64453125
4980366.0	1723	1346	728	149	1.94885165867127e-05	1.15151669300603e-05	2.27878604090164e-05	2.79085849616931e-05	1367	1100	1759	281	1.96610662304087e-05	3.00290067572265e-05	2.22963614527206e-05	6.03238726466444e-05	1248	986	552	98	1.96724018601328e-05	1.06924179347723e-05	2.23265668438164e-05	2.56681578644093e-05	4338	3432	3039	528	5.88219846772541e-05	5.2236591622059e-05	6.74107887055534e-05	0.0001139006154727	0.1538461538461538	1.689649648963634	1.2247128278287416	2.7055478435152334	1.149668824766867	1.693309832036947	0.8774264895192211	0.5181724412854387	0.8880453780788256	0.590869339840435	1.527333584319159	0.5435237654656228	0.4225188624492165	1.2867593269934163	0.4423076923076923	0.1106983655274888	0.2554545454545454
5196120.0	1124	884	3524	796	1.27133445406065e-05	5.57410003592479e-05	1.49661728094877e-05	0.0001490955277148	1002	805	2941	547	1.44114033378709e-05	5.0207679859581e-05	1.6316882699491e-05	0.0001174276097427	873	683	1837	390	1.37612234165833e-05	3.55832821488707e-05	1.54655630368424e-05	0.0001021487915012	2999	2372	8302	1733	4.08859712950607e-05	0.0001415319623677	4.67486185458211e-05	0.0003686719289587	0.7306070826306914	7.886263603647297	9.962167991290462	7.196693872559562	6.604919022854773	7.921260295568266	1.792073529470637	0.2262359097671937	3.461626516007412	4.384448182082284	3.4838855510790627	2.5857644390825163	3.1352313167259784	2.935129740518962	2.104238258877434	0.9004524886877828	0.6795031055900621
2425752.0	1108	814	1588	326	1.25323716645837e-05	2.51182487430436e-05	1.37810686277409e-05	6.10617362249125e-05	746	618	1008	174	1.07294479940635e-05	1.72082085339876e-05	1.25265012525285e-05	3.73535723861784e-05	602	467	152	25	9.48941179471149e-06	2.94428899653149e-06	1.05745504219698e-05	6.54799945520645e-06	2456	1899	2748	525	3.27512314533587e-05	4.52707462735627e-05	3.68821203022393e-05	0.0001049633080662	0.2764612954186414	2.845913065898957	4.430841894364924	2.98196372898925	0.6192224911616342	2.677342704838603	1.923981833330266	0.7186161972664791	1.38226088805342	2.004269376564007	1.6038298096517858	0.3102709693947902	1.4332129963898916	1.351206434316354	0.2524916943521594	0.4004914004914005	0.2815533980582524
5238413.0	309	250	722	139	3.49503866819165e-06	1.14202617081092e-05	4.23251493480987e-06	2.60355255682909e-05	253	213	873	148	3.63880742962208e-06	1.49035377481857e-05	4.31738635402682e-06	3.17720040985885e-05	206	163	1950	307	3.2472073583232e-06	3.77721285739237e-05	3.69090303807513e-06	8.04094333099351e-05	768	626	3545	594	1.03810534561369e-05	6.40959280302187e-05	1.22408043269118e-05	0.0001382169629768	0.9488817891373802	11.29149353959736	6.151313337175608	7.359082901847502	21.78584278168142	11.765413006901513	8.698933065831048	0.739364870636357	6.174318271362675	3.267563764614398	4.0957203799415005	11.63218864884211	2.336569579288026	3.450592885375494	9.466019417475728	0.556	0.6948356807511737
2821673.0	967	747	719	164	1.09375481946321e-05	1.13728090971337e-05	1.26467546252119e-05	3.07181740517965e-05	710	572	880	162	1.02116730238406e-05	1.50230391963384e-05	1.15941079554147e-05	3.47774639457523e-05	692	566	1123	189	1.09080946211634e-05	2.1752871994111e-05	1.28162645371198e-05	4.95028758813607e-05	2369	1885	2722	515	3.20573158396361e-05	4.81487202875831e-05	3.70571271177464e-05	0.0001149985138789	0.273209549071618	3.1032765576646124	2.4289373014764104	2.999580828425051	3.8625042217243033	3.0970074505419216	0.7217322832810548	0.2330418298331069	1.501957323203316	1.0397951071626104	1.4711633599376892	1.9941953887993455	0.7435367114788004	1.2394366197183098	1.6228323699421965	0.2195448460508701	0.2832167832167832
2745136.0	1579	1251	2274	464	1.78597607025068e-05	3.59690791194466e-05	2.11795047337886e-05	8.69099558538632e-05	1176	957	753	125	1.69139823606149e-05	1.28549414941396e-05	1.9397834463867e-05	2.68344629211052e-05	1021	824	732	149	1.60941685089708e-05	1.41790759569806e-05	1.8658307382662e-05	3.90260767530304e-05	3776	3032	3759	738	5.08679115720926e-05	6.30030965705667e-05	5.92356465803176e-05	0.0001527704955279	0.2434036939313984	2.579029762438037	4.103493303845387	1.383374158135572	2.0916193496359106	2.5261622705389564	1.4111635994081222	0.5586195375750943	1.2385626738631776	2.0139731835487567	0.7600186177368264	0.8810070522796665	1.4401519949335022	0.6403061224489796	0.7169441723800196	0.3709032773780975	0.1306165099268547
2822643.0	483	388	902	185	5.46311869494035e-06	1.42674183666406e-05	6.56886317882492e-06	3.46515987779411e-05	377	312	1106	221	5.42225454927876e-06	1.88812288081253e-05	6.32405888477167e-06	4.74433304445139e-05	358	296	424	69	5.64320502077527e-06	8.21301667453521e-06	6.70249876852907e-06	1.80724784963698e-05	1218	996	2432	475	1.65285782649944e-05	4.13616638493012e-05	1.95954208321257e-05	0.0001001674077188	0.4769076305220883	5.111776295948725	5.275128714758799	7.502038059569212	2.6963792341488166	5.157848669492276	2.404975081648149	0.4662748435938288	2.5024332514370204	2.6115885748289385	3.482173076997424	1.4553815862261366	1.8674948240165632	2.93368700265252	1.1843575418994414	0.4768041237113402	0.7083333333333334
1925072.0	1077	833	1683	326	1.21817367172893e-05	2.66209147572685e-05	1.41027397627865e-05	6.10617362249125e-05	622	512	1051	168	8.94600087440686e-06	1.79422888583542e-05	1.03779427852663e-05	3.60655181659654e-05	634	508	1130	170	9.99383235522771e-06	2.18884642505302e-05	1.15029370757188e-05	4.45263962954038e-05	2333	1853	3864	664	3.11215699469239e-05	6.64516678661529e-05	3.59836196237716e-05	0.0001416536506862	0.3583378305450621	3.936614831061086	4.329778273725132	3.4752088070063447	3.870871934907235	3.891953005212904	0.4276745865794837	0.1098868835277954	2.135228652650959	2.1853135866486064	2.0056211831684863	2.1901972609216807	1.5626740947075208	1.689710610932476	1.7823343848580442	0.3913565426170468	0.328125
2295486.0	866	675	371	73	9.79515691473776e-06	5.86830622397303e-06	1.14277903239867e-05	1.36733335718362e-05	734	623	995	194	1.05568563373226e-05	1.69862772731326e-05	1.26278483500409e-05	4.16470864535552e-05	563	459	1094	167	8.87464923658234e-06	2.11911326460885e-05	1.03934018066042e-05	4.37406363607791e-05	2163	1757	2460	434	2.92266624886427e-05	4.40457161431942e-05	3.44490404806317e-05	9.90610563861705e-05	0.247011952191235	2.8755824546656283	1.196498464198818	3.298035049131732	4.208500467381653	2.901011326904068	1.5447523729721164	0.53248753586242	1.5070388608453016	0.5991028295977164	1.6090279843138051	2.3878276291457445	0.4284064665127021	1.3555858310626705	1.94316163410302	0.1081481481481481	0.3113964686998395
4765932.0	1149	910	1550	328	1.29961146593923e-05	2.45171823373536e-05	1.54063543627079e-05	6.14363481035929e-05	779	642	2245	380	1.12040750501012e-05	3.83258215861134e-05	1.30129673205879e-05	8.15767672801597e-05	847	682	660	111	1.33513817111638e-05	1.27844127480973e-05	1.54429194599217e-05	2.90731175811166e-05	2775	2234	4455	819	3.75515714206573e-05	7.56274166715643e-05	4.38622411432175e-05	0.0001720862329648	0.3666069829901522	3.9233342501335007	3.9877278334129223	6.268882820530608	1.882617963304719	4.04640953908275	2.1937211551081317	0.5421401699259066	2.01396143517875	1.886500925846712	3.42070375419051	0.9575348098547414	1.3489991296779809	2.8818998716302957	0.7792207792207793	0.3604395604395604	0.5919003115264797
3484635.0	1064	823	807	165	1.20346962555208e-05	1.27647523524157e-05	1.39334391653941e-05	3.09054799911367e-05	785	647	2210	389	1.12903708784717e-05	3.77283143453499e-05	1.31143144181002e-05	8.35088486104793e-05	798	652	470	86	1.25789877278734e-05	9.1040515024329e-06	1.47636121523005e-05	2.25251181259102e-05	2647	2122	3487	640	3.59040548618658e-05	5.95971182001985e-05	4.18113657357949e-05	0.0001369394467275	0.3016022620169651	3.275172774618685	2.218079802429205	6.367763189757103	1.5257186312903976	3.3705205411589017	2.618671155139024	0.7769337475209789	1.6598993743043058	1.0606626109537245	3.341636404282312	0.7237507261621303	0.7584586466165414	2.815286624203821	0.5889724310776943	0.2004860267314702	0.6012364760432767
2889503.0	1092	832	1665	334	1.23513987885608e-05	2.63361990914154e-05	1.40858097030473e-05	6.25601837396342e-05	1041	844	212	55	1.4972326222279e-05	3.61918671548153e-06	1.71073900600875e-05	1.18071636852863e-05	893	695	1089	194	1.40764862669059e-05	2.10942810343605e-05	1.57372859598909e-05	5.0812475772402e-05	3026	2371	2966	583	4.14002112777457e-05	5.10496668412574e-05	4.69304857230256e-05	0.0001251798231973	0.2458878110501897	2.6673455701286883	4.441362268730638	0.6901791356726632	3.2287953527632447	2.786778919055516	1.9142564144297485	0.6869064500740951	1.233077447329325	2.1322442536473334	0.2417250774362728	1.4985473387597852	1.5247252747252746	0.2036503362151777	1.219484882418813	0.4014423076923077	0.0651658767772511
3313970.0	1623	1240	1200	217	1.83574361115697e-05	1.89810443902093e-05	2.0993274076657e-05	4.06453888368282e-05	1198	978	954	167	1.72304003979733e-05	1.62863402196669e-05	1.98234922734189e-05	3.58508424625965e-05	950	776	1043	161	1.49749853903254e-05	2.02032462064628e-05	1.75714156904681e-05	4.21691164915295e-05	3771	2994	3197	545	5.05628218998685e-05	5.5470630816339e-05	5.8388182040544e-05	0.0001186653477909	0.1820307281229125	2.032352158327182	1.93611480936282	1.808502859542488	2.3998701774726565	2.0481626154593218	0.3111990670250468	0.151940605045785	1.0970635880685145	1.0339703363176391	0.9452096204092016	1.3491329493727	0.7393715341959335	0.7963272120200334	1.0978947368421053	0.175	0.1707566462167689
2347760.0	2066	1569	1702	367	2.33681226164529e-05	2.69214479601135e-05	2.65632637308668e-05	6.87412797378616e-05	1771	1437	954	167	2.54716520073546e-05	1.62863402196669e-05	2.91271558250542e-05	3.58508424625965e-05	1526	1208	1079	237	2.40545554796175e-05	2.09005778109045e-05	2.73534409202132e-05	6.20750348353571e-05	5363	4214	3735	771	7.2894330103425e-05	6.41083659906848e-05	8.30438604761342e-05	0.0001666671570358	0.1829615567157095	2.0069774704621075	2.5878325959615984	1.2308391069120046	2.2693684138833845	2.0293467055856627	0.7096235957684646	0.3496808080232251	0.8794698558821464	1.1520586570852207	0.6393908104179672	0.8688823133154339	0.8238141335914811	0.538678712591756	0.7070773263433814	0.2339069471000637	0.116214335421016
3735601.0	465	371	1082	229	5.25952420941462e-06	1.7114575025172e-05	6.28105216325785e-06	4.28930601089109e-05	346	294	771	137	4.97639276936459e-06	1.31622309322465e-05	5.95920933372715e-06	2.94105713615313e-05	331	273	1337	229	5.21760017283971e-06	2.58981209760698e-05	6.18169649935282e-06	5.9979675009691e-05	1142	938	3190	595	1.54535171516189e-05	5.61749269334883e-05	1.84219579963378e-05	0.0001322833064801	0.6343283582089553	7.180740858620854	6.828960975650165	4.935314353714211	9.702785475794622	7.155686935052999	2.40047029025115	0.3354632912309447	3.635090082234351	3.254015827997649	2.6449341003136126	4.963607811668442	2.3268817204301078	2.2283236994219653	4.039274924471299	0.6172506738544474	0.4659863945578231
3574533.0	234	192	959	170	2.64672831183445e-06	1.51690179751756e-05	3.25057146993398e-06	3.18420096878378e-05	233	198	618	129	3.35115466838714e-06	1.05502707083377e-05	4.01334506148972e-06	2.76931657345805e-05	220	183	864	156	3.46789135354905e-06	1.67359585066001e-05	4.14377457648926e-06	4.08595166004882e-05	687	573	2441	455	9.46577433377064e-06	4.24552471901133e-05	1.1407691107913e-05	0.0001003946920229	0.794066317626527	8.800614521659053	9.795818975942874	6.900270300780225	9.860458344504275	8.852182540409126	1.6907145251052398	0.1909940873211025	4.48513198108342	5.731233503397233	3.148249410229515	4.825975441667881	4.098290598290598	2.652360515021459	3.9272727272727272	0.8854166666666666	0.6515151515151515
2491635.0	713	549	294	61	8.06460378776908e-06	4.65035587560127e-06	9.29460279684248e-06	1.14256622997536e-05	424	358	1452	267	6.09823853818088e-06	2.47880146739584e-05	7.25645218188545e-06	5.73184127994807e-05	456	357	1227	175	7.18799298735621e-06	2.37673855180536e-05	8.08375696069215e-06	4.58359961864451e-05	1593	1264	2973	503	2.13508353133062e-05	5.32057560676132e-05	2.46348119394201e-05	0.0001145800712856	0.3979430379746835	4.651144549727673	1.2292792440398932	7.898958246092598	5.670135360244739	4.932790950125743	3.3954251695415096	0.6883375362693924	2.4919753858273865	0.5766378607035949	4.064782726808966	3.306539886705621	0.4123422159887798	3.4245283018867925	2.6907894736842106	0.1111111111111111	0.7458100558659218
1915305.0	1959	1474	1	1	2.215786650805e-05	1.58175369918411e-08	2.4954908055639e-05	1.87305939340222e-07	1256	1045	996	187	1.80645934055547e-05	1.7003348908583e-05	2.11815433800846e-05	4.01443565299733e-05	1210	977	1362	225	1.90734024445198e-05	2.63823790347098e-05	2.21227746515301e-05	5.8931995096858e-05	4425	3496	2359	413	5.92958623581244e-05	4.34015454802847e-05	6.82592260872537e-05	9.92636575661716e-05	0.1181350114416475	1.4542159830421442	0.0075057755741919	1.895251720312222	2.663860931783348	1.5222061425565874	1.3669045070128414	0.8979759500359704	0.7319489717200826	0.0007138564981468	0.9412527880840442	1.3832025571447022	0.0005104645227156	0.7929936305732485	1.1256198347107438	0.0006784260515603	0.1789473684210526
5118253.0	1230	936	714	138	1.3912289844258e-05	1.12937214121745e-05	1.58465359159282e-05	2.58482196289507e-05	971	795	887	155	1.39655415579567e-05	1.51425406444911e-05	1.61141885044663e-05	3.32747340221704e-05	798	647	743	118	1.25789877278734e-05	1.43921495027822e-05	1.4650394267697e-05	3.09065574285744e-05	2999	2378	2344	411	4.04568191300881e-05	4.08284115594479e-05	4.66111186880914e-05	9.00295110796955e-05	0.172834314550042	1.9315029034627524	1.631158996899081	2.0649338943098363	2.109605848405117	1.9352329132046784	0.2642813005184821	0.1365630455720399	1.0091849146163705	0.8117801985584524	1.084278800191878	1.144142105400983	0.5804878048780487	0.913491246138002	0.931077694235589	0.1474358974358974	0.1949685534591195
3258784.0	1738	1334	1922	376	1.96581786579841e-05	3.04013060983185e-05	2.25846996921455e-05	7.04270331919236e-05	1290	1059	1538	300	1.85536030996541e-05	2.62561753226915e-05	2.14653152531192e-05	6.44027110106524e-05	1249	1000	799	115	1.96881650026489e-05	1.54768875541359e-05	2.26435769207063e-05	3.01207974939496e-05	4277	3393	4259	791	5.78999467602871e-05	7.21343689751459e-05	6.6693591865971e-05	0.0001649505416965	0.2331270262304745	2.47325923048182	3.118351545600436	3.0003151712991407	1.3302137555134144	2.482960157470997	1.000050672133249	0.4027654930846108	1.2458451693192578	1.5464965817660383	1.415152365913282	0.7861010689443936	1.1058688147295743	1.1922480620155038	0.6397117694155324	0.2818590704647676	0.28328611898017
2375449.0	1301	1010	722	145	1.47153569816095e-05	1.14202617081092e-05	1.70993603366319e-05	2.71593612043322e-05	990	802	893	139	1.42388116811299e-05	1.52449704571934e-05	1.62560744409836e-05	2.9839922768269e-05	1130	903	849	150	1.78123510432292e-05	1.6445403671416e-05	2.04471499593978e-05	3.92879967312387e-05	3421	2715	2464	434	4.67665197059686e-05	4.31106358367187e-05	5.38025847370133e-05	9.62872807038399e-05	0.1598526703499079	1.7896404266540638	1.5883261519525262	1.8356167644655228	1.9214412184218064	1.7817947116132853	0.1729567052968171	0.0970688172826697	0.9218268989816808	0.7760777888284774	1.0706631142117653	0.9232584531656868	0.5549577248270561	0.902020202020202	0.7513274336283186	0.1435643564356435	0.1733167082294264
3255419.0	2140	1612	1945	302	2.42051221680587e-05	3.07651094491309e-05	2.72912562996541e-05	5.65663936807471e-05	1464	1191	716	121	2.10561821223981e-05	1.22232909824754e-05	2.41408786274457e-05	2.59757601076298e-05	1257	1006	720	104	1.9814270142778e-05	1.39466320888334e-05	2.27794383822306e-05	2.72396777336588e-05	4861	3809	3381	527	6.50755744332348e-05	5.69350325204396e-05	7.42115733093303e-05	0.000109781831522	0.138356524022053	1.4793087739078778	2.07269291892085	1.076007236874056	1.1958011113613525	1.448167089052086	0.5441617656737018	0.3757589644092028	0.8749063379971067	1.271016491283354	0.5805084184503284	0.7038680702512141	0.9088785046728972	0.4890710382513661	0.5727923627684964	0.1873449131513647	0.1015952980688497
2220854.0	771	571	443	65	8.72063046335198e-06	7.00716888738559e-06	9.66706411110575e-06	1.21748860571145e-05	641	512	1335	174	9.21927099758006e-06	2.27906333262634e-05	1.03779427852663e-05	3.73535723861784e-05	544	431	1410	190	8.57514952877583e-06	2.73121545072987e-05	9.75938165282442e-06	4.9764795859569e-05	1956	1514	3188	429	2.65150509897079e-05	5.71099567209477e-05	2.98043885491965e-05	9.92932543028618e-05	0.2833553500660501	3.331497780568917	1.2594191904787002	3.5993234072565663	5.099175094271141	3.319305897335469	1.93513273564736	0.5829931905946851	2.153869390751522	0.8035163187837017	2.472064584308851	3.185035364764972	0.5745784695201037	2.082683307332293	2.5919117647058822	0.1138353765323993	0.33984375
2338153.0	616	456	537	89	6.96745572688044e-06	8.49401736461865e-06	7.72010724109321e-06	1.66702286012798e-05	412	331	1224	171	5.92564688143992e-06	2.08956817912707e-05	6.70917785531867e-06	3.67095452760719e-05	385	305	543	96	6.06880986871084e-06	1.05180850336618e-05	6.90629096081543e-06	2.51443179079927e-05	1413	1092	2304	356	1.89619124770312e-05	3.99077841895512e-05	2.13355760572273e-05	7.85240917853444e-05	0.326007326007326	3.680429887373246	2.159326040517437	5.471541531272804	3.640784619509268	3.757217397099837	1.659174586375118	0.4415966421468772	2.104628646392709	1.2190988644317804	3.526312351942425	1.733138005837064	0.8717532467532467	2.970873786407767	1.4103896103896103	0.1951754385964912	0.5166163141993958
2734876.0	723	550	1293	228	8.17771183528338e-06	2.04520753304505e-05	9.31153285658172e-06	4.27057541695707e-05	512	412	1319	179	7.36391068761465e-06	2.25174871590572e-05	8.35100083501901e-06	3.84269509030226e-05	613	485	945	129	9.66280636238894e-06	1.83049546165938e-05	1.09821348065426e-05	3.37876771888653e-05	1848	1447	3557	536	2.5204428885287e-05	6.12745171061016e-05	2.86446684981433e-05	0.0001149203822614	0.3704215618521078	4.01192921010236	4.5863291068542775	4.601478512836854	3.076603755468045	4.088137125053059	0.8760463426459898	0.2142898625580275	2.43110119197624	2.500953291385056	3.0578164394265843	1.894372496984226	1.7883817427385893	2.576171875	1.5415986949429037	0.4145454545454545	0.4344660194174757
2528284.0	611	483	1120	215	6.91090170312329e-06	1.7715641430862e-05	8.17721885405268e-06	4.02707769581478e-05	455	383	604	89	6.54410031809505e-06	1.03112678120323e-05	7.76318766944728e-06	1.91061375998269e-05	490	407	1432	261	7.7239398329047e-06	2.7738301598902e-05	9.21593580672747e-06	6.83611143123553e-05	1556	1273	3156	565	2.1178941854123e-05	5.57652108417962e-05	2.51563423302274e-05	0.0001277380288703	0.443833464257659	5.077766361797849	4.924752250967254	2.4611201497834214	7.417707300267097	4.934526567005924	2.478308031303915	0.5022382588584693	2.633049905226504	2.563434149679144	1.575658579609588	3.591211505912341	1.833060556464812	1.3274725274725274	2.9224489795918367	0.4451345755693582	0.2323759791122715
3836623.0	670	506	855	171	7.57823918345762e-06	1.35239941280241e-05	8.56661022805518e-06	3.2029315627178e-05	400	338	693	131	5.75305522469895e-06	1.18306433671165e-05	6.85106379183598e-06	2.81225171413182e-05	389	314	1094	155	6.13186243877536e-06	2.11911326460885e-05	7.11008315310178e-06	4.059759662228e-05	1459	1158	2642	457	1.94631568469319e-05	4.65457701412291e-05	2.25277571729929e-05	0.0001007494293907	0.3946459412780656	4.472235234827642	3.7388552501529415	4.10483948125402	5.709862423278308	4.51785238489509	1.0484045321622912	0.2320581645534743	2.391481017559924	1.7845826452067317	2.056410534062896	3.455904769174949	1.2761194029850746	1.7325	2.8123393316195373	0.3379446640316205	0.3875739644970414
5191076.0	1127	856	3809	898	1.27472769548608e-05	6.02489984019226e-05	1.4492131136789e-05	0.0001682007335275	848	717	1655	327	1.21964770763618e-05	2.82535566703865e-05	1.45331737832734e-05	7.01989550016111e-05	902	723	2386	381	1.42183545495511e-05	4.62175891166062e-05	1.63713061136707e-05	9.97915116973462e-05	2877	2296	7850	1606	3.91621085807737e-05	0.0001347201441889	4.5396611033733e-05	0.0003381912002264	0.6994773519163763	7.449701476066115	11.606349124216385	4.830256353392324	6.095513149926155	7.510706209178288	3.6029067231778393	0.4797027899686702	3.4400635990024218	4.726421071360532	2.316534233081551	3.250558210201994	3.3797692990239576	1.9516509433962264	2.645232815964523	1.0490654205607477	0.4560669456066946
2446951.0	585	444	1331	268	6.61682077958613e-06	2.10531417361405e-05	7.51694652422234e-06	5.01979917431796e-05	414	353	1202	226	5.95441215756341e-06	2.05201058113623e-05	7.15510508437308e-06	4.85167089613582e-05	408	322	1034	175	6.43136214658187e-06	2.00289133053524e-05	7.29123176846743e-06	4.58359961864451e-05	1407	1119	3567	669	1.90025950837314e-05	6.16021608528551e-05	2.19632833770628e-05	0.0001445506968909	0.5978552278820375	6.58147028425907	6.677976433838312	6.780712287136055	6.286454421140906	6.581714380705091	0.2608112280550568	0.0396266402595119	3.241776219585622	3.181760914711874	3.4462017858970784	3.114256801103532	2.275213675213675	2.9033816425120773	2.534313725490196	0.6036036036036037	0.6402266288951841
1431012.0	527	413	563	131	5.96079410400323e-06	8.90527332640652e-06	6.99211467230591e-06	2.45370780535691e-05	418	345	1267	245	6.0119427098104e-06	2.16297621156372e-05	6.99294972835329e-06	5.25955473253661e-05	343	266	907	157	5.40675788303329e-06	1.75688823674609e-05	6.02319146090788e-06	4.11214365786965e-05	1288	1024	2737	533	1.73794946968469e-05	4.81039178095047e-05	2.00082558615671e-05	0.0001182540619576	0.5205078125	5.910263382064628	3.509249948481907	7.521224857675528	6.8271840345082175	5.952552946888551	2.1442295405513057	0.3602201542234264	2.76785479949725	1.493974321378723	3.597799107490055	3.2494302033743807	1.0683111954459203	3.0311004784688995	2.6443148688046647	0.3171912832929782	0.7101449275362319
4912230.0	145	119	685	111	1.64006668895725e-06	1.08350128394111e-05	2.0146771089695e-06	2.07909592667647e-05	166	136	462	105	2.38751791825006e-06	7.88709557807767e-06	2.75664105233637e-06	2.25409488537283e-05	142	117	1396	211	2.23836623729075e-06	2.70409699944603e-05	2.64929849972264e-06	5.52651154019424e-05	453	372	2543	427	6.26595084449806e-06	4.57630784119491e-05	7.42061666102851e-06	9.85970235224354e-05	1.1478494623655917	13.286904313525028	10.319747603326473	8.176961898838403	20.86028260225422	13.118997368139697	6.78921979691181	0.5175105693213914	7.3034531466413055	6.606446501452921	3.3034707374504424	12.08067274423772	4.724137931034483	2.783132530120482	9.830985915492958	0.9327731092436976	0.7720588235294118
3243180.0	2144	1610	583	119	2.42503653870644e-05	9.22162406624334e-06	2.72573961801756e-05	2.22894067814865e-05	1444	1184	1384	264	2.07685293611632e-05	2.36271434633322e-05	2.39989926909284e-05	5.66743856893741e-05	1672	1316	979	160	2.63559742869728e-05	1.89635455763443e-05	2.97989472276495e-05	4.19071965133213e-05	5260	4110	2946	543	7.13748690352004e-05	5.18123131059199e-05	8.10553360987535e-05	0.0001208709889841	0.1321167883211678	1.4912156904369287	0.8177379319047966	2.3615318534097045	1.4063314449725572	1.5285337434290194	0.779118071494884	0.5097159777101538	0.7259181530738402	0.3802674276884227	1.1376416236536495	0.7195160144665029	0.2719216417910448	0.9584487534626038	0.5855263157894737	0.0739130434782608	0.2229729729729729
1842946.0	1048	805	454	68	1.18537233794979e-05	7.18116179429584e-06	1.36286980900878e-05	1.27368038751351e-05	785	641	864	149	1.12903708784717e-05	1.47498930291323e-05	1.29926979010854e-05	3.19866798019574e-05	755	628	1034	168	1.19011725996797e-05	2.00289133053524e-05	1.42201663062036e-05	4.40025563389873e-05	2588	2074	2352	385	3.50452668576493e-05	4.19599681287805e-05	4.08415622973768e-05	8.87260400160798e-05	0.1856316297010607	2.172444809286312	0.9345576364626216	2.461896678078327	3.0943770551959733	2.163610456578974	1.1103765049912977	0.5132053700401257	1.1973077077488978	0.6058148620809152	1.3064135082805084	1.6829361256294564	0.433206106870229	1.1006369426751592	1.3695364238410597	0.084472049689441	0.2324492979719188
4066157.0	1815	1405	1242	283	2.05291106238442e-05	1.96453809438666e-05	2.37867339336315e-05	5.30075808332829e-05	1276	1021	1377	213	1.83522461667896e-05	2.35076420151796e-05	2.06950773120253e-05	4.57259248175632e-05	1414	1122	1290	200	2.22890835178107e-05	2.49877158258265e-05	2.54060933050325e-05	5.23839956416516e-05	4505	3548	3909	696	6.11704403084445e-05	6.81407387848726e-05	6.98879045506892e-05	0.0001511175012924	0.1961668545659526	2.162284049921622	2.2284514125050494	2.2095073204192968	2.06186740372536	2.1666087122165685	0.0912018417279843	0.0420942836672522	1.1139488033972162	0.9569523640760568	1.2809136168693755	1.121074170943789	0.684297520661157	1.079153605015674	0.9123055162659124	0.201423487544484	0.2086190009794319
2616733.0	426	344	1187	251	4.81840282410888e-06	1.87754164093153e-05	5.82394055029839e-06	4.70137907743958e-05	338	283	1043	192	4.86133166487061e-06	1.78057157747511e-05	5.73624571919995e-06	4.12177350468175e-05	389	303	1410	214	6.13186243877536e-06	2.73121545072987e-05	6.86100380697401e-06	5.60508753365672e-05	1153	930	3640	657	1.58115969277549e-05	6.38932866913652e-05	1.84211900764723e-05	0.0001442824011577	0.7064516129032258	7.832414765752767	8.072505268273565	7.185489789751589	8.169486115077378	7.809160391034177	0.542286903160896	0.0694424081471683	4.040912944043625	3.8966058037681073	3.662723920571056	4.454136859722739	2.786384976525821	3.0857988165680474	3.6246786632390746	0.7296511627906976	0.6784452296819788
1679115.0	320	254	962	200	3.61945752045737e-06	1.52164705861511e-05	4.30023517376683e-06	3.74611878680445e-05	204	173	620	109	2.93405816459646e-06	1.05844139792384e-05	3.50660957392788e-06	2.33996516672037e-05	190	148	656	90	2.99499707806509e-06	1.27069314587149e-05	3.35124938426453e-06	2.35727980387432e-05	714	575	2238	399	9.54851276311892e-06	3.85078160241044e-05	1.11580941319593e-05	8.44336375739914e-05	0.6939130434782609	7.567030406398384	8.711427713668513	6.673013112489996	7.034032784736048	7.472824536964853	1.0877440751125522	0.1455599646066824	4.032860088205634	4.2040749201079946	3.607431545479993	4.242719150472153	3.00625	3.0392156862745097	3.4526315789473685	0.7874015748031497	0.630057803468208
2273368.0	2988	2259	1159	245	3.37966845972707e-05	1.83325253735438e-05	3.8245004950942e-05	4.58899551383545e-05	2515	2001	2019	377	3.61723347252946e-05	3.44676319743264e-05	4.05591084244491e-05	8.09327401700532e-05	2174	1701	878	166	3.42690718300711e-05	1.70071430194385e-05	3.85167243421214e-05	4.34787163825708e-05	7677	5961	4056	788	0.0001042380911526	6.98073003673087e-05	0.0001173208377175	0.0001703014116909	0.132192585136722	1.4515870752727946	1.199894082827781	1.995427003056773	1.1288269479090418	1.441382677931199	0.4811304085892716	0.3337978289567299	0.6696908931794795	0.5424356143804789	0.9528727475316616	0.4962825694191909	0.3878848728246318	0.8027833001988072	0.4038638454461821	0.1084550686144311	0.1884057971014492
2664206.0	2276	1720	346	58	2.57433916142531e-05	5.47286779917701e-06	2.91197027514919e-05	1.08637444817329e-05	1527	1244	1162	192	2.19622883202882e-05	1.98372403933469e-05	2.52151578610768e-05	4.12177350468175e-05	1805	1425	1233	213	2.84524722416183e-05	2.38836074521272e-05	3.22670971120065e-05	5.57889553583589e-05	5608	4389	2741	463	7.61581521761596e-05	4.9193715644651e-05	8.66019577245752e-05	0.0001078704348869	0.1054910002278423	1.2455888725976156	0.3730719566214086	1.634641165996544	1.7289734854270475	1.2455622026816666	0.7570693949203084	0.6078133980706508	0.6459415602792226	0.2125931144265738	0.903241051389976	0.8394211669660085	0.1520210896309314	0.7609692206941716	0.6831024930747922	0.0337209302325581	0.1543408360128617
2453690.0	273	215	1130	252	3.0878496971402e-06	1.78738168007804e-05	3.63996284393649e-06	4.7201096713736e-05	260	214	1043	187	3.73948589605432e-06	1.78057157747511e-05	4.33765577352929e-06	4.01443565299733e-05	312	243	1215	194	4.9181004650332e-06	2.35349416499063e-05	5.50238919173163e-06	5.0812475772402e-05	845	672	3388	633	1.17454360582277e-05	5.92144742254378e-05	1.34800078091974e-05	0.0001381579290161	0.9419642857142856	10.249098588936642	12.96746663015101	9.254850690309675	9.234620453376372	10.485645924612353	2.1493435803639898	0.2049796069614518	5.04148793896485	5.788434850742303	4.761541096742368	4.785372282903827	4.13919413919414	4.0115384615384615	3.894230769230769	1.172093023255814	0.8738317757009346
2293632.0	1072	818	928	189	1.21251826935322e-05	1.46786743284285e-05	1.38487888666979e-05	3.5400822535302e-05	781	660	639	109	1.12328403262247e-05	1.09087750527957e-05	1.33778168716324e-05	2.33996516672037e-05	839	666	675	105	1.32252765710348e-05	1.30749675832813e-05	1.50806222291904e-05	2.75015977118671e-05	2692	2144	2242	403	3.65832995907917e-05	3.86624169645055e-05	4.23072279675207e-05	8.63020719143728e-05	0.1879664179104477	2.039889542766238	2.556239601603729	1.7491382855466169	1.8236381293760129	2.04300533884212	0.4460320762422707	0.2183215421723082	1.0568324179877184	1.2105940751109987	0.971150193182002	0.9886347187564531	0.8656716417910447	0.8181818181818182	0.8045292014302742	0.2310513447432763	0.1651515151515151
2526573.0	2380	1793	1070	235	2.69197153084017e-05	1.69247645812699e-05	3.03555971124564e-05	4.40168957449522e-05	1626	1317	782	175	2.33861694884012e-05	1.33500189222007e-05	2.66948254847574e-05	3.75682480895472e-05	1371	1082	1648	305	2.1611268389617e-05	3.1922291225552e-05	2.45003502282042e-05	7.98855933535186e-05	5377	4192	3500	715	7.191715318642e-05	6.21970747290226e-05	8.1550772825418e-05	0.000161470737188	0.1705629770992366	1.9800025382184028	1.4500421646092374	1.4073232323994205	3.2605898531832525	2.039318416730637	1.0578677459463273	0.518735935137713	0.8648433923378264	0.6287126140590219	0.5708510292299851	1.4771132656373314	0.4495798319327731	0.4809348093480934	1.2020423048869435	0.1310652537646402	0.1328777524677296
3824595.0	2419	1838	862	180	2.73608366937074e-05	1.3634716886967e-05	3.11174498007222e-05	3.371506908124e-05	2107	1723	1218	238	3.03042183961017e-05	2.07932519785684e-05	3.49242098027615e-05	5.10928174017843e-05	1913	1542	590	95	3.01548916333606e-05	1.14284901839051e-05	3.49163956117291e-05	2.48823979297845e-05	6439	5103	2670	513	8.78199467231697e-05	4.58564590494405e-05	0.0001009580552152	0.0001096902844128	0.1005291005291005	1.0864936351932153	1.083477897358334	1.4629627324522694	0.7126279071436004	1.086356178984735	0.3751756933712369	0.3453523813173882	0.522164505451039	0.498329676084167	0.6861504133445402	0.3789929117590218	0.3563455973542786	0.5780730897009967	0.3084161003659174	0.0979325353645266	0.1381311665699361
963666.0	555	428	1212	237	6.27749663704325e-06	1.91708548341114e-05	7.2460655683945e-06	4.43915076236327e-05	392	322	804	174	5.63799412020497e-06	1.37255949021092e-05	6.52675307979641e-06	3.73535723861784e-05	304	257	488	79	4.79199532490414e-06	9.45271730465374e-06	5.81939926862152e-06	2.06916782784524e-05	1251	1007	2504	490	1.67074860821524e-05	4.23491670408743e-05	1.95922179168124e-05	0.0001024367582882	0.4865938430983118	5.228441145517137	6.126291185834309	5.723147777997996	3.555638189327019	5.135025717719775	1.3825627925893282	0.2692416491349648	2.534742021189732	3.053901251174707	2.4344819468542127	1.9726057025823232	2.183783783783784	2.0510204081632653	1.605263157894737	0.5537383177570093	0.5403726708074534
2313369.0	539	410	902	162	6.09652376102039e-06	1.42674183666406e-05	6.94132449308819e-06	3.0343562173116e-05	357	304	1209	187	5.13460178804381e-06	2.06396072595149e-05	6.16190352875189e-06	4.01443565299733e-05	303	247	289	48	4.77623218238801e-06	5.59802315787895e-06	5.59296349941446e-06	1.25721589539964e-05	1199	961	2400	397	1.60073577314522e-05	4.05050487840345e-05	1.86961915212545e-05	8.30600776570857e-05	0.413111342351717	4.442620175486544	4.371436921488188	6.514927788573257	2.247852852126177	4.378072520729208	2.133545207324344	0.4873252321021357	2.530401922888735	2.340254696924634	4.0197094363919925	1.1720584226456223	1.673469387755102	3.3865546218487395	0.9537953795379538	0.3951219512195122	0.6151315789473685
2397223.0	836	656	742	153	9.45583277219488e-06	1.17366124479461e-05	1.11061191889411e-05	2.8657808719054e-05	623	514	813	153	8.96038351246861e-06	1.38792396211627e-05	1.04184816242713e-05	3.28453826154327e-05	518	408	735	107	8.1653078233564e-06	1.42371869240174e-05	9.23857938364818e-06	2.80254376682836e-05	1977	1578	2290	413	2.65815241080199e-05	3.98530389931261e-05	3.07631801968606e-05	8.95286290027703e-05	0.261723700887199	2.910252725168731	2.5803620717117792	3.152607433593281	3.0335224177309352	2.9221639743453323	0.3019382647722398	0.103326941069378	1.4992759192879408	1.2412034699321155	1.548955979601696	1.743619130107102	0.8875598086124402	1.304975922953451	1.4189189189189189	0.2332317073170731	0.2976653696498054
2486798.0	973	762	298	53	1.10054130231407e-05	4.71362602356864e-06	1.29007055213005e-05	9.92721478503178e-06	875	681	1416	224	1.25848083040289e-05	2.41734357977446e-05	1.38034746811843e-05	4.80873575546205e-05	729	581	549	107	1.14913308942603e-05	1.06343069677355e-05	1.31559181909304e-05	2.80254376682836e-05	2577	2024	2263	384	3.50815522214299e-05	3.95213687890486e-05	3.98600983934152e-05	8.60400100079358e-05	0.1897233201581027	2.158549865048738	0.7695094480407171	3.4837139680611737	2.130253264086436	2.127825560062776	1.3571038885932754	0.637789071653617	1.1265570160520604	0.4283006929097038	1.92084259161943	0.925419959236152	0.3062692702980473	1.6182857142857143	0.7530864197530864	0.0695538057742782	0.328928046989721
2552882.0	603	458	1263	225	6.82041526511186e-06	1.99775492206953e-05	7.75396736057169e-06	4.214383635155e-05	512	417	1017	160	7.36391068761465e-06	1.73618532530411e-05	8.45234793253137e-06	3.43481125390146e-05	436	340	431	61	6.87273013703357e-06	8.34860893095443e-06	7.69881615304015e-06	1.59771186707037e-05	1551	1215	2711	446	2.10570560897601e-05	4.56880114046908e-05	2.39051314461432e-05	9.24690675612684e-05	0.3670781893004115	3.868168128236214	5.43513202877898	4.0637362320137935	2.0752695418495697	3.858045934214114	1.689349092616905	0.4378768737912982	2.169724543161974	2.9290810667915617	2.3576947072758467	1.2147441794590648	2.0945273631840795	1.986328125	0.9885321100917432	0.4912663755458515	0.3836930455635491
3017061.0	551	411	1530	300	6.23225341803754e-06	2.42008315975168e-05	6.95825455282743e-06	5.61917818020667e-05	407	314	141	34	5.85373369113118e-06	2.40710059850422e-06	6.36459772377662e-06	7.29897391454061e-06	337	271	1840	271	5.3121790279365e-06	3.56413931159075e-05	6.13640934551141e-06	7.09803140944379e-05	1295	996	3511	605	1.73981661371052e-05	6.22493253119286e-05	1.94592616221155e-05	0.000134471069811	0.607429718875502	6.910389120734842	8.075557077634308	1.146808365794021	11.567076134899274	6.929813859442535	5.303776082800609	0.7653562116352817	3.577924524997436	3.88315910381214	0.4112077394554432	6.709373484679468	2.7767695099818512	0.3464373464373464	5.459940652818991	0.7299270072992701	0.10828025477707
2543937.0	585	434	1916	330	6.61682077958613e-06	3.03064008763675e-05	7.34764592682994e-06	6.18109599822734e-05	500	398	1060	172	7.19131903087368e-06	1.80959335774076e-05	8.06722896198438e-06	3.69242209794407e-05	535	422	226	36	8.43328124613064e-06	4.37769285010603e-06	9.55558946053806e-06	9.42911921549728e-06	1620	1254	3202	538	2.22414210565905e-05	5.27800273038811e-05	2.49704643493524e-05	0.0001081643001772	0.4290271132376395	4.331689577891458	8.41234874377528	4.577063717100459	0.9867647887591796	4.658725749878306	3.7134654682582138	0.797098963886255	2.373051037053296	4.580205794581474	2.516358056111593	0.5190972199717167	3.275213675213675	2.12	0.4224299065420561	0.7603686635944701	0.4321608040201005
1953610.0	1344	1028	507	108	1.5201721585921e-05	8.01949125486342e-06	1.74041014119382e-05	2.0229041448744e-05	1025	860	1573	265	1.47422040132911e-05	2.68536825634549e-05	1.74317007721271e-05	5.6889061392743e-05	1000	801	531	89	1.5763142516132e-05	1.02856411655146e-05	1.81375051134858e-05	2.33108780605349e-05	3369	2689	2611	462	4.57070681153441e-05	4.5158814983833e-05	5.2973307297551e-05	0.000100428980902	0.1718110821866865	1.895841245816323	1.1623146159598945	3.2635404965020585	1.2852306816554686	1.9036952647058072	1.1792630667627857	0.6194599989957039	0.9880050689287802	0.5275383587008088	1.8215514138350328	0.6525120961755103	0.3772321428571428	1.5346341463414634	0.531	0.1050583657587548	0.3081395348837209
2007779.0	763	582	332	63	8.63014402534055e-06	5.25142228129123e-06	9.85329476823739e-06	1.1800274178434e-05	613	508	1217	196	8.81655713185114e-06	2.0776180343118e-05	1.02968651072564e-05	4.20764378602929e-05	542	444	764	115	8.54362324374356e-06	1.47989262720399e-05	1.00537481527936e-05	3.01207974939496e-05	1918	1534	2313	374	2.59903244009352e-05	4.08265288964491e-05	3.02039080282874e-05	8.39975095326766e-05	0.2438070404172099	2.7810146108910456	1.1975967892965915	4.086334765193809	2.9959769268320136	2.759969493774138	1.458758514865162	0.5285415357509526	1.5708356797185672	0.6084976410441779	2.3564958557417977	1.7321604487741262	0.4351245085190039	1.9853181076672104	1.4095940959409594	0.1082474226804123	0.3858267716535433
2547049.0	486	388	1005	217	5.49705110919463e-06	1.58966246768003e-05	6.56886317882492e-06	4.06453888368282e-05	372	300	1709	329	5.35034135897002e-06	2.91754249847072e-05	6.08082585074199e-06	7.06283064083488e-05	389	314	1545	256	6.13186243877536e-06	2.9927148023955e-05	7.11008315310178e-06	6.7051514421314e-05	1247	1002	4259	802	1.697925490694e-05	7.49991976854625e-05	1.97597721826687e-05	0.0001783252096664	0.8003992015968064	9.024659192316452	6.1875834113657255	11.614920101638932	9.430482453930615	9.077661988978424	2.7308162878090574	0.3008281527913968	4.417107705639531	2.8918458935575195	5.45300253334185	4.88059677182386	2.067901234567901	4.594086021505376	3.971722365038561	0.5592783505154639	1.096666666666667
2618849.0	1341	1034	1737	324	1.51677891716667e-05	2.74750617548279e-05	1.75056817703736e-05	6.0687124346232e-05	1059	891	294	38	1.52312137073905e-05	5.01906082241306e-06	1.80600527767037e-05	8.15767672801597e-06	984	796	1453	232	1.55109322358739e-05	2.81450783681596e-05	1.80242872288822e-05	6.07654349443158e-05	3384	2721	3484	594	4.59099351149311e-05	6.06392009454006e-05	5.35900217759596e-05	0.0001296102360185	0.2183020948180815	2.41855165799994	3.4667101311608515	0.4516972806712306	3.371308622231951	2.429905344688011	1.7138423849299098	0.7053124059653277	1.3208295937163972	1.811408468555924	0.3295246799654389	1.814531708356334	1.2953020134228188	0.2776203966005666	1.4766260162601623	0.3133462282398452	0.0426487093153759
2530216.0	807	618	1223	232	9.12781943440344e-06	1.93448477410216e-05	1.046277691885e-05	4.34549779269316e-05	645	517	1445	257	9.27680154982705e-06	2.46685132258057e-05	1.04792898827787e-05	5.51716557657922e-05	632	505	686	124	9.96230607019545e-06	1.32880411290829e-05	1.14350063449567e-05	3.2478077297824e-05	2084	1640	3354	613	2.83669270544259e-05	5.73014020959102e-05	3.23770731465854e-05	0.0001311047109905	0.373780487804878	4.049307063579549	4.15329297986293	5.2648277109367285	2.840232555896057	4.086117748898572	1.2136926300357145	0.2970283052569568	2.020007383456427	2.119328485849469	2.659161467808439	1.3338318493182173	1.5154894671623296	2.24031007751938	1.0854430379746836	0.3754045307443365	0.4970986460348162
3245177.0	1385	1052	1188	239	1.56654645807296e-05	1.87912339463072e-05	1.78104228456799e-05	4.47661195023131e-05	1116	912	425	68	1.60510240769101e-05	7.25544506641344e-06	1.84857105862557e-05	1.45979478290812e-05	948	740	844	169	1.49434591052932e-05	1.6348552059688e-05	1.67562469213227e-05	4.42644763171956e-05	3449	2704	2457	476	4.66599477629328e-05	4.23952310724086e-05	5.30523803532583e-05	0.0001036285436485	0.1760355029585799	1.9533250526832484	2.5134787584884086	0.7896882167967572	2.6416700902675325	1.9816123551842328	1.0342246458767412	0.5219106770156307	0.9086000543294191	1.1995325034549356	0.4520238105461834	1.0940272894310723	0.8577617328519855	0.3808243727598566	0.890295358649789	0.2271863117870722	0.0745614035087719
2567776.0	825	642	912	191	9.33141391992916e-06	1.4425593736559e-05	1.08690983525918e-05	3.57754344139825e-05	756	610	720	158	1.0873274374681e-05	1.22915775242769e-05	1.23643458965087e-05	3.39187611322769e-05	590	469	1109	176	9.3002540845179e-06	2.14816874812725e-05	1.06198375758113e-05	4.60979161646534e-05	2171	1721	2741	525	2.95049423791281e-05	4.81988587421085e-05	3.38532818249117e-05	0.0001157921117109	0.305055200464846	3.4204102370273533	3.291481340349785	2.743271776459641	4.340736460004829	3.4584965256047515	0.8117228023610303	0.2347039519489159	1.6335859302068845	1.5459172490194832	1.1304393783070992	2.3097957632182315	1.1054545454545457	0.9523809523809524	1.8796610169491528	0.2975077881619937	0.2590163934426229
1280164.0	581	447	863	188	6.57157756058042e-06	1.36505344239588e-05	7.56773670344005e-06	3.52135165959618e-05	530	442	744	113	7.62279817272611e-06	1.27012967750861e-05	8.95908342009321e-06	2.42583544806791e-05	446	360	680	120	7.03036156219489e-06	1.31718191950093e-05	8.15168769145427e-06	3.14303973849909e-05	1557	1249	2287	421	2.12247372955014e-05	3.95236503940543e-05	2.46785078149875e-05	9.09022684616318e-05	0.3370696557245796	3.683458868061138	4.653110695560387	2.7076826214468617	3.855692044966419	3.738828453991223	0.977964939074494	0.2615698877627055	1.8621502751146592	2.077208143420763	1.6662249855349098	1.8735621316888629	1.4853700516351118	1.4037735849056605	1.5246636771300448	0.4205816554809843	0.255656108597285
2017603.0	3535	2690	586	149	3.99836947963025e-05	9.26907667721886e-06	4.55418606985542e-05	2.79085849616931e-05	2436	1909	1258	216	3.50361063184166e-05	2.14761173965838e-05	3.86943218302216e-05	4.63699519276697e-05	2327	1853	1615	277	3.66808326350393e-05	3.12830705881471e-05	4.19585480340688e-05	7.25518339636874e-05	8298	6452	3459	642	0.0001117006337497	6.20282646619498e-05	0.0001261947305628	0.000146830370853	0.0995040297582145	1.1635222025370608	0.612811697493491	1.1983657997968369	1.72913118692234	1.1801028947375558	0.5583837845922595	0.4731653376008699	0.5553080817871043	0.2318214143150177	0.612971007719969	0.8528451602885373	0.1657708628005657	0.5164203612479474	0.6940266437473142	0.0553903345724907	0.1131482451545311
1394783.0	622	456	853	142	7.03532055538902e-06	1.34923590540404e-05	7.72010724109321e-06	2.65974433863116e-05	433	354	1631	221	6.22768228073661e-06	2.78438374195772e-05	7.17537450387555e-06	4.74433304445139e-05	418	329	1225	177	6.58899357174319e-06	2.37286448733624e-05	7.44973680691238e-06	4.63598361428616e-05	1473	1139	3709	540	1.98519964078688e-05	6.506484134698e-05	2.23452185518811e-05	0.0001204006099736	0.4741000877963126	5.38820462615096	3.445216828690744	6.611965747416932	6.22301664400355	5.42673307337041	1.7270278869226665	0.3182444877190268	3.277496127351204	1.9178030265735824	4.470979116212048	3.601254822151045	1.3713826366559485	3.766743648960739	2.930622009569378	0.3114035087719298	0.6242937853107344
2700602.0	750	593	2558	504	8.48310356357197e-06	4.04612596251294e-05	1.0039525425369e-05	9.4402193427472e-05	650	541	2392	446	9.34871474013579e-06	4.08353519973199e-05	1.09657559508381e-05	9.57453637025033e-05	629	500	1704	327	9.91501664264705e-06	3.30070292769057e-05	1.13217884603532e-05	8.56478328741003e-05	2029	1634	6654	1277	2.77468349463548e-05	0.0001143036408993	3.23270698365602e-05	0.000275795390004	0.7815177478580171	8.531407003429988	9.403053374308504	8.731305359315934	7.56486779222409	8.56640884194951	0.9301208010927589	0.1085776803621581	4.119519978415285	4.769629336941918	4.368017757778624	3.3289938349607944	3.4106666666666667	3.68	2.70906200317965	0.8499156829679595	0.8243992606284658
2614030.0	2840	2150	1467	294	3.21226854940592e-05	2.32043267670308e-05	3.63996284393649e-05	5.50679461660254e-05	2183	1756	698	136	3.13972988887945e-05	1.19160015443684e-05	3.55931006463431e-05	2.91958956581624e-05	2245	1752	129	22	3.53882549487164e-05	2.49877158258265e-06	3.96715467650775e-05	5.76223952058167e-06	7268	5658	2294	452	9.89082393315701e-05	3.76190998939819e-05	0.0001116642758507	9.00260813447695e-05	0.0798868858253799	0.8062209749619322	1.5128711068509528	0.8202683983128072	0.145248672926817	0.8261293926968589	0.6838300548268712	0.8277517551996807	0.3803434390119046	0.7223657178763035	0.3795231426299906	0.0706101949984195	0.5165492957746479	0.3197434722858451	0.0574610244988864	0.1367441860465116	0.0774487471526196
2462769.0	888	688	1417	306	1.00439946192692e-05	2.24134499174388e-05	1.16478811005968e-05	5.7315617438108e-05	603	494	709	136	8.67273075123366e-06	1.21037895343227e-05	1.00130932342218e-05	2.91958956581624e-05	598	477	754	110	9.42635922464696e-06	1.46052230485838e-05	1.08009861911769e-05	2.88111976029084e-05	2089	1659	2880	552	2.81430845951498e-05	4.91224625003453e-05	3.24619605259955e-05	0.0001153227106991	0.3327305605786618	3.5525491630965944	4.920690462334076	2.9157718774034223	2.6674599053226884	3.501307415020062	1.235475975129208	0.3528613254092482	1.7454541038053486	2.231527471593727	1.3956145857060058	1.5494023408736368	1.595720720720721	1.175787728026534	1.2608695652173914	0.4447674418604651	0.2753036437246963
1886521.0	1741	1305	171	23	1.96921110722384e-05	2.70479882560482e-06	2.20937279597075e-05	4.30803660482511e-06	1266	1030	1493	263	1.82084197861722e-05	2.54879517274242e-05	2.08775020875475e-05	5.64597099860053e-05	1204	970	635	99	1.8978823589423e-05	1.23001546894572e-05	2.19642696130851e-05	2.59300778426175e-05	4211	3305	2299	385	5.68793544478335e-05	4.04929052424862e-05	6.49354996603402e-05	8.66978244334479e-05	0.1164901664145234	1.3351375578372455	0.1949891214683963	2.704332623186804	1.180557255005183	1.3599596665534612	1.2642547691648638	0.92962666486195	0.7119086641467421	0.1373544367936253	1.3997893297023067	0.6480988998871428	0.0982194141298104	1.179304897314376	0.5274086378737541	0.0176245210727969	0.2553398058252427
2398591.0	1369	997	712	136	1.54844917047067e-05	1.12620863381908e-05	1.68792695600218e-05	2.54736077502702e-05	1098	889	2136	348	1.57921365917986e-05	3.64650133220214e-05	1.80195139376988e-05	7.47071447723568e-05	1015	795	871	130	1.5999589653874e-05	1.68715507630193e-05	1.80016436519615e-05	3.40495971670735e-05	3482	2681	3719	614	4.72762179503793e-05	6.45986504232315e-05	5.29004271496821e-05	0.0001342303496897	0.2290190227527042	2.537415233149145	1.509165290576549	4.145902327368623	1.891471569228812	2.515513062391328	1.4248390748393798	0.5664208610727236	1.3664090154384532	0.7273139185296958	2.3090614186403973	1.0544989670365807	0.5200876552227903	1.9453551912568303	0.858128078817734	0.1364092276830491	0.3914510686164229
2508263.0	1407	1070	670	122	1.5914302285261e-05	1.05977497845335e-05	1.81151639209863e-05	2.28513245995071e-05	1219	977	1306	194	1.753243579727e-05	2.22955558982022e-05	1.98032228539164e-05	4.16470864535552e-05	1127	870	601	91	1.77650616156808e-05	1.16415637297068e-05	1.96999119210145e-05	2.38347180169515e-05	3753	2917	2577	407	5.12117996982119e-05	4.45348694124425e-05	5.76182986959172e-05	8.83331290700138e-05	0.1395269112101474	1.533074232826542	1.261447299024106	2.10304589110448	1.2098895727308443	1.5247942542864763	0.5014436821789235	0.3288598975037277	0.8696212528144656	0.665926133271239	1.2716747493622007	0.655306690263943	0.4761904761904761	1.0713699753896635	0.5332741792369121	0.114018691588785	0.1985670419651996
2713135.0	814	633	886	192	9.20699506766344e-06	1.40143377747712e-05	1.07167278149386e-05	3.59627403533227e-05	783	649	981	158	1.12616056023482e-05	1.67472743768273e-05	1.31548532571052e-05	3.39187611322769e-05	613	502	717	127	9.66280636238894e-06	1.38885211217966e-05	1.13670756141946e-05	3.32638372324487e-05	2210	1784	2584	477	3.01314070324006e-05	4.4650133273395e-05	3.52386566862384e-05	0.000103145338718	0.2673766816143498	2.9270508134403688	3.3557575571894604	2.578421854607667	2.926332010223508	2.953503807340212	0.3893795430502174	0.1318364791277768	1.4818469388230782	1.5221402500792012	1.4871124924970966	1.4373175453308924	1.0884520884520883	1.2528735632183907	1.169657422512235	0.3033175355450237	0.2434514637904468
2363103.0	970	761	1068	223	1.09714806088864e-05	1.68931295072863e-05	1.28837754615613e-05	4.17692244728696e-05	692	559	1680	286	9.95278553872918e-06	2.86803475566461e-05	1.13306055018826e-05	6.13972511634886e-05	449	383	628	105	7.07765098974329e-06	1.2164562433038e-05	8.67248996063052e-06	2.75015977118671e-05	2111	1703	3376	614	2.80019171373589e-05	5.77380394969703e-05	3.28868709240744e-05	0.0001306680733482	0.360540223135643	3.973259531132413	3.2420018959107084	5.41870874890908	3.171130533066381	3.9439470592953896	1.277672578707872	0.323957842105552	2.061931660384024	1.5397310636090111	2.881640264933122	1.7187287774809046	1.1010309278350516	2.4277456647398843	1.398663697104677	0.293035479632063	0.5116279069767442
2679283.0	1673	1308	1107	252	1.89229763491412e-05	1.75100134499681e-05	2.21445181389253e-05	4.7201096713736e-05	1379	1147	1613	258	1.98336578871496e-05	2.75365479814703e-05	2.32490241693369e-05	5.53863314691611e-05	1284	1052	1522	262	2.02398749907135e-05	2.94816306100061e-05	2.3821042920583e-05	6.86230342905635e-05	4336	3507	4242	772	5.89965092270044e-05	7.45281920414445e-05	6.92145852288452e-05	0.0001712104624734	0.2201311662389506	2.473618268567591	2.131502542417784	2.3823077934690287	2.880773714204953	2.464861350030589	0.3813963024120076	0.1547333696507004	1.2632644374716802	0.9253308320476114	1.3883746577736158	1.4566112994044145	0.661685594739988	1.169688179840464	1.1853582554517137	0.1926605504587156	0.2249346120313862
3064759.0	380	300	1181	267	4.29810580554313e-06	1.86805111873643e-05	5.07901792177185e-06	5.00106858038394e-05	319	257	530	100	4.58806154169741e-06	9.04796678870382e-06	5.20924081213564e-06	2.14675703368841e-05	298	242	1140	201	4.69741646980735e-06	2.20821674739862e-05	5.47974561481093e-06	5.26459156198598e-05	997	799	2851	568	1.35835838170479e-05	4.98106454500543e-05	1.57680043487184e-05	0.0001241241717605	0.7108886107634543	7.87190116234263	9.846526744759512	4.121055468749391	9.607364888903929	7.858315700804277	3.238770620142507	0.4121456484385105	3.666973761927253	4.346219481910529	1.9720674420937283	4.70091753965597	3.107894736842105	1.6614420062695925	3.825503355704698	0.89	0.3891050583657587
2155540.0	2184	1639	1408	267	2.47027975771216e-05	2.22710920845122e-05	2.77483679126135e-05	5.00106858038394e-05	1619	1317	2385	439	2.3285491021969e-05	4.07158505491672e-05	2.66948254847574e-05	9.42426337789214e-05	1425	1142	1429	243	2.24624780854882e-05	2.76801906318651e-05	2.58589648434466e-05	6.36465547046066e-05	5228	4098	5222	949	7.04507666845787e-05	9.06671332655445e-05	8.03021582408175e-05	0.0002078998742873	0.2315763787213274	2.588969946035955	1.8022928757949104	3.530370851561979	2.4612955348340813	2.597986420730324	0.8721104696643236	0.3356870777712392	1.286957367993996	0.9015615342749068	1.7485502242900226	1.2322857044765592	0.6446886446886447	1.4731315626930204	1.0028070175438597	0.1629042098840756	0.3333333333333333
4700703.0	3128	2303	1258	232	3.53801972624708e-05	1.98984615357361e-05	3.89899275794686e-05	4.34549779269316e-05	2472	1963	1917	283	3.55538812886395e-05	3.27263251583872e-05	3.97888704833551e-05	6.07532240533821e-05	2424	1848	843	137	3.82098574591041e-05	1.63291817373424e-05	4.18453301494653e-05	3.58830370145313e-05	8024	6114	4018	652	0.0001091439360102	6.89539684314657e-05	0.0001206241282122	0.0001400912389948	0.1066404972194962	1.1613865407454285	1.1145180467022515	1.5268898894427534	0.8575159255850635	1.166307953910023	0.3376788736937523	0.2895280552290593	0.6317709526713573	0.5624180495127765	0.9204712389261482	0.4273552120632608	0.4021739130434782	0.7754854368932039	0.3477722772277227	0.1007381676074685	0.1441670911869587
2562340.0	875	690	1498	276	9.89695415750063e-06	2.36946704137779e-05	1.16817412200753e-05	5.16964392579014e-05	915	752	609	114	1.31601138264988e-05	1.03966259892842e-05	1.52426034658599e-05	2.44730301840479e-05	805	645	168	24	1.26893297254863e-05	3.25421415406112e-06	1.46051071138556e-05	6.28607947699819e-06	2595	2087	2275	414	3.57463977094858e-05	3.73455105571232e-05	4.15294517997908e-05	8.24555489189475e-05	0.1983708672735984	1.9854716435087367	4.425405278543584	1.60556759472633	0.4304028329264837	2.153791902065466	2.0531496666073226	0.9532720708246566	1.0447349369475922	2.394137634336758	0.7900103392988801	0.2564528012480507	1.712	0.6655737704918033	0.208695652173913	0.4	0.151595744680851
3203194.0	1133	882	1094	209	1.28151417833694e-05	1.73043854690741e-05	1.49323126900092e-05	3.91469413221065e-05	871	706	626	126	1.2527277751782e-05	1.06868437919407e-05	1.43102101687462e-05	2.7049138624474e-05	912	742	608	87	1.43759859747124e-05	1.1777155986126e-05	1.68015340751641e-05	2.27870381041184e-05	2916	2330	2328	422	3.97184055098638e-05	3.97683852471408e-05	4.60440569339195e-05	8.89831180506989e-05	0.1811158798283262	1.9325646777477437	2.621626142901403	1.8901985579184493	1.3562474713426331	1.9560240573874952	0.6352523458392116	0.3247671435532686	1.001258352057073	1.350307765734635	0.8530858821598731	0.8192242262090554	0.9655781112091792	0.7187141216991964	0.6666666666666666	0.2369614512471655	0.178470254957507
2403671.0	1658	1269	1170	261	1.87533142778698e-05	1.8506518280454e-05	2.14842458090949e-05	4.8886850167798e-05	1182	954	735	117	1.70002781889854e-05	1.25476520560327e-05	1.93370262053595e-05	2.51170572941544e-05	1100	900	726	117	1.73394567677452e-05	1.4062854022907e-05	2.03792192286357e-05	3.06446374503662e-05	3940	3123	2631	495	5.30930492346004e-05	4.51170243593937e-05	6.12004912430901e-05	0.0001046485449123	0.1585014409221902	1.7099298189720895	2.2754743453504327	1.298910030291674	1.5037198975369053	1.692701424393004	0.514980561265367	0.3042359118059092	0.8497727105489211	0.9868398730080988	0.7380851016992424	0.8110319839469639	0.7056694813027744	0.6218274111675127	0.66	0.2056737588652482	0.1226415094339622
2847593.0	540	410	1476	256	6.10783456577181e-06	2.33466845999574e-05	6.94132449308819e-06	4.79503204710969e-05	457	378	1242	213	6.57286559421855e-06	2.12029712293776e-05	7.66184057193491e-06	4.57259248175632e-05	395	315	355	46	6.22644129387216e-06	6.87646443268868e-06	7.13272673002249e-06	1.20483189975799e-05	1392	1103	3073	515	1.89071414538625e-05	5.14261202620237e-05	2.17358917950456e-05	0.0001057245642862	0.4669084315503173	4.864054591507419	6.907949703092448	5.968007868116688	1.6891603244614857	4.855039298556874	2.781719777808119	0.572955151698765	2.719931005303711	3.8224160049769167	3.225833683261011	1.1043972163451137	2.7333333333333334	2.7177242888402624	0.8987341772151899	0.624390243902439	0.5634920634920635
2288528.0	477	378	601	130	5.39525386643177e-06	9.50633973209648e-06	6.39956258143253e-06	2.43497721142289e-05	367	293	1349	232	5.27842816866128e-06	2.30296362225688e-05	5.93893991422468e-06	4.98047631815712e-05	357	301	310	47	5.62744187825914e-06	6.0047999271366e-06	6.8157166531326e-06	1.23102389757881e-05	1201	972	2260	409	1.63011239133522e-05	3.85407758818019e-05	1.91542191487898e-05	8.64647742715882e-05	0.4207818930041152	4.514137256127782	3.8049119458377496	8.386136903369081	1.8061547453164943	4.665734531507775	3.373396351316032	0.7230150640880736	2.3643017553061645	1.7619819136302544	4.362972363496158	1.0670567652302785	1.259958071278826	3.67574931880109	0.8683473389355743	0.3439153439153439	0.7918088737201365
1760062.0	860	691	832	171	9.72729208622919e-06	1.31601907772118e-05	1.16986712798145e-05	3.2029315627178e-05	664	549	1121	230	9.55007167300025e-06	1.91373033398811e-05	1.11279113068579e-05	4.93754117748335e-05	680	553	364	78	1.07189369109698e-05	7.0507973337991e-06	1.25218980371506e-05	2.04297583002441e-05	2204	1793	2317	479	2.99963006701992e-05	3.9348291450892e-05	3.53484806238229e-05	0.0001018344857022	0.2671500278862242	2.880873064557385	2.737859271457867	4.437078119449466	1.6315224928067662	2.9354866279047	1.4131801097378744	0.4814125522849267	1.311771470872868	1.352914116338968	2.0038910696330854	0.6577888639855028	0.9674418604651164	1.688253012048193	0.5352941176470588	0.2474674384949348	0.418943533697632
1171116.0	1903	1445	974	211	2.15244614419699e-05	1.54062810300532e-05	2.44639363232011e-05	3.95215532007869e-05	1350	1110	2446	413	1.94165613833589e-05	4.17572203116407e-05	2.24990556477454e-05	8.86610654913315e-05	1362	1052	622	130	2.14694001069718e-05	1.20483404989644e-05	2.3821042920583e-05	3.40495971670735e-05	4615	3607	4042	754	6.24104229323007e-05	6.92118418406582e-05	7.07840348915295e-05	0.0001622322158591	0.2090379817022456	2.2919322995320486	1.6155026189839066	3.940657193770535	1.4293915375826107	2.3285171167790177	1.3992519624916566	0.6009197666655801	1.1089788946909604	0.7157568644209121	2.150598115041576	0.5611866395396823	0.511823436678928	1.811851851851852	0.4566813509544787	0.1460207612456747	0.372072072072072
2249487.0	3983	2974	777	154	4.50509353249429e-05	1.22902262426605e-05	5.03499976644983e-05	2.88451146583942e-05	3245	2534	905	171	4.66716605103702e-05	1.5449830082598e-05	5.13627090192674e-05	3.67095452760719e-05	2918	2272	958	149	4.59968498620733e-05	1.85567688070866e-05	5.14462067638447e-05	3.90260767530304e-05	10146	7780	2640	474	0.0001377194456973	4.62968251323452e-05	0.0001531589134476	0.0001045807366874	0.0609254498714652	0.6828250105285582	0.5728920753998931	0.7147120153320039	0.7585802570862639	0.6820614492727204	0.0970544682252774	0.1422957833619922	0.3361676696993332	0.2728073491485512	0.331032363401022	0.4034356453263897	0.1950790861159929	0.2788906009244992	0.3283070596298835	0.0517821116341627	0.0674822415153906
4664486.0	1142	901	853	180	1.29169390261322e-05	1.34923590540404e-05	1.52539838250548e-05	3.371506908124e-05	898	733	928	192	1.29156089794491e-05	1.58424776979569e-05	1.48574844953129e-05	4.12177350468175e-05	837	676	1128	227	1.31937502860025e-05	2.1849723605839e-05	1.53070579983975e-05	5.94558350532745e-05	2877	2310	2909	599	3.90262982915839e-05	5.11845603578363e-05	4.54185263187652e-05	0.0001343886391813	0.2593073593073593	2.958894752289128	2.2102468094834813	2.774206835606693	3.8842104772516666	2.9562213741139467	0.8516956964919955	0.2881028139333002	1.31154023308622	1.0445477079936718	1.2266148443457012	1.656066177712927	0.7469352014010507	1.0334075723830736	1.3476702508960574	0.1997780244173141	0.2619372442019099
2605572.0	399	317	855	172	4.51301109582029e-06	1.35239941280241e-05	5.36682893733892e-06	3.22166215665182e-05	355	292	1179	193	5.10583651192032e-06	2.01274581960034e-05	5.91867049472221e-06	4.14324107501864e-05	473	384	755	121	7.45596641013045e-06	1.46245933709295e-05	8.69513353755122e-06	3.16923173631992e-05	1227	993	2789	486	1.70748140178711e-05	4.8276045694957e-05	1.99806329696124e-05	0.0001053413496799	0.4894259818731117	5.272172800536834	6.002915677519701	7.000290147446536	3.6448338862573233	5.549346570407853	1.7230976122620425	0.310504595523109	2.8273248331975736	2.9966675997205723	3.942049094014842	1.961461810109419	2.142857142857143	3.3211267605633803	1.5961945031712474	0.5425867507886435	0.660958904109589
2563596.0	590	447	1309	250	6.67337480334328e-06	2.07051559223199e-05	7.56773670344005e-06	4.68264848350556e-05	405	322	942	160	5.82496841500768e-06	1.60814805942623e-05	6.52675307979641e-06	3.43481125390146e-05	582	477	467	82	9.17414894438885e-06	9.0459405353961e-06	1.08009861911769e-05	2.14774382130771e-05	1577	1246	2718	492	2.16724921627398e-05	4.58325770519783e-05	2.48954759744134e-05	0.0001026520355871	0.3948635634028892	4.12332086731749	6.18764720154307	5.262664623446431	1.988470111240543	4.479593978743348	2.2063933885137472	0.4925431632830042	2.114781110904055	3.1026514368632294	2.7607841705766742	0.9860250351536788	2.2186440677966104	2.325925925925926	0.802405498281787	0.5592841163310962	0.4968944099378882
2896119.0	1289	976	916	142	1.45796273245924e-05	1.44888638845264e-05	1.65237383054977e-05	2.65974433863116e-05	1114	926	694	111	1.60222588007866e-05	1.18477150025669e-05	1.87694824592903e-05	2.38290030739414e-05	1056	845	701	117	1.66458784970354e-05	1.35785959642669e-05	1.91338224979968e-05	3.06446374503662e-05	3459	2747	2311	370	4.72477646224144e-05	3.99151748513603e-05	5.44270432627849e-05	8.10710839106191e-05	0.1346923917000364	1.4895368010198775	1.6096504855358442	1.2695610081750972	1.6015951571399034	1.4936022169502816	0.1940671778044292	0.1299323043324655	0.8448055727153807	0.993774639224632	0.7394534784312213	0.8157332138814556	0.7106283941039565	0.6229802513464991	0.6638257575757576	0.1454918032786885	0.1198704103671706
3547856.0	523	406	801	169	5.91555088499752e-06	1.26698471304647e-05	6.87360425413124e-06	3.16547037484976e-05	324	271	1893	314	4.65997473200615e-06	3.2316605907578e-05	5.49301268517027e-06	6.74081708578162e-05	303	242	2262	325	4.77623218238801e-06	4.38156691457515e-05	5.47974561481093e-06	8.51239929176838e-05	1150	919	4956	808	1.53517577993917e-05	8.88021221837942e-05	1.78463625541124e-05	0.0001841868675239	0.8792165397170838	10.32069515372796	4.605255493065692	12.27162118882431	15.5342964621581	10.803724381349369	5.61043892258631	0.5193060026847496	5.784492130752148	2.141786517735281	6.934931574975619	9.173689107350857	1.531548757170172	5.842592592592593	7.465346534653466	0.4162561576354679	1.1586715867158672
2066558.0	420	315	868	183	4.7505379956003e-06	1.3729622108918e-05	5.33296881786044e-06	3.42769868992607e-05	221	175	1151	173	3.17856301164617e-06	1.96494524033926e-05	3.54714841293283e-06	3.71388966828096e-05	246	191	380	73	3.87773305896848e-06	7.36072249132873e-06	4.32492319185491e-06	1.91201584092028e-05	887	681	2399	429	1.1806834066215e-05	4.07397970036394e-05	1.32050404226482e-05	9.05360419912731e-05	0.6299559471365639	6.856173028898354	6.42737433312285	10.470071268346697	4.420924386636884	7.10612332936881	3.081163684235805	0.4335927680148332	3.4505267690866805	2.8901194183971706	6.1818665640409	1.8982024753624387	2.066666666666667	5.208144796380091	1.5447154471544715	0.580952380952381	0.9885714285714284
1113878.0	1246	965	1146	250	1.40932627202809e-05	1.81268973926499e-05	1.63375076483661e-05	4.68264848350556e-05	899	730	1281	226	1.29299916175109e-05	2.18687650119426e-05	1.47966762368055e-05	4.85167089613582e-05	878	699	761	139	1.38400391291639e-05	1.47408153050031e-05	1.58278602675737e-05	3.64068769709478e-05	3023	2394	3188	615	4.08632934669557e-05	5.47364777095956e-05	4.69620441527453e-05	0.0001317500707673	0.2568922305764411	2.805458602670263	2.8661951285904177	3.278892379943877	2.3001767993576507	2.8150881026306487	0.4913552614935531	0.1745434755787538	1.33950235200348	1.2862101383070368	1.6913208963203077	1.065084799792298	0.9197431781701444	1.424916573971079	0.8667425968109339	0.2590673575129533	0.3095890410958904
3853623.0	1488	1184	2209	458	1.68304774701268e-05	3.49409392149769e-05	2.00451907312596e-05	8.57861202178218e-05	1388	1137	483	103	1.99631016297053e-05	8.24559992253575e-06	2.30463299743122e-05	2.21115974469907e-05	1226	985	1498	248	1.93256127247779e-05	2.90167428737117e-05	2.23039232668957e-05	6.49561545956479e-05	4102	3306	4190	809	5.611919182461e-05	7.22032820112243e-05	6.53954439724674e-05	0.0001728538722604	0.2447065940713853	2.6432097063699795	4.2796360168348055	0.9594411549099848	2.91231967660408	2.717132282782957	1.6686812365811532	0.6141332342023653	1.2866058769499409	2.076051572333298	0.4130420250060848	1.5014656087208318	1.4845430107526882	0.3479827089337176	1.2218597063621532	0.3868243243243243	0.090589270008795
2558480.0	1253	969	1285	306	1.41724383535409e-05	2.03255350345158e-05	1.64052278873231e-05	5.7315617438108e-05	876	712	597	101	1.25991909420907e-05	1.01917663638796e-05	1.4431826685761e-05	2.1682246040253e-05	814	670	619	101	1.28311980081315e-05	1.19902295319276e-05	1.51711965368732e-05	2.6453917799034e-05	2943	2351	2501	508	3.96028273037631e-05	4.25075309303229e-05	4.60082511099573e-05	0.0001054517812773	0.2160782645682688	2.2920189038543497	3.4937410093765178	1.5023909663248345	1.7436935666042186	2.246608514101857	1.08676645688156	0.4837364632333483	1.073345865038373	1.4341593540562187	0.8089222880043427	0.9344590835812092	1.025538707102953	0.6815068493150684	0.7604422604422605	0.3157894736842105	0.1418539325842696
3259853.0	1635	1254	1650	365	1.84931657685869e-05	2.60989360365378e-05	2.12302949130063e-05	6.83666678591811e-05	1300	1075	1261	240	1.86974294802716e-05	2.15273323029349e-05	2.17896259651588e-05	5.15221688085219e-05	1177	928	1136	208	1.85532187414874e-05	2.20046861846038e-05	2.10132393824155e-05	5.44793554673176e-05	4112	3257	4047	813	5.57438139903459e-05	6.96309545240765e-05	6.40331602605806e-05	0.000174368192135	0.2496162112373349	2.7230920889335306	3.2202410818748297	2.364527454069421	2.5926205129946567	2.7257963496463025	0.4431289945420776	0.1625686359876363	1.2491243339778593	1.4112746494096922	1.1513525068057748	1.186030655446242	1.0091743119266054	0.97	0.9651656754460493	0.2910685805422647	0.2232558139534883
2224113.0	890	677	2374	492	1.00666162287721e-05	3.75508328186307e-05	1.14616504434651e-05	9.21545221553894e-05	753	622	1756	254	1.08301264604958e-05	2.99777918508753e-05	1.26075789305384e-05	5.45276286556857e-05	773	598	1444	238	1.21849091649701e-05	2.79707454670492e-05	1.35408589985824e-05	6.23369548135654e-05	2416	1897	5574	984	3.30816518542379e-05	9.54993701365551e-05	3.76100883725859e-05	0.0002090191056246	0.5187137585661571	5.557527638700115	8.04024888125354	4.324988085032526	4.603618929943181	5.656285298743082	2.069268121579699	0.3658351749052551	2.8867775574610923	3.730233870573514	2.768000166962309	2.295523510955761	2.6674157303370785	2.332005312084993	1.868046571798189	0.7267355982274741	0.4083601286173633
2343440.0	757	600	1251	247	8.56227919683197e-06	1.97877387767932e-05	1.01580358435437e-05	4.62645670170349e-05	647	534	900	166	9.30556682595055e-06	1.53644719053461e-05	1.08238700143207e-05	3.56361667592277e-05	659	519	1557	241	1.0387910918131e-05	3.01595918921022e-05	1.17520164218466e-05	6.31227147481901e-05	2063	1653	3708	654	2.82557569409135e-05	6.53118025742415e-05	3.2733922279711e-05	0.0001450234485244	0.3956442831215971	4.4303718718819045	4.554479599167784	3.292368322243216	5.371224178248008	4.406024033219669	1.0473488954532229	0.2377083936802497	2.311451174739968	2.311036386680153	1.6511054289029452	2.903335630214331	1.6525759577278731	1.3910355486862442	2.3626707132018208	0.4116666666666667	0.3108614232209737
2736145.0	1046	787	1528	263	1.1831101769995e-05	2.41691965235331e-05	1.33239570147815e-05	4.92614620464785e-05	858	700	799	118	1.23403034569792e-05	1.36402367248573e-05	1.41885936517313e-05	2.53317329975233e-05	948	771	319	37	1.49434591052932e-05	6.17913282824701e-06	1.74581978058646e-05	9.69103919370554e-06	2852	2258	2646	418	3.91148643322675e-05	4.39885660766374e-05	4.49707484723774e-05	8.42842342377073e-05	0.1851195748449955	1.874201277514374	3.697209619621873	1.785358973504207	0.555099632932908	2.0125560753529963	1.583328040688031	0.7867249315825001	1.1245997353581354	2.042852558738772	1.1053404620404943	0.4135008356972896	1.4608030592734225	0.9312354312354312	0.3364978902953586	0.3341804320203304	0.1685714285714285
2206921.0	1551	1157	1455	269	1.75430581694668e-05	2.30145163231287e-05	1.95880791183001e-05	5.03852976825198e-05	1063	846	1646	282	1.52887442596375e-05	2.8099911951333e-05	1.71479288990924e-05	6.05385483500133e-05	982	755	1683	281	1.54794059508417e-05	3.2600252507648e-05	1.70959005751333e-05	7.35995138765204e-05	3596	2758	4784	832	4.83112083799459e-05	8.37146807821098e-05	5.38319085925258e-05	0.000184523359909	0.3016678752719361	3.4277692308056085	2.5722429125501898	3.5303708515619903	4.305097210472431	3.4692369915282035	0.86804321095719	0.2502115632563965	1.732821090371649	1.3118873631271897	1.8379476740622287	2.106040284179985	0.9381044487427466	1.548447789275635	1.7138492871690427	0.2324978392394122	0.3333333333333333
2411097.0	622	491	2420	463	7.03532055538902e-06	3.82784395202554e-05	8.31265933196659e-06	8.67226499145229e-05	443	370	1527	282	6.37150866135408e-06	2.60683873327372e-05	7.49968521591513e-06	6.05385483500133e-05	423	356	1730	290	6.66780928432385e-06	3.35106576578913e-05	8.06111338377145e-06	7.59567936803948e-05	1488	1217	5677	1035	2.0074638501067e-05	9.78574845108839e-05	2.38734579316532e-05	0.0002232179919449	0.8504519309778144	9.350048601419449	10.432600020191884	8.072145244382266	9.422618199777494	9.30912115478388	1.1843132489241688	0.1272207364403631	4.874682276628922	5.440894870232218	4.091399497085062	5.025737274261205	3.890675241157557	3.4469525959367946	4.08983451536643	0.9429735234215886	0.7621621621621621
4227520.0	488	389	898	156	5.51967271869749e-06	1.42041482186733e-05	6.58579323856416e-06	2.92197265370747e-05	441	363	753	117	6.34274338523059e-06	1.28549414941396e-05	7.35779927939781e-06	2.51170572941544e-05	375	309	734	111	5.91117844354951e-06	1.42178166016718e-05	6.99686526849825e-06	2.90731175811166e-05	1304	1061	2385	384	1.77735945474776e-05	4.12769063144847e-05	2.09404577864602e-05	8.34099014123457e-05	0.3619227144203581	3.983193789883493	4.436781641727521	3.413664377130178	4.155163271759929	4.001869763539209	0.5285039347310947	0.1320642514522241	2.322372449997328	2.57336783221907	2.0267163139648696	2.405242328149777	1.8401639344262293	1.7074829931972788	1.9573333333333331	0.4010282776349614	0.3223140495867768
2659597.0	1028	797	1104	224	1.16275072844693e-05	1.74625608389925e-05	1.34932576121739e-05	4.19565304122098e-05	818	680	907	193	1.17649979345093e-05	1.54839733534988e-05	1.37832052616819e-05	4.14324107501864e-05	800	663	466	90	1.26105140129056e-05	9.02657021305049e-06	1.50126914984283e-05	2.35727980387432e-05	2646	2140	2477	507	3.60030192318843e-05	4.19731044055418e-05	4.2289154372284e-05	0.0001069617392011	0.2369158878504673	2.529294822485312	3.109444110394494	3.0060069456682093	1.5701913305293105	2.561880795530671	0.8603841049250427	0.3358408035323211	1.165821792200427	1.501831855424163	1.3161050634850464	0.7157971676501607	1.073929961089494	1.10880195599022	0.5825	0.2810539523212045	0.2838235294117647
2316544.0	818	646	641	129	9.25223828666916e-06	1.01390412117701e-05	1.09368185915487e-05	2.41624661748887e-05	804	674	665	121	1.15636410016449e-05	1.13526375745057e-05	1.3661588744667e-05	2.59757601076298e-05	878	711	1414	201	1.38400391291639e-05	2.73896357966811e-05	1.60995831906222e-05	5.26459156198598e-05	2500	2031	2720	451	3.4655918417478e-05	4.8881314582957e-05	4.06979905268379e-05	0.0001027841419023	0.2220580994583949	2.5255335846255105	2.2092774029881017	1.901371838452524	3.2700173039588605	2.4602221817998284	0.7180024819402884	0.291844568857199	1.4104752323719898	1.095847393638647	0.9817528556006552	1.9790143323341711	0.7836185819070904	0.8271144278606966	1.610478359908884	0.1996904024767802	0.1795252225519288
2076299.0	618	474	654	135	6.9900773363833e-06	1.03446691926641e-05	8.02484831639952e-06	2.528630181093e-05	787	625	855	149	1.13191361545952e-05	1.45962483100788e-05	1.26683871890458e-05	3.19866798019574e-05	618	468	754	122	9.7416220749696e-06	1.46052230485838e-05	1.05971939988906e-05	3.19542373414075e-05	2023	1567	2263	406	2.80508355659481e-05	3.95461405513267e-05	3.12904295043359e-05	8.92272189542948e-05	0.2590938098276962	2.851581789311349	3.151000593899713	2.5249212330371376	3.015348906960912	2.897090244632587	0.3293670823508115	0.1136889273508227	1.4098025871048616	1.4799076884057023	1.2895196338947823	1.499259870295202	1.058252427184466	1.0864040660736975	1.220064724919094	0.2848101265822785	0.2384
4466551.0	1614	1210	1097	214	1.82556388688069e-05	1.73518380800496e-05	2.04853722844798e-05	4.00834710188076e-05	1210	1006	1046	184	1.74029920547143e-05	1.78569306811023e-05	2.03910360194882e-05	3.95003294198668e-05	1041	826	1718	301	1.64094313592935e-05	3.32782137897441e-05	1.87035945365034e-05	7.88379134406856e-05	3865	3042	3861	699	5.20680622828146e-05	6.8486982550896e-05	5.95800028404714e-05	0.0001584217138793	0.2297830374753451	2.658974594269196	1.956687457868451	1.9371418589087577	4.215120964412448	2.7029834270632187	1.3095859866786592	0.484496491383049	1.3153357268972266	0.9504919660575885	1.0260839414832137	2.0279931132956017	0.6796778190830235	0.8644628099173554	1.6503362151777137	0.1768595041322314	0.1829025844930417
1954592.0	673	505	896	184	7.61217159771191e-06	1.41725131446896e-05	8.54968016831595e-06	3.44642928386009e-05	502	420	938	239	7.22008430699718e-06	1.60131940524607e-05	8.51315619103879e-06	5.13074931051531e-05	432	336	857	114	6.80967756696904e-06	1.66003662501808e-05	7.60824184535732e-06	2.98588775157414e-05	1607	1261	2691	537	2.16419334716781e-05	4.67860734473312e-05	2.46710782047121e-05	0.0001156306634594	0.4258524980174464	4.686891367289935	4.031062233920899	6.026847382309389	3.924543688626539	4.660817768285608	1.1842146046706965	0.2540787182731426	2.1618250286444227	1.861822603808566	2.2178680153280035	2.437760978684569	1.3313521545319464	1.8685258964143423	1.9837962962962965	0.3643564356435643	0.569047619047619
2049295.0	1370	1056	1336	266	1.54958025094581e-05	2.11322294210997e-05	1.78781430846369e-05	4.98233798644991e-05	959	778	676	137	1.37929499012157e-05	1.154042556446e-05	1.57696083729242e-05	2.94105713615313e-05	1006	767	1542	224	1.58577213712288e-05	2.98690370569182e-05	1.73676234981817e-05	5.86700751186498e-05	3335	2601	3554	627	4.51464737819027e-05	6.25416920424778e-05	5.10153749557429e-05	0.0001379040263446	0.2410611303344867	2.703185587957261	2.786831922567701	1.8650159639999748	3.3781291450031867	2.6766590105236205	0.7625492951558077	0.2848884718440972	1.3853062443948414	1.3637389485443765	0.8366901675937238	1.8835642497232044	0.9751824817518248	0.7049009384775808	1.5328031809145128	0.2518939393939394	0.1760925449871465
2312412.0	2175	1686	1415	321	2.46010003343587e-05	2.23818148434551e-05	2.85440807203578e-05	6.01252065282114e-05	1566	1299	565	101	2.25232112046964e-05	9.64547402946728e-06	2.63299759337128e-05	2.1682246040253e-05	1492	1181	761	137	2.3518608634069e-05	1.47408153050031e-05	2.67420643433542e-05	3.58830370145313e-05	5233	4166	2741	559	7.06428201731241e-05	4.67681041779254e-05	8.16161209974248e-05	0.0001176904895829	0.1341814690350456	1.442000528138472	2.106398419947354	0.8234814226507187	1.3418200088748484	1.4238999504909735	0.6453850347660176	0.4532516730150057	0.6620361993378941	0.9097928758691896	0.4282459522226594	0.626772422397879	0.6505747126436782	0.3607918263090677	0.510053619302949	0.1903914590747331	0.0777521170130869
2425059.0	2512	1906	1777	353	2.84127415355904e-05	2.81077632345016e-05	3.22686938629905e-05	6.61189965870985e-05	1816	1482	1049	163	2.61188707201332e-05	1.79081455874534e-05	3.00392797026655e-05	3.49921396491212e-05	1755	1368	327	49	2.76643151158117e-05	6.33409540701183e-06	3.09764132275262e-05	1.28340789322046e-05	6083	4756	3153	565	8.21959273715353e-05	5.23500042289668e-05	9.32843867931822e-05	0.0001139452151684	0.1187973086627418	1.2214821695834723	2.049013724194504	1.1648794510214642	0.4143177855336719	1.2094036535832131	0.8182569928994646	0.6765788994229827	0.6368929204039343	0.989266143124317	0.6856401174208987	0.2289626683507353	0.7074044585987261	0.5776431718061674	0.1863247863247863	0.1852046169989507	0.1099865047233468
2424084.0	1549	1199	613	135	1.7520436559964e-05	9.69615017599857e-06	2.02991416273482e-05	2.528630181093e-05	1145	923	1369	235	1.64681205807007e-05	2.33710689315765e-05	1.87086742007829e-05	5.04487902916777e-05	1261	1002	1181	184	1.98773227128425e-05	2.28763506901559e-05	2.26888640745477e-05	4.81932759903194e-05	3955	3124	3163	554	5.38658798535072e-05	5.59435697977309e-05	6.16966799026788e-05	0.0001239283680929	0.1773367477592829	2.008671589595848	1.2456833040103923	2.6965454500012926	2.124093821179108	2.0221075250635976	0.7307880302206997	0.3613991942380589	1.0385715400894622	0.5534194392253484	1.4191703793428314	1.150876857041505	0.3957391865719819	1.1956331877729258	0.936558287073751	0.1125938281901584	0.2546045503791982
2214732.0	268	216	1101	209	3.03129567338305e-06	1.7415108228017e-05	3.65689290367573e-06	3.91469413221065e-05	251	209	1097	202	3.61004215349859e-06	1.87275840890719e-05	4.23630867601692e-06	4.3364492080506e-05	249	207	213	36	3.92502248651688e-06	4.12587865961321e-06	4.68722042258621e-06	9.42911921549728e-06	768	632	2411	447	1.05663603133985e-05	4.02685709767021e-05	1.25804220022789e-05	9.19405526181097e-05	0.7072784810126582	7.308224843447618	10.704973416847375	10.23638629687352	2.0116654147650883	7.651008376161994	4.889430973993187	0.6390570672000613	3.811016261260767	5.745103778867282	5.187635848219249	1.0511732541116146	4.108208955223881	4.370517928286852	0.8554216867469879	0.9675925925925926	0.9665071770334928
1775767.0	371	285	658	140	4.19630856278027e-06	1.04079393406314e-05	4.82506702568326e-06	2.62228315076311e-05	292	228	1020	182	4.19973031403023e-06	1.74130681593923e-05	4.62142764656392e-06	3.90709780131291e-05	194	157	840	119	3.05804964812962e-06	1.62710707703056e-05	3.55504157655089e-06	3.11684774067827e-05	857	670	2518	441	1.14540885249401e-05	4.40920782703293e-05	1.30015362487981e-05	9.64622869275429e-05	0.6582089552238806	7.419299156779274	5.43470823680792	8.454309144529999	8.767401656388627	7.552139679242181	1.840419426463005	0.2436950989560725	3.849461978080869	2.48026073033476	4.146234843037342	5.320734665069089	1.7735849056603774	3.493150684931507	4.329896907216495	0.4912280701754385	0.7982456140350878
1244758.0	882	685	491	97	9.97612979076063e-06	7.76641066299396e-06	1.15970909213791e-05	1.81686761160016e-05	655	549	2106	374	9.42062793044453e-06	3.59528642585099e-05	1.11279113068579e-05	8.02887130599467e-05	585	469	1596	251	9.22143837193724e-06	3.09150344635807e-05	1.06198375758113e-05	6.57419145302727e-05	2122	1703	4193	722	2.86181960931424e-05	7.46343093850845e-05	3.33448398040482e-05	0.0001641993037062	0.4239577216676453	4.924279278926556	1.566658073061052	7.215074855104789	6.190482110575063	4.990738346246968	3.0092676618990613	0.6029704330546658	2.607932000401963	0.7784993605623298	3.816397858397683	3.3525176026401264	0.5566893424036281	3.215267175572519	2.7282051282051283	0.1416058394160584	0.6812386156648452
2301161.0	369	302	1173	270	4.17368695327741e-06	1.85539708914296e-05	5.11287804125033e-06	5.057260362186e-05	322	266	590	104	4.63120945588265e-06	1.00722649157269e-05	5.3916655876579e-06	2.23262731503595e-05	254	207	1340	216	4.00383819909754e-06	2.59562319431066e-05	4.68722042258621e-06	5.65747152929837e-05	945	775	3103	590	1.28087346082576e-05	5.4582467750263e-05	1.51917640514944e-05	0.0001294735920652	0.7612903225806451	8.522617362034648	9.891220407340816	4.140886111606538	12.069992488590534	8.700699669179295	4.096423648181003	0.4708154290961066	4.26134738673362	4.445462992105815	2.1748670647864823	6.482837380630691	3.178861788617886	1.8322981366459627	5.275590551181103	0.8940397350993378	0.3909774436090225
3132307.0	712	548	1272	257	8.05329298301765e-06	2.01199070536218e-05	9.27767273710324e-06	4.81376264104371e-05	528	418	954	168	7.59403289660261e-06	1.62863402196669e-05	8.47261735203385e-06	3.60655181659654e-05	597	474	338	69	9.41059608213083e-06	6.54716895281345e-06	1.07330554604148e-05	1.80724784963698e-05	1837	1440	2564	494	2.50579219617511e-05	4.29534162261022e-05	2.84833455495519e-05	0.0001022756230727	0.3430555555555555	3.590716648603415	5.188545422380039	4.2567150937493805	1.6838148803967286	3.709691798842049	1.8152713039257	0.4893321069131195	1.7141651367446644	2.49834534718277	2.144623343276933	0.6957230865795466	1.7865168539325842	1.8068181818181817	0.5661641541038526	0.468978102189781	0.4019138755980861
1842337.0	394	311	1040	205	4.45645707206314e-06	1.64502384715147e-05	5.26524857890348e-06	3.83977175647456e-05	357	281	949	146	5.13460178804381e-06	1.6200982042415e-05	5.695706880195e-06	3.13426526918508e-05	308	246	1141	211	4.85504789496867e-06	2.21015377963318e-05	5.57031992249375e-06	5.52651154019424e-05	1059	838	3130	562	1.44461067550756e-05	5.47527583102615e-05	1.65312753815922e-05	0.0001250054856585	0.6706443914081146	7.561756898544882	7.292669470268801	5.502855633395543	9.921353920584336	7.572293008082892	2.2224814443876304	0.293501775752112	3.790139394548242	3.691326586457833	3.15525579415717	4.552280075184392	2.639593908629441	2.6582633053221287	3.704545454545455	0.6591639871382636	0.5195729537366548
3396328.0	3049	2304	1428	314	3.44866436871079e-05	2.2587442824349e-05	3.90068576392078e-05	5.88140649528298e-05	2518	2014	1115	253	3.62154826394799e-05	1.90348735271788e-05	4.08226108779813e-05	5.43129529523169e-05	2226	1761	243	27	3.50887552409099e-05	4.70698832998127e-06	3.98753389573638e-05	7.07183941162296e-06	7793	6079	2786	594	0.0001057908815674	4.63293046815091e-05	0.0001197048074745	0.0001201988573167	0.0977134397104787	1.0041272347587649	1.5077878227676755	1.33046250066313	0.1773486971279275	1.0051996735195778	0.7224015481706324	0.7186647262242296	0.437932872806173	0.65496204934529	0.5256004377097034	0.134145206852291	0.4683502787799278	0.4428117553613979	0.1091644204851752	0.1362847222222222	0.1256206554121152
2402238.0	1077	829	511	100	1.21817367172893e-05	8.08276140283078e-06	1.40350195238295e-05	1.87305939340222e-05	836	671	1284	211	1.20238854196208e-05	2.19199799182938e-05	1.36007804861596e-05	4.52965734108255e-05	763	609	539	102	1.20272777398087e-05	1.04406037442794e-05	1.37899383447101e-05	2.67158377772423e-05	2676	2109	2334	413	3.62328998767189e-05	4.0443345065404e-05	4.14257383546993e-05	9.07430051220901e-05	0.1958274063537221	2.1904981957140253	1.3345613023352243	3.3304392683140582	1.9373428009190956	2.200781123856126	1.023685511406632	0.4651464429197615	1.116205029214084	0.6635147015908721	1.823036327552188	0.8680770470380327	0.4744661095636026	1.5358851674641147	0.7064220183486238	0.120627261761158	0.3144560357675112
3180915.0	1814	1394	4397	896	2.05177998190927e-05	6.95497101531251e-05	2.36005032764999e-05	0.0001678261216488	1487	1221	5230	932	2.13869827978183e-05	8.92846534055113e-05	2.47489612125199e-05	0.0002000777555397	1546	1236	2691	475	2.43698183299401e-05	5.21255374320148e-05	2.7987461073993e-05	0.0001244119896489	4847	3851	12318	2303	6.62746009468512e-05	0.0002109599009906	7.63369255630128e-05	0.0004923158668375	0.5980264866268502	6.449249340427193	7.111124694358198	8.084289026178824	4.44527602271534	6.546896581084121	1.8839768928255731	0.2877664049664276	3.183118388895	3.3897255439838188	4.174719466021139	2.138938285312319	2.423925027563396	3.51714862138534	1.740620957309185	0.642754662840746	0.7633087633087633
5258743.0	904	633	642	106	1.02249674952921e-05	1.0154858748762e-05	1.07167278149386e-05	1.98544295700636e-05	701	558	973	188	1.00822292812849e-05	1.66107012932242e-05	1.13103360823801e-05	4.03590322333422e-05	681	518	653	101	1.07347000534859e-05	1.26488204916781e-05	1.17293728449259e-05	2.6453917799034e-05	2286	1709	2268	395	3.10418968300629e-05	3.94143805336642e-05	3.37564367422446e-05	8.66673796024398e-05	0.2311293153891164	2.5674327022194148	1.8526578180316835	3.5683318284605043	2.255356543677261	2.5587820633898164	0.8971814822124085	0.3506283301923114	1.269715595971341	0.993143377075538	1.647522668826601	1.178311497168533	0.7101769911504425	1.3880171184022825	0.9588839941262848	0.1674565560821485	0.3369175627240143
1887863.0	655	516	1200	206	7.40857711218618e-06	1.89810443902093e-05	8.73591082544758e-06	3.85850235040858e-05	541	444	560	67	7.78100719140533e-06	9.56011585221536e-06	8.99962225909815e-06	1.43832721257124e-05	558	446	1855	274	8.79583352400168e-06	3.59319479510916e-05	1.0099035306635e-05	7.17660740290626e-05	1754	1406	3615	547	2.39854178275932e-05	6.44731081935162e-05	2.78345683911807e-05	0.0001247343696588	0.3890469416785206	4.481275509855641	4.416828911724717	1.5982084260449554	7.1062306299605424	4.3737559892434055	2.7542637141702846	0.629725051178891	2.6880127191007417	2.5620364211351547	1.2286476052579902	4.0851100527360025	1.83206106870229	1.0351201478743068	3.324372759856631	0.3992248062015504	0.1509009009009009
2897448.0	524	404	897	168	5.92686168974895e-06	1.41883306816814e-05	6.83974413465276e-06	3.14673978091573e-05	429	358	500	99	6.17015172848962e-06	8.53581772519228e-06	7.25645218188545e-06	2.12528946335153e-05	330	265	887	129	5.20183703032357e-06	1.71814759205489e-05	6.00054788398717e-06	3.37876771888653e-05	1283	1027	2284	396	1.72988504485621e-05	3.99056243274226e-05	2.00967442005254e-05	8.65079696315379e-05	0.3855890944498539	4.304576341737795	4.600668853931454	2.9288272148433205	5.630765363781162	4.386753810851979	1.3636118122153322	0.3108475813805691	2.3068367719624745	2.393902780998149	1.3834048335926006	3.302963130215589	1.7118320610687023	1.1655011655011656	2.687878787878788	0.4158415841584158	0.276536312849162
2021926.0	684	530	1450	296	7.73659044997763e-06	2.29354286381695e-05	8.97293166179693e-06	5.54425580447058e-05	599	485	1469	261	8.61520019898667e-06	2.50782324766149e-05	9.83066845869956e-06	5.60303585792676e-05	463	387	796	123	7.29833498496913e-06	1.54187765870991e-05	8.76306426831334e-06	3.22161573196157e-05	1746	1402	3715	680	2.36501256339334e-05	6.34324377018836e-05	2.75666643888098e-05	0.0001436890739435	0.485021398002853	5.21242149274426	6.178867747400497	5.69954716860419	3.676357531247054	5.184924149083913	1.3282571229446556	0.2561767703350753	2.6821184243888414	2.964539584518891	2.9109285794153257	2.1126430369192377	2.1198830409356724	2.4524207011686143	1.7192224622030237	0.5584905660377358	0.5381443298969072
1113110.0	1253	994	972	214	1.41724383535409e-05	1.53746459560695e-05	1.68284793808041e-05	4.00834710188076e-05	723	601	1324	211	1.03986473186433e-05	2.26028453363092e-05	1.21819211209865e-05	4.52965734108255e-05	753	593	792	134	1.18696463146474e-05	1.53412952977167e-05	1.34276411139788e-05	3.50972770799065e-05	2729	2188	3088	559	3.64407319868317e-05	5.33187865900954e-05	4.24380416157694e-05	0.0001204773215095	0.2554844606946984	2.8388991791914417	2.381883122757365	3.7183440083839057	2.61380809793677	2.9046784096926803	0.7141330957168661	0.2458561654652924	1.4631645327366858	1.0848271534183975	2.173633227831999	1.292481249317868	0.7757382282521947	1.8312586445366528	1.051792828685259	0.2152917505030181	0.3510815307820299
2682664.0	1493	1152	401	106	1.68870314938839e-05	6.34283233372827e-06	1.95034288196039e-05	1.98544295700636e-05	1296	1066	1015	182	1.86398989280246e-05	1.73277099821403e-05	2.16072011896366e-05	3.90709780131291e-05	1072	870	1730	273	1.68980887772935e-05	3.35106576578913e-05	1.96999119210145e-05	7.15041540508544e-05	3861	3088	3146	561	5.24250191992021e-05	5.71811999737599e-05	6.08105419302549e-05	0.000130429561634	0.1816709844559585	2.1448511638589385	1.0179968739705345	1.8082387288488155	3.629668718192528	2.151968107003959	1.3393356075049556	0.6223770710847675	1.0907234913254966	0.3756037487124661	0.929603215610174	1.9831034207206109	0.2685867381111855	0.783179012345679	1.6138059701492538	0.0920138888888889	0.1707317073170731
949232.0	2326	1729	712	134	2.63089318518245e-05	1.12620863381908e-05	2.92720732891451e-05	2.50989958715898e-05	1619	1318	1706	315	2.3285491021969e-05	2.91242100783561e-05	2.67150949042598e-05	6.7622846561185e-05	1627	1258	0	0	2.56466328737468e-05	0.0	2.84856197662485e-05	0.0	5572	4305	2418	449	7.52410557475403e-05	4.03862964165469e-05	8.44727879596535e-05	9.27218424327748e-05	0.1042973286875725	1.097653394334058	0.8574382697004658	2.5312598290789654	0.0	1.129566032926477	1.2873846434597596	1.1397161440171908	0.5367587684050694	0.4280708316711757	1.2507449403097612	0.0	0.3061049011177988	1.0537368746139593	0.0	0.0775014459224985	0.2389984825493171
5068679.0	2352	1771	1652	327	2.66030127753617e-05	2.61305711105214e-05	2.99831357981931e-05	6.12490421642527e-05	1791	1471	590	105	2.57593047685895e-05	1.00722649157269e-05	2.98163160881382e-05	2.25409488537283e-05	1577	1229	878	154	2.48584757479402e-05	1.70071430194385e-05	2.78289560355481e-05	4.03356766440717e-05	5720	4471	3120	586	7.72207932918915e-05	5.32099790456868e-05	8.76284079218795e-05	0.000124125667662	0.1310668754193692	1.4165003177126958	2.0427830690058717	0.7559937581522939	1.4494139339092629	1.416063587022476	0.6440425970848962	0.4548119187494324	0.6890628388723645	0.9822410465750762	0.3910146258298425	0.6841587228391399	0.7023809523809523	0.3294249022892239	0.5567533291058973	0.1846414455110107	0.071380013596193
3048518.0	2374	1822	2953	675	2.68518504798931e-05	4.67091867369067e-05	3.08465688448944e-05	0.0001264315090546	1542	1241	899	168	2.21780278912144e-05	1.53474002698957e-05	2.51543496025694e-05	3.60655181659654e-05	1591	1262	585	100	2.50791597431661e-05	1.13316385721771e-05	2.85761940739314e-05	2.61919978208258e-05	5507	4325	4437	943	7.41090381142737e-05	7.33882255789795e-05	8.45771125213951e-05	0.0001886890250414	0.2180346820809248	2.2309702875428403	4.098721958034773	1.4337686617141343	0.9165670471394026	2.14968588896277	1.7076096089087256	0.7943530809204188	0.9902736217655026	1.739514629424998	0.6920092419928562	0.4518348576357266	1.2438921651221566	0.5830090791180286	0.3676932746700188	0.3704720087815587	0.1353746978243352
3791968.0	428	347	871	192	4.84102443361173e-06	1.37770747198936e-05	5.8747307295161e-06	3.59627403533227e-05	282	234	671	116	4.05590393341276e-06	1.1455067387208e-05	4.74304416357876e-06	2.49023815907856e-05	291	241	700	114	4.58707447219442e-06	1.35592256419213e-05	5.45710203789022e-06	2.98588775157414e-05	1001	822	2242	422	1.34840028392189e-05	3.8791367749023e-05	1.60748769309851e-05	9.07239994598497e-05	0.51338199513382	5.643837887491059	6.121598079829769	5.250295112579355	5.4715629849731	5.614485392460742	0.4528932833531444	0.0806651459030065	2.8768436354964537	2.8459006784262346	2.8242945531427712	2.95596370281616	2.0350467289719627	2.379432624113475	2.405498281786941	0.553314121037464	0.4957264957264957
3454709.0	824	647	1103	237	9.32010311517773e-06	1.74467433020007e-05	1.0953748651288e-05	4.43915076236327e-05	731	613	572	110	1.05137084231373e-05	9.76497547761997e-06	1.24251541550161e-05	2.36143273705726e-05	670	532	1246	230	1.05613054858085e-05	2.413542164262e-05	1.20463829218158e-05	6.02415949878993e-05	2225	1792	2921	577	3.03951170241235e-05	5.13471404222407e-05	3.54252857281199e-05	0.0001282474299821	0.3219866071428571	3.620222881654832	4.052631572700266	1.900525907039904	5.000803592155681	3.651320357298617	1.5886215565426751	0.4350813955196188	1.6893220177928032	1.8719474544856471	0.928785076075573	2.285268774305543	1.3385922330097086	0.7824897400820794	1.8597014925373132	0.366306027820711	0.1794453507340946
2772020.0	345	274	1104	241	3.9022276392431e-06	1.74625608389925e-05	4.63883636855162e-06	4.51407313809936e-05	385	317	1078	179	5.53731565377274e-06	1.84032230155146e-05	6.42540598228404e-06	3.84269509030226e-05	238	205	159	46	3.75162791883943e-06	3.07988125295071e-06	4.64193326874479e-06	1.20483189975799e-05	968	796	2341	466	1.31911712118553e-05	3.89456651074578e-05	1.57061756195805e-05	9.56160012815961e-05	0.585427135678392	6.087796520140396	9.731046278549345	5.980470496179132	2.595539035148139	6.1023519366255385	3.569314670815917	0.5849080334736751	2.9524038830195884	4.475023615582725	3.3234917722228694	0.8209452855078108	3.2	2.8	0.6680672268907563	0.8795620437956204	0.5646687697160884
1729041.0	1244	958	1032	210	1.4070641110778e-05	1.632369817558e-05	1.62189972301914e-05	3.93342472614467e-05	1029	851	900	143	1.4799734565538e-05	1.53644719053461e-05	1.72492759966048e-05	3.06986255817443e-05	897	708	534	103	1.41395388369704e-05	1.03437521325514e-05	1.60316524598601e-05	2.69777577554506e-05	3170	2517	2466	456	4.30099145132865e-05	4.20319222134775e-05	4.94999256866563e-05	9.70106305986416e-05	0.1811680572109654	1.9598136613928847	2.42519600337724	1.7797051648884716	1.68278085013365	1.9625606727997875	0.4035742404088183	0.2056365675732611	0.9772612359062728	1.1601246913387746	1.0381586127310094	0.7315480548421972	0.8295819935691319	0.8746355685131195	0.5953177257525084	0.2192066805845511	0.1680376028202115
3083101.0	1370	1039	1044	191	1.54958025094581e-05	1.65135086194821e-05	1.75903320690698e-05	3.57754344139825e-05	967	764	698	97	1.39080110057097e-05	1.19160015443684e-05	1.54858364998896e-05	2.08235432267776e-05	884	702	764	126	1.39346179842607e-05	1.47989262720399e-05	1.58957909983358e-05	3.30019172542405e-05	3221	2505	2506	414	4.33384314994286e-05	4.32284364358904e-05	4.89719595672953e-05	8.96008948950006e-05	0.1652694610778443	1.8296367081630591	2.0338123392729304	1.3446831384876143	2.0761418703665404	1.818212449375695	0.4106342088809171	0.2258450100382457	0.9974619509813212	1.065676244221803	0.8567725133001755	1.0620259765108342	0.762043795620438	0.7218200620475698	0.8642533936651584	0.1838306063522617	0.1269633507853403
2659737.0	2786	2141	403	91	3.1511902037482e-05	6.37446740771195e-06	3.62472579017118e-05	1.70448404799602e-05	2126	1729	1013	191	3.05774885192749e-05	1.72935667112396e-05	3.50458263197764e-05	4.10030593434487e-05	1936	1543	984	170	3.05174439112316e-05	1.90603971880723e-05	3.49390391886498e-05	4.45263962954038e-05	6848	5413	2400	452	9.26068344679885e-05	4.27284313070238e-05	0.0001062321234101	0.0001025742961188	0.0835026787363753	0.9655675969388348	0.4702380667298766	1.1699840936639758	1.274402425750406	0.9715415287147527	0.4372695596167708	0.4500780941348255	0.4613960897431796	0.2022876118404343	0.5655653079662963	0.624573841882522	0.1446518305814788	0.4764816556914393	0.5082644628099173	0.0425035030359645	0.1104684788895315
4943397.0	241	190	1112	218	2.72590394509446e-06	1.75891011349273e-05	3.2167113504555e-06	4.08326947761685e-05	177	158	211	42	2.54572693692928e-06	3.60211508003114e-06	3.20256828139078e-06	9.01637954149134e-06	182	151	1015	162	2.86889193793603e-06	1.96608771807859e-05	3.41918011502665e-06	4.24310364697378e-05	600	499	2338	422	8.14052281995977e-06	4.08520933957444e-05	9.83845974687294e-06	9.22801107873976e-05	0.845691382765531	9.379528214945225	12.693925667401404	2.815359033524117	12.409710820223076	9.306331840382866	5.623143293957034	0.6042276796488804	5.0183623704830165	6.452575545290459	1.4149652218301552	6.853125738479557	4.614107883817427	1.192090395480226	5.576923076923077	1.1473684210526316	0.2658227848101265
2296349.0	1308	1003	1533	265	1.47945326148695e-05	2.42482842084923e-05	1.69808499184572e-05	4.96360739251589e-05	812	678	920	171	1.16787021061389e-05	1.57059046143538e-05	1.37426664226769e-05	3.67095452760719e-05	916	742	616	137	1.44390385447769e-05	1.19321185648908e-05	1.68015340751641e-05	3.58830370145313e-05	3036	2423	3069	573	4.09122732657853e-05	5.18863073877369e-05	4.75250504162982e-05	0.0001222286562157	0.2364836978951712	2.57187851764557	2.923061811600334	2.6712098036154863	2.135700041079781	2.5766572187652006	0.4021066809886627	0.1560574988633383	1.268233301304455	1.6390030587462523	1.344833053503266	0.8263790229445063	1.1720183486238531	1.1330049261083743	0.6724890829694323	0.2642073778664008	0.252212389380531
2073416.0	758	589	1329	251	8.5735900015834e-06	2.10215066621568e-05	9.97180518641206e-06	4.70137907743958e-05	622	527	803	152	8.94600087440686e-06	1.37085232666588e-05	1.06819840778034e-05	3.26307069120639e-05	628	505	1099	170	9.89925350013092e-06	2.12879842578165e-05	1.14350063449567e-05	4.45263962954038e-05	2008	1621	3231	573	2.74188443761212e-05	5.60180141866321e-05	3.20887956091722e-05	0.0001241708939818	0.3534855027760641	3.869602820066803	4.714672007276925	3.054742141010001	3.89386721372846	3.8877604540051287	0.829981782701868	0.2134858339450492	2.0430479643196646	2.4518908249956524	1.532363282668213	2.1504635937987606	1.7532981530343008	1.2909967845659165	1.75	0.4261460101867572	0.2884250474383302
3325610.0	441	351	1426	263	4.98806489538032e-06	2.25558077503654e-05	5.94245096847306e-06	4.92614620464785e-05	329	272	1493	234	4.73188792231488e-06	2.54879517274242e-05	5.51328210467274e-06	5.02341145883089e-05	276	213	800	117	4.35062733445244e-06	1.54962578764815e-05	4.82308188411045e-06	3.06446374503662e-05	1046	836	3719	614	1.40705801521476e-05	6.3540017354271e-05	1.62788149572562e-05	0.0001301402140851	0.7344497607655502	7.994452570829835	8.289754902115154	9.111471830134242	6.353746045930584	7.918324259393327	1.4158860889845564	0.178811329594759	4.515806503157786	4.521955552594231	5.386423378125	3.561844461778481	3.233560090702948	4.537993920972644	2.898550724637681	0.7492877492877493	0.8602941176470589
4819231.0	540	435	1528	311	6.10783456577181e-06	2.41691965235331e-05	7.36457598656918e-06	5.82521471348091e-05	456	387	977	196	6.5584829561568e-06	1.66789878350257e-05	7.84426534745717e-06	4.20764378602929e-05	369	291	1502	251	5.81659958845272e-06	2.90942241630941e-05	6.58928088392554e-06	6.57419145302727e-05	1365	1113	4007	758	1.84829171103813e-05	6.9942408521653e-05	2.17981222179519e-05	0.0001660704995253	0.6810422282120395	7.618569061353928	7.909776101304933	5.3639743171019285	9.97710003388218	7.7502834840963475	2.3106948394179745	0.2981432671668774	3.7841650267623854	3.957081067482872	2.543116746132311	5.001930031569096	2.829629629629629	2.142543859649123	4.070460704607046	0.7149425287356321	0.5064599483204134
2385391.0	1272	972	747	158	1.43873436438181e-05	1.18157001329053e-05	1.64560180665408e-05	2.95943384157551e-05	1027	840	1083	196	1.47709692894145e-05	1.84885811927665e-05	1.70263123820776e-05	4.20764378602929e-05	905	739	639	103	1.42656439770995e-05	1.23776359788396e-05	1.6733603344402e-05	2.69777577554506e-05	3204	2551	2469	457	4.34239569103321e-05	4.26819173045114e-05	5.02159337930203e-05	9.86485340314986e-05	0.1791454331634653	1.964486699343429	1.798390005169464	2.4712595960933856	1.6121905844311557	1.960613395231335	0.451926114439025	0.2305024108976373	0.9829117459895936	0.8212565450177612	1.2516836796902826	0.867653503670027	0.5872641509433962	1.0545277507302824	0.7060773480662983	0.1625514403292181	0.2333333333333333
2657410.0	998	788	1265	269	1.12881831419264e-05	2.00091842946789e-05	1.33408870745207e-05	5.03852976825198e-05	836	678	1087	214	1.20238854196208e-05	1.8556867734568e-05	1.37426664226769e-05	4.59406005209321e-05	758	601	671	103	1.19484620272281e-05	1.29974862938989e-05	1.36087897293445e-05	2.69777577554506e-05	2592	2067	3023	586	3.52605305887753e-05	5.15635383231459e-05	4.06923432265421e-05	0.0001233036559589	0.2835026608611514	3.030143908706481	3.7767576774372777	3.342917532010025	1.9823774407564487	3.0340175500679174	0.9362235350494892	0.3085755173131848	1.462358548273248	1.772577928892834	1.543333713433975	1.0877957568329957	1.2675350701402806	1.3002392344497609	0.8852242744063324	0.3413705583756345	0.3156342182890855
1620237.0	1953	1509	1086	231	2.20900016795414e-05	1.71778451731394e-05	2.55474601465124e-05	4.32676719875914e-05	1407	1150	1993	317	2.02363717528785e-05	3.40237694526164e-05	2.33098324278443e-05	6.80521979679227e-05	1131	906	327	40	1.78281141857453e-05	6.33409540701183e-06	2.05150806901599e-05	1.04767991283303e-05	4491	3565	3406	588	6.01544876181653e-05	5.75357100327677e-05	6.93723732645166e-05	0.0001217966690838	0.1649368863955119	1.755694138059682	1.6936193163412396	2.9194631998569105	0.5106876880750226	1.707923401424391	1.204451460905575	0.7052139808501217	0.9564657984950272	0.7776298717554475	1.6813176723627212	0.3552868991649345	0.5560675883256528	1.416488983653163	0.2891246684350133	0.1530815109343936	0.2756521739130435
2448178.0	591	440	1161	206	6.68468560809471e-06	1.83641604475275e-05	7.44922628526538e-06	3.85850235040858e-05	540	453	515	70	7.76662455334358e-06	8.79189225694805e-06	9.18204703462041e-06	1.50272992358189e-05	454	366	819	138	7.15646670232395e-06	1.5864294001048e-05	8.28754915297851e-06	3.61449569927396e-05	1585	1259	2495	414	2.16077768637622e-05	4.30203467055235e-05	2.49188224728643e-05	8.97572797326443e-05	0.3288324066719619	3.601987205871656	5.179735723749893	1.6365957590022449	4.361356575453825	3.725896019401988	1.8550789177744635	0.4978880001251904	1.9909658905110093	2.747198824921507	1.1320094329991897	2.2167774491141445	1.964467005076142	0.9537037037037036	1.803964757709251	0.4681818181818182	0.1545253863134658
2798882.0	2535	1902	949	222	2.86728900448732e-05	1.50108426052572e-05	3.22009736240335e-05	4.15819185335294e-05	2340	1870	795	172	3.36553730644888e-05	1.35719501830557e-05	3.79038144696251e-05	3.69242209794407e-05	2090	1651	753	135	3.2944967858716e-05	1.45858527262382e-05	3.73845454960861e-05	3.53591970581148e-05	6965	5423	2497	529	9.5273230968078e-05	4.31686455145511e-05	0.0001074893335897	0.000113865336571	0.0975474829430204	1.0593175412700762	1.291324884117614	0.9741558071689748	0.9458239116967908	1.0704348676611266	0.1918201595319746	0.1791983476314602	0.453103616576361	0.5235203909255455	0.4032625089922427	0.4427338581354643	0.3743589743589743	0.3397435897435897	0.3602870813397129	0.1167192429022082	0.0919786096256684
1727378.0	321	248	3111	678	3.6307683252088e-06	4.92083575816175e-05	4.1986548153314e-06	0.0001269934268726	191	161	2438	465	2.74708386979375e-06	4.16206472280376e-05	3.2633765398982e-06	9.98242020665113e-05	140	120	1324	228	2.20683995225849e-06	2.56463067855769e-05	2.71722923048476e-06	5.97177550314828e-05	652	529	6873	1371	8.58469214726103e-06	0.0001164753115952	1.01792605857144e-05	0.0002865353839706	2.5916824196597354	28.14893887014981	30.24621752873876	30.58923812378245	21.977444656308595	27.60430010294327	4.876017067766249	0.1766397644418577	13.567791319384908	13.553152714250254	15.150846934703331	11.621280808936936	9.69158878504673	12.764397905759164	9.457142857142856	2.7338709677419355	2.888198757763975
3095799.0	2901	2201	1443	290	3.28126445838964e-05	2.28247058792267e-05	3.72630614860661e-05	5.43187224086645e-05	2146	1719	1398	276	3.08651412805099e-05	2.38661463596376e-05	3.48431321247516e-05	5.92504941298002e-05	1773	1415	1091	172	2.79480516811021e-05	2.11330216790517e-05	3.20406613427994e-05	4.50502362518203e-05	6820	5335	3932	738	9.16258375455083e-05	6.7823873917916e-05	0.0001041468549536	0.0001586194527902	0.138331771321462	1.523036416806527	1.4577095987933273	1.700492766197396	1.406033282828745	1.5214118826064895	0.157226214603967	0.1033423074983523	0.7402265096264965	0.6956070188389654	0.7732394983303743	0.7561536639543792	0.4974146845915201	0.6514445479962722	0.6153412295544275	0.1317582916855974	0.1605584642233856
3049687.0	2706	2052	1376	321	3.06070376573676e-05	2.17649309007733e-05	3.47404825849194e-05	6.01252065282114e-05	1857	1498	2621	505	2.67085588806649e-05	4.4744756515458e-05	3.0363590414705e-05	0.0001084112302012	1849	1462	2162	384	2.91460505123281e-05	4.18786369111914e-05	3.31049094580726e-05	0.0001005772716319	6412	5012	6159	1210	8.64616470503607e-05	0.0001083883243274	9.82089824576971e-05	0.0002691137083614	0.2414205905826017	2.7402148115862928	1.730695777793004	3.5704351402624885	3.0381376441848067	2.779756187413433	0.9466947572250408	0.3405675510361726	1.2536000414642554	0.7111087046195774	1.6752965487722375	1.436854605514312	0.50849963045085	1.411416262789445	1.16928069226609	0.1564327485380117	0.3371161548731642
2697433.0	1138	890	388	77	1.28716958071265e-05	6.13720435283433e-06	1.50677531679232e-05	1.44225573291971e-05	872	714	1740	351	1.25416603898437e-05	2.97046456836692e-05	1.44723655247659e-05	7.53511718824633e-05	870	716	433	65	1.37139339890349e-05	8.38734957564563e-06	1.62128010752257e-05	1.70247985835368e-05	2880	2320	2561	493	3.91272901860051e-05	4.42291996121491e-05	4.57529197679148e-05	0.0001067985277951	0.2125	2.3342450784964925	0.9571803551906056	5.206555331505294	1.0500837273302448	2.404606471342048	2.427003465256347	1.0093142034595786	1.1303926083787124	0.4767984300434156	2.368477917622787	0.611593258531929	0.3409490333919156	1.9954128440366967	0.4977011494252873	0.0865168539325842	0.4915966386554621
2613487.0	1039	835	1899	449	1.1751926136735e-05	3.00375027475062e-05	1.4136599882265e-05	8.41003667637598e-05	713	604	881	141	1.02548209380259e-05	1.50401108317888e-05	1.22427293794939e-05	3.02692741750066e-05	629	517	1014	171	9.91501664264705e-06	1.96415068584403e-05	1.17067292680052e-05	4.47883162736121e-05	2381	1956	3794	761	3.1921763717408e-05	6.47191204377353e-05	3.8086058529764e-05	0.0001591579572123	0.3890593047034765	4.17890334038948	5.94912266486848	2.472428593064098	3.825860771891236	4.0824706766079375	1.7524944792007109	0.4292730108858569	2.0274293428981744	2.555964222206337	1.4666380741977236	1.980985767987227	1.82771896053898	1.23562412342216	1.6120826709062004	0.5377245508982036	0.2334437086092715
2044197.0	1288	1000	812	162	1.45683165198409e-05	1.28438400373749e-05	1.69300597392395e-05	3.0343562173116e-05	887	723	515	86	1.27573999607699e-05	8.79189225694805e-06	1.46547903002882e-05	1.84621104897204e-05	911	731	1097	199	1.43602228321963e-05	2.12492436131253e-05	1.65524547290363e-05	5.21220756634433e-05	3086	2454	2424	447	4.16859393128071e-05	4.28849759074483e-05	4.8137304768564e-05	0.0001009277483262	0.1821515892420538	2.096663882854337	1.792289137810156	1.2598003868644458	3.1489030791312667	2.066997534601956	0.9740512167916936	0.4712396606603923	1.028763573867048	0.881628293830835	0.6891601959634309	1.47972937895389	0.6304347826086957	0.580608793686584	1.20417124039517	0.162	0.1189488243430152
2664482.0	948	745	941	207	1.0722642904355e-05	1.48843023093224e-05	1.26128945057334e-05	3.8772329443426e-05	842	692	1584	282	1.21101812479913e-05	2.70414705534092e-05	1.40264382957115e-05	6.05385483500133e-05	989	786	694	104	1.55897479484546e-05	1.34430037078477e-05	1.77978514596752e-05	2.72396777336588e-05	2779	2223	3219	593	3.84225721008008e-05	5.53687765705793e-05	4.44371842611201e-05	0.000126550555527	0.2667566351776878	2.847852707844143	3.074023129726598	4.316031416793998	1.5305037125057517	2.973519419675449	1.395480882936012	0.4693027641596248	1.441048153291781	1.3881188100815278	2.232953413302095	0.8622976941189285	0.9926160337552744	1.8812351543942996	0.7017189079878665	0.2778523489932886	0.407514450867052
3287545.0	731	573	856	150	8.26819827329481e-06	1.35398116650159e-05	9.70092423058423e-06	2.80958909010333e-05	555	458	737	142	7.98236412426979e-06	1.25817953269334e-05	9.28339413213278e-06	3.04839498783755e-05	542	435	709	134	8.54362324374356e-06	1.37335585430318e-05	9.84995596050725e-06	3.50972770799065e-05	1828	1466	2302	426	2.47941856413082e-05	3.98551655349811e-05	2.88342743232243e-05	9.36771178593154e-05	0.2905866302864938	3.248811355861452	2.8962076430259107	3.283707385950668	3.563191269141377	3.247702099372652	0.3349463761152041	0.1031333434738071	1.6074399906315393	1.6375770412700072	1.5761991223476488	1.6074630342681362	1.170998632010944	1.327927927927928	1.3081180811808115	0.2617801047120419	0.3100436681222707
3499047.0	644	498	1118	225	7.28415825992046e-06	1.76840063568783e-05	8.43116975014127e-06	4.214383635155e-05	589	494	1055	179	8.4713738183692e-06	1.80105754001557e-05	1.00130932342218e-05	3.84269509030226e-05	520	420	257	36	8.19683410838866e-06	4.97817284281969e-06	9.51030230669665e-06	9.42911921549728e-06	1753	1412	2430	440	2.39523661866783e-05	4.06727545998537e-05	2.79545652910597e-05	8.99999064700699e-05	0.311614730878187	3.2195065647775696	4.9985752393188205	3.837670338641272	0.9914636687056514	3.2759030822219146	2.061776569520612	0.6293765467939885	1.6980683362495874	2.4277350554258006	2.1260513095410616	0.6073287292376719	1.736024844720497	1.7911714770797962	0.4942307692307692	0.4518072289156626	0.3623481781376518
2627241.0	636	500	799	184	7.19367182190903e-06	1.2638212056481e-05	8.46502986961975e-06	3.44642928386009e-05	567	480	388	81	8.15495578101076e-06	6.62379455474921e-06	9.72932136118719e-06	1.73887319728762e-05	529	425	1265	193	8.33870239103385e-06	2.45034577671864e-05	9.62352019130018e-06	5.05505557941938e-05	1732	1405	2452	458	2.36873299939536e-05	4.37654643784166e-05	2.78178714221071e-05	0.0001024035806056	0.3259786476868327	3.681215541323518	4.071372856260109	1.7872502436032591	5.252813397730732	3.7038121658647	1.761776841616001	0.475665817465852	1.8476318094773925	1.7568513506537915	0.8122416273762099	2.938521680967248	1.2562893081761006	0.6843033509700176	2.391304347826087	0.368	0.16875
2331366.0	683	529	768	161	7.7252796452262e-06	1.21478684097339e-05	8.95600160205769e-06	3.01562562337758e-05	444	363	797	119	6.38589129941583e-06	1.36060934539565e-05	7.35779927939781e-06	2.55464087008921e-05	427	365	1041	154	6.73086185438838e-06	2.01645055617716e-05	8.26490557605781e-06	4.03356766440717e-05	1554	1257	2606	434	2.08420327990304e-05	4.5918467425462e-05	2.45787064575133e-05	9.60383415787396e-05	0.345266507557677	3.9073798185739057	3.3671561901962184	3.472017614346081	4.880355410341056	3.906509738294452	0.8450032688052815	0.2163064539483786	2.203166450615997	1.5724826760466355	2.1306490849916537	2.9958281714881383	1.1244509516837482	1.795045045045045	2.437939110070257	0.3043478260869565	0.3278236914600551
2470128.0	1024	801	564	118	1.15822640654636e-05	8.92109086339836e-06	1.35609778511308e-05	2.21021008421462e-05	697	582	1144	226	1.00246987290379e-05	1.95299509552399e-05	1.17968021504395e-05	4.85167089613582e-05	868	723	958	199	1.36824077040026e-05	1.85567688070866e-05	1.63713061136707e-05	5.21220756634433e-05	2589	2106	2666	543	3.52893704985041e-05	4.70078106257249e-05	4.1729086115241e-05	0.0001227408854669	0.2578347578347578	2.941374875259262	1.6298309078281688	4.112700064190758	3.1837457134784906	2.975425561832472	1.2544750998288223	0.4216119925568664	1.3320671341450403	0.7702372189906791	1.9481833303048544	1.3562502454636016	0.55078125	1.6413199426111909	1.1036866359447004	0.1473158551810237	0.3883161512027491
2512626.0	1222	968	545	125	1.38218034062466e-05	8.62055766055338e-06	1.63882978275838e-05	2.34132424175278e-05	937	777	1063	237	1.34765318638573e-05	1.81471484837588e-05	1.57493389534218e-05	5.08781416984154e-05	923	745	705	127	1.45493805423899e-05	1.36560772536494e-05	1.68694648059262e-05	3.32638372324487e-05	3082	2490	2313	489	4.18477158124937e-05	4.04237833979615e-05	4.90071015869318e-05	0.0001075552213483	0.1963855421686747	2.1946864406480344	1.4286561462240477	3.2304937908115376	1.9718371397747725	2.2103290256034525	0.9242908141206092	0.4181688804761835	0.9659734734169868	0.6236926837388976	1.3465740790794718	0.938601970981662	0.4459901800327332	1.1344717182497333	0.7638136511375948	0.1291322314049586	0.305019305019305
2431230.0	1786	1377	1825	398	2.02010972860527e-05	2.88670050101099e-05	2.33126922609328e-05	7.45477638574085e-05	1397	1136	1009	204	2.00925453722611e-05	1.7225280169438e-05	2.30260605548097e-05	4.37938434872436e-05	1212	985	2027	397	1.9104928729552e-05	3.92636433945351e-05	2.23039232668957e-05	0.0001039822313486	4395	3498	4861	999	5.93985713878658e-05	8.53559285740831e-05	6.86426760826382e-05	0.0002223238386933	0.2855917667238422	3.2388573899077984	3.197732935476309	1.9019251418626149	4.662060127463505	3.2539060682674763	1.3809246360030611	0.4243898278041955	1.4370030554559767	1.4289820301019165	0.8572970646724767	2.0551578051061283	1.021836506159015	0.7222619899785254	1.6724422442244224	0.289034132171387	0.1795774647887324
1909950.0	1124	891	993	200	1.27133445406065e-05	1.57068142328982e-05	1.50846832276624e-05	3.74611878680445e-05	823	670	481	89	1.18369111248181e-05	8.21145665163498e-06	1.35805110666571e-05	1.91061375998269e-05	779	613	957	162	1.22794880200669e-05	1.8537398484741e-05	1.3880512652393e-05	4.24310364697378e-05	2726	2174	2431	451	3.68297436854915e-05	4.24556693692742e-05	4.25457069467125e-05	9.89983619376091e-05	0.2074517019319227	2.3268707712766936	2.483392412201796	1.406879130398585	3.056878195519867	2.315716579373416	0.8376816921786546	0.361737571704614	1.1527549507763462	1.2354588662904982	0.6937161701263653	1.5096230766663514	0.8834519572953736	0.5844471445929527	1.2284980744544287	0.2244668911335578	0.1328358208955224
4345525.0	863	687	1286	264	9.76122450048347e-06	2.03413525715076e-05	1.16309510408575e-05	4.94487679858187e-05	583	474	886	138	8.38507798999872e-06	1.51254690090407e-05	9.60770484417235e-06	2.96252470649001e-05	680	545	858	148	1.07189369109698e-05	1.66197365725264e-05	1.23407494217849e-05	3.87641567748222e-05	2126	1706	3030	550	2.8865239401452e-05	5.20865581530748e-05	3.35794053068148e-05	0.0001178381718255	0.3223915592028136	3.509239390894908	4.251481053622684	3.083488465288314	3.141150950394677	3.492040156435225	0.6583267409028969	0.1885220992346593	1.804473450875128	2.0838935289829776	1.8038554950927783	1.5505023222515375	1.4901506373117033	1.5197255574614066	1.261764705882353	0.3842794759825327	0.2911392405063291
2617694.0	1735	1330	1151	239	1.96242462437298e-05	1.82059850776091e-05	2.25169794531885e-05	4.47661195023131e-05	1373	1120	794	145	1.97473620587791e-05	1.35548785476053e-05	2.27017498427701e-05	3.1127976988482e-05	1638	1323	1380	268	2.58200274414243e-05	2.67310448369307e-05	2.99574522660945e-05	7.01945541598131e-05	4746	3773	3325	652	6.51916357439332e-05	5.84919084621451e-05	7.51761815620531e-05	0.0001460886506506	0.172806785051683	1.9432837318295184	1.9881050029547385	1.371170821812021	2.343141650909296	1.900805825225352	0.4918309495936394	0.2587486544215162	0.8972302626658424	0.9277291393256006	0.6864146465365079	1.0352833627916604	0.6634005763688761	0.5782957028404953	0.8424908424908425	0.1796992481203007	0.1294642857142857
3243691.0	1028	805	1160	235	1.16275072844693e-05	1.83483429105356e-05	1.36286980900878e-05	4.40168957449522e-05	897	729	1260	224	1.29012263413874e-05	2.15102606674846e-05	1.4776406817303e-05	4.80873575546205e-05	839	659	425	64	1.32252765710348e-05	8.23238699688082e-06	1.49221171907455e-05	1.67628786053285e-05	2764	2193	2845	523	3.77540101968915e-05	4.8090990574901e-05	4.33272220981363e-05	0.0001088671319049	0.2384860921112631	2.5126727870601897	3.2297212436575906	3.2543336244851333	1.1233579250888484	2.5358042644105243	1.2232763131933446	0.482401709927603	1.273798209093576	1.5780117321485774	1.667303564660302	0.6224737118096189	1.1284046692607004	1.4046822742474916	0.5065554231227652	0.2919254658385093	0.3072702331961591
1995625.0	1402	1083	557	104	1.58577482615039e-05	8.81036810445547e-06	1.83352546975964e-05	1.94798176913831e-05	946	768	1604	323	1.3605975606413e-05	2.73829032624168e-05	1.55669141778995e-05	6.93402521881358e-05	972	791	1422	241	1.53217745256803e-05	2.75445983754459e-05	1.79110693442787e-05	6.31227147481901e-05	3320	2642	3583	668	4.47854983935972e-05	6.37378697423182e-05	5.18132382197746e-05	0.0001519427846277	0.2528387585162756	2.932508946520752	1.0624241665940284	4.454335097869225	3.524229264868168	3.013662843110474	1.7526475671668518	0.5815672350918665	1.4231809855538091	0.5555875877941274	2.012564483028341	1.797742051958756	0.3972895863052781	1.695560253699789	1.462962962962963	0.0960295475530932	0.4205729166666667
3559870.0	739	579	1097	241	8.35868471130624e-06	1.73518380800496e-05	9.80250458901967e-06	4.51407313809936e-05	519	431	1669	256	7.46458915404688e-06	2.84925595666918e-05	8.736119805566e-06	5.49569800624234e-05	627	501	815	116	9.88349035761479e-06	1.57868127116656e-05	1.13444320372739e-05	3.03827174721579e-05	1885	1511	3581	613	2.57067642229679e-05	6.16312103584071e-05	2.98830564318595e-05	0.0001304804289155	0.4056915949702184	4.366368253295192	4.605020173268599	6.29077683062553	2.678205252791038	4.524667418895056	1.807625728710443	0.3995046621905911	2.3974705577041178	2.075905322350407	3.81702984299474	1.597291254450667	1.4844384303112317	3.215799614643545	1.2998405103668262	0.4162348877374784	0.5939675174013921
4109712.0	738	572	1698	324	8.34737390655481e-06	2.68581778121461e-05	9.68399417084499e-06	6.0687124346232e-05	550	452	844	132	7.91045093396105e-06	1.44084603201246e-05	9.16177761511794e-06	2.83371928446871e-05	386	320	4	1	6.08457301122697e-06	7.74812893824077e-08	7.24594461462602e-06	2.61919978208258e-07	1674	1344	2546	457	2.23423978517428e-05	4.13441194216531e-05	2.6091716400589e-05	8.92862371691274e-05	0.3400297619047619	3.422014703759076	6.26674523709845	3.0929797726074053	0.0361471129215602	3.1319573742091382	3.115481934840758	0.9947395710094744	1.8504781669362356	3.2175601707568897	1.821446140101366	0.0127340553296743	2.3008130081300813	1.5345454545454544	0.0103626943005181	0.5664335664335665	0.2920353982300885
4085766.0	938	731	886	152	1.06095348568407e-05	1.40143377747712e-05	1.23758736693841e-05	2.84705027797138e-05	709	590	717	106	1.01972903857789e-05	1.22403626179257e-05	1.19589575064593e-05	2.27556245570972e-05	537	448	821	124	8.46480753116291e-06	1.59030346457392e-05	1.01443224604764e-05	3.2478077297824e-05	2184	1769	2424	382	2.92716327737825e-05	4.21577350384361e-05	3.44791536363198e-05	8.3704204634635e-05	0.2159412097230073	2.427675734663693	2.300484276123891	1.902810052197809	3.201601430195345	2.4682985861723483	0.665459234576367	0.2696024047918413	1.440224922341715	1.320919150921606	1.2003544230726293	1.878723714295062	0.9445628997867804	1.011283497884344	1.528864059590317	0.2079343365253078	0.1796610169491525
3159237.0	1060	826	2398	474	1.1989453036515e-05	3.79304537064349e-05	1.39842293446118e-05	8.87830152472654e-05	902	757	989	170	1.29731395316961e-05	1.68838474604303e-05	1.53439505633723e-05	3.6494869572703e-05	912	745	605	109	1.43759859747124e-05	1.17190450190892e-05	1.68694648059262e-05	2.85492776247001e-05	2874	2328	3992	753	3.93385785429236e-05	6.65333461859544e-05	4.61976447139103e-05	0.0001538271624446	0.3234536082474227	3.329762012700228	6.348795708322245	2.3784532817656667	1.692364159334255	3.473204383140722	2.513851362565833	0.7237844610493746	1.691300210894954	3.163651718799361	1.301446532597566	0.8151820014086822	2.262264150943396	1.0964523281596452	0.6633771929824561	0.5738498789346247	0.2245706737120211
3054834.0	1732	1379	1675	353	1.95903138294755e-05	2.64943744613338e-05	2.33465523804113e-05	6.61189965870985e-05	1355	1130	1583	312	1.94884745736677e-05	2.70243989179588e-05	2.29044440377948e-05	6.69788194510785e-05	1195	965	1304	224	1.88369553067778e-05	2.52589003386649e-05	2.18510517284816e-05	5.86700751186498e-05	4282	3474	4562	889	5.7915743709921e-05	7.87776737179575e-05	6.81020481466877e-05	0.0001917678911568	0.2559009786989061	2.815890217335953	2.832066829814881	2.9242717850106392	2.6850000561838723	2.8137795570031314	0.1206795687517403	0.0428887787074095	1.360211726064097	1.3524221557630427	1.3866862086001044	1.340922666497828	0.9670900692840648	1.1682656826568265	1.091213389121339	0.2559825960841189	0.2761061946902655
4391179.0	1294	1008	931	156	1.46361813483495e-05	1.4726126939404e-05	1.70655002171534e-05	2.92197265370747e-05	1137	933	883	145	1.63530594762068e-05	1.50742541026896e-05	1.89113683958076e-05	3.1127976988482e-05	1030	823	517	74	1.6236036791616e-05	1.00144566526762e-05	1.86356638057413e-05	1.93820783874111e-05	3461	2764	2331	375	4.72252776161723e-05	3.98148376947698e-05	5.46125324187023e-05	7.97297819129678e-05	0.1356729377713458	1.459917319008338	1.7122103756269895	1.6459928407604107	1.0400530182047951	1.4660854115307318	0.3704374314283329	0.2526711121431604	0.8430831898621853	1.0061454274795962	0.92180023711295	0.6168042596360391	0.7194744976816074	0.7766051011433597	0.5019417475728155	0.1547619047619047	0.1554126473740621
2623420.0	1378	1054	1169	251	1.55862889474696e-05	1.84907007434622e-05	1.78442829651584e-05	4.70137907743958e-05	1152	960	910	173	1.6568799047133e-05	1.553518825985e-05	1.94586427223744e-05	3.71388966828096e-05	993	791	625	90	1.56528005185191e-05	1.21064514660012e-05	1.79110693442787e-05	2.35727980387432e-05	3523	2805	2704	514	4.78078885131216e-05	4.61323404693134e-05	5.52139950318115e-05	0.0001077254854959	0.1832442067736185	1.9510539933550188	2.634669651125344	1.908606741625698	1.316102215095997	1.95312620261568	0.6604101056498004	0.3381297658929368	0.9649524775948152	1.1863440236339342	0.9376170364344028	0.7734367694571873	0.8483309143686503	0.7899305555555556	0.6294058408862034	0.2381404174573055	0.1802083333333333
2411583.0	646	500	1314	262	7.30677986942332e-06	2.07842436072792e-05	8.46502986961975e-06	4.90741561071382e-05	450	354	1124	187	6.47218712778632e-06	1.91885182462323e-05	7.17537450387555e-06	4.01443565299733e-05	459	383	370	63	7.23528241490461e-06	7.16701926787271e-06	8.67248996063052e-06	1.65009586271202e-05	1555	1237	2808	512	2.10142494121142e-05	4.71397811213841e-05	2.43128943341258e-05	0.0001057194712642	0.4139046079223928	4.348288188618136	5.797280914892107	5.594740247814326	1.9026783198398216	4.431566494182085	2.192421544594284	0.4947283421048903	2.2432293534219294	2.844514817567588	2.9647656761734176	0.99056524084101	2.0340557275541795	2.497777777777778	0.8061002178649237	0.524	0.5282485875706214
3487132.0	419	303	968	192	4.73922719084887e-06	1.53113758081021e-05	5.12980810098957e-06	3.59627403533227e-05	235	190	0	0	3.37991994451063e-06	0.0	3.85118970546993e-06	0.0	255	193	1452	194	4.01960134161367e-06	2.8125708045814e-05	4.37021034569632e-06	5.0812475772402e-05	909	686	2420	386	1.21387484769732e-05	4.34370838539161e-05	1.33512081521558e-05	8.67752161257247e-05	0.5626822157434402	6.499428002080339	7.010543015514611	0.0	11.627009171867648	6.212517395794087	5.854440130189338	0.9423619697472124	3.5783823955422416	3.2307748059994545	0.0	6.997138685032612	2.310262529832936	0.0	5.694117647058824	0.6336633663366337	0.0
2155250.0	510	405	1030	238	5.76851042322894e-06	1.62920631015963e-05	6.856674194392e-06	4.45788135629729e-05	540	425	945	188	7.76662455334358e-06	1.61326955006134e-05	8.61450328855116e-06	4.03590322333422e-05	371	300	1016	159	5.84812587348499e-06	1.96802475031316e-05	6.79307307621189e-06	4.1645276535113e-05	1421	1130	2991	585	1.93832608500575e-05	5.21050061053413e-05	2.22642505591551e-05	0.0001265831223314	0.5176991150442478	5.685487683273883	6.501521335144294	4.685009788896375	6.130550351496615	5.772360491845762	0.9597674359346254	0.1662694901488613	2.6881445030538678	2.8243102475797857	2.077182357639288	3.36522296696118	2.019607843137255	1.75	2.738544474393531	0.5876543209876544	0.4423529411764706
4575412.0	986	777	1022	230	1.11524534849093e-05	1.61655228056616e-05	1.31546564173891e-05	4.30803660482511e-05	909	715	1266	284	1.30738179981284e-05	2.16126904801869e-05	1.44926349442684e-05	6.0967899756751e-05	778	647	505	79	1.22637248775507e-05	9.78201278452897e-06	1.4650394267697e-05	2.06916782784524e-05	2673	2139	2793	593	3.64899963605884e-05	4.75602260703774e-05	4.22976856293545e-05	0.0001247399440834	0.2772323515661524	2.9490962029570427	3.2749138161680373	4.2068195322109325	1.412363237491565	2.9646988619568453	1.422821662801197	0.4799211417587503	1.3033771119184212	1.449503719296891	1.6531276849104748	0.7976379837446764	1.0365111561866125	1.3927392739273927	0.6491002570694088	0.296010296010296	0.3972027972027972
3742432.0	984	777	1207	222	1.11298318754064e-05	1.90917671491522e-05	1.31546564173891e-05	4.15819185335294e-05	1005	818	1009	178	1.44545512520561e-05	1.7225280169438e-05	1.65803851530232e-05	3.82122751996538e-05	824	655	564	101	1.29888294332928e-05	1.09248618029195e-05	1.48315428830626e-05	2.6453917799034e-05	2813	2250	2780	501	3.85732125607553e-05	4.72419091215097e-05	4.45665844534749e-05	0.0001062481115322	0.2226666666666666	2.3840308346518517	3.1610037703882856	2.304667524124814	1.7836254803432472	2.416432258285449	0.6954575870053806	0.2878034691933944	1.2247335906258947	1.7153688719538789	1.191685571490002	0.8410967176855086	1.2266260162601623	1.0039800995024877	0.6844660194174758	0.2857142857142857	0.2176039119804401
1764001.0	801	652	2053	438	9.05995460589486e-06	3.24734034442497e-05	1.10383989499842e-05	8.20400014310174e-05	678	564	1336	268	9.75142860586472e-06	2.28077049617138e-05	1.14319525993949e-05	5.75330885028495e-05	487	388	505	104	7.6766504053563e-06	9.78201278452897e-06	8.78570784523405e-06	2.72396777336588e-05	1966	1604	3894	810	2.64880336171159e-05	6.50631211904925e-05	3.12560593946131e-05	0.0001668127676675	0.5049875311720698	5.336973722805561	7.432237392646043	5.032656320311786	3.100453396983307	5.188449036647046	2.170090245615904	0.4182541314924992	2.456321300817526	3.5842788244348243	2.338909085382295	1.274255341588003	2.5630461922596752	1.9705014749262535	1.0369609856262834	0.6717791411042945	0.475177304964539
2373877.0	2206	1705	1126	229	2.4951635281653e-05	1.7810546652813e-05	2.88657518554033e-05	4.28930601089109e-05	1491	1231	876	148	2.14445133500653e-05	1.49547526545369e-05	2.49516554075447e-05	3.17720040985885e-05	1458	1169	283	53	2.29826617885205e-05	5.48180122380534e-06	2.64703414203057e-05	1.38817588450377e-05	5155	4105	2285	430	6.93788104202389e-05	3.82471005311553e-05	8.02877486832537e-05	8.85468230525371e-05	0.1047503045066991	1.102868426437844	1.4859498662558437	1.273342532976049	0.5244268906327307	1.094573096621541	0.5050747387205805	0.4614353671577723	0.5512792782044879	0.7138027809307208	0.6973696446457882	0.238518987671977	0.5104261106074343	0.5875251509054326	0.1941015089163237	0.1343108504398827	0.1202274573517465
2483363.0	838	634	1257	227	9.47845438169774e-06	1.98826439987442e-05	1.07336578746778e-05	4.25184482302305e-05	425	350	741	135	6.11262117624263e-06	1.2650081868735e-05	7.09429682586566e-06	2.89812199547936e-05	574	476	847	152	9.04804380425979e-06	1.64066630267248e-05	1.07783426142562e-05	3.98118366876552e-05	1837	1460	2845	514	2.46391193622002e-05	4.8939388894204e-05	2.86062973147997e-05	0.0001113115048726	0.3520547945205479	3.891153882925355	3.961226333712151	4.085143413950298	3.693688177530861	3.913352641731104	0.2000705333575422	0.0511250969882027	1.986247486153412	2.097667319804404	2.0695020195102103	1.8132828909383256	1.5	1.7435294117647058	1.475609756097561	0.3580441640378549	0.3857142857142857
2384654.0	1811	1411	1250	257	2.04838674048384e-05	1.97719212398013e-05	2.38883142920669e-05	4.81376264104371e-05	1377	1113	1141	186	1.98048926110261e-05	1.94787360488888e-05	2.25598639062528e-05	3.99296808266045e-05	1297	1032	241	58	2.04447958434233e-05	4.66824768529006e-06	2.33681713821689e-05	1.5191358736079e-05	4485	3556	2632	501	6.07335558592878e-05	4.39189049739802e-05	6.98163495804887e-05	0.0001032586659731	0.1408886389201349	1.479004081329931	2.015111900399903	1.7699433379798624	0.6500876122327132	1.4783809502041596	0.7277219910760482	0.4922425380112968	0.7231406814996131	0.9652435670000024	0.9835315157449672	0.2283342773898007	0.6902263942573164	0.8286129266521424	0.1858134155744024	0.182140326009922	0.1671159029649595
2756281.0	1917	1446	1523	338	2.16828127084899e-05	2.40901088385739e-05	2.44808663829403e-05	6.33094074969951e-05	1347	1130	2105	365	1.93734134691737e-05	3.59357926230595e-05	2.29044440377948e-05	7.83566317296271e-05	1371	1108	1148	214	2.1611268389617e-05	2.2237130052751e-05	2.50890832281426e-05	5.60508753365672e-05	4635	3684	4776	917	6.26674945672807e-05	8.22630315143845e-05	7.24743936488778e-05	0.0001977169145631	0.248914223669924	2.728093394213053	2.586077081859848	3.4210230818233445	2.234074271541917	2.747058145075037	0.6096294338305389	0.2219208337193338	1.3126906075057103	1.111023240501516	1.8549024765428808	1.028959969024062	0.7944705268648931	1.562731997030438	0.8373450036469731	0.2337482710926694	0.3230088495575221
3664537.0	908	691	1192	266	1.02702107142978e-05	1.88545040942745e-05	1.16986712798145e-05	4.98233798644991e-05	554	461	929	163	7.96798148620804e-06	1.58595493334073e-05	9.3442023906402e-06	3.49921396491212e-05	560	451	377	66	8.82735980903394e-06	7.30261152429192e-06	1.02122531912385e-05	1.7286718561745e-05	2022	1603	2498	495	2.70655520095398e-05	4.20166649519737e-05	3.12551268616932e-05	0.0001021022380753	0.3087960074859638	3.266735679145113	4.258892200045571	3.7447968468846256	1.6927428490096552	3.232143965313284	1.357715123173143	0.4200664134221332	1.5524037690849268	1.835843939212072	1.9904099125806145	0.8272701784307478	1.3127753303964758	1.6768953068592058	0.6732142857142858	0.3849493487698987	0.3535791757049891
1338631.0	702	547	950	179	7.94018493550336e-06	1.5026660142249e-05	9.260742677364e-06	3.35277631418998e-05	527	406	1047	143	7.57965025854086e-06	1.78740023165526e-05	8.22938431800417e-06	3.06986255817443e-05	436	331	582	84	6.87273013703357e-06	1.12735276051403e-05	7.49502396075379e-06	2.20012781694937e-05	1665	1284	2579	406	2.23925653310778e-05	4.4174190063942e-05	2.4985150956122e-05	8.62276668931378e-05	0.3161993769470405	3.4511565307156897	3.6204183951522144	3.730367229852437	2.9354513454125084	3.42874565680572	0.4307280404183842	0.1256226280778312	1.972716810727992	1.8924823872879228	2.358156604443842	1.64032740706537	1.3532763532763532	1.9867172675521825	1.334862385321101	0.3272394881170018	0.3522167487684729
2440576.0	720	561	842	163	8.14377942102909e-06	1.33183661471302e-05	9.49776351371336e-06	3.05308681124562e-05	625	511	1172	205	8.98914878859211e-06	2.00079567478507e-05	1.03576733657639e-05	4.40085191906125e-05	566	464	1669	290	8.92193866413074e-06	3.23290679948096e-05	1.05066196912077e-05	7.59567936803948e-05	1911	1536	3683	658	2.60548668737519e-05	6.56553908897905e-05	3.03620565706849e-05	0.0001504961809834	0.4283854166666667	4.95671894402261	3.214532354735319	4.248880770470867	7.229422584312066	4.897611903172751	2.0845802816850703	0.4256319861389274	2.519889708434197	1.635403595625288	2.2257899183115386	3.623547438717951	1.1694444444444445	1.8752	2.9487632508833923	0.2905525846702317	0.4011741682974559
2592245.0	599	469	1009	207	6.77517204610614e-06	1.59598948247676e-05	7.94019801770332e-06	3.8772329443426e-05	354	295	1065	179	5.09145387385857e-06	1.81812917546596e-05	5.97947875322963e-06	3.84269509030226e-05	355	293	519	92	5.59591559322687e-06	1.00531972973674e-05	6.63456803776695e-06	2.40966379951597e-05	1308	1057	2593	478	1.74625415131916e-05	4.41943838767946e-05	2.05542448086999e-05	0.0001012959183416	0.4522232734153264	4.928223794372876	4.883043137838618	6.426471685724692	3.6319829502072754	4.980499257923528	1.39979108967729	0.2810543716978469	2.5308105262575413	2.355644213336272	3.570943036135348	1.7965241129683034	1.684474123539232	3.0084745762711864	1.4619718309859155	0.44136460554371	0.6067796610169491
3551961.0	1094	848	799	132	1.23740203980636e-05	1.2638212056481e-05	1.43566906588751e-05	2.47243839929093e-05	892	734	960	163	1.28293131510787e-05	1.63887700323692e-05	1.48777539148154e-05	3.49921396491212e-05	839	686	712	132	1.32252765710348e-05	1.37916695100686e-05	1.55334937676045e-05	3.457343712349e-05	2825	2268	2471	427	3.84286101201771e-05	4.28186515989188e-05	4.4767938341295e-05	9.42899607655205e-05	0.1882716049382716	2.106193947254998	1.7221506390558774	2.3519773111904825	2.225734766482077	2.0999542389094787	0.3332205952073921	0.1586799317019574	1.1142388825672538	1.021350510983378	1.2774471898358188	1.042826547784587	0.7303473491773309	1.0762331838565022	0.8486293206197855	0.1556603773584905	0.2220708446866485
2185286.0	1088	831	770	187	1.23061555695551e-05	1.21795034837176e-05	1.4068879643308e-05	3.50262106566216e-05	861	705	1439	238	1.23834513711645e-05	2.45660834131034e-05	1.42899407492437e-05	5.10928174017843e-05	912	725	533	100	1.43759859747124e-05	1.03243818102058e-05	1.64165932675121e-05	2.61919978208258e-05	2861	2261	2742	525	3.9065592915432e-05	4.70699687070268e-05	4.47754136600638e-05	0.0001123110258792	0.2321981424148606	2.5083191130710363	2.489623306521224	3.5754394156244773	1.595458777227484	2.553507166457728	0.9915350184320428	0.3883032056681157	1.2048957968952991	0.989708232995946	1.983783250468184	0.7181686061997111	0.7077205882352942	1.6713124274099884	0.5844298245614035	0.2250300842358604	0.3375886524822695
4843641.0	611	489	600	137	6.91090170312329e-06	9.49052219510464e-06	8.27879921248811e-06	2.56609136896105e-05	510	418	1538	270	7.33514541149116e-06	2.62561753226915e-05	8.47261735203385e-06	5.79624399095872e-05	432	371	730	104	6.80967756696904e-06	1.41403353122894e-05	8.40076703758204e-06	2.72396777336588e-05	1553	1278	2868	511	2.10557246815835e-05	4.98870328300855e-05	2.5152183602104e-05	0.0001108630313328	0.3998435054773083	4.407690126893246	3.0995936766895413	6.841149257811499	3.2425226901065325	4.394421874869191	2.120132859173895	0.4824600185290597	2.3692859583085	1.3732682944709695	3.5795030431924166	2.0765058511548893	0.9819967266775778	3.015686274509804	1.6898148148148149	0.280163599182004	0.645933014354067
4188845.0	1555	1186	1398	294	1.75883013884725e-05	2.21129167145938e-05	2.0079050850738e-05	5.50679461660254e-05	1333	1107	1487	316	1.91720565363092e-05	2.53855219147219e-05	2.2438247389238e-05	6.78375222645539e-05	1213	983	1485	231	1.91206918720682e-05	2.87649286832189e-05	2.22586361130543e-05	6.05035149661076e-05	4101	3276	4370	841	5.58810497968499e-05	7.62633673125345e-05	6.47759343530303e-05	0.0001834089833966	0.2567155067155067	2.831437095094868	2.742557234173317	3.0232986154297703	2.7182040561157	2.8280199685729293	0.1695540673621711	0.059955046020319	1.3647447138123303	1.2572514096834142	1.3240896649060714	1.5043874393080487	0.8990353697749196	1.1155288822205551	1.224237427864798	0.2478920741989882	0.2854561878952122
2583288.0	1435	1121	1545	345	1.6231004818301e-05	2.44380946523944e-05	1.89785969676875e-05	6.46205490723767e-05	1218	980	546	119	1.75180531592083e-05	9.32111295590998e-06	1.98640311124239e-05	2.55464087008921e-05	1064	853	872	143	1.67719836371645e-05	1.68909210853649e-05	1.93149711133625e-05	3.74545568837809e-05	3717	2954	2963	607	5.05210416146738e-05	5.06501286936693e-05	5.81575991934738e-05	0.000127621514657	0.2054840893703453	2.1944082360146866	3.4049170854093216	1.286063667354718	1.9391464094848716	2.2100423874163035	1.085091436214013	0.4909821831438092	1.0025551151534058	1.505642745225461	0.5320861211686854	1.007091435978798	1.0766550522648084	0.4482758620689655	0.8195488721804511	0.3077609277430865	0.1214285714285714
1725535.0	269	212	997	203	3.04260647813448e-06	1.57700843808655e-05	3.58917266471877e-06	3.80231056860651e-05	226	190	539	105	3.25047620195491e-06	9.20161150775728e-06	3.85118970546993e-06	2.25409488537283e-05	285	229	979	164	4.49249561709763e-06	1.89635455763443e-05	5.18537911484175e-06	4.29548764261543e-05	780	631	2515	472	1.0785578297187e-05	4.39352414649671e-05	1.26257414850304e-05	0.0001035189309659	0.7480190174326465	8.19903774274456	10.593835749343755	5.852983253905381	8.283844917569779	8.243554640272974	2.370683039908448	0.2875801936614501	4.073517455844338	5.183083811263903	2.8308502927119488	4.2211606182034895	3.7063197026022303	2.384955752212389	3.4350877192982456	0.9575471698113208	0.5526315789473685
3159300.0	355	276	1054	180	4.0153356867574e-06	1.66716839894005e-05	4.6726964880301e-06	3.371506908124e-05	313	246	1421	200	4.50176571332693e-06	2.42587939749965e-05	4.98627719760844e-06	4.29351406737683e-05	255	208	720	115	4.01960134161367e-06	1.39466320888334e-05	4.70986399950691e-06	3.01207974939496e-05	923	730	3195	495	1.2536702741698e-05	5.48771100532303e-05	1.43688376851455e-05	0.0001067710072489	0.678082191780822	7.430733757907213	7.215334693277604	8.61066061356581	6.395258439968338	7.407084582270584	1.1200793331910543	0.1512173002414538	4.377316044250214	4.152002544739611	5.388728672214392	3.469655546297166	2.9690140845070423	4.539936102236422	2.823529411764706	0.6521739130434783	0.8130081300813008
2360545.0	1578	1166	1230	210	1.78484498977554e-05	1.94555704999645e-05	1.97404496559533e-05	3.93342472614467e-05	1162	923	638	124	1.67126254277504e-05	1.08917034173454e-05	1.87086742007829e-05	2.66197872177363e-05	1020	787	568	97	1.60784053664547e-05	1.10023430923019e-05	1.78204950365959e-05	2.5406237886201e-05	3760	2876	2436	431	5.06394806919605e-05	4.13496170096118e-05	5.6269618893332e-05	9.1360272365384e-05	0.1498609179415855	1.6236163343947985	1.99257098733738	1.422858024681532	1.425675203411978	1.6137014051436298	0.3281137064460271	0.2033298758990811	0.8165489938797189	1.0900425869706036	0.6517051114698187	0.6842931771863844	0.779467680608365	0.5490533562822719	0.5568627450980392	0.1801029159519725	0.1343445287107258
1263434.0	472	366	832	176	5.33869984267462e-06	1.31601907772118e-05	6.19640186456166e-06	3.29658453238791e-05	264	226	1537	251	3.79701644830131e-06	2.62391036872411e-05	4.58088880755897e-06	5.38836015455792e-05	305	250	1184	178	4.80775846742027e-06	2.29344616571927e-05	5.66089423017658e-06	4.66217561210699e-05	1041	842	3553	605	1.39434747583962e-05	6.23337561216455e-05	1.64381849022972e-05	0.0001334712029905	0.7185273159144893	8.119582775337179	5.32015935125459	11.762695801885725	8.235758208048278	8.439537787062864	3.2260988154495864	0.3822601304534636	4.470460713826775	2.465055381465071	6.910452995003436	4.770302379499275	1.7627118644067796	5.821969696969697	3.881967213114754	0.4808743169398907	1.1106194690265487
2767668.0	398	314	4576	988	4.50170029106886e-06	7.23810492746647e-05	5.3160387581212e-06	0.0001850582680681	297	244	3692	663	4.27164350433897e-06	6.30284780828198e-05	4.94573835860349e-06	0.0001423299913335	241	192	1745	304	3.79891734638782e-06	3.38012124930754e-05	4.34756676877561e-06	7.96236733753104e-05	936	750	10013	1955	1.25722611417956e-05	0.0001692107398505	1.46093438855003e-05	0.0004070119327769	2.6066666666666665	27.85969965296369	34.81130903821767	28.77830993342098	18.314537213590523	27.301385395076395	8.346966498520665	0.3057341734762654	13.459053860086533	16.07860243789773	14.755088531802317	8.897590921585882	11.49748743718593	12.43097643097643	7.240663900414938	3.1464968152866244	2.7172131147540983
2952367.0	1148	888	1201	305	1.29848038546408e-05	1.89968619272011e-05	1.50338930484447e-05	5.71283114987678e-05	887	729	1313	228	1.27573999607699e-05	2.24150573463549e-05	1.4776406817303e-05	4.89460603680958e-05	791	639	1249	216	1.24686457302604e-05	2.41935326096568e-05	1.44692456523313e-05	5.65747152929837e-05	2826	2256	3763	749	3.82108495456712e-05	6.56054518832128e-05	4.42795455180791e-05	0.0001626490871598	0.3320035460992908	3.6732329850447822	3.799967933434107	3.312446724922363	3.9099975667265223	3.674137408360998	0.3180278964420351	0.0865585200265835	1.716932564003803	1.4630072305952913	1.757023955922298	1.9403496685242283	1.0461672473867596	1.480270574971815	1.5790139064475348	0.3434684684684684	0.3127572016460905
2612270.0	451	350	1074	235	5.10117294289461e-06	1.69880347292373e-05	5.92552090873382e-06	4.40168957449522e-05	436	362	1393	246	6.27083019492185e-06	2.37807881823857e-05	7.33752985989534e-06	5.2810223028735e-05	367	294	1225	182	5.78507330342046e-06	2.37286448733624e-05	6.65721161468766e-06	4.76694360339029e-05	1254	1006	3692	663	1.71570764412369e-05	6.44974677849854e-05	1.99202623833168e-05	0.0001444965548075	0.6590457256461233	7.253747567527811	7.428358860412466	7.197275382466146	7.16057094065192	7.262068394510177	0.1451764212939678	0.0199910567358075	3.75923415658196	3.3302212882038864	3.792287056607513	4.101701677545329	2.381374722838137	3.194954128440367	3.337874659400545	0.6714285714285714	0.6795580110497238
1987274.0	1103	844	534	101	1.24758176408265e-05	8.44656475364313e-06	1.42889704199181e-05	1.89178998733625e-05	800	649	1073	174	1.15061104493979e-05	1.83178648382626e-05	1.31548532571052e-05	3.73535723861784e-05	839	667	1162	189	1.32252765710348e-05	2.25083145655894e-05	1.51032658061111e-05	4.95028758813607e-05	2742	2160	2769	464	3.72072046612592e-05	4.92727441574952e-05	4.25470894831344e-05	0.0001057743481409	0.2148148148148148	2.4860536743136987	1.32395122373491	2.839527865200852	3.277627270608638	2.4803687865148	1.0251628928536185	0.4133106731656983	1.3242796551389109	0.6770349645062269	1.592011906962109	1.701916360288884	0.4841341795104261	1.34125	1.3849821215733016	0.1196682464454976	0.2681047765793528
2558731.0	1566	1186	2477	505	1.77127202407383e-05	3.91800391287903e-05	2.0079050850738e-05	9.45894993668123e-05	1149	920	2509	395	1.65256511329477e-05	4.28327333450149e-05	1.86478659422754e-05	8.47969028306924e-05	1140	934	1471	234	1.79699824683905e-05	2.84937441703804e-05	2.11491008439397e-05	6.12892749007323e-05	3855	3040	6457	1134	5.22083538420765e-05	0.0001105065166441	5.98760176369532e-05	0.0002406756770982	0.3730263157894737	4.019567208986594	4.710855113120832	4.5472711511967	2.897961258636431	4.052029174317988	1.0027933454375724	0.2474793004436737	2.116644339684945	2.211971882143677	2.5918938382777528	1.5856300483598895	1.5817369093231162	2.183637946040035	1.2903508771929824	0.4258010118043845	0.4293478260869565
3114328.0	1909	1476	426	85	2.15923262704785e-05	6.73827075852429e-06	2.49887681751175e-05	1.59210048439189e-05	1466	1213	1543	277	2.10849473985216e-05	2.63415334999434e-05	2.45868058565001e-05	5.94651698331691e-05	1255	1010	678	116	1.97827438577457e-05	1.31330785503181e-05	2.28700126899134e-05	3.03827174721579e-05	4630	3699	2647	478	6.24600175267459e-05	4.62128828087858e-05	7.2445586721531e-05	0.0001057688921492	0.1292241146255744	1.4599770246289585	0.6371264374596984	2.4185805256784945	1.328495872919122	1.4614009453524384	0.8981327773869208	0.6145697251963408	0.7398794402995013	0.3120678464245421	1.2493051560465536	0.6638653689678138	0.2231534834992142	1.0525238744884038	0.5402390438247012	0.0575880758807588	0.2283594394064303
2467849.0	1260	964	480	114	1.42516139868009e-05	7.59241775608371e-06	1.63205775886269e-05	2.13528770847853e-05	1012	819	927	135	1.45552297184883e-05	1.58254060625065e-05	1.66006545725256e-05	2.89812199547936e-05	945	756	920	151	1.48961696777448e-05	1.78206965579538e-05	1.7118544152054e-05	3.95499167094469e-05	3217	2539	2327	400	4.3703013383034e-05	4.1238520376544e-05	5.00397763132065e-05	8.98840137490259e-05	0.1575423395037416	1.7962513098865254	1.308340772183528	1.7457877837394478	2.3103551539282874	1.7881612366170876	0.5023493181416824	0.2809306609800167	0.9436081675904128	0.5327409066169916	1.0872659771494229	1.1963274414481395	0.3809523809523809	0.91600790513834	0.9735449735449736	0.1182572614107883	0.1648351648351648
2499983.0	176	141	843	113	1.99070163625155e-06	1.3334183684122e-05	2.38713842323277e-06	2.11655711454451e-05	142	110	1145	142	2.04233460476813e-06	1.95470225906903e-05	2.22963614527206e-06	3.04839498783755e-05	156	119	1076	140	2.4590502325166e-06	2.08424668438677e-05	2.69458565356405e-06	3.66687969491561e-05	474	370	3064	395	6.49208647353628e-06	5.372367311868e-05	7.31136022206889e-06	8.83183179729767e-05	1.0675675675675675	12.079601509223044	8.866503483606843	13.67216347968554	13.60832486458738	12.04899727595992	2.7563052980337317	0.2287580646675963	8.275255318559608	6.698233146193616	9.570920722321848	8.4758198788552	4.789772727272728	8.06338028169014	6.897435897435898	0.8014184397163121	1.290909090909091
3027194.0	1267	968	1014	197	1.43307896200609e-05	1.60389825097268e-05	1.63882978275838e-05	3.68992700500238e-05	810	658	852	151	1.16499368300154e-05	1.45450334037277e-05	1.33372780326274e-05	3.24160312086951e-05	753	619	762	146	1.18696463146474e-05	1.47601856273487e-05	1.40163741139172e-05	3.82403168184056e-05	2830	2245	2628	494	3.78503727647237e-05	4.53442015408032e-05	4.37419499741285e-05	0.0001075556180771	0.220044543429844	2.458866560377728	2.251562086449098	2.4304832762273345	2.728260283837306	2.470101882171246	0.2408059764644472	0.0974882769826385	1.1979856003707234	1.1191974018845894	1.2485074911525054	1.2435236262376506	0.8003157063930545	1.0518518518518518	1.0119521912350598	0.2035123966942148	0.229483282674772
3334552.0	1228	900	576	99	1.38896682347552e-05	9.11090130730045e-06	1.52370537653155e-05	1.8543287994682e-05	874	712	1253	193	1.25704256659672e-05	2.13907592193319e-05	1.4431826685761e-05	4.14324107501864e-05	973	769	539	87	1.53375376681965e-05	1.04406037442794e-05	1.74129106520232e-05	2.27870381041184e-05	3075	2381	2368	379	4.17976315689188e-05	4.09422642709118e-05	4.70817911030997e-05	8.27627368489868e-05	0.1591768164636707	1.757850220008686	1.2169864515994928	2.8709055099078498	1.30862889952696	1.7988402870114342	0.9295657406410214	0.5167583511182017	0.9795355079725844	0.6559480869746653	1.70167341884409	0.6807222886844967	0.4690553745928338	1.4336384439359269	0.5539568345323741	0.11	0.2710674157303371
1568073.0	765	590	961	225	8.65276563484341e-06	1.52006530491593e-05	9.9887352461513e-06	4.214383635155e-05	606	505	1195	201	8.71587866541891e-06	2.04006043632096e-05	1.0236056848749e-05	4.31498163771371e-05	595	480	639	112	9.37906979709856e-06	1.23776359788396e-05	1.0868916921939e-05	2.93350375593249e-05	1966	1575	2795	538	2.67477140973609e-05	4.79788933912084e-05	3.10937090168394e-05	0.000114628690288	0.3415873015873016	3.686555702503056	4.2191363884419895	4.215472521766099	2.698984431476505	3.711197780561531	0.8766043885523266	0.236205247034743	1.7937567754973984	1.7567392543198574	2.3406250988957624	1.3197082702880254	1.2562091503267974	1.971947194719472	1.0739495798319327	0.3813559322033898	0.398019801980198
2644485.0	1961	1508	1109	190	2.21804881175528e-05	1.75416485239517e-05	2.55305300867732e-05	3.55881284746422e-05	1364	1135	1370	255	1.96179183162234e-05	2.33881405670269e-05	2.30057911353072e-05	5.47423043590546e-05	1352	1097	392	91	2.13117686818105e-05	7.59316635947595e-06	2.48400038820148e-05	2.38347180169515e-05	4677	3740	2871	536	6.31101751155868e-05	4.85229554504545e-05	7.33763251040952e-05	0.0001141651508506	0.1433155080213903	1.5558853715914474	1.39394397036353	2.379501058541781	0.9595295608713182	1.5776581965922098	0.7275939466750848	0.4611860466650571	0.7688610491348553	0.7908594450664908	1.1921825848202072	0.3562898261915109	0.5655277919428863	1.004398826979472	0.2899408284023668	0.1259946949602122	0.224669603524229
2410590.0	1509	1187	1163	259	1.70680043699068e-05	1.83957955215112e-05	2.00959809104773e-05	4.85122382891176e-05	1125	911	399	73	1.61804678194658e-05	6.81158254470344e-06	1.84654411667532e-05	1.56713263459254e-05	911	732	787	137	1.43602228321963e-05	1.52444436859887e-05	1.6575098305957e-05	3.58830370145313e-05	3545	2830	2349	469	4.76086950215689e-05	4.04518217522033e-05	5.51365203831875e-05	0.0001000666016495	0.1657243816254417	1.8148878629637424	2.414026889517252	0.8486841015280713	2.1648762711491814	1.8091957540648351	0.8411040266533483	0.4649049306928708	0.8496729795655351	1.077794165201028	0.4209756244815624	1.0615743128867008	0.7707090788601723	0.3546666666666667	0.8638858397365532	0.2181971356360572	0.0801317233809001
2357019.0	902	703	1774	356	1.02023458857892e-05	2.8060310623526e-05	1.19018319966854e-05	6.66809144051191e-05	713	585	1338	255	1.02548209380259e-05	2.28418482326146e-05	1.18576104089469e-05	5.47423043590546e-05	600	488	462	73	9.45788550967922e-06	8.94908892366809e-06	1.10500655373047e-05	1.91201584092028e-05	2215	1776	3574	684	2.99150523334943e-05	5.98512477798087e-05	3.48095079429369e-05	0.0001405433771733	0.3851351351351351	4.037499679791287	5.602575672693868	4.616638805888748	1.730320815261566	3.983178431281394	2.0123477470047964	0.5052115494503272	2.000706771714266	2.750378289233565	2.2274253612673767	0.9462039812714558	1.966740576496674	1.876577840112202	0.77	0.5064011379800853	0.4358974358974359
3447258.0	587	461	919	155	6.63944238908899e-06	1.45363164955019e-05	7.80475753978941e-06	2.90324205977345e-05	425	348	1118	198	6.11262117624263e-06	1.90860884335299e-05	7.05375798686071e-06	4.25057892670306e-05	415	340	520	98	6.5417041441948e-06	1.0072567619713e-05	7.69881615304015e-06	2.56681578644093e-05	1427	1149	2557	451	1.92937677095264e-05	4.36949725487449e-05	2.25573316796903e-05	9.72063677291743e-05	0.392515230635335	4.309302585495737	3.719836324155415	6.025977832838562	3.3340395918239096	4.359951249605962	1.4556590300264978	0.3338704831064465	2.2647195305026027	2.189388150937244	3.1224065557522307	1.539746738417013	1.565587734241908	2.630588235294117	1.2530120481927711	0.3362255965292842	0.5689655172413793
2217663.0	3464	2586	2000	380	3.91806276589511e-05	3.16350739836821e-05	4.37811344856733e-05	7.11762569492845e-05	2584	2071	649	99	3.71647367515552e-05	1.10794914072996e-05	4.19779677896222e-05	2.12528946335153e-05	2615	2045	1257	193	4.12206176796853e-05	2.43484951884216e-05	4.63061148028444e-05	5.05505557941938e-05	8663	6702	3906	672	0.0001175659820901	6.70630605794033e-05	0.0001320652170781	0.0001429797073769	0.1002685765443151	1.0826447004009048	1.625728930632801	0.5062868869695365	1.091660486080959	1.0745587678944322	0.5599169347804593	0.5210668336712759	0.5704291274325224	0.8074162123958429	0.2981183879053298	0.5906872958000635	0.5773672055427251	0.2511609907120743	0.4806883365200765	0.1469450889404485	0.0478029937228392
3109217.0	1662	1301	1453	312	1.87985574968755e-05	2.29828812491451e-05	2.20260077207506e-05	5.84394530741494e-05	1212	994	813	134	1.74317573308378e-05	1.38792396211627e-05	2.01478029854585e-05	2.87665442514247e-05	1159	952	1075	186	1.8269482176197e-05	2.08230965215221e-05	2.15566852285124e-05	4.8717115946736e-05	4033	3247	3341	632	5.44997970039103e-05	5.76852173918298e-05	6.37304959347215e-05	0.0001359231132723	0.1946412072682476	2.132779782720107	2.653202242324371	1.427775736748404	2.2599539507261204	2.1136439765996315	0.6256776218938167	0.2960184538270198	1.0584482982145962	1.2225874912458083	0.7962042700427863	1.1397748617446946	0.8742478941034898	0.6707920792079208	0.9275237273511648	0.239815526518063	0.1348088531187122
2563436.0	1934	1447	877	137	2.18750963892642e-05	1.38719799418446e-05	2.44977964426796e-05	2.56609136896105e-05	1636	1299	784	141	2.35299958690187e-05	1.33841621931015e-05	2.63299759337128e-05	3.02692741750066e-05	1597	1257	697	91	2.51737385982629e-05	1.35011146748845e-05	2.84629761893278e-05	2.38347180169515e-05	5167	4003	2358	369	7.05788308565458e-05	4.07572568098306e-05	7.92907485657202e-05	7.97649058815686e-05	0.0921808643517362	1.005979982840689	1.0474784436082805	1.1496126791460504	0.8373937376896072	1.011494953481313	0.159189432822451	0.1573803529860043	0.5774714077181485	0.634144860209743	0.5688127727520793	0.5363174254862619	0.4534643226473629	0.4792176039119804	0.4364433312460864	0.0946786454733932	0.1085450346420323
2476485.0	4061	3015	1583	342	4.59331780955543e-05	2.50391610580844e-05	5.10441301138071e-05	6.4058631254356e-05	2669	2126	327	66	3.83872609868037e-05	5.58242479227575e-06	4.30927858622583e-05	1.41685964223435e-05	2776	2148	1886	294	4.37584836247825e-05	3.65324279438052e-05	4.86384032256772e-05	7.70044735932278e-05	9506	7289	3796	702	0.0001280789227071	6.71540137941654e-05	0.0001427753192017	0.0001552317012699	0.0963095074770201	1.0872446452079212	1.2549656760049	0.3287927698068065	1.5832031581286694	1.0556538679801253	0.6505230612330589	0.6162276111181798	0.5243174472019724	0.5451214589592669	0.1454238893000156	0.8348650345624673	0.389805466633834	0.1225177969276882	0.6793948126801153	0.1134328358208955	0.0310442144873
2904126.0	997	813	1154	227	1.1276872337175e-05	1.82534376885846e-05	1.37641385680017e-05	4.25184482302305e-05	761	611	1017	200	1.09451875649897e-05	1.73618532530411e-05	1.23846153160112e-05	4.29351406737683e-05	707	574	1036	161	1.11445417589054e-05	2.00676539500436e-05	1.29974131524854e-05	4.21691164915295e-05	2465	1998	3207	588	3.33666016610701e-05	5.56829448916693e-05	3.91461670364983e-05	0.0001276227053955	0.2942942942942942	3.260158402647946	3.089074410299504	3.466812620191801	3.244423793935165	3.2667702748088234	0.1898580067016849	0.0581179546556256	1.6688227784562313	1.6186613754960109	1.5862545205325076	1.8006710714693948	1.1574724172517552	1.3363994743758212	1.465346534653465	0.2792127921279212	0.3273322422258592
1994210.0	575	454	1571	337	6.50371273207184e-06	2.48493506141823e-05	7.68624712161473e-06	6.31221015576549e-05	502	407	580	98	7.22008430699718e-06	9.90154856122305e-06	8.24965373750664e-06	2.10382189301465e-05	512	395	552	79	8.0707289682596e-06	1.06924179347723e-05	8.94421288367899e-06	2.06916782784524e-05	1589	1256	2703	514	2.17945260073286e-05	4.54433171101776e-05	2.48801137428004e-05	0.0001048519987662	0.4092356687898089	4.2142893658008775	8.212343495975729	2.5501941777867945	2.3134152269798576	4.358650966914127	3.3394948194742287	0.7661762423336574	2.085079395390241	3.820794619608948	1.3713896043606013	1.3248391783224571	2.732173913043478	1.155378486055777	1.078125	0.7422907488986784	0.2407862407862407
3966267.0	803	597	861	141	9.08257621539772e-06	1.36188993499752e-05	1.0107245664326e-05	2.64101374469713e-05	583	467	1167	178	8.38507798999872e-06	1.99225985705988e-05	9.46581890765504e-06	3.82122751996538e-05	493	404	596	106	7.7712292604531e-06	1.15447121179787e-05	9.14800507596535e-06	2.77635176900753e-05	1879	1468	2624	425	2.52388834658495e-05	4.50862100385527e-05	2.87210696479464e-05	9.23859303367004e-05	0.2895095367847411	3.216660502869054	2.612990553913924	4.036869453392078	3.034925916582478	3.2282619746294934	0.731363045006137	0.2265500912732075	1.7863789457865058	1.4994533518900768	2.375958648728304	1.485570909190445	1.0722291407222917	2.0017152658662094	1.208924949290061	0.236180904522613	0.3811563169164882
3066239.0	691	548	786	147	7.81576608323764e-06	1.24325840755871e-05	9.27767273710324e-06	2.75339730830127e-05	600	508	783	134	8.62958283704842e-06	1.33670905576511e-05	1.02968651072564e-05	2.87665442514247e-05	588	463	1142	187	9.26872779948564e-06	2.21209081186774e-05	1.0483976114287e-05	4.89790359249442e-05	1879	1519	2711	468	2.57140767197717e-05	4.79205827519156e-05	3.00585139586467e-05	0.0001052795532593	0.3080974325213956	3.5024869627334003	2.9677672260306096	2.7937186659998448	4.671799648436646	3.4777618468223666	1.0377224720873548	0.2983880201674886	1.8635933646052003	1.5907057533683209	1.548984558125298	2.3866175161498413	1.1374819102749638	1.305	1.9421768707482996	0.2682481751824817	0.2637795275590551
2508823.0	234	187	1941	428	2.64672831183445e-06	3.07018393011635e-05	3.16592117123779e-06	8.01669420376152e-05	159	135	1708	319	2.28683945181783e-06	2.91583533492568e-05	2.7363716328339e-06	6.84815493746604e-05	179	140	1055	191	2.82160251038764e-06	2.043569007461e-05	3.17010076889888e-06	5.00267158377772e-05	572	462	4704	938	7.75517027403992e-06	8.02958827250304e-05	9.07239357297057e-06	0.00019867520725	2.0303030303030303	21.898874387671416	25.32183769006228	25.026406703294928	15.780796726898291	22.043013706751832	5.425250316258237	0.2461210789247238	10.353851674129867	11.599920990713256	12.750503025509094	7.24258289371967	8.294871794871796	10.742138364779874	5.893854748603352	2.288770053475936	2.362962962962963
2220065.0	973	770	1138	183	1.10054130231407e-05	1.80003570967151e-05	1.30361459992144e-05	3.42769868992607e-05	783	638	916	134	1.12616056023482e-05	1.56376180725523e-05	1.2931889642578e-05	2.87665442514247e-05	638	512	789	128	1.00568849252922e-05	1.52831843306799e-05	1.15935113834016e-05	3.3525757210657e-05	2394	1920	2843	445	3.23239035507811e-05	4.89211594999473e-05	3.7561547025194e-05	9.65692883613424e-05	0.2317708333333333	2.5709614222377373	2.629380409004804	2.224465646281994	2.8917690337248247	2.5818716963372075	0.3361789122739086	0.1302074432090608	1.513466943220264	1.6355912366820196	1.3885780256140066	1.5196737801229094	1.169578622816033	1.169859514687101	1.2366771159874608	0.2376623376623376	0.2100313479623824
3085143.0	442	350	1090	198	4.99937570013175e-06	1.72411153211068e-05	5.92552090873382e-06	3.7086575989364e-05	304	239	874	144	4.3723219707712e-06	1.49206093836361e-05	4.84439126109112e-06	3.09133012851132e-05	309	245	741	112	4.8708110374848e-06	1.4353408858091e-05	5.54767634557305e-06	2.93350375593249e-05	1055	834	2705	454	1.42425087083877e-05	4.65151335628339e-05	1.6317588515398e-05	9.73349148338021e-05	0.5443645083932853	5.965030601301936	6.258787465368806	6.381256099894475	5.287806233096808	5.975949932786697	0.5990876022568075	0.1002497693245301	3.265936817397921	3.448653663026853	3.4125138732645457	2.9468211243733333	2.4660633484162897	2.875	2.3980582524271843	0.5657142857142857	0.602510460251046
1524628.0	882	672	1301	270	9.97612979076063e-06	2.05786156263852e-05	1.13770001447689e-05	5.057260362186e-05	582	480	1221	227	8.37069535193697e-06	2.08444668849196e-05	9.72932136118719e-06	4.8731384664727e-05	585	461	1020	183	9.22143837193724e-06	1.9757728792514e-05	1.04386889604456e-05	4.79313560121112e-05	2049	1613	3542	680	2.75682635146348e-05	6.11808113038187e-05	3.15450104664017e-05	0.0001472353442986	0.4215747055176689	4.667468551180828	4.445161552108539	5.0087136456535655	4.591702673940497	4.681859290567534	0.2923934030992687	0.0624524115212836	2.219247914230813	2.062785474728289	2.490171486183189	2.142586437777526	1.4750566893424035	2.097938144329897	1.7435897435897436	0.4017857142857143	0.4729166666666666
1573433.0	1079	852	401	89	1.22043583267922e-05	6.34283233372827e-06	1.44244108978321e-05	1.66702286012798e-05	749	605	999	182	1.07725959082488e-05	1.70545638149342e-05	1.22629987989964e-05	3.90709780131291e-05	963	770	866	142	1.51799062430352e-05	1.67746991512913e-05	1.74355542289439e-05	3.71926369055726e-05	2791	2227	2266	413	3.81568604780761e-05	4.01720952999537e-05	4.41229639257723e-05	9.29338435199815e-05	0.1854512797485406	2.106246617437653	1.155695627319188	3.186086751988156	2.133149105397002	2.1583104949014484	1.015429392633961	0.4704741949931198	1.052814482025729	0.5197186254195655	1.5831433723300776	1.1050594702446084	0.3716404077849861	1.3337783711615487	0.8992731048805815	0.1044600938967136	0.3008264462809917
2290019.0	802	631	688	115	9.07126541064629e-06	1.08824654503866e-05	1.06828676954601e-05	2.15401830241256e-05	734	591	1244	195	1.05568563373226e-05	2.12371145002784e-05	1.19792269259617e-05	4.18617621569241e-05	636	510	335	66	1.002535864026e-05	6.48905798577664e-06	1.15482242295602e-05	1.7286718561745e-05	2172	1732	2267	376	2.96534803882288e-05	3.86086379364417e-05	3.42103188509821e-05	8.06886637427947e-05	0.2170900692840646	2.358606012831076	2.0163296633617898	3.494529523119741	1.496915735104612	2.335924973862048	1.0364463726538653	0.4436984852900821	1.3019934736486356	1.199663438092621	2.01168925878028	0.6472644240095087	0.85785536159601	1.694822888283379	0.5267295597484277	0.1822503961965134	0.3299492385786802
3126205.0	3315	2476	449	101	3.74953177509881e-05	7.10207410933664e-06	4.1918827914357e-05	1.89178998733625e-05	2705	2130	1548	290	3.89050359570266e-05	2.64268916771953e-05	4.31738635402682e-05	6.2255953976964e-05	2257	1755	785	112	3.557741265891e-05	1.52057030412975e-05	3.97394774958396e-05	2.93350375593249e-05	8277	6361	2782	503	0.0001119777663669	4.87346688278295e-05	0.0001248321689504	0.0001105088914096	0.0790756170413457	0.8852597238257464	0.4512983977513171	1.441982460497147	0.7381837761303237	0.8771548781262627	0.5097533260677365	0.5811440359958412	0.4352173686707435	0.189412292929548	0.6792666046212037	0.4273976634298443	0.135444947209653	0.5722735674676525	0.3478068232166593	0.0407915993537964	0.136150234741784
1052359.0	1004	797	1098	223	1.1356047970435e-05	1.73676556170415e-05	1.34932576121739e-05	4.17692244728696e-05	696	595	2008	334	1.00103160909762e-05	3.42798439843722e-05	1.20603046039716e-05	7.1701684925193e-05	729	577	731	125	1.14913308942603e-05	1.4159705634635e-05	1.30653438832475e-05	3.27399972760322e-05	2429	1969	3837	682	3.28576949556714e-05	6.58072052360487e-05	3.8618906099393e-05	0.000146210906674	0.3463687150837989	3.785992961522494	3.0955626634730917	5.945263181958174	2.505865713799674	3.848897186410313	1.8392929113060168	0.4778753035545331	2.002794332494405	1.5293749781840893	3.424451702906141	1.2322076324255449	1.093625498007968	2.885057471264368	1.0027434842249656	0.2797992471769134	0.561344537815126
2587326.0	1102	863	1042	230	1.24645068360751e-05	1.64818735454984e-05	1.46106415549637e-05	4.30803660482511e-05	842	690	714	139	1.21101812479913e-05	1.21891477115746e-05	1.39858994567066e-05	2.9839922768269e-05	857	697	849	148	1.35090131363252e-05	1.6445403671416e-05	1.57825731137323e-05	3.87641567748222e-05	2801	2250	2605	517	3.80837012203915e-05	4.5116424928489e-05	4.43791141254026e-05	0.0001116844455913	0.2297777777777777	2.516599256030932	2.948560875043528	2.133571949422244	2.456136682876748	2.5127565024475067	0.4104340266078128	0.1633401510285763	1.1846649218099607	1.3223045052850495	1.0065206673596565	1.2173652883048105	0.9455535390199638	0.8479809976247031	0.9906651108518086	0.2665121668597914	0.2014492753623188
4475239.0	1271	966	807	196	1.43760328390666e-05	1.27647523524157e-05	1.63544377081054e-05	3.67119641106836e-05	1168	957	968	194	1.67989212561209e-05	1.65253431159723e-05	1.9397834463867e-05	4.16470864535552e-05	758	615	485	105	1.19484620272281e-05	9.39460633761693e-06	1.39257998062344e-05	2.75015977118671e-05	3197	2538	2260	495	4.31234161224156e-05	3.86847018060049e-05	4.96780719782067e-05	0.0001058606482761	0.1950354609929078	2.1309331071169604	2.24477079346414	2.1469966934264044	1.9748666571779232	2.122211381356156	0.1366484338253345	0.0643896432870943	0.897069510824226	0.8879189756528466	0.9837145411912136	0.786260718426233	0.6349331235247836	0.8287671232876712	0.6398416886543535	0.2028985507246377	0.2027168234064786
2639132.0	2069	1590	1203	273	2.34020550307072e-05	1.90284970011848e-05	2.69187949853908e-05	5.11345214398807e-05	1256	1046	1449	256	1.80645934055547e-05	2.47367997676072e-05	2.12018127995871e-05	5.49569800624234e-05	1358	1100	681	99	2.14063475369073e-05	1.31911895173549e-05	2.49079346127769e-05	2.59300778426175e-05	4683	3736	3333	628	6.28729959731692e-05	5.69564862861469e-05	7.30285423977548e-05	0.0001320215793449	0.1680942184154175	1.8078079475533788	1.899584341261639	2.592088732313196	1.041036852140935	1.8442366419052565	0.7770057976711046	0.4213156706768336	0.9058974430048292	0.8131122235297884	1.3693527007367272	0.6162279433523907	0.5814403093281779	1.1536624203821657	0.5014727540500736	0.1716981132075471	0.2447418738049713
2609268.0	820	628	1220	247	9.27485989617201e-06	1.92973951300461e-05	1.06320775162424e-05	4.62645670170349e-05	604	490	833	175	8.68711338929541e-06	1.42206723301703e-05	9.93201555621193e-06	3.75682480895472e-05	507	415	416	87	7.99191325567894e-06	8.0580540957704e-06	9.39708442209312e-06	2.27870381041184e-05	1931	1533	2469	509	2.59538865411464e-05	4.15761215559868e-05	2.99611774945474e-05	0.0001066198532107	0.3320287018917155	3.5586002329215405	4.351413629778141	3.782540198102119	2.4249051174367104	3.5196196484389897	0.9898000674921016	0.2812235884440225	1.6019227598176269	2.0806131139523374	1.6369847719144026	1.008275970718834	1.4878048780487805	1.3791390728476822	0.8205128205128205	0.393312101910828	0.3571428571428571
2443875.0	428	318	1359	240	4.84102443361173e-06	2.1496032771912e-05	5.38375899707816e-06	4.49534254416534e-05	364	289	656	110	5.23528025447604e-06	1.11989928554523e-05	5.85786223621479e-06	2.36143273705726e-05	324	247	611	89	5.10725817522678e-06	1.18352669531628e-05	5.59296349941446e-06	2.33108780605349e-05	1116	854	2626	439	1.51835628633146e-05	4.45302925805271e-05	1.68345847327074e-05	9.18786308727609e-05	0.5140515222482436	5.457730756747015	8.349821280270948	4.031219311472168	4.167893829983938	5.516311473909018	2.454842835715664	0.4450152692295476	2.9327960098296755	4.4403892330439065	2.13913913125805	2.317342602841352	3.175233644859813	1.8021978021978025	1.8858024691358024	0.7547169811320755	0.3806228373702422
4662078.0	2259	1709	936	195	2.55511079334788e-05	1.48052146243632e-05	2.89334720943603e-05	3.65246581713434e-05	1889	1527	406	66	2.71688032986408e-05	6.93108399285614e-06	3.09514035802768e-05	1.41685964223435e-05	1721	1354	1476	256	2.71283682702632e-05	2.85905957821084e-05	3.06594031506363e-05	6.7051514421314e-05	5869	4590	2818	517	7.98482795023828e-05	5.03268943993278e-05	9.05442788252734e-05	0.000117744769015	0.112636165577342	1.3004109209618466	1.262366924101818	0.457769108454008	2.1869804213694364	1.3023721513084208	0.8652995174109158	0.6644026567533693	0.6302815128011113	0.5794353287109089	0.2551118618170013	1.0539003119272758	0.4143426294820717	0.2149285336156696	0.8576409064497386	0.1141018139262726	0.043222003929273
2244594.0	697	522	1328	272	7.88363091174621e-06	2.10056891251649e-05	8.83749118388302e-06	5.09472155005405e-05	530	448	1043	162	7.62279817272611e-06	1.78057157747511e-05	9.08069993710805e-06	3.47774639457523e-05	560	449	140	28	8.82735980903394e-06	2.71184512838427e-06	1.01669660373971e-05	7.33375938983122e-06	1787	1419	2511	462	2.43337888935063e-05	4.15232500283003e-05	2.80851571583882e-05	9.3058438836124e-05	0.3255813953488372	3.313438422698312	5.764895765152582	3.8298219505784	0.7213321420427184	3.438683285924567	2.544430308797956	0.7399431983785704	1.706402985988802	2.6644688672407897	2.3358503493453133	0.3072090848283947	1.9053084648493543	1.967924528301887	0.25	0.5210727969348659	0.3616071428571428
2567248.0	454	364	3250	660	5.1351053571489e-06	5.14069952234834e-05	6.16254174508318e-06	0.0001236219199645	347	290	2670	499	4.99077540742634e-06	4.55812666525268e-05	5.87813165571726e-06	0.000107123175981	329	260	2370	431	5.18607388780744e-06	4.59076639590766e-05	5.88732999938364e-06	0.0001128875106077	1130	914	8290	1590	1.53119546523827e-05	0.000142895925835	1.79280034001841e-05	0.0003436326065533	1.7396061269146608	19.167366208206506	20.06021623514883	18.22401780960597	19.174653131303742	19.15296239201952	0.9182913647745666	0.0479451348558587	9.33231119599508	10.010893963824232	9.1331031616252	8.852103720891137	7.158590308370044	7.694524495677234	7.203647416413374	1.8131868131868127	1.7206896551724138
1837498.0	670	524	1659	374	7.57823918345762e-06	2.62412938694643e-05	8.8713513033615e-06	7.00524213132431e-05	494	412	1763	361	7.1050232025032e-06	3.0097293299028e-05	8.35100083501901e-06	7.74979289161517e-05	564	461	1293	235	8.89041237909847e-06	2.50458267928633e-05	1.04386889604456e-05	6.15511948789406e-05	1728	1397	4715	970	2.35736747650593e-05	8.13844139613556e-05	2.76610410988261e-05	0.0002091015451083	0.6943450250536864	7.559424258878456	7.896476976027213	9.280076777285496	5.89644878893998	7.6910008474175635	1.7011466487196474	0.2211866416957746	3.452343123100302	3.4627165010502536	4.2360584112412605	2.8171726715114493	2.476119402985075	3.568825910931174	2.292553191489361	0.7137404580152672	0.8762135922330098
1981132.0	997	769	1031	208	1.1276872337175e-05	1.63078806385881e-05	1.30192159394752e-05	3.89596353827662e-05	674	570	727	141	9.69389805361773e-06	1.24110789724296e-05	1.15535691164098e-05	3.02692741750066e-05	581	491	652	134	9.15838580187272e-06	1.26294501693325e-05	1.11179962680668e-05	3.50972770799065e-05	2252	1830	2410	483	3.01291561926654e-05	4.13484097803502e-05	3.56907813239518e-05	0.0001043261866376	0.2639344262295082	2.923056956659773	2.992471709808406	2.619906789843361	3.156798782233196	2.9230590939616543	0.275094231677253	0.0941117585496415	1.3723719813439714	1.4461350763746812	1.2802980703719933	1.3790039470438131	1.0341023069207622	1.0786350148367954	1.1222030981067126	0.270481144343303	0.2473684210526315
2445342.0	912	706	654	157	1.03154539333035e-05	1.03446691926641e-05	1.19526221759031e-05	2.94070324764149e-05	700	563	256	50	1.00678466432232e-05	4.37033867529845e-06	1.14116831798925e-05	1.07337851684421e-05	548	461	1575	247	8.63820209884036e-06	3.0508257694323e-05	1.04386889604456e-05	6.46942346174397e-05	2160	1730	2485	454	2.9021502675367e-05	4.52232655622855e-05	3.38029943162412e-05	0.0001048350522622	0.2624277456647398	3.101354018564867	2.460299676810708	0.9405961416239752	6.197544046247554	3.199479954894079	2.705303297342484	0.8455446933506559	1.558267539353512	1.0028321835907072	0.4340887212699234	3.531783274487014	0.7171052631578947	0.3657142857142857	2.874087591240876	0.2223796033994334	0.0888099467140319
2433483.0	924	717	487	109	1.04511835903207e-05	7.7031405150266e-06	1.21388528330347e-05	2.04163473880842e-05	592	495	1059	203	8.51452173255444e-06	1.80788619419573e-05	1.00333626537243e-05	4.35791677838748e-05	729	573	713	137	1.14913308942603e-05	1.38110398324142e-05	1.29747695755647e-05	3.58830370145313e-05	2245	1785	2259	449	3.04570362171354e-05	3.9593042289398e-05	3.51469850623237e-05	9.98785521864903e-05	0.2515406162464986	2.841738829358553	1.6819008903809352	4.343425956770194	2.7656011003162315	2.9303093158224534	1.338385414201014	0.4567386135566946	1.2999637261856294	0.7370591520524831	2.123297409980709	1.201865994417805	0.5270562770562771	1.788851351351351	0.9780521262002744	0.1520223152022315	0.4101010101010101
1711483.0	693	546	1361	283	7.8383876927405e-06	2.15276678458957e-05	9.24381261762476e-06	5.30075808332829e-05	538	458	1540	298	7.73785927722008e-06	2.62903185935922e-05	9.28339413213278e-06	6.39733596039147e-05	458	362	493	82	7.21951927238847e-06	9.54956891638175e-06	8.19697484529569e-06	2.14774382130771e-05	1689	1366	3394	663	2.27957662423491e-05	5.73675553558697e-05	2.67241815950532e-05	0.0001384583786502	0.4853587115666178	5.181014735950957	5.734385044999262	6.891160570516182	2.6201664172976176	5.081904010937687	2.208992165912848	0.4346780579008332	2.516588157027793	2.7464408102489606	3.3976217002278326	1.3227430464663636	1.963924963924964	2.862453531598513	1.0764192139737991	0.5183150183150184	0.6506550218340611
2610197.0	653	503	774	133	7.38595550268332e-06	1.2242773631685e-05	8.51582004883747e-06	2.49116899322496e-05	574	477	857	172	8.25563424744299e-06	1.46303915809796e-05	9.66851310267977e-06	3.69242209794407e-05	525	430	1639	266	8.27564982096932e-06	3.17479583244416e-05	9.73673807590372e-06	6.96707142033966e-05	1752	1410	3270	571	2.39172395710956e-05	5.86211235371061e-05	2.7921071227421e-05	0.000131506625115	0.4049645390070922	4.709941966189631	2.9253424554985044	3.819017524960132	7.155447097402799	4.633269025953812	2.22950677292488	0.4811951907899218	2.4509987184286413	1.6575747886968988	1.772170513187531	3.836310019304682	1.1852986217457886	1.4930313588850177	3.1219047619047617	0.2644135188866799	0.360587002096436
2851997.0	831	656	653	149	9.39927874843774e-06	1.03288516556722e-05	1.11061191889411e-05	2.79085849616931e-05	747	614	1716	291	1.07438306321253e-05	2.92949264328599e-05	1.24454235745186e-05	6.24706296803328e-05	596	481	935	161	9.39483293961469e-06	1.81112513931378e-05	1.08915604988597e-05	4.21691164915295e-05	2174	1751	3304	601	2.95379423201777e-05	5.77350294816699e-05	3.44431032623195e-05	0.0001325483311335	0.3432324386065106	3.848327199904397	2.512901625392516	5.019566373637806	3.871724028521388	3.801397342517237	1.2548113093597584	0.330092120422444	1.9546056680539476	1.098898323170697	2.726674259482895	1.9277885524466385	0.7858002406738869	2.2971887550200805	1.5687919463087248	0.2271341463414634	0.4739413680781759
2207994.0	905	703	2355	393	1.02362783000435e-05	3.72502996157857e-05	1.19018319966854e-05	7.36112341607074e-05	579	469	1935	309	8.32754743775173e-06	3.30336145964941e-05	9.50635774665999e-06	6.6334792340972e-05	586	468	328	41	9.23720151445337e-06	6.35346572935743e-06	1.05971939988906e-05	1.07387191065386e-05	2070	1640	4618	743	2.78010272522486e-05	7.66373799416373e-05	3.20053837422359e-05	0.0001506847456082	0.4530487804878049	4.708106199312614	6.184865840923292	6.977939828140634	1.0133549605360452	4.725386876533324	3.239078155330158	0.6854630615359133	2.756638423691294	3.639047173583332	3.966787922064664	0.6878128315611841	2.6022099447513813	3.3419689119170983	0.5597269624573379	0.5590327169274538	0.6588486140724946
2376439.0	1553	1186	1721	334	1.75656797789697e-05	2.72219811629585e-05	2.0079050850738e-05	6.25601837396342e-05	1146	930	1891	342	1.64825032187625e-05	3.22824626366772e-05	1.88505601373002e-05	7.34190905521438e-05	958	780	589	105	1.51010905304545e-05	1.14091198615595e-05	1.76619899981509e-05	2.75015977118671e-05	3657	2896	4201	781	4.91492735281867e-05	7.09135636611952e-05	5.65916009861891e-05	0.0001634808720036	0.269682320441989	2.88878330272891	3.115694272836348	3.894796229787735	1.5571064027749049	2.855865635132996	1.1903073647415208	0.4167938960777084	1.4428201796416555	1.5497254592759735	1.9585897972056303	0.7555162879495776	1.1081777205408887	1.650087260034904	0.6148225469728601	0.281618887015177	0.3677419354838709
2047786.0	1309	987	1365	286	1.48058434196209e-05	2.1590937993863e-05	1.67099689626294e-05	5.35694986513036e-05	1004	804	896	163	1.44401686139944e-05	1.52961853635446e-05	1.62966132799885e-05	3.49921396491212e-05	983	775	435	65	1.54951690933578e-05	8.42609022033684e-06	1.75487721135474e-05	1.70247985835368e-05	3296	2566	2696	514	4.47411811269731e-05	4.53132135777445e-05	5.05553543561653e-05	0.0001055864368839	0.2003117692907248	2.088531239243971	3.2058407033015914	2.147203167181365	0.9701418693786502	2.1077285799538688	1.1183720316954844	0.5306053361576384	1.0127853676716312	1.4582713987945055	1.0592802461268085	0.543788207122489	1.0427807486631016	0.8924302788844621	0.4425228891149542	0.2897669706180344	0.2027363184079602
3690903.0	562	453	1470	262	6.35667227030326e-06	2.32517793780064e-05	7.66931706187549e-06	4.90741561071382e-05	417	352	835	141	5.99756007174865e-06	1.42548156010711e-05	7.13483566487061e-06	3.02692741750066e-05	448	355	304	49	7.06188784722715e-06	5.88857799306298e-06	8.03846980685074e-06	1.28340789322046e-05	1427	1160	2609	452	1.94161201892791e-05	4.33951729721405e-05	2.28426225335968e-05	9.21775092143495e-05	0.3896551724137931	4.035329528331317	6.398764806724183	4.242462699462263	1.5965823397466554	4.079269948644368	2.4052469762949973	0.5896268220970065	2.235007434497742	3.6578540452105326	2.3767691245341647	0.8338532302484993	2.615658362989324	2.002398081534772	0.6785714285714286	0.5783664459161147	0.4005681818181818
4309015.0	1932	1497	1707	391	2.18524747797614e-05	2.70005356450727e-05	2.53442994296415e-05	7.32366222820269e-05	1521	1214	1373	270	2.18759924919177e-05	2.3439355473378e-05	2.46070752760026e-05	5.79624399095872e-05	1471	1148	1578	218	2.31875826412302e-05	3.05663686613598e-05	2.59948263049708e-05	5.70985552494002e-05	4924	3859	4658	879	6.69160499129094e-05	8.10062597798105e-05	7.5946201010615e-05	0.000188297617441	0.2277792174138377	2.479355319098603	2.889668443404389	2.3555192666929226	2.1965353635958578	2.4805743578977237	0.3630942693824783	0.1463750797175051	1.210565475476203	1.2355825103195706	1.0714647795768764	1.318221443532853	0.8835403726708074	0.9026955950032872	1.0727396329027872	0.261189044756179	0.2224052718286655
1668423.0	1409	1078	1037	198	1.59369238947639e-05	1.64027858605392e-05	1.82506043989002e-05	3.7086575989364e-05	1208	998	1064	183	1.73742267785908e-05	1.81642201192092e-05	2.02288806634684e-05	3.9285653716498e-05	970	779	536	102	1.52902482406481e-05	1.03824927772426e-05	1.76393464212302e-05	2.67158377772423e-05	3587	2855	2637	483	4.86013989140028e-05	4.4949498756991e-05	5.61188314835988e-05	0.0001030880674831	0.1691768826619964	1.8369603350210235	2.032073852392465	1.9420577129333945	1.514559391219161	1.8295636521816732	0.2764895832742758	0.1511232380161107	0.9248601843030564	1.029231611373156	1.045469266096599	0.6790270905897681	0.7359829666430092	0.8807947019867549	0.5525773195876289	0.1836734693877551	0.1833667334669338
2204654.0	2155	1615	458	113	2.43747842393301e-05	7.24443194226321e-06	2.73420464788718e-05	2.11655711454451e-05	1686	1363	1399	246	2.42491277721061e-05	2.3883217995088e-05	2.76272187818711e-05	5.2810223028735e-05	1567	1221	1446	197	2.47008443227789e-05	2.80094861117404e-05	2.76478074201824e-05	5.15982357070268e-05	5408	4199	3303	556	7.33247563342151e-05	5.91371360490916e-05	8.26170726809253e-05	0.0001255740298812	0.1324124791617051	1.5199525449924665	0.7741034001167584	1.911528751616102	1.8662686311016845	1.5173002609448485	0.6440250772181083	0.4244546012382961	0.806509820224207	0.2972100951184588	0.9849103942848202	1.1339485300877064	0.2125290023201856	0.8297746144721234	0.9227823867262284	0.069969040247678	0.1804842259721203
2247879.0	392	318	765	181	4.43383546256028e-06	1.21004157987584e-05	5.38375899707816e-06	3.39023750205802e-05	282	236	1141	218	4.05590393341276e-06	1.94787360488888e-05	4.7835830025837e-06	4.67993033344074e-05	289	248	797	123	4.55554818716216e-06	1.54381469094447e-05	5.61560707633517e-06	3.22161573196157e-05	963	802	2703	522	1.30452875831352e-05	4.70172987570919e-05	1.5782949075997e-05	0.0001129178356746	0.6508728179551122	7.154419312315183	6.297156882204326	9.783315834413294	5.736896631421807	7.272456449346476	2.192437918353748	0.3014714400318982	3.6041596214310623	2.7291079926026662	4.802563465180203	3.388866998037785	1.9515306122448977	4.046099290780142	2.7577854671280275	0.5691823899371069	0.923728813559322
2490895.0	738	558	381	81	8.34737390655481e-06	6.02648159389144e-06	9.44697333449564e-06	1.5171781086558e-05	516	422	1944	341	7.42144123986164e-06	3.31872593155476e-05	8.55369503004374e-06	7.32044148487749e-05	443	355	607	95	6.98307213464649e-06	1.17577856637804e-05	8.03846980685074e-06	2.48823979297845e-05	1697	1335	2932	517	2.27518872810629e-05	5.09715265732194e-05	2.60391381713901e-05	0.0001132585938651	0.3872659176029963	4.3495523208037765	1.6059938510843694	8.558221282341014	3.095414740325157	4.419876624583513	3.660466640487144	0.828182990477041	2.240320811348454	0.7219613810708922	4.471807866279935	1.6837554355831703	0.516260162601626	3.767441860465116	1.3702031602708804	0.1451612903225806	0.8080568720379147
2307176.0	634	474	944	193	7.17105021240617e-06	1.4931754920298e-05	8.02484831639952e-06	3.61500462926629e-05	612	490	428	89	8.80217449378939e-06	7.3066599727646e-06	9.93201555621193e-06	1.91061375998269e-05	501	401	957	165	7.89733440058215e-06	1.8537398484741e-05	9.08007434520323e-06	4.32167964043625e-05	1747	1365	2329	447	2.38705591067777e-05	4.07758133778036e-05	2.70369382178147e-05	9.84729802968523e-05	0.3274725274725275	3.642164638005061	4.504763812019592	1.923691872177653	4.759520105382488	3.729325263193244	1.5689038049908757	0.4206937433093454	1.7082052077375054	2.0822270766512743	0.8300971513255059	2.34729815713192	1.4889589905362777	0.6993464052287581	1.910179640718563	0.4071729957805907	0.1816326530612245
1887633.0	1470	1107	766	130	1.66268829846011e-05	1.21162333357503e-05	1.87415761313381e-05	2.43497721142289e-05	1243	995	1594	283	1.7877619110752e-05	2.7212186907913e-05	2.01680724049609e-05	6.07532240533821e-05	997	791	246	41	1.57158530885836e-05	4.76509929701807e-06	1.79110693442787e-05	1.07387191065386e-05	3710	2893	2606	454	5.02203551839367e-05	4.40935195406813e-05	5.68207178805778e-05	9.58417152741496e-05	0.1569305219495333	1.6867389017432632	1.2992382254080137	3.012346585905659	0.5995576757659558	1.6370474956932095	1.241359701513323	0.7582918056923375	0.8780009495987176	0.7287134544082428	1.5221370776126997	0.3032033495197	0.5210884353741496	1.2823813354786806	0.2467402206619859	0.1174345076784101	0.2844221105527638
2443128.0	490	394	1145	249	5.54229432820035e-06	1.8111079855658e-05	6.67044353726036e-06	4.66391788957154e-05	318	270	562	85	4.57367890363566e-06	9.59425912311613e-06	5.47274326566779e-06	1.82474347863515e-05	367	304	599	113	5.78507330342046e-06	1.16028230850156e-05	6.88364738389472e-06	2.95969575375331e-05	1175	968	2306	447	1.59010465352565e-05	3.93081620637897e-05	1.90268341868229e-05	9.44835712196e-05	0.4617768595041322	4.965806202538672	6.991915700237039	3.334239137586318	4.299603958038209	4.875252931953855	1.8955680586881336	0.3888143005389562	2.4720487407312413	3.2677946682667223	2.0977115633302468	2.00564841212217	2.336734693877551	1.7672955974842768	1.6321525885558583	0.631979695431472	0.3148148148148148
2408956.0	1112	856	458	72	1.25776148835894e-05	7.24443194226321e-06	1.4492131136789e-05	1.3486027632496e-05	938	753	1284	206	1.3490914501919e-05	2.19199799182938e-05	1.52628728853624e-05	4.42231948939813e-05	878	705	602	75	1.38400391291639e-05	1.16609340520524e-05	1.5963721729098e-05	1.96439983656193e-05	2928	2314	2344	353	3.99085685146723e-05	4.08253459126094e-05	4.57187257512494e-05	7.73532208920967e-05	0.1525496974935177	1.6919373762288814	0.9305758763292614	2.897435838333738	1.2305400143509797	1.6861839096713265	1.05964288656183	0.6284266386863918	1.022971943922269	0.5759781969247093	1.6247957034473697	0.8425506563402945	0.4118705035971223	1.3688699360341152	0.6856492027334852	0.0841121495327102	0.2735723771580345
2341446.0	1436	1144	400	110	1.62423156230525e-05	6.32701479673642e-06	1.936798834169e-05	2.06036533274245e-05	1213	982	732	136	1.74461399688996e-05	1.24964371496815e-05	1.99045699514288e-05	2.91958956581624e-05	1070	867	1111	170	1.68665624922613e-05	2.15204281259637e-05	1.96319811902524e-05	4.45263962954038e-05	3719	2993	2243	416	5.05550180842133e-05	4.03438800723817e-05	5.89045394833712e-05	9.43259452809907e-05	0.1389909789508853	1.601335756264065	1.0637993458037511	1.4667935920949975	2.2680541440978907	1.5995490273322133	0.6130052275408274	0.3832362853942777	0.7980192986021262	0.3895389637519771	0.7162866497665559	1.2759225915676464	0.2785515320334262	0.6034624896949712	1.0383177570093458	0.0961538461538461	0.1384928716904277
2397150.0	757	588	1016	235	8.56227919683197e-06	1.60706175837105e-05	9.95487512667282e-06	4.40168957449522e-05	525	441	1086	199	7.55088498241737e-06	1.85397960991176e-05	8.93881400059073e-06	4.27204649703994e-05	468	377	1763	242	7.37715069754979e-06	3.41498782952962e-05	8.53662849910628e-06	6.33846347263984e-05	1750	1406	3865	676	2.34903148767991e-05	6.87602919781243e-05	2.74303176263698e-05	0.0001501219954417	0.4807965860597439	5.472849329946587	4.421642178816943	4.7792095201417295	7.425019694020219	5.541957130992963	1.6405508413644487	0.2960237335994167	2.927176257055516	1.8769088480152112	2.4553143296830084	4.629142021815898	1.3421400264200791	2.0685714285714285	3.767094017094017	0.3996598639455782	0.4512471655328798
3133097.0	973	758	765	199	1.10054130231407e-05	1.21004157987584e-05	1.28329852823435e-05	3.72738819287042e-05	729	598	1610	281	1.04849431470138e-05	2.74853330751192e-05	1.2121112862479e-05	6.03238726466444e-05	650	521	1617	270	1.02460426354858e-05	3.13218112328383e-05	1.1797303575688e-05	7.07183941162296e-05	2352	1877	3992	750	3.17363988056403e-05	7.09075601067159e-05	3.67514017205106e-05	0.0001683161486915	0.3995737879595099	4.57985657177164	2.9045371056404283	4.976760247268831	5.994454043038001	4.625250465315753	1.5746637784335498	0.3404494070627701	2.234266103755728	1.0994967452212177	2.621409834057827	3.05696670872317	0.7862281603288798	2.2085048010973938	2.487692307692308	0.262532981530343	0.4698996655518395
2016186.0	1233	966	1494	305	1.39462222585123e-05	2.36314002658105e-05	1.63544377081054e-05	5.71283114987678e-05	1005	831	492	95	1.44545512520561e-05	8.39924464158921e-06	1.68438876065553e-05	2.03941918200399e-05	995	795	853	155	1.56843268035514e-05	1.65228849607984e-05	1.80016436519615e-05	4.059759662228e-05	3233	2592	2839	555	4.40851003141198e-05	4.85535298681982e-05	5.11999689666222e-05	0.000118120099941	0.2141203703703703	2.307034600313991	3.493138224523275	1.2107770068533876	2.255216101772817	2.31971044438316	1.1425466389397188	0.4925384725090273	1.1013591785487495	1.6944660588201008	0.5810795849089021	1.0534647210396766	1.2116788321167884	0.4895522388059701	0.857286432160804	0.3157349896480331	0.1143200962695547
4172737.0	746	601	819	192	8.43786034456625e-06	1.29545627963178e-05	1.01749659032829e-05	3.59627403533227e-05	595	483	607	100	8.55766964673968e-06	1.03624827183834e-05	9.79012961969461e-06	2.14675703368841e-05	545	437	1083	174	8.59091267129196e-06	2.09780591002869e-05	9.89524311434866e-06	4.55740762082369e-05	1886	1521	2509	466	2.55864426625979e-05	4.42951046149881e-05	2.98603386373262e-05	0.0001030043868984	0.3063773833004602	3.4495384713970334	3.534433500334336	2.192776926436011	4.60565502854113	3.444288485103826	1.2089622726672582	0.351004939886972	1.7311943359652104	1.5352900222697077	1.2109000634689515	2.441889459590104	1.0978552278820377	1.020168067226891	1.987155963302752	0.3194675540765391	0.2070393374741201
2558281.0	1969	1486	1181	229	2.22709745555643e-05	1.86805111873643e-05	2.51580687725099e-05	4.28930601089109e-05	1308	1074	834	153	1.88124905847656e-05	1.42377439656207e-05	2.17693565456563e-05	3.28453826154327e-05	1322	1031	627	95	2.08388744063266e-05	1.21451921106924e-05	2.33455278052482e-05	2.48823979297845e-05	4599	3591	2642	477	6.19223395466564e-05	4.50634472636774e-05	7.02729531234144e-05	0.0001006208406541	0.1328320802005012	1.431857296183187	1.7049424777699926	1.5087897773435306	1.065831457628934	1.4265212375808192	0.3274016012368491	0.229510499116071	0.7277413546321778	0.8387828355134581	0.7568239782748627	0.5828142093416124	0.5997968511934992	0.6376146788990825	0.4742813918305598	0.1541049798115747	0.1424581005586592
2209034.0	674	535	1104	232	7.62348240246334e-06	1.74625608389925e-05	9.05758196049313e-06	4.34549779269316e-05	521	441	1084	181	7.49335443017038e-06	1.85056528282169e-05	8.93881400059073e-06	3.88563023097603e-05	438	342	1039	179	6.90425642206583e-06	2.01257649170804e-05	7.74410330688156e-06	4.68836760992782e-05	1633	1318	3227	592	2.20210932546996e-05	5.60939785842898e-05	2.57404992679654e-05	0.0001291949563359	0.4491654021244309	5.0191317188896125	4.797635629075306	4.346919211787206	6.054112947798159	5.066222596220224	0.8847213302836309	0.1746313576793286	2.5472840033643007	2.29062781509798	2.469608637982993	2.914979352846595	1.6379821958456973	2.0806142034548945	2.372146118721461	0.4336448598130841	0.4104308390022675
974824.0	1362	1043	1305	267	1.54053160714467e-05	2.06418857743526e-05	1.76580523080268e-05	5.00106858038394e-05	887	722	784	130	1.27573999607699e-05	1.33841621931015e-05	1.46345208807857e-05	2.79078414379494e-05	619	502	791	127	9.75738521748573e-06	1.53219249753711e-05	1.13670756141946e-05	3.32638372324487e-05	2868	2267	2880	524	3.79201012497023e-05	4.93479729428252e-05	4.36596488030071e-05	0.0001111823644742	0.2311424790471989	2.546570289098208	2.8321745191062835	1.9069870250819636	2.926332010223508	2.555164518137252	0.5633089340326064	0.2204589685063668	1.3013671197202463	1.3399196536195532	1.0491293080297668	1.5702900555687227	0.9581497797356828	0.8838782412626832	1.2778675282714056	0.2559923298178331	0.1800554016620498
2538470.0	489	388	2692	532	5.53098352344892e-06	4.25808095820361e-05	6.56886317882492e-06	9.96467597289983e-05	327	274	2714	450	4.70312264619139e-06	4.63324186123437e-05	5.55382094367769e-06	9.66040665159786e-05	286	227	1836	297	4.50825875961376e-06	3.55639118265251e-05	5.14009196100033e-06	7.77902335278526e-05	1102	889	7242	1279	1.47423649292541e-05	0.0001244771400209	1.72627760835029e-05	0.0002740410597728	1.438695163104612	15.874680784088149	15.169559331090184	17.394162954776185	15.134015912180994	15.899246066015786	1.2947579742495268	0.0814351805660167	8.443498761443156	7.698596352983575	9.85141619682487	7.888613702726326	5.505112474437627	8.299694189602446	6.419580419580419	1.3711340206185567	1.6423357664233578
1982345.0	659	520	1897	375	7.4538203311919e-06	3.00058676735225e-05	8.80363106440454e-06	7.02397272525834e-05	502	423	850	140	7.22008430699718e-06	1.45108901328269e-05	8.57396444954621e-06	3.00545984716378e-05	471	372	643	147	7.42444012509819e-06	1.2455117268222e-05	8.42341061450275e-06	3.85022367966139e-05	1632	1315	3390	662	2.20983447632873e-05	5.69718750745714e-05	2.58010061284535e-05	0.0001387965625208	0.5034220532319391	5.37950193995475	7.978495093528124	3.5053327604161555	4.570860730726322	5.351562861556867	2.3365395732590195	0.436608825067464	2.578105993224462	4.025568948577598	2.009795109838815	1.677583367682863	2.878603945371776	1.6932270916334662	1.365180467091295	0.7211538461538461	0.3309692671394799
3771861.0	452	351	3273	709	5.11248374764604e-06	5.17707985742958e-05	5.94245096847306e-06	0.0001327999109922	524	441	2174	381	7.53650234435562e-06	3.71137354691361e-05	8.93881400059073e-06	8.17914429835286e-05	355	303	2420	454	5.59591559322687e-06	4.68761800763566e-05	6.86100380697401e-06	0.0001189116701065	1331	1095	7867	1544	1.82449016852285e-05	0.0001357607141197	2.17422687760378e-05	0.0003335030240822	1.410045662100457	15.338924723888724	22.347666257029893	9.150144860170862	17.331526617960737	16.276445911720497	6.661721941634031	0.4092860307321143	7.441021961198895	10.126349760648692	4.924530474926744	8.376856172222135	7.241150442477876	4.148854961832061	6.816901408450704	2.01994301994302	0.8639455782312925
2312507.0	690	522	1059	214	7.80445527848621e-06	1.67507716743597e-05	8.83749118388302e-06	4.00834710188076e-05	564	468	2683	454	8.11180786682552e-06	4.58031979133818e-05	9.48608832715751e-06	9.7462769329454e-05	538	427	650	110	8.48057067367904e-06	1.25907095246412e-05	9.6688073451416e-06	2.88111976029084e-05	1792	1417	4392	778	2.43968338189908e-05	7.51446791123827e-05	2.79923868561821e-05	0.0001663574379511	0.5490472829922372	5.942952946663785	4.5356165211126935	10.274284401340646	2.979808840372179	5.929903254275172	3.841922701993916	0.6478896091979369	3.080099642023595	2.1463088808433484	5.64648456488978	1.4846535698026442	1.5347826086956522	4.75709219858156	1.20817843866171	0.4099616858237548	0.97008547008547
2512375.0	938	715	1274	196	1.06095348568407e-05	2.01515421276055e-05	1.21049927135562e-05	3.67119641106836e-05	706	588	206	27	1.01541424715936e-05	3.51675690277922e-06	1.19184186674543e-05	5.79624399095872e-06	657	524	828	121	1.03563846330987e-05	1.60386269021584e-05	1.18652343064501e-05	3.16923173631992e-05	2301	1827	2308	344	3.11200619615331e-05	3.97069259325431e-05	3.58886456874607e-05	7.42005254648415e-05	0.1882868089764641	2.067520912074059	3.032795225855066	0.4863265968988453	2.671023305959565	2.063381709571159	1.3776962117283449	0.6676884869812464	1.2759269561103077	1.899380359225872	0.3463371636371473	1.5486704550253396	1.3582089552238803	0.291784702549575	1.2602739726027397	0.2741258741258741	0.0459183673469387
4386105.0	358	282	5635	1151	4.04926810101168e-06	8.91318209490244e-05	4.77427684646554e-06	0.0002155891361805	243	205	6131	1110	3.49498104900461e-06	0.0001046661969463	4.15523099800703e-06	0.0002382900307394	190	157	1714	254	2.99499707806509e-06	3.32007325003617e-05	3.55504157655089e-06	6.65276744648975e-05	791	644	13480	2515	1.05392462280814e-05	0.0002269987503956	1.24845494210235e-05	0.0005204068413849	3.9052795031055902	41.68407075297046	45.15639606029623	57.34699968634496	18.71361361951857	40.40566978871992	19.74997923613333	0.488792274435875	21.538423667412847	22.01183491079671	29.94757209802597	11.085397292544586	15.740223463687151	25.23045267489712	9.021052631578948	4.081560283687943	5.414634146341464
1833120.0	3288	2479	496	120	3.71899260226995e-05	7.84549834795317e-06	4.19696180935747e-05	2.24767127208267e-05	2719	2169	1824	334	3.91063928898911e-05	3.11386630615015e-05	4.39643709008646e-05	7.1701684925193e-05	2898	2228	775	131	4.56815870117506e-05	1.50119998178415e-05	5.04498893793337e-05	3.43115171452818e-05	8905	6876	3095	585	0.0001219779059243	5.39961612272961e-05	0.0001363838783737	0.0001284899147913	0.0850785340314136	0.9421195255881338	0.5355472301585644	1.630904376793503	0.6801108499424614	0.9488541522981764	0.5950790213004067	0.6271554167298451	0.4426716528549551	0.210957621780816	0.7962550560256547	0.3286225545093253	0.1508515815085158	0.6708348657594704	0.2674258109040717	0.0484066155707946	0.1539880129091747
2538234.0	917	717	847	181	1.03720079570607e-05	1.33974538320894e-05	1.21388528330347e-05	3.39023750205802e-05	634	525	1149	230	9.11859253114783e-06	1.96153091324919e-05	1.06414452387985e-05	4.93754117748335e-05	639	518	458	80	1.00726480678084e-05	8.87160763428568e-06	1.17293728449259e-05	2.09535982566606e-05	2190	1760	2454	491	2.95632485560169e-05	4.18843705988669e-05	3.45096709167591e-05	0.000104231385052	0.2789772727272727	3.0203529121855985	2.792881295036233	4.6399159763386	1.7864210246948606	3.073072765356565	1.4472348823858134	0.4709406489494213	1.4167715878552305	1.2916933623223017	2.151133419493059	0.8807621962529223	0.9236641221374046	1.8123028391167195	0.7167449139280125	0.2524407252440725	0.4380952380952381
3224997.0	330	258	1722	357	3.73256556797166e-06	2.72377986999503e-05	4.36795541272379e-06	6.68682203444594e-05	240	192	1492	269	3.45183313481937e-06	2.54708800919738e-05	3.89172854447488e-06	5.77477642062183e-05	238	189	1900	287	3.75162791883943e-06	3.68036124566436e-05	4.27963603801349e-06	7.517103374577e-05	808	639	5114	913	1.09360266216305e-05	8.95122912485677e-05	1.25393199952122e-05	0.0001997870182964	1.4287949921752738	15.932843118501104	15.308814771706064	14.83858998547144	17.56481931595816	15.904074691045222	1.4573374246482058	0.0916329590346276	8.185083517584005	7.2973396458650255	7.378943041899578	9.810038002923498	5.218181818181818	6.216666666666667	7.983193277310924	1.3837209302325582	1.4010416666666667
1350501.0	939	711	865	197	1.06208456615921e-05	1.36821694979425e-05	1.20372724745993e-05	3.68992700500238e-05	609	490	252	38	8.75902657960415e-06	4.30205213349691e-06	9.93201555621193e-06	8.15767672801597e-06	552	467	1192	181	8.70125466890489e-06	2.30894242359575e-05	1.05745504219698e-05	4.74075160556947e-05	2100	1668	2309	416	2.80811269101011e-05	4.10736458673969e-05	3.25438384527811e-05	9.24644628337344e-05	0.2494004796163069	2.8412279322211504	3.0654178617197174	0.8213515858736036	4.483170836010232	2.789980094534517	1.846382822672961	0.6617906795428278	1.4626779758123685	1.288237296152508	0.4911564195403245	2.653574124024973	0.9211927582534613	0.4137931034482758	2.1594202898550723	0.2770745428973277	0.0775510204081632
3691914.0	312	238	614	122	3.52897108244594e-06	9.71196771299041e-06	4.029354217939e-06	2.28513245995071e-05	225	190	1455	268	3.23609356389316e-06	2.48392295803095e-05	3.85118970546993e-06	5.75330885028495e-05	250	203	1589	238	3.94078562903301e-06	3.07794422071615e-05	4.59664611490338e-06	6.23369548135654e-05	787	631	3658	628	1.07058502753721e-05	6.53306395004614e-05	1.24771900383123e-05	0.0001427213679159	0.9952456418383518	11.438582523601998	5.6712126468730935	14.939042971872814	13.56139960643364	11.390551741726515	5.000760449374046	0.4390270605641495	6.102330764960256	2.752067808461331	7.675683378705168	7.810483772677115	1.9679487179487176	6.466666666666667	6.356	0.5126050420168067	1.4105263157894736
2085684.0	738	568	758	177	8.34737390655481e-06	1.19896930398155e-05	9.61627393188803e-06	3.31531512632193e-05	567	469	2076	384	8.15495578101076e-06	3.54407151949984e-05	9.50635774665999e-06	8.24354700936351e-05	550	449	2421	402	8.66972838387262e-06	4.68955503987023e-05	1.01669660373971e-05	0.0001052918312397	1855	1486	5255	963	2.51720580714382e-05	9.43259586335161e-05	2.92895977159452e-05	0.0002208804525965	0.6480484522207268	7.541259348750056	3.4476088657667967	8.671614543708749	10.356268610754238	7.491830673409928	3.6022648921845595	0.4808257219386644	3.747248570848653	1.436343115096419	4.3459113877139535	5.409114140869411	1.02710027100271	3.661375661375661	4.401818181818181	0.3116197183098591	0.8187633262260128
2548736.0	1382	1076	592	142	1.56315321664753e-05	9.36398189916991e-06	1.82167442794217e-05	2.65974433863116e-05	1130	921	1842	284	1.62523810097745e-05	3.14459524996084e-05	1.86681353617779e-05	6.0967899756751e-05	1237	984	418	63	1.94990072924553e-05	8.0967947404616e-06	2.2281279689975e-05	1.65009586271202e-05	3749	2981	2852	489	5.13829204687051e-05	4.89067291392399e-05	5.91661593311746e-05	0.0001040663017701	0.1640389131164039	1.7588821540300243	1.4600547155046275	3.265880527177868	0.7405749964417199	1.822170079708072	1.301014088561607	0.7139915768839983	0.9518090582069322	0.599044405848628	1.9348520367997888	0.4152413822417755	0.4283646888567294	1.6300884955752213	0.3379143088116411	0.1319702602230483	0.3083604777415852
2444022.0	508	391	798	160	5.74588881372608e-06	1.26223945194892e-05	6.61965335804264e-06	2.99689502944356e-05	371	314	1193	244	5.33595872090827e-06	2.03664610923088e-05	6.36459772377662e-06	5.23808716219973e-05	377	290	508	107	5.94270472858178e-06	9.84012375156578e-06	6.56663730700483e-06	2.80254376682836e-05	1256	995	2499	511	1.70245522632161e-05	4.28289793633637e-05	1.95508883888241e-05	0.0001103752595847	0.5135678391959799	5.645536785315287	4.527268827154583	8.23003650746297	4.267852229083525	5.675052521233693	2.2164795555688586	0.3905654700596534	2.515718399003164	2.1967697128660344	3.816832580151985	1.6558325208787743	1.5708661417322836	3.215633423180593	1.3474801061007955	0.4092071611253197	0.7770700636942676
4061927.0	999	767	2790	591	1.12994939466779e-05	4.41309282072366e-05	1.29853558199967e-05	0.00011069781015	838	688	1564	296	1.20526506957443e-05	2.67000378444015e-05	1.39453606177016e-05	6.35440081971771e-05	795	626	2741	441	1.2531698300325e-05	5.30940535492949e-05	1.41748791523622e-05	0.0001155067103898	2632	2081	7095	1328	3.58838429427471e-05	0.0001239250196009	4.11055955900605e-05	0.000289748528737	0.6381547333012975	7.048882872945463	8.524819164333698	4.556641447946298	8.148691015157697	7.076717209145897	2.19053748604993	0.3095414754201136	3.453504681720493	3.905566781617799	2.215283469040473	4.2367803849792605	2.7927927927927927	1.8663484486873507	3.4477987421383647	0.7705345501955672	0.4302325581395348
3519798.0	3074	2299	1124	274	3.47694138058936e-05	1.77789115788294e-05	3.89222073405116e-05	5.13218273792209e-05	2199	1768	314	67	3.16274210977825e-05	5.36049353142075e-06	3.58363336803728e-05	1.43832721257124e-05	2249	1765	1330	212	3.5451307518781e-05	2.57625287196506e-05	3.99659132650466e-05	5.55270353801507e-05	7522	5832	2768	553	0.0001018481424224	4.89019338299007e-05	0.0001147244542859	0.000121232134885	0.0948216735253772	1.0567244415291135	1.3185744305360436	0.4013600345950002	1.389359853030396	1.0364314393871463	0.551125585414004	0.5317530561788928	0.4801455644334407	0.5113376854175142	0.1694887962836967	0.7267017924797954	0.3656473649967469	0.1427921782628467	0.5913739439751	0.119182253153545	0.0378959276018099
2326026.0	2500	1845	1155	188	2.82770118785732e-05	1.82692552255764e-05	3.12359602188969e-05	3.52135165959618e-05	1760	1447	609	121	2.53134429886754e-05	1.03966259892842e-05	2.93298500200789e-05	2.59757601076298e-05	1804	1419	997	173	2.84367090991022e-05	1.93122113785651e-05	3.21312356504823e-05	4.53121562300286e-05	6064	4711	2761	482	8.20271639663508e-05	4.79780925934257e-05	9.2697045889458e-05	0.0001065014329336	0.1023137338144767	1.148919384773101	1.1273390140463355	0.8856424458306835	1.4102214033386684	1.1410676210718955	0.2625588060857753	0.2300992519962427	0.5849049299462222	0.6460815344997559	0.4107156025332227	0.679129617680508	0.462	0.3460227272727272	0.552660753880266	0.1018970189701897	0.0836212854181064
2363056.0	1748	1338	237	51	1.97712867054984e-05	3.74875626706633e-06	2.26524199311024e-05	9.55260290635134e-06	1292	1045	1713	307	1.85823683757776e-05	2.92437115265088e-05	2.11815433800846e-05	6.59054409342343e-05	1405	1132	537	93	2.21472152351655e-05	1.04018630995882e-05	2.56325290742395e-05	2.4358557973368e-05	4445	3515	2487	451	6.05008703164415e-05	4.33943308931633e-05	6.94664923854266e-05	9.98166018139536e-05	0.1283072546230441	1.4369028633277323	0.421703417798438	3.111456032812047	0.9502986577258258	1.4944860361121035	1.4250604231362731	0.9535454923644248	0.7172513497110902	0.1896060849708785	1.5737343558762091	0.4696691204351529	0.1355835240274599	1.3258513931888545	0.3822064056939502	0.0381165919282511	0.2937799043062201
3516222.0	1487	1178	960	193	1.68191666653754e-05	1.51848355121674e-05	1.99436103728241e-05	3.61500462926629e-05	938	793	1432	283	1.3490914501919e-05	2.44465819649507e-05	1.60736496654613e-05	6.07532240533821e-05	975	783	1233	216	1.53690639532287e-05	2.38836074521272e-05	1.7729920728913e-05	5.65747152929837e-05	3400	2754	3625	692	4.56791451205231e-05	6.35150249292453e-05	5.37471807671985e-05	0.000153477985639	0.2512708787218591	2.8555541602038126	1.8126129430367477	3.779678250915676	3.1909175544549786	2.927736249469134	1.009596345494448	0.3448385576663578	1.3904600176221062	0.9028292432244877	1.8120774511967532	1.5540053398704077	0.6455951580363147	1.5266524520255864	1.2646153846153847	0.16383701188455	0.3568726355611601
2288057.0	376	302	997	189	4.25286258653741e-06	1.57700843808655e-05	5.11287804125033e-06	3.5400822535302e-05	322	255	1162	193	4.63120945588265e-06	1.98372403933469e-05	5.1687019731307e-06	4.14324107501864e-05	253	197	612	89	3.98807505658141e-06	1.18546372755084e-05	4.46078465337914e-06	2.33108780605349e-05	951	754	2771	471	1.28721470990015e-05	4.74619620497208e-05	1.47423646677602e-05	0.000100144111346	0.6246684350132626	6.792947644620627	6.923854285138572	8.01601852178191	5.225734903583927	6.721869236834803	1.4060651255541885	0.2091776968598509	3.687183007208055	3.7081104926329553	4.283382253020162	2.9725211053751406	2.651595744680851	3.608695652173913	2.41897233201581	0.6258278145695364	0.7568627450980392
2096563.0	2156	1623	497	103	2.43860950440815e-05	7.86131588494501e-06	2.74774869567857e-05	1.92925117520429e-05	1652	1317	1200	217	2.37601180780067e-05	2.04859625404615e-05	2.66948254847574e-05	4.65846276310386e-05	1573	1254	906	157	2.47954231778757e-05	1.75495120451153e-05	2.83950454585657e-05	4.11214365786965e-05	5381	4194	2603	477	7.29416362999639e-05	4.58967904705218e-05	8.25673579001088e-05	0.0001069985759617	0.1137339055793991	1.2958943907488047	0.7021206772797146	1.7450808081752835	1.4481905527744714	1.2984640127431566	0.5373592711135979	0.4138422519530316	0.629226225221719	0.3223687872426689	0.8621995258274459	0.7077722335779397	0.2305194805194805	0.7263922518159807	0.5759694850603941	0.0634627233518176	0.1647684130599848
2362720.0	2765	2084	1370	249	3.1274375137702e-05	2.16700256788223e-05	3.52822444965751e-05	4.66391788957154e-05	2184	1751	555	97	3.14116815268563e-05	9.47475767496344e-06	3.54917535488308e-05	2.08235432267776e-05	2115	1687	930	147	3.33390464216193e-05	1.80143997814098e-05	3.81997142652316e-05	3.85022367966139e-05	7064	5522	2855	493	9.60251030861775e-05	4.91591831351955e-05	0.0001089737123106	0.0001059649589191	0.0892792466497645	0.9723900991559838	1.3218880930390564	0.5867149730465653	1.007919497231885	0.9721741877725024	0.3688877531867027	0.3794461505215625	0.5119409566379503	0.692900356391088	0.3016316610386721	0.5403393832442682	0.4954792043399638	0.2541208791208791	0.4397163120567376	0.1194817658349328	0.0553969160479725
3445575.0	496	391	664	154	5.61015915670893e-06	1.05028445625825e-05	6.61965335804264e-06	2.88451146583942e-05	549	453	410	73	7.89606829589931e-06	6.99937053465767e-06	9.18204703462041e-06	1.56713263459254e-05	391	308	1183	205	6.16338872380763e-06	2.29150913348471e-05	6.97422169157755e-06	5.36935955326929e-05	1436	1152	2257	432	1.96696161764159e-05	4.04173064320872e-05	2.27759220842406e-05	9.82100365370125e-05	0.375	4.312011437946006	4.357496246136276	1.7067355772451955	7.698865609267369	4.58769914421628	3.002690561959197	0.6545090398407432	2.054809106064206	1.8721116940189892	0.8864374359949084	3.717937057309371	1.3387096774193548	0.7468123861566485	3.0255754475703327	0.3938618925831202	0.1611479028697571
1925399.0	2801	2123	1570	301	3.16815641087534e-05	2.48335330771905e-05	3.59425168264054e-05	5.63790877414069e-05	2040	1619	1217	205	2.93405816459646e-05	2.0776180343118e-05	3.28161901745043e-05	4.40085191906125e-05	1902	1526	474	67	2.99814970656831e-05	9.18153279181531e-06	3.45540983809978e-05	1.75486385399533e-05	6743	5268	3261	573	9.10036428204012e-05	5.47912462121238e-05	0.0001033128053819	0.0001179362454719	0.1087699316628701	1.14154528120637	1.5685904249194826	1.3410611943858064	0.5078598303002967	1.139170483201862	0.5584417991492597	0.4902179325956986	0.6020775049659958	0.7838480761853915	0.7081039017498647	0.3062399709961286	0.5605141021063905	0.5965686274509804	0.2492113564668769	0.1417804992934526	0.1266213712168005
2445055.0	739	591	571	107	8.35868471130624e-06	9.03181362234125e-06	1.00056653058905e-05	2.00417355094038e-05	622	509	963	212	8.94600087440686e-06	1.64399849387203e-05	1.03171345267589e-05	4.55112491141944e-05	650	531	1229	215	1.02460426354858e-05	2.38061261627448e-05	1.20237393448951e-05	5.63127953147754e-05	2011	1631	2763	534	2.75507282211989e-05	4.92779247238064e-05	3.23465391775445e-05	0.0001218657799383	0.3274064990803188	3.7675059847793926	2.0030387682071376	4.411229590556831	4.683467738236028	3.699245365666665	1.4752511712287748	0.3987978696738626	1.7886251255561918	1.080530482280844	1.8376909604103195	2.3234459400252216	0.7726657645466847	1.5482315112540193	1.8907692307692308	0.1810490693739424	0.4165029469548134
3984081.0	1249	953	1873	385	1.41271951345352e-05	2.96262467857183e-05	1.61343469314952e-05	7.21127866459856e-05	948	799	1048	210	1.36347408825365e-05	1.7891073952003e-05	1.61952661824762e-05	4.50818977074567e-05	884	708	1150	214	1.39346179842607e-05	2.22758706974422e-05	1.60316524598601e-05	5.60508753365672e-05	3081	2460	4071	809	4.16965540013324e-05	6.97931914351635e-05	4.83612655738315e-05	0.00017324555969	0.3288617886178862	3.58232063686406	4.469520021614087	2.783646603859884	3.4962631255203958	3.5831432503314558	0.8462880196705778	0.2361859296561176	1.6738359585526728	2.0971074939918024	1.3121682403893755	1.5985993101930054	1.499599679743795	1.1054852320675106	1.3009049773755657	0.4039874081846799	0.2628285356695869
2651726.0	1355	1087	506	130	1.53261404381867e-05	8.00367371787158e-06	1.84029749365533e-05	2.43497721142289e-05	1226	997	591	136	1.76331142637023e-05	1.00893365511773e-05	2.02086112439659e-05	2.91958956581624e-05	931	781	1251	226	1.46754856825189e-05	2.4232273254348e-05	1.76846335750716e-05	5.91939150750663e-05	3512	2865	2348	492	4.76347403844079e-05	4.23252835233969e-05	5.62962197555909e-05	0.0001127395828474	0.1717277486910994	2.002613733868047	1.323143252554436	1.4447254838889545	3.347194886667401	2.0383545410369304	1.135117988363605	0.556879564134196	0.8885381379605686	0.522223696836914	0.5721812040852116	1.6512075837607831	0.3734317343173431	0.4820554649265905	1.3437164339419978	0.1195952161913523	0.1364092276830491
2246945.0	1139	872	960	190	1.2883006611878e-05	1.51848355121674e-05	1.47630120926168e-05	3.55881284746422e-05	966	790	847	151	1.3893628367648e-05	1.44596752264757e-05	1.60128414069539e-05	3.24160312086951e-05	963	766	777	156	1.51799062430352e-05	1.50507404625327e-05	1.7344979921261e-05	4.08595166004882e-05	3068	2428	2584	497	4.19565412225611e-05	4.46952512011758e-05	4.81208334208318e-05	0.0001088636762838	0.2046952224052718	2.262298230202145	2.410627875353455	2.024377209819725	2.355696967420742	2.263567350864641	0.2089576364754179	0.0923134168707637	1.065274922546333	1.1786717161324078	1.0407414711153329	0.9914910027483362	0.8428446005267779	0.8768115942028986	0.8068535825545171	0.2178899082568807	0.1911392405063291
2432530.0	452	362	1218	213	5.11248374764604e-06	1.92657600560624e-05	6.1286816256047e-06	3.98961650794674e-05	327	262	482	80	4.70312264619139e-06	8.22852828708536e-06	5.31058790964801e-06	1.71740562695073e-05	323	266	692	119	5.09149503271065e-06	1.34042630631565e-05	6.02319146090788e-06	3.11684774067827e-05	1102	890	2392	412	1.49071014265481e-05	4.08985514063043e-05	1.74624609961606e-05	8.82386987557573e-05	0.4629213483146067	5.053050585204341	6.509746714984718	3.233927497614028	5.174744586665465	4.972806266421403	1.6472195361004631	0.3312454674181098	2.743561624493139	3.768375804604368	1.749588285508323	2.632677234690384	2.694690265486725	1.474006116207951	2.1424148606811144	0.5883977900552486	0.3053435114503817
2511320.0	662	527	1162	228	7.48775274544619e-06	1.83799779845193e-05	8.92214148257921e-06	4.27057541695707e-05	440	368	563	110	6.32836074716884e-06	9.61133075856651e-06	7.45914637691018e-06	2.36143273705726e-05	496	405	1302	206	7.81851868800149e-06	2.52201596939737e-05	9.17064865288606e-06	5.39555155109011e-05	1598	1300	3027	544	2.16346321806165e-05	5.32114684370595e-05	2.55519365123755e-05	0.000120275597051	0.4184615384615384	4.707103001478861	4.786491477741657	3.1658216875420027	5.883500453800611	4.61193787302809	1.3672220704158131	0.2964528378432226	2.459550409400267	2.4546721305264	1.5187709965596372	3.225695390698143	1.755287009063444	1.2795454545454543	2.625	0.4326375711574952	0.2989130434782608
[truncated: 920 more rows]
[truncated: 1 more columns]
