# Supplementary material for: Chance promoter activities illuminate the origins of eukaryotic intergenic transcriptions
Source: Nat Commun. 2023 Apr 1;14:1826. doi: 10.1038/s41467-023-37610-w (PMC10067814; doi:10.1038/s41467-023-37610-w)
Supplement: Supplementary file 4 — Source Data [file 41467_2023_37610_MOESM4_ESM.zip › Source_data/FigS4_SCD_reconstructed_promoters.csv]

Expression_mean	Expression_sem	Construct_name
67.47160688297227	6.624261461288269	HP1
2.6110149242535954	0.6596297015987613	LP1
9.1177497080392	0.7952993189919746	MP1
4.861634577749002	0.8328158572385148	YHSLP1
27.18762983101413	9.439783567552576	YLSHP1
21.292144826838427	0.5979878227834586	PSP2_B1
1.0	0.0	Negative_B1
