# Supplementary material for: Chance promoter activities illuminate the origins of eukaryotic intergenic transcriptions
Source: Nat Commun. 2023 Apr 1;14:1826. doi: 10.1038/s41467-023-37610-w (PMC10067814; doi:10.1038/s41467-023-37610-w)
Supplement: Supplementary file 4 — Source Data [file 41467_2023_37610_MOESM4_ESM.zip › Source_data/FigS14_YPD_Intergenic_comparison_test.csv]

UTR_length	Total_number	Control_percentile	More_than_Control_fraction	More_than_Control_number	More_than_Control_FDR_fraction	More_than_Control_FDR_number	lower_than_Control_FDR_fraction	lower_than_Control_FDR_number
50	83060	1.0	0.0061401396580784	510	0.0061401396580784	510	0.9892366963640742	82166
100	66826	1.0	0.0067787986711758	453	0.0067787986711758	453	0.9881632897375272	66035
200	48856	1.0	0.0075937448829212	371	0.0075937448829212	371	0.986327165547732	48188
400	28614	1.0	0.0086321381142098	247	0.0086321381142098	247	0.9851121828475572	28188
800	11936	1.0	0.0083780160857908	100	0.0083780160857908	100	0.985254691689008	11760
1200	5826	1.0	0.0061791967044284	36	0.0061791967044284	36	0.9866117404737385	5748
1600	3188	1.0	0.0034504391468005	11	0.0034504391468005	11	0.9893350062735258	3154
