# Supplementary material for: Chance promoter activities illuminate the origins of eukaryotic intergenic transcriptions
Source: Nat Commun. 2023 Apr 1;14:1826. doi: 10.1038/s41467-023-37610-w (PMC10067814; doi:10.1038/s41467-023-37610-w)
Supplement: Supplementary file 4 — Source Data [file 41467_2023_37610_MOESM4_ESM.zip › Source_data/Fig4_YPD_intergenic_fraction_greater_than_cutoff.csv]

bins	Fraction
0.1	0.06625593581136399
0.2	0.028225806451612906
0.3	0.013488619616833099
0.4	0.0067750122809891004
0.5	0.0052808252824627
0.6	0.0030907155722941
0.7	0.0019444899295890002
0.8	0.0015351236286228996
0.9	0.00120763058785
1.0	0.0075937448829212
