# Supplementary material for: Chance promoter activities illuminate the origins of eukaryotic intergenic transcriptions
Source: Nat Commun. 2023 Apr 1;14:1826. doi: 10.1038/s41467-023-37610-w (PMC10067814; doi:10.1038/s41467-023-37610-w)
Supplement: Supplementary file 4 — Source Data [file 41467_2023_37610_MOESM4_ESM.zip › Source_data/FigS5_SCD_pc_expression.csv]

representative_sequence	barcode_cluster.x	DNA_absolute_count_S1	DNA_relative_count_S1	RNA_absolute_count_S1	RNA_relative_count_S1	N_DNA_absolute_count_S1	N_RNA_absolute_count_S1	N_DNA_relative_count_S1	N_RNA_relative_count_S1	DNA_absolute_count_S2	DNA_relative_count_S2	RNA_absolute_count_S2	RNA_relative_count_S2	N_DNA_absolute_count_S2	N_RNA_absolute_count_S2	N_DNA_relative_count_S2	N_RNA_relative_count_S2	DNA_absolute_count_S3	DNA_relative_count_S3	RNA_absolute_count_S3	RNA_relative_count_S3	N_DNA_absolute_count_S3	N_RNA_absolute_count_S3	N_DNA_relative_count_S3	N_RNA_relative_count_S3	DNA_absolute_count_Total	DNA_relative_count_Total	RNA_absolute_count_Total	RNA_relative_count_Total	N_DNA_absolute_count_Total	N_RNA_absolute_count_Total	N_DNA_relative_count_Total	N_RNA_relative_count_Total	expression	expression_normalized	S1_normalized_relative	S2_normalized_relative	S3_normalized_relative	Mean_normalized_relative	SD_normalized_relative	CV_normalized_relative	expression_normalized_absolute	S1_normalized_absolute	S2_normalized_absolute	S3_normalized_absolute	S1_absolute	S2_absolute	S3_absolute	S1_relative
CAGTAGAGGTGTACGTGTGT	2701774	1501859	87911	5400820	87076	0.0169872339131768	0.085427670136275	0.0014883384817362	0.0163098519739892	1159562	85943	4928275	85681	0.0166775605561559	0.084133714199244	0.001742014720301	0.0183936289403457	1105588	85343	4357436	83450	0.0174275412081254	0.0844049399203303	0.0019324707851438	0.0218572221814791	3767009	259197	14686531	256207	0.0510923356774581	0.253966324255849	0.0051628239871811	0.056560703095814	0.9884643726586342	10.955380860600696	10.958429264667789	10.558825207382572	11.310505881646565	10.94258678456564	0.3760906767620438	0.0343694488484673	4.970732319992541	5.028933525781955	5.044725451060597	4.843192674878164	3.596089912568357	4.250117716862056	3.941283733180896	0.9905017574592484
CGGGGACCGAGGCGAGATGC	1623276	940391	82720	3813601	82170	0.0106365789910013	0.0603217748896221	0.0014004545416298	0.0153909290355861	718675	80026	3660179	80552	0.0103364424090263	0.0624852415711531	0.0016220805651049	0.0172925572577669	641213	78502	3079398	77565	0.0101075319021966	0.0596489318904019	0.0017775660754292	0.0203158231097235	2300279	241248	10553178	240287	0.0310805533022242	0.182455948351177	0.0048001011821641	0.0529993094030765	0.9960165472874386	11.041290046136494	10.989952603298835	10.66072649520253	11.429011495293176	11.026563531264848	0.3854487389731216	0.0349563794631224	5.870421500447356	5.671163156937507	6.045140010318042	5.901433947236794	4.055335493427734	5.092954395241242	4.80245721780438	0.9933510638297872
GGTCACGGATAAATGAAGGA	2446012	1676399	89107	10325617	93057	0.0189614217744913	0.163325828861083	0.0015085868331844	0.0174301287971831	1287287	87017	9306523	92171	0.0185145830025926	0.158877567966619	0.0017637840768467	0.0197868742552095	1100869	85286	8341167	90396	0.0173531549385918	0.161571093528497	0.0019311801012593	0.0236765183501137	4064555	261410	27973307	275624	0.0548291597156757	0.4837744903562	0.0052035510112904	0.0608935214025062	1.054374354462339	11.702301230521725	11.55394466779928	11.218422093130894	12.260129614360938	11.677498791763703	0.5317309997623546	0.045534665363219	8.82330666500965	8.613585563546946	8.581212331078229	9.310761881643662	6.159402982225592	7.2295634151514	7.576893345166409	1.044328728382731
GGTTGTGTTACAGTTGGGCT	2633232	1237520	86101	5042709	86052	0.0139973470959888	0.0797632361465899	0.0014576950736082	0.0161180506921048	980331	83955	4699979	84526	0.0140997459537109	0.080236328112463	0.0017017191143301	0.0181456785029547	913911	83255	4125698	82142	0.0144061093400607	0.0799161001606052	0.0018851909965334	0.0215146308499827	3131762	253311	13868386	252720	0.0425032023897604	0.239915664419658	0.0050446051844718	0.0557783600450422	0.9976668995819368	11.057031820198336	11.057216961163316	10.663145492197131	11.412440908929158	11.044267787429868	0.3748155095632912	0.0339375608032513	5.644649130660728	5.698453828400635	5.690622254888619	5.547375649744199	4.074850507466546	4.794277647039622	4.514332358402514	0.9994309009186884
GTCTAACGCTAGCTTGGTAG	2721082	1814737	89645	3314066	81238	0.0205261358821945	0.0524203615484027	0.0015176952053241	0.015216359900121	1451850	87876	3006060	79125	0.0208814330699479	0.051318360461983	0.0017811955081993	0.0169862150290596	1384315	87643	2844271	77088	0.0218211546322193	0.0550944461082475	0.0019845510120614	0.0201908872801182	4650902	265164	9164397	237451	0.0632287235843618	0.158833168118633	0.0052834417255849	0.0523934622092987	0.8954873210541401	9.916540189245394	10.02596558699122	9.53641245493136	10.174032895806215	9.91213697924293	0.3337029676400799	0.0336660972642821	2.512041349478021	2.5538348693226283	2.4576072097196846	2.5248180967885	1.826196302825148	2.0705031511519785	2.0546414652734386	0.9062189748452228
TGTAGGTTGCAGGGAGTCAA	1445472	2687384	93185	7047345	89436	0.030396475716115	0.111471640231766	0.001577627616801	0.0167518939908321	2075787	91115	6319664	87999	0.0298552931142804	0.107886999976919	0.0018468481579678	0.0188912472207547	1959705	90866	5783488	86130	0.0308911092045765	0.112028026841921	0.0020575312604769	0.0225591677230772	6722876	275166	19150497	263565	0.091142878034972	0.331386667050606	0.0054820070352457	0.058202308934664	0.9578399947667952	10.616970857655131	10.618408179745476	10.22891196509728	10.964191969481124	10.603837371441292	0.3678564972277292	0.0346908844734318	3.635903037025572	3.667255417136013	3.613664068342857	3.626545945631635	2.6223810962631315	3.044466508365261	2.9512033698949587	0.9597682030369694
TTATTGAACTGTAGCGACTT	2886867	1049346	84252	1397928	69078	0.0118689477226933	0.0221117778519304	0.0014263913931504	0.0129387196777439	818393	81645	1231418	65428	0.0117706503112676	0.0210223191830417	0.0016548967552794	0.0140458019200166	724065	80308	1205573	62991	0.0114135397859431	0.0233523376211543	0.001818460375348	0.0164986013473164	2591804	246205	3834919	197497	0.0350531378199041	0.0664864346561264	0.0048997485237779	0.0434831229450768	0.8021648626144879	8.87456218090752	9.070946263330145	8.487418852691638	9.072840723383402	8.87706861313506	0.3374479205817342	0.0380134406173706	1.8967327546458237	1.8629939543547671	1.7859947094781865	2.0460206087786195	1.3321897639100926	1.5046780703158509	1.665006594711801	0.819897450505626
[truncated: 2 more columns]
