# Supplementary material for: Chance promoter activities illuminate the origins of eukaryotic intergenic transcriptions
Source: Nat Commun. 2023 Apr 1;14:1826. doi: 10.1038/s41467-023-37610-w (PMC10067814; doi:10.1038/s41467-023-37610-w)
Supplement: Supplementary file 4 — Source Data [file 41467_2023_37610_MOESM4_ESM.zip › Source_data/FigS16_YPD_compare_boundary_cor_V1_NO_RT.csv]

UTR_length	Rep_number	pearson_r	pearson_p	spearman_r	spearman_p	Number_of_long_interval
200	SRR5766520	0.025681388228229	0.2462870358486719	0.1416998842877579	1.2877834276039238e-10	2040
200	SRR5766521	0.0339962495210798	0.124786439047015	0.1355721529182903	7.849021133910241e-10	2040
200	SRR5766522	0.0240432862527484	0.2777272643866341	0.1543682250974268	2.382593532683268e-12	2040
200	SRR5766523	0.0294665974535046	0.1833957151552423	0.1561530124669444	1.3210490316024552e-12	2040
200	SRR5766524	0.0228899019430484	0.3014376815714231	0.1331354396663421	1.5754421780273975e-09	2040
200	SRR5766525	0.0339456179488457	0.1253493089632644	0.1367236020474182	5.622653759555348e-10	2040
200	SRR5766547	0.028111984058419	0.2043738202825289	0.125609547727443	1.252607177914946e-08	2040
200	SRR5766548	0.0273870829931251	0.2162918703517562	0.1439422696632975	6.51563064283002e-11	2040
200	SRR5766567	0.0412662644573579	0.0623921910115933	0.1198144399677629	5.7043982848366824e-08	2040
200	SRR5766568	0.0440338564524677	0.0467459766041767	0.1187728122406125	7.436103646380427e-08	2040
