# Supplementary material for: Chance promoter activities illuminate the origins of eukaryotic intergenic transcriptions
Source: Nat Commun. 2023 Apr 1;14:1826. doi: 10.1038/s41467-023-37610-w (PMC10067814; doi:10.1038/s41467-023-37610-w)
Supplement: Supplementary file 4 — Source Data [file 41467_2023_37610_MOESM4_ESM.zip › Source_data/FigS10_YPD_motif_reverse_significant_shuffled.csv]

Total_name	Motif	Strandness	relative_fold	relative_fold_median	Ranksum_statistic	Ranksum_P_value	Corrected_pvalue	N_with_motif	N_without_motif	Significant
SNT2_r	SNT2	Reverse	1.5390311928135836	2.2397302182883	1.749010160722941	0.0802892630756044	1.0	16	46052	No
GAL4_r	GAL4	Reverse	1.1755516136160225	1.15164053402107	1.238678260922443	0.2154646725125061	1.0	62	46006	No
IXR1_r	IXR1	Reverse	1.157116182168971	1.1976408398231202	0.7772084461436953	0.4370357999074163	1.0	27	46041	No
CUP2_r	CUP2	Reverse	1.154557234140388	0.97784078462595	-0.5672046555322717	0.5705751454120622	1.0	236	45832	No
CEP3_r	CEP3	Reverse	1.1211270141436878	1.0524254260203385	0.5046647357986035	0.6137943333289322	1.0	27	46041	No
TEA1_r	TEA1	Reverse	1.1207054654188904	1.1480446190702762	0.7594091825849476	0.4476078221986674	1.0	16	46052	No
RPN4_r	RPN4	Reverse	1.1206823225068332	1.099499186984622	2.633419430212166	0.0084529888395725	0.994071487533732	334	45734	No
RFX1_r	RFX1	Reverse	1.1193391711192282	1.145588209974167	1.7626984460918864	0.0779513629915899	1.0	93	45975	No
ORC1_r	ORC1	Reverse	1.0971567530882649	1.274142005643808	1.238707082323294	0.2154539949233209	1.0	32	46036	No
URC2_r	URC2	Reverse	1.0906510182600675	1.2482322220200923	1.0097664884117268	0.3126071791499185	1.0	38	46030	No
YLL054C_r	YLL054C	Reverse	1.0680329012812602	1.142433872277009	1.8478588861387777	0.0646227595533168	1.0	293	45775	No
YAP1_r	YAP1	Reverse	1.06439841447342	1.0517472001121446	1.721669826549225	0.0851293462112453	1.0	318	45750	No
AZF1_r	AZF1	Reverse	1.0608244876280783	1.4525796834596023	0.3910903914208114	0.6957304227135889	1.0	17	46051	No
RIM101_r	RIM101	Reverse	1.0405454651222277	1.0411521709664062	0.1560972567258046	0.8759563606739443	1.0	307	45761	No
INO4_r	INO4	Reverse	1.0395094488119871	1.0462154419696432	1.0909194072151585	0.2753083467015492	1.0	772	45296	No
UME6_r	UME6	Reverse	1.038749628473655	1.087096009529041	0.5004246435505714	0.616776104660519	1.0	234	45834	No
SPT2_r	SPT2	Reverse	1.0360251653242498	1.0280438286592553	2.044973335406565	0.0408574869906342	1.0	3032	43036	No
MSN2_r	MSN2	Reverse	1.0350235689828342	1.0718205408466834	1.3821738872832858	0.1669183158938258	1.0	613	45455	No
GAT4_r	GAT4	Reverse	1.034873208580999	0.9783237786744408	0.3396627556151629	0.734110512571205	1.0	1647	44421	No
REB1_r	REB1	Reverse	1.0346707705737763	1.0196498842220816	0.7288605279892302	0.4660869819728717	1.0	1141	44927	No
HAC1_r	HAC1	Reverse	1.03454095922362	1.0437723962200822	1.2961018528418402	0.19494039673278	1.0	428	45640	No
YDR026C_r	YDR026C	Reverse	1.034398897064163	1.035794545966845	0.6837414742715453	0.4941384291016377	1.0	108	45960	No
MATALPHA2_r	MATALPHA2	Reverse	1.033799714844511	1.0235760654041803	1.1239956309828945	0.2610148794181052	1.0	1515	44553	No
HAL9_r	HAL9	Reverse	1.0335609399267438	1.0565851047323898	1.9056427591588416	0.0566965704877753	1.0	1006	45062	No
LYS14_r	LYS14	Reverse	1.033200749996546	0.98970887820301	0.1277428168575086	0.8983525046960285	1.0	1806	44262	No
YNR063W_r	YNR063W	Reverse	1.0305061587440312	1.035455102636523	1.793225200489197	0.0729369221145197	1.0	3652	42416	No
UME1_r	UME1	Reverse	1.0300352345571249	1.052471070483035	1.243776684686453	0.2135817636668976	1.0	939	45129	No
ACA1_r	ACA1	Reverse	1.0271336083209477	1.1125934061628198	1.4303187395830474	0.1526255587590973	1.0	136	45932	No
PDR8_r	PDR8	Reverse	1.0247558816956606	1.0071045655580495	0.7054984138414422	0.4805001186937871	1.0	6509	39559	No
MET31_r	MET31	Reverse	1.024330531029358	1.0196699970183756	0.8413425218346261	0.4001560756495569	1.0	503	45565	No
YKL222C_r	YKL222C	Reverse	1.0226322496347748	1.0028261594795784	1.0424571413017365	0.2971997860409434	1.0	2894	43174	No
MET28_r	MET28	Reverse	1.022181681746824	1.04871890513034	1.2014717124960883	0.2295682729789888	1.0	799	45269	No
GLN3_r	GLN3	Reverse	1.021699056306204	1.0565958219914051	2.437083205835463	0.0148062719947567	1.0	4043	42025	No
NRG2_r	NRG2	Reverse	1.0212933049878243	1.0105763817345026	0.4942376819474189	0.6211383303862692	1.0	3016	43052	No
NRG1_r	NRG1	Reverse	1.0209494368051082	0.9768312373641532	-0.1414225227762378	0.8875361624796412	1.0	2494	43574	No
PHO2_r	PHO2	Reverse	1.019102351545898	1.0042957346404155	0.8398063776322738	0.4010169570139498	1.0	8825	37243	No
SIP4_r	SIP4	Reverse	1.0185992987984684	0.9797424543593122	0.4427190702465778	0.6579689469584351	1.0	116	45952	No
CAD1_r	CAD1	Reverse	1.0184060753171116	0.9916103503709888	0.1428298979622214	0.8864245239986509	1.0	611	45457	No
RTG1_r	RTG1	Reverse	1.0177584755613895	0.9867009513077104	0.1578526932261198	0.8745728759274837	1.0	196	45872	No
PDR3_r	PDR3	Reverse	1.0174407086545283	1.034883251440522	1.360431626466819	0.173693375965506	1.0	3129	42939	No
ROX1_r	ROX1	Reverse	1.017318427562275	1.0155221539578845	1.4249407115367578	0.154174340045181	1.0	28209	17859	No
YAP5_r	YAP5	Reverse	1.01684237106519	1.0436595050224453	0.9972929823316232	0.3186223190618317	1.0	1184	44884	No
YLR278C_r	YLR278C	Reverse	1.0166950696075587	1.02026580083461	1.7867043958835018	0.073985278234024	1.0	8978	37090	No
RLM1_r	RLM1	Reverse	1.0165907380383794	0.9808257068480866	-0.0514906959684845	0.9589345155598686	1.0	2196	43872	No
SWI6_r	SWI6	Reverse	1.014923244191583	1.0275116434231335	1.9715496287557224	0.04866104224211	1.0	6869	39199	No
ABF2_r	ABF2	Reverse	1.0147596950250302	1.025579640925049	1.9190375996922828	0.0549795755597171	1.0	7869	38199	No
USV1_r	USV1	Reverse	1.0144392696129905	1.0293489075225712	1.3743413854294986	0.1693357238443081	1.0	3753	42315	No
PPR1_r	PPR1	Reverse	1.013718000893958	1.13305667305754	0.7856328653579543	0.432082604460399	1.0	171	45897	No
YPR015C_r	YPR015C	Reverse	1.013566356207352	1.0235114128716123	0.4922934102933254	0.6225119379192641	1.0	246	45822	No
YER130C_r	YER130C	Reverse	1.0127872694038444	1.0094788849223626	0.965963348718638	0.3340625212603212	1.0	7422	38646	No
TBF1_r	TBF1	Reverse	1.0120738261735065	0.9816310470067792	-0.3251337321048173	0.745079860131967	1.0	6391	39677	No
RTG3_r	RTG3	Reverse	1.0117092539396637	1.0153860148018474	0.280408049068208	0.779164462400427	1.0	4355	41713	No
FHL1_r	FHL1	Reverse	1.011298275432808	1.0245425822334857	1.673671232211326	0.0941952305684561	1.0	13750	32318	No
SFL1_r	SFL1	Reverse	1.010660897268497	0.9886550299450848	0.1557335710898446	0.8762430341032337	1.0	3663	42405	No
RME1_r	RME1	Reverse	1.009839949914315	1.0185648300835697	1.57966652313954	0.1141832559994912	1.0	7833	38235	No
PHO4_r	PHO4	Reverse	1.008536392508114	0.9913409210681942	0.3081821244147194	0.7579437536039936	1.0	1133	44935	No
NHP10_r	NHP10	Reverse	1.0082060765630072	1.0275471450618632	1.013074493978357	0.3110245801808718	1.0	1076	44992	No
SUM1_r	SUM1	Reverse	1.007974489962711	0.9497570641156848	-0.5143452574056774	0.6070106252252596	1.0	776	45292	No
GAT3_r	GAT3	Reverse	1.0077978178063065	0.9939501759054092	-0.4268433938878925	0.6694933975906132	1.0	5367	40701	No
MSN1_r	MSN1	Reverse	1.0077204721855677	1.0084166936913008	0.6508044341627619	0.5151727374946113	1.0	3782	42286	No
ERT1_r	ERT1	Reverse	1.0073944965963777	0.9899228698333108	-0.4944830139914996	0.6209650995283824	1.0	9411	36657	No
STP2_r	STP2	Reverse	1.0071172137660616	1.0107664271151495	0.129862110129299	0.8966755221133951	1.0	1165	44903	No
STB5_r	STB5	Reverse	1.0071119892891407	1.0161032982267786	1.017490670318687	0.3089200683058517	1.0	1534	44534	No
GCR1_r	GCR1	Reverse	1.0068853274040752	1.0259699719171491	0.0673369624481791	0.94631345187318	0.993629124466839	957	45111	No
SWI4_r	SWI4	Reverse	1.006852865858178	1.0120441732836556	1.0090240919421385	0.3129630801661619	1.0	4320	41748	No
THO2_r	THO2	Reverse	1.0066741975373457	0.9992553447850846	0.5770735769104346	0.5638897530744911	1.0	1308	44760	No
YAP7_r	YAP7	Reverse	1.0066401036299226	1.0130255247589537	0.4896676412261819	0.6243691032733752	1.0	1956	44112	No
DAL82_r	DAL82	Reverse	1.0064244679003718	1.0336334112839036	1.3957647549328596	0.1627853471112791	1.0	643	45425	No
MIG3_r	MIG3	Reverse	1.0062126643187783	0.9674674865341266	-0.3396043298585061	0.7341545169878335	1.0	522	45546	No
YAP3_r	YAP3	Reverse	1.0056908753066716	0.9923694565074695	-0.0922975450864371	0.9264616387833297	1.0	25857	20211	No
INO2_r	INO2	Reverse	1.0055891533228	1.0294096471882284	1.2112424594230522	0.2258024942891201	1.0	3402	42666	No
DOT6_r	DOT6	Reverse	1.0055827960274348	1.0148665077454089	0.1225474013035124	0.9024655080455491	1.0	5389	40679	No
GIS1_r	GIS1	Reverse	1.0054646067283204	1.0082066935185514	0.769093514502908	0.4418377980049346	1.0	8557	37511	No
NHP6B_r	NHP6B	Reverse	1.005428227449038	0.9769065395123124	-0.1105077820495192	0.9120066784881942	1.0	5334	40734	No
BAS1_r	BAS1	Reverse	1.0050009999141614	1.0270248946308276	0.2424898084888382	0.8084006528995089	1.0	1709	44359	No
STB1_r	STB1	Reverse	1.0049687204654385	0.9791322530449263	-0.3381417224290703	0.735256390427374	1.0	4968	41100	No
YOX1_r	YOX1	Reverse	1.004890306418171	0.9944644133450424	-0.0710234013562063	0.9433791309293704	0.9940984390438524	10156	35912	No
PHD1_r	PHD1	Reverse	1.0046522209115687	1.0133604443651183	1.024528311509542	0.30558580552199	1.0	10755	35313	No
RDR1_r	RDR1	Reverse	1.004380330977397	1.0460062769081877	0.807615406259957	0.4193120150310754	1.0	1224	44844	No
MIG2_r	MIG2	Reverse	1.004372489405221	0.9842159970067816	-0.2282128778930564	0.8194807504671411	1.0	3410	42658	No
STB2_r	STB2	Reverse	1.0043404967177731	1.018804521008981	1.319376813670434	0.1870431693396301	1.0	4570	41498	No
NDT80_r	NDT80	Reverse	1.004288937243005	1.0169287719664435	0.4861481453626041	0.6268621335689148	1.0	4670	41398	No
RPH1_r	RPH1	Reverse	1.003981714982252	1.0063503151167186	0.9619618912297848	0.3360687471711259	1.0	15003	31065	No
SMP1_r	SMP1	Reverse	1.0039790781538542	0.9937745003124442	-0.2276898187511468	0.8198873880250823	1.0	8823	37245	No
GCN4_r	GCN4	Reverse	1.003845659414196	1.018609181307118	0.0116574394479018	0.9906989197096062	1.0	3745	42323	No
YER184C_r	YER184C	Reverse	1.0038175333324182	1.008403381568597	0.3451252334196362	0.7300002240606883	1.0	19214	26854	No
CHA4_r	CHA4	Reverse	1.0025316597784062	1.031161209778115	0.8912657908288699	0.3727865964898713	1.0	681	45387	No
YHP1_r	YHP1	Reverse	1.0025235640147587	1.0135231681278984	0.0184796131859395	0.9852562411101408	1.0	1567	44501	No
RAP1_r	RAP1	Reverse	1.0024994327422818	1.012917294965136	0.3255459111130477	0.7447679411807735	1.0	2668	43400	No
ECM23_r	ECM23	Reverse	1.002320353762719	1.0021487762993868	-0.61866561544151	0.5361366661718736	1.0	24566	21502	No
TYE7_r	TYE7	Reverse	1.001211211238423	1.0078001628441635	0.8405249964902721	0.4006140923970891	1.0	2695	43373	No
HAP2_r	HAP2	Reverse	1.0007130777229891	1.0163823472822566	0.6937177433301237	0.4878592364779708	1.0	10389	35679	No
CST6_r	CST6	Reverse	1.0006150755684524	1.0130239486732593	1.335382442083472	0.1817512083314452	1.0	15117	30951	No
NHP6A_r	NHP6A	Reverse	1.0003236652101517	0.9783290403382514	-0.8048403277628298	0.4209118266470977	1.0	8755	37313	No
MATA2_r	MATA2	Reverse	1.000098261303797	0.9899390660587316	0.348348639454738	0.727578369509092	1.0	15966	30102	No
GAT1_r	GAT1	Reverse	1.0000161759529451	0.99390702809764	-1.1095735564813631	0.2671828314519932	1.0	2510	43558	No
SWI5_r	SWI5	Reverse	0.999799433610122	0.9883853452134258	0.2793405860662996	0.7799834622274495	1.0	6550	39518	No
RSC30_r	RSC30	Reverse	0.9997497014172236	1.017902843310591	0.4296778497435189	0.6674299982778913	1.0	2828	43240	No
REI1_r	REI1	Reverse	0.9996053106245164	0.9924982052043	0.4410003499978366	0.6592127436118217	1.0	3617	42451	No
FZF1_r	FZF1	Reverse	0.9993059033589587	1.017599818513876	-0.3964058236913126	0.6918056705535303	1.0	1931	44137	No
SPT23_r	SPT23	Reverse	0.9992073504410064	0.989556504464918	-0.972013058291622	0.3310440522536916	1.0	14875	31193	No
FKH2_r	FKH2	Reverse	0.9991800131052312	1.007380550496336	0.1168906047962553	0.9069467434000166	1.0	1924	44144	No
ECM22_r	ECM22	Reverse	0.9986113640882492	0.9747063228613504	-0.5533897724159428	0.5799965407756128	1.0	927	45141	No
CAT8_r	CAT8	Reverse	0.998296000320134	0.992982090320704	-0.0344795525518113	0.9724947473521393	1.0	7757	38311	No
HAP5_r	HAP5	Reverse	0.9982652990380366	0.982005407926121	0.4976388865581441	0.6187385899999127	1.0	618	45450	No
DAL80_r	DAL80	Reverse	0.998185919903724	1.0021361257904786	-0.0129269981252634	0.9896860350355642	1.0	7498	38570	No
THI2_r	THI2	Reverse	0.9974795818775086	1.0018059463989788	-0.0889837048892207	0.929094860356745	0.9950961345897378	335	45733	No
JHD1_r	JHD1	Reverse	0.9974542300978212	0.995534627182197	0.7612120341309456	0.4465304315160107	1.0	5162	40906	No
SKN7_r	SKN7	Reverse	0.9969959551627764	0.9874382075304752	-0.4443392846560633	0.6567973028469618	1.0	4818	41250	No
SPT15_r	SPT15	Reverse	0.9969370171704316	0.9984716369568356	0.2041965023673475	0.8381999444833494	1.0	3082	42986	No
HMS1_r	HMS1	Reverse	0.9966371810522194	1.0066683397773868	-0.1777261569299422	0.8589380420100382	1.0	2572	43496	No
SOK2_r	SOK2	Reverse	0.9964973749371784	0.9994111983809107	0.1550524639582868	0.8767799571286603	1.0	9867	36201	No
YAP6_r	YAP6	Reverse	0.9963864185316904	0.9938908191264304	-0.2138192127107137	0.8306880418455883	1.0	9626	36442	No
ARR1_r	ARR1	Reverse	0.9958952404273425	0.9865111006422664	-0.6829152779974073	0.4946603792920661	1.0	9634	36434	No
ADR1_r	ADR1	Reverse	0.995801657378498	0.945634744623331	-0.2865775771792604	0.7744357854205327	1.0	387	45681	No
SRD1_r	SRD1	Reverse	0.995534605526115	1.007179427415737	-0.4129383687632534	0.6796517689493843	1.0	1455	44613	No
SKO1_r	SKO1	Reverse	0.9952476540734054	0.9900704824518228	-0.3736123718968701	0.7086927280311653	1.0	3438	42630	No
FKH1_r	FKH1	Reverse	0.9949980767817544	1.0120649030047024	0.4340151923893773	0.6642774088119837	1.0	6414	39654	No
ACE2_r	ACE2	Reverse	0.9947235645824584	1.0018762349569588	-0.5060407922460176	0.6128280134461087	1.0	17038	29030	No
PDR1_r	PDR1	Reverse	0.9947060545788096	1.012053467427682	-0.4258508863896474	0.6702165046148971	1.0	714	45354	No
HMRA2_r	HMRA2	Reverse	0.9946819552111248	0.9876981004658087	-0.6706443275325816	0.5024471366369192	1.0	6191	39877	No
TOS8_r	TOS8	Reverse	0.9942630950608544	1.0113322101585651	0.2479496086017874	0.8041733959517814	1.0	13884	32184	No
YGR067C_r	YGR067C	Reverse	0.9941388649934888	0.9948508144660771	-0.2384887436846581	0.8115020447653117	1.0	11831	34237	No
GSM1_r	GSM1	Reverse	0.9939788431467782	0.992424727724956	-0.6135306185885198	0.5395255436912822	1.0	24293	21775	No
STP1_r	STP1	Reverse	0.9935802162517166	1.027797858416667	0.7748096089114923	0.4384521705013962	1.0	978	45090	No
YPR022C_r	YPR022C	Reverse	0.9934869106158628	1.0035123199087026	-0.3078947648001147	0.7581624095007703	1.0	22393	23675	No
GTS1_r	GTS1	Reverse	0.9933197675560218	1.0020466707052915	-0.9835444286523356	0.3253395601820038	1.0	9912	36156	No
MSN4_r	MSN4	Reverse	0.9931432157305742	1.0204933119111188	0.0909859461577708	0.9275037580755569	1.0	910	45158	No
HAP4_r	HAP4	Reverse	0.9931099819111544	1.0037264015226095	0.3323680270813409	0.7396113782583644	1.0	4458	41610	No
DIG1_r	DIG1	Reverse	0.9924025587756872	1.0020164243051082	-0.0934295164103924	0.9255623423624636	1.0	1879	44189	No
RSC3_r	RSC3	Reverse	0.9922936211335522	1.0077933807230512	0.3378999357045071	0.7354385960126282	1.0	9487	36581	No
YPR196W_r	YPR196W	Reverse	0.9919674928913784	0.9885888567374524	-0.7321368053757212	0.4640850711768359	1.0	15353	30715	No
AFT1_r	AFT1	Reverse	0.9909963109797448	1.0106769187449762	-0.2163705039170948	0.8286989561650975	1.0	3787	42281	No
MOT2_r	MOT2	Reverse	0.990950061999186	0.9691432854417134	-0.4043621915934111	0.6859463985888374	1.0	1962	44106	No
WAR1_r	WAR1	Reverse	0.990848145751094	1.0039687416485723	-0.1589003379689247	0.8737473944179786	1.0	150	45918	No
HAP1_r	HAP1	Reverse	0.9907166258795096	0.9868384883268784	0.0336527398413276	0.9731540657484624	1.0	1386	44682	No
MOT3_r	MOT3	Reverse	0.9902933923423188	0.9892579227892316	-0.1353580699831847	0.8923287742702867	1.0	6176	39892	No
ARG81_r	ARG81	Reverse	0.9901303331076636	0.9929184857587434	-1.3614031163635485	0.1733863318290976	1.0	12476	33592	No
CRZ1_r	CRZ1	Reverse	0.9900565633651184	0.9917369585094852	-0.4646987411722117	0.6421472099673052	1.0	5728	40340	No
YML081W_r	YML081W	Reverse	0.9896375695982348	1.0095208222964442	0.037730103698172	0.9699028737988976	1.0	31331	14737	No
OPI1_r	OPI1	Reverse	0.9896216135298982	0.9938256094366016	-0.4766378305792332	0.6336200398741755	1.0	3951	42117	No
MGA1_r	MGA1	Reverse	0.9889069382562422	0.995315935579001	-0.467626988017658	0.640051361731536	1.0	10907	35161	No
HCM1_r	HCM1	Reverse	0.9885855887417876	0.990553757039869	-1.0841301245038029	0.2783071078027297	1.0	25904	20164	No
RSF2_r	RSF2	Reverse	0.9885062618248814	0.9762987201717566	-1.297777409116952	0.1943638346531294	1.0	6303	39765	No
RDS2_r	RDS2	Reverse	0.9878247558687656	0.9830604282219382	-1.588548284110615	0.1121624118491018	1.0	28845	17223	No
AFT2_r	AFT2	Reverse	0.9874261007019078	1.0066179913647089	-0.0344297817374968	0.9725344351522908	1.0	1847	44221	No
MBP1_r	MBP1	Reverse	0.9869838164600734	1.000316487282526	-0.1867518802852636	0.8518551770091264	1.0	4262	41806	No
PUT3_r	PUT3	Reverse	0.9869749688491498	0.9316443539715692	-0.1337406167741207	0.893607686116795	1.0	165	45903	No
MATA1_r	MATA1	Reverse	0.9866382001150296	0.9954815833312664	-0.0725467446978419	0.9421668065530991	0.9946033792696988	1471	44597	No
TOD6_r	TOD6	Reverse	0.9859831527219842	0.9854191040519256	-1.3468800633056637	0.1780188634467985	1.0	3972	42096	No
UPC2_r	UPC2	Reverse	0.9859604232499865	1.0853645403930916	0.1225191670854401	0.9024878672058428	1.0	192	45876	No
MAC1_r	MAC1	Reverse	0.9858867528045688	1.0126139172409516	-0.0413549993969644	0.9670128873615004	1.0	3066	43002	No
STP3_r	STP3	Reverse	0.9857388247939052	0.9993683854037172	0.0695053512816683	0.9445873732502232	0.9935910115762634	2089	43979	No
XBP1_r	XBP1	Reverse	0.9856834129483576	0.9930871461999284	-0.2864081475934991	0.7745655350911476	1.0	2581	43487	No
TEC1_r	TEC1	Reverse	0.985389653790786	1.0056555029853187	0.1358547955858464	0.8919360719574017	1.0	8357	37711	No
ARG80_r	ARG80	Reverse	0.9843884342144829	0.9956572272173592	-0.1360280050354204	0.8917991419134463	1.0	1690	44378	No
CBF1_r	CBF1	Reverse	0.9836258637875908	1.004180579564971	0.4445774832523257	0.6566251226161554	1.0	931	45137	No
GZF3_r	GZF3	Reverse	0.9834059857491564	0.980640658702448	-2.049909627141727	0.0403732505767254	1.0	23577	22491	No
STP4_r	STP4	Reverse	0.9824267827834045	0.9758262903410424	-1.437599911218804	0.1505476061314263	1.0	5875	40193	No
YRR1_r	YRR1	Reverse	0.9819955346461404	0.9420944932949606	-0.1325219950621004	0.8945714269074653	1.0	57	46011	No
HAP3_r	HAP3	Reverse	0.9808787632705632	1.070965785882342	0.400640715122987	0.6886846647822885	1.0	263	45805	No
EDS1_r	EDS1	Reverse	0.980548861871794	0.9826257102607596	-1.7418122941883376	0.0815412947308263	1.0	3714	42354	No
CIN5_r	CIN5	Reverse	0.9801708139410192	0.9770631441655598	-1.923292007357963	0.0544433877999104	1.0	6511	39557	No
GCR2_r	GCR2	Reverse	0.9785535999546604	0.9762235689801368	-1.738365913798035	0.0821463588309779	1.0	5391	40677	No
YPR013C_r	YPR013C	Reverse	0.9784462289477062	0.962254892374394	-1.1697901640394008	0.2420854228821175	1.0	1800	44268	No
TBS1_r	TBS1	Reverse	0.978445318756282	1.0356719835374455	0.4238830014978145	0.6716511416243014	1.0	449	45619	No
MCM1_r	MCM1	Reverse	0.9776830891094118	0.925964065330836	-0.4359446464969518	0.6628768912246705	1.0	338	45730	No
STE12_r	STE12	Reverse	0.9773313324267529	0.968792510592532	-1.0194257766539876	0.3080008739058418	1.0	2194	43874	No
ASH1_r	ASH1	Reverse	0.9742542804387486	0.9493695252938478	-1.3534837704961675	0.1759011314032602	1.0	1146	44922	No
ABF1_r	ABF1	Reverse	0.9724842263800074	0.9785313864393816	-0.1079897342319499	0.9140038354826217	1.0	951	45117	No
OAF1_r	OAF1	Reverse	0.9723831210045344	0.9667313848962664	-2.7609838674610225	0.0057627522913982	0.8471245868355363	5103	40965	No
STB4_r	STB4	Reverse	0.9702444672214882	0.9493489429896688	-0.8210413949734648	0.411622689825555	1.0	269	45799	No
CUP9_r	CUP9	Reverse	0.9702121057010336	0.9541333937505372	-0.8708900363005417	0.3838141976136572	1.0	581	45487	No
SUT1_r	SUT1	Reverse	0.9688532178788936	0.9869464681547137	-0.1088416841584208	0.9133280610182272	1.0	1006	45062	No
UGA3_r	UGA3	Reverse	0.9679776110708572	0.9685316661654608	-1.9041730764773392	0.056887646933964	1.0	2247	43821	No
STB3_r	STB3	Reverse	0.9658150664490776	0.8949659080348173	-1.1743610702950322	0.2402504314044202	1.0	134	45934	No
SUT2_r	SUT2	Reverse	0.9654343151716044	1.0111456696303478	-0.7686212499944763	0.4421181867552644	1.0	522	45546	No
PIP2_r	PIP2	Reverse	0.9613158791122428	1.082769592480032	0.6348520605052647	0.5255249056842144	1.0	154	45914	No
SFP1_r	SFP1	Reverse	0.958401497537992	0.961860888969616	-2.4322074167090757	0.0150071106498757	0.9804645624585464	4356	41712	No
RDS1_r	RDS1	Reverse	0.9546518419551892	1.0617179915988983	0.0909359148024159	0.9275435125189286	0.9970668836583731	214	45854	No
NDD1_r	NDD1	Reverse	0.9459025720191934	0.9483767872572968	-1.820334226247574	0.0687081222087641	1.0	1285	44783	No
LEU3_r	LEU3	Reverse	0.9394296797153696	0.9117962776897616	-1.8729742749248632	0.0610719374315398	1.0	505	45563	No
RGM1_r	RGM1	Reverse	0.939178844607337	1.0362371204055747	-0.1734702650897238	0.8622817985525955	1.0	250	45818	No
RGT1_r	RGT1	Reverse	0.938162029980726	0.9400512755753272	-1.1011510872291466	0.2708309056717777	1.0	153	45915	No
MET32_r	MET32	Reverse	0.9376289215507476	0.98408108137724	-0.5122290827786411	0.6084906912350321	1.0	345	45723	No
DAL81_r	DAL81	Reverse	0.9231280166921828	0.9231354312666404	-1.4880812526588547	0.1367294668909263	1.0	257	45811	No
MIG1_r	MIG1	Reverse	0.9196039570444005	0.9318500574618752	-1.4979926815845366	0.1341351518869747	1.0	361	45707	No
ASG1_r	ASG1	Reverse	0.9155062205329764	0.896729157102978	-2.521393057251623	0.0116891200629742	1.0	517	45551	No
HSF1_r	HSF1	Reverse	0.912801345033294	0.930760352601934	-1.8997897640367516	0.0574607147508925	1.0	455	45613	No
MET4_r	MET4	Reverse	0.9090024956499292	0.91033779503686	-0.6001209440249108	0.548425635375464	1.0	88	45980	No
IME1_r	IME1	Reverse	0.9017431550037034	0.9448156430752628	-1.1230092728883243	0.2614335562114446	1.0	244	45824	No
ARO80_r	ARO80	Reverse	0.8830971468684776	0.8629292965251496	-1.7072031763285314	0.0877842948646239	1.0	105	45963	No
GAL80_r	GAL80	Reverse	0.8016134280177719	1.1282946101883338	-0.1550567652925476	0.8767765661690631	1.0	3	46065	No
YRM1_r	YRM1	Reverse	0.7486188665117585	0.9462169209116116	-1.067585906815171	0.2857073436030947	1.0	27	46041	No
ZAP1_r	ZAP1	Reverse	0.5875455844008449	0.6168027099329423	-1.9405144643508416	0.0523171980477759	1.0	11	46057	No
