# Supplementary material for: Chance promoter activities illuminate the origins of eukaryotic intergenic transcriptions
Source: Nat Commun. 2023 Apr 1;14:1826. doi: 10.1038/s41467-023-37610-w (PMC10067814; doi:10.1038/s41467-023-37610-w)
Supplement: Supplementary file 4 — Source Data [file 41467_2023_37610_MOESM4_ESM.zip › Source_data/FigS14_YPD_genic_SL_shared_example.csv]

Gene ID	mean_count	std_count	Normalized_count_perM
YMR100W	39.795698924731184	8.599240537478407	2.5770198701761173
YHR026W	276.0625	37.57825168897563	17.87676977997189
YIL077C	17.375	4.159710505475315	1.1251396873063586
YPL188W	27.870967741935484	6.644321798564305	1.8048191038898935
YML099W-A	1.0	0.0	0.06475624099604942
YCR087C-A	65.3913043478261	15.432371909943019	4.23449506339384
YJL175W	0.2	0.408248290463863	0.012951248199209885
YOL051W	27.061728395061728	8.851915859597845	1.7524158057202508
YNL077W	15.632911392405063	4.6442056956308555	1.0123285775964688
YFL001W	27.87878787878788	7.063481711788733	1.805325506556529
YLR146W-A	36.22222222222222	5.166666666666666	2.345614951634679
YNL273W	17.2	5.004128730141348	1.11380734513205
YCR054C	21.523809523809526	3.8729092781182866	1.3938009966768732
tV(UAC)B	20.333333333333332	1.1547005383792517	1.316710233586338
YNL171C	0.2222222222222222	0.42779263194649864	0.01439027577689987
YLL037W	1.7894736842105263	1.3572417850765923	0.11587958915082527
YPR174C	25.636363636363637	5.128463353055802	1.6601145418987213
YER055C	355.34090909090907	46.770564775154185	23.01054154484619
YNL087W	88.5	11.81282595922149	5.730927328150373
YLR347C	98.04651162790698	14.676118177755376	6.3491235357987055
YER093C	17.64485981308411	5.046734334700422	1.1426147943975822
YLR343W	2.8674698795180724	1.6061701481516208	0.18568657056698507
YDR511W	29.8	6.794734803701435	1.9297359816822726
YLR297W	12.052631578947368	4.983012076718773	0.7804831151629114
YJL203W	16.261904761904763	4.066877053258217	1.0530598238167086
YNL092W	3.033333333333333	1.9042029042528457	0.19642726435468322
YGL257C	37.6144578313253	7.376348699003978	2.43577089626104
YHR001W	48.323076923076925	9.110618276748038	3.1292208149014034
YMR104C	8.306930693069306	3.568592367467671	0.5379256058978757
YGL131C	18.19047619047619	4.358559171293837	1.1779468600233751
YFL058W	0.0	0.0	0.0
YFL015C	0.0	0.0	0.0
YOR135C	0.0	0.0	0.0
YFL021W	16.039473684210527	6.298022524514995	1.0386560233445294
YBR160W	50.20454545454545	9.914939504100811	3.2510576445516626
YBR108W	10.654929577464788	4.729634617179933	0.6899731875142449
YNR052C	46.707692307692305	12.489649560890259	3.0246145794462467
YIL114C	41.666666666666664	8.87492127527205	2.6981767081687256
YGR208W	81.02173913043478	12.481967669731109	5.246663265049482
tI(AAU)E2	8.0	1.7320508075688772	0.5180499279683953
YJL115W	13.785714285714286	6.996639312732498	0.8927110365883956
YDR031W	15.5	3.869184440588755	1.003721735438766
YIL085C	54.66233766233766	8.017432305870802	3.539727511069766
YMR041C	13.52	3.7210926637541424	0.8755043782665881
YEL014C	0.13333333333333333	0.35186577527449836	0.008634165466139923
YPR011C	20.142857142857142	3.763863263545405	1.3043757114918526
YBR012C	25.857142857142858	7.571563341118624	1.6744113743264206
YML060W	21.875	4.6867802477723535	1.416542771788581
YFL023W	19.789915966386555	5.6925076383978155	1.281520567610894
YIL049W	21.763157894736842	6.069125278824876	1.4093002974666544
YFL060C	1.7272727272727273	3.8509148853935287	0.11185168899317625
YDR012W	199.3148148148148	233.70557384897407	12.90687818223111
tY(GUA)J1	19.25	10.781929326423912	1.2465576391739512
YKL089W	13.865853658536585	3.1963026291073096	0.8979005611281486
YHR139C	0.5510204081632653	0.8180572639337849	0.03568201034476192
YAR042W	31.292134831460675	6.935868040356822	2.0263610244269397
YNR016C	267.0149253731343	58.49952467622889	17.290882857004835
YBL008W	18.484126984126984	5.337766015080281	1.196962581585707
YER137C	9.954545454545455	2.6988052511342464	0.6446189444606737
YGR267C	107.19444444444444	9.447053794534327	6.941509277882075
YDR124W	5.25	2.4100851931618257	0.33997026522925944
YER153C	17.263157894736842	6.619725684388864	1.117897212984432
YJL022W	0.7333333333333333	0.9611501047232549	0.04748791006376957
YDL118W	0.0	0.0	0.0
tF(GAA)H2	0.75	0.5	0.04856718074703706
YMR323W	0.06153846153846154	0.2421855614066333	0.003984999445910734
YGL129C	32.08955223880597	6.951632342170765	2.0779987782314366
YPR154W	46.1875	12.030706680233145	2.9909288810050323
tT(AGU)D	19.333333333333332	3.214550253664319	1.2519539925902885
YAL068C	0.0	0.0	0.0
YOL066C	21.556818181818183	5.460112319474281	1.395938513289838
YBL055C	34.03225806451613	5.272781149172139	2.2038011048655526
YML007W	62.75257731958763	12.264473531161595	4.063621020030442
YHR079C-A	0.1111111111111111	0.32338083338177726	0.007195137888449935
YDR501W	8.73076923076923	3.8161416460788065	0.5653717963885853
HRA1	0.14285714285714285	0.35634832254989923	0.009250891570864202
YIL059C	11.444444444444445	4.925590107641594	0.7410992025103433
YFR032C-B	604.0	810.7355713589151	39.11276956161385
YDL098C	20.448275862068964	3.9423180898022765	1.324153479677838
YJR006W	25.068493150684933	6.766602559473189	1.6233413838735675
YBL104C	20.587096774193547	5.631298317202453	1.3331430001186688
LSR1	9352.551724137931	1751.730714829673	605.6360933762934
YER038C	12.115942028985508	4.638509623359826	0.7845828619231495
YCR107W	10.333333333333334	5.716576360289335	0.669147823625844
YGR268C	20.96551724137931	7.961885807757077	1.3576480870895877
YDL048C	2.3835616438356166	1.6040758587830546	0.15435049223715888
YDR121W	34.275862068965516	7.333370652241215	2.21957598448528
YNL056W	52.172413793103445	6.850802692892695	3.3784894009318194
YKL067W	138.08695652173913	13.01716713867521	8.941992234932735
YDL220C	9.41304347826087	3.5054249112361284	0.6095533119845521
YKL058W	79.94444444444444	17.223350163358845	5.176901710739728
YGR125W	33.483870967741936	6.401455636724892	2.1682896178677193
YJL002C	189.42253521126761	21.981590980916593	12.266291340223502
YNL146C-A	10.666666666666666	2.9580398915498076	0.6907332372911937
YBL051C	49.69	9.877732328808866	3.217737615093695
YOR332W	416.8285714285714	49.39962235762161	26.99225142546757
YER185W	2.8222222222222224	1.5708840720042863	0.18275650236662835
YMR006C	63.54716981132076	10.087363217196623	4.115075842918763
YIL075C	163.01418439716312	20.592989727991984	10.556185810597134
YCR082W	115.0	13.38739041868214	7.446967714545683
YMR263W	31.1	5.932668179170139	2.0139190949771373
YBR111C	104.73529411764706	16.228125274068887	6.78226394667447
YGL150C	41.36322869955157	9.795103224887406	2.6785272060428693
YCR012W	6093.0	567.3185706952818	394.5597763889291
YDR246W	17.333333333333332	5.982613698599189	1.1224415105981898
YPR081C	12.369565217391305	3.9909716553668617	0.8010065462337417
YNL022C	36.16438356164384	7.401226810149896	2.3418695373913763
YDR178W	23.074074074074073	7.306087693076054	1.4941903015014364
YGR017W	61.29545454545455	9.74459789630524	3.9692632265078474
YLR257W	151.83333333333334	23.211638068950922	9.832155924566838
YMR147W	17.333333333333332	3.1885210782848312	1.1224415105981898
YIL162W	39.24050632911393	9.507372564156588	2.541067684655104
YNL137C	44.47945205479452	9.913668438968905	2.8803221166324993
YBL012C	0.0	0.0	0.0
YNL290W	47.3921568627451	10.981945968493106	3.068937931126499
YPR010C	164.36111111111111	22.79830531016546	10.643407721489567
YLR090W	33.405797101449274	8.354848610906599	2.1632338477665782
YGL233W	35.80882352941177	7.214712032837875	2.3188448062555933
YGL125W	19.77777777777778	7.829328006202966	1.2807345441440885
YBR133C	42.766129032258064	9.014089126471033	2.769373758081049
YPL080C	0.1875	0.4031128874149275	0.012141795186759265
YMR306W	2.153558052434457	1.6368685947348596	0.13945632424242851
YMR193W	32.23684210526316	4.588082155572995	2.087536716320014
YAL037W	7.225	2.325857988918366	0.467863841196457
YOR041C	1.1428571428571428	0.9636241116594314	0.07400713256691362
YGR169C	13.75	4.0279742143149875	0.8903983136956795
YKL216W	469.6170212765957	45.740075279633	30.410633005634097
YDR379C-A	12.333333333333334	2.8709622502610936	0.7986603056179428
YDR429C	265.3414634146341	40.180598400283664	17.182515751122477
YLR061W	1781.5405405405406	489.4910392208192	115.3658685874754
YLR371W	30.216748768472907	7.092899480503775	1.956723065368311
YLR011W	14.0	4.027681991198191	0.9065873739446918
YPR104C	26.428571428571427	5.4444782365477895	1.7114149406098773
YEL028W	8.347826086956522	2.4235341521342884	0.5405738378800647
YFL053W	0.10227272727272728	0.30474306974563625	0.006622797374595963
YPL142C	0.0	0.0	0.0
tG(GCC)G2	8.333333333333334	1.1547005383792517	0.5396353416337452
YBR175W	30.361702127659573	5.130579812622647	1.9661097000289893
YLR180W	371.3157894736842	62.528609993099714	24.045014748796245
YLR058C	340.4	48.639281554572	22.04302443505522
YDR209C	0.0	0.0	0.0
YDR320C	21.67	6.141521214510523	1.4032677423843911
YPL203W	25.87719298245614	4.355088056509291	1.6757097450732086
YAL012W	284.1694915254237	49.67312203984435	18.40174807694516
YDL195W	81.44502617801047	22.36175927252748	5.274073743112799
YOR220W	38.56410256410256	7.959750299557711	2.4972663194373927
YHR019C	335.93975903614455	34.35941643133954	21.754195996299345
YLL018C-A	20.642857142857142	4.845412467274791	1.3367538319898773
YDR357C	40.72222222222222	6.9180544320049275	2.6370180361169013
YOR259C	122.8	22.902783673606137	7.952066394314869
YPR064W	0.09523809523809523	0.30079260375911915	0.006167261047242801
YIR034C	34.42857142857143	6.940938220199299	2.229464868578273
YAL062W	4.897058823529412	2.486619151068031	0.31711512134830083
YDL029W	132.828125	22.45528515403904	8.601450073553377
YLL019W-A	0.0	0.0	0.0
YBR252W	120.0	24.2329960021062	7.770748919525929
YHL022C	1.3389830508474576	1.2262948046793782	0.08670750913030345
YKL004W	96.56666666666666	17.88794373519344	6.2532943388518385
YBR141C	17.06	3.798012369540636	1.104741471392603
YLR440C	29.528301886792452	6.3713757909811894	1.912141833185233
YNL282W	26.551724137931036	5.039743523069912	1.7193898471364846
YHR070W	29.85333333333333	8.263716416298967	1.9331896478687287
YLR364C-A	0.6666666666666666	1.0327955589886444	0.04317082733069961
YDR091C	147.14285714285714	14.938817020375275	9.528418317990129
YOL027C	60.83720930232558	10.503624545411515	3.939588987108495
tS(AGA)H	13.75	2.217355782608345	0.8903983136956795
YDR422C	32.90983606557377	7.629871805905806	2.1311172754027736
YMR161W	56.484848484848484	9.280763748613353	3.657746461110185
YNL235C	0.14285714285714285	0.35856858280031806	0.009250891570864202
YMR212C	59.29059829059829	9.444994869624782	3.8394362717059383
YLR394W	12.708333333333334	3.0967384023185374	0.8229438959914613
YLR157W-D	0.0	0.0	0.0
YDR081C	25.094202898550726	6.071216861347467	1.6250062505023126
YOR348C	0.6702127659574468	1.0614283121204	0.04340045939096929
YHR061C	26.46808510638298	6.619638318734666	1.7139736978528823
YDL053C	64.70370370370371	13.800264252806663	4.189968630374013
YER043C	684.4776119402985	99.72862544728422	44.32419719520636
YPL004C	150.09803921568627	33.02196535759844	9.719784800485456
YNL320W	32.904761904761905	6.838947015688263	2.1307886918223877
YOR279C	15.282608695652174	3.3377506962241696	0.9896442917439726
YHR201C	48.42372881355932	10.259063931605855	3.1357386529781897
YCR092C	17.875	4.9691931734137675	1.1575178078043833
YFL054C	4.721649484536083	2.5238127078276715	0.30575627191949106
YJL037W	1.0303030303030303	1.6860613957691548	0.06671855132926303
YHR180W	2.4166666666666665	1.3805061033726997	0.15649424907378606
YFR004W	90.41304347826087	16.184459057251352	5.854808832664555
YJR128W	0.7222222222222222	0.7519039015221181	0.04676839627492458
YGL127C	34.421052631578945	8.2752360790338	2.2289779795482274
tM(CAU)J3	21.333333333333332	3.5118845842842465	1.3814664745823875
YPL082C	47.59285714285714	11.199332051620656	3.081934526833409
YMR194C-B	15.642857142857142	3.272428946331946	1.0129726270096302
YNL017C	0.1875	0.40311288741492746	0.012141795186759265
YDL042C	24.297619047619047	7.364486194797825	1.5734224746778198
YDR201W	23.875	4.173545047183456	1.54605525378068
YLR395C	86.81818181818181	11.400159488517538	5.622019104657017
YCR020C	7.90625	3.2164835036157515	0.5119790303750157
YDR020C	23.147058823529413	5.763691751169169	1.4989165195262029
YJL058C	10.555555555555555	3.004163777159959	0.6835380994027439
YLR293C	933.6969696969697	129.3047477977136	60.46270598697802
YHL020C	40.13333333333333	9.033772166045734	2.5988838053081165
YMR282C	17.885057471264368	4.806549038494182	1.1581690918373895
tH(GUG)H	6.666666666666667	4.618802153517007	0.4317082733069961
YDL068W	0.6875	0.7041543391425871	0.04451991568478397
YMR274C	16.0	4.568321925761287	1.0360998559367907
YDL133C-A	2646.3333333333335	660.8398696608228	171.36659908921212
YGR006W	16.783783783783782	4.269628757834775	1.0868547475282888
YJL084C	14.980891719745223	3.877071551457789	0.9701062345395428
YDR313C	27.3953488372093	6.27974648746618	1.7740198114731678
YHR039C-A	476.32	73.14866141404542	30.844692711238256
YOR383C	87.16666666666667	27.326989732059616	5.644585673488974
YKL138C	59.63157894736842	11.996344472453034	3.8615168972907363
YLL030C	0.0	0.0	0.0
YER039C	4.45945945945946	2.008241278590058	0.28877783146886904
YLR247C	27.605150214592275	6.826568854591319	1.7876057600282826
YOR164C	101.32608695652173	11.68104703797488	6.561496506143181
YIL029C	7.142857142857143	2.4553149347021512	0.4625445785432102
YKL196C	172.73333333333332	17.543902238302817	11.185561361384268
YPR185W	12.954545454545455	2.9127570206279967	0.8388876674488219
YBR065C	24.796296296296298	5.638076848719028	1.6057149387724106
YER154W	45.083333333333336	13.716613292864558	2.9194271982385613
YPL271W	139.88888888888889	13.887444369325523	9.058678601558467
YJR051W	39.413333333333334	8.313280377241622	2.552259311790961
YML035C	59.289256198347104	10.501141220941124	3.8393493628566815
YLL047W	0.631578947368421	0.7608859102526822	0.04089867852382068
YGL161C	45.02173913043478	10.36337381880112	2.915438589191703
YDR496C	92.27551020408163	14.22628655406784	5.975415176808927
YMR091C	49.16923076923077	9.942913982406688	3.1840145572826763
YIL177C	0.0	0.0	0.0
YHR086W-A	0.25	0.46291004988627577	0.016189060249012354
YPR073C	90.41666666666667	9.454314251759062	5.855043456726135
YDR050C	4090.2432432432433	504.2674778222259	264.8687771919222
YGL173C	172.97816593886463	23.80300095610222	11.201415800591745
YEL057C	2.0	1.2366938848016846	0.12951248199209883
snR45	2132.25	342.71802236991107	138.07649486382638
YBR263W	193.05479452054794	28.348961577571696	12.501502799415402
YML057W	28.288888888888888	6.913989148282761	1.8318821063993536
YDR322C-A	54.642857142857146	8.915044698599216	3.5384660258555574
YOR046C	133.36111111111111	15.67478063782133	8.635964250612034
YOL099C	3.3333333333333335	11.29704334796486	0.21585413665349806
YGR255C	30.416666666666668	6.131769039135099	1.9696689969631698
YHL016C	5.172727272727273	2.653919002480377	0.3349663738795647
YOR333C	1.2	0.4103913408340617	0.0777074891952593
YNL015W	76.27272727272727	8.125157341133884	4.939135108698677
YLR046C	18.125	5.589309851438245	1.1737068680533957
YOR158W	38.361702127659576	7.0415707607683995	2.484159627997385
YLR319C	21.161016949152543	4.897182757154893	1.3703079132808085
YGL027C	62.44	9.836075797632622	4.043379687793326
tI(AAU)L1	2.0	1.7320508075688772	0.12951248199209883
YIL072W	0.9	0.9720822085732868	0.058280616896444475
YOR215C	38.888888888888886	6.097498436202109	2.518298260957477
YEL063C	68.2840909090909	9.42111697948103	4.4218210471052375
YLR052W	40.86486486486486	6.65065645115061	2.646255037460181
YBR230C	40.0	10.440306508910554	2.5902496398419768
YDR421W	14.02112676056338	4.124770889591228	0.9079554635431999
YGR157W	174.05384615384617	19.563179914018104	11.271072807827771
YJR095W	1.4583333333333333	1.1290804643759722	0.09443618478590539
YNL261W	32.361111111111114	6.43779674400007	2.095583910011044
YOL059W	144.87878787878788	31.40676808563851	9.38180570309431
YPR155C	19.065217391304348	4.580907218142785	1.2345918120333768
tQ(UUG)B	363.0	86.69486720677297	23.506515481565938
YIL113W	5.387096774193548	1.9092305492848634	0.3488481369787178
YKL188C	4.6953125	2.5673865928844517	0.3040507878017633
YLR031W	3.4642857142857144	1.3466595945123117	0.22433412059345692
YOR165W	70.23275862068965	9.385796631655445	4.548009443058746
YIL117C	50.234042553191486	11.500874760600576	3.2529677657802694
YNL154C	90.10975609756098	15.173080530310356	5.835169081948892
YGL034C	1.1111111111111112	1.4095843729891318	0.07195137888449936
YGR124W	392.0	73.26842365413565	25.384446470451373
YNR054C	29.23404255319149	4.832915970794294	1.8930867048632318
YLR393W	13.595238095238095	4.757840890774721	0.8803765144939099
YDL237W	65.67241379310344	9.632525185007637	4.252698654378486
YBL029W	4.392857142857143	2.3173540666307058	0.28446491580407424
YNL314W	14.68421052631579	5.575551181857075	0.9508942756788309
YGL192W	0.13333333333333333	0.34183904485045247	0.008634165466139923
tD(GUC)G2	5.666666666666667	0.5773502691896257	0.3669520323109467
YCR003W	35.77777777777778	6.014938667973863	2.316834400080879
YHR066W	56.3235294117647	13.003376342802467	3.647300044336313
tF(GAA)N	6.5	1.7320508075688772	0.4209155664743212
YDR009W	2.6153846153846154	1.572744885074014	0.16936247645120617
YIL067C	18.594059405940595	5.116987820626081	1.2040813919859488
YDL187C	6.9375	2.9769951293208394	0.44924642191009284
YGR231C	99.15217391304348	20.18246476667235	6.420722069195247
YJL077C	1.0	0.8819171036881969	0.06475624099604942
YNR060W	7.9907407407407405	2.350165515628218	0.5174503331443577
YMR186W	1695.8190476190475	350.3717745523038	109.81486693331004
YPR157W	5.885714285714286	2.805495937159087	0.38113673271960513
YDR498C	26.140350877192983	6.269081148471064	1.6927508611248006
YPL260W	62.25609756097561	10.101718440302843	4.031470857132101
YFL037W	231.83823529411765	45.795655889307554	15.012972636804692
YOR367W	42.63333333333333	6.920650424551915	2.76077440779824
YBL024W	111.44117647058823	15.252056202499165	7.216511680412683
YOR144C	16.533898305084747	4.043951277931981	1.0706731032482408
YPR199C	27.318181818181817	5.210779200191666	1.7690227653920771
YEL068C	31.25	4.568004670166906	2.023632531126544
YNL311C	18.31578947368421	5.328693059765963	1.1860616771907997
YHL039W	49.97701149425287	7.498801472443593	3.236323400584171
YER008C	32.685	7.972677904244234	2.1165577369558752
YBR233W-A	35.214285714285715	5.4937526956824945	2.280344772218026
tH(GUG)K	29.0	4.58257569495584	1.877930988885433
YHR136C	201.5	99.88791337341692	13.048382560703956
YKR099W	18.760330578512395	5.311975140172169	1.2148484881077037
YPL222W	7.194174757281553	2.8147310407755795	0.46586771435021956
YFL045C	504.63157894736844	71.28451598391594	32.67804414053273
YFR022W	9.2	4.229212519147044	0.5957574171636546
YDL124W	97.78260869565217	14.633163314848703	6.332034173918049
YDR399W	174.87878787878788	23.65211086742258	11.324492932975794
YLR154W-A	0.0	0.0	0.0
YGL041C	0.2	0.4216370213557839	0.012951248199209885
tL(CAA)D	10.0	7.516648189186454	0.6475624099604942
YOR378W	3.272727272727273	1.8110506084094102	0.21192951598707083
YBR035C	89.6470588235294	13.327761759259745	5.805206545763489
YDR269C	0.0	0.0	0.0
YBR052C	76.09677419354838	11.273434373811963	4.927741048699374
YGL081W	3.0833333333333335	1.6220991565742413	0.1996650764044857
YNL067W-A	0.0	0.0	0.0
YJL210W	27.55	5.857057982052782	1.7840344394411616
YLR249W	3282.99358974359	321.6624256696386	212.5943240859213
YLL056C	6.75	2.607012011461968	0.43710462672333356
YGR106C	285.4871794871795	24.698041468134136	18.48707659615421
YJL052C-A	0.0	0.0	0.0
YLL063C	8.788732394366198	3.0091075703971324	0.5691252729793639
YGL041C-B	1.2222222222222223	0.8333333333333334	0.07914651677294929
YIL009W	61.25	7.616729160656568	3.9663197610080267
tK(CUU)E2	6.333333333333333	4.163331998932265	0.41012285964164624
YOL155C	4.613793103448276	2.9301739778091473	0.2987718981128073
tQ(UUG)H	5.666666666666667	3.0550504633038935	0.3669520323109467
YPR034W	52.16901408450704	11.804340503745657	3.3782692485826344
YGR293C	0.0	0.0	0.0
YDR171W	19.678571428571427	5.9729911582575905	1.2743103138865437
YMR153W	31.704225352112676	6.543031988736855	2.0530464574944682
YKL156C-A	0.0	0.0	0.0
YEL055C	87.0326797385621	12.276645725594504	5.6359091836823145
YLR333C	1254.875	56.30615715295561	81.26098791991751
YOR035C	23.805084745762713	7.44926827654936	1.54152780472799
YKL134C	17.22608695652174	4.226194151942868	1.1154966383754252
YJL112W	27.261682242990656	6.12347239109421	1.765364065284824
tG(GCC)O1	12.666666666666666	1.1547005383792517	0.8202457192832925
YMR018W	2.3376623376623376	1.8539459312673834	0.15137822570505058
YGR101W	27.346153846153847	8.212579101919143	1.7708341287765823
YOR250C	24.393939393939394	5.9481834017526545	1.579659818236963
YBR103C-A	1.0	0.9999999999999999	0.06475624099604942
YOR351C	0.04054054054054054	0.19856948607402858	0.002625253013353355
YHR184W	1.964705882352941	3.126107646836213	0.12722696760400296
YMR194W	741.421052631579	118.27787519660721	48.01164036375516
YDR173C	18.169811320754718	5.451661176109546	1.1766086807395395
YLR266C	33.05714285714286	12.463661466152592	2.1406563094979765
YIL021W	72.74468085106383	9.847683649747024	4.710672084372191
YBR216C	25.613861386138613	6.333988154440619	1.6586573807601963
YKL140W	35.573170731707314	6.731225353575251	2.3035848168960507
YHR172W	22.10569105691057	5.718553365344805	1.431481457465515
YDR048C	0.2	0.4140393356054125	0.012951248199209885
YOL097W-A	8.777777777777779	2.63523138347365	0.5684158931875449
YBL096C	0.8666666666666667	0.5163977794943222	0.05612207552990949
YHR214W	2.5	5.900029222604427	0.16189060249012355
YOL062C	46.64383561643836	8.947951135771714	3.0204794601581955
YBR233W	15.564516129032258	4.960899468092703	1.007899557438511
YOR272W	75.20289855072464	14.74945633110205	4.86985702215218
YOL087C	23.149700598802394	5.582490637434856	1.4990875909624373
YGR031C-A	0.7083333333333334	1.2676293062133799	0.04586900403886834
YOL146W	25.724137931034484	5.567100756896575	1.665798475277685
YGL067W	45.29824561403509	8.645735762048707	2.9333441096806947
YOR060C	19.86842105263158	5.468193301272857	1.2866042618951923
YGR262C	38.58974358974359	7.972709863283787	2.498926735873189
YMR143W	1119.1875	278.24462344980435	72.47437546976606
YKL219W	23.9672131147541	6.167028493298736	1.5520266284626925
YGR229C	90.10666666666667	14.986997367387838	5.83496902201736
YDR487C	155.03225806451613	16.527721905872248	10.039306265387532
YDL002C	40.13333333333333	7.632658204345838	2.5988838053081165
YIL103W	34.87301587301587	6.044170914867573	2.2582454201320727
YPL245W	31.75	7.543654049458424	2.056010651624569
YGR173W	81.27272727272727	15.403768833506106	5.262916313678925
YCR014C	12.126436781609195	2.987589047816213	0.785262462653243
YOR365C	0.29523809523809524	0.8311693514816885	0.019118509246452687
YGL123C-A	0.18181818181818182	0.40451991747794525	0.011773861999281711
snR161	646.5	142.13977024645246	41.86490980394594
tR(CCG)L	1277.0	433.8582717893022	82.6937197519551
YLR005W	32.7536231884058	7.861682571557119	2.1210015166821985
YOR321W	28.82300884955752	5.595326634943371	1.866469707293212
YDL075W	1983.657894736842	446.1447030023664	128.45422868529496
YIR025W	9.89090909090909	3.359192623856972	0.6404980927609251
YIL125W	70.8157894736842	12.84776943695107	4.585764329483394
YDL236W	81.02173913043478	12.448095133945921	5.246663265049482
YBL095W	22.125	6.405876708949086	1.4327318320375932
YDR040C	3.6196319018404908	12.14938325364355	0.23439375575257151
YKL156W	590.8	154.865770577464	38.25798718046599
YJL036W	26.58730158730159	6.147737377213749	1.7216937090219488
YPR200C	4.368421052631579	1.7704527454797003	0.2828825264564264
YMR132C	15.35483870967742	3.5547938252147544	0.9943216359393394
YDR441C	50.2962962962963	8.080436083123688	3.2569990841716705
YPL158C	48.86725663716814	7.803964680096399	3.1644598476122554
YDL135C	89.9	10.515505792350915	5.821586065544843
YPR162C	23.468354430379748	5.479180743173046	1.519722415274375
tM(CAU)M	96.0	32.2335229225724	6.2165991356207435
snR70	2273.5	376.39227257894504	147.22331390451836
YEL071W	405.1081081081081	44.18906068296707	26.23327827810229
YCR016W	51.604651162790695	8.70451315583917	3.3417232272147364
YBL065W	0.17647058823529413	0.3929526239966879	0.01142757194047931
YOL140W	31.03174603174603	7.326417630008443	2.009499224559946
YKL181W	227.6875	33.857251690937524	14.744186621788002
YOR234C	925.5	127.22636825944456	59.93190104184374
YIR005W	17.954545454545453	5.9158968464498685	1.162668872429069
YFL022C	186.98666666666668	25.164052725059005	12.108553649714628
YNL279W	4.828282828282828	2.6265535890072025	0.31266144642536986
YLR346C	20.133333333333333	5.208052373374284	1.3037589853871283
YBR105C	19.38888888888889	5.8161021333155105	1.2555515615345136
YLR145W	16.8	4.663874369870081	1.0879048487336302
YHR001W-A	30.928571428571427	7.946593713557505	2.0028180250921
YML080W	25.523809523809526	4.957422401446084	1.652825960661071
YLR203C	50.53846153846154	11.03556314132423	3.27268079495419
YMR028W	21.745454545454546	3.9450774851245134	1.4081538951140928
YDR052C	33.666666666666664	7.199982193710179	2.18012678020033
YMR137C	7.9393939393939394	2.3725392485869103	0.514125307301968
YCL011C	125.359375	29.982728990177197	8.117801898614132
YDR223W	1.2571428571428571	1.0992186195197773	0.08140784582360497
YBR292C	2.2222222222222223	2.6691165217232364	0.14390275776899872
YGR273C	0.11538461538461539	0.32581259360842113	0.0074718739610826245
YOR027W	316.2386363636364	40.42788224093539	20.478425348625674
YHR149C	29.236363636363638	6.113494282619363	1.8932370094844995
YML028W	1670.7241379310344	148.50250035214032	108.18981491377897
YEL013W	95.95348837209302	14.315690262369415	6.213587217434881
YNL332W	0.29411764705882354	0.7292219866970228	0.01904595323413218
YOL015W	4.125	2.1324665983558684	0.26711949410870384
tS(AGA)A	12.5	2.3804761428476167	0.8094530124506176
YER056C-A	721.5	476.7244515469105	46.721627878649656
YLR194C	43.10526315789474	7.890430309521577	2.791334809250762
YOL089C	20.38961038961039	5.668755887429262	1.3203545242051633
tS(AGA)D2	13.25	2.0615528128088303	0.8580201931976548
YOR066W	19.77659574468085	7.289931567918035	1.2806580001239987
YPL092W	38.11764705882353	7.3677988607641725	2.4683555391435306
YPR131C	44.41379310344828	7.702120493638242	2.876070289755574
YKL068W	49.25	10.599181918556608	3.1892448690554334
YGR080W	33.30612244897959	5.5460349260855315	2.156779291950054
YCR048W	40.16483516483517	10.961816289348056	2.6009237455006664
YML051W	45.30769230769231	8.401865635312562	2.9339558420517773
YBL045C	52.25	10.713884143149759	3.383513592043582
YLL018C	213.9879518072289	33.02493292247895	13.857055377479924
YNL271C	36.44709897610922	8.676142306484028	2.360177124903794
YJR020W	3.1875	0.9810708435174292	0.20641051817490752
YHR211W	1.9875776397515528	1.8131036154883413	0.12870805663811064
YER068W	38.01136363636363	6.7594026774489375	2.4614730242248326
YCL036W	24.094117647058823	7.024825924655263	1.5602444889401081
YDR453C	7.724137931034483	3.5546403447178125	0.5001861373487955
tD(GUC)M	6.0	1.7320508075688772	0.38853744597629647
YBR265W	49.083333333333336	7.536671575683546	3.1784521622227593
YKR013W	116.18367346938776	26.689318610469556	7.523617958989986
YLR132C	12.372093023255815	3.928062989347739	0.8011702374394951
YOR044W	27.130434782608695	8.400781066641615	1.7568649731102102
YHR032W	40.666666666666664	9.610636871990918	2.633420467172676
YHL021C	27.666666666666668	6.464078722098781	1.7915893342240339
YBR221C	330.54545454545456	40.180066083043094	21.404881114694152
YLR039C	19.734177215189874	6.000443424717504	1.2779111356055828
YOL034W	17.097560975609756	4.2444037672937585	1.107173778981235
YGR211W	114.26027397260275	20.25944731426433	7.399065837644496
YIR017W-A	0.5333333333333333	1.0742546199601597	0.03453666186455969
YDR022C	18.655172413793103	5.353742763371683	1.2080388406504392
YJL127C-B	69.28571428571429	5.089672082242814	4.486682411869138
YKL070W	0.08	0.2768874620972691	0.005180499279683953
YKL171W	12.273381294964029	3.895009358690331	0.7947780369730958
YLR188W	39.21153846153846	6.6019606927637495	2.539191834441245
YNL016W	251.73529411764707	39.544276204138825	16.301431373093735
tG(CCC)D	1232.3333333333333	223.36144101731915	79.80127432079823
YLR420W	159.16666666666666	23.439001524229447	10.30703502520453
YJR126C	43.87603305785124	7.212916941078556	2.8412469706448458
YDL180W	23.865853658536587	5.353577770172273	1.545462971088643
YOR070C	21.294736842105262	5.722061978087535	1.3789671108948207
YCL048W-A	0.4166666666666667	0.6685579234215215	0.026981767081687258
YKR104W	3.869565217391304	1.7462174441686353	0.25057849776732166
YNL265C	27.56	7.60010741062659	1.7846820018511218
YHR146W	76.34782608695652	12.47918983861264	4.943998225611424
YJR014W	131.55172413793105	9.811022252317441	8.518795151721672
YLR084C	50.15300546448088	9.319634197590215	3.247720108534107
YGL152C	0.7575757575757576	1.0009465217452624	0.04905775833034046
YJR041C	38.63068181818182	8.62587281486238	2.5015777416598866
YFL012W	0.5454545454545454	0.7385489458759964	0.035321585997845135
YMR262W	13.46808510638298	4.402820557570415	0.87214256490424
YHR049W	79.63888888888889	10.736194531391135	5.157115081546491
YKL106C-A	3.5	0.8366600265340756	0.22664684348617295
YNR027W	26.319148936170212	6.874990539056647	1.704329151321556
YAL031C	19.36842105263158	5.6900210085537415	1.2542261413971676
YPR195C	3.25	1.7320508075688772	0.2104577832371606
YLR362W	16.327102803738317	3.7183271267341658	1.0572818039261527
YAR070C	2.8	3.7263540204487127	0.18131747478893837
tI(AAU)N1	4.0	2.0	0.25902496398419766
YKR016W	32.08641975308642	6.277335284306943	2.0777959302312645
YOL160W	1.2941176470588236	1.3117119482928095	0.0838021942301816
YKL010C	33.8018018018018	7.720009635681769	2.1888776235781746
YDR228C	27.47872340425532	7.992911810660414	1.7794188350297409
YMR247W-A	1.0	0.0	0.06475624099604942
YBL032W	100.28070175438596	27.390531723027497	6.493801290059972
YCL009C	225.69565217391303	46.955709422209736	14.615202043934456
YDR135C	91.0704845814978	13.1102999848724	5.897382247186473
YDL161W	35.94117647058823	8.59517801807637	2.3274154852109525
tD(GUC)K	7.333333333333333	2.3094010767585034	0.4748791006376957
YGR062C	18.382978723404257	4.811910907996322	1.190412600438015
YHR207C	26.10126582278481	6.144822579293598	1.6902198599222014
tG(GCC)E	22.0	3.605551275463989	1.4246373019130871
YML111W	29.442028985507246	6.702236380157304	1.9065551243981795
YCR024C-A	980.6666666666666	143.30619898199336	63.50428700345912
YLR098C	17.567010309278352	5.4579972221480615	1.1375735531677136
YMR313C	30.34375	7.331012890453814	1.9649471877238747
YDR414C	27.962962962962962	7.184792542961476	1.8107763685932337
YDR387C	16.518072289156628	4.5968213985666555	1.0696482699467922
YHR114W	24.147368421052633	6.881935064730151	1.5636928088940776
YML101C-A	6.4	10.26645021416848	0.4144399423747163
YDR354W	45.1578947368421	9.687601563862458	2.9242555144531788
YLR423C	7.306451612903226	2.4667540872832263	0.47313834147113526
YBL041W	174.69444444444446	29.93308675261678	11.312555545115412
YOR370C	84.25555555555556	12.147558233497165	5.456073060811586
YDL084W	558.0149253731344	72.7701846490579	36.13494898685522
YDR233C	338.65909090909093	34.85114070524321	21.9302897064121
YKR043C	132.025	27.97937656239883	8.549442717503425
YPR086W	75.62745098039215	12.411221993524611	4.897349441603188
YKL023W	18.51219512195122	6.946660892902115	1.1987801686829636
YOR391C	0.08571428571428572	0.2840286409986905	0.005550534942518521
YIL068C	30.241666666666667	6.764956456204407	1.958336654788861
YLR273C	6.0	2.432419919887737	0.38853744597629647
YOL077W-A	69.8	5.959119994689744	4.519985621524249
YHL033C	1055.1315789473683	227.3915745251066	68.32635480885793
YOR260W	108.36046511627907	14.61981957778563	7.0170163935137735
YHR180C-B	0.0	0.0	0.0
YGR222W	30.34090909090909	6.302244641905538	1.9647632211301358
YER073W	213.7948717948718	38.67660085735888	13.844552241668207
YDL152W	0.0	0.0	0.0
YDR136C	1.1785714285714286	1.516662305941751	0.07631985545962967
YIR040C	0.0	0.0	0.0
tH(GUG)M	6.0	1.7320508075688772	0.38853744597629647
YNR055C	40.01136363636363	6.7116202511006495	2.5909855062169314
YHR164C	13.280701754385966	4.265441028846794	0.860008323403674
YPL268W	26.96923076923077	5.420229780790229	1.746426007170379
YEL049W	0.7222222222222222	0.6691131580686883	0.04676839627492458
YHL031C	25.87878787878788	5.372136305497887	1.6758130245644303
tD(GUC)B	64.0	0.0	4.144399423747163
YBR143C	321.4	28.516333039154965	20.81265585613028
tF(GAA)P1	12.75	4.272001872658766	0.8256420726996301
YCR065W	56.226190476190474	10.972420179239752	3.640996740765969
YOR061W	80.09803921568627	11.993756545737932	5.186847930761997
YEL075W-A	0.0	0.0	0.0
YDR475C	14.022900763358779	4.503785841429512	0.9080703412957465
YGL248W	25.29090909090909	5.817192676861463	1.637744204100086
YNL190W	408.46666666666664	115.65368438853852	26.45076590551965
YBL044W	0.6666666666666666	0.9701425001453318	0.04317082733069961
YNL276C	4.0	2.1858128414340006	0.25902496398419766
YDR078C	13.212121212121213	3.6465529592820234	0.8555673052811378
YKL099C	58.7027027027027	11.62101751345587	3.8013663633356574
tD(GUC)G1	11.666666666666666	1.1547005383792515	0.7554894782872431
YOL129W	109.25925925925925	10.316501317316813	7.075218923642436
YDL158C	45.13333333333333	39.3244138393635	2.922665010288364
YNR036C	96.3913043478261	12.918412266763712	6.241938534271372
tN(GUU)O1	2.3333333333333335	0.5773502691896257	0.15109789565744863
YIL177W-A	0.0	0.0	0.0
YDR468C	36.484848484848484	6.978185706727485	2.3626216411891967
YER141W	44.6986301369863	8.795018999895541	2.8945152653439625
YKL066W	57.86363636363637	69.77603317181915	3.747031581271405
YPL064C	32.15555555555556	6.950982780597406	2.0822729049174113
YJL127C	18.260416666666668	4.923081601612993	1.1824759423549442
YER069W	22.046511627906977	5.418228009916329	1.42764922009895
tR(UCU)G1	2.3333333333333335	3.2145502536643185	0.15109789565744863
YJL027C	0.35	0.4893604849295929	0.022664684348617296
YNL257C	25.45108695652174	5.55428244302341	1.6481167205679317
YHR199C-A	20.857142857142858	3.8402151954353734	1.3506301693461735
YJL094C	28.251908396946565	5.946354424804368	1.829487388750984
YHR151C	28.354430379746834	5.859548365118921	1.836126326976591
YHR175W	43.82142857142857	13.87791630060366	2.837710989362594
YJL073W	20.822916666666668	4.931093167296821	1.3484138099073208
YAL031W-A	0.0	0.0	0.0
YIR009W	15.9375	3.923752455664518	1.0320525908745375
YGL130W	29.681159420289855	6.091200870743046	1.922040312462452
YJL164C	23.28813559322034	6.094233700399959	1.5080521208232525
YBR204C	19.982142857142858	5.8200002231445485	1.2939684584746305
YNL103W-A	0.0	0.0	0.0
YOL040C	2601.7619047619046	359.6702524204505	168.48032091910244
YOR127W	29.629139072847682	7.0584378763196	1.9186716703067888
YEL029C	29.91304347826087	5.780527030783888	1.9370562524035653
YMR310C	29.574468085106382	7.02401062459291	1.915131382649121
YMR009W	30.444444444444443	5.8397400714898335	1.9714677814352821
YOR048C	57.496688741721854	13.138175506102012	3.7232694326337814
YPR071W	16.741935483870968	4.952896404700882	1.0841448089338597
tS(AGA)M	14.0	10.708252269472673	0.9065873739446918
YKR095W	43.78291814946619	8.771658502390656	2.835217199197139
tD(GUC)L2	17.0	4.0	1.10085609693284
YER066C-A	0.48	0.714142842854285	0.031082995678103718
YKL128C	90.18181818181819	14.512661236045574	5.839835551643729
YOR170W	1.3333333333333333	0.8997354108424372	0.08634165466139922
IRT1	4.797297297297297	2.7146468764515603	0.3106549399134803
YGL255W	30.428571428571427	6.7765830565321	1.9704399045940753
YLR082C	20.53448275862069	4.860205458227949	1.329735914246463
YOL039W	2569.875	278.6297124620178	166.41544482972247
tF(GAA)B	45.25	10.531698185319717	2.930219905071236
YCL022C	0.12	0.33166247903553997	0.007770748919525929
YGR205W	23.837209302325583	5.450776408471502	1.5436080702546664
YJL208C	35.51020408163265	6.168206279582667	2.2995073333291014
YFR030W	33.541935483870965	6.569546733338983	2.1720496576674897
YPL128C	32.773809523809526	6.977331955432085	2.122308707882429
YDR038C	3.0920245398773005	9.201992414388084	0.20022788626999327
YNR045W	13.520547945205479	3.598261883809305	0.8755398611383668
YKL042W	23.72222222222222	5.835534176019952	1.536161939184061
YER175W-A	3.125	1.3562026818605373	0.2023632531126544
YGL121C	2.4210526315789473	1.574653029636272	0.15677826767464595
YHR078W	32.52439024390244	6.394877598527634	2.1061572528837047
YIL057C	0.625	0.6468989572333266	0.04047265062253089
YML041C	22.285714285714285	5.147984281277358	1.4431390850548156
YOR289W	7.864864864864865	2.9265277317265537	0.5092990845905508
YER062C	49.45945945945946	7.2172424504507635	3.202808676291093
YOR008C-A	0.8181818181818182	1.2504544628399563	0.05298237899676771
YDR039C	0.0	0.0	0.0
YJL179W	68.8125	8.990504249855327	4.45603883354065
YGR270W	47.59903381642512	8.811323200160455	3.082334504995531
YDR355C	0.0	0.0	0.0
YCR067C	40.81761006289308	8.860990705184523	2.6431949941154764
YLR335W	77.28703703703704	13.823352127324206	5.004817996240968
YGL201C	32.901315789473685	7.676195136079221	2.130565534350284
YJR058C	32.63636363636363	6.328660841911824	2.113408228871067
YDR292C	59.61290322580645	11.172590935803285	3.860307527764494
YNL005C	47.43636363636364	8.121219659275864	3.071800595612599
YER045C	11.178082191780822	3.9311521697893586	0.7238505842846071
YLR015W	15.666666666666666	4.2627656716234315	1.014514442271441
YJR099W	23.285714285714285	5.983169672316765	1.507895326050865
YNL075W	61.906976744186046	7.2038810752999884	4.008863105383338
YGL139W	44.03333333333333	7.214520061645678	2.851433145192709
YFR005C	38.91044776119403	6.844000565156767	2.5196943324880716
YLR085C	24.29230769230769	4.79166945373386	1.5730785312732618
YLR087C	23.742663656884876	5.52015305235815	1.5374856496533809
YIL148W	1915.3902439024391	351.2530340117206	124.03347223562821
YLR301W	183.38888888888889	18.794038230669663	11.875575084886618
YLR059C	30.475	10.132424470038037	1.973446444354606
YGR135W	184.39473684210526	23.225730691306406	11.94071001735048
YDL082W	1078.1875	110.12539395442376	69.81936958892803
YOR212W	92.2063492063492	14.432444107230975	5.970936570572238
YGL158W	1.263157894736842	1.320287050128434	0.08179735704764136
YJL068C	46.044444444444444	7.6662055197279315	2.981665140973653
tN(GUU)F	9.0	1.0	0.5828061689644447
YDR351W	28.635658914728683	6.9865249593594045	1.8543376297628416
YLR029C	3101.766666666667	915.2546916431037	200.85874978017955
YPR110C	219.54	21.728576124729457	14.216585148272689
YPL282C	0.0	0.0	0.0
YOR078W	85.75	9.807830972600247	5.552847665411237
YBR256C	68.14285714285714	16.122951957750566	4.412675279302224
YLL046C	0.3783783783783784	0.7941225539113158	0.024502361457964646
YGL132W	0.9375	1.3400870618483465	0.06070897593379632
YJL198W	51.11363636363637	9.434909779843265	3.3099269545480716
YIL039W	78.02816901408451	11.166239718756728	5.052810917156532
YFL026W	362.1875	41.21291021335387	23.453901035756648
YKL051W	7.0754716981132075	2.7793818945099558	0.4581809504437459
YDR108W	19.26923076923077	4.688823251116331	1.2478029515007985
YJR036C	4.887218045112782	2.463841959642734	0.3164778695295648
YDL246C	0.05660377358490566	0.23329531793437602	0.003665447603549967
YGR145W	51.424528301886795	8.610014228413162	3.330059147825145
YPL011C	33.0	7.736029591861307	2.1369559528696307
tL(UAA)K	7.25	1.707825127659933	0.46948274722135824
YLL033W	9.823529411764707	2.875925023628567	0.6361348380200148
YEL072W	16.441176470588236	4.900161880260989	1.0646687857879888
YLL001W	33.04424778761062	6.501908209643115	2.1398212732676862
YKL060C	9466.796296296296	841.2133056760345	613.0341424234709
YBR107C	12.972222222222221	3.5736025129601257	0.8400323484765299
YDR222W	27.741935483870968	4.875282199048542	1.7964634598904032
YJL029C	34.89430894308943	6.383653571440517	2.259624279309301
YLL029W	57.44642857142857	13.189430170066798	3.720014772933767
YOL002C	52.42553191489362	7.315096602087517	3.394880379026931
YMR049C	69.8099173553719	13.495254752187765	4.520627832178755
YOR093C	20.465587044534413	5.483699974106016	1.3252744867814972
YBR277C	0.85	0.6708203932499369	0.05504280484664201
YPR115W	27.54320987654321	6.709684079012237	1.7835947365702005
YAL064C-A	0.2631578947368421	0.452413928358864	0.01704111605159195
YLR327C	10.076923076923077	3.012793235010175	0.6525436592678825
YDR492W	38.48936170212766	6.583485070285743	2.4924263821670936
YMR160W	11.885245901639344	4.399843575941269	0.7696438479038661
YPR156C	21.311827956989248	16.365378683316205	1.3800738672491393
YNL020C	14.610526315789473	3.9391508341916635	0.9461227631843852
YCR049C	0.0	0.0	0.0
YJL136C	1517.9166666666667	217.16200338522782	98.29457747858669
YBR132C	24.808988764044944	6.590068982419996	1.6065368552727766
YCL047C	22.05263157894737	5.4423135403436875	1.4280455251234057
YGR146C-A	3.5	1.6903085094570331	0.22664684348617295
YDR129C	138.8921568627451	22.4935224395275	8.994133982265021
YKL078W	21.763636363636362	4.469934779253008	1.4093312813140209
YPL026C	29.666666666666668	5.643301059384201	1.9211018162161326
YOR142W	114.14285714285714	11.436418437022434	7.391462365120497
YJR050W	27.714285714285715	6.1575942044401275	1.7946729647476554
YOR160W	25.413793103448278	5.735593312931188	1.6457017108306353
YPR122W	29.91160220994475	8.15427142169438	1.9369629212851462
tS(UGA)E	313.5	253.39100220805	20.301081552261493
YGR176W	0.6470588235294118	0.701888209634219	0.0419010971150908
YGL041W-A	35.391304347826086	7.499934123557854	2.2918078335123577
YLR113W	104.55384615384615	17.9478678828005	6.770514058602336
YBL080C	13.283950617283951	3.7122586382862486	0.860218707552459
YNL254C	13.333333333333334	4.417479405021071	0.8634165466139923
tL(UAG)L2	3.0	2.7386127875258306	0.19426872298814823
YCR020C-A	50.92307692307692	6.102752636605038	3.2975870414911315
YJL151C	125.45	19.682947468624498	8.123670432954398
YGL259W	0.7083333333333334	0.858672720295521	0.04586900403886834
YHR060W	34.370370370370374	10.641530211495207	2.22569598682718
YLR342W-A	83.0	94.96465507906461	5.374768002672101
YER190C-A	0.0	0.0	0.0
YCR024C	13.315068493150685	2.6608097782064553	0.8622337842213703
YNR072W	0.17857142857142858	0.4698298663029243	0.011563614463580254
YKR074W	75.69565217391305	15.016460007146993	4.9017658945270455
YLR419W	28.469767441860466	5.758193466855622	1.8435951215665976
YDL028C	25.850877192982455	5.702402003038194	1.6740056334680493
YPL003W	13.115942028985508	4.692096708935325	0.8493391029191989
YHR186C	25.643776824034333	5.552039651768112	1.660594592066074
YGR008C	28.916666666666668	6.947312539043534	1.8725346354690957
YGL071W	40.9126213592233	9.00447252281049	2.649347568517983
YBR067C	173.5483870967742	30.497911086583635	11.238341179314384
YDR065W	20.462962962962962	4.040889884073327	1.325104561122863
YHR104W	59.38775510204081	10.700109669474202	3.845727781602118
YFR011C	22.96	4.7212286536451495	1.4868032932692947
YEL002C	172.328125	16.976224913142115	11.159321592897328
YHL044W	7.828571428571428	3.0533078907359235	0.5069488580833583
YBR006W	11.27027027027027	5.015857859124365	0.7298203377122325
YHR193C-A	0.4444444444444444	0.5113099925649136	0.02878055155379974
YDR125C	7.485294117647059	3.1026837062227925	0.48471950980866396
YER102W	625.6	891.8167277316953	40.511504367128516
YDR262W	54.0	8.205689083394114	3.4968370137866684
YDR430C	33.9527027027027	7.529835856103147	2.1986493986834343
YOL061W	112.01351351351352	17.988956462491206	7.253574075895319
YGL204C	30.733333333333334	7.10600014742739	1.990175139945252
YGL141W	19.051470588235293	5.227165300677797	1.2337016207409122
YLR036C	27.333333333333332	4.6262618657588686	1.770003920558684
YNR018W	106.39393939393939	17.691698960846356	6.889671579913015
YBR154C	154.59375	17.461218549282478	10.010910131483016
YDL095W	175.49180327868854	33.4775725843855	11.36418950594605
YOR311C	59.16279069767442	11.455774656432409	3.8311599324174352
YGR284C	126.56521739130434	16.464982604725495	8.195887719108688
YER156C	86.54	15.737917296018763	5.604005095798117
YBL046W	20.863636363636363	5.777639559640156	1.3510506644175766
tY(GUA)M1	12.75	9.17877987534291	0.8256420726996301
YOL130W	54.31782945736434	10.571175797986617	3.5174184547233973
YNL278W	15.20754716981132	6.023241349191401	0.9847835894870911
YGR207C	68.17948717948718	11.634503574038087	4.415047302781933
YBR217W	17.357142857142858	3.0937725468153885	1.1239833258600005
YKR038C	64.25862068965517	13.75673403818869	4.161146727453038
YJR116W	19.738095238095237	6.344037045879302	1.2781648520410707
YGL059W	11.726027397260275	4.592446316061369	0.7593334560632645
YJL007C	0.0	0.0	0.0
YPL089C	19.455445544554454	5.096125493892879	1.2598615203686843
YJR143C	187.53508771929825	31.123840512095008	12.144067335566145
YGL105W	384.57142857142856	65.12920225991554	24.903400108766434
YNR056C	0.6547619047619048	0.9755325714958678	0.042399919699794265
YIL101C	1.0	1.0704360482220943	0.06475624099604942
snR84	1551.3703703703704	175.70892629751847	100.46091357783415
YKL194C	15.53623188405797	4.089368245991232	1.0060679760545648
YNL194C	0.2222222222222222	0.4204374825912609	0.01439027577689987
YLR162W	0.9411764705882353	1.5194813356575871	0.06094705034922298
YCR076C	17.56756756756757	3.387399367431375	1.137609639119787
YPL069C	20.56	6.101722741010383	1.331388314878776
YGR149W	19.921875	4.74192609550572	1.290065738593172
YBR019C	0.780952380952381	1.9757226155206746	0.050571540587390974
YDR485C	16.789915966386555	3.819827730563724	1.0872518446227457
YJL174W	120.3170731707317	19.503126703672724	7.791281386183214
YLR312C	0.4915254237288136	0.6531853345253867	0.03182933879466836
snR37	18940.842105263157	2642.175413958856	1226.537736036541
YFL059W	1.75	3.004841055270954	0.11332342174308647
YLL010C	27.9375	5.933159441004511	1.8091274828271307
YDR538W	23.194444444444443	5.418589402336285	1.5019850342139238
tL(CAA)M	0.0	0.0	0.0
YJL035C	12.378378378378379	4.83247895524159	0.8015772534105576
YLR172C	129.66666666666666	14.613194535947796	8.396725915821074
YLR264W	1210.8	78.97791533784059	78.40685659801663
YDR182W-A	4.9	7.519604008486381	0.31730558088064215
YLR108C	66.34722222222223	10.645583256895755	4.296396711640669
YDR444W	20.436893203883496	5.428085826825581	1.323416381521204
YGL251C	4.848648648648648	4.0430846503643405	0.3139802603970612
YJR140C	23.453441295546558	5.8146208255669585	1.5187566967211104
YLR312W-A	38.76315789473684	7.242644770502878	2.5101563943994942
YOL033W	18.5625	4.018450327921784	1.2020377234891673
YMR318C	178.38888888888889	24.605887212912908	11.551793879906372
YPL047W	32.46666666666667	6.801960501698511	2.1024192910050714
YML081W	41.45454545454545	8.975583257881315	2.68444053583623
YER188W	3.9166666666666665	1.9621416870348585	0.25362861056786024
YLR045C	30.593984962406015	6.000047466964971	1.981151463255076
YGR034W	1989.6279069767443	341.3340092480158	128.84082423665146
YJR075W	98.61016949152543	13.885016669122576	6.385623900254501
YER013W	18.818713450292396	5.784045051569249	1.218629143422731
YPL211W	152.2962962962963	14.198631610163693	9.862135665768712
YKL163W	3.0208333333333335	2.301614450340062	0.19561781134223263
YKR100C	37.37735849056604	9.780723614677257	2.4204172342108285
YMR278W	32.1505376344086	7.021622252416709	2.08194796320632
YFL047W	35.1588785046729	7.142946821615039	2.2767568095994197
YKL045W	22.9873417721519	5.9430926743186845	1.488573843656022
YMR242C	1840.52	244.12242830186662	119.18515667804887
YGL240W	10.783783783783784	4.334199497633362	0.6983173015519923
YGL175C	13.117647058823529	5.01456701550006	0.8494495142422953
YBR295W	13.967032967032967	4.006763755072467	0.904452552812954
YLR258W	21.876190476190477	4.191785093616116	1.4166198625516715
YNL331C	6.571428571428571	2.94097783897646	0.42554101225975327
YBR234C	102.33333333333333	19.61807961088566	6.626721995262391
YOR034C	27.366071428571427	6.806191584634091	1.7721239165436737
YLR310C	35.45378151260504	7.481338695567806	2.2958536198515334
YHR152W	51.46153846153846	13.032975927947595	3.332455786642851
YGR013W	17.956989247311828	5.229336100714023	1.1628271232623928
YOL163W	1.92	1.4410644214144859	0.12433198271241487
YER130C	33.0	7.219631356452825	2.1369559528696307
YJL169W	1.3333333333333333	0.6859943405700354	0.08634165466139922
YGR012W	35.03389830508475	6.525721262012334	2.268663561675155
YPR045C	35.72857142857143	8.023374237905813	2.313647981873137
YEL053W-A	0.17647058823529413	0.3929526239966879	0.01142757194047931
YPL108W	15.92	4.499259198282905	1.0309193566571067
YPR150W	1.4230769230769231	1.501281503864666	0.0921531121866857
YPR031W	14.660714285714286	4.780880787765067	0.9493727474599388
YBL006W-A	0.2857142857142857	0.4879500364742666	0.018501783141728404
YOR020C	414.9375	48.46644027915949	26.869792748298252
YHR131W-A	0.3333333333333333	0.778498944161523	0.021585413665349804
YER070W	214.37593984962405	36.52201525849593	13.882180024656849
YPL283C	0.0	0.0	0.0
YPR085C	15.196969696969697	4.243437274988273	0.9840986321066297
YNL283C	41.82666666666667	7.230515912461595	2.7085377067280936
YBR268W	50.266666666666666	15.355160447906508	3.255080380734751
YJR131W	24.75609756097561	6.376192167607997	1.6031118197802479
YML120C	23.77922077922078	5.802956090203139	1.5398529514774868
YPL093W	181.50515463917526	24.184242335032692	11.75359153583965
YOR322C	33.9344262295082	6.629183793442465	2.1974658829806932
YJL209W	21.93877551020408	5.39533270336618	1.4206726340970024
YIL104C	25.56578947368421	5.755775131849839	1.655544424412158
YMR241W	204.6595744680851	22.821877943290833	13.252984726404241
tE(UUC)B	1.0	1.0	0.06475624099604942
snR67	3510.0	722.5662599374538	227.29440589613344
snR80	3906.625	845.8577957992028	252.97834998119154
YBR245C	49.67455621301775	12.875109937513987	3.2167375335019814
YNL102W	39.9	8.215088023440572	2.5837740157423714
YMR158W	41.0	6.895321206836887	2.655005880838026
YBR124W	0.16666666666666666	0.3834824944236852	0.010792706832674902
YKR044W	20.666666666666668	4.301460694062437	1.338295647251688
YNR008W	23.353535353535353	5.432917679902255	1.5122871634632955
YIL150C	16.694117647058825	4.22019952533212	1.0810483055693427
YBR207W	48.55072463768116	8.622024178681382	3.143962425170515
YMR138W	12.25	3.728022015512804	0.7932639522016054
YLR270W	32.76923076923077	7.448161727713218	2.122012204947465
YBL062W	0.3684210526315789	0.7608859102526822	0.02385756247222873
YDR326C	48.562790697674416	11.441215527047893	3.1447437778593113
YJL155C	17.328358208955223	6.327879772498586	1.1221193402449756
YJR085C	121.46666666666667	9.818835155430797	7.86572473965347
YBL003C	646.5263157894736	85.49682802501607	41.8666139155511
YKL047W	26.558441558441558	5.177109299328877	1.7198248420379358
YPL159C	28.0	6.7263097790128015	1.8131747478893836
YBL017C	69.15611814345992	12.753401611489746	4.478290252849156
YGR223C	20.71641791044776	5.462838562143127	1.3415173507838296
YGL114W	20.287037037037038	5.686598322775819	1.3137122594661508
YCL055W	34.7	7.152136829262273	2.2470415625629148
YBR028C	36.85897435897436	5.894581176477872	2.3868486264569495
YKL107W	0.8260869565217391	0.7689631641542312	0.053494286040214736
YKR089C	39.81617647058823	8.46973015957621	2.578345919070644
YPL078C	131.27777777777777	17.47424408520169	8.501055415203599
YBR058C-A	121.25	14.020277522866008	7.851694220770991
YNL301C	328.6530612244898	91.41196835854522	21.282336836742445
YGR266W	31.247619047619047	6.184317872311185	2.023478349600363
YBR211C	24.708333333333332	5.311402160239933	1.6000187879440542
YBR026C	47.03508771929825	7.5402844591109925	3.0458154756212017
YHR042W	87.93203883495146	17.630333783902405	5.694148298070092
tK(CUU)J	9.333333333333334	7.023769168568492	0.6043915826297945
YGL054C	216.95	33.49230076489693	14.048866484092919
YOL164W-A	0.0	0.0	0.0
YDR282C	12.451612903225806	3.5189296964212526	0.8063196459508088
YNL277W	14.273972602739725	5.944792945587393	0.9243288098340204
YOR224C	204.54545454545453	26.673916763344586	13.245594749191925
YJL176C	38.40650406504065	9.178411411508959	2.487060833051524
YFR032C-A	3193.3333333333335	200.38525394848799	206.78826291405113
YNL338W	0.0	0.0	0.0
YKL096W	83.69444444444444	20.173277153479823	5.419737614474914
YDR053W	0.0	0.0	0.0
YER147C	13.870967741935484	4.311828539917116	0.8982317299452016
YDR329C	32.166666666666664	7.824189972000217	2.0829924187062563
YNL122C	31.88235294117647	10.717289494907146	2.0645813305799288
YNL108C	53.85	9.654413100116047	3.4871235776372616
YOL101C	18.543478260869566	6.382986141085901	1.2008059471658727
YBR007C	14.354545454545455	4.467181784329491	0.9295464048432912
YNL227C	17.954545454545453	4.435771754202574	1.162668872429069
YGL165C	1.4285714285714286	2.0625150312102587	0.09250891570864203
YLR330W	67.37	15.70283060116516	4.362627955903849
YGL048C	143.41666666666666	19.396218106531954	9.287124229516754
YOR109W	57.144578313253014	12.62909822363872	3.7004680848706313
YPR193C	3.9130434782608696	1.9519930019961385	0.2533939865062803
YDL241W	34.666666666666664	6.324555320336759	2.2448830211963795
YEL025C	18.95505617977528	4.875651745185338	1.227458186071184
YLR256W	60.30222222222222	14.96177404386534	3.9049452348195484
YDR483W	223.24242424242425	21.270463888515316	14.45634022478473
YJR047C	47.17391304347826	10.00296398761634	3.054805281770157
YDR495C	12.701986754966887	3.1343148150470457	0.8225329154332635
YKL187C	5.616071428571429	3.679124297771903	0.36367567487959895
YIL079C	38.5	8.347974559453512	2.4931152783479025
YHR069C	51.907407407407405	7.053083143625026	3.3613285835541946
YJL091C	37.57534246575342	6.829099924870486	2.4332379322214184
YEL009C-A	1.6	1.187655806953123	0.10360998559367908
YMR114C	8.363636363636363	4.571909546607075	0.5415976519669587
YOR045W	176.55555555555554	22.815077860436457	11.433074104746947
YBR091C	27.9375	4.373690280148638	1.8091274828271307
YCR095W-A	8.285714285714286	2.4299715851758235	0.5365517111101238
YPL053C	74.08955223880596	11.844614353807033	4.797760900065511
tE(UUC)P	9.0	1.7320508075688772	0.5828061689644447
YPL192C	1.5	1.3178930553209385	0.09713436149407412
YML093W	48.007407407407406	9.793004125163389	3.108779243669602
YDR043C	21.294117647058822	4.833778945590153	1.3789270141511698
YGR088W	6.904761904761905	3.4031135553105623	0.44712642592510315
YNL127W	21.804195804195803	5.142009720079369	1.411957758221553
YJR112W	20.4	3.8649619706386193	1.321027316319408
YJR098C	7.3061224489795915	2.4173264743970235	0.47311702605276923
YJL110C	34.24390243902439	7.83717159803401	2.2175063989866675
YOR380W	8.75609756097561	3.5782642029919667	0.5670119638434571
YOR087W	32.54455445544554	6.293686920200668	2.107463011425885
tN(GUU)P	16.0	7.810249675906654	1.0360998559367907
YBR194W	17.72222222222222	5.89920787858601	1.1476244932077646
YDR533C	12.6	3.7432291815867167	0.8159286365502226
YER177W	603.8	64.20607847252872	39.09981831341464
YHR212C	0.0	0.0	0.0
YLR378C	194.72222222222223	30.663196374376632	12.60947914950851
YIL116W	51.68421052631579	13.919613467971885	3.346875192532659
YHR065C	58.42666666666667	7.763694671672434	3.783491307262514
YHR142W	46.53191489361702	10.23389734896345	3.013231894858725
YNL270C	1.7906976744186047	1.5038482328758906	0.1159588501557164
YML049C	27.102941176470587	8.20273840953385	1.7550845905252805
YFL031C-A	0.0	0.0	0.0
YBL057C	64.54838709677419	11.68143458563607	4.179910910744996
YGR084C	39.98039215686274	11.25609203245679	2.5889799096263677
YIR007W	11.692982456140351	4.081313325372911	0.7571935898924024
tL(CAA)N	0.4	0.8944271909999159	0.02590249639841977
YDR344C	4.636363636363637	1.7333000329801547	0.3002334809816837
YMR265C	16.681159420289855	4.1990641591248306	1.0802091795138098
YGR014W	58.892857142857146	16.116045516097387	3.8136800500887675
tG(GCC)F2	5.666666666666667	3.5118845842842465	0.3669520323109467
YMR144W	23.705882352941178	6.3570248313092454	1.5351038306710538
YAL030W	57.30434782608695	10.199976749566618	3.710814157947527
YOR346W	31.38095238095238	6.185858079737072	2.032112515066503
YJL199C	3.8125	1.6418993066973786	0.24688316879743838
YJL054W	50.859154929577464	11.763497748359281	3.293447693475133
YLR356W	17.586206896551722	4.07533733379661	1.1388166519994898
YBR099C	5.2105263157894735	2.839775956898733	0.3374140978215206
YPR129W	73.03846153846153	13.460124898848797	4.729696217365301
YMR087W	13.119047619047619	4.115422397503353	0.8495402092576958
YMR133W	0.34285714285714286	0.6785687043641514	0.022202139770074084
YMR264W	69.8	9.93218384153601	4.519985621524249
YLR351C	90.81395348837209	12.934368786398009	5.880770257897046
YBR296C-A	0.0	0.0	0.0
YFL013W-A	0.0	0.0	0.0
YOL111C	54.935483870967744	8.421937559615634	3.557415432782973
YBR258C	13.380952380952381	3.6121488130500725	0.8665001771376136
YGL209W	20.035087719298247	5.098896632328208	1.2973969687278673
YNL322C	106.40425531914893	21.301826390841903	6.8903396004519815
YGR053C	2.6666666666666665	1.8033392693348649	0.17268330932279843
YMR093W	68.37662337662337	11.30095357066334	4.427813101872729
YJL010C	50.32	8.747732750994874	3.2585340469212065
YOR002W	63.08641975308642	10.11953251250298	4.0852394011087965
YDL144C	33.264150943396224	6.607545056152519	2.1540613750195305
YOL049W	90.97260273972603	16.111566413552893	5.891043787051563
YPL219W	12.520547945205479	4.239724797938265	0.8107836201423173
YGL147C	2256.964285714286	629.7882349643178	146.15252320519082
YDL159W	19.25974025974026	5.166701577873954	1.2471883817810556
YDR142C	17.303571428571427	4.572326413453968	1.1205142415209264
YOR161W-A	4.75	0.9574271077563381	0.3075921447312347
tW(CCA)J	0.8	1.3038404810405297	0.05180499279683954
YJL215C	5.388888888888889	2.1182370274771336	0.3489641875898219
YKL136W	3.210526315789474	7.546735477957936	0.20790161582942182
YER134C	40.03846153846154	8.378452216159115	2.592740264495671
tT(CGU)K	494.3333333333333	225.83696184046877	32.01116846571376
YPR021C	17.28148148148148	4.892351404636176	1.11908377958358
YIL106W	36.09803921568628	7.481323150247645	2.337573326935823
YDL078C	97.84313725490196	16.743204650268847	6.3359537758879725
YHR109W	12.528735632183908	4.082973951638939	0.8113138239734926
YKL018C-A	10.533333333333333	4.5960645691514745	0.6820990718250538
YLR158C	0.35185185185185186	0.48203215297938373	0.022784603313424794
YOR274W	21.078125	3.9007719524982276	1.3649401422448542
YLR218C	11.136363636363637	6.057623725092637	0.7211490474560048
YHR125W	0.0	0.0	0.0
YGL006W-A	2.4	2.1908902300206643	0.1554149783905186
tG(UCC)N	4.666666666666667	4.041451884327381	0.30219579131489727
YDR264C	120.01754385964912	15.128934041809494	7.771884993929369
YHR007C-A	12.8	22.67548847936418	0.8288798847494326
YCL050C	168.54166666666666	27.104179102542368	10.914124784542496
YGL004C	15.306451612903226	3.1653280962068853	0.9911882694395305
YOL105C	11.301204819277109	4.346949981362139	0.7318235428228236
YCL057W	80.20754716981132	14.869410582440121	5.193939254230303
YGL068W	105.41379310344827	14.311626745360646	6.826200990514588
YGL188C-A	1210.2857142857142	10.14419843579379	78.37355338836151
YHL001W	632.5	281.9011465217132	40.95832243000125
YMR189W	66.38709677419355	10.657834808967968	4.2989788377377325
YNL339W-A	0.0	0.0	0.0
YNR065C	7.574850299401198	3.9809897443882747	0.4905188314970211
YPL055C	22.93877551020408	7.890944607759016	1.485428875093052
YNR025C	7.666666666666667	12.11707594313763	0.49646451430304556
YDL060W	67.69491525423729	10.30352066174202	4.383668246410532
YGL258W	2.096774193548387	1.300124063558998	0.13577921499171652
YMR291W	40.76136363636363	8.26847540211883	2.6395526869639685
YDR097C	34.04838709677419	6.3427185390463565	2.204845560365489
YOR324C	23.133333333333333	4.915465161386967	1.4980277083752764
YMR245W	0.5483870967741935	0.9251561914047939	0.03551148699783355
YJR151C	0.46551724137931033	0.7421773289196378	0.030145146670574725
YOR121C	16.8	36.98493901962952	1.0879048487336302
YGR159C	283.6290322580645	63.654351935744344	18.366749966379498
YDR214W	108.25	22.672324841654202	7.00986308782235
YDR263C	10.9375	3.804237403504442	0.7082713858942905
YKL056C	2664.04	281.4975547555135	172.51321626311548
YLR328W	51.9	11.286259832953924	3.3608489076949644
YMR095C	0.21212121212121213	0.41514875026728065	0.013736172332495331
YEL017W	35.82	9.272936263060124	2.3195685524784904
YBR025C	539.8305084745763	55.813158917567826	34.95739450379956
YDR202C	23.25	4.449608927517466	1.505582603158149
YKR050W	15.458646616541353	3.985791579863839	1.0010438457735158
YIR021W	22.11111111111111	5.142008515388421	1.4318324398015372
YPR092W	0.0	0.0	0.0
YIR013C	0.7777777777777778	0.8084520834544433	0.050365965219149544
YER075C	18.568345323741006	5.522090498542223	1.20241624468204
YIL068W-A	0.7368421052631579	0.8719139396343282	0.04771512494445746
YHR007C	466.26582278481015	51.6761882526872	30.193621988474433
YML094C-A	0.9	0.7880689256524124	0.058280616896444475
YGR002C	27.549295774647888	6.193980332074419	1.7839888364545444
YOL046C	0.0	0.0	0.0
YPL215W	43.32	7.473599793777496	2.8052403599488605
YKL033W-A	156.22857142857143	19.13586978961348	10.116775021897093
YNL035C	38.41379310344828	7.211186443391621	2.487532843779278
YFL046W	21.516129032258064	6.185310381551521	1.3933036369149987
YMR259C	35.85446009389671	8.236048312521183	2.321800058623612
YBL090W	36.57692307692308	8.823482654476416	2.368584045663192
YDL111C	67.2051282051282	9.567432387173216	4.35195147822168
tT(AGU)O2	10.333333333333334	3.055050463303893	0.669147823625844
YPR051W	40.11538461538461	7.575364931549759	2.597721513803059
YNL233W	22.909774436090224	5.510951420108516	1.4835508745485906
tA(AGC)F	22.0	6.557438524302	1.4246373019130871
YLR429W	89.61855670103093	14.118872785336741	5.8033608554500775
YOL045W	25.387878787878787	6.238734118381084	1.6440235971663695
YLR277C	28.196581196581196	5.273942639965226	1.8259046072304872
YDR260C	20.96	3.564641169411959	1.357290811277196
YGL009C	664.4957264957264	74.75138378740179	43.0302454058022
YLL013C	28.21212121212121	7.7715770089840435	1.826910920221879
YEL027W	1012.9166666666666	48.11843781723401	65.59267577558172
YLR467W	0.0	0.0	0.0
YER167W	31.8503937007874	5.4541068553706635	2.062511770307243
YIL018W	2126.5	897.7142367575514	137.7041464780991
YJR056C	28.057142857142857	6.561666113486264	1.8168751045177292
tR(ACG)E	22.666666666666668	5.507570547286103	1.4678081292437868
YPR096C	6.533333333333333	7.385958363840196	0.4230741078408562
YER123W	34.8974358974359	7.948845776850196	2.259826769118545
snR85	553.625	107.68331546052725	35.85067392143786
YDR293C	58.67914438502674	11.926465704902846	3.7998408152387713
YLR305C	46.252631578947366	8.800570269277566	2.9951465572278013
YLR034C	92.78873239436619	15.592045126517693	6.008649516647514
YDR322W	30.745454545454546	7.643002565450846	1.9909600640785374
YJL039C	65.86507936507937	9.454317232688226	4.2651749525890015
YML078W	171.1851851851852	18.303083046384536	11.0853091068052
YER046W-A	0.375	0.806225774829855	0.02428359037351853
YGR043C	3.22	1.9824742322745719	0.20851509600727913
YDL179W	38.888888888888886	6.478012539710502	2.518298260957477
YNR076W	0.0	0.0	0.0
YOR293C-A	3.142857142857143	1.3451854182690985	0.20351961455901246
YDR250C	0.38461538461538464	1.12089707663561	0.024906246536942084
YPR197C	0.39285714285714285	0.4973474613934381	0.025439951819876558
YDL041W	0.47058823529411764	0.5144957554275265	0.03047352517461149
YKL193C	33.62	6.924932770615971	2.1771048222871814
YDR058C	7.040816326530612	2.850140228081399	0.45593679884973565
YDR531W	65.23636363636363	10.288367462843901	4.224461685342278
YGR099W	23.07766990291262	5.478459280312858	1.4944231538602861
YOR145C	103.53658536585365	17.230927950890525	6.704640073859262
YOR129C	13.17910447761194	4.538640693245701	0.8534292656643527
snR63	4081.5833333333335	638.057486485823	264.30799397879207
YDR356W	21.843971631205672	4.909587832486933	1.414533491261221
YMR142C	2211.38	345.7731289945673	143.20065621384379
YKL108W	17.764705882352942	5.300289057335286	1.1503755753415839
YMR281W	22.044444444444444	4.781382243830351	1.427515357068467
YPR004C	80.09803921568627	9.891925802311263	5.186847930761997
YOR020W-A	35.53846153846154	6.424113228238648	2.3013371800134483
YGR294W	0.0	0.0	0.0
YNL170W	9.631578947368421	9.878205675547612	0.6237048474882654
YDR423C	29.75409836065574	7.5887103377427705	1.926763564062782
YPR002C-A	0.0	0.0	0.0
YDR087C	73.41463414634147	9.01935587987329	4.754055741417287
YMR185W	21.122448979591837	4.894640568028188	1.3678103965492072
YOL156W	0.047058823529411764	0.2130214807490179	0.0030473525174611487
YER106W	0.6666666666666666	0.7385489458759964	0.04317082733069961
YDR486C	38.294117647058826	5.0604192649675666	2.4797831110840103
YFL017C	53.791666666666664	19.442175505992047	3.483346130245825
YOR255W	0.0	0.0	0.0
YHR100C	25.85185185185185	4.6218852605644996	1.674068748712685
YHR053C	188.55555555555554	127.5657782392197	12.21014899669954
YER152C	44.84848484848485	11.534886781135437	2.9042192931561557
YJL188C	0.0	0.0	0.0
YGL044C	28.295454545454547	6.9267917519317725	1.8323072736382164
YDR088C	16.49122807017544	4.4845879210976705	1.0679099392330955
YHR064C	542.275	50.133991349259205	35.1156905861327
YKL138C-A	49.5	5.54276304943863	3.205433929304446
YJR011C	15.846153846153847	3.0221851761376897	1.0261373573220138
YCR023C	32.604395604395606	7.230919905945764	2.1113380992887762
YLR396C	20.262135922330096	4.797795991233979	1.3120997568811177
YDR442W	0.0	0.0	0.0
YGL090W	11.634920634920634	3.2294091505013003	0.7534337246048288
YDR506C	8.252747252747254	3.104095526141074	0.5344168899783859
YMR007W	0.7894736842105263	0.7873265148181359	0.05112334815477586
YEL018C-A	0.0	0.0	0.0
YNL057W	0.75	0.8563488385776752	0.04856718074703706
YNL029C	13.897435897435898	4.653136754027507	0.8999457082015073
YDR036C	32.586666666666666	6.736534784360639	2.110190039924597
YGR015C	13.16326530612245	3.8532829010658247	0.8524035804582014
YDL131W	70.31818181818181	48.8004284630967	4.553541128222202
YIR018W	26.166666666666668	8.38876800081088	1.6944549727299598
YLR320W	10.871559633027523	3.853542071449007	0.7040013355992528
YNL176C	17.810526315789474	4.7742543961537836	1.1533427343717433
snR6	1411.6	373.70014717685086	91.40990979002335
YMR086C-A	2.4375	1.7114808402861736	0.15784333742787046
YPL025C	0.5185185185185185	0.5798123284152694	0.033577310146099694
YEL008C-A	3.0	0.816496580927726	0.19426872298814823
YKL109W	13.457831325301205	4.964019822731391	0.871478568585388
YPL034W	21.083333333333332	3.1195967781062697	1.365277414333375
YBR201C-A	7.3	3.0568684048294332	0.47272055927116075
YDR350C	21.313725490196077	5.326898661476568	1.3801967443667786
YKL221W	0.4507042253521127	0.7129161921165006	0.029185911434839177
YPR008W	27.673076923076923	5.537940291628023	1.7920044383329827
YER050C	48.4	9.724629610048478	3.1342020642087918
YGR189C	128.97368421052633	18.596038061343798	8.351850976885215
YOR126C	27.542857142857144	7.196170783797438	1.7835718948626182
YBR002C	37.51162790697674	6.150385559045622	2.4291120168983187
YDR391C	21.323529411764707	4.168573538705247	1.3808316094745832
YLR279W	1.105263157894737	1.1496249070460265	0.07157268741668621
YGR091W	18.16216216216216	5.534516912323538	1.1761133499823029
YLR372W	308.3921568627451	37.47376598708625	19.970316831095396
tD(GUC)I2	4.333333333333333	3.2145502536643185	0.28061037764954744
YDR318W	14.64406779661017	4.6303448589241984	0.9482947833997745
tA(UGC)L	40.666666666666664	6.658328118479393	2.633420467172676
YOR359W	22.435897435897434	6.259724369662709	1.4528643813216213
YLR264C-A	0.2	0.447213595499958	0.012951248199209885
YGR251W	27.79310344827586	4.731198204810487	1.7997769049246837
YHR050W-A	25.375	22.199983912478082	1.6431896152747538
YIR035C	31.973684210526315	9.222436923964334	2.0704956002684223
YKL141W	73.79310344827586	10.771587329454244	4.778563990742956
YGR093W	28.342105263157894	4.683453516594914	1.8353281987564531
YNL309W	14.777777777777779	4.726194829111894	0.9569533391638415
YGR150C	21.4031007751938	6.0731470680428545	1.3859843518611819
YGR169C-A	28.615384615384617	7.837287599870055	1.853024742348491
YPR055W	28.32075471698113	6.434992111683598	1.8339456176428333
YER060W-A	1.8354430379746836	1.8146863806661657	0.11885639170160969
YLR139C	7.916666666666667	3.08021416434728	0.5126535745520578
YPR127W	25.215686274509803	5.675610012994889	1.6328730572729322
YBR058C	36.53846153846154	5.669851396122422	2.366093421009498
YGR018C	1.625	0.8062257748298549	0.1052288916185803
YHL046C	0.1111111111111111	0.32338083338177726	0.007195137888449935
YNL249C	14.074074074074074	4.630814663149936	0.9113841325369918
YLR133W	20.7816091954023	4.3386453982789925	1.345738893343188
YER040W	20.458715596330276	6.891395749198369	1.3248295176255982
YDR374C	0.5652173913043478	1.0467340511863763	0.03660135360646271
YER030W	86.91304347826087	10.900012691728476	5.628161989178382
YMR121C	46.46666666666667	14.547741460762746	3.009006664949763
YDL069C	14.294117647058824	2.8975372172128675	0.9256333271788241
YEL038W	50.911764705882355	6.292697292551604	3.2968545048282807
YMR152W	43.55555555555556	8.493430683762258	2.820494052272375
YPR035W	573.6181818181818	77.6648762094745	37.14535722153387
YNL181W	37.295081967213115	8.029828271918568	2.415089315836269
YNL094W	31.102272727272727	7.710330095244849	2.0140662682521278
YIL126W	60.372549019607845	10.153910716078679	3.9094993338595323
YML092C	134.32432432432432	17.0750859019379	8.698338317577448
YKL017C	14.686274509803921	3.7600831888755626	0.9510279314910002
YKL038W	20.17142857142857	5.672507373417672	1.3062258898060255
YPL249C-A	1618.7037037037037	348.60235389280024	104.8211671382348
YGL074C	0.125	0.3415650255319866	0.008094530124506177
YMR321C	0.4	0.6324555320336759	0.02590249639841977
YGR177C	31.325	8.29942044644296	2.0284892492012476
YCL061C	19.54268292682927	4.9887611230664906	1.2655106853191365
YAL007C	136.5625	17.72175171564503	8.843274161022999
YEL074W	1.1875	0.9810708435174292	0.07689803618280867
YJL104W	71.81818181818181	9.59482183579279	4.650675489716276
YOL029C	34.63333333333333	7.165450311105334	2.2427244798298447
YDR411C	37.568627450980394	8.98499839056365	2.432803093106484
YER023W	235.09302325581396	31.10796403425638	15.223740470443339
YJL052W	44.53061224489796	15.4071169172133	2.883635058232241
YHR045W	38.392857142857146	8.333439471498494	2.4861771096697547
YCR050C	0.0	0.0	0.0
YER119C-A	0.6111111111111112	1.9140007034508784	0.039573258386474644
YHR118C	17.584615384615386	4.336949920783569	1.138713591668992
YIL118W	81.41176470588235	11.914131276101127	5.271919855207788
YOR229W	20.87142857142857	6.606806829348901	1.3515552585032597
YOR214C	0.0	0.0	0.0
YBR202W	39.77777777777778	7.7952692206377465	2.5758593640650767
YBR084W	150.41095890410958	18.88318764472476	9.740048303241405
YDR397C	75.5	16.43715303816327	4.8890961952017316
YMR077C	18.545454545454547	5.477744227159738	1.2009339239267347
YOR341W	219.68273092369478	25.443322191193637	14.225827866365057
YER183C	41.96774193548387	8.272379226348132	2.717673210834203
YNR075C-A	0.0	0.0	0.0
YDL062W	0.2857142857142857	0.6436503043467892	0.018501783141728404
YDR303C	48.92424242424242	8.708705140445657	3.1681500329733874
YPL193W	25.210526315789473	5.2089786567633904	1.632538917742509
YOR052C	85.0	13.473077210637872	5.5042804846642
YAR047C	1.0	0.9660917830792959	0.06475624099604942
YER184C	9.210084033613445	3.5816716804834035	0.596410421274539
YDL093W	31.56756756756757	5.984254524274701	2.044197013064479
YIL041W	160.77551020408163	27.415221825750418	10.411217685038313
tG(GCC)M	3.3333333333333335	0.5773502691896257	0.21585413665349806
YMR326C	0.0	0.0	0.0
YDL076C	38.97727272727273	5.6051829684620085	2.524021666096017
YDR105C	33.76056338028169	5.750688874840234	2.186207178415922
YJR094C	6.907407407407407	2.0119315652726164	0.447297738731971
YIL066C	3.9846153846153847	2.4964614193626393	0.25802871412272
YMR167W	13.373913043478261	3.530471042487945	0.8660443361036869
YOR261C	170.72	18.66136465032086	11.055185462845555
YKL003C	50.421052631578945	10.859280667161478	3.265077835485018
YHR046C	28.113636363636363	7.570493237873835	1.8205334116389347
YPL187W	0.16666666666666666	0.38069349381344053	0.010792706832674902
YDR045C	76.9375	9.787534589125771	4.982183291633552
YBL077W	0.0	0.0	0.0
YMR244C-A	25.533333333333335	6.5232186037554305	1.6534426867657952
YLR306W	15.142857142857142	5.941592464011931	0.9805945065116053
YPR164W	27.14218009478673	6.444537959409388	1.7576255553761848
YCL058W-A	15.176470588235293	2.9840260998700865	0.9827711868812204
YDL125C	199.89655172413794	51.21616989890303	12.944549277727534
YLR431C	8.897058823529411	3.55821398214846	0.5761400853324985
YPL232W	60.95348837209303	9.193562676372274	3.947118782573152
YKR024C	29.99099099099099	6.556739066855348	1.9421038403229596
YNR057C	5.885714285714286	2.9182128754692696	0.38113673271960513
tV(CAC)H	15.666666666666666	2.309401076758503	1.014514442271441
YDL154W	8.896296296296295	5.2947088120207955	0.5760907069352248
YLR382C	16.925373134328357	5.068889136464621	1.0960235416346273
YML020W	16.949494949494948	4.69340339802652	1.0975855797108174
YNL223W	9.108108108108109	3.6360733282521283	0.5898068436667204
YGL093W	20.759124087591243	5.929147279536092	1.3442828422829531
YKR055W	12.093023255813954	3.5910865412943385	0.7830987283243186
tV(AAC)M1	9.333333333333334	7.094598884597588	0.6043915826297945
tE(CUC)I	19.0	10.44030650891055	1.2303685789249388
YOL085C	0.0	0.0	0.0
YLR022C	64.72972972972973	9.385712098268922	4.191653977987523
tI(AAU)N2	3.6666666666666665	0.5773502691896257	0.23743955031884784
YCR037C	35.55072463768116	10.412704525216377	2.3021312922218726
YCR057C	71.28985507246377	11.332533683465138	4.616463035645899
YMR255W	45.0	7.892800282301354	2.9140308448222236
YNR069C	12.58904109589041	3.950511979612952	0.8152189791146495
YNL164C	21.51923076923077	5.866122026686444	1.3935044937419097
YBR034C	103.86538461538461	18.83783098766307	6.72593187730121
YML100W-A	4.125	1.7268882005337975	0.26711949410870384
YJR134C	26.40566037735849	6.0344697196890165	1.7099313070560596
YDR165W	99.51515151515152	17.286048108444543	6.444227134273524
YMR075W	18.862745098039216	4.838048898295931	1.2214804674156772
YNL011C	18.984848484848484	6.011508000346372	1.2293874237583322
YOR343C	1.625	1.0878112581387147	0.1052288916185803
YOR347C	18.605263157894736	5.604947689005778	1.204806904847551
YBR038W	36.90277777777778	9.148594178712676	2.389685171201435
YOR028C	11.477272727272727	3.4064824411061454	0.7432250387046581
YPL076W	12.142857142857142	2.9760952365713798	0.7863257835234572
YGR153W	7.375	2.82557444915931	0.47757727734586447
YMR055C	10.347826086956522	2.7585615519231745	0.6700863198721635
YPL190C	59.81666666666667	13.281682168780168	3.8735024822470225
YMR042W	16.923076923076923	5.01934718403162	1.0958748476254518
YGR184C	55.304794520547944	8.491733050336835	3.581330602209596
YIL142C-A	0.0	0.0	0.0
YML012W	240.90322580645162	29.9703796424733	15.599987347048291
YOR254C	137.64646464646464	17.4615105193862	8.91346763690066
YPL071C	25.434782608695652	5.806157287793096	1.6470609122908222
YDR327W	0.4375	0.7274384280931732	0.02833085543577162
YDR524C	37.0	5.5766111169146235	2.3959809168538286
tA(UGC)E	15.333333333333334	0.5773502691896258	0.9929290286060911
YKL077W	136.44827586206895	16.757477947192267	8.83587743521957
YPR006C	5.732558139534884	7.596321739313596	0.37121891640758564
YPR061C	9.088888888888889	3.449784065852543	0.5885622792752047
YDL063C	61.74193548387097	10.522133220860283	3.9981756537560833
YBR134W	0.45	0.6048053188292994	0.029140308448222237
YMR315W	82.25	11.38777294070353	5.326200821925064
YHR127W	37.94444444444444	6.624389759256294	2.457139588905653
YGL245W	450.9056603773585	43.95441974675622	29.19895560987904
YHR063C	79.84210526315789	12.185749103071489	5.1702746100529975
YLR405W	25.654545454545456	5.225359040714533	1.6612919280986498
YOR376W	0.2222222222222222	0.42779263194649864	0.01439027577689987
YBR049C	59.33884297520661	9.878894775402314	3.842560416129213
YDR528W	34.42857142857143	7.0292345421708555	2.229464868578273
YDR482C	20.45	6.786015030929418	1.3242651283692106
YJR135C	14.805555555555555	3.5762665644051954	0.958752123635954
YOL155W-A	0.0	0.0	0.0
YJR040W	29.05128205128205	6.813837535696365	1.8812518217570253
YMR214W	53.357142857142854	13.705245938463351	3.455208001717779
YFL034C-A	287.1470588235294	42.58690391454556	18.59456414248325
YDL113C	22.46875	5.8091635868640665	1.4549917898799853
YDR280W	60.22222222222222	9.967877700824078	3.899764735539865
YFR007W	13.018867924528301	4.050121394371246	0.8430529488164924
YMR030W-A	6.928571428571429	5.539567960302787	0.44866824118691384
YPL095C	11.5	8.02886583317745	0.7446967714545683
YER026C	117.41463414634147	18.212599498363897	7.603330345243461
YDR114C	0.0	0.0	0.0
snR56	424.25	74.75459852075991	27.472835242573964
YPR070W	30.929411764705883	6.263629396866366	2.00287244210134
YBR232C	0.3333333333333333	0.48507125007266594	0.021585413665349804
YCR018C	35.878787878787875	33.614317611470995	2.323375434524924
YER187W	2.619047619047619	1.321975433818287	0.16959967879917706
YAL019W-A	0.5357142857142857	1.57485197087178	0.03469084339074075
YML058W	368.6666666666667	38.4218439853958	23.873467513876886
YER085C	0.2692307692307692	0.4523443208612048	0.017434372575859457
YIL026C	29.13953488372093	5.653054426043079	1.8869667434430213
YLR404W	20.88095238095238	5.157057115762642	1.352171984607984
YLR222C	66.65573770491804	11.539204100347465	4.31637501458913
YMR293C	8.36231884057971	3.019403011176964	0.5415123341263843
YHR048W	9.051948051948052	3.630630305927404	0.5861701295356682
YGL188C	21.5	22.891046284519195	1.3922591814150624
YPR178W	15.36231884057971	4.734016496693198	0.9948060210987303
YFR014C	23.044776119402986	9.182382400010752	1.4922930760880644
YLR271W	9.341463414634147	3.336238571337194	0.6049180561338274
YDR383C	15.657142857142857	4.297351148179109	1.0138977161667166
YGL055W	243.51315789473685	32.063060124719904	15.768996738340613
YJL225W-A	0.0	0.0	0.0
YKL002W	45.81578947368421	11.52636288044837	2.966858304582159
YMR312W	31.75609756097561	6.163523699171106	2.0564055067525935
YNL073W	26.0	6.304060316223842	1.6836622658972848
tI(AAU)I2	3.6666666666666665	0.5773502691896257	0.23743955031884784
YDL184C	2897.0	771.5315936499295	187.59883016555517
YGR182C	26.235294117647058	23.694749976958782	1.6988990284845906
YNL325C	13.734848484848484	4.544705582524542	0.8894171585290727
YHR027C	183.5234899328859	20.340209110453916	11.884291342530007
YGL237C	15.384615384615385	5.299530190773044	0.9962498614776834
YOR169C	2.5217391304347827	5.392499548762078	0.16329834685960287
YBL034C	17.220264317180618	4.291887172916889	1.1151195861390184
YBL101C	20.419161676646706	5.665717387043564	1.3222681544702304
YGR042W	21.425	5.324772777143182	1.3874024633403588
YMR110C	34.835443037974684	8.168781065500085	2.2558123445712406
YMR183C	103.31818181818181	16.652079592557534	6.6904970810918325
YDR174W	187.43243243243242	34.800654959146755	12.137419765070343
YNR032W	26.327272727272728	6.5037155917457286	1.7048552174959921
YLR322W	0.0	0.0	0.0
YNL006W	44.51111111111111	8.714205284325915	2.882372238113044
YDR451C	42.54716981132076	7.996552232382716	2.755194782001725
YMR073C	37.833333333333336	8.777256398502752	2.449944451017203
YPR133C	62.967213114754095	13.27775986768194	4.077520027308619
YML002W	10.881818181818181	3.2247091275748505	0.7046656406570104
YOL144W	20.680555555555557	8.026060350971298	1.3391950394877443
YPL020C	19.72043010752688	3.8712024628852593	1.2770209245887594
YNL295W	17.397435897435898	3.8252060248045634	1.1265925516876802
YMR292W	105.08333333333333	15.684156133601464	6.804801658001526
YHR177W	0.9264705882352942	0.9821720746369567	0.05999475268751637
YLR002C	53.696969696969695	8.83344126607027	3.477213910454532
YGL208W	9.838709677419354	2.555569606309265	0.6371178549611314
YMR056C	7.434782608695652	4.053268496811725	0.4814485743619326
YGL019W	75.73170731707317	12.047871991027923	4.904100690066669
YKR045C	18.185185185185187	5.554187865836269	1.1776042344096393
YOR017W	21.05	5.017364804340215	1.3631188729668402
YGR296C-A	0.0	0.0	0.0
YPR188C	42.125	7.249062907954257	2.727856651958582
YOR269W	17.22972972972973	4.489095760603816	1.1157325306751757
YDR219C	29.28985507246377	5.439781162540839	1.8967009138118243
YER005W	31.617021276595743	7.344233906743563	2.047399449364456
YDR532C	12.403508771929825	3.673552431730311	0.8032046032317007
YHL005C	0.9473684210526315	1.4709665835968129	0.06134801778573103
YHL023C	18.71511627906977	4.741900264140429	1.2119205800365294
YJL163C	6.204819277108434	3.312058663262497	0.4018007724453669
YLR248W	67.94505494505495	10.412986162973656	4.399866352511798
YAL040C	24.988505747126435	5.501573248295614	1.6181617002920854
YGL206C	199.2983870967742	23.207209489440913	12.905814384962655
YDR034W-B	2.0	1.6329931618554518	0.12951248199209883
YOR172W	20.54237288135593	5.163388650440483	1.3302468489357946
YDR316W	14.228571428571428	4.724807882211668	0.9213888004580745
YLR136C	53.04761904761905	8.510975355966684	3.4351644033142406
YMR023C	9.79746835443038	4.23774173907078	0.6344472219106614
YOR071C	17.224719101123597	5.491217800412112	1.1154080612016153
YFL068W	0.0	0.0	0.0
YOR266W	17.682539682539684	3.90130415260613	1.145054801104747
YNL034W	0.10989010989010989	0.4333474215799464	0.0071160704391263095
YDR294C	64.72727272727273	11.784196774745164	4.19149487174429
YNL059C	41.78761061946903	7.380538268496641	2.7060085839234103
YOL092W	93.8913043478261	12.749254027623326	6.080047931781249
tV(AAC)K1	1.6666666666666667	0.5773502691896257	0.10792706832674903
YLR055C	23.7	7.359851610619406	1.534722911606371
YBR281C	31.16793893129771	6.096849970720347	2.0183185647852655
YNR058W	3.361111111111111	1.7706969707232023	0.21765292112561055
YFL010C	101.48387096774194	26.40816914989493	6.5717140055990795
YML121W	39.95652173913044	5.769484944233678	2.587434151103018
YCR051W	69.36363636363636	12.54944765173497	4.491728352725972
YLR316C	16.09259259259259	5.65107609895412	1.0420958041771655
YNL145W	725.2	55.30099456610162	46.96122597033504
YLR216C	257.1818181818182	34.83245129616437	16.654127797983982
YNL024C-A	71.7	9.262229153335008	4.643022479416743
YLR238W	14.915492957746478	4.550499121362525	0.9658712565467088
tY(GUA)F1	16.25	10.843584893075413	1.052288916185803
YBR269C	36.45	6.219451659701877	2.3603649843060017
YML017W	51.38317757009346	12.559026566512236	3.3273814298717728
YDR403W	1.8	1.8650686348384682	0.11656123379288895
tR(UCU)M1	10.333333333333334	5.507570547286102	0.669147823625844
YER084W	1.0	1.3743685418725535	0.06475624099604942
YBR126C	80.75675675675676	14.030115174261253	5.2295040025998825
YHL017W	45.77215189873418	9.042562274568613	2.9640324992622116
YKL220C	6.216981132075472	2.472726341823003	0.4025883284565714
YBR135W	54.54545454545455	9.515537533185107	3.5321585997845135
YAR015W	133.1086956521739	17.50838308527858	8.61961877432197
YMR020W	19.56578947368421	5.27973617097367	1.2670069784358615
YER027C	39.725806451612904	7.0737783046197125	2.57249389634306
YPL266W	76.51063829787235	10.377384148119015	4.95454133237859
YLR250W	101.74285714285715	17.511916710935907	6.588484976769485
tI(AAU)G	6.0	2.6457513110645907	0.38853744597629647
YOR253W	95.34615384615384	10.821986167769044	6.174258516507942
YDL230W	19.12	3.7992480459014133	1.2381393278444648
YPL189W	2.5824175824175826	1.764249504060101	0.1672276553194683
YOR265W	60.6875	15.443310310077091	3.9298943754477493
YGR203W	17.636363636363637	5.0760450910363035	1.142064613930326
YHR079C	23.850299401197606	5.7556977977248405	1.5444557358518851
YJL103C	2.8152173913043477	1.429126743478334	0.1823028958475739
YJL122W	91.65384615384616	21.118602809262377	5.935158549753298
YOR190W	2.090909090909091	1.7604830869112884	0.1353994129917397
YMR158W-B	0.0	0.0	0.0
YMR072W	189.88888888888889	23.330952259462837	12.296490651360939
YHL037C	1.0	1.4867838833500564	0.06475624099604942
tR(CCU)J	1517.3333333333333	1263.1414542058753	98.2568030046723
YKL183C-A	1.3	1.0593499054713802	0.08418311329486425
YDR120C	74.71764705882353	11.218195004530088	4.83843395959894
YFR055W	83.7843137254902	14.594949435322063	5.425557211296454
YDR231C	22.7	6.858923208945183	1.4699666706103216
YAL037C-A	0.75	0.5	0.04856718074703706
snR74	119.5	11.789826122551595	7.738370799027906
YBR191W-A	1942.6666666666667	158.79021800266332	125.79979084165866
YIL089W	3.9	2.8082391095759145	0.2525493398845927
YDR249C	19.535714285714285	4.887699907892299	1.2650594223156797
YNL064C	429.7704918032787	70.43209340507184	27.830321540203794
YGL089C	0.2777777777777778	0.46088859896247686	0.01798784472112484
YER143W	26.078125	7.454208755770337	1.6887213472251013
YLR025W	34.333333333333336	6.563970923588426	2.22329760753103
YMR127C	17.94	4.604390096773438	1.1617269634691265
YJL049W	16.28358208955224	4.169899243566028	1.0544635660699988
YBL030C	198.53191489361703	27.84807468470261	12.856180526258237
YGR191W	57.644444444444446	10.462679648074255	3.732837536527826
YLR234W	8.775510204081632	3.047833816683843	0.568269053638801
tR(ACG)L	9.666666666666666	3.511884584284246	0.6259769962951443
YMR222C	34.121212121212125	8.971334821800404	2.209561435198535
YBR129C	35.51020408163265	6.664965769415695	2.2995073333291014
YBR243C	38.149253731343286	7.207432467111867	2.4704022684463034
YKR006C	54.17948717948718	8.081400982215747	3.5084599288372416
YDR064W	3028.734693877551	302.4978495454004	196.12947374983065
YOR001W	56.40909090909091	9.199417068234785	3.652840685277151
YER012W	162.89655172413794	19.45020166547345	10.548568360873706
YGL122C	49.93589743589744	18.280171461577392	3.2336610087129807
YGL037C	94.40625	18.745940420743487	6.113393876533291
YGL190C	59.43037974683544	8.723213275734093	3.8484879933728102
YPR044C	0.0	0.0	0.0
YOL100W	16.91358024691358	5.371184980616934	1.0952598785751566
YBL036C	74.39473684210526	9.9282274994194	4.817523507785045
YLR159W	0.0	0.0	0.0
YDR375C	24.205882352941178	4.440515041827789	1.5674819511690787
YML102W	19.47142857142857	5.3695907829166485	1.2608965211087908
YJR018W	2.5	1.3394467690277296	0.16189060249012355
YBR178W	0.2777777777777778	0.5745131499601416	0.01798784472112484
YMR105C	14.635294117647058	3.6704971079688704	0.9477266329304173
YDL238C	13.397260273972602	3.7518133616640683	0.8675562149881688
YLR433C	36.40963855421687	8.653261255478686	2.3577513287959198
YPR170C	1.125	1.746424919657298	0.07285077112055559
YGL099W	66.78125	10.817338056637546	4.324502719017425
YDR111C	20.105263157894736	5.737778774330525	1.301941266341625
YDR305C	23.972972972972972	5.7032470599674205	1.5523996152296171
YOR205C	20.313253012048193	4.975372791139775	1.3154099074619194
YMR047C	49.66467065868263	10.43546477362093	3.2160973821630767
YPR183W	129.9	22.978027408586307	8.41183570538682
YMR261C	50.607594936708864	10.228494882172251	3.277157613951969
YOL044W	17.12280701754386	4.288981628373022	1.1088086177569163
YKL182W	537.4169381107491	74.30573285006376	34.801100759658645
YLR063W	20.796296296296298	6.923788987851081	1.3466899747882128
YML048W	142.8	15.490620453484045	9.247191214235858
YML031W	50.95918367346939	8.020487127334018	3.2999251789211304
YOL082W	42.32258064516129	6.421720809029886	2.7406512318328007
YFR020W	15.941176470588236	4.892425663922278	1.0322906652899644
YBR165W	30.4390243902439	6.640966723632205	1.9711167990992602
YPL155C	19.69811320754717	4.966880426184464	1.2755757660353886
YBR230W-A	13.9	2.2335820757001277	0.9001117498450869
YGL010W	24.115384615384617	4.693202941079135	1.5616216578662687
YBR168W	18.177419354838708	4.4850359340205195	1.1771013484281885
YDL130W-A	29.846153846153847	3.715870329773673	1.932724731266706
YGR089W	31.814285714285713	6.7542533514109655	2.0601735528314578
YER016W	35.09803921568628	7.046289525589435	2.272817085939774
YKR081C	93.92156862745098	9.805800604244205	6.08200773276621
YPL189C-A	32.3	8.152027695951208	2.091626584172396
YDR290W	0.0625	0.25	0.0040472650622530885
YLR157W-E	0.0	0.0	0.0
YDR455C	0.0	0.0	0.0
YLR286W-A	0.5	0.5477225575051661	0.03237812049802471
YDR417C	0.05555555555555555	0.23570226039551584	0.0035975689442249675
tR(UCU)J1	0.6666666666666666	0.5773502691896258	0.04317082733069961
YBR084C-A	1449.566037735849	391.3345268453913	93.8684476793111
YDR310C	35.069182389937104	6.75813574104364	2.2709484263771795
YPL019C	504.352	63.9753299226325	32.65993965883951
YLR447C	333.8627450980392	44.89187882361045	21.619696381171245
YDL074C	69.80952380952381	9.629776774806398	4.520602347628973
YOL022C	58.98360655737705	13.395884695530802	3.819556641045669
YOL093W	27.09090909090909	7.760418898481926	1.754305437892975
YLR155C	0.24074074074074073	0.4315476835930594	0.01558946542497486
YDR243C	17.90909090909091	3.911775219890694	1.1597254069292486
YOL127W	3407.2619047619046	335.74482612462407	220.64147304142026
YPR002W	7.142857142857143	3.0206059243760914	0.4625445785432102
YLR453C	8.508474576271187	2.5418760473043784	0.5509768301697764
YOR362C	162.04651162790697	33.01439331735413	10.493522959545867
YGL260W	0.0	0.0	0.0
YPR089W	33.16541353383459	6.965478133132627	2.1476675115306314
YER095W	35.93333333333333	9.47765734243251	2.3269075931247087
YKR034W	0.525	0.5541220822628188	0.033997026522925945
YMR126C	25.647058823529413	5.631424435830653	1.660807122016326
YML098W	20.84	5.374941860150677	1.34952006235767
YMR118C	0.3448275862068966	0.5526470114022356	0.022329738274499803
YFR038W	27.8984375	5.249431680900413	1.8065979421632223
YPR124W	153.78688524590163	18.516762454686262	9.958660603015401
YBR246W	37.44827586206897	5.903232577997708	2.425009576610678
YDR331W	51.540983606557376	9.060120989795156	3.337600355599662
YKL222C	10.352380952380953	3.9540168290295745	0.6703812758352926
YKR059W	165.4406779661017	267.8767260994118	10.713316412922685
YBR056C-B	1.0	1.2909944487358054	0.06475624099604942
YMR238W	50.44117647058823	11.15880263322187	3.2663809796536687
YMR067C	33.61290322580645	5.445271188687487	2.176645261867209
YDL235C	102.52	12.949002535588084	6.638809826914986
YJR142W	31.666666666666668	6.698258480132479	2.0506142982082314
YDR265W	24.16	5.144285515928112	1.5645107824645539
YNL048W	35.90243902439025	9.078001841512686	2.3249069938093845
YKL225W	0.0	0.0	0.0
YHR212W-A	0.0	0.0	0.0
tR(UCU)G2	11.666666666666666	9.018499505645789	0.7554894782872431
YDL211C	9.8	3.9459308623403895	0.6346111617612843
YNL039W	21.471910112359552	6.184823594971751	1.3904401858814657
YHR020W	295.33009708737865	41.14331440925388	19.124466940376966
YFR025C	37.62	6.907227802698228	2.436129786271379
YLR092W	4.485074626865671	3.867611947292551	0.29043657342257984
YNR001C	99.125	11.017192070884512	6.418962388733399
YCL074W	0.0	0.0	0.0
YBR279W	50.28787878787879	9.357457168590443	3.2564539979680003
YGL018C	20.296296296296298	3.7397533322072167	1.3143118542901884
YMR270C	29.64814814814815	5.593653436716549	1.9199026265680577
YER173W	14.969696969696969	4.525335809964814	0.9693813046075276
YOR353C	22.084745762711865	5.409040029189565	1.4301251189466506
YGR039W	9.266666666666667	4.847188679558295	0.6000744998967247
YGR020C	268.7647058823529	10.053167484459221	17.40419206534999
tS(AGA)B	9.75	4.5	0.6313733497114818
YHR200W	112.0	32.574175708326415	7.252698991557534
YMR004W	30.092105263157894	6.940081904567501	1.9486516204995397
YCL007C	2.6315789473684212	1.382852378872881	0.17041116051591954
YDR261C	51.05952380952381	12.165872858990147	3.306422828953047
YLL025W	2.3333333333333335	1.283377895839496	0.15109789565744863
YMR220W	63.014925373134325	12.650898323970411	4.0806096938107554
YFR018C	31.574074074074073	6.897092228030353	2.0446183499678567
YDR537C	0.5666666666666667	0.5040069329937308	0.03669520323109467
YNL252C	32.904761904761905	7.663055252024911	2.1307886918223877
YJR046W	43.166666666666664	8.325202025419255	2.7953110696627994
YBR142W	52.11206896551724	8.646458487601215	3.374581696733782
YKL146W	31.660194174757283	9.591206550751656	2.0501951639623024
YPR130C	4.5	8.003288797672328	0.29140308448222235
YCL023C	0.29411764705882354	0.4696682183138621	0.01904595323413218
YLR259C	472.78823529411767	61.097130732576105	30.615988904802798
YNL213C	29.46875	7.107399029725426	1.9082854768523314
YGR038W	55.90909090909091	8.228622440769003	3.6204625647791264
YPL171C	0.6166666666666667	1.450793665511056	0.03993301528089714
YGR148C	1476.2608695652175	166.92900434052376	95.5971046426027
YMR035W	22.53846153846154	6.34495559783215	1.4595060470648062
YGL118C	0.6190476190476191	0.7400128699009549	0.040087196807078215
YPL176C	32.47863247863248	7.1421506113455	2.1031941520084425
YLR124W	2.3529411764705883	2.0291986247835694	0.15236762587305744
YER029C	28.137931034482758	4.650070183272464	1.8221066431991835
YIL002W-A	112.3	28.460694143170706	7.272125863856349
YKL065C	101.0	16.80872789158458	6.540380340600992
YPR088C	108.29629629629629	23.40696714893049	7.0128610619425364
YLR214W	143.2233009708738	24.581569709620258	9.274602593919623
YML090W	0.0	0.0	0.0
YDL145C	185.57777777777778	27.952264887707692	12.017319301289081
YIL152W	10.085714285714285	3.913561854187898	0.6531129449030127
YKL122C	92.84	12.703936397825684	6.011969414073228
YLR007W	24.66	5.557161219213147	1.5968889029625788
YDR145W	43.839506172839506	11.70518772822916	2.8388816268761907
YBR008C	16.365853658536587	3.9799255378664777	1.0597911636182722
YHR055C	319.6666666666667	40.0	20.700411705070465
YIL063C	55.30612244897959	13.415171886140472	3.5814165938631413
YKL162C-A	2.5714285714285716	0.7867957924694432	0.16651604827555563
YGL199C	1.565217391304348	1.3759653456432206	0.10135759460251213
YER181C	2.125	1.1474609652039003	0.137607012116605
YPR126C	0.26666666666666666	0.45773770821706344	0.017268330932279845
YLL039C	151.2982456140351	63.21476006222209	9.797505655261933
YEL056W	43.18333333333333	10.380052033876742	2.796390340346067
YGR240C-A	5.1	7.140650452787119	0.330256829079852
YIL050W	32.73809523809524	6.420468502810875	2.119995984989713
YKR002W	36.870588235294115	7.652867864704177	2.38760069743081
YGR219W	0.23529411764705882	0.7524469885568252	0.015236762587305745
YIL105W-A	0.0	0.0	0.0
YKR035C	0.46875	0.7177192819911804	0.03035448796689816
YBL056W	126.4	22.578943634549745	8.185188861900647
YPR159W	116.38888888888889	19.233845428536835	7.536906938151306
YBR223C	10.407407407407407	4.173660796524371	0.6739445822181439
YBR272C	18.694444444444443	3.736530321292807	1.2105819497317016
YNL119W	33.527027027027025	6.250968084965683	2.171084242043224
YDR101C	98.04494382022472	13.299786492099956	6.349022010466598
YGR070W	9.728323699421965	3.222586724501774	0.6299696739673478
YML058W-A	14.6	3.8930136855083823	0.9454411185423215
tR(ACG)J	91.0	50.76416058598822	5.892817930640497
YGL014C-A	0.0	0.0	0.0
YPR091C	40.85217391304348	8.373143657332713	2.6454332191255667
YLR314C	92.1923076923077	13.343666908067156	5.970027294905017
YBL070C	0.75	0.7745966692414834	0.04856718074703706
YER058W	16.0625	6.392378274163693	1.0401471209990436
YOR089C	60.32258064516129	8.927064081672068	3.9062635697616908
YNL023C	27.666666666666668	5.072895202373664	1.7915893342240339
tX(XXX)L	35.0	14.628738838327793	2.26646843486173
YDL103C	48.54929577464789	8.24757753593548	3.1438698973715824
YLR023C	29.59259259259259	6.781920409769231	1.9163050576238327
YGL101W	62.59375	8.746831223455317	4.053335959846469
YDR434W	57.525	7.768770653607587	3.725102763297743
YFL012W-A	0.05555555555555555	0.23570226039551584	0.0035975689442249675
YLR337C	11.598360655737705	6.233288184245994	0.7510662377820486
YDR092W	62.77777777777778	12.710200877610326	4.065252906974213
YDR287W	17.27906976744186	5.179288337744174	1.1189276060480169
YDR412W	39.857142857142854	5.053495337491705	2.5809987482711123
YGR233C	72.66477272727273	11.086986345881654	4.705497534650433
YER110C	257.622754491018	27.516395280533064	16.682681175886433
YOL133W	65.5	14.496449869658752	4.241533785241237
YNL302C	1854.591836734694	350.8825728530454	120.09639592889778
tQ(UUG)D3	1213.6666666666667	330.59693485169123	78.59249115553864
YDR074W	45.708955223880594	8.363746171904985	2.9599401201552435
YMR218C	19.363636363636363	4.721630181862974	1.2539163029235023
YAR064W	0.0	0.0	0.0
YHR137W	41.532467532467535	8.397343589343272	2.6894864766930655
YML006C	22.112068965517242	5.566626566811616	1.4318944668522997
YAL067W-A	0.0	0.0	0.0
YML133C	0.03317535545023697	0.20433134286121712	0.0021483113126651468
YPL162C	22.975609756097562	4.373144205706284	1.487814122397038
YOR029W	0.0	0.0	0.0
YDR440W	24.103448275862068	4.673115794300913	1.560848705387536
YIR042C	6.885714285714286	3.0847960040421833	0.44589297371565456
YPL281C	0.046153846153846156	0.21145103088313014	0.0029887495844330503
YGR296C-B	0.0	0.0	0.0
YAL053W	47.34188034188034	9.54766842197106	3.0656822126249375
YER117W	1515.0	370.02300368465467	98.10570510901486
YPL235W	87.38571428571429	16.600412826316717	5.6587703738976325
YKR063C	23.106666666666666	4.4466000778406265	1.4963008752820486
YGL006W	25.357954545454547	6.348205084290185	1.6420858157123213
YDL217C	32.193548387096776	9.509361544775091	2.084733177872817
YIL115C	50.71232876712329	11.831554124134907	3.2839397831147252
YMR295C	140.20689655172413	26.52812430818177	9.079271582411618
YDR464C-A	0.0	0.0	0.0
YFL009W	34.52991452991453	13.697830591873531	2.236027466872134
YPL043W	61.872549019607845	11.924408421823054	4.006633695353607
YMR172C-A	0.0	0.0	0.0
YIR030W-A	0.9473684210526315	1.177270110161938	0.06134801778573103
YMR275C	29.726027397260275	7.112418035836028	1.9249457939921537
YNL067W-B	0.42857142857142855	0.5345224838248488	0.027752674712592604
YLR313C	12.177215189873417	4.07229379598181	0.7885506814961967
YNL106C	12.903954802259888	4.085289040374023	0.8356116069772704
YKR017C	13.463414634146341	3.768600362223828	0.871840122678519
YCR088W	100.56818181818181	19.597557585650414	6.512417418352697
YBL105C	35.80813953488372	7.526432410014815	2.3188005133410954
YHR009C	80.14102564102564	10.89110724932122	5.189631570080832
YBR092C	300.42857142857144	79.19167197990637	19.45462497352742
YOR233W	29.55	6.136883943648854	1.91354692143326
YOR306C	30.576923076923077	6.34816515216805	1.9800465996868957
YDL086W	52.146341463414636	10.657300257592814	3.3768010548671623
YLL028W	18.045454545454547	7.686245501280589	1.16855580342871
YDR413C	0.03571428571428571	0.1889822365046136	0.0023127228927160505
YOR084W	21.25862068965517	6.684783309030087	1.3766283646229125
YDR123C	21.0	3.9427724440366245	1.3598810609170378
YJL193W	27.566666666666666	5.08025979139085	1.785113710124429
YOR267C	27.24561403508772	7.115434306620829	1.7643235485414865
YOL073C	19.354166666666668	7.558254845667535	1.2533030809443733
YIL013C	2.919431279620853	3.1529504940411086	0.18905139551453287
YOL125W	29.140845070422536	5.297697005432474	1.8870515862088204
YJL065C	32.24	7.595393340703297	2.0877412097126333
YLR009W	139.83333333333334	13.292682283830098	9.055081032614243
YLR110C	8856.8	1178.0902297675184	573.5330752538105
YPR167C	12.025641025641026	4.270382575534714	0.7787353083883891
YCL017C	78.02702702702703	13.840552856339322	5.052736966367424
YJR037W	0.0	0.0	0.0
YBL027W	2016.3191489361702	499.19352814153194	130.5692487334599
YOL132W	0.6857142857142857	0.9860307950457065	0.04440427954014817
YDR141C	33.169291338582674	8.766113446126479	2.147918623589434
YCR075W-A	35.0	10.363397126425292	2.26646843486173
YJR091C	29.263803680981596	8.039123640017763	1.8950139236267223
YFR036W-A	0.3125	1.3304740847993173	0.020236325311265443
YDL081C	2491.625	309.1933321833877	161.34826897178164
YMR206W	0.2553191489361702	0.6416041413446179	0.016533508339416872
YOR325W	0.0	0.0	0.0
YBR111W-A	44.54545454545455	10.970641656483835	2.8845961898240193
YIL033C	46.54838709677419	9.839161331970935	3.0142985728161067
YAL001C	24.769662921348313	7.383580875997954	1.6039902615257409
YOR042W	53.868852459016395	11.733819227395747	3.4883443920166948
YCL035C	108.0625	11.772673160048797	6.997721292635591
YLR269C	0.0	0.0	0.0
YOR304W	29.910714285714285	6.799815387721939	1.9369054226496925
YGL214W	0.125	0.3378319623460881	0.008094530124506177
YBL014C	25.238805970149254	7.155815873763957	1.634370201855516
YER145C	206.03333333333333	30.371689910549907	13.341944186552716
YLR204W	46.9375	14.644538231026614	3.0394960617520694
YER163C	31.676470588235293	4.752801969335014	2.0512491633160357
YAR002W	53.39506172839506	8.508347389983674	3.4576634852828856
YKL094W	69.80851063829788	9.712471359416877	4.520536738468897
YLL066C	0.0	0.0	0.0
YKL155C	20.872340425531913	6.379122605515407	1.3516143067473292
YGR023W	2.2560975609756095	1.4470999147273327	0.14609639736913588
YJR120W	41.8235294117647	87.59868384721717	2.708334549893596
YGR181W	82.4	16.304250103226806	5.335914258074472
YPR036W-A	915.3	98.04313109828527	59.27138738368402
YDR002W	487.8333333333333	50.28819243968285	31.59025289923944
YJL145W	79.86363636363636	11.140938353638674	5.171668883184492
YML021C	31.25925925925926	7.359207261412201	2.024232125950582
YJR093C	22.959183673469386	6.422483890188272	1.4867504310317468
YNL074C	31.17910447761194	7.358617650846067	2.019041603593242
YJR088C	77.79069767441861	10.140813669652625	5.0374331658554725
YPL254W	38.013698630136986	9.085233976509064	2.4616242296443445
YER099C	45.829787234042556	9.46232609727322	2.967764746925329
YJR108W	6.388888888888889	7.381526136550297	0.41372042858587127
YGR066C	0.4186046511627907	0.6261202584752307	0.02710726367276487
YLR077W	32.160919540229884	6.704516983483824	2.082620256401681
YGL001C	90.38461538461539	16.74509450690706	5.85296793618139
YMR022W	74.08333333333333	15.589619363026735	4.797358187123994
YJL178C	90.45	15.746306038120618	5.85720199809267
YGL069C	0.7391304347826086	0.6887004431501819	0.04786330856229739
YDL046W	109.1923076923077	13.965727280078845	7.0708833918378575
YOL143C	260.88	35.58009743288138	16.89360815104937
YIR001C	25.405405405405407	4.252185447635262	1.6451585550347692
YER072W	930.1052631578947	77.90228547270834	60.230120572746586
YBR094W	30.946902654867255	6.033893418439057	2.0040050863998653
RDN5-6	0.0	0.0	0.0
YDR302W	48.0	10.362190888031353	3.1082995678103718
YKL164C	266.29411764705884	64.03383296903195	17.24420605818328
YDR255C	13.746031746031745	4.246320053761365	0.8901413444853776
YIL054W	0.2	0.41403933560541256	0.012951248199209885
YMR021C	22.258064516129032	5.574930665954121	1.4413485899120675
YGR291C	0.0	0.0	0.0
YCR028C	34.21052631578947	8.88941811290058	2.2153450867069537
YHR160C	0.47619047619047616	0.6712963519208239	0.030836305236214005
YOR018W	17.784	4.7461087626704	1.1516249898737427
YJR106W	13.055555555555555	3.514544767408487	0.8454287018928675
tP(AGG)N	1357.0	442.6635291053466	87.87421903163906
YGR035W-A	0.0	0.0	0.0
YNL266W	2.8095238095238093	4.456669694054605	0.18193420089366263
YKL173W	25.927152317880793	6.103659380784989	1.67894492383797
YLL005C	0.1076923076923077	0.3575574729354676	0.0069737490303437835
YDR079W	33.375	4.897278155601674	2.1612395432431493
YMR187C	13.296875	3.3884944800412247	0.8610556419943446
YOR256C	28.520661157024794	5.606691201225132	1.846890807250963
YKL206C	38.65	9.071086780789576	2.50282871449731
YGR261C	61.43801652892562	10.904045550454706	3.9784950046663754
YER176W	26.267857142857142	5.836569838224813	1.7010076875926552
YBR287W	85.0	12.265579661982736	5.5042804846642
YPL044C	0.0	0.0	0.0
YDR230W	0.6470588235294118	0.6063390625908325	0.0419010971150908
YKL102C	1.2666666666666666	1.709915063331955	0.08202457192832925
YNL129W	26.166666666666668	3.835920452027872	1.6944549727299598
YPR121W	10.329411764705883	3.688425381204978	0.6688938775827222
YHL049C	0.0	0.0	0.0
YEL040W	290.98571428571427	43.96820091283459	18.843141040693293
YER076W-A	1.8235294117647058	1.6292365588538338	0.11808491005161952
tQ(UUG)E1	35.333333333333336	19.139836293274126	2.2880538485270794
YJL003W	33.76470588235294	6.619378858366413	2.1864754312783745
YJL133W	41.659574468085104	5.898697703527009	2.697717444048186
YBR248C	58.109756097560975	10.55731692621368	3.7629693700753104
YGR168C	17.607142857142858	4.912612974147897	1.140172386109013
YKL023C-A	123.0909090909091	30.286810810828356	7.970904573513719
YNL173C	23.581818181818182	6.743147163604962	1.527069901306838
YPL246C	68.1025641025641	11.990774681516113	4.410066053474545
YKL061W	20.235294117647058	2.7732970397323546	1.3103615825082942
YPL199C	74.69444444444444	11.676152606168676	4.836931445510468
YJL127W-A	0.0	0.0	0.0
YDR272W	47.4390243902439	8.573356345352167	3.0719728960321
YMR011W	227.7037037037037	24.916081375511496	14.745235912730067
YGR239C	10.837209302325581	7.822221802745046	0.7017769373060239
YNL084C	72.82692307692308	11.356472031998962	4.715997781769984
YOR188W	26.2	6.19753720889365	1.6966135140964946
YBR018C	1.6	1.3137450003428843	0.10360998559367908
YFL039C	1414.0140845070423	171.3458901885512	91.56623682814622
YNL002C	130.41666666666666	18.130535349424676	8.445293096568111
YKR008W	40.053763440860216	8.17653800370549	2.593731158175098
YDR418W	2100.3333333333335	466.66184262516987	136.00969150536915
YDR470C	23.0	4.837913331737704	1.4893935429091365
YPR198W	25.160493827160494	6.3766307524496355	1.6292990018512186
YJR022W	24.0625	4.202677717836569	1.5581970489674393
YMR113W	22.25	4.2761798705987895	1.4408263621620996
YCR047W-A	0.2	0.4216370213557839	0.012951248199209885
YKL189W	20.483333333333334	4.962543315497821	1.3264236697357457
YJR089W	15.86013986013986	4.201946897187096	1.0270430390142662
YGR179C	24.524590163934427	5.071510483005528	1.5881202709850808
YOL086W-A	22.76923076923077	6.469851185226315	1.4744497949869713
YOR125C	26.742857142857144	7.7964654779957705	1.7317669020657787
YKR048C	115.85483870967742	31.036122145693568	7.502323856042306
YJL077W-A	24.75	3.403429642777023	1.602716964652223
YER144C	18.35	4.930866595047089	1.1882770222775068
YDR143C	35.24175824175824	7.70763064810258	2.2821237898278075
YPR072W	67.35714285714286	9.885663048428096	4.361795375662472
YGL108C	31.80952380952381	4.802281203959715	2.059865189779096
YKL024C	138.8	22.424432488109776	8.988166250251659
YMR311C	43.05882352941177	7.714375311894211	2.7883275534769516
YBR275C	21.89198606271777	4.412970222154604	1.417642725359507
YLR032W	17.994285714285713	4.450877664782948	1.1652423022660547
YPR046W	20.25925925925926	3.6752037368182062	1.3119134749940382
YDR273W	4.166666666666667	2.3371487224700522	0.2698176708168726
YFL008W	29.065573770491802	6.59304208444177	1.88217729977042
YOL088C	54.4390243902439	7.573139311038075	3.525266583004446
YMR232W	4.336633663366337	1.9963828677023465	0.2808240946165312
YDR169C	14.181818181818182	4.106244515264374	0.9183612359439735
YLL048C	91.49397590361446	12.927253182879019	5.924805953301196
YGL235W	0.5769230769230769	0.9868364372306861	0.03735936980541312
YLL055W	11.151898734177216	3.305351556595861	0.7221550419939182
YPL119C-A	4.0	2.23606797749979	0.25902496398419766
YGR046W	25.57894736842105	4.836421967075353	1.6563964802147375
YOR307C	43.13235294117647	6.897770376874021	2.7930890417854846
YDR148C	61.18840579710145	13.311069434120085	3.9623311519611693
YAL059W	58.61290322580645	16.910898693554284	3.7955512867684447
YGL197W	28.47085201793722	6.994708597925617	1.8436653546364024
YDL056W	25.872	6.8438529046616114	1.6753734670497906
YDR229W	21.676470588235293	5.958666525349114	1.4036867533555417
YNR028W	48.04347826086956	10.97867938170086	3.111115056549331
YLR426W	21.48076923076923	5.899452897915279	1.3910138690882152
YHR089C	167.23333333333332	55.13412069098242	10.829402035905996
YOL041C	87.6086956521739	10.876603859153438	5.67320980900172
YJL158C	349.47058823529414	87.66127485232238	22.63040163279586
tR(UCU)D	0.0	0.0	0.0
YER036C	284.13186813186815	39.27261097938324	18.399311727404985
YDR183W	19.294117647058822	6.473860783202339	1.2494145321590708
YKL214C	47.666666666666664	6.899941695572422	3.0867141541450223
YGR209C	475.06666666666666	44.070506280385786	30.763531555856545
YER057C	169.05263157894737	20.192060277386606	10.947212951542669
YNL007C	206.05769230769232	57.30086180152604	13.343521582166721
YGL143C	18.258064516129032	5.613027831606787	1.18232362592787
YGR187C	52.20338983050848	12.036982754335515	3.380495292675122
YHR006W	32.666666666666664	6.767569726275452	2.1153705392042808
YPR068C	12.228571428571428	3.3239204570760927	0.7918763184659756
YNL197C	32.707070707070706	7.456338934844367	2.1179869529818993
YOR187W	142.8923076923077	22.80838872331508	9.253168713404724
YLL011W	54.31506849315068	10.425498539010505	3.5172396650593964
YOR350C	17.575757575757574	5.024614736151743	1.1381399932638987
YDL213C	60.84848484848485	10.265601577967834	3.9403191490929466
YKR041W	2.810810810810811	0.995485304256668	0.18201754225916594
YJR049C	36.11392405063291	7.60564456678124	2.3386019691358095
YIR023C-A	0.4375	1.0935416468216166	0.02833085543577162
YER080W	71.7127659574468	9.652702936879693	4.643849154833714
YMR314W	152.71428571428572	21.493598812575957	9.889203089253833
YIL134C-A	2.2	2.5298221281347035	0.1424637301913087
tD(GUC)N	11.666666666666666	3.5118845842842465	0.7554894782872431
YPR108W	135.3125	16.44893492957707	8.762328859777936
YCL025C	26.431578947368422	5.0794802707391895	1.7116096962218956
YJR150C	1.3863636363636365	0.8948407443320303	0.08977569774452306
YHR032W-A	30.22222222222222	13.953295110634063	1.957077505658382
YLR465C	0.0	0.0	0.0
YLL009C	64.4	8.745792639257404	4.170301920145583
YHR071C-A	1.375	1.2583057392117916	0.08903983136956795
YLR187W	21.318181818181817	4.894580897564623	1.3804853194157807
YPL212C	58.50617283950617	12.498123315912393	3.7886398281515827
YKR071C	84.32692307692308	14.797616599086988	5.460694553224552
YKL204W	35.276595744680854	7.903183318511801	2.284379735562765
YCR034W	175.3653846153846	27.976200562056064	11.356003108518744
YMR085W	3.40625	1.973786547054502	0.22057594589279333
YDR242W	10.731707317073171	2.6436449794699493	0.6949450253234571
YLR137W	15.345454545454546	4.619676843829463	0.9937139527393765
YPL120W	15.614457831325302	4.51510020768036	1.0111335943479522
YML065W	21.744525547445257	5.368794909529744	1.4080937366951185
tW(CCA)P	30.8	10.256705123966467	1.994492222678322
YIL090W	49.63013698630137	7.625809336492074	3.213861111351877
tP(UGG)A	10.6	6.107372593840988	0.6864161545581239
YML075C	54.08860759493671	8.8809391157423	3.5025749085584708
YGR076C	32.52173913043478	6.507824418046824	2.105985576741085
YPL175W	19.694444444444443	5.837322579597479	1.275338190727751
YOR356W	32.42553191489362	7.154950706084379	2.0997555591059425
tE(UUC)K	16.0	7.937253933193772	1.0360998559367907
YIR023W	21.420689655172414	5.364063765153092	1.3871233416119273
YML023C	19.85542168674699	5.087364860362463	1.2857624718251741
YBR270C	6.234567901234568	2.59456935221566	0.40372718151857967
YKR039W	9.1	3.079654146640715	0.5892817930640497
YMR298W	108.77272727272727	14.77427564313123	7.043712941070283
YOL007C	53.27450980392157	7.939970859827005	3.4498569958091423
YOR008W-B	6.2	1.7888543819998317	0.4014886941755064
RDN5-2	0.0	0.0	0.0
YGR245C	71.08695652173913	11.96160906956839	4.603324088197425
YOL019W	44.3780487804878	8.780787450138208	2.873755621763705
YFR031C-A	1091.911111111111	539.4344185526095	70.70805905737521
YMR076C	23.921465968586386	6.141241940883567	1.5490642152405747
YNL104C	184.04301075268816	16.817378420068817	11.91793355793959
YEL059W	0.4	0.50709255283711	0.02590249639841977
YER025W	264.75949367088606	33.639954567895714	17.14482957814392
YPL230W	1.9655172413793103	1.7266285700739938	0.12727950816464886
YDL177C	21.92	4.654030511288038	1.4194568026334033
YDR007W	39.515151515151516	7.211627816074244	2.558852674510559
YLR276C	81.6067415730337	12.672104275218148	5.284545824205695
YOL010W	54.43636363636364	9.641276303177332	3.5250942825849445
YBL100W-C	0.8333333333333334	0.408248290463863	0.053963534163374516
YFR010W-A	0.0	0.0	0.0
YBR299W	0.14942528735632185	0.4453568110184866	0.009676219918949912
YDL200C	19.714285714285715	5.23419768415613	1.2766230367792601
YDL070W	79.33684210526316	18.158645163583436	5.137555667233942
YFL067W	0.0	0.0	0.0
YGR165W	36.15686274509804	6.756841122949712	2.3413825175826495
YMR131C	159.67105263157896	19.20998917778265	10.339697164303418
YER019C-A	318.0	51.22824741617981	20.592484636743716
tR(ACG)O	9.0	4.0	0.5828061689644447
YDR254W	16.691176470588236	5.4860946415601095	1.0808578460370013
YGR132C	108.74418604651163	16.90884950502577	7.041864718547141
YOL090W	51.576388888888886	9.046561655003392	3.3398930685948542
YOR103C	86.26315789473684	9.397648082030106	5.586077841711842
YIL095W	17.735537190082646	4.648957938867093	1.1484867204753888
YOL149W	48.1764705882353	8.379160977146036	3.1197271397508515
snR189	943.5555555555555	92.44878462033873	61.101110948716844
YAL037C-B	0.0	0.0	0.0
YLR267W	8.435294117647059	2.989852117793539	0.546237938754911
YCR044C	48.16981132075472	8.356793296144446	3.119295910621022
YHL046W-A	0.0	0.0	0.0
YDR037W	501.70454545454544	49.019620535987045	32.48850045426797
tK(CUU)M	47.333333333333336	7.371114795831994	3.0651287404796723
YMR297W	199.873417721519	32.678844049718705	12.943051206678739
YDR407C	33.84455958549223	6.617266235782965	2.191646456923289
YJL194W	33.87012987012987	9.640035282407933	2.1933022924376218
YBL066C	9.674418604651162	3.86449382526351	0.6264789826594548
YMR151W	0.9523809523809523	1.0712698295103096	0.06167261047242801
YNL107W	24.941176470588236	5.892682552529376	1.615096834254409
YLR288C	12.746478873239436	3.9123186762516258	0.8254140577665454
YDL240W	23.526315789473685	6.695800174668205	1.5234757750123205
YLR012C	0.2	0.4140393356054125	0.012951248199209885
YDL165W	49.892857142857146	10.18837131502921	3.2308738811243227
YFR040W	44.553333333333335	8.088052890070188	2.8851063905106553
YIL102C	0.0	0.0	0.0
YIL022W	65.8125	12.362096447262843	4.2617701105525025
YCR072C	47.246753246753244	10.480754096206716	3.0595221395276333
YGR090W	84.35135135135135	12.497861156614437	5.462276436450547
YLR128W	9.28888888888889	3.230692454780203	0.6015135274744146
YAL035W	213.76	29.15445560937804	13.842294075315523
YML027W	25.263157894736842	7.165209387304028	1.6359471409528274
YGR158C	50.0	7.845734863959877	3.2378120498024705
YER064C	127.28	24.44992676714837	8.24217435397717
YJL013C	14.766233766233766	4.270141449327632	0.9562057923702361
YOL052C	43.30508474576271	9.601103092673393	2.8042745041509534
YOR186C-A	1.5	1.5811388300841898	0.09713436149407412
YBR070C	30.714285714285715	5.431777027886203	1.9889416877358035
YIL102C-A	26.09090909090909	3.672997289804213	1.6895491968969256
YLR385C	20.473684210526315	2.835654364078002	1.3257988288138538
tG(UCC)O	14.0	2.0	0.9065873739446918
YFR012W-A	0.25	0.5	0.016189060249012354
YLR006C	20.50943396226415	4.6110535579892264	1.328113848352938
YGR250C	21.692307692307693	6.635148750328967	1.4047123046835337
YIL115W-A	0.0	0.0	0.0
YLR329W	1.3409090909090908	0.8877246016009281	0.08683223224470261
YHR072W-A	374.25	40.39713568346859	24.235023192771493
YPL104W	14.510204081632653	4.502564900095366	0.939626272412064
YNL294C	24.1375	6.079106675711781	1.5630537670421427
YJL131C	8.81132075471698	3.9323931046823466	0.5705880102859447
YPL038W	28.076923076923077	8.064356524475226	1.818155997196772
YOR037W	17.618181818181817	5.169321572690706	1.1408872277303979
YGR095C	40.75757575757576	10.374338241034652	2.6393073981723174
YOR312C	1536.404255319149	322.931185264417	99.49176422480265
YJL133C-A	95.63636363636364	33.19720689236589	6.19305141162218
YBL061C	49.48076923076923	9.40355310789622	3.204188616977599
YMR155W	14.865853658536585	4.550843620399643	0.962656802124198
snR39B	1203.25	288.08144103129354	77.91794697849646
tT(AGU)N1	8.333333333333334	1.5275252316519465	0.5396353416337452
YDR385W	206.15873015873015	462.95332659262164	13.35006441359825
YOL137W	23.93243243243243	5.8761908290793	1.5497743622162636
YGR128C	67.17757009345794	10.502302608361076	4.350166918500965
tK(CUU)G1	6.666666666666667	6.506407098647712	0.4317082733069961
YBR001C	24.068376068376068	5.451552287203343	1.5585775610673092
YPL023C	38.285714285714285	7.981938373990717	2.479238940991606
YOR320C	63.12328767123287	9.819121376001593	4.0876268289013105
YCR013C	0.0	0.0	0.0
YDR024W	32.958333333333336	92.32997495592815	2.134257776161462
YML018C	69.49152542372882	10.336365134063678	4.500009967522079
YDL079C	2.292134831460674	1.3833609204250878	0.1484300355415065
YPL252C	49.44	10.988933827567926	3.201548554844683
YIL078W	501.2	66.78911079735167	32.45582798721996
YLR224W	39.872727272727275	7.081678356870521	2.5820079364424795
YLR444C	0.5333333333333333	0.6399404734221844	0.03453666186455969
YJR160C	0.13333333333333333	0.5648903642261085	0.008634165466139923
YLR097C	24.529411764705884	4.544680147937677	1.588432499726624
YDR176W	31.523809523809526	6.2080828796250005	2.0413634066373674
YER004W	73.44117647058823	21.821856122579977	4.755774522562805
tK(CUU)P	8.0	2.0	0.5180499279683953
YPL225W	226.63636363636363	29.835334523802242	14.676118982104654
YPL048W	223.0483870967742	40.618750180284415	14.44377510861883
tG(CCC)O	779.6666666666666	172.44516036506602	50.48828256325319
YIR017C	9.714285714285714	4.30208513490104	0.6290606268187657
YKR084C	52.934065934065934	8.836543061881907	3.4278111305271435
YJR127C	13.560386473429952	4.6021286595908855	0.8781196544729986
YOR007C	391.75	36.60272945999477	25.368257410202357
tM(CAU)D	24.333333333333332	5.773502691896258	1.5757351975705356
YLR208W	141.9090909090909	16.45263558701113	9.189499290439375
YLR364W	15.625	4.529532720564746	1.011816265563272
YLR353W	19.566666666666666	5.442343348558187	1.2670637821560338
YOL154W	5.486486486486487	2.0360858640159663	0.35528424114048734
YER172C	28.175925925925927	6.742722764990248	1.8245670495460962
YHR005C-A	235.71428571428572	41.83746677768179	15.263971091925933
tK(CUU)C	0.0	0.0	0.0
YOR296W	15.932642487046632	4.286682594780464	1.031738036595088
YHR099W	56.80392156862745	10.109086380627112	3.6784084346187282
YGR098C	23.39344262295082	5.670742727279985	1.5148714082190575
YBL025W	22.238095238095237	5.3749861572357736	1.440055454531194
YOR242C	3.8181818181818183	1.6340237666673243	0.24725110198491596
YHL007C	39.46808510638298	10.94828961951159	2.555804830801525
YKL043W	25.436363636363637	6.505734326313911	1.6471632936995115
YBR122C	57.61538461538461	13.72028257165842	3.730955731233924
YDR070C	5.214285714285714	1.5281246137553164	0.3376575423365434
YMR280C	1.4744186046511627	1.3969414225263732	0.0954778064918496
YCR069W	64.76595744680851	14.847357788593152	4.193999948765413
YKR105C	0.034482758620689655	0.18352338815966715	0.0022329738274499797
YMR304W	30.86413043478261	6.696219984532649	1.9986450685682862
YER007W	8.025974025974026	2.919868535135506	0.519731908254007
YDR239C	19.39830508474576	4.044918370508419	1.2561613189826875
YHR004C	25.134328358208954	4.895562376423812	1.627604624438018
YJL182C	0.0	0.0	0.0
YFL038C	266.61290322580646	39.60528367053637	17.264849413946724
YMR221C	44.78666666666667	7.94626094858853	2.9002161800764
YIL083C	38.870370370370374	8.829723165592016	2.517099071309403
YHR077C	33.69230769230769	7.239113336919233	2.1817871966361264
YIL051C	790.8571428571429	175.0203661618515	51.212935736304225
YPL180W	20.625	5.714587702104327	1.3355974705435192
YGR253C	180.3846153846154	15.857283540869998	11.681029625825838
YJL020C	39.60693641618497	12.651241247196692	2.5647963196816796
YJL096W	45.625	5.640016188690919	2.9545034954447544
YBR197C	21.25	6.825001477017445	1.37607012116605
YOR316C	46.31818181818182	8.038674002612602	2.9993913443170164
YGR033C	67.61111111111111	14.35723367261809	4.378241405121786
tL(CAA)G3	1.6	1.51657508881031	0.10360998559367908
YNR034W-A	4.714285714285714	1.3259870882635916	0.3052794218385187
YOL017W	11.94392523364486	4.467559748628417	0.7734437008687024
YDR508C	172.32323232323233	20.745704390788106	11.159004761541444
YNL065W	25.625	6.828460555880689	1.6593786755237663
YPL088W	9.941176470588236	2.8594528477027374	0.6437532193136677
YDR435C	22.408163265306122	5.593591449696915	1.4510684206869848
YGL109W	1.875	1.454876856186346	0.12141795186759265
YJL041W	67.94573643410853	21.91043917773535	4.399910483181187
YER060W	26.88607594936709	5.762360942806636	1.7410412136153035
tE(UUC)L	24.333333333333332	14.571661996262929	1.5757351975705356
YPL205C	0.23529411764705882	0.4372373160976032	0.015236762587305745
YDL096C	0.5625	0.51234753829798	0.036425385560277794
YDL120W	64.0	13.717142559585797	4.144399423747163
[truncated: 4,693 more rows]
