# Supplementary material for: Chance promoter activities illuminate the origins of eukaryotic intergenic transcriptions
Source: Nat Commun. 2023 Apr 1;14:1826. doi: 10.1038/s41467-023-37610-w (PMC10067814; doi:10.1038/s41467-023-37610-w)
Supplement: Supplementary file 4 — Source Data [file 41467_2023_37610_MOESM4_ESM.zip › Source_data/FigS21_SCD_RD_expression_without_TATA.csv]

index	barcode_cluster.x	expression_normalized	relative_expression	log_expression
GTACACGACTGAGTTGCGGG	2326162.0	1.1355229831860727	0.08385034332884285	-1.0764951548167903
TATAATTGGTAAGTTAATCC	5209531.0	0.5533024926782091	0.04085747683027736	-1.388728456903828
TAAAGCGTGGGTCAGGGGGT	2307623.0	1.1771141240761938	0.08692155500373984	-1.060872512868048
GGTGAGCTCGTATGCGCAGG	2724445.0	0.1841081477423838	0.013595084931280983	-1.8666180749413979
GGCTGTTTACACGGGAGCCC	2371955.0	3.9312494556766535	0.29029497548778194	-0.5371604810019978
GAGAACCCTTGCACAGATGA	3334091.0	0.0	0.0	-7.0
GCGCATCGAAGAGCTGGATA	4039874.0	0.7448933363460707	0.05500510594751238	-1.2595969944711138
GGAAAGTGTGTAGTGCATAG	2154461.0	0.9899105631791882	0.07309789569782894	-1.1360951250937847
ATCAGGGTATTGGGGTGACA	2908178.0	3.2158891870958564	0.23747067777430805	-0.6243900082159235
TTACCCTTTAGCTAAGTGAA	2344108.0	0.6094739898698047	0.04500534472423668	-1.346735907415573
GAGTTATTAAACGGCGGCGG	2410723.0	0.3517955007920258	0.0259776102815524	-1.5854008028114863
CTGGGTCGCGGTGCTGAAAT	2693556.0	2.0913774846261943	0.15443343966854992	-0.8112586554827371
ATAGCCAGGATGCTCTTTCG	2674631.0	0.0	0.0	-7.0
GGGGGTGGATAGCTTTATGG	2744515.0	2.47537220741629	0.18278873482256902	-0.7380505731270837
TCCGGCTGGGCGTGGGTGTT	2487810.0	2.7448083275132618	0.20268468718095498	-0.6931790609962918
GGCTATATTGTTTTTTCCAA	4688379.0	0.2946803037713638	0.021760056827865727	-1.6623399747828522
TGTAGTGAGAGTCCTCGGCA	3131077.0	0.0142893118102436	0.0010551646412827185	-2.976679770487745
ACAGGGGCCTTTGATACGTC	3287885.0	2.346020347531101	0.1732370145824687	-0.7613593091348284
CGTCACAAGTTTATTTAGGG	2660919.0	0.5810502113534841	0.042906449657745614	-1.3674774201641602
TGGCGCGAGGTTAAGAGAGA	2208935.0	1.0064539520405773	0.07431950799136253	-1.128897174113225
GTGGTCGAGGCAGAATTTCG	2225694.0	1.0973188684636748	0.08102923958767565	-1.091358236675091
TTAGTACTCGCCACGGGGTT	2226469.0	0.6042577747639409	0.04462016412113118	-1.350468836634643
GGTGAACGTGGGCTAGGTGT	2116432.0	1.992381244731707	0.14712326732828912	-0.8323186388074316
CTGGTTCTGTATAACGTAGA	4584337.0	1.1773493835322209	0.08693892725111073	-1.0607857229190187
TGTGGGTGTGATGGCTTGGG	3921137.0	0.4560651895958879	0.03367718953662306	-1.472664158848898
AGTTATGTCTCTCTCCGGAA	2408742.0	0.6791874707244954	0.05015319235996935	-1.2997014179737019
TGGCGAACGCCCGTAGAAGG	4377536.0	0.2640934512500077	0.01950143404062081	-1.709933451559062
TTGCCGGAAGGCTGCTGGAG	3375372.0	0.5310578728072223	0.039214868938565316	-1.4065492321227926
GTGCAGAATCTCGACTGGTG	2295209.0	1.9698345977486431	0.14545835686990313	-0.8372613226243715
GTCCCTCATATCATACCGAA	2161505.0	0.2604449284481722	0.019232016429434607	-1.7159751786701922
CCGCGGACGTAACCCAATAG	4357678.0	1.370284321650299	0.1011858082397617	-0.9948803949602726
GGCGTAGACTTTATGTGTTA	2146623.0	0.3408663950766648	0.02517057310125776	-1.599106896017776
GGGCTTGCTTGGGATTATAG	2755822.0	4.747114838296405	0.35054086522823974	-0.4552613457184277
GGAGTAGAACTACTTGTGGA	2226125.0	0.3168005091075674	0.023393477585885947	-1.630905212816859
TTTAATGGATGCGTGTTTAC	2635997.0	1.123145827134657	0.08293637787000739	-1.0812549357602679
TGCACGCCCCGGGTTCTCTG	3698126.0	0.0495155092011138	0.0036563702435739413	-2.4369498341089337
GCATCACGCTAGTAGATTAA	3355752.0	0.3032702112675341	0.022394360759518388	-1.649861329851399
GGGTGTAACGGGCTGCCGGG	2663901.0	1.4329103076483358	0.10581029449411188	-0.9754720768708599
TAACACGGAGGGACAAACGT	2494337.0	0.7687166659572828	0.05676429039090553	-1.2459247868812748
TACGATCGTCAAGTGGTGGT	1806325.0	0.3813598367598877	0.02816072745126296	-1.5503561306382785
GGGGTTTAGTGCCCAGTGGT	2678086.0	0.0274070576661723	0.0020238174206689435	-2.6938286700795757
ATGAAGGGTATCGTGACTAC	2830516.0	0.3603556031324155	0.026609713313194946	-1.5749598044102109
TTGTTGAGTGGGTATTATGC	2139367.0	1.381080702600456	0.10198304463460735	-0.9914720266078914
TCGGCCTCTGAACCGTGCGA	2892010.0	0.0078652143326387	0.0005807904656374721	-3.2359805217071047
TTATACTCGGGCTTTTAAGG	2383865.0	1.7302314096108606	0.12776535559601682	-0.8935868919772072
AATGACGTGGGGCTCACTAG	1508993.0	0.0	0.0	-7.0
TCTATACCACATTTCTCGTT	3391917.0	0.88066153209296	0.06503062722280367	-1.1868820571855674
ACACGGCGCAGGGGACGCGC	3285825.0	0.0166613532090511	0.001230323126514052	-2.909980812436776
TACCGTCTTAGCGCTAGTAC	1864034.0	0.0	0.0	-7.0
TGGGCGTGGTGGAGCTCGTC	1183393.0	0.7599674378588429	0.05611822175928864	-1.2508960990899372
GTTTGCCGTTGGCAAAGCCG	2253567.0	3.3484850382769995	0.24726194383421937	-0.6068427208995942
CCAGTCACGGTGATGGTACG	2377228.0	1.2486991857623635	0.09220760565042951	-1.035233255130937
GTGTGACGGAGTCGATTGGG	3256385.0	0.5079404843059754	0.03750781325462223	-1.4258782549411024
TGGCATGTCTGGCATGCCCT	3675588.0	0.5429442548393125	0.040092594206205485	-1.3969358416544662
TGCTCATGGGGTAGCGGCAC	2982759.0	0.0279809654907768	0.002066196455567184	-2.684828387795821
AGTGTGCCGGGCGGTGTAAT	2504912.0	0.8098718583178953	0.05980331034937382	-1.223274775431736
GACTGGGCGGCCTGCGATGT	1826133.0	0.0128930316319217	0.000952059222837512	-3.021336035489941
CGGTGGGTCGCGTCCGTTCA	2207188.0	0.0	0.0	-7.0
GGGATTAGCAATTTCACATG	2704215.0	0.7349161501592427	0.054268361293631405	-1.2654532923302035
TGCGGGTATGGTATGTATTG	2203321.0	1.7450207582459585	0.1288574444211883	-0.8898904860952271
TTGTCATGATTGTCCTATAT	2902414.0	0.9311518173420628	0.06875897778514076	-1.1626705884360125
GGTATGAGCAGGAGGAATTA	2287054.0	0.0	0.0	-7.0
GGTTCCTGGAAAGGATGGGT	2689921.0	1.3571034683287728	0.10021249542025713	-0.9990781232419507
AGAGAAGTATTTTTGAATGC	964696.0	0.7392272806679312	0.05458670779884674	-1.26291309781548
AGCCTCGCGGGTGGCGTCCG	2776367.0	1.0687897304586562	0.07892256446791301	-1.1027988114562264
TTTTTAAGTCAGGTGGTCAA	3754066.0	0.0	0.0	-7.0
GTGTAAGCGTATGTTACCAA	2489257.0	0.0	0.0	-7.0
GTTTCCATTCAACGTGGGGC	5126880.0	0.0	0.0	-7.0
GATCATAACTGAGATAGCTG	1185848.0	0.0216539510153818	0.001598991173187184	-2.7961539336563166
TAGAATTGATACCGGGCCAT	2654914.0	0.9320867853464068	0.06882801856135275	-1.1622347328472133
CAGAATTAGGGTCGACTGGG	2392268.0	0.0423167495283422	0.0031247927422449217	-2.5051787827629033
ATGCCCTAACCACTGATATG	2532125.0	0.1929370873702379	0.014247039695726188	-1.8462753656463209
GTGAGTTCGGATTAGAAGAT	1286938.0	0.1593388507013799	0.011766047481880511	-1.9293694033498057
TGATGATTTTCTAGTTAAGG	2755900.0	0.8039267097985981	0.05936430316777956	-1.2264746256824337
GTAGCGTTGGGCTAGGGGGA	2525269.0	0.0	0.0	-7.0
GTCGGTTATTATATATTGCC	2728216.0	1.5291284677624652	0.11291532528565269	-0.9472471100209587
GATAAGGCCGCGATGGTTTC	2315395.0	1.113486336124611	0.0822230927585941	-1.0850061915944693
TGACAGTATGAGTCTTAAGG	2565205.0	0.7482292613893448	0.055251440424524	-1.2576563952850615
ATTGCAGAATCTTGAGCCGG	1726937.0	0.8148003296068633	0.060167243106161186	-1.2206398876476412
TGTCCTTTAAATATGATGCC	2590544.0	2.523665902814225	0.18635488275589696	-0.7296592236444503
CCAGTGCAGAAGGGTTGGGC	1939137.0	1.3660495015488994	0.10087309671855416	-0.9962246464946803
TATTCATGGCGGGCGACTTA	2744852.0	0.0296368564057042	0.0021884722912725914	-2.659858947713693
AGTATGTCAAGGCGCCAGGT	3460931.0	0.0484523447542365	0.0035778630665236357	-2.4463762849512
TTTTGCGGTTGCAACAGCGA	2415251.0	1.6747567621204202	0.12366894512524984	-0.9077393436528015
GTGGATTGGCTGCGGCGTAC	2574269.0	0.997074468913684	0.07362689948225917	-1.1329634878038586
TGGTGGCGGTGGCATCGCAA	2278046.0	0.5642819646967706	0.04166823320593668	-1.3801949138738867
ACAGTGTAAAGGGGGTTGGC	2266695.0	1.018790720459683	0.07523049110912206	-1.123606103071341
TCCCTGGGATGTGAAGGTCC	2188421.0	0.0098081441383784	0.0007242620938541065	-3.140104244139042
ATTTGCTGCATAGACCGGGA	2415566.0	0.529957747044947	0.03913363242971645	-1.4074498385045144
GTTGTAGCTGGGAATAAGGG	1977656.0	0.0243031268771503	0.0017946140789644874	-2.74602892947894
CGGGCTTTAAACGGTATGTG	4035610.0	4.1624306781400255	0.30736607414608086	-0.5123440699015013
AAGTCATCTTTGATCAACTA	3989382.0	0.0117733539768883	0.0008693789449546647	-3.0607908819744116
TTATGCAGGGTTTGCCTACT	3433981.0	0.4690391457226818	0.034635224461211415	-1.4604819934768425
ATGTTGGACTTAGTCATCAT	2758931.0	1.2269552725194544	0.0906019714028383	-1.042862352432905
TTATGGCTGTTAATCGTAAC	2464990.0	1.6479606427880868	0.12169024118075328	-0.9147442481568144
ACAGGGCGGCAGGAGCGTGC	3930689.0	0.0	0.0	-7.0
AATGTGTGGGGAATCGTCTG	2193968.0	0.1367759988138495	0.010099940405880239	-1.995681188739508
ACGCAAGGGGCGCTGGCTCG	2032920.0	0.5348168641866374	0.039492443873111995	-1.4034859904020542
TGTTCATCACGGTCAAACTC	2690704.0	0.702297714847377	0.05185972048208615	-1.2851698283575412
TAAGCAATGTACGACCAGGA	4332514.0	0.4432420325367887	0.032730290056924065	-1.4850501459427325
AGCTTCTTGACTTAGCGGCG	5071810.0	1.1924527503303572	0.08805420409728414	-1.0552499040616683
CGGCCAGGGCAACGACCAGC	1238938.0	0.0	0.0	-7.0
AAGACCCTGCATTGTAGTTG	2397861.0	0.2733291201437394	0.020183422885477167	-1.6950051803083555
ATGAGCATTGTCAATGAAAG	1788109.0	2.3934574680137133	0.1767399105149123	-0.7526653692298905
ATACTATTGCTGAAGTCAGC	2756469.0	0.0	0.0	-7.0
CTGTAAGTATTACTGAATTG	2349961.0	2.076482828356564	0.15333357461917033	-0.8143627396314028
TACAATCCATTCAATGATGG	1156703.0	0.7907344175546556	0.05839014566473608	-1.2336604413215475
ACCACCTGGGGATAAGGTAC	2294413.0	0.1330522614076394	0.009824968727983335	-2.00766882327171
AAGCTGGTAAAGGGGTGCAG	4178303.0	1.408413782332178	0.10400139930789533	-0.9829608173588243
TTACTCGTCGGGCAGTCGGT	5196006.0	1.0593933339076456	0.0782287070220289	-1.1066338477910274
ATTCGGTCTTGTAGCGTGCG	3383744.0	0.0	0.0	-7.0
GTTATACGATCTGCGTATAA	1468352.0	0.8040193831601281	0.05937114644025999	-1.226424564887793
ATTCATTGTCGTATATCAGT	2783515.0	0.6580915083031138	0.0485954046990609	-1.313404796749998
TTCGCCTAATACTGGAGGCA	2180885.0	1.168179888075803	0.0862618248467053	-1.0641813587048876
ACGTAGGCGGTTCGAAAAAG	3412253.0	0.7484591087480805	0.0552684130267774	-1.2575230055396003
CGTCGGTATTACGTTAGTAA	2391264.0	0.0072382929984007	0.0005344967578971519	-3.272054924752017
GTGTCATGGGCATTGTTGGT	3741366.0	0.8339104070919836	0.06157838720618821	-1.2105716898502492
GTCACTATGGTGTCGTGGTT	1853809.0	2.24173802963964	0.16553650275857576	-0.7811062242531325
GAGTGGCGTAGGGGCCCTCA	2696332.0	0.424274571618569	0.03132967718195902	-1.5040440800246513
GTGTGCTTGAGGTGTCAGCA	2329261.0	0.0	0.0	-7.0
ATGTCTGTCCGATTCGTTCT	1903825.0	0.0176748907833125	0.0013051657099200234	-2.8843343447739436
TAATACGACCCAAGTGATGA	3303454.0	0.3478288607592383	0.02568470196218229	-1.5903254693373703
GATATATGGTGCCGTGGCCT	2600512.0	1.0952063461558854	0.08087324475232589	-1.092195132012906
GCTAATCATCGGTATGGTAC	2843236.0	1.5487988287475438	0.1143678423605368	-0.9416960721219348
GTATAATTGGCACCGTCTTT	2832315.0	0.5360499833085247	0.039583501001207715	-1.4024857968334088
TCGCCGTGCGCGACTGGCTG	2364784.0	0.0	0.0	-7.0
AGGAACAGGACTGGAGGGAG	2527178.0	0.751290694320222	0.05547750559989546	-1.2558830740687357
TGCAATCACGGATAAGAGTG	2409020.0	2.649527996263957	0.19564890841994428	-0.7085225708070896
CAATAGGAAGTGAAGGTCAG	2343356.0	1.0324118029808464	0.07623631174227685	-1.1178381227149963
TTATGATGTCAGGAGGTTTG	2543813.0	0.0	0.0	-7.0
TCAACGCGCGGGTCAAGGTG	2481055.0	0.9577538177192022	0.07072334741735949	-1.150437191851274
TTTTGTGTCGGGTGCCTAAG	2096794.0	2.646023078543442	0.19539009502862045	-0.7090974558856427
ACGCCGGTGCACACCCTTTG	4229585.0	1.9857749635152555	0.14663544017170255	-0.8337610528130103
AAAAATGTTGGCCTGTGGGT	2981087.0	1.227733937493244	0.0906594703054208	-1.042586822715064
CTGAGTGTCATGGCGCAGGG	2145956.0	2.6365058664582324	0.1946873162097901	-0.7106623416465426
GATACCGTAAACAATGCTGT	4188131.0	0.0302905336227356	0.0022367417317735094	-2.6503841593727366
TCATATGAGTATGGTTGCAT	2550622.0	0.0	0.0	-7.0
AGCTAACGGATACGTGTGGT	2740246.0	0.0	0.0	-7.0
CTTGTATGGGATTGCCTTCT	4966784.0	0.0109723921561854	0.0008102335778826643	-3.091389762649615
CTTAGATGGTGTCTTAAGTG	2507526.0	0.0298521947599142	0.002204373506131065	-2.656714817302812
TACTTACCAGAACGTAGGGG	4019376.0	0.6845052336469003	0.050545871551308956	-1.2963143106111699
CAATAGACGCAGCTATAAGC	3368650.0	0.0192097674739033	0.0014185055008174017	-2.8481689757158475
CATCGGACCGCTGGTTCGGA	2281472.0	0.1017798035274961	0.007515718832724189	-2.124029475468856
TTGCAGAGTTGTTCTGGGGT	957330.0	0.0	0.0	-7.0
ATGTTTGACGGTGGGGTGTT	2568173.0	0.8901762850957152	0.0657332244557823	-1.1822150634596846
ATCTAGCAGGCAAAAGAGGG	3835017.0	1.6436136127882943	0.12136924375195561	-0.9158913541265212
AGGGTCAACATTTGGAGTGC	3782863.0	1.7790278767239	0.13136862966554083	-0.8815083302838269
TTTTTGACTTTGGGCGCTAT	2418314.0	0.7658935726723611	0.05655582491315197	-1.2475226586896921
GGCTCGTGAGGAACCTGCAA	3221854.0	0.0	0.0	-7.0
TTCCGTCTCACAGATATAGA	2435942.0	0.0329525861706005	0.002433315489771427	-2.613801579279571
CCAACGGGAGGCCGTTTGAG	2756931.0	0.0	0.0	-7.0
GTAAGCCGGTACACTACGCT	3000417.0	2.2659096851591256	0.16732140860737554	-0.7764484879365225
GCCGATGTGTGCGGTTTTGG	2680691.0	0.0271360449370716	0.002003805046883413	-2.6981445338932755
CCCGTCGCCTTCGATGTGGT	3639427.0	0.55320860354827	0.040850543781896294	-1.3888021579833385
CGGCGGATTAGGCGGTGGTT	2408108.0	2.016758194489036	0.14892333270497293	-0.8270372534153411
TGGTCAACGTAACAAGGTTT	2547386.0	1.774036705780418	0.13100006698260014	-0.8827284822818985
ACGGTGGAAGCAGAGAATGC	3323048.0	0.6088266770425327	0.044957545248918596	-1.347197409937961
ACGAGGTACACGCCTTCGCA	2050041.0	0.0	0.0	-7.0
TCGTCCGGTACTAATGGAAG	3257079.0	2.555002720151085	0.18866888514196611	-0.7242997168215876
GGAGGCTCGAATTCTGGCAT	1652337.0	0.3865536537050503	0.028544254108572094	-1.5444813010813165
GTTATCCTGAGACAGGCTGT	1853676.0	0.0	0.0	-7.0
GGCTTGATGTAGCATTATGG	4015483.0	0.1438722149465373	0.010623945791832028	-1.973714153936928
GGTCTTGGCTGTGAGGCCTG	2162770.0	0.9703483374046816	0.07165336364365041	-1.1447634175822226
GTATCTCGGAGTAGTTCTAG	2358899.0	0.9809630966906872	0.07243718856279671	-1.1400384138985356
GTATTATTGTAAAATTTCTG	2613670.0	0.5923166000372053	0.04373839280041595	-1.3591371794770453
ATTAAGTTCGTTGCCTGCAC	2430436.0	0.0	0.0	-7.0
GGAAGGCAGGTCTAGTAGGG	2828020.0	2.2801260086178496	0.16837118357497965	-0.77373223519538
GTGTCCGGTTAGAACTCACT	4784948.0	0.1836928631089939	0.013564419097471763	-1.867598800366412
TGCGTTGTCACGCGTCGCAG	2425697.0	0.3093452038125025	0.022842956004316076	-1.6412476966917104
CGGTACAAGTGGTGAAGACG	2274942.0	0.9544583242860906	0.07047999852887726	-1.1519341136609984
TACAAAAAGGACGTGTGGCT	2848547.0	0.0	0.0	-7.0
ACCCAGTTGCCGGTGGCGTT	3216609.0	2.560357192552429	0.18906427506876244	-0.7233905261853895
ATATTAAGTAACATGTACAC	2557459.0	0.9212248616892303	0.06802594230102868	-1.1673254336231382
TGAGGGGCTCAGGTGCGGAT	3497843.0	1.5356946939379208	0.11340019466068017	-0.9453861999405841
GTTGGCGGATAGGTCGAGTT	2593282.0	1.967517562552117	0.14528726020377614	-0.8377724659894643
GAGTTATTTAAGGACATATA	4749515.0	0.6271961340445821	0.04631399976300028	-1.3342877109087352
ATAAGCGGTCATGTTTTGTC	2502892.0	0.3089482246021013	0.02281364189656182	-1.6418053798119734
TAGTTATTTTTTACATGGTA	2807959.0	0.0127183115877507	0.0009391573829742072	-3.0272616230375444
AGACTGTTCTCGGTGTAGGG	2051770.0	0.2089170295125035	0.015427045433033616	-1.8117172414673672
TTGTGACTACAGCAGAGGTC	2807506.0	0.0	0.0	-7.0
CTTATTTGCTGCGCCTTGGT	2510038.0	1.8019584975775835	0.13306189387929548	-0.8759462995020691
ACACCCATCGAGGAGCTCAT	2342940.0	0.0	0.0	-7.0
ACGTGCTATCTGTTGAGGTC	4141864.0	0.0091946726442083	0.0006789615617025773	-3.168154811894748
GTGTCACACAGACCGGTTGA	1589126.0	1.029828120265612	0.07604552504228657	-1.1189263372536187
GATCTTTACCTGAGTTACTT	2637324.0	0.0	0.0	-7.0
ATTGTTGGAGGGGTTCGCTG	1826228.0	4.0213853644682	0.29695087502512313	-0.5273153906495539
CATGGTTTTGTGGGACGTAT	2186829.0	0.0449058559984794	0.0033159799481848632	-2.4793881043036086
TAATGAATTTGATCTACTTA	2516467.0	1.0558974768976523	0.07797056270011127	-1.1080693315395984
TAGCCGAGCCCTTGTCCGAG	2235439.0	0.0	0.0	-7.0
CTCGTAAGGATAGCGGATAT	2179623.0	1.2819011837417846	0.09465933843875812	-1.0238365350824847
CTAAGTACTCACAGGGGTAT	3205123.0	0.5108515324251185	0.03772277357497792	-1.4233963831662937
AGAGTGCTTTCATGGACTTG	4816720.0	0.0	0.0	-7.0
TGTCTTGTGGTTGCGGGCGG	2318485.0	0.5865320605158769	0.043311245457698384	-1.363399327523245
GATATCTTCGGTTCAGGCCC	3992722.0	1.4200271832185174	0.1048589668480985	-0.9793944256074205
AACTTTAAGCAATATGGTAC	3729586.0	0.0267490716632165	0.0019752298067937813	-2.704382369396299
CGTGAGACGGTCAAGTGCTG	3770084.0	0.7243223394524423	0.0534860832789376	-1.2717592037992156
GGGAGCGATATGGTGAGCGC	1178832.0	0.6429574670583738	0.047477862761896625	-1.3235088392457943
CTAACCAAGACTCCTTAGGA	2600984.0	1.3823082162135405	0.10207368783551306	-0.991086194255407
GAGCGTCGGTGGGACGGCGG	1108845.0	1.887056152605178	0.13934575400031424	-0.855906260121311
TCCAGGTGAGCCGGTACGGA	2299161.0	1.319003715850669	0.0973990980929135	-1.011445064631491
GAGATTCGTTTCTACTTGTT	1868403.0	0.4254937292703973	0.03141970335420871	-1.502797919621902
TTTACCCGTCCATGTGGGGA	2760365.0	0.7693937327223658	0.05681428698414882	-1.245542439321307
TAGTAAGGGGTGTGTCTATC	2106988.0	0.9914801012249276	0.07321379498472287	-1.1354070812191253
GTGGTCTGGGGGCGCTTTGA	2638609.0	0.7047966591841399	0.05204424985198874	-1.2836272468547327
GCTGCCTATAGTATTAAGAT	2479975.0	0.0	0.0	-7.0
ACGTGTTTTACTTAGCCAGC	2503198.0	0.0221422287581514	0.0016350470320093337	-2.786469750374734
CGGCACCGTCCTATTTAAAG	2622723.0	0.7015272842384062	0.05180282962912253	-1.285646517112871
TCTCGATCAGGTTGCTGGTG	2751423.0	0.0356302132511643	0.002631039316885802	-2.5798726619945067
GTGAGCTCGTTTAGGTGCGG	3341389.0	1.837223803823754	0.13566598739402236	-0.8675290199792065
TCATGTGGCGACGTGGGCAG	2807391.0	1.2652211432266642	0.0934276353868238	-1.0295246428193714
GCTTTACGTCCGTACCCTAG	3145231.0	0.3141212284990938	0.023195631657427086	-1.6345937963894628
CATGTCTAGGGGAACGCCTA	2983172.0	0.349827826998796	0.025832311484817738	-1.5878367312565358
ATGCAAGGTGAGGTGTGTTT	2252982.0	0.976008954913972	0.07207136022199838	-1.142237281307653
GCCTGCGTTGCAAGAGTTGA	2716782.0	1.8110551810268145	0.13373361963180438	-0.8737594006276648
TAATAGATCGCGCCTAGAAC	1770175.0	0.3891108670927541	0.028733086235881788	-1.5416177237042696
GGGGAGTCGCCCGTGCGAAA	1453937.0	0.0144216118786565	0.001064934065876596	-2.9726772802180985
AGCTCAGTGCGCTGAGAGGG	1142456.0	0.4712751729633525	0.0348003392625841	-1.4584165221697987
AGGAGTCTCAGCCGCGGTGG	1923236.0	0.3472893882133241	0.025644865729132677	-1.590999570462506
GACATTTTCCAGCCAGGTTG	3121042.0	0.2443883759089889	0.018046353556006443	-1.7436105383837133
TACTAGGGAGTGGCAAGGCC	2533566.0	1.869110736434466	0.13802061190334744	-0.8600560515158906
TTTGGCTGTACAGCAAAATC	3660650.0	0.6977809336793024	0.05152618812977599	-1.2879719851429987
GTGCGGGTGACCAAGTATGC	2828499.0	0.4279053472487276	0.03159778429000239	-1.5003433700513114
CTGTGCATCTGCCCAGCATT	2146505.0	1.1215891229904078	0.08282142627599344	-1.0818572947409093
GTCCGCGGTTCTATGTTGTA	3273658.0	0.3656805597740898	0.027002923709837732	-1.5685892105704078
GCTGTCCAGGATACAGAGGA	2423394.0	0.0	0.0	-7.0
GCGTAGTCAGTCCCGATGCC	2586347.0	0.6062186440705436	0.04476496045464113	-1.3490617948265764
TAACAAATAGTTACGAAGCA	2180002.0	2.240584984032803	0.1654513584933881	-0.7813296625702508
CGGTTTGCCTGCTCGAAAGG	2772398.0	0.0381650349930001	0.0028182179794734867	-2.5500254187421647
TTAGGAGGTTAATGTTGGGG	1309758.0	1.361074300707927	0.10050571331476345	-0.9978092497803149
TTTTGTACGATCTTGAGTCG	1992896.0	0.402043822319806	0.0296880935339306	-1.527417690389065
GCGAGCCCTCAACAATGAGC	3503135.0	0.0928569041400397	0.0068568258043966955	-2.1638768835155555
CGATAGCGTGGGCTTGTATG	2343681.0	1.2572788723432649	0.09284115483975892	-1.0322594660466298
CGGATCCTTTAATCTGCGCG	2290257.0	0.0833706453042671	0.006156332664175104	-2.2106779206287177
GATTGAAGCGGTTGCTGCGT	2388367.0	1.8940504726652183	0.13986223508178092	-0.8542995357559544
AGCCGAATAGTTGAGTGGCG	2657677.0	2.18432495288078	0.16129695299245117	-0.7923738366473912
CGACGTCGCCCTTTAGTTAC	1093521.0	0.0	0.0	-7.0
TATCAGACGCGGCGTGTTAG	2218364.0	0.0	0.0	-7.0
CTGTTCATAGGAAATCTGAC	3097053.0	1.4282669625633464	0.10546741629143717	-0.9768816930728065
AGTATGAGGTGACGTCTGGT	3251959.0	0.3668763306975666	0.02709122293755996	-1.5671713898340829
GCGGAGAAGGCACCCGAGAT	2498099.0	0.3319255005667643	0.024510351260376474	-1.6106504647842297
GGGTGAGGTGATTAAGGGTG	2385673.0	3.295221463838227	0.2433288054744116	-0.613806475869508
TGTTCTAGATAGGTGCCGCA	2515263.0	0.6560765744888041	0.04844661608393246	-1.3147365523056675
ATATTGTGGGGTTCAGTGGC	4754518.0	0.0	0.0	-7.0
CGGCGGTACCTGTTTTAGGG	2380517.0	1.3530385865432304	0.09991233264208724	-1.0003809014853857
AGTTTGTACGAATATCGGGT	1710082.0	2.135073098950073	0.15766005182636084	-0.8022783350108689
CCACTATGCATCCTTTGACC	2564152.0	0.1996530986373746	0.014742969640683992	-1.8314150287793323
TGGAATCACGTTTGAGAATT	2290300.0	1.9359920850431125	0.14295932659795973	-0.8447875062178499
ACATGGCGGGGGAGTGCAGG	2635118.0	0.7467681644620652	0.05514354874747017	-1.2585052884324375
GGAGTTCAGGTGGCCCGGGT	4380089.0	0.7927124152983164	0.05853620681221219	-1.2325754235814033
TCCCGATCGCTGGGCATGGC	3612982.0	0.96181041935205	0.07102289876479963	-1.1486016061562645
TTGACGGGGCATGGATTTCA	2428753.0	1.4596461704791874	0.10778454892203163	-0.9674434914576776
TTAAGATGTGCTATTGCATA	2870251.0	1.144085698101879	0.0844826392807071	-1.0732325270173797
AAGAGTGGCCTCGAGTGTAC	2438829.0	0.911520712401157	0.0673093594915498	-1.1719245421220394
GTAGGGGGAGGAGGTGTAGA	3089733.0	0.6350147426144658	0.04689134872259519	-1.3289072755922051
TTAGGGTAGGCCTGTGTGTA	3564744.0	1.013682910381502	0.07485331545080794	-1.1257889588466155
AAGTTATACAAAGGGTTGTG	4436864.0	0.7824948890315775	0.05778171474281024	-1.2382095740825059
AGGAAATCCGGATAGTCATT	1951111.0	0.7494737518777087	0.055343337247630124	-1.2569346560998156
CGGGTAGACCGCACCACTCG	3144707.0	0.0173812473144825	0.0012834822160213949	-2.8916101445517763
AAGATCATGGGTAGAGACTA	2062048.0	0.046000016636083	0.003396775974754529	-2.468933094912778
GGGTTCTAAATGAGGCCGGC	3516202.0	0.3185723479309152	0.023524315354791537	-1.6284830073040157
TTGTATTGAAGTAATGTGGT	2659673.0	0.0	0.0	-7.0
CGTGGTATTTACGCGCATGT	2583731.0	0.2538753299996573	0.01874689803588613	-1.7270705827280641
TGGGGGTGTCCGTTAGTGAA	2617331.0	0.2627731155173364	0.019403936582504024	-1.7121101534395817
TCAACCTGCTGCGGGGGGAG	2761262.0	1.9044235495136228	0.14062821346178228	-0.8519275404714985
ATATATTGGCAGGGAGGGGG	2874592.0	0.510768269224465	0.0377166251763415	-1.4234671741760432
ATCGTTGCATTGTTGTGTGT	2273896.0	0.346092622465099	0.02555649304063692	-1.592498741968819
TATGCCTTTTTCGTGTCGCA	2365102.0	1.236376396381572	0.09129765478580745	-1.0395403782889667
AGCCGTGGCTACCGGCGGTT	3101118.0	0.206653862291634	0.015259926536022799	-1.8164475571463228
GGGTCAATAGCTTAGAAGCA	1611180.0	0.7226454469006607	0.05336225662084747	-1.272765812950967
CGACAGATGGGGTATTTGTA	3587816.0	0.0185584052584313	0.0013704070068128878	-2.863150429513946
TAGGTTTAGGGAGCCCAAGG	1903035.0	2.2047556623691844	0.1628056164280849	-0.7883306170042401
TGTGTTCTGAGTCAAGAGCG	3627885.0	1.53161050769178	0.1130986063845918	-0.9465427464734004
CTTTCAGGCGTGGGGACAGG	2624454.0	2.318301608493678	0.17119018169634856	-0.7665211471201573
TCAGATGTACGGATGCTACA	2652856.0	0.588784375167634	0.04347756296921587	-1.3617348072417677
CATAGGGCAAATGCATGGGT	2611605.0	1.619938082790252	0.1196209732649435	-0.922192668385416
TATATGAGCTTCGCGTAACG	2447775.0	0.0	0.0	-7.0
GAGTAAATATCGGGATGCTC	2186511.0	0.699567269362677	0.05165809638929113	-1.2868616017023629
CGTGAGTGTATATAGAGAGA	1016365.0	1.0028381810938318	0.07405250887309511	-1.1304602231483996
GAGTTAATCCGTGGTGAGAA	1908365.0	0.0369255535924856	0.002726691042087117	-2.5643640686290445
AAGGTAGGTGGCCAACCGGG	2477256.0	0.1557916130561873	0.011504109063352126	-1.9391470096639496
TACTAAGGTCATTAGGTGCA	2398228.0	1.0490443239175409	0.07746450580934267	-1.1108972453925154
TCGAAGAAAACACTAAGTTG	2338808.0	0.5265618879822357	0.03888287224914682	-1.410241661547161
GCCTGATAACTGGCCTTCGG	2506839.0	1.3591445570123573	0.1003632153875474	-0.9984254334206017
TGCATCGTTGTAGTTAAATG	4944926.0	0.8316297422038287	0.0614099762301697	-1.2117610707192508
AAGTTTATTACCTCTTTGGG	5071657.0	0.815332979581231	0.06020657554054265	-1.2203560741072608
TGGTATAGCCTCCTGACGAC	2186035.0	1.3636545529046211	0.10069624669521582	-0.9969867168340182
GGTACGCATTCTGCCGTGAC	5051563.0	1.7094916586836386	0.1262338716352758	-0.898824097623145
AATGTTGCTGTTTGCCCATA	2864580.0	0.0	0.0	-7.0
GGCGCAAACATCGGTCTAGG	2165528.0	0.7637905779613163	0.056400533623454714	-1.2487167869984757
AAACACACAGGGGTTTATGC	2403080.0	0.5789037473238653	0.042747948466231596	-1.3690847228346192
AGTAAGTAAATTGGGGGAGC	1536777.0	0.9175007304693528	0.06775094154277699	-1.1690846649702917
TTTGCCAAATAAGCACGGGA	2909485.0	0.4186316501916183	0.030912987334167568	-1.5098590240517045
AAGGTGCGTTGTTGGGGGTA	2226475.0	0.4701407815727996	0.034716572479370024	-1.4594631586906848
GAGCGAAGGTTCATTGTAGG	2678038.0	0.6449487790911361	0.04762490707548109	-1.3221658586999498
ACGGGGCTGCACTACTAAAG	2768024.0	0.4047814275158852	0.029890246320786566	-1.5244705059939212
ATCGGCAAGTAAACGTTCTT	3669873.0	0.5237828996735089	0.038677663612030753	-1.4125397680701304
ATTAAAATGAGTGTGTCATA	2745128.0	0.0	0.0	-7.0
AGCGGACGGTGAGAGTGTGA	4348980.0	1.2893275281991408	0.09520772146723755	-1.02132782835263
CGCGTTTCGAACCACTTGAA	1548760.0	0.0238394222869285	0.0017603727737078006	-2.7543953569461195
TTCTGCGTGTGTGTTATCAC	1641030.0	0.0	0.0	-7.0
GGTCTGAATGGGGTCTTAGG	2287224.0	1.4047762606737515	0.10373279405336375	-0.9840839241808393
ATATGTCTGAACTAGCAATG	2125203.0	3.997428696281964	0.29518184447076584	-0.529910357853878
ATGTGACGTAGTCCCCGCAC	2468491.0	0.0	0.0	-7.0
AACAAGACGCTCCCGGTGTC	2765603.0	2.4957923303722254	0.18429661651763443	-0.734482637874846
TTGGGAGATATGTATGCTGT	3324085.0	1.74124036059733	0.1285782887850182	-0.890832358448297
GTGCCAACTGATTGTTAGTA	2199357.0	0.0	0.0	-7.0
CTGAGGTAGGAGTAAACCCT	3530638.0	0.0	0.0	-7.0
AGACCGAGGTGTGTCGGCGG	2932640.0	0.0199776490678981	0.0014752081270484484	-2.8311467037182028
AGGGTCGGTGTAGTCCATGA	2557900.0	0.7201066541789667	0.053174784729475	-1.2742942596008868
CGTATAACACAATAGCAAAT	2624141.0	1.5977009522260617	0.11797891840558349	-0.928195589626779
TTCAATTGCGGTGTTGTACC	2403082.0	1.7846400467268964	0.13178304873810837	-0.8801404494761325
GTTGTGCTGTCAACCGGATC	2132278.0	0.4889857129235189	0.03610813741214898	-1.4423949134698415
AAACGATATGACTGCTTAAC	2349112.0	0.0	0.0	-7.0
TTTTTATTGTATGTTTATAC	2543113.0	0.7684499386502223	0.056744594465236595	-1.246075503398853
GTGCCGCAACTATTTTCGTG	1358194.0	0.0348453024198936	0.0025730792018911143	-2.589546845575555
ATATGCGGTTTATATCACTG	2221987.0	0.9010990983226652	0.06653979698030027	-1.1769185285418855
CAGCCGATAAGCAACGAGCC	4858546.0	2.816369540808254	0.2079689767925818	-0.6820014449057831
ATTCCAAGGGTGGGAGAATG	2023845.0	0.5389590042152879	0.039798311626263023	-1.4001353517190407
TTTGGTTGCGTGGTTCTCAC	2670256.0	1.3838105019205755	0.10218462101271696	-0.9906144614605147
GTTGGCTGGTGTCGAATTGG	2696423.0	0.0	0.0	-7.0
TCGTTTATGTAGCAAGCATG	3837545.0	0.7375595123306511	0.05446355489948266	-1.2638940151656697
CACACAATTACTTGGTTCCA	2887941.0	0.4655080288237025	0.034374476445805394	-1.4637639078068958
AGCGTCACGCTTTACAGCCC	3160621.0	0.8103584402531132	0.059839240984798876	-1.2230139238034232
TTAGGACGTAGAGGAATCGT	1331540.0	0.2901824750570979	0.0214279239802616	-1.6690199030407997
TCGCGCTTAGTGCTGAAGCG	3856173.0	0.1237992161291993	0.009141696759980032	-2.038973188827872
ACGGAGAATAGCCTCCTTGT	1263065.0	1.7581054749089868	0.12982365822821945	-0.8866461572912853
AGGTTCTACAAACGTTCAAT	2179100.0	1.3715691447630731	0.10128068334199931	-0.9944733771266965
TGGAGGTACACTTGGTTTCG	2812300.0	0.0	0.0	-7.0
AATTCAGCGTAGACCAGGCC	1893564.0	0.0	0.0	-7.0
AATAGGATCTTGCCGTATAG	1200844.0	2.0022892110483563	0.1478549005841926	-0.8301642764039993
ATACTGATTCCGCTTCTTGT	1528587.0	0.0	0.0	-7.0
GCGGGACTACGTATTGTCAT	2381002.0	0.3086067853149405	0.022788429019430914	-1.6422856130253625
TACGCTGTATTTCCTAGTCC	4407951.0	0.0	0.0	-7.0
GAACAGGCTAGTCGCACGGA	2764916.0	0.0	0.0	-7.0
GATGTTCACCTACGAAGTTT	1922477.0	0.0	0.0	-7.0
GGCTGATTGGGACAATGGCT	3411007.0	0.3076352812391157	0.022716690312676854	-1.6436549424876465
TTGTTTATGTCTCCAATGTA	2373755.0	0.2882252601103937	0.021283397495391147	-1.671959043871098
GGTATGTGTTACGTGTTACT	2765214.0	0.9210386442765902	0.06801219146179874	-1.1674132312642005
GTGATCAGCGGTGTGTGACT	4372211.0	0.0	0.0	-7.0
TGTCGATTTTAGTTTAACGC	2513852.0	0.9632552236326356	0.07112958734509606	-1.1479497108335364
GTTGCGTCGGTATGAGAAGT	1747018.0	0.0102679360766075	0.000758214477426449	-3.1202079273662027
GGTAACACCTTTGGCGTAGA	2647317.0	3.233889009774206	0.23879983740717003	-0.6219659732428062
ACAGTAGGAAGATAGTCGTC	2442526.0	1.6903469274808378	0.12482016860322523	-0.9037152351231788
GGTGCAGAGTTGCCCGGCGT	2008043.0	1.0760800023349169	0.07946089949841137	-1.0998465230336705
TCCACTTACGGGTATCGGGA	2668260.0	0.8195192206711662	0.06051569984524276	-1.2181319398661823
GTATATGAACGGACTTCTCA	2812795.0	0.5424548813461361	0.04005645743396354	-1.3973274620547267
CCACGGCCGTCCATTCATCC	4497959.0	1.8713937570467376	0.1381891968329353	-0.8595259073180531
AGGGCCACTACGGTAGCAGT	2851543.0	0.1076987611360957	0.007952792000752365	-2.099480376041746
ACGGATTGTCAGTCCACTGG	5234446.0	0.0788521044259246	0.005822670369704095	-2.2348777952724763
TGATAGTTTACTGAGCGGGG	2026578.0	1.071406666582314	0.07911580669698942	-1.101736739315571
GCAGCAAGAGCCAGGGGCAG	2597471.0	0.0	0.0	-7.0
GGTTTCGGTATAGAAGTATG	3199483.0	0.0381296037777179	0.0028156016347495477	-2.5504287913156065
ACAGCGGCGGACGCTTAGAA	3269554.0	1.1221784152087606	0.08286494133959105	-1.0816291727450373
TAGGGACTTGGGGGGTACTT	2701632.0	0.5173307841735246	0.03820122050354074	-1.4179227614473149
GAAGAGTTGGATTTGGCATG	2589004.0	0.9062938676481994	0.06692339396416581	-1.1744220422683322
GCCTTTGTTTAGTTCGGTTA	2522531.0	0.5638424780298189	0.04163578022307503	-1.380533292578849
TATCTCACGATAATACAAAA	3275438.0	1.1607138029977273	0.08571050725438106	-1.0669659346359364
CAGTGTTACGAATGAGTACT	2412816.0	0.3417243945507028	0.025233930295730563	-1.5980151009365637
TAGGGGGCGTGGCGTCGGGT	2593799.0	2.467470864584158	0.1822052765226989	-0.7394390503514372
TGCGGTGGGGGCCCATGCAG	2218070.0	0.0	0.0	-7.0
GGTATACGGCTGGGTACGGT	4907507.0	0.3102474070651538	0.022909577335286365	-1.6399829231478393
GGTTCGTGCAACGGAGAGGA	2543491.0	3.719928902888805	0.2746904468555346	-0.5611564441472205
TAGCTTCCTATACATAAGCG	2730888.0	0.0	0.0	-7.0
GAGCCCAGCGTGCTACTATC	2176731.0	0.7029748547546499	0.051909722476362996	-1.2847512929725537
TTTATATAGTGGGCGGCGAT	1881659.0	0.2445038706060377	0.01805488202275137	-1.7434053450679754
AAAGACTATGCTGAATAGTG	2467176.0	0.6414067806368685	0.047363355534157596	-1.3245575368944014
GGCGCGTAATTGGATAATGG	2645148.0	0.7398230808624014	0.05463070343046447	-1.2625632074297282
GCACGGTCACTATGCATCCT	2866432.0	0.6639438939717247	0.04902756200003331	-1.3095597024351957
AGGTCTGTACGGTCAAGCGT	2883808.0	1.2341988693525192	0.09113685981142342	-1.0403059394365355
TAAGTCACGCGCAACGTAGC	1702856.0	0.0	0.0	-7.0
TGCTGGAGTCGTGGTTGGGG	2510829.0	0.6683567717665096	0.049353421822899	-1.3066827309926279
ACTGTAAACTGATACAGTAG	3628873.0	0.2446274057604155	0.01806400422041812	-1.743185973951875
GCTGTCTCGCGTCCTTTCAG	2240554.0	1.554576437694339	0.11479447792932931	-0.940079002726387
AGCCAATCGAGGGAGTAACG	2717033.0	1.4708344309919144	0.10861072285169744	-0.964127295875769
TGGCTGTAGTACCTGTCCCT	2742494.0	0.1377984116066919	0.01017543836142412	-1.9924468721423747
TTATCACGTTAACTTGTTTG	2712773.0	0.4476919798257538	0.033058887199826484	-1.4807117693703988
AGTGGCACGTGGTACAAAGT	4854000.0	0.1788645839247919	0.013207884819189785	-1.879166727041478
TGTTTACCGAGTGGATTAGG	2506533.0	0.0100292924607611	0.0007405923337814021	-3.1304207878491823
TGTCTGCCGTCCAGGTGATG	1241378.0	0.0	0.0	-7.0
TTGGAGGCGCCGGCGTAGAA	2847270.0	0.5965573233637466	0.04405154023306007	-1.356038902166244
CTGAGAAAGTCGCCTGGGAC	2009839.0	3.968658815579318	0.29305739220501065	-0.5330473193144227
TGGATGATTTAAATTGGGCC	2129595.0	0.4705266585189984	0.03474506676341407	-1.4591068494772783
TGGCACTCTTGTTAAATTCT	2221567.0	0.2106941167801283	0.01555827076243872	-1.8080386747026538
GGTCAGTATAAACTCCCCGC	3568709.0	0.3375670409741145	0.02492693912963525	-1.6033310468360533
CATTGGTTAACCCAATGTTG	2271478.0	0.5391288858932708	0.039810856186994134	-1.3999984822177467
TGGGAAGTGCTTATTAATCC	2294197.0	1.1974085176425546	0.08842015247238409	-1.053448740528788
CGAAGCGCTGAGCAGTTATC	1638841.0	0.343496066773513	0.025364755762364438	-1.5957693151548986
GAGATTGGCGGTTTAGATTT	3571844.0	1.885874103301654	0.1392584680172036	-0.8561783868089702
TGGGGATAACGCCTGTTGCA	4808803.0	1.2377962368400477	0.09140249996435358	-1.039041925646084
CGGCGTCAGACCGGCCTAGA	3656545.0	0.0	0.0	-7.0
GGACCCTGGGCACGCGTGCT	2286756.0	0.4714170012030812	0.03481081227525849	-1.4582858427729712
AAGTTAACTTTCTATGTGTG	2909090.0	0.0	0.0	-7.0
CTTACTAAGTTCCTTGAGCA	2774548.0	0.0	0.0	-7.0
TGGCGGAAGGGTGAATGGGA	2185837.0	0.0	0.0	-7.0
GCCCTAGTATACTCTTGGCT	2390327.0	0.0	0.0	-7.0
TCTGTGCTCAATATTGATAG	2028989.0	1.119657899232283	0.08267881905662282	-1.0826057352481235
GGAATGCCTACGCTAGAAGG	2602282.0	1.6758413749991925	0.12374903611733948	-0.9074581751059164
ATTCGACGTGGTATACGTTA	1270375.0	1.469793072359634	0.10853382587987204	-0.9644348875894909
TGTGGGCACGGGGTGCGCGG	2877981.0	0.2529932295937308	0.018681761158004608	-1.7285821845754268
GCGAAGATGTCGGTACATTT	2225859.0	3.762842929204259	0.27785934426532327	-0.5561749935353246
CGGTACACTTGTTGCCTAGT	2490877.0	0.0	0.0	-7.0
TTTCACTGTATGTATTGGTT	2590815.0	0.7991022999153548	0.05900805461001458	-1.2290887030370325
GTTTCAAACTGCGTAGGTAG	2107635.0	0.1700825792057357	0.012559395865895112	-1.9010312506002809
AAAGTCCTTAAGGGGCCCAA	3512291.0	0.4399090561097899	0.032484173314375496	-1.4883281810634068
TCCGAGTAGGAAGGAGAGAG	1178715.0	1.2792368914058625	0.09446259928824913	-1.0247401082933842
CAGTCCTCATGGGGTTTATT	2244669.0	1.3773417212429864	0.10170694729869585	-0.992649380701264
CGGGCTCCAGGCTGGAGGAA	2602149.0	0.1655886713860977	0.012227552548635659	-1.912660462096256
TCAGATCATTTTTTTTATAA	2706257.0	0.0272396332615399	0.0020114543122000477	-2.696489827464955
TAGGCATCTTCCTAAAAGCT	3124559.0	0.0231132493823932	0.0017067500392823447	-2.7678300784806176
AAGTAAATCGCTCTATACTC	2063307.0	1.9833059345625363	0.1464531198413879	-0.834301372255054
TGATAGACGTAACAGCTCAG	2670594.0	0.7575024993025157	0.05593620347582545	-1.252307013571436
GGTCTGTCCCTACTTTCACA	2303344.0	0.0930856320110607	0.006873715740397967	-2.1628084318917256
TGAGGGCTGAGTTCGGTTGG	3322410.0	0.0	0.0	-7.0
CTTCCAATTACGAAGGACTG	2393775.0	2.054651310383604	0.15172147138169448	-0.818952954198537
TGTGCACGAGTCTAAGTGTG	2080317.0	1.725573763644828	0.12742142137439477	-0.894757554711414
TTTTAGGGTGGCGGTTGGAA	2883858.0	0.8489784036904134	0.06269105221320652	-1.2027944408556586
TGCGGAGCAGGTAGAATCGA	1547973.0	0.0	0.0	-7.0
TAAGTCGTAAGCGAGGCCGG	2626071.0	0.0	0.0	-7.0
TGCTATGCGTGATGCTAGCT	3877070.0	0.0	0.0	-7.0
CGTTAAGGTAACCTAATGCA	1435675.0	2.72983976256796	0.20157936449846556	-0.6955539282936858
TCATTCGACTTTACTTGGCT	3200671.0	0.276768114543361	0.020437368305679188	-1.6895750284935518
GGGGTGTGCACGAATGCCAT	2612709.0	0.1735656987973054	0.012816599619525066	-1.8922271824896082
TTGGATGACGTAGTGCGGCG	4895481.0	0.7558956117169143	0.055817546189501334	-1.2532292595668988
ACTCTTTAGCAGCGGCTGCA	2157433.0	0.0220581379637485	0.0016288375214262062	-2.7881222349470525
GGGTTGGATCGGCCAGCAAA	3435248.0	1.1933045615992977	0.08811710433656561	-1.054939782870721
GTGTCCCCCGAACTGTACTA	5255944.0	1.019167925082227	0.07525834500338388	-1.1234453364254147
GGTCCATCGCACGAATGGGG	1661515.0	0.0	0.0	-7.0
GGGCAGTGCGAGCGGTCCTT	2810042.0	0.3857014431840005	0.028481324387345335	-1.5454398197843766
TGTGTGGGGGAAGGAGTCGG	1000102.0	6.507280086978528	0.48051662318549565	-0.31829158357742066
GTGCGAGGATCGACCTGTAT	3523935.0	0.3164834663235848	0.023370066218013602	-1.6313400570524814
AGCCTTTCGTGATTGGTGAT	2603165.0	0.0	0.0	-7.0
TGCCTAACTACTGATTGGTG	2651100.0	0.207176365505442	0.015298509703881979	-1.8153508736859365
GAAGCAGATCATCGCGGAAC	2384929.0	0.6821211452223295	0.050369823478406295	-1.2978295711293528
TAAGCTGCGAAAGAGAGTGT	4531469.0	0.0152600200910001	0.0011268445841978376	-2.948135978257041
GGAGGAGATTAACGTGCAGG	3011976.0	2.0829062365119184	0.1538078978932414	-0.8130213633422084
CGCTCGATGGCGCCGATATA	2130940.0	1.1865350748510877	0.08761722560544138	-1.0574105028506515
CTGGGCCTGTGGGCGCCTAA	4924737.0	0.0	0.0	-7.0
CAGAACGGCTAGTGTTAATT	2572180.0	0.1380039935980064	0.010190619137867396	-1.9917994293408805
ATGCAGGCGCGACTGAAGTA	1921778.0	0.2422450372931632	0.01788808315420208	-1.7474361949359352
CCCCACAGGGCCTTGGGAAC	4875361.0	2.6255998112868246	0.19388198114918218	-0.712462551164248
CTTGTTGTTAGAGGGGCACA	4176209.0	0.8396233169116099	0.06200024520190955	-1.2076065929271382
TGAAGCGTCCCACGGACAGG	2623694.0	1.770027662241127	0.1307040274640986	-0.8837110300285936
TCAAAAGGGGTGCGATTACA	4382877.0	0.8866244190414848	0.06547094426197271	-1.1839513953723835
GTCTTAGTATGGGGAGAAGG	2004669.0	0.4754077883175081	0.035105503685870114	-1.4546247914250698
TGCTTCGGACTAGGTGGAAG	5170092.0	0.0	0.0	-7.0
ACTGTACTGTTGGAGCTACG	2289786.0	1.1085401188341135	0.08185784958507103	-1.0869396685058526
ATTGGTTAGTCTCTTTCAGT	2397647.0	0.404572068355693	0.02987478662712902	-1.524695187867785
CGGATGTGACATGTCGTAGT	2259427.0	0.1430292242059295	0.01056169688620031	-1.976266300636539
CGAGGGGTGGAGGTGTTCCC	1448208.0	1.650750209442727	0.12189623095391841	-0.9140097226114886
ATAACATAGGAGGTTTTCGA	1977893.0	2.269201864273035	0.16756451275681936	-0.7758179519692475
ATGATGTTTCTGTGAGCGTT	2471661.0	0.3457000650406565	0.025527505450510444	-1.5929916224072607
TAATTTTGCTAATTTCAAAA	1851525.0	0.9024276152036916	0.06663789855837637	-1.1762787069627823
ACGCTGTGTTACGTAGAGTT	4095588.0	0.5862817374246009	0.04329276086737531	-1.363584717461658
CCGCACTTGTAGGTCCTTAG	1891367.0	0.3859195381587041	0.028497429159135935	-1.5451943172673193
CTTATTAGTTCGTTAAAGCT	2812100.0	3.19364112789111	0.23582781591211652	-0.6274049711464545
GAGGTGTCGCGACTATTGCG	1014304.0	0.0	0.0	-7.0
TGAATCCGAAGGATGAGTGG	2343428.0	0.6369870448026203	0.04703698929356889	-1.3275604840202373
GGAAGTGCCCTAGTCAAGGC	4170127.0	0.3282028021875415	0.0242354563072759	-1.6155487989300246
CAGTAGGGCTGCAGCCGGGT	3218423.0	1.3824363277934388	0.1020831479698458	-0.9910459459421385
CCTATCTAGAGCTCTGGCGT	1305418.0	2.441392666063584	0.18027958595392463	-0.7440534480391136
GGGATTCCTTTGGAATACTG	4371066.0	0.0	0.0	-7.0
GCGAAGTACGCGCTGTTCAT	2623743.0	0.0	0.0	-7.0
ACCATAGTTTAAGAGCGCTA	2386076.0	1.693583367868655	0.12505915684186078	-0.9028845036911861
TTCAGCATTCCTCTGATCTC	2517811.0	0.5680006603919112	0.0419428325891197	-1.3773422430103146
CGAGGCATTTGTGGCATGGT	3393278.0	0.3589599254934563	0.026506652388021277	-1.5766451172767801
GGGCAAGTGGAGCTGTGAAA	2843078.0	0.0251920086784221	0.0018602517149428229	-2.7304282864195653
TGCGATTTGTATGCATTGCG	2220642.0	0.5363527691588104	0.039605859595333505	-1.4022405564567515
GCAATCATGGATTAGCGAAC	4204524.0	0.0	0.0	-7.0
CGTTCTCAACATTAACCTGG	2915327.0	0.0	0.0	-7.0
AGCTTCGTCGTTACTCTTTG	2036178.0	0.6422035508193195	0.04742219137838264	-1.324018381156019
GTGGTATGCGGATGAGCGAA	2239652.0	2.5217464826494926	0.1862131471484383	-0.7299896599150762
TACAGTGACGCGTATATACC	5211097.0	1.0371555401506685	0.07658660319057085	-1.1158471921069195
CTGGATCACAGTAGAGGAAG	2309425.0	0.1466477049423046	0.010828896103271672	-1.9654158130600627
GACCACAGACTTGTCATCGC	4118638.0	0.1964330603024536	0.014505192577680312	-1.8384765009275905
GCGAATCCAGGAGCGTCGCG	2846447.0	0.4959535302121965	0.03662266145134452	-1.436250097728683
GTGGCTACTAAGGGGTTCGT	2843774.0	0.3069911854098738	0.02266912838991676	-1.6445651778323103
GAGCGGTGGTGGGTTGGATT	4976869.0	1.5751746943312896	0.11631551353720208	-0.9343623575477364
GTCATGGACGTAGTGGCTTA	2450940.0	1.0579213872705562	0.07812001417062102	-1.1072376866051004
GTAGGGTCCGGAGGGTAACC	1143425.0	0.7261950016682431	0.05362436614248059	-1.2706378282794792
GCCAGGAGTTATTGCCTTGG	2212015.0	1.7513023579136542	0.12932129614113566	-0.8883299512602799
AAAAGGTCCCAGTTAGAGTG	2448394.0	1.220810306926345	0.09014820914319611	-1.0450428964174874
ACCAGCTTTAAAATTCACTT	3496788.0	0.4598186359898926	0.03395435501320428	-1.469104514847265
GCCTTGACCAGGCGTGCCAG	2909160.0	1.054656152010563	0.07787889963427613	-1.1085801933376502
CAGTAGGCTCGTAGGAGCGT	4449830.0	0.6470875810781485	0.04778284247932488	-1.320728018747565
ATTGGGCCATAGGGGCGATC	2325750.0	0.0	0.0	-7.0
TAACACTGCTGTGGAATGGG	2807929.0	0.0153779763491138	0.001135554819822367	-2.9447918950226963
GTGAGGCTCACACCATGGGG	2580178.0	1.4903571570657548	0.11005233813227361	-0.9584007261487296
TGGGCTGAACGGAATGGCGA	2358494.0	0.2167202642091832	0.016003259140796953	-1.7957915621737734
AAATGATCTTCGGAACATGA	2321006.0	1.4864617769994657	0.10976469185756922	-0.9595373374581849
GTTCTTTTATGAAAGTAGCG	3573771.0	0.3664711754955482	0.027061305090635025	-1.5676512624319094
GTAAGGAATTGGGAAACGTT	2520018.0	2.297524952825731	0.16965597258144854	-0.7704308468145719
TTGTACTAGGGGAAACTGGA	1406115.0	1.563645274539864	0.11546414740705041	-0.9375528469443786
GGATCGCTTGGCCCGGACCA	2664715.0	0.6649423431945531	0.049101290415371646	-1.3089070941721213
CTGCATTCGACTGGTATGTA	2845608.0	0.4310567688117183	0.03183049448956986	-1.4971566145230928
CGTTAGAGTCGTGCGCGGAC	2426493.0	0.9158088814866162	0.06762601045801375	-1.1698862326719022
GGTGCGGTTGTGAGGGAGTG	2207368.0	0.5566489936251533	0.04110459226299563	-1.3861096554215946
CCTGCGTCCCCGCATTACTT	2385684.0	4.780517605497354	0.3530074234039927	-0.4522161617240966
TTTCGTCTATCGGGCCTGTC	1961867.0	0.4740739253331564	0.03500700733586431	-1.455845014429847
AATGCGTAGTAGGTGGGGAC	4613360.0	1.0827915023821886	0.07995649632167978	-1.097146244837801
ATGGATGAACCCAGTCGGAA	3026643.0	2.1472456736114776	0.1585589103960843	-0.7998093472848467
GTATTTGGATATAGCAGCGT	1963409.0	1.185237047899398	0.08752137549306067	-1.0578858655495844
ACGTCGGAAGGATCATGTGT	2657445.0	0.0	0.0	-7.0
TTAATTGGTTCAGGGGACGT	2587915.0	0.3873049933814869	0.02859973523115494	-1.543637987436714
CCCGTTCCTTTAGAAACACC	3045469.0	0.0	0.0	-7.0
GATGGTTTAGATCGCGTCGC	2485565.0	2.224756468397852	0.16428253453294947	-0.7844086055189993
TACGCTATACAGGGTGCGAG	3320269.0	1.5032248253256977	0.1110025244494281	-0.9546671442584815
CCGAAGGTGCCGGGCTCCGG	1397583.0	0.0	0.0	-7.0
CAACGGGGAATACTAGTCGC	4053040.0	0.2640636466156523	0.019499233179114263	-1.709982467233761
ATGAAGCTGCCGGCATCAAT	2734445.0	0.0184853043395765	0.0013650090208325158	-2.8648644785244426
AGTGGCTTAGTTGCCGGCGT	1213258.0	0.8617812650202118	0.06363645299680232	-1.1962940352926827
ACCCTCTTGACATTGAGCAT	1917294.0	1.633574551183804	0.12062793003598482	-0.9185521245662406
CAAAGAACGTTTATTAGCGG	2664352.0	0.0	0.0	-7.0
ATACGTATGGGCGCGGTCAG	1830971.0	1.246769450940563	0.09206510837847859	-1.03590493125571
AATTTAGATTTGGTAAACGC	2570682.0	1.7349136028566527	0.12811110246068183	-0.8924132314694346
ATTGGAATCAGCCTGGTGAG	2859508.0	0.7716748678754666	0.05698273268590847	-1.2442567274034342
GTGTCCGCTGAAGGTCTATT	3551752.0	1.176349501237868	0.08686509301357316	-1.0611547109760062
GTAGCAGTATGTCGCTTGGT	2309719.0	0.0	0.0	-7.0
GGAGTGTAAGGGCGGGCTTG	2604552.0	1.854830895631804	0.13696614662900766	-0.8633867623985148
GTCGACAATGCTACCAGGGC	2460177.0	0.5412106651961242	0.03996458086880494	-1.3983247373624317
CAATGTGCTGCCGACTGACG	3138187.0	0.6575870000791096	0.04855815033396097	-1.3137378646645426
CCCGTGCCTGAGGTGCGCGT	4354085.0	0.0102212941398844	0.0007547703001921136	-3.1221851974266204
GGTCCTCGTTGGGATTTTTA	2488364.0	2.311719877667657	0.17070416741250605	-0.7677558762949759
TTTATCGTAGCAATGCAAGA	1289932.0	0.5002497114401532	0.036939904057880175	-1.432504236865115
TGCTCGAGCTCATGTGAATC	3420867.0	1.5666238589405357	0.11568409480426602	-0.9367263473021101
GTGTTGTCACGTCTCTGTCG	2038815.0	0.0298161344739587	0.002201710708985893	-2.65723974519384
GTTCTAGTGAGGCCCGGGTT	1829289.0	0.2000300215127247	0.014770802729907708	-1.830595902000429
ACACTAGTAAATGGGCACGC	3989988.0	0.045924464644448	0.003391196994380219	-2.4696469813551056
ATTGGCAAAGATGAGTCCTA	2799665.0	0.9521248258523316	0.07030768616908775	-1.152997194491505
TTTCGTAATAGTGTGCGAAA	2341016.0	0.2404660318985176	0.017756716184679052	-1.7506373468195964
AGTCCTAATTTCAACTGACC	3089845.0	1.5355683672592793	0.11339086632868467	-0.945421926596614
GCTTTGATATCTTCGGATAC	3165705.0	0.4373621843935448	0.03229610484637983	-1.4908498536977453
TGTAGTGGGTACAACTGACT	2445731.0	0.0	0.0	-7.0
CCTAAGCTGTCTTCGTAGGA	1818337.0	0.5530583349699048	0.04083944750989296	-1.3889201418306663
TAGGCCGGCGGCAAGGATAG	2716877.0	0.0204371550281525	0.001509139393169433	-2.8212706443275235
AAGGACCTCTAAAATGCGGG	2393197.0	0.0	0.0	-7.0
GCAGTTGGGCTTTATGTTGC	2498392.0	0.5482488432640913	0.040484300554048745	-1.392713359614703
CCGTTGTCGGGATGGTAGCG	2322182.0	0.419688756687402	0.030991047174363764	-1.5087637488861045
ACAGTTACGTGGTGGGTCAC	2147353.0	1.2981841253595068	0.09586171854489973	-1.0183547895328733
GGAATAGCATACTAGCTTAA	2504988.0	0.1271626274073776	0.00939006090109151	-2.027331591022258
ATGGTTCGCTTAACACCGGC	3262808.0	0.3511658662124284	0.025931116219826914	-1.5861787883722718
ACTTGTTGAACTTAGGTAAG	2461907.0	0.4191201723894387	0.030949061244266742	-1.5093525195878996
GATGATACGATCTGGGAGTC	3388842.0	1.8920791075783028	0.1397166637091077	-0.8547517934181865
CGGTGGGGCTGGAGTGGTGC	2696306.0	2.823085041867244	0.20846486906227552	-0.6809671227425546
CTCAGCATTAACTGGAATCG	2523592.0	0.6600113770750948	0.04873717343299286	-1.312139661816255
AAAGGGAGTGCTCTTTGGTC	1077607.0	0.0	0.0	-7.0
GCCTAAAGTGCTCGTCCTCC	2371944.0	1.3600513150371558	0.10043017305623518	-0.9981357889523705
AAGCACCCGGCGAATGTTAA	2552171.0	1.2228047254067569	0.09029548284597463	-1.0443339753136984
CTTCGATTTGTCATATAGGG	2576704.0	2.031731396705641	0.15002899781715923	-0.8238247917786693
GGTTATCTGCAGACAGGGGC	4766563.0	1.8469453467966688	0.13638385460414065	-0.8652370392935599
TGCTCCCTGCGCGCGGGATA	2962542.0	0.1164389998667431	0.008598196831119186	-2.0655926171754575
ATGAAACGACTCCGGGTGGG	2745136.0	2.579029762438037	0.19044311232606478	-0.7202347296602926
TACAATTTAAGCGGCACATT	1823459.0	3.671910737433675	0.2711446448602843	-0.5667989685126666
TAGGAGACGCGTTAATGTTT	2681321.0	1.883433165545486	0.13907822202312894	-0.8567408699766977
TTCATATCGCTTGGATCACG	2226661.0	0.0	0.0	-7.0
TCGTCGTACCGATAGGGTGA	4853553.0	0.5252571443726812	0.03878652615907448	-1.4113191154116351
TGTTATTTGTAGTTGATCCT	5090524.0	0.907994230077522	0.06704895370676313	-1.1736079948880667
GGGCTATGGGTGAAGGGTAA	2515858.0	0.7937538627242556	0.058613110340821464	-1.2320052319025587
GGAAGCTGGGACATGATGGA	2328628.0	0.9353097736010662	0.06906601345507102	-1.1607356110914433
TATTGGTTACTAGTTATGTT	2786169.0	0.0	0.0	-7.0
GATCACACAATAGTGGGGTT	2388949.0	0.7077430700323752	0.0522618214598475	-1.281815458057305
AATACATGGTGCAGGGCTAG	2363094.0	0.5783732201864484	0.04270877278834891	-1.369482907592268
TAGAAGTTTAGAAAGATACG	2750869.0	0.5879847068636066	0.04341851311920424	-1.3623250531796545
GGCGCTGACGAATTCGACAT	3439428.0	0.966920898845796	0.07140027154057849	-1.1463001365662542
TATGGGTTAACAGGCGGGAT	1719108.0	0.3592733933608382	0.026529799773579943	-1.576266027724324
CGATTGCGCCGTTAGAAGTG	2843553.0	0.0	0.0	-7.0
GATTCACATGGTGGACGGGT	1419518.0	0.3209261051690419	0.023698123684039004	-1.6252860382062009
GACGCTGCCGGCGATGTTGC	2509914.0	0.7262754798423082	0.05363030888659565	-1.2705897016877299
GGCACGAGATCTGGCTTCTC	2612541.0	0.0	0.0	-7.0
GGCAGGGCTTCCGTCGTACA	2827926.0	0.0	0.0	-7.0
CTAGCAGTGGTAAACCTTAT	2320794.0	0.9723397765793452	0.0718004173457653	-1.1438730313783663
GGTAGGTCATAGAACAGTCG	2965727.0	1.9147905057745565	0.14139373987967593	-0.8495698182328753
CAGTGCTCGGGGTAGATTGG	1929500.0	1.120722603918883	0.08275743996948602	-1.0821929523262879
CATGTGTTGTGCTATAAATC	2171966.0	0.0	0.0	-7.0
GCGATTAGTCGGCGCGGGGA	2698883.0	1.0436236679225606	0.07706422869212277	-1.1131471639284263
GATATAGTGTAGGCTGAGGG	2328380.0	0.2801889863565786	0.020689975501015236	-1.6842400235817374
CAGGGTGTCCAGTGCAGGGA	2587639.0	0.5688968770870988	0.04200901185515064	-1.376657533908392
AGCCCTTGACTAGGATTGGC	1343868.0	0.0134285291338405	0.0009916019269945368	-3.0036626379325737
GGAGGCCATGGATCAGTGCC	1919576.0	0.4561359715954393	0.03368241628680933	-1.4725967609257364
TGTAGGCAGCGGTCAGTGGA	2576872.0	2.5401754691274565	0.18757399749339929	-0.7268273659986729
CGTAGCCAATGAATGGTGTT	3792132.0	1.069061433560908	0.07894262782087433	-1.1026884210224623
GTATATCGGCTTCCTGAGAC	2748870.0	0.846713906318913	0.06252383509397674	-1.2039543910324175
CCAAGTTAGGCTGTCCGGGG	2922124.0	1.73305886157018	0.12797414293105563	-0.892877770326727
GAGTCGAACAAGTGTTGTCT	2219663.0	2.2003041196790307	0.16247690147608534	-0.7892083717590193
TGTAGATGGAAGAGGCGTGA	2920019.0	0.5524693102699959	0.04079595220064088	-1.389382925736944
TGACGTCAGAGACGTCCGGG	2329859.0	1.8668589141148275	0.1378543307470758	-0.8605795858149077
ATTTAATGTACTGACCCACG	2519081.0	0.0	0.0	-7.0
GCGCGTGATTGTGGCTTCTT	4448433.0	0.2561458765826435	0.018914561846611767	-1.7232037146304342
CGGGACCAGATGTTATCGTA	2673499.0	1.689936048096525	0.12478982806591202	-0.903820813651073
TCGCGGCCATCTCGTTGCCG	2422001.0	0.9641020556100862	0.07119211989890825	-1.147568074815624
AGACGCAGTTTCGCTCGGCT	2246128.0	0.0	0.0	-7.0
GTCGGGACAGTAAAGGTTGA	2192834.0	1.3391836702863726	0.09888924504092723	-1.0048509386693807
TGGTCCATCACGCGTTAACT	3925349.0	0.3137128344677619	0.02316547464585824	-1.6351587969516406
GTCCTTGCGTGGGGTAGGGC	3786461.0	0.3599055536401414	0.02657648034037015	-1.5755025354312497
ATGGTCAATGGAATTTGTGG	3597450.0	0.0159355847058818	0.0011767302542700616	-2.929323080494065
TTTAGGGATGAGGAGTATGC	1576856.0	0.1829987182945869	0.013513161411040217	-1.8692430356743286
GGGTATTTCGTTACGTCCAT	2743451.0	0.0215040551573755	0.001587922423946958	-2.7991707183287673
CGACGAAATCGGGGGTTTGT	2780078.0	0.0	0.0	-7.0
AGGTCCACGTTGCAGCCATT	1990928.0	1.784224213991837	0.13175234243086634	-0.8802416547055024
TTGCGGTGGTCTAAAGCGTG	3782532.0	0.2214531423304718	0.01635274872513819	-1.7864092365312039
GGTTTGAGTGAGCAATCGTT	1865559.0	1.534949637472355	0.11334517750879324	-0.945596953048485
TAAGCCACATATGAGTAAAG	3364033.0	0.7578758742867312	0.055963774578375064	-1.2520930014125813
GTTTTTGGTGCGCAAGGAGC	2720485.0	1.5076250461210712	0.11132744964238153	-0.9533977399024279
TGTTAGCCCCCGGGAGCCAG	2530791.0	0.412107081037875	0.030431194035647865	-1.5166810067966328
TTTTAGTCGTTACAAGTGAC	3308683.0	0.910211490998523	0.06721268274811984	-1.1725487696869705
TGGTGAGGATGGTTGGAATC	2911560.0	1.535722006734777	0.11340221151760652	-0.9453784759499204
AGGTAACGTGTTAATTGATC	2109789.0	1.1547834354250794	0.08527259154118472	-1.069190538061224
GGACCGCTCTACGATTTCAG	2089781.0	0.0	0.0	-7.0
GTTATTTAGCTCCAATAGAA	2135374.0	1.0620702122350358	0.07842637555901565	-1.1055378552575559
ATCACTGGTTAATCTCAATG	2637334.0	0.0	0.0	-7.0
TCTTTGATTAAGTAATCAAC	1963890.0	0.5766419882936483	0.042580933554143524	-1.3707848212215898
CGAGGCTGGTTCAGGTACGA	3047681.0	0.2608279492005397	0.019260299803759606	-1.7153369569775756
ACGCAATACCATATCTTAGT	1093477.0	0.0	0.0	-7.0
CACAGATACTTCCTGCGCGC	2395698.0	1.9076324361411137	0.14086516705004298	-0.8511963853731593
TCCCGCATTGCTAACAATAC	2888743.0	1.1556944298610508	0.0853398620388831	-1.0688480635601403
AGTTGGGCAACTGGGTATCG	2364636.0	1.501796948831946	0.11089708586649752	-0.9550798660124992
TTGGTACCATAGATGTTTGT	2607984.0	0.698507531548441	0.05157984224483258	-1.2875199904707348
CTGGGGGTAATCGTAAGTTG	3214638.0	2.557016368326745	0.1888175788217707	-0.723957575557528
TGAGTAGAAAACGTGTGTTG	2747529.0	2.0009626174543382	0.147756941027263	-0.8304521085581481
CAACAGAATGGATCAAAGTT	2300221.0	0.3510386206215306	0.02592172003265867	-1.586336184286466
TGCTTAGGCGGTGGCCGTGA	2860047.0	0.0211297398542391	0.0015602818854937757	-2.8067969335331684
ACAAAGATATAGCTTATGTT	2036441.0	0.0	0.0	-7.0
GGTATCCGTGGGCGAGGCGC	2486338.0	0.7044411221241379	0.052017995954015094	-1.2838463834526797
GGAAGCACGTTGCATCATAC	2136928.0	1.5571627453019592	0.11498545845906238	-0.9393570788663973
TGTTTGAAAACGGACGCCGA	3355665.0	1.0875644352039948	0.08030894366243817	-1.0952360865151614
TTTACAATACTGGATCCATT	2333101.0	0.7958470627590839	0.05876767836293567	-1.2308614658975097
GATAATATACTGGTGGGAAC	2313854.0	0.7264184530808295	0.05364086644933489	-1.270504215698778
CTTCACTTCCAGTCAACCAC	1531235.0	1.6099904263285656	0.11888640917246743	-0.924867790114402
GCTCGCTGTAAGGAGCTTAC	2388695.0	0.0	0.0	-7.0
GGGGAGGTGGGTATTTTTGG	1074743.0	0.4774445036260434	0.035255900710335984	-1.4527681855811279
TTTAGTGGCCGGCTATCACG	2834691.0	0.6746512637700296	0.04981822555068874	-1.3026117454319597
TTATTCTTGATGTACAAAGT	3525139.0	0.2614615407537494	0.01930708606000765	-1.7142832675750053
CGCCGCGGTCAAATAGGGGA	1889856.0	1.5369429233396328	0.1134923675761002	-0.9450333440306742
TATCGGCGGATATTCCTATT	3811895.0	0.7853879114681858	0.05799534399396552	-1.2366068712455964
CATCCTTAGGCGAATCCCAT	2328203.0	1.0005920446290777	0.07388664757700349	-1.1314340380269388
CAGAAAAGCTCTACTCCCGC	1819367.0	0.0	0.0	-7.0
AGCGCAGCCGGGCTCGGTAT	1630031.0	0.0	0.0	-7.0
ATCGAGGATTGGTCCGTGCT	2237872.0	0.969111559553529	0.07156203634426835	-1.1453173097970042
TATGTCATTTTCGTGTGTTG	1989193.0	1.385162156541683	0.10228443114929725	-0.9901904658040626
GTACAAGGTTTGACTGTGAC	4609051.0	0.3255069184780154	0.024036384357200402	-1.619130859955995
TAGATATTAGTTGCCGCCAG	1074406.0	0.0	0.0	-7.0
TGACAGAAATGAGCTGTCCT	2350033.0	0.0279907194193097	0.0020669167142219175	-2.6846770227837293
TAGCCGGGGTACTAGTGCAA	3807271.0	1.317512088324224	0.09728895194698502	-1.011936475054202
TTGGTACGCGTTCCTGGGTG	3457921.0	0.7127713558610095	0.05263312481462728	-1.2787408452693694
GGGACAGGCGTCACGCCCGT	2541054.0	0.4072426921542611	0.030071993311386352	-1.5218377838900248
ACCATTAGTTATGTTAGCTT	2590086.0	1.938123166985972	0.14311669193112922	-0.8443097108186894
CAAGTGAGAGTCTCGTATAG	1722159.0	0.0833454890014439	0.006154475049085102	-2.2108089846511607
GTGTTGTGCAAGTTTATGAA	2771775.0	1.980314495060963	0.1462322231858657	-0.8349569173246287
CGCCGAAAATCAGGTAGAGG	2456220.0	0.6692047010444848	0.04941603540459623	-1.3061321005157716
AAGCTGTTGCGGCCTGCGCG	3486332.0	0.2470776831748503	0.01824493988221758	-1.7388575633140868
GGGTCATGGAGAACTGGGAC	2512544.0	1.2200086121192526	0.09008900965026201	-1.0453281872604043
GTTGGAGGCCACTTAGCCAA	2274865.0	0.0949601220473033	0.007012133575556554	-2.1541498195356596
AGTTAAGGCGTAGTGACTCA	2388744.0	1.2140890650978156	0.08965189295826335	-1.047440536077827
GTGTTCTTTCAGTGCCAAGT	1153997.0	1.1850870925371608	0.08751030234985373	-1.0579408156598478
TACTGTCGTCGATTTTGTAT	2035635.0	1.0888446959078324	0.08040348186303539	-1.0947251437744254
GCTCTTATACCGGGGGTGCT	992139.0	0.0	0.0	-7.0
GGGGTTGACATTGACTTCCG	2209276.0	0.4597226773367459	0.03394726914516738	-1.4691951563727732
GTTGTTCGTAAGCGGTTAGC	3796934.0	0.0	0.0	-7.0
CTGTGATCGTTTGTTCCTGC	4050675.0	0.0	0.0	-7.0
ACTCAAGGTATCAGGTACTG	2633010.0	1.3054165049171813	0.09639577863701161	-1.0159419843004227
TTTAGCGGGTGTCTGATCGC	3626076.0	0.5781746260893651	0.04269410801848508	-1.3696320554578358
CATTAGTTGCGCGGGTAGCC	1905975.0	0.1498725322953847	0.011067026801404532	-1.955969038306177
GTTTCATGAGTTATCGAGCG	2513861.0	0.4866659660392695	0.035936840507057234	-1.4444601078243517
GGTCAACTAGTAAGCTTCCC	2442318.0	0.0	0.0	-7.0
GTTGGACTCCTCGAGGCGTA	2986397.0	1.9530009811101543	0.14421531330715376	-0.8409886221984364
TTGTACAAATATTGGTTCGC	1620973.0	0.0182062095800333	0.001344399846244683	-2.871471545871624
TAAAACTCTGGAAGCAATGT	2696464.0	1.4846847828753813	0.10963347340615599	-0.9600568263618322
GTCATGTAGCCTTGTTGCGC	3574753.0	0.0	0.0	-7.0
CAGGGTCGGAGACGGAAGTC	2627578.0	0.9809326259094684	0.07243493851105445	-1.1400519042099637
TACGGGGTCACTGCTCTTAG	2537328.0	1.6840896632344624	0.12435811388207312	-0.9053258734479166
GGTGACTGGGGGTGATGCAG	2122098.0	1.514847508550048	0.11186077742466044	-0.9513221666806932
GAAGTGGACCGAAGTCGGGG	2862558.0	0.5613133528168911	0.04144902220886857	-1.3824857100908265
GGCAGACGTAGCCACCTTGA	4294681.0	0.0	0.0	-7.0
TGTGGGGCTTCATGATGGTC	2580437.0	0.0094493320500462	0.0006977663581951269	-3.1562899732691387
GTCCCCGCGCGAGTACCAGG	4238332.0	0.3511045164796502	0.025926585975848807	-1.5862546675525313
TATCGTGTGTGATCGGATTA	2468474.0	0.0296846246120329	0.002191999635553749	-2.659159522394333
GTTAACTTGTGACTACGAGA	2522489.0	1.8149596380713315	0.13402193617716998	-0.8728241122247051
GCAACGTGGAGTGTTATATC	2367724.0	1.7834970892775512	0.1316986494120208	-0.8804186787657353
CGGTGGTTTCCTTTATGTAG	2979004.0	0.6866713904079906	0.05070582691180011	-1.2949421304056628
TGGCGGTCTGTGTAGGGGGC	3874485.0	0.0	0.0	-7.0
GTGTAGGCGTGCTGGCGGAG	2755039.0	0.0	0.0	-7.0
TTGAGATGCATGTAGCTGTG	2631541.0	1.6130899047248688	0.11911528373645129	-0.9240325104185997
AGCATGCGTGATGCAAGGCT	1809704.0	1.6764212328029149	0.12379185451612486	-0.907307930881988
TGTACCCGTGTGGAACCGGG	2140455.0	1.0691052433853458	0.0789458628666415	-1.1026706241264446
AGGAAAGGGGTTGGCCGGTG	3475489.0	2.7996117989200604	0.20673153604365163	-0.6845932684861272
TGGTGAGAGGAGGTGTCGCG	2916443.0	2.0842736702040714	0.15390887320264882	-0.8127363413650056
AGCGACATAGTTCTGGTGTC	3343616.0	0.1853915137602881	0.013689852437365193	-1.863601233091972
TTTGTGCGCTCGGTCCTGGT	3096282.0	2.041493254217874	0.15074984197095284	-0.821743134452681
AACGGGTGAAGCTGGCAGGG	2354000.0	0.4090404420442124	0.030204744429350384	-1.519924834604021
CGGCGCGATTGCACTAATAT	2439963.0	0.1748301005250019	0.012909966746868853	-1.8890748763757146
GCGGTTTCGACGCCCCGTGA	2444926.0	1.2390636681035918	0.09149609080149868	-1.0385974609019186
CCGTACCCTAGTGAGTTTGT	2416542.0	0.6646324538870686	0.049078407281158365	-1.3091095396742078
TGTTATGAGGGACCGACTTT	2354782.0	0.5332495990030917	0.03937671242102027	-1.4047605461209818
TCGGTTAGGGACGTTAAATA	2248565.0	3.7944493578329217	0.28019325553894264	-0.5525423227171712
TACTTAGGACAGTGTATCGT	4718390.0	1.643945749096302	0.12139376966985495	-0.9158036021193815
ACTACACATAATTCTTGGGT	4333954.0	0.2655023957145121	0.019605474627054812	-1.7076226394430511
GTGAAAGGTATGCCCAATCG	2461808.0	1.2462981631518724	0.09203030710763375	-1.0360691287185448
TCCGACTGTACGCTGAACCT	2343981.0	0.5080863217639108	0.03751858231971308	-1.4257535802705275
AAGACGGCGGGGGAGAGTTC	980611.0	1.2764561597527424	0.09425726191747634	-1.0256851802288598
TTCACGTCCAATTCCTCGTC	3810738.0	1.960527162974216	0.1447710686221948	-0.8393182198594095
TCGCGTGCTGCAGACTACCG	4117780.0	0.0	0.0	-7.0
ACTACATAAGGAGCGTTAGG	2328382.0	0.4231444131662695	0.03124622297130499	-1.5052024724593673
GGGACTAATCGTTTCGCGGG	2492135.0	0.8720555466959493	0.06439513605185648	-1.1911469349012787
GGTTGAAACTTTACGCACGC	1941693.0	0.6982364225851658	0.05155982276483371	-1.287688584188825
GTGTTTTCGAGACAAATTGA	2812427.0	0.1215893104807088	0.008978510853491063	-2.046795688025426
TACTACGAGGGTGCCAACCA	1869873.0	0.8938083679750448	0.06600142809493373	-1.1804466673817766
CCCAGCCTTGACTGAAAGGT	1974212.0	1.769763490307017	0.13068452023465368	-0.8837758521655653
TGTTCGTGTTATCATCGAGG	1892845.0	0.0	0.0	-7.0
GCCCTGGTACGGTCAGGTCC	2550806.0	1.2300564137804395	0.09083096875762124	-1.0417660538194835
CGTACGACTTGTTGCCATCC	2403811.0	0.0	0.0	-7.0
CATGTGGTTCAGGGGCTAAG	2023783.0	3.4957729696561475	0.25813811613298193	-0.5881478637086359
GCTAAAGTTAGGATGCTCGT	4006677.0	0.2895468532570509	0.02138098780463995	-1.6699722341976668
CTGATCGAACTGGTGCTTGG	1444152.0	2.639609292416603	0.19491648227332048	-0.7101514350861022
ATCGTATGCGTCAGTCGGTA	4980717.0	1.6669361072443682	0.12309144506041332	-0.9097721297832463
GAGGCAGGGGTTTGGGATGT	2558355.0	0.6307489874137251	0.04657635286303513	-1.3318345216723435
TGACTGCTACCAATTCTCCC	3432067.0	0.2368435483763612	0.017489221390180373	-1.7572295246251048
GTGGGCATAGCAGTTAAGTG	2182333.0	0.2074815095276859	0.015321042432332886	-1.8147116846245555
GGGTCGAGAGGTTCGCGTCG	2312320.0	3.5799889634625117	0.2643568718068036	-0.5778093958736363
ATGCGCTTCTGTTTTGGGCT	4438017.0	0.0149268903978059	0.0011022453118264492	-2.9577217396798963
TCGAGGTCCAAGTTGGAGTG	2718438.0	0.8364172077810019	0.06176349671215471	-1.2092681245925716
GACCGATAGGTCAATGTTGA	980517.0	0.6547338254150252	0.04834746355905363	-1.3156263052666397
ACCAGTTACTTGGTGGGCTG	2183882.0	0.4678729479226132	0.03454910899954923	-1.461563148335189
ACTATGCGGCCTTGCCGCCG	3438914.0	0.0	0.0	-7.0
TATCTATAAGCTAAAGCAGT	2228290.0	1.0254409683509065	0.07572156489376392	-1.120780419302751
CTCGTCTCGCAGTCGTTGTC	2993416.0	0.2478146556990978	0.018299360092197556	-1.7375640967879609
TGCGCTTATATTGCTAAATA	2413980.0	0.0	0.0	-7.0
ATGCATTGGATATTAAGCTT	2828171.0	1.1645943366837694	0.08599705722887897	-1.065516409816035
CTCTGGGGATCTTTGGTCGG	2799134.0	2.740780913419867	0.20238729112692616	-0.6938167624188897
GGCCGAATAAGCAGAACTGG	1210153.0	2.578017784028068	0.19036838487591737	-0.720405174722486
TCCTGTATTTGTGCCCTTTG	2191732.0	0.6342490815884028	0.04683481006960487	-1.329431236635797
CATTTGTTTTCGAGCTTGAT	1342834.0	0.1450594931168684	0.010711617889784439	-1.9701449280907037
TGAGTTTGGAGGGTTCTAGT	2379518.0	1.7761244807451426	0.1311542344016464	-0.8822176833612176
GTGCGCGTTGGGAGAAAGAA	2227505.0	0.0	0.0	-7.0
TGGGACTGTGGGTGCCTCGG	2926722.0	0.0	0.0	-7.0
TGTATCCGGGTTCTCGTTCA	3041874.0	1.277683368514202	0.09434788260724505	-1.0252678419994008
GAGACCGTCAGGACGGGCAA	1191219.0	0.0658928493408478	0.004865721013099412	-2.312852795928205
GTTACACTTTGCTGCTCGGA	2354872.0	2.001373602161315	0.14778728934191024	-0.8303629164557259
ATACTGATGGGATAACTCCC	2299698.0	0.1453449925353904	0.010732700003152226	-1.96929100972427
CATGTTCTAGGGAGCAGTGG	4256373.0	0.0	0.0	-7.0
TGTTCATAACCGGGGACAGG	2059286.0	2.0012689376393404	0.1477795606070173	-0.830385629063161
GATCTCTCTCTTCAAGGAGA	3470408.0	0.9696157778594882	0.07159926930097057	-1.1450914098175031
TCTAGGGATCGTATGGGTAT	2820831.0	0.0	0.0	-7.0
CGCGGACCAGTGCGAATACT	2430386.0	0.0	0.0	-7.0
GAGCGTGCAGTCTTTTAGGG	2550767.0	0.9021373808798652	0.0666164668057311	-1.1764184050802313
CGAAAGCGTGGCTGATGGGA	2834293.0	1.0263425954754777	0.07578814368174913	-1.1203987302035268
TCACTGTTCGCGAGTGCGCG	2573280.0	0.1951054149332185	0.014407155354587779	-1.8414217607378267
CAGATCGGAAGCGAGGATAT	3538005.0	2.569331833843154	0.18972698887079317	-0.7218708858538369
GGTTGTCGCTCGCGCGCGAA	3367650.0	0.0089776016756772	0.0006629324055273433	-3.1785307512378167
TTGATTTTGGCCGCTGCGGA	3324774.0	1.5998728188271811	0.11813929539738804	-0.9276056236757906
GTGCAGGTGGCGCCGATGAT	3894279.0	0.6278901346897505	0.046365246803552945	-1.333807424112743
TTAGGCCTGGGGGGAACGGG	4445433.0	0.0086531855678506	0.0006389765698239194	-3.1945150663842297
ATTGTTCATGTGGCTGTATG	1959576.0	0.4490683636158175	0.03316052341068086	-1.4793786230983481
GTGAAGCCGAGAAGAGTTTC	2692990.0	1.1237540010120737	0.08298128721061972	-1.0810198326531855
GGGCGGTTTGTTGTATGGGT	2051923.0	0.3902155229767058	0.02881465726218518	-1.5403865417958633
TCGTGGAACAATTCCATGCC	1395051.0	0.7578266834084321	0.05596014217982823	-1.2521211907521115
ATTCCTGGGAACTGGAAGGG	2382491.0	0.2365591013798454	0.01746821699073635	-1.7577514218975887
GCGTGTAACCCCGCAGCGCT	1187591.0	0.2456016329190436	0.01813594400758301	-1.7414598337083622
GGTAGTGGGCCGCCTTCGTA	2702786.0	0.0	0.0	-7.0
GCGTGCGCACGGCGGAGTAT	2857325.0	0.95353683645976	0.07041195316849683	-1.1523536085501527
AGAGACGGGTCGGTGCAGCA	2590125.0	0.241581893356309	0.01783911466337889	-1.7486267030064262
TATAACGTGCAGCCGGATGG	2482588.0	1.7141819582182392	0.12658021709205194	-0.89763416382185
GTGTGTCTAGGCGTGCAAGG	1320863.0	1.514547826185759	0.11183864800103159	-0.951408091681017
GCATCCGAAGTACGTTTAAC	2618544.0	0.0	0.0	-7.0
GCATCAGTAGGCGGGTTGAC	3194483.0	0.1645222508923069	0.012148804935543427	-1.9154664410307214
CCGGTTGGTCAATAAGACTG	2048125.0	2.0883312629742847	0.1542084977385753	-0.8118916936048671
ATGCGCAGTGCCAGTATATT	2854631.0	0.2790488366504284	0.020605783506909815	-1.6860108673680665
TTTGCAGTTAGTGTTGGTGC	2507749.0	1.5104845049776947	0.11153860046047404	-0.9525748091550782
AGGCTCCTTTGGTTATTGAT	2185928.0	0.6020942724959465	0.044460404776185944	-1.352026587717466
TCGGGCTGTCGTTGGCTGTG	1824474.0	0.6839263338655502	0.05050312389570184	-1.2966817575505445
CTCTGGTCGCGGCCGTTGGA	2392916.0	2.011726415383216	0.14855177139637304	-0.8281221651118602
CGGGCCAGTCGGAGGGGCGC	5130350.0	0.6048062946196757	0.04466066843403993	-1.3500747811516696
CGGAGGCTTCGTACGGATCC	1930601.0	0.1618695085502693	0.011952918670415879	-1.9225260354952196
TGAGGTCGGTAGTACGGGCG	2250894.0	0.0	0.0	-7.0
AGGAACCCCAAGGAGTAGGT	2495248.0	1.6824152192133444	0.12423446803065957	-0.9057578953127216
CGTTGTACAGTGGCTGGTGG	2088388.0	0.8367661973627977	0.06178926712515828	-1.2090869558679147
TGGCACTCGCCCGTGCGCGT	2605687.0	0.3266814414506091	0.0241231145739885	-1.6175666204551027
TGGTTCTATCGTCAGTGTTG	2177809.0	0.4603413097071009	0.033992950771534	-1.4686111346763624
TCACGTGCGATCAGACACGC	2197888.0	0.02688201813104	0.0019850469634136144	-2.702229213983933
TTGTATAGACAGAGCGTCAC	3971261.0	0.3865222394193355	0.028541934385694072	-1.5445165965835246
GGCTGGGACGTGGAAAAACT	2614846.0	0.8258653291944084	0.060984315088047365	-1.2147818493601752
AATCACGCATGGGATCGAAG	2898465.0	0.0167897930687162	0.0012398075019864087	-2.906645740091686
CTCCAAAGTACAGTGTGGTT	2814986.0	0.4558345009960737	0.0336601548146642	-1.4728838908854547
ACTGACTCATTCTCCAGGAA	2579127.0	0.2942391857856674	0.021727483383649396	-1.662990573536267
GTTGATACGTGCCGCGCCGG	3196623.0	0.2007466348278274	0.014823719556246869	-1.8290428098471836
GGCGTTGGTGGTCGGGCGAA	1997823.0	0.2624168799089855	0.019377631101674064	-1.7126993161579829
GGTACTGGTGATCACCTAAC	4377936.0	0.1330141333800628	0.009822153242739894	-2.0077932943993693
TGTCAAATATATACGCGGCT	3251219.0	0.0131840027648989	0.0009735453836287838	-3.011643798227014
ATCCGAGTCGCGTATTATTT	1941920.0	3.808629130357145	0.2812403314784758	-0.5509223988635925
CGGGTAACCGTGTGTTGCGT	3108033.0	0.0058609399029138	0.00043278897069096736	-3.3637238154363436
TAAGGATTACGGAGTATCAG	2204159.0	0.5250621515388817	0.038772127317040585	-1.4114803698283298
TTATTCTCACTTCAGCTGGG	3129482.0	0.0135930515013857	0.0010037507405440717	-2.9983741213007242
TGCGACAGGCTGTTCGAAGT	2226545.0	0.0069620557185778	0.0005140985879821884	-3.2889535889600157
TGAACGTATACTGTAATAGT	2625041.0	0.0	0.0	-7.0
CACATTGGAGCATGTGGTTA	2294726.0	0.0	0.0	-7.0
TGGTTGTCAAATATTGCGAG	2571170.0	0.0	0.0	-7.0
CTGTGCTGCCCGTTCGCGGT	2752115.0	1.940484918532352	0.14329109058351558	-0.8437808119104351
CGCAGAAAGACCATGGGGAG	5204434.0	1.3275361764920823	0.09802915998053373	-1.0086447188491654
TCATCTACGACCTCGGTGCG	3581436.0	0.8647754314969476	0.06385755102015855	-1.1947877409613976
ACGACCAGAGTCTGGCACTT	2371280.0	0.3887242431470741	0.02870453679120788	-1.5420494570055772
GTCTTGAATTGTCCTAACTC	2046721.0	0.547371671930431	0.04041952765330194	-1.3934087660004064
TCACGAAGGTACCAGAGCGA	2958424.0	0.8842369989837966	0.06529465017152142	-1.1851224005957857
TTTTTACGGCTGACCTTATG	2807577.0	2.347925885415036	0.17337772508164837	-0.7610066997982735
TAACCCCCCTAACTATAAAG	1973594.0	1.8029390574383877	0.13313430129173923	-0.8757100366176311
TAGTCGGGACCTTGTTCGAT	2191355.0	0.2814538631249542	0.020783377706754293	-1.682283869666386
TCGCCTGCGGAAAGTGGTGT	2707940.0	2.281094037264117	0.16844266564583474	-0.773547894382404
TGTTTGCTGGCCCGATGCCC	4161982.0	0.0	0.0	-7.0
TCAGGGGCGTGCCGTTCTAC	2216871.0	0.3408727306439111	0.025171040938101803	-1.59909882400961
CGTCAGGTCAGTCGGGACAA	2582717.0	0.9851335097452047	0.07274514407899703	-1.1381959916215294
CGCTCCCACGGGGTCTCACG	4636917.0	0.9400879639790244	0.06941884902917646	-1.158522591246879
TTGTTACTGTTGAGCGGTCA	4878478.0	1.3651725430148396	0.1008083395315532	-0.9965035386968333
GAGGTCTTTGAGTGTCGATG	2592797.0	0.573399368441399	0.04234148900575302	-1.3732338733923888
AATTACTGTGGTAACCCCGC	5020292.0	0.3409763826942669	0.025178694909124635	-1.5989667844924393
AGGCCTGTTATTCCCGTCCT	4260265.0	1.2734904683470398	0.09403826657677629	-1.0266953848967284
AGGATACACTAGGATGCGGT	1809991.0	3.389796623766861	0.25031251231946866	-0.6015174408612778
GATGCGGTAACGGGCCTAAA	2991575.0	0.7119759959250779	0.0525743931071362	-1.2792257318940068
TTTGTATGGTCCATAAGTAC	2051657.0	0.6716122584737353	0.049593816497551416	-1.304572469243691
GACAGCATGCGAACGAAACT	2584547.0	0.2932209764001332	0.021652295820014062	-1.6644960480818944
CGCCCGATTAATCTCAGCGG	3212312.0	0.4131496911753491	0.03050818342228277	-1.5155836511962055
GTTCATAGGTTCGGGCCTAC	3950778.0	0.0	0.0	-7.0
GGGGTTCGAACACATAACAG	3083416.0	1.062275260402945	0.07844151691637496	-1.105454016457068
CGCACTCTCGTAAGAATGAG	1256547.0	0.5983604214448844	0.0441846862771276	-1.3547282242643963
TGCGCAGGGATCCTGACTGG	2581930.0	0.3150592792299485	0.02326490007119476	-1.6332988085346212
ATGCTGGACGGGTCAGGACG	2564642.0	0.6947967695574278	0.05130582870960228	-1.2898332931217082
TTTTGAGGTTTGATGTATCG	2670596.0	0.0	0.0	-7.0
TATTGTGTGTAGGTCATTTC	1830220.0	0.7566333656995942	0.05587202410466105	-1.252805594944438
ACGGTAATAACCATCGGGTA	2485373.0	1.0005842929306	0.0738860751688811	-1.131437402567895
GGTTTTTGGCGTTGTCTACT	3163250.0	0.0	0.0	-7.0
GGCGCGGTCGTGTGTTGGGT	2585132.0	1.5813016697361415	0.11676794734864526	-0.9326763541413396
TTAATGATACCTCGGCCTAG	1913057.0	0.6871064682566148	0.05073795433460185	-1.2946670467537005
AAGCGTCGTCGAGACGGGTT	2074188.0	0.5324292631824421	0.03931613642104058	-1.4054291666655514
ATCGTATTGTAGGTGCGGTT	1472107.0	0.4130536358620833	0.030501090416579533	-1.5156846343109707
CCACGAATCTAGACGGGTGG	2124074.0	2.331820102473274	0.17218842689108474	-0.7639960416526582
GTACGGCTGTACACGACCCA	2139056.0	0.0	0.0	-7.0
TTTGGCATTCCCGAATATGG	2127502.0	0.0528489367591547	0.0039025202989601423	-2.4086548292768324
CCCGCTCCAGGGGTTGGGGG	4085766.0	2.427675734663693	0.17926668755879757	-0.7465004062187502
TAAGCAGTGGTGGGTGCTGG	1922924.0	0.5564793613421389	0.041092066118319545	-1.3862420217649858
TGGAGGACTTGAATTCTGTG	2318860.0	3.669218430329983	0.2709458370172603	-0.5671175173746807
GCTTAAGGAGATAGGTTTCA	2580752.0	0.9794512771564032	0.0723255513798616	-1.1407082467872238
CTCCCTAATATGCTAGGCTG	2207464.0	2.478874897909315	0.18304738374889082	-0.7374364740020067
TGAGCTGGTGATCTGACAGG	4895316.0	0.0320009593861168	0.002363044580435896	-2.6265280850309067
ATTATGGTTTTTAGGACCCG	4508396.0	1.39551723810984	0.10304908070509218	-0.9869558781835216
AAGACTTCTTGAGTGCCTGG	1231680.0	0.936244989322708	0.06913507252345392	-1.160301577239856
TGTGCCGTTCGGGCTGAGTT	2265136.0	0.3829287030082412	0.02827657713067004	-1.548573162881885
CTACGGTGTGGTGGAGGAGG	2296290.0	0.5390353601997031	0.03980394997581934	-1.4000738282383214
TCGTGGGTCGTGGGAAGGGG	2760196.0	3.9290940604089593	0.2901358147874864	-0.5373986579449332
CCTGGTGCGTAGCCACGGGC	2311149.0	1.2733884951857946	0.0940307365798433	-1.0267301618781937
GGCCTTGAAACAGGATCAAT	2027996.0	0.0	0.0	-7.0
CCCGCGCGCTACGTGGGGGG	2115960.0	0.8034715977561365	0.05933069636141935	-1.2267205543399935
ATTTTATATGTCCAGTTGCA	1558776.0	0.1238977687555907	0.009148974174599762	-2.038627598314549
CTATGATTCGATGTGCTGTT	1695981.0	0.0294596602925188	0.002175387611220195	-2.6624633490928113
ACAGGATGGTGGCAGGTGAT	2538287.0	0.6496155253497367	0.04796951328936353	-1.3190346879717938
TTGGTGGGGGTGTGACTAGG	3901142.0	0.9888295210985608	0.07301806838393417	-1.1365696600372697
GTCGCGTTAACATTATGGAG	2839203.0	2.1502010551705792	0.15877714442751104	-0.7992120130134148
CCAGAGGGCTGGGTGTGAGC	2195235.0	1.493527246767393	0.11028642684188278	-0.9574779337102742
TCTAGAGTCACGTATTATCA	2816498.0	0.0321908047535246	0.002377063318473121	-2.623959249699153
ATTTGTGATCTGACGAATAG	4557068.0	0.474449161020852	0.0350347158382094	-1.4555014006592912
CATGGTCTCTTCACCTACGC	3556675.0	2.166500346781808	0.15998073186506664	-0.7959323207727189
TAACAACGCAGAGGGTTCGC	2489854.0	0.011769259303035	0.0008690765822429428	-3.0609419522278682
ATTTTATATTCTGGCTGCAA	2233605.0	0.0	0.0	-7.0
CGCAGTAGCAGATCGGGTGT	4309015.0	2.479355319098603	0.18308285945678995	-0.7373523132176064
CTTACTCAACATGAGATAGA	1584521.0	0.9345496654317396	0.06900988484128791	-1.1610886973126644
TAAAGGCTCGGTTTACGGTG	1462693.0	0.7803875909248542	0.05762610567777029	-1.2393807286713168
GACTGAATGGACCGCGCACT	2398603.0	1.0598962151814533	0.07826584124836056	-1.106427742337943
CGTGCATGAGGTTACGTGAG	2569007.0	0.0408809446433763	0.0030187687036826905	-2.520170161094965
CCCAGCGACAAGTCAGGTCG	3080250.0	0.0	0.0	-7.0
GTGATGGTGAATCTATTGAT	2196537.0	0.0302766694308704	0.002235717959234259	-2.650582984539649
CTGCTGTTTTGTCAAAGGCA	2739242.0	0.9149794519631268	0.06756476295237848	-1.1702797425968263
TGAGCGAGGGTCGATCGCAG	1902998.0	0.325346210466463	0.024024517206870644	-1.619345331089126
GACTCGTAAGTTAAAAGTGC	2686775.0	0.6662307763822501	0.049196432096116446	-1.3080663927032834
AGCAGGGTCGTGCTGTTGTT	2423091.0	0.1137880228914074	0.008402440925840138	-2.075594532196401
AGTAGGGAGTCTAGGATCGA	4580475.0	0.0	0.0	-7.0
TCAAGTGTGAATGTGATGTA	2551918.0	1.3506304058430512	0.09973450552498093	-1.0011545611819246
TATGTAACGTGAAGTTCTCT	1764777.0	0.7281132934248267	0.05376601842497611	-1.2694921234649779
CCGTTCTTGACGAGGCGGGC	2431756.0	0.7490338810969719	0.05531085590068142	-1.257189621045082
ATTGCAACTCCACTTGTCGA	3474765.0	1.4202857447564583	0.10487805978945593	-0.9793153555525936
CGGATAGTAGGCGTCTCTAC	2085236.0	0.5558480432541048	0.04104544774139965	-1.3867350025011724
TCGCATTAAGCGAGTGCGGG	2521424.0	1.6994489519201654	0.12549228875008805	-0.9013829598895284
ACAGGGTACGGGGAAAGTGC	1912269.0	0.6322384310547344	0.046686337744465865	-1.3308101924592246
TGAGCTTGTCGTGGTCTGGT	4138752.0	0.2783773625147493	0.02055619988980402	-1.68705716785898
ATCCTGGTCAGTCGTTATGG	4995664.0	0.9204428946323352	0.06796819956295698	-1.16769423412701
AGTAGTTGCTAAGTCCCCAT	2219957.0	0.8808486939552966	0.06504444780296574	-1.1867897689170812
GAAGAACTGGGGGGAAGGTC	2416464.0	0.5617360115967218	0.04148023257125183	-1.3821588172750854
GTGTAAGCGTAATGTGGAGA	2605081.0	0.372397487394915	0.027498921321036138	-1.560684341570089
TTTCGTGGACCTTCCCGATA	4850275.0	0.0426691232300454	0.0031508130485754606	-2.501577364639631
TATGGCTGGGGCCCGGTTAC	2349535.0	0.8985725504638379	0.06635322928547036	-1.1781379359987596
TGTGCTTCTGCGAATTTTAG	5066533.0	1.4540473969624992	0.10737111908525498	-0.9691125203930039
GCCCGGTCACTCTTACGCGT	2324769.0	0.607975173901899	0.044894667762733875	-1.3478052380331897
CGACATTTGTCAATGGACGC	2566430.0	0.0758757259414289	0.00560288586380066	-2.2515882244405945
GTCGTATGGAAATCGGTTGT	1869216.0	1.8283661204671884	0.13501191010845104	-0.8696279184218382
CCATCTGGTGCCTTTTACTT	2248810.0	1.5143614515956418	0.11182488555535634	-0.9514615376239185
CCTGTGTTCTAGCCTCCTAT	4306479.0	1.496038950590083	0.11047189840960218	-0.9567481827731715
CCGGATCTTAGCAACAATCC	2086835.0	0.2107387347343909	0.015561565482879385	-1.8079467154197795
TGGGCCGTTAGTGAAAACAA	1859353.0	0.0	0.0	-7.0
GGGGTATGTACTGTACCGGG	2543421.0	0.9276021963945064	0.0684968633765845	-1.1643293153605698
ATTGTCCCTTCATGGTATCG	2791931.0	0.5397784562823253	0.039858822367287244	-1.3994755367179208
GCGATAAGGTATCACGCAGT	3379310.0	0.5596426871562785	0.04132565536266259	-1.3837802504454157
GCAAGCAAACGGCTAGGAGC	2185508.0	0.3962705286934009	0.029261776621036406	-1.5336993093354847
ACGTAATCGGAGTTGGCGTT	2734632.0	0.963261758130112	0.071130069871531	-1.147946764691641
ACACTCGGTGGTTGCGTGGG	4427515.0	2.4863610935031577	0.18360018636060838	-0.7361268823104693
GTTGATGGAAGCGTGAGGCC	1390635.0	1.4427058769670706	0.1065336280264485	-0.9725132827314937
AACAGACAGACTTCTGGTCA	2231510.0	0.0432741273892824	0.003195488327912442	-2.4954627644501075
GCGTCTAGTAGCACACGGGC	1952160.0	1.121425380451451	0.08280933504727118	-1.0819207026958193
TGCTTGAACGAGTGGTCTGG	2562112.0	0.0	0.0	-7.0
TAACCTTAGTAGTTCCGGAT	4415621.0	0.7064220793368012	0.05216427563735141	-1.282626818932452
AGGGACGGGGGGCTAAAACG	981262.0	0.3697501950034444	0.02730343749622282	-1.5637826719460493
TCTGTGAGAGGATAAGGGAT	2348552.0	1.9131567035397288	0.14127309513681277	-0.8499405398230088
AAATGCGGTCACGGTGGGTG	2515383.0	1.5307874400076174	0.11303782865580793	-0.9467761934441576
GACGTACGGCTGGAAGTTGG	2665498.0	0.0	0.0	-7.0
TACGTGCGACGTGAGTAGGG	2168372.0	0.0208948550692139	0.0015429373049271867	-2.8116517205197074
AAAGCATGTTTGGTAAAAGC	2740839.0	0.0	0.0	-7.0
TGATATGTCATAGCCGATGT	2086641.0	0.0169035245231806	0.0012482057657338943	-2.9037138156498394
AAGCATGGTGCCGGTGTGTA	2869539.0	1.0235629265343118	0.07558288478474001	-1.1215765363117673
GAGACATTGCTGTATTTTGA	2312645.0	1.0175240879250531	0.07513695925245967	-1.1241463845534274
ATGTACTCTTCTTGTTTTCT	2676266.0	0.4799615320434146	0.0354417654617238	-1.450484652722127
TCAGTCTATAAGTAAGCTAT	2750047.0	0.4729743216726059	0.034925809380536174	-1.456853520634608
AGCGGGGAATGCGGTAGGGG	2142580.0	0.3014945628465628	0.022263241678764947	-1.6524115991792534
AGACGGGGGTCTGTAAACGA	5081666.0	1.408297620718703	0.10399282159408792	-0.9829966381019186
ACTGGGCGGAGCCCCGTACT	1874451.0	0.5604664121851269	0.04138648163170358	-1.3831414924899017
CCTATTTTGTCAATCCATGC	3349041.0	2.425968705091774	0.17914063549486114	-0.7468058894750119
TCCCAGGCACTTCTCCCGCA	2833913.0	1.2707963202039136	0.0938393227860077	-1.0276151350715679
GGGCGAGGCAGGGTATAGGT	2276357.0	0.6127012003005353	0.04524365139580393	-1.344442352529588
TCGCTTTTAAGTCTGGCTGG	3439610.0	0.0101478571598508	0.0007493474984698857	-3.125316738148491
ACTTAGGGAAGGAGTATGAC	2171667.0	1.244286336505688	0.09188174793490142	-1.0367707514911415
AGATCCGTTAGCTATTCACG	2372581.0	0.7561282713154717	0.05583472645578097	-1.2530956072063157
TGTGTGAGTGGTAGTTGTAT	3970413.0	0.7821080350903962	0.0577531483145948	-1.238424335965909
TGAACCTTGGAGGATATACG	4586408.0	0.7560166229331694	0.05582648201218381	-1.2531597389923896
GAGAGGACGTTTTAGTATAT	2499314.0	0.186446944461618	0.01376778853199007	-1.8611358132277882
TTTGAGTTGTGGCGGCGAGA	1624846.0	3.3476155654626574	0.24719773941469003	-0.6069555051213084
CGGTTTAAGCCGGATTTTGA	2233746.0	0.4619892088298937	0.03411463646989809	-1.467059252259158
AGCACTGGATTCTATCTAAC	2923556.0	4.6349794483151525	0.34226045955748907	-0.465643270853024
TACGTGTGGTAATGATTGTG	4410920.0	0.6441464941267573	0.047565664003604215	-1.3227064362432375
AAGCGAGGAGACCCAGGCAG	2318594.0	1.206148918603582	0.0890655692823174	-1.0502901518619265
TTAGCTGCCGGCAGTAAGGA	2568371.0	0.0302988272330809	0.0022373541562556087	-2.6502652649272553
GGTAAACACGTATTTTATCG	1929479.0	0.0258611241960226	0.001909661164780673	-2.719043683705258
ATCTTAAGAGGGTCAAAGGT	3317133.0	0.0503665207580106	0.0037192114297755563	-2.429549132161379
GATGGTTCGTACGGGGGAAG	2697598.0	0.650142067130398	0.04800839467682921	-1.3186828158940076
TATGTTTTAAGTTTACTCAC	3526028.0	0.2846009770462518	0.02101576981744092	-1.677454696957935
TGTAATATGTTGGCTGTAGT	1869556.0	0.0156288870578725	0.0011540828015416528	-2.9377630309007476
TTGATGGGACGCGGGTCTGT	2201724.0	1.3525237163798998	0.09987431312103455	-1.000546194499181
CATGTGCGCCATTAATAGAC	3156187.0	1.54853538189012	0.11434838867287835	-0.9417699508246832
CGGAGGGCGGGCTGTGGCTG	2293876.0	0.0	0.0	-7.0
CAATGGCTGTTGGGACTGTA	2859347.0	0.4417778239552763	0.03262216860620682	-1.4864871719774067
CTGTGTAAAGACTAGGAAAT	1920276.0	2.3637765922866185	0.1745481877080039	-0.7580846560019047
TCTATTTTGTGCGTGTGGTC	1194735.0	0.6726957675193583	0.04967382597936788	-1.3038723884699321
GGCTGACCCCGGGTGGCAAC	3243037.0	0.941486239453738	0.06952210178615198	-1.1578771068078069
TGTTGGGTTGGATATATGGG	2334219.0	1.643836566093581	0.12138570727710782	-0.9158324468366231
GCGGACACAATCTTCACCAA	2914737.0	1.5027251364963492	0.11096562596254686	-0.95481153262556
TTGGCCGGGTCGCATGTAAG	2263711.0	0.0	0.0	-7.0
ACGGATTTCAAGCTCGTTAG	2671667.0	0.4045305929797534	0.029871723963877175	-1.5247397125684985
CGGGGCGGTGTAGGAGCAGT	2216913.0	0.6631151546367864	0.048966365459942394	-1.3101021303961302
TAAGCTTGACGTACAGTATT	2530511.0	2.5785275432442565	0.19040602698966175	-0.7203193088563449
ACGCGAATACGGGAGTGTAT	2871242.0	2.5326650865385907	0.18701940884311907	-0.7281133201155677
TGTCGGTGCCTTTTTGAGCG	2636713.0	0.0	0.0	-7.0
CGTTAGCATGGGGTCTGTGT	2251110.0	1.3632148819826937	0.10066378010642704	-0.9971267650918907
CCCTGATTATTGAATACAGG	1764001.0	5.336973722805561	0.39409777311475874	-0.4043960191478568
TCTGTAAGCGGGGCTGAGTG	1882157.0	3.5843561106315747	0.2646793547463088	-0.5772799327803655
CTCTAGGGAGTGTCGAGAGA	2338316.0	0.0	0.0	-7.0
TAAGACGACGATATATTGTG	3363948.0	0.5042657303526569	0.03723645865837247	-1.4290316289328926
GGGTAAGTTAAGGGTAATCC	3236158.0	0.8256084017391838	0.06096534281214438	-1.2149169797892745
GTGCGCACTACGTCTGATAG	3268000.0	0.0326651569979842	0.002412090877708554	-2.6176063337856785
GCTGCGATTATCGTGCTTTG	5007495.0	0.0	0.0	-7.0
TAATTGGATGAGGGTTAAGG	2325926.0	1.9089091793779829	0.14095944551057565	-0.8509058173044088
TAGCCGAGTAAGGAGCCGCT	2539638.0	1.494608091589882	0.11036623958965881	-0.9571637545252508
CTCCCCAGGGTTTATTGGCG	1976754.0	2.04212813245748	0.15079672323989343	-0.8216080954310604
TCCAGGATATTGGGGATTAG	2552761.0	0.7910692023358644	0.05841486715365468	-1.2334766066363223
TAAATCTAGAAGGACTTCCT	2468260.0	0.1440395693327205	0.010636303729933533	-1.9732092694646977
AGTTGATCGAGACGGCCGGG	2321120.0	0.7405753116909574	0.05468625035833023	-1.2621218536323733
CGAAATTAATGTCCCTTCTC	4082627.0	1.1203489605059775	0.08272984904537564	-1.0823377681157555
TTGCTATATGTCGACCGATT	2234059.0	1.4159017654024268	0.10455433391210674	-0.9806579604063018
CGGGGTAAAGAAGTGGGTCC	2628799.0	3.2442351601828485	0.2395638274599846	-0.6205787569024378
AACGTACCCTCGAGACACGT	2464967.0	1.322864843615392	0.0976842150773361	-1.0101756088365934
AACCTCATAGAGCACCAGTT	3928714.0	0.6758017911382305	0.049903183861758925	-1.3018717451685466
TGTTGGCTACGGGGCTGCGA	2417020.0	0.4976066396158928	0.03674473189211283	-1.4348049171018804
TTCTAAATTTTAGAACTGCC	1904242.0	0.0	0.0	-7.0
CGACGCCTCGAAGAATGTGG	2526026.0	0.1855238903376706	0.0136996275116055	-1.8632912410080835
TGGACCGTCGCAACCGGGTG	2428660.0	2.509072911594967	0.18527729353749442	-0.7321778019202556
TCTTACAGGGGGACCAGGGT	1532555.0	0.0	0.0	-7.0
CTACCGAGGCGCATTTCGCT	2318951.0	0.5521309944050294	0.04077096996615415	-1.3896489562952694
GGTTTTACTGGCACTGGCTC	1158950.0	0.0278112689237736	0.002053665563973057	-2.6874702791159355
GGATAATAGTGAGCATTGGC	2533870.0	0.4730334843132215	0.034930178123222425	-1.4567991997120424
GTAGGTGAATCACTTGCCGA	4752981.0	0.1400337878276384	0.010340505089593355	-1.9854582472898683
TGACTTAATATTTGGCAGGT	2396327.0	0.8472368152900724	0.06256244822414733	-1.2036862645928126
GTTGCGACATGCGGGGGGAG	2173486.0	0.0223267108531034	0.001648669730297964	-2.782866335668344
TGATGATGACCTTGTGGGGG	2223005.0	0.537571712460389	0.03969586993933288	-1.4012546760042164
GTTGTCAGGGATACGTTGCT	2166082.0	0.0	0.0	-7.0
TTAGGGCTTATTGAGGTTAA	1308524.0	0.6135670759330782	0.045307590188892105	-1.3438290363751821
GTCGTGGAGGGGAGGTCGGG	4509949.0	2.3458690859985114	0.17322584498781682	-0.761387311520597
CCGGAGCTCCGCTTATTATA	2636784.0	0.6228780049663418	0.04599513646290857	-1.3372880882964708
GCTGAGTTTCAACCTCGGGT	5131357.0	0.4256038541214134	0.031427835295792864	-1.5026855315331167
CATGATTTGGCAAGATCGTG	2365536.0	1.1531983109386277	0.08515554130585175	-1.0697870860425245
GTTTTAAGGCGCGTCAAAGC	2335391.0	0.4427664258787944	0.03269516986811872	-1.485516401913544
TAGATGGTATGCGAAATTGC	1195424.0	3.8752385731002392	0.28615896784749073	-0.543392639321722
AGACCCCTGCAGTATTAGTA	2639616.0	0.6389642676331246	0.04718299321918759	-1.3262145115779702
AGGAGGCGTGATTGGATGTG	1083216.0	3.524339044495872	0.2602475187768171	-0.5846134024002256
GACAAGAATACGGCTGTCTA	2726781.0	0.2185061393277581	0.016135133390858175	-1.792227439886715
TTGAGGGCCAGTCCCTTTAT	4334725.0	1.0732285642410528	0.07925034095693599	-1.1009988606509384
CGTGTCGGGGCAACGACTTG	3468449.0	1.0701166541703475	0.0790205484016986	-1.102259960645396
AGTCGGGTGGTTTAGATCCG	2745575.0	0.5864376110604143	0.04330427103323932	-1.3634692677414941
TCAAGGGTCGGCAGCATAGT	2673701.0	0.0287652960081254	0.002124113718481969	-2.6728222361841825
GTTCTTTATTGGATATAGCT	4293594.0	0.0	0.0	-7.0
ACGACGGTCGTGAGGGTGGG	2437210.0	0.6859189594296649	0.050650265204289044	-1.2954182763361237
TAGTGTATTCAGTCATTGCA	4382042.0	0.0091973993096273	0.0006791629066642482	-3.168026041655362
GGTGCAGGGTAAATTGGGGG	2606618.0	0.3013724528371134	0.02225422471797434	-1.6525875308611488
CTCCTCGTGGTTCAGGGCCC	2156083.0	2.5485289690777027	0.18819084439936	-0.7254015090891968
GCTATTTCCAAGGAATAAGC	2452481.0	0.0	0.0	-7.0
AGTTTAATTCATAGCCTGCG	3865321.0	0.4984459957414424	0.0368067124071219	-1.4340729722085614
GCAGTTAGTGACTCGTTTTT	2610957.0	0.5678702019085168	0.041933199152558075	-1.3774420032939618
TCCCAGGTGACCCCGTGGGA	2538492.0	0.0	0.0	-7.0
GTAATGTTGAAAAATCGTGT	4202179.0	2.71031274756625	0.20013743251089205	-0.6986716759187698
GTGTCAGTCTGCATCCTCGG	2198118.0	0.0	0.0	-7.0
GGGGCTTTGCGCGGGGGGGC	2547384.0	1.20518875843629	0.08899466824299873	-1.0506360115798807
CCGTTTTCTGATATAGCTTA	1049801.0	0.4824982090289391	0.03562908112093996	-1.4481953780208965
ATGTGGACATGGGATGAGTC	2519260.0	0.0	0.0	-7.0
GTGGCAGCTTGGTGGATGTC	2720187.0	0.3686896157121804	0.02722512121463561	-1.5650301779549174
GCTTTTCTAACTAGCAGCTT	3644333.0	1.9656405132790884	0.14514865338707658	-0.8381869889695776
GGCAGCACCCCTAGGACCAG	4942533.0	0.0902781783727862	0.00666640513996554	-2.1761082963303364
ATTGAAAGTCGCCTGGGGCC	4029291.0	2.3659801464309886	0.17471090460082336	-0.7576799876320154
GGGGTACGGGACCGCGAGCT	1527342.0	0.0	0.0	-7.0
CGGGCGGCTGCCCGGAAGTA	2408842.0	0.2431141792844537	0.017952263144788212	-1.745880794476301
ACTGATCATTAACCATTGAG	1634061.0	1.1439594267715407	0.08447331503579243	-1.0732804622101328
CTATGTATTAGGTTGTCTCA	2771577.0	1.2764577906722296	0.09425738234934868	-1.025684625334063
GGGAAACATTGGACTCGGGT	3922454.0	2.0430113130471423	0.15086193988170615	-0.8214203121410616
GATTGAACCGTGGTTGCCCA	5069679.0	2.314319580994596	0.17089613712139323	-0.7672677538142152
GGCGTTAAAGCCCCCCCCGC	2254745.0	3.070569280935744	0.2267398302225911	-0.6444721828886312
CGAATATCGGGTAACAACGA	2201379.0	0.0	0.0	-7.0
CGCGCGGTTATAATTACGTG	2977294.0	0.0	0.0	-7.0
GTTAGTAATCATGGCACCGT	2337748.0	0.4153277881208135	0.030669020480964097	-1.5133000944611217
CTAAGATGTTTCATTGCCAA	2323796.0	0.638631899592822	0.0471584501894968	-1.3264404759520405
AAGGGCTTCGTTACGAGAGT	2627833.0	1.10864529491249	0.08186561609478721	-1.08689846546508
GGTTAAGGAGCCGCCGCCCG	2038571.0	0.4261834475043881	0.03147063416897568	-1.5020945054721708
GTGTCCACTGTGGTTAGTGG	2368814.0	0.6154073461769587	0.04544348113434375	-1.342528407501072
CACTGTAACAGGCAAGGATC	3946318.0	0.0171273713484523	0.0012647352710191502	-2.8980003696401737
GTGGGGTATGGTCGTAATGG	2376333.0	0.8796230991915565	0.06495394629551646	-1.1873944581043814
TATGGTGTTGGTCTACGCTG	2867074.0	1.1125840173528292	0.08215646289735283	-1.0853582667967216
ATTCCGGGCTACAGTTCCGT	4698341.0	2.3987141848555296	0.17712808188484097	-0.7517125803072987
GGATGACGCCATCACCGGAC	2830891.0	0.5410368488271454	0.039951745758964936	-1.3984642387049302
TCTTTAATCTACGGGACTAC	1987915.0	0.0	0.0	-7.0
CAAGCGTCGTGCCTTGAGGG	3195815.0	5.591289700228864	0.41287720984718096	-0.38417908881522955
TGGATCTCAGCAACGATAAG	1271586.0	0.3954125083718139	0.029198417887119524	-1.5346406801100987
GCTCTCTCTCAGGTCGACTG	2669899.0	0.2664989958490278	0.01967906650029567	-1.705995506686483
ATATGGATGGCTGCTAGTAA	2627743.0	0.5374934422654118	0.039690090238861435	-1.4013179136855545
CCGGGTGGCGGTAATTGTGT	4591631.0	0.5688392697032894	0.04200475795718272	-1.376701513470784
CCGGCGCAGGAGGGCCCAAG	2206493.0	0.7279187022852112	0.05375164924521743	-1.2696082058847522
TGACAGACCGCTGCTTCGAG	2577236.0	1.1493460593621494	0.08487107976516987	-1.0712402725132018
GCTTACCATCGCCCTACGTG	4221221.0	0.0105966592276768	0.000782488357819395	-3.106522115343696
GCTGGTGGGGCTATATCCAA	4486541.0	0.2655691545279196	0.019610404293391233	-1.7075134527075886
CGGCTTGGGGGAGGGGGGGG	2717841.0	0.7252354581508361	0.05355351063839578	-1.2712120542269194
CCAATTATCGAGCTGGTGAG	2303723.0	1.5494778782249568	0.11441798536306641	-0.9415057034275972
TAAGCGGGTGCGTTAAGGGC	2550422.0	3.283357176410949	0.2424527117371118	-0.6153729541103129
GATGCTTATGAGGATGGGGA	2556705.0	1.8092529417907688	0.13360053700737423	-0.8741917962102437
CAGACTGAGGGTAACGCTAG	2758178.0	0.7167635584947669	0.0529279207513327	-1.2763151667296762
GTACCGGGCATTGCGTGCGG	2971702.0	0.6788320185111825	0.05012694472732376	-1.2999287651356108
CGCAGCTTATATGCGGATGA	2790612.0	0.2600752057200633	0.01920471502017434	-1.716592132970766
TGCGGGTCTGATGAGACAAC	4003926.0	1.4616321562897767	0.1079311999317689	-0.96685299461686
TGCGTGTAGTCTTTGAAGGG	1683160.0	0.0141410925112757	0.0010442196940729778	-2.9812081202168903
CGGAAGGTTCGACAGTGAGC	2746500.0	0.5532005637204237	0.040849950097457316	-1.388808469667971
ACTTAGGTACTCAGACGGTG	2241453.0	0.6864904441212701	0.05069246530794862	-1.2950565873798117
TGGACTTGAGAATCTAGAGT	2848393.0	2.0035338293618388	0.1479468068462799	-0.8298944038322147
ACACGAGCTTGAGGGTGAAC	2578810.0	0.4579728664925547	0.033818057986768554	-1.4708513355273416
CTAAGAGGTGTAGGATTGTG	1076734.0	1.195036920499833	0.08824502679232349	-1.0543097606994698
CGTTGGAGTGTATGGACTAG	2214901.0	1.0695703578474547	0.0789802082809682	-1.1024817253075538
ATGTTGGCAGAGCTGTGGGT	2576667.0	0.0	0.0	-7.0
GGTGGCTCTAGTTGCGTTGC	3441066.0	2.402932698641333	0.17743958929993933	-0.7509494764078124
AAACTTATGGACTGCGTGCC	2666406.0	0.1806721924502204	0.013341363927676033	-1.8747997689214402
TCATTATGGTCTTAGGAGAG	2770050.0	1.9417615320888075	0.14338535946806663	-0.843495190556857
CGCGCTGTATTACTCGAGTT	2881638.0	0.0	0.0	-7.0
GAAAATATGTTGGCGGGGCC	2890458.0	0.282324987421052	0.0208477040765341	-1.6809417661959776
CGGTAGCGAGTGATCGGCCT	3233954.0	1.654387694534567	0.12216483350826612	-0.9130537925492087
CGTGTGCTTCTCCCTGTAAA	3528002.0	0.7797109509820918	0.05757614060233742	-1.2397574497615678
TAGTCGTATGGTATACACAG	2486165.0	0.4047160687652515	0.02988542003918652	-1.5245406357841587
CGATCAACCAGGCTAGTGTT	2394578.0	2.127382299102012	0.15709214063717122	-0.8038455422884162
GGGTTAAACAATCTCAGCCG	2616138.0	0.5006919935278775	0.036972563462800215	-1.4321204369261358
CGGTACAAAGGAGAGTTGCA	1350501.0	2.8412279322211504	0.20980459323138406	-0.6781850080718799
GCAGCGATGTGGTAAGGTGT	4307621.0	0.0170714291857339	0.0012606043378544736	-2.8994212027609194
GGTATTGTTACCTCACCGTT	2201308.0	1.9568682832620237	0.14450088622640966	-0.8401294893637712
CGATAGCGGCGTAACCCGAC	2344327.0	0.0166659954320818	0.0012306659218609512	-2.909859825203093
CCTTGGTTTGATCGTGCCGG	1093436.0	2.54900293696554	0.18822584357657657	-0.7253207477942507
TTTTTGGCTTCTCTGGCACC	2798224.0	0.4394287915703398	0.03244870917395928	-1.4888025749738396
TATCCATGGCCACATACATT	1329628.0	1.8480355046598131	0.13646435505411905	-0.8649807729814257
TATATTGGAGGCATGAGGGC	2548168.0	0.2050480636036722	0.015141349657090056	-1.819835411328543
CGGAGAGCAGCGGTATCTGG	2379811.0	0.8887291264505968	0.0656263620223122	-1.1829216700601028
GATAAGTGACATATAGCGTG	2679946.0	0.0144785253879479	0.0010691367261175568	-2.970966751665525
AGGCTAAGAATGCACTGGGA	3471288.0	1.0009640005639366	0.07391411389279184	-1.131272625197887
GTTCACGGTGATTGTGGATG	2488201.0	2.071033981210353	0.15293121578476412	-0.8155038588689781
ATCATGGTACTGAAAGAGTA	2719870.0	0.0	0.0	-7.0
TGTGGGATGTTATGAACCCA	2449536.0	0.6262725037581082	0.046245796197087026	-1.334927739062988
TTGTAGGGTTAGTTGGGGTC	2259353.0	1.1387855548236026	0.08409126117550259	-1.0752491340528831
GTTTGTCCCTATGGTGTGTT	2231326.0	0.1448766979831157	0.010698119761652325	-1.9706925446412615
GTAACTCGTTAATCGGCACC	1820494.0	0.5094586985175228	0.03761992263925819	-1.4245821018578841
CGACGTACTGCGTTGGCCGG	4819370.0	0.3755911084012758	0.027734747651115513	-1.5569757812625793
GGAATTGACGCTCGGAAGAA	2141411.0	0.0	0.0	-7.0
TCCGGTTAGTTGTATAGGGG	2866153.0	0.0222810879704247	0.0016453008029993488	-2.7837546903339874
TGGGAGATTCGTTCGCCGCT	4536677.0	0.0	0.0	-7.0
TACGCATGGCGAAAGACTTG	3276182.0	0.8670374174774867	0.06402458269092322	-1.1936532435603517
GGCATCTGTGTATTCTCCTG	2263682.0	0.0261514261800444	0.001931097913652962	-2.714195705360366
GTTGACAGGCGTGCGTGCAG	2581603.0	0.1258584846843627	0.009293759182241412	-2.0318085850504675
CCTAGGCCTACATAAGGGGT	2526777.0	2.0909551929229213	0.15440225641217492	-0.811346357237355
GTACTAAACGGGATGCCGTG	3480593.0	0.2229380944624561	0.016462401940385684	-1.7835067989322846
ACAGTAGGCTTTTAGCTATG	2703870.0	0.0	0.0	-7.0
TGATGGATCCACTTGGAGCG	981319.0	0.2428292827432364	0.017931225549646594	-1.7463900265973535
TCCGATTAGTCGCGAGTGTG	2130442.0	2.1777823299705563	0.16081382655166868	-0.7936766139399055
TTTGGTCTTTCAGAGTACTG	2537476.0	0.4516256363559567	0.03334935992074825	-1.4769124971463732
CAAGCAAGAAGTATCGTTCG	4267127.0	0.4905142896995944	0.036221011998904415	-1.441039419858514
TAGACGATAATTGCATAACC	3749537.0	0.4870921152001006	0.035968308609397814	-1.4440799841685945
TACCTGGGGGCCGTGAGCAT	5107413.0	3.125374577866076	0.23078681388729294	-0.6367890084261021
TATTTGTCGTGATTTAACCT	2366030.0	1.158860977130277	0.08557368916490622	-1.0676597447499232
GAGTCCCCTGGAGGGCTTTT	2456193.0	0.8936633285254388	0.0659907179571155	-1.180517146632311
AATCGGTACGCTGGTTGAGC	2298960.0	0.0230239587718511	0.0017001565590438474	-2.769511084740443
GTGGGGTCGGGAGGGAATGC	3417683.0	2.392221438954094	0.1766486385084905	-0.7528897054724324
GTGCTCTAATGATTCAATAT	2795649.0	0.3769019863922485	0.027831546721881012	-1.5554626573342272
GGCTGGTATTTGCTAGAGAA	2295691.0	0.6447164637333773	0.04760775222895039	-1.3223223229911116
TACAAGAATCTTGTAGGACA	2378266.0	1.3493712238967168	0.09964152384158306	-1.0015596393156767
CTGTTAGCAATGAACATATG	3656476.0	0.5793068737893731	0.04277771650530988	-1.368782401990107
TATCATCTTTCATCAAAGGG	2668277.0	1.1771088939966077	0.0869211687993429	-1.0608744425023153
GGCACGCGCTGCACCATGCC	1114642.0	0.7211481591856834	0.05325169251001756	-1.273666584394765
TTGGCGAGATAACACACGTC	3842850.0	1.311434252818623	0.09684014676964643	-1.0139445610188296
CTTCGCCCCAGGTTCAGCGA	2632229.0	0.5655314276081814	0.04176049720732615	-1.3792343391937103
CAAACATCTTAAGATGGTCT	2850638.0	0.891778828755042	0.06585156097386577	-1.181433925876057
GAACGACGGAAATTTCAGGA	5129660.0	0.2099227999991618	0.015501314471939103	-1.8096314732035785
GGGGTGCCTGCCTCCTTGTG	2740752.0	0.0	0.0	-7.0
GATTGTTAACAAGTAACTAC	4053986.0	0.3086433434803227	0.022791128581451374	-1.6422341686958375
GCGGATAGGGGAAAGCCGAG	2080435.0	0.0	0.0	-7.0
GTATCGCGGGACCGCAGAGT	2594369.0	0.5292722450357653	0.03908301295333983	-1.4080119634135713
AGTTGATACCCCCCGAGGCA	2335631.0	1.235751519394657	0.09125151203866191	-1.0397599305470302
AGGGTATCGGGCAGAGTAGG	2408789.0	1.8262634077646969	0.1348566396430914	-0.8701276662717541
GAGGTTCTCTGTGTTCATAT	1096956.0	1.5724366032880104	0.11611332487396568	-0.935117938855944
CGTTAATAGGCTGTAATTTG	2988325.0	1.807464518969172	0.13346847462745898	-0.8746213029297827
GTCCCAAAGTATAGGGGCAG	1952097.0	3.3374663297597347	0.2464482901205616	-0.6082741906712813
TTATATCCAGCTGAGCTTGG	3471735.0	2.0178104175845046	0.1490010319405851	-0.8268107237719554
TGAACTTGCGTGCTGGGATA	2345267.0	4.64736146338661	0.3431747838205978	-0.464484631225148
TAGGAAGTTCTGGATGGAGG	1940057.0	6.295060094793189	0.4648456773134392	-0.33269120327156065
TAAGGTATGAGCGCAGGGTA	2405099.0	0.0	0.0	-7.0
ATGCACCGATTACTAATCGT	2361181.0	0.7656827510269112	0.056540257225298984	-1.2476422200546025
GAGGCGGTGTGTCCTGAGTC	1966518.0	0.2512774144611272	0.018555060342531942	-1.7315376289527065
GATACCAAAGTCGTACTGTA	2562470.0	0.8622828504164108	0.06367349153173538	-1.1960413349737467
ACATTTAGAGGCGTTACAAG	3041484.0	0.0	0.0	-7.0
CTATGTTTAGGTGTGGTCTG	1870953.0	1.7075757164774248	0.12609239285046206	-0.8993111136071141
TTTCCACTTTCAATAGCTCT	2224393.0	0.5657089920487349	0.041773609085750334	-1.3790980016725114
TTCGATTTATGGGCTTGTTA	2844489.0	1.6791603812075735	0.12399412125802281	-0.9065989048839221
GCCTATTCTTTGGCTAATTG	2244372.0	2.1714500427743983	0.16034623191614233	-0.7949412413935057
CACCTTGGTAGCGTGGATGT	2616074.0	0.4444590607857277	0.03282015898782682	-1.4838593194630403
GGGAACCCGCAGTGCGTCGA	2898892.0	0.4712898007922337	0.034801419424317505	-1.458403042387412
TCGTGCCGGTCGCCGCTGCA	2140345.0	1.1571039837066417	0.08544394762380156	-1.0683186948704282
TATGGCGCATGGACGGGAAT	2285089.0	0.0	0.0	-7.0
GTCTGGACTATTGCACGTAG	2677356.0	0.0502098179093466	0.003707640032405672	-2.4309024372914614
GTCTAGCGGCAGTAGTTAGG	4666268.0	1.2179179299735068	0.0899346275564532	-1.0460730595329804
TCAACGTTCGGCAAGCCCGC	2358757.0	0.2152986497023859	0.015898282961326105	-1.7986497776096255
GTCTGTATCTTATTGCTGGT	2348407.0	0.0	0.0	-7.0
TCCCGTCAGGGGTGGGCCAT	2793376.0	0.262860606431109	0.01941039716786127	-1.7119655781589922
TGCTGTATAACCATGACATG	3326673.0	0.6484636719068423	0.04788445705705355	-1.3198054325096678
ACAGTGTGTCTATGTCGGAG	3293731.0	0.581919796257167	0.042970662354280216	-1.3668279520039728
CGAGCTCTGTGGCCATTTTG	1860545.0	0.0	0.0	-7.0
TACTCTGTTATTGATCTGTT	2632640.0	0.6854325278348045	0.05061434567043637	-1.295726373229288
GTAACGGAACGGAATACGTG	1580791.0	1.164472733177808	0.08598807766978961	-1.065561759932698
ATGAAAGGACAGTCCCTAGT	2412847.0	0.232947939618019	0.017201558228184893	-1.7644322101127976
GTAGTAGGCACAAAACCGCT	4702741.0	0.7205182390668011	0.05320517736323485	-1.2740461047184846
AGGTAGTGACCGGAGTCGCC	2222625.0	2.1302863461710926	0.15730658397948238	-0.8032530998425852
CTAGGATAGGGGAAAGGGAC	1693195.0	1.562894183796146	0.11540868466638872	-0.9377615086779195
GTCACTGCATGGCTACGGGG	2169081.0	0.0586094232905904	0.004327891498446387	-2.363723635659501
GGTATTGTAAATCATTGGGT	2256946.0	1.473727520318884	0.10882435704223294	-0.9632738900684296
TTTGGAAGGAAGGCCTTTGA	4506841.0	1.0321873967312636	0.07621974092746175	-1.1179325317376247
GTCTCATCGGCGTAGAGGCG	1997216.0	0.0	0.0	-7.0
AATGTCCAGTGACTGACAAA	3836071.0	0.8115137694147609	0.05992455387436293	-1.2223951905128922
ACTGGGGGTTGCCGACGATG	2305089.0	0.0	0.0	-7.0
GCTCGAGCGCGTCTCCTAGT	2788538.0	0.0124470572633026	0.0009191271690805273	-3.036624396112174
TCTACCCTGTTACTATACAG	3550270.0	0.9591721367526576	0.07082808024942545	-1.1497945293209104
GCCAGTAAGCCAGGTCAGAG	2496490.0	0.3807966887008507	0.028119142948972456	-1.5509979204304605
TCGCAGGCAGGAATGGGCTC	2055333.0	1.5773049169594686	0.11647281541605838	-0.933775426504541
GGCCGGGGAGGCGTGCAATC	3208661.0	0.907150731755477	0.06698666731983123	-1.1740116284279003
GGGGGCAAATATAAGAGGCG	948245.0	0.6596489473288992	0.04871041055888017	-1.312378209933368
TACCACAATTGATTGTGAGT	2501354.0	1.6959507134894236	0.12523396857708652	-0.9022778567111862
GGGTTAAGTTGTGGGGGATG	2293513.0	0.0	0.0	-7.0
CGTTGGCGTTCGCGATGGGC	2747078.0	1.8072169210216336	0.13345019126973215	-0.8746807994161536
GGAGTGGCTAGGATATCTTA	1799985.0	0.0	0.0	-7.0
CCAGCTGCCAAGTGAGGCGA	2791770.0	0.7576263259965228	0.055945347201632425	-1.2522360265383319
TGCATACTTGGTGGAGGGGG	3039030.0	0.4431747875542876	0.032725324490437656	-1.4851160384759743
GGATAACATCTCGAGTTGCT	2835376.0	0.898660107426304	0.0663596947480566	-1.1780956203803399
TTAGGGCAAGTTATTTCAAA	4910765.0	0.5573299722171859	0.04115487771699967	-1.3855786843876314
GAAAGGCCTAAGCGGAGCAG	2590475.0	0.9084433679839538	0.06708211936541904	-1.1733932249245291
GTTAACTATAGCAAGTACCC	2521803.0	1.1251122363327024	0.0830815832853293	-1.0804952357102433
AGTCTTGCTCCACTTCCCTT	1458774.0	0.0	0.0	-7.0
CCTAGGTCGAGGGACTGTAG	3163237.0	0.467281265614245	0.03450541744470366	-1.4621127141546744
GGCGTCTGGTCCCGTAAGAG	2509873.0	0.7412759533380572	0.05473798778991878	-1.2617111716280685
CGCGGAGGCATAACAATCGA	2856938.0	0.0261401562232919	0.001930265707033641	-2.714382904901085
TGGAGTTGAATAAGAGAAGA	2360912.0	1.1120055769965036	0.0821137491670353	-1.085584118307636
GAGGCGGACTTGGGAGCGCG	2255848.0	0.0	0.0	-7.0
TGCACCGGCGACACCTGGTC	2316330.0	0.0530475315522616	0.003917185120220396	-2.407025903869427
TGCTCGTTTGTGCTTCCCGC	2873957.0	0.6243429912285572	0.046103315339846955	-1.336267842896037
CGGCAGGTATGAGTGGACCA	2318326.0	1.1283600983853328	0.08332141493315175	-1.079243363634968
TGTACATCCCATTAGCGCCG	1868899.0	0.371957563794511	0.027466436073728475	-1.5611976891024375
GGGGGCGATGCGATACGTGT	2773471.0	0.6648852394583072	0.049097073708215144	-1.3089443919961194
CATGGGACATACATTTCGTG	4452797.0	0.7267418563128515	0.05366474749132192	-1.2703109097840655
ATTCCTCCCATCAGGTTTGG	2894067.0	0.6612485934956669	0.04882853311762555	-1.3113263223775564
TAAGCTGTATCACGGTTAGT	2008814.0	0.0	0.0	-7.0
GTCTAGTCTTTCGGAACGGC	2787860.0	0.0	0.0	-7.0
AACACTGTAATAGCAAGCCT	1980230.0	2.342115833170086	0.172948693804685	-0.7620827136470743
GGTATACAAGGAGCATTCAG	4893229.0	1.322572253722058	0.0976626093825383	-1.0102716762704262
TGGGGTCATATTTGGAGGCC	2684736.0	0.4655097873162785	0.0343746062980483	-1.4637622672290056
ATGAAATTACCGGTGGTAGG	2633024.0	1.023697183213238	0.07559279869118563	-1.1215195753671152
CCTTGCCGGAAGTGGTATCA	2677822.0	0.0290761235189037	0.002147066132374713	-2.668154578533901
AATCGCGGTGTAGTATCGGG	3088306.0	0.0	0.0	-7.0
TGCCCCAGCTTTCTGACACC	1934553.0	0.0	0.0	-7.0
GCTACGCGTGGGGCGGGTGC	2651611.0	0.0076563455946117	0.0005653669861891868	-3.2476695551221804
AGCAAGGCCGGTGGAAAGCG	2103707.0	1.664622135613171	0.1229205746169242	-0.9103754182140966
GCGGCAGGTATGTGCATTTC	2050229.0	0.1259482051461529	0.009300384403955218	-2.031499100793759
ACATGGATGGCAGAGGTCCC	2740221.0	0.3088556949183657	0.022806809233670598	-1.6419354700561088
AACTATGACTCGGGTAGGAG	2518036.0	0.638389682140261	0.04714056414328003	-1.326605224466606
ATTGTCTGCAATACCAGTTG	2429270.0	1.1514173480807357	0.08502402979150868	-1.0704583150976585
CGATGAGTGAAGGGAGCCTC	2734268.0	3.2702056587891764	0.24148156515160912	-0.6171160179498205
TTTGCGAGATTTATGAGCGG	1277247.0	0.844163198294636	0.062335483341758445	-1.2052646687068187
TATAACACTGAACGGTCGCG	5060848.0	0.0214729476037458	0.0015856253510646004	-2.7997994192794273
ATTTGGGGGAAATCGGATGT	3424435.0	1.3334794782145507	0.0984680307892404	-1.0067047472223765
GTAAGGATTGGGGCTTAGGA	3187671.0	0.4475345486811855	0.033047262022953654	-1.4808645161353646
TCGTGTGCTGATTAGTCATG	2427012.0	0.7978152328499276	0.058913013807739924	-1.2297887595320212
TCCAGCACACTGGTGGTCTA	2215273.0	0.6464498330330734	0.047735749295542015	-1.32115625603895
ATGTCGATTGCCGACGGATG	4344378.0	0.0	0.0	-7.0
TAATGTGTTCGGAGAGGGGC	1987080.0	1.3112326218462629	0.09682525774801634	-1.014011338252107
GTCAAAGCGATCGGTCGCGA	2486368.0	1.1272652422147929	0.08324056754639265	-1.0796649673668706
AGATAATGTGTTGAGCCTGA	2309671.0	0.3020425931821546	0.022303709844072404	-1.651622893417895
GTCATTATCTAGCTGCGGGG	2381621.0	1.065339837963987	0.07866781430044924	-1.1042029160624776
GTAGCCGAGCCGAACCCCCA	2338694.0	0.97049574233006	0.07166424845512878	-1.144697449227022
TTAGGAATGCAAAGGGTGAG	3522545.0	3.3938826119001817	0.25061423365218466	-0.6009942668572091
ATCAGGGCCTTGAAGCGGGA	2402298.0	0.0	0.0	-7.0
GATAGTGTTAGTCTCATGCG	4079744.0	0.0	0.0	-7.0
CTATGATAGAATGCGATTTG	2775401.0	0.0	0.0	-7.0
CGCGGAGGATGAGCTCCGTA	1063237.0	1.2546090303070414	0.09264400588312312	-1.033182674522054
GGGTGAGGTCGGGGTGGGTA	3112683.0	0.690519060283634	0.0509899501262713	-1.2925154128196565
GACGCAATAGTGGTCACAAA	1838797.0	0.7781719358474346	0.05746249521660758	-1.240615519393925
ATAGCATACTGAAGAGTCAC	2543872.0	1.232816025384229	0.0910347465620852	-1.040792812514555
TATCGCGCGCGCCTCTCGTG	2846631.0	0.8521203728383959	0.06292306441876114	-1.2011901349401917
GCTCTTGCTGCGGTGACGGT	3363172.0	3.138014164193339	0.23172015796642534	-0.6350361841090953
GGCTACGAGGTTGAGTCATC	2061214.0	1.4896055558295638	0.10999683769535232	-0.9586198002163201
CCTGCTGATTGTGAGGTGTC	2508336.0	0.6107668735254955	0.045100815040574754	-1.3458156096868785
TTAAGGAGCCCTGCGTGAGC	2352760.0	0.9194472619014392	0.06789467912563318	-1.1681642598420792
CGATCATTAGACGTAGTCAT	5018008.0	1.366183692888287	0.10088300580013686	-0.9961819864769477
CAACTGGGCTGGGTCAGCGG	2716131.0	0.1255718605437262	0.00927259401609808	-2.0327987546059187
ATGACAGCCGAGTACAGGGC	3825239.0	0.94274371172318	0.069614957222	-1.1572974393967252
GGGGTGGTTCACATTATCAC	1917892.0	1.3739869580148485	0.10145922175493179	-0.993708473270684
AGGAAGAGCAATCTGTGGGG	2782635.0	0.48690357661864	0.035954386368262856	-1.4442481189298972
CGGGTGCCCTACACGAGAGT	1592824.0	0.6507974124766989	0.04805678729688177	-1.3182452661137518
TACAAGTGGAACTGTCGACG	2531082.0	0.7051332237495652	0.052069102765387336	-1.2834199058541425
AGCGTAAAGAAATCGAGTTC	2476254.0	0.6049943151818907	0.04467455242311638	-1.3499397898272312
GATGCTAATGCGGCTCTTCA	2805836.0	0.0	0.0	-7.0
GGTGGAGTCCCGCAGGTGAA	2660852.0	2.0726350979461934	0.15304944693463754	-0.8151682354470388
GCGGTCATTATCTGTTGGCG	2257579.0	0.0222598058142459	0.0016437292662459814	-2.7841697122569653
GCCAGGGTGGTCGGTCCCCG	4489386.0	0.1962875832094502	0.014494450122991642	-1.8387982558578106
ACGGGTGCCGATAGTCGTAC	2394860.0	0.0207299736347472	0.0015307619768243654	-2.815092333918436
GTGGGGATCGGGAGTTGTGT	1721617.0	1.100460273660542	0.08126121014942797	-1.090116714408014
ATTGGGGCATCTAGGGTTTG	1152795.0	0.4375721181790989	0.03231160697205732	-1.4906414424236352
GTTATAACAAGTCCGGGAGC	2096451.0	0.8473476587414539	0.06257063322928744	-1.2036294498395839
AGGCGCAGTAGCACATCTAG	1083540.0	1.016280764607198	0.07504514861664287	-1.1246773779992931
TGCGCCGGCATGGGGAATTA	2075522.0	0.3442797005773174	0.025422621577910257	-1.5947796670740881
TGTACCAACCAAATTGAGTT	4599317.0	0.3810267122622449	0.028136128562546308	-1.5507356602627345
GCGCCTAGCGGAGAGTCGTA	2256169.0	0.6955954581159897	0.05136480621233879	-1.2893343460404585
GCCCGGAATGAGTATTGAGG	2784741.0	1.2952541018778447	0.09564535702819173	-1.019336107351032
GGTTGGCCAGATTGCGGTTA	2379263.0	0.8657596212062761	0.06393022647125013	-1.1942937570859224
CGTGAGCGATGTTGGATTAT	2903649.0	1.6931669391725557	0.1250284065271098	-0.902991303820713
CTGATTGAGATATTATTTGG	2449910.0	1.4945503010420704	0.11036197216632443	-0.9571805472894521
AGCTCGCTTCGGTTTACCAT	2291769.0	1.0545907126060223	0.07787406739695535	-1.1086071413187302
GCTGCAGTTTGGGCGATTTC	2844713.0	0.2750849735855041	0.020313080246981207	-1.692224215795802
GATCAGGTAGCTTCTTAAGT	2592300.0	0.366661722468424	0.027075375637275197	-1.567425509363246
GTGTTCTCCCTTTCGATTCC	4572108.0	2.2107247996858845	0.163246395012749	-0.7871564005175576
GAGTGTATCATGGGCGTATT	2150799.0	0.0	0.0	-7.0
CAAATAAGGGTGGAGTGCTG	2200173.0	6.267435775914168	0.4628058166883973	-0.3346011913369711
GGGGTCGTAGCTGTTGTCCT	3033017.0	0.6515432683700202	0.04811186348085593	-1.317747821568031
GAGGTGAGTGGGGTTACTAA	3263670.0	0.6328011657507584	0.04672789172282064	-1.3304238131079444
CGAACCGGTGACTACGTAAT	2733084.0	0.5338411545697777	0.03942039461688876	-1.4042790325406076
CGACTGGCATAGGGCTGAGG	2075977.0	1.4638011174567649	0.10809136237780641	-0.9662090092986252
ACTACGTTACAGTCCTGTGG	2640318.0	0.4437092065042078	0.032764787551155736	-1.4845926436901369
CAGGCGGTCTGAGTATTTGC	2320340.0	2.024214774123739	0.14947394838751457	-0.8254344933425412
GGAGCTCATCCAAGGAGCTG	4666601.0	0.452131959742812	0.033386748322790205	-1.4764258766699863
AGGAAAGGAGCTGGATCGGC	2813960.0	0.4352130144954371	0.03213740384561038	-1.4929892097464628
GTTTGGTAAAGTGGTGACGT	1951488.0	0.0	0.0	-7.0
AGAGGTTGGCGTGTGGACGT	4508263.0	0.9948349346434704	0.07346152571155203	-1.133940056099258
GTAAGCGTGGTCAAGGAGAG	4103185.0	0.0	0.0	-7.0
TTCCGTATGTTACTCCTAGC	2903423.0	0.0	0.0	-7.0
CTCCGGTCTGTGTCGGTTGA	1710178.0	1.0600400261883711	0.07827646067437226	-1.106368819502795
ATGGAAAGGTGACGGTGTAG	2629822.0	0.0	0.0	-7.0
GGGCTGTCGACCTGTTCTAA	4587879.0	1.2392437632261295	0.09150938955289362	-1.0385343417609398
GGATTCGGGTGGGTAGCCGA	2308397.0	1.511271266067974	0.11159669720401383	-0.9523486585104235
TAAATGTGTGGATGCATGGC	2879602.0	1.632562280483905	0.12055318100229277	-0.9188213255311065
CCTGGAACAGTGATGGTACT	4738807.0	1.5019706155222423	0.11090990992362515	-0.9550296474228419
TGCTCAGCGGTAGGTCTGGC	2396948.0	0.1344955271523654	0.009931543698285108	-2.002983242185255
ATGACTGGGTGTGTCGGGGC	4269687.0	1.1976499205646602	0.08843797837128607	-1.0533611936400205
CTCGCATTTGTCACGGATGT	1284034.0	1.1634545379120094	0.0859128911487969	-1.0659416657992824
ACCAGTTCGCCGATCTTTCA	2370483.0	1.3963665357632518	0.10311179533163997	-0.9866916513563168
TCGTGATAGGACTTTGAGAC	2279694.0	0.3071520546799594	0.022681007448048976	-1.6443376587998004
GACTAGCACGAGCTTAGGGG	2580392.0	2.177517134101383	0.16079424371185932	-0.7937295026579825
GTTGCCTGGCCAGGCCGCGG	2634012.0	0.0	0.0	-7.0
TGGGCGTGTCGCCGGGGGTA	3005962.0	0.5688628564777638	0.04200649967370188	-1.3766835059347762
GTTTGGGGTTGATGTGGCCG	2525226.0	2.28705557331082	0.1688828829304561	-0.7724143659740724
TTCTTTCGCGTGTTTGGCAG	2491768.0	0.0	0.0	-7.0
AGGGTCTATCGAAACTCTAT	2490897.0	0.7038648920607875	0.051975445438205405	-1.2842017800046572
TGGAGAGTCACTACAGTATA	2718160.0	7.266840229142299	0.5366047690375823	-0.2703454718849105
TGAGGCGTAGCCAGCGCACG	2127800.0	0.5562442188362857	0.04107470250689208	-1.3864255733605344
ACGTTCGAGGAACATGGACG	2284375.0	0.3999887463398678	0.02953634070370502	-1.529643311008812
GTTCTGATCTCCGTTTGCAC	1455777.0	0.8629328543716034	0.06372148972782214	-1.1957140794966148
GCCATTATTATAGCGTTGCG	4877582.0	0.4105349631598781	0.03031510424638302	-1.5183409339917375
ACGGGTGAGTCGGCTAGGAG	1796061.0	1.621458084121837	0.11973321461575799	-0.9217853573347529
CCGGCTACACGTATGTTGAC	2790114.0	1.0462888357278604	0.0772610324898551	-1.1120394923903894
TTTTGGGTTATATACTATGG	3033006.0	0.2300966475195396	0.016991010467436368	-1.769780792562242
GGTCTGAAAACGGGAGGGTA	3286796.0	0.9489843175466244	0.07007578183640595	-1.1544320481114838
ATGGAACAGGGCTATGGCGG	2327264.0	2.2949807009183214	0.16946809756781142	-0.7709120458637672
AAGTTATCGGTTATGGTACA	3748922.0	1.9330035704170856	0.14273864592381563	-0.8454584274516155
GTAGGCGCGGGAGCGGGGTG	2468741.0	0.0265785744913718	0.001962639796192973	-2.7071593992691274
ACAGATAGTGGTTGTTCGCC	4536027.0	0.5510767963288272	0.04069312489217939	-1.3904789586765538
TGTAGGTTGCCTAACTGTTG	2474503.0	0.3722091100010271	0.027485010982463705	-1.5609040851627791
TTCGGAAGGGTCTTTAGCGG	1204451.0	1.0060885701556346	0.07429252712267713	-1.1290548685086592
GGTCGCGCTACGGCTGAGTG	2039515.0	1.3894172231525683	0.10259863773207269	-0.9888584055923447
GACTCGGGCGGACTCCAGGG	997543.0	1.003832247028232	0.0741259136135761	-1.1300299408467096
CGCGCGAGTTTTAATAAGTT	2768532.0	0.341090938225214	0.02518715402509355	-1.5988209020145556
GACAGGGAACCTGTTGCTCT	2294027.0	0.8302174754302849	0.06130569031470429	-1.2124992129598449
TCCATCAGCGCAAATGGAAT	2005986.0	0.3965688427338363	0.029283805003623733	-1.5333724937094746
GTTGACCCGCGTGACTATAG	5131188.0	0.5295188081578506	0.0391012198965239	-1.4078096930884205
CCAGAGAACGGAGGGGGGGG	2688534.0	0.0	0.0	-7.0
TGGGGCGGCGATGTTGGAGT	2378355.0	0.6980935773671958	0.051549274655506974	-1.2877774412500484
ACAGCGAAAACTCGGCTCGA	2322671.0	0.3542721697834117	0.02616049477470191	-1.582354046437571
CGCTACAAGTCAATTAGTGG	3672914.0	1.0645403129380486	0.07860877503051142	-1.1045289713318984
GGTGTTAATTGCGGGCAGGG	2477508.0	2.3051295323434897	0.17021751700888624	-0.7689957488998386
TTCTACATCTATAACTGCGA	2916298.0	0.2430386641867278	0.017946686888768222	-1.7460157141458945
ACTGCTAAAGAGGGTGGAAG	5266588.0	0.2519437446078453	0.018604264112424735	-1.7303875037254275
TTGTGAGGGGGGCTTCTAAT	2407465.0	4.698432940313247	0.3469460512788698	-0.45973805101144655
TTTCAAAGGCGACTGCGTAC	4110161.0	0.4948676887101315	0.03654247973411199	-1.4372019852182711
CGCCCACATGTTGTCTCTTA	2725985.0	1.4904338402882784	0.11005800064605042	-0.9583783810058238
AACGTGAAGTGGATATGGCG	3822151.0	1.496154236214332	0.11048041143779916	-0.9567147170793789
TTGTGTTCGCATCCGTTGTC	1899255.0	0.0	0.0	-7.0
CGGCTTTGTCTCCTTGAGCC	2222744.0	0.5417908875475385	0.04000742618685975	-1.3978593873562988
CTTACAGCGTAAATTAGTGC	4227070.0	0.4730487742322609	0.03493130717563255	-1.4567851621853725
CGTCGGCACGCGATGGCGTG	2979140.0	0.0	0.0	-7.0
CCAATTGATATCTGGCTTAG	2699152.0	0.4021252423237122	0.02969410582551999	-1.5273297480394064
TGGTTAAAGGTTTCATGGTG	2287772.0	1.2221389630604207	0.09024632100412529	-1.0445704935793605
AGCTTCTGTGGGTCAACTCG	3805306.0	0.2978773329107926	0.021996134824474177	-1.6576536269904445
TATCTACAACCCGGCGAATG	4842092.0	0.8746530216861036	0.06458694121382813	-1.1898552828111093
TGTAGCTCTGTATTTTCTAT	2833010.0	2.8282450949321185	0.20884590249576074	-0.6801740410641102
AACTCTTGACTGATCGCCTG	3320832.0	0.519844801883893	0.0383868629355043	-1.4158173779963747
TCGACTTTTGCATCGTGTCG	4897526.0	0.0	0.0	-7.0
TCATCGGTACATGATTAGTG	1968621.0	0.3527639478250824	0.026049123247313555	-1.5842068894570303
CTTCGGCAGGAACGTGGGAG	2347297.0	0.1938517151716967	0.014314578491775247	-1.8442214357242017
ACATTTGCGTCGTGGAACCC	3771134.0	0.3323053292687426	0.024538398924350363	-1.610153777428244
TTATCAGAAAAAGTTTGTTT	3155280.0	0.4370765066422497	0.032275009564397696	-1.4911336203624088
TAGATAGGCTTGCCATCTGA	2425411.0	0.511562548186311	0.037775277061539624	-1.422792341658519
GCTGGCAGATACAGGATAGG	2956062.0	0.0290968675514307	0.002148597932501324	-2.6678448465062026
TTTGACGATTGTCTTGTTAC	4626061.0	0.1491854455494482	0.01101629030342382	-1.9579646279877139
ACTACGTGCCTGCACTCAGA	2523273.0	0.2480961596068548	0.018320147165346534	-1.737071041975962
TATACCTAGCGAGTGGGGCC	2717931.0	0.4318845326449588	0.031891618995757896	-1.4963234329967268
TGGAGGTTCGGGGGACGGGC	3767742.0	1.277365243868575	0.09432439135153982	-1.0253759884966516
ATCTGCCGGCAGACCATGGC	1473652.0	1.856725393079032	0.1371060418700005	-0.8629434066766745
ACGGAATGCATAGTCGATAG	2283735.0	0.5227357300867673	0.03860033754230609	-1.413408897604929
ATGCAAGGGCTTAGAATTAC	1870489.0	0.0	0.0	-7.0
AGGATCGCGGGCCGTACTGA	2304362.0	0.5455526606134902	0.04028520652928859	-1.394854405526189
TCTTAGTTGATTTGAGGAGG	2616294.0	0.014821667859771	0.0010944753713930085	-2.9607940067670935
TGGATGCGTATGCGTCACGG	1196122.0	0.0099256422528955	0.000732938498813438	-3.1349324656679185
TCCGACATACAAGTAGACGC	2421380.0	0.1323270575596608	0.009771417551532652	-2.0100424280774565
TCGCGGTAGAATGCAGTAAC	2716153.0	0.0	0.0	-7.0
ACCGTCGAGTAGATGAGTGG	2455304.0	0.0	0.0	-7.0
GTGAAAGTTATTATTGTCTG	2677659.0	1.7590219280666528	0.1298913318139178	-0.8864198302279164
TGGAAGATGGGAGCTGCACC	2746793.0	2.210911676298282	0.16326019452922	-0.7871196903619173
GCATTTGTGGCACGCAAGAT	2825485.0	0.2921935003372548	0.02157642397777905	-1.6660205325636568
TCGGACGATGGAAGGACCTA	2292558.0	0.6404580862791299	0.04729330116380279	-1.3252003703325221
TTTGGCCCGGTGCTCGTTAC	4855352.0	0.3333026874122449	0.024612046771195203	-1.6088522682771387
CTAGAAGCGTATATCAATGA	2093852.0	1.5621504270776858	0.11535376349163534	-0.9379682317715231
TTGATTAGGGTCAGCTGTTG	3131862.0	0.023373955630445	0.0017260013523167862	-2.762958868352276
TTAGGTATACATTCAGATTA	2235676.0	1.0708907561576044	0.07907771035998931	-1.1019459138704772
TTATGAATAGGATTCGGCAG	3518859.0	0.0	0.0	-7.0
TTATAATCGCTGAGACCTAG	2639034.0	0.2739524863757389	0.020229454074054354	-1.6940158372403107
CCGGGATTCGTATACAGGGT	2532664.0	3.695232991442375	0.27286682841340354	-0.5640492569744436
GGGCTGCGAATACCCATGAC	2824693.0	0.4367455965327614	0.03225057419258891	-1.491462548735597
GTAGTATTGGGGAGCTACTC	2455253.0	1.1580689087914595	0.08551520051858803	-1.0679566815923625
ACCAAGAGGGATCGCCCGGG	2308386.0	0.3407781163177252	0.025164054339105582	-1.5992193856731614
TTTGAATTCAGGCAAACGTG	2603604.0	0.0	0.0	-7.0
TATCGGAGATGGTGCCGTGG	4659719.0	0.4303419636597674	0.03177771118329442	-1.4978773864320392
TTGGAGGCGGCATGGTGGAG	2710872.0	0.0	0.0	-7.0
GACTGTGTTGAAGAATAGGG	4762415.0	0.4068610974525399	0.03004381524081836	-1.52224491744605
TAATTATTTTTACAGCACGG	2671054.0	0.0	0.0	-7.0
TGAGATTGATAAGCTTAGTT	5155597.0	0.2746953665649413	0.02028431052331973	-1.6928397496558143
TAAATGCTGGGTCCTATGCA	2592340.0	0.6969678895968502	0.05146615057310424	-1.2884783137272657
CAGGGCTACTGATATGTTGG	2567071.0	0.203199548735919	0.015004849904460939	-1.8237683445237272
ATGCGTCGGCTCGGAACGTC	2499931.0	0.0	0.0	-7.0
CTCTTCGTTTCGCCCCTCAG	2375244.0	0.2511533386366437	0.018545898220200814	-1.7317521279525148
TTAGAACACGGATGGTCCTT	2872113.0	1.2351782966839953	0.09120918359458409	-1.0399614315876409
GCTCACAGGTTTAGTCGGAG	4490232.0	2.372660254513568	0.17520418334946344	-0.7564555283968323
ATAGAGTCTTCTGGAGCGGG	2840145.0	1.2403678029486285	0.09159239193861579	-1.038140599217536
GTGGTCTTTCAATCGAGTGA	4951437.0	0.0	0.0	-7.0
GGGAGTGTTCGGGTGTAAAG	4784323.0	0.5284870680083981	0.039025033181645616	-1.4086567189997035
GACGTATTTCGGAATGTTCA	1959763.0	1.0589310702008168	0.0781945721158227	-1.1068233924895232
TGGATACTTATTCATCGGCG	2455531.0	0.9532209284594102	0.070388625596372	-1.1524975147191696
GGAAATTTCGGTGGGTAAAG	2663957.0	0.2467416506867256	0.018220126258965456	-1.7394486178469943
ATCGTGGTCCTGTTGCTCCG	4804962.0	0.0	0.0	-7.0
TCGGTGAACTTTGTAGTTGG	2757247.0	0.0	0.0	-7.0
GGATGCGTTCTATGGAGACG	2778979.0	0.4619692250787703	0.034113160811177386	-1.467078038456726
GTCGACTACGAGCAACGTGA	3027967.0	0.1302970744544167	0.009621517652678227	-2.0167564190018377
ACTCTCGGGGCACTATTGAC	2528357.0	0.0	0.0	-7.0
TAGCTGTCTCAGTTGACTGG	2764386.0	0.0	0.0	-7.0
TTGTCCGTCTTACGCCGTCA	2287966.0	0.3962365904893192	0.02925927052463294	-1.5337365056569072
GCCGGATGACAACGGGGGCT	2407690.0	0.5131864615076381	0.03789519157806266	-1.4214158930291858
CACTGTTAACGCCGGGTGCG	3154487.0	0.3301355959453966	0.024378179460025542	-1.612998730218325
TTCCGAGCGGTCATCGCAGC	2696350.0	1.556219472806179	0.11491580445487665	-0.9396202383654145
GTTGGTGGGAATCCAGCGTC	2843491.0	0.0367642005387065	0.002714776259949838	-2.56626595726231
GTTGCTAGGTTTGTACAGGG	3681597.0	2.170780706204788	0.16029680614317657	-0.7950751307226661
GGTAAAGCGTACCCAGTTGC	3923775.0	0.2576115525374505	0.019022791652471414	-1.7207257486868417
GTGTTTGTTGGCGTATGAGT	1050289.0	0.4684858046236731	0.03459436413357661	-1.460994647596022
TGATAGAGATAGGCGATATG	2407018.0	1.072685318772564	0.07921022612023158	-1.1012187469345318
GCATGTACCGAGAAGTCATA	4474943.0	1.7683182795836383	0.13057780164143082	-0.8841306472879391
ACTGTATGTTGTGATGTAGG	4873237.0	0.0	0.0	-7.0
ACTGACATTTTCGTGCTATT	2484074.0	0.2908992597843677	0.02148085346417729	-1.6679484675060348
AGACTATAGTGTCTGCCTGA	3394196.0	0.8193089129301054	0.06050017010559524	-1.2182434042596386
TCGTCTACGTACTGCTCAGT	2360806.0	0.8369467635698725	0.061802600662815385	-1.2089932493489528
TACCGCGCCTGGGTGGGCGG	2217119.0	0.0	0.0	-7.0
ACTGGGTGCGTTAGATTATC	1135531.0	1.9974821558070688	0.14749993354402602	-0.8312081753567965
CTGGGTGATGTCAGGCTTAG	4211243.0	0.0162308721715298	0.0011985351457094377	-2.921349226241195
ACAGGGGTTTGACCATGGAC	1150120.0	0.3280841507957098	0.0242266947409414	-1.615705832816101
TAACTTAGCTGGGCAATAGT	1150122.0	1.160566257881965	0.08569961209083408	-1.0670211438549992
GAACGGGAGGGCCTACGAGT	2232276.0	1.0193009587682678	0.07526816860045235	-1.1233886509431938
CATTGTGGGCGGCAAGATTG	2167384.0	0.528339122664901	0.03901410846411033	-1.4087783129709557
AACGTATGTGTCAGGGGAGG	1801356.0	0.6496562770532025	0.04797252251452008	-1.3190074446499322
CGGGGAGCTGTTATGTATTG	2350922.0	1.079460795448704	0.07971054716518026	-1.09848420968824
GGACACTTTGCAGTATGTGT	2397292.0	0.5679471423614154	0.04193888066097927	-1.3773831649352262
GTGAACGGGAATCCGTGGTT	2968330.0	0.0745389827024617	0.005504176827357017	-2.2593076223903092
CACACGCGGGTCTTCGTGCA	2854191.0	0.0334595096017192	0.002470748200839481	-2.6071715122094425
TCGACACCCCACAACAGTCG	3794569.0	0.1025793264602474	0.0075747579480949555	-2.120631240513613
GTCACAATGCTGTTGGCGGA	1818734.0	2.1826332512659814	0.16117203278976816	-0.7927103164938838
CGAAGCTATTTGTCTCAGAG	3193853.0	0.2370911735350745	0.01750750675726005	-1.756775697358084
TCGATGAACCAAACATGAAA	3083068.0	0.3179989246540247	0.023481972100315864	-1.6292654322830635
TCTTCTTGTGGGGAAATTGG	2200293.0	0.0	0.0	-7.0
TATTGCCATGCTGATGGGAG	2432835.0	0.0315250141995407	0.0023278993936884282	-2.6330357927979633
TGTAGTCTGAAGGGTACTGC	2655196.0	0.6285540119616341	0.046414269445982835	-1.3333484808904124
CGCTTTGCCTCAGCGAGCAC	2788159.0	0.6365494074697847	0.047004672870955576	-1.3278589654431563
GGTCGCGGGGTCAACTGGCG	2527983.0	0.2547984943904542	0.01881506719869787	-1.725494226242785
GCGAGCTTGGGTTCGAAGCA	1030423.0	1.1518614232396824	0.08505682160206016	-1.0702908500075687
AGACTCAAGTCATCGCCTGG	2779757.0	0.0235756945119859	0.0017408983422768822	-2.7592265882607236
CTCTCATTGGAGGCTGCGCG	1302008.0	0.3628339917709037	0.026792724790123793	-1.5719831168830265
AGCAGTAGTGCATTCGATTG	4703901.0	0.0	0.0	-7.0
TGGGTTCGCATGAGGCGTGA	1820775.0	0.7478615844594408	0.055224290082995876	-1.2578698583450598
TGGATTGCGAAGTTTTGGCG	5236833.0	1.1275187110558027	0.08325928442809082	-1.07956732597707
TTTTACGTATGCGGAAGAAT	2498042.0	0.0492801233424075	0.0036389886622589613	-2.4390192975124294
CCGAGGGAACAGTCATATAG	2720010.0	2.209403170809169	0.16314880206508803	-0.7874161107111167
TTTTTACTCGAGTGGTGCGA	2644272.0	1.34098963714909	0.09902260292423001	-1.0042656619191745
AGGTGTACAAACCCCCTGTT	4557033.0	2.3555823628637778	0.17394310180433273	-0.7595927897259176
GAATGCACTCGGACAGTTCG	1985707.0	0.2803310550830242	0.02070046627193326	-1.6840198720770414
TTCCATCCTTGAAGAGAGGA	1069644.0	0.0	0.0	-7.0
CGAGCAGGGGAGTTGCAACC	1680377.0	0.9786746462203804	0.07226820267658605	-1.1410527461308557
TCGGCATGGGTGGCCAACGA	2385279.0	0.0	0.0	-7.0
CGTGAACCGACAGTCCGTAG	2578653.0	0.0	0.0	-7.0
ACATCGTGAAGGGCAGCGCC	3179759.0	0.5089145429513748	0.03757974059827669	-1.4250462220302202
TTGGTGTCCGTCTTATCGGT	2140862.0	0.0	0.0	-7.0
AGAAAGGGTATGGCTGTAGT	4159616.0	1.276284499274264	0.09424458600490605	-1.0257435889813609
AGCACATAAGCAATCGGAAC	3561975.0	3.979410129402476	0.29385130071118504	-0.5318723825727235
AGACAGACGATGAAGGACGT	4417733.0	0.954241123580277	0.07046395979252106	-1.152032954857304
ATCTGATTGGAGTCGTGGTA	2560286.0	0.3947241244721274	0.029147585603506197	-1.535397413546514
TAGTTTTTGGTCCTGACAGT	2262235.0	0.4646560276773559	0.03431156218542004	-1.4645595083191483
ACTTAGCTTGCCTGGTGCAC	1222029.0	1.3454469079576967	0.09935174085727531	-1.002824518709328
CCATCGTCATAACGGGGGCA	2755056.0	0.1329495361297711	0.00981738319255574	-2.0080042572722396
AATCCACGTTTGGGGGGTTC	2733163.0	0.6569622076899652	0.04851201383376261	-1.31415069653994
TCTTTCTCTCTGGATCTGGC	2384397.0	0.0	0.0	-7.0
TGCTTATCCGATCATGAGTG	2211138.0	0.0	0.0	-7.0
GCCTGCCCAGGAGACGGCGT	2353205.0	0.0	0.0	-7.0
CCGCGTCTCGACGCGAAAAA	3118144.0	0.7707339814407517	0.05691325487546122	-1.2447865763310515
GGGACCATAGCGCCCTGTCG	2527332.0	0.8468455579973809	0.06253355663955779	-1.2038868698159362
GGACTGGACGAGGAAGCAGC	2576862.0	0.6487461806926949	0.04790531833334466	-1.3196162695789686
GTGGTTAGGCATGCGTGCCT	3419614.0	0.5939856340986601	0.04386163916456073	-1.3579151422248077
AATGCATAAGTAGTTGAGTA	2522830.0	1.1321604678516215	0.08360204534684064	-1.0777830972980609
TCTGTAAGGCTAATGACATG	1210317.0	0.0347549236515458	0.0025664053688927387	-2.5906747448555425
TTTCATGCGGGGTCCGTCAG	2261481.0	0.0215801084763416	0.001593538423799918	-2.797637460246042
ACATCCCGTGTCTTGTTCTA	965922.0	1.3560785650052338	0.10013681355663116	-0.9994062323578157
GTAAGGATTGTGAACGGCTT	2183435.0	0.1929987607537892	0.014251593839025445	-1.8461365632494207
GCGCAACGGGTAGTGGCACG	1339741.0	0.3072186883826943	0.02268592787584685	-1.6442434529807677
CGTCTTGCGTTAGCTCGTTT	4992742.0	0.3437952337547332	0.025386847128597807	-1.5953912321580161
GTCCTCGGCCGTGAATGTCC	1813340.0	0.0953255750491882	0.007039119695725278	-2.152481649834254
CACACGCGTGAGGACATGGA	2412756.0	0.0113302496503176	0.0008366588235096542	-3.077451604460668
TGTTGTCTGGTCGGGTACCT	2170201.0	0.0	0.0	-7.0
GAAGCTCGCCGCGCTGGGTC	5200748.0	0.5064897650121089	0.03740068789241848	-1.4271204099617094
ATGATGCCTGGTTATGGCGT	3174642.0	1.6159560431852344	0.11932692779605046	-0.9232615406246228
TGGGTGTCGCATCTTGACGC	1333040.0	0.0	0.0	-7.0
GTCAAATGGGTGTAAGTCGG	2474673.0	0.5510168146681985	0.04068869567065624	-1.390526231801073
CAACGCATTCGTAACTGTTG	4145338.0	0.0	0.0	-7.0
TAGGACCGAGTTATCTAACT	2351695.0	0.0	0.0	-7.0
CACGCATATAGGTCGATGCG	2350275.0	0.3005086142328594	0.02219043634502202	-1.6538341578683926
GCACCAGAGGCAACGGGAGA	1342550.0	0.4938796562941096	0.03646952052630186	-1.438069946424364
GTCATGCGCGGGCTGACGCA	1445482.0	0.0	0.0	-7.0
TTCGTGGGGCATACCATTGG	2403718.0	0.0	0.0	-7.0
ATGGGTACGACTAATTGTAG	4492495.0	0.5065849892499958	0.037407719529081306	-1.4270387667048705
CGGCATCGAGCATACGGGAG	2998434.0	0.8300378328084488	0.06129242497728665	-1.212593195854277
TTGGTTGAGGTTTGTGAGTA	4896577.0	0.8187055143711633	0.06045561338848727	-1.218563368079276
ACCGGTTGGTAGGTTAGAAT	2596616.0	0.4968597164118507	0.03668957689478862	-1.4354572965111025
GTGGATGATGTGGCGGGGTA	2476285.0	0.6082007639998729	0.044911325996381965	-1.3476441223051236
GTACGCCTTTGGCAAGTTCA	2368695.0	0.4024773636594323	0.029720107496407088	-1.5269496240833333
TCTAGTATAAGCCGACTGAG	4034156.0	1.070126178734508	0.0790212517234162	-1.1022560952282632
CAATTGGAGCGCATCGGGCG	2852817.0	0.0	0.0	-7.0
ATTCGGAAAGCGCAGTTCGG	2238060.0	1.5402248247603911	0.11373471279057563	-0.9441069647531756
GTTGTCTGCCCTTTGTCGTT	2299084.0	0.7148826361927337	0.0527890279388263	-1.2774563350570192
ACTGAAGTCGGCGGAAAATG	1285594.0	0.7592630822631684	0.0560662100788582	-1.2512988000182887
AGGGGCCGGGGTAGCTGGAG	2709888.0	2.1103285294955563	0.1558328403343803	-0.8073410134601968
GGCGGACCTGCTGAGCGAGC	3384799.0	0.0187614191174224	0.0013853981448426565	-2.8584253982533427
GCGGTATTGGGGCACTAGGT	3491318.0	0.3930260879459846	0.029022197612412884	-1.5372697051026758
GTGAAGTTCGCCCCGCTGTC	1636696.0	0.0	0.0	-7.0
TGGTCAAGAGGTGGCGAACT	2559840.0	0.197945501366744	0.01461687565621172	-1.8351454475062692
GTAACGGTGGCCGTATGGGG	2580228.0	0.0	0.0	-7.0
GGGGTCCGCACTTTAGGGAT	2256228.0	5.914721917145935	0.4367603921637657	-0.3597567527315583
AATAGCAGGGGCGCGAGAGG	1740213.0	2.5486952286771345	0.18820312149520088	-0.7253731777371427
CATTGTCTTGCATGGGGCTG	5068679.0	1.4165003177126958	0.10459853276801671	-0.9804744073924841
GTGCGGAATAGGGTTGACTA	2828064.0	0.7026591558306812	0.051886410343050596	-1.284946374056101
CGGACGTAAATGGTTGATTC	2517640.0	0.0	0.0	-7.0
ATAAACTGGCTCTATGGGAT	2562023.0	0.5495230646742091	0.040578392795507	-1.3917051582357778
TTCACGTGCGTAAAGTGGCG	3258905.0	0.5630945459187077	0.041580550725097476	-1.3811097628331463
ATAGATCTGTGTGCTCCCTC	2709020.0	0.0	0.0	-7.0
GGTAGAAGTATACGTGTGTG	3062592.0	0.0130322557447792	0.0009623399391555559	-3.0166714896865763
TTTTAATCTGGCAAGGCTAA	2496082.0	0.0	0.0	-7.0
GCGGTGATCGCCGACAGGCT	2561328.0	0.0106030915296689	0.0007829633378404237	-3.106258573250319
ATGAGTCCGACGGGCACGGG	4334711.0	0.8030104701294356	0.05929664534669766	-1.2269698757525793
TGGAGGCGGATGCTAGAATG	1927833.0	0.8607902878898721	0.0635632763426611	-1.1967937253591423
GGGCTTACCATCGCAGTTTC	1962061.0	0.5631760662667215	0.04158657042638971	-1.3810468936843219
TTCTTTGTGTATTTAAGATG	3477939.0	0.0157540587725766	0.0011633258476168187	-2.934298622329968
GAGGGCATGTGTGATTCGTA	2239815.0	1.6745802911089038	0.12365591398882872	-0.9077851081640288
TGGTTTAGATCACGGGGGCG	1828201.0	0.2385625778864727	0.017616159564703995	-1.7540887645759675
GGAGTAGTAGGTTGCTTCGC	4400849.0	0.740094900093261	0.05465077535870233	-1.262403672111036
ATGCCGGGGATTCAGGGAAC	2496475.0	0.2585183949876884	0.019089755555380953	-1.719199632718375
TGCGCGGAAGTCGCATGGGG	1516600.0	0.3742384470893307	0.02763486317753489	-1.558542681304341
CATAGTGGTATGAATTAGTG	2375293.0	0.0	0.0	-7.0
TTACAACATTGAAATAAAGT	2776620.0	0.7503803416205395	0.05541028248988448	-1.2564096357364092
AGTTGTCTGCCCATTGAGCG	2915183.0	1.004119259366849	0.07414710744539545	-1.1299057865776931
GTCAACATGCGTGTCTGACT	1154298.0	0.2310546012655283	0.01706174857814279	-1.7679764620944214
AGGTTTACCTGGTGAGTAGG	2859240.0	0.4514221295394373	0.03333433238129059	-1.4771082384842693
TGGCCACGCAGTAAGGCGGG	1967056.0	0.47718139266792	0.03523647182646582	-1.4530075833191913
TCGGGTCAGTGGCTTGCGTG	5180539.0	0.9109759543722528	0.06726913296295363	-1.1721841699362185
GCGAAATAAAACCTCTTATC	2826440.0	0.0	0.0	-7.0
AGCACAGACTTTTCCTGCAT	2304537.0	0.0	0.0	-7.0
TACGGTGGGCGTGCAGGGTG	2888198.0	0.9327021382060338	0.06887345801904064	-1.1619481112808965
AGATACAAGCGTGTCACAGG	2548682.0	0.0	0.0	-7.0
TGGTGCATGCATGACGGAGT	2022030.0	0.3358887282609994	0.024803007602672223	-1.6054956536073581
ACGCGCACCAAAGAGCAGAG	2104722.0	0.9828921039316124	0.07257963210804454	-1.1391852374836453
GTGTGGAATGGCTTAGGGCT	2446969.0	1.2239831907083656	0.09038250417588534	-1.043915630091534
AGAGGGTCGGATTGTGAGAC	1017485.0	1.980523160158352	0.14624763162789278	-0.834911158266402
TGATACTGGGCGTCCCCTGT	4025002.0	0.5273285163122182	0.03893948233069205	-1.409609826375779
TTAGAGTAGGGCAAGGAGCG	1663706.0	0.0	0.0	-7.0
GCCACTCTAGATGAGGGGGG	2644611.0	1.5286540111337863	0.11288029001838072	-0.9473818834385014
GGTTAGGCATGAATAAGGGG	2421236.0	0.4493625782486727	0.03318224908100421	-1.479094180988982
TCAAGTGGGCCTTGTTCGGC	1525542.0	0.0	0.0	-7.0
TTGACGACATTGGCTATCAT	4106633.0	0.4365188600521515	0.03223383130668891	-1.4916880712651017
CGGTGTGGGTGGTTGGGAGG	3313561.0	0.769929845913782	0.05685387515262185	-1.2452399285128546
TGCGCGTCTAACGTCATTTA	2151599.0	1.402770661983438	0.10358469477113627	-0.9847044093348004
GGGCAGGGGCTTAAATATTA	2403059.0	4.269486982717774	0.31527142527263785	-0.5013153898888968
GCTAACAGCGTTTGCAATGC	2473275.0	0.0	0.0	-7.0
GTGAGGACCTTGGGGTTCTG	2969504.0	2.4208892729442715	0.17876555534607486	-0.7477161575994109
GTCCTAGGTGTTCAATCGAT	1856379.0	2.3953586590193408	0.17688030002786456	-0.7523205337698248
TAGGGTGATGCCGATTGTCA	1340638.0	1.3663170104161255	0.10089285035691513	-0.9961396083969295
GGTCAAAGTAGAAGAACTAT	2696541.0	0.0201900550155393	0.001490892804416079	-2.8265535813117135
GCGGGACACGCTAGGCTCTG	2869772.0	0.0	0.0	-7.0
GCTTAAGGTGGGAGTTTATG	2686581.0	0.0	0.0	-7.0
ACGTAGACTAATAAAAGGAT	2093425.0	0.017630068347909	0.0013018558899929328	-2.8854370876915927
CAGTGGAGTATGGGCATTTG	2748413.0	0.4359521966360077	0.032191987220132216	-1.4922522133703233
GTCACCAGGGGCTGACGGAA	1929355.0	1.680642198973535	0.12410354302250176	-0.9062158196845318
TGCATAGCGCTAGCGTGACG	2315180.0	1.2815768006140482	0.09463538503840117	-1.023946446541846
CAGTTGTTAGGGCGCCGAGG	2846077.0	0.7314503315612142	0.05401243509604377	-1.2675062425496693
ACAAAACGGAGTGCTCTCTT	2663511.0	1.0823366278375317	0.07992290705285317	-1.097328727809457
GTTATTTTGGTGCATCGCCT	2216563.0	1.4652071612363984	0.10819518876917267	-0.9657920510358874
TGCCCATTTTAGGGGGGTCT	2752947.0	1.1820854469601845	0.08728865204782746	-1.059042213033841
TCGGCGTATCCCGTTTGGTG	2715975.0	0.7530537158607521	0.055607692274809606	-1.2548651278166805
GGTTTTGATGTTTGCGGGAT	2353637.0	0.0936261847087944	0.006913631735021984	-2.160293757525367
CGAGAGGGCTGGGACGTTGG	1358740.0	1.5234782609314352	0.11249809746228312	-0.9488548221625633
GACGGCAGTTGGTGTAGGTG	1946710.0	1.1574419277772152	0.08546890240390123	-1.0681918732374187
TTATCGTCATATGTGAGGTG	1723028.0	0.8017461108827189	0.059203281356273854	-1.2276542217326614
GTTCGGGACCGGCGGCTGAA	2612419.0	0.6108350173067097	0.045105846976990965	-1.345767157783832
CTGGTTTGGAGCCATGGCCG	2223201.0	1.9876988272029408	0.1467775039019123	-0.8333405021851252
ATTTTGTGTCAGGCGAGGTG	3252823.0	0.6355389120186007	0.04693005492682883	-1.3285489374899406
GAGTGGAAGGAGGGTAGCAT	1003437.0	2.208620844478201	0.16309103279716639	-0.7875699170331116
GGAGGCTAGTGGGGAGCATG	3234758.0	2.3556570708314464	0.17394861845950502	-0.7595790161707535
ATCTTCGATACCATCCCTCC	4381764.0	3.2457988502963997	0.23967929491843562	-0.6203694815735978
TCGTACGCTGTCCACGGTCC	2486562.0	0.4749754501673174	0.03507357857042601	-1.4550199206283065
ATAGGTGTTGAAGGGGCGTA	2594949.0	0.6455434647398234	0.0476688204057734	-1.3217655948235754
CCAGCGGAGTGTGGTACTGC	4040531.0	0.0	0.0	-7.0
TCTATTAGGTCCCAAGGGGC	3593608.0	1.9671001482529749	0.1452564371092094	-0.8378646125413223
GATGTGATCTTTCAGTTGGC	2354974.0	0.0	0.0	-7.0
TTTTGCGAGGTAAGGAGGTA	2093899.0	2.457961362330944	0.18150306702044727	-0.741116031901686
TCCTTTTGGTCGGGAGTTTA	2387000.0	1.8860821940785124	0.13927383404972035	-0.8561304686099819
GTTATCTGATGTATGAGTGT	2632756.0	0.7551730509774842	0.05576419018792824	-1.2536446002772708
AGTAGTGCGTGGGGGTGACG	3154099.0	0.5720422203081239	0.04224127321214229	-1.3742630000226752
GGGCTGAAGATAGTTGTTGT	3972785.0	0.7742951118451247	0.05717621917602309	-1.2427845661042631
ATTGAGGCTGGAACCTGTTG	3576947.0	0.604213619079729	0.04461690353606517	-1.3505005735381461
CCGTACAGTCGGTTGGGGGT	1834767.0	1.879128748707172	0.13876037127500018	-0.8577345468058488
GAGAGGTGGAGATTACTGAG	2586595.0	1.1940201750480284	0.08816994732984298	-1.0546794186425144
CGGAATCTGTTAGTGTGATC	4118685.0	0.0188234309066026	0.0013899772770048309	-2.8569922994236583
TGAGCCCATCGCCTCAGTTC	2462298.0	0.1601139612194216	0.011823283913038631	-1.9272618815569507
AGCGAGTGATCAGATCGGTT	3378990.0	1.6666943129602318	0.12307359026219257	-0.9098351301223985
TATCACTAAGGTGCTCTGAC	2175990.0	1.010407780049687	0.07461147023337442	-1.1271944020697695
ACTTAGTTTCCGGACGTTCG	2973007.0	1.5711732349658447	0.1160200340563134	-0.9354670113863771
GATCGTGCTTGTATCCTGAG	5132983.0	0.0975298054107933	0.007201886522406195	-2.142553725936279
GAGCACGGGTACGGGCGCAA	1488867.0	1.0198768540948058	0.0753106943983153	-1.1231433479906596
GTCTCGGGTGTACGATCTGC	1512549.0	0.0452139850279276	0.00333873309831162	-2.476418297496539
CGATGGGGTTGGTCAGCGAA	2861045.0	0.0	0.0	-7.0
GGGAATCCTGTAGTTAGCAT	1940065.0	0.8524345406128788	0.06294626348751035	-1.2010300446652253
TTACCGCGGGGGTGTCGTGC	2596133.0	0.0	0.0	-7.0
GCTGTCGCAAATATAGTGGC	3129924.0	0.0173204993674248	0.001278996409663677	-2.8931306746499166
GTATGGCTGGGACTATCGAA	4130619.0	0.0	0.0	-7.0
CCCTACGTGGAAGAGTGCCG	2467375.0	0.380164912447462	0.028072490739780694	-1.5517190527537519
CGTGCAGAGAGGTGGGTTTG	2414653.0	1.4642659378830434	0.10812568607966612	-0.9660711238307795
TCATATCCCCAGAGCGGGTC	2453098.0	0.8908853886899631	0.06578558674233556	-1.1818692474793804
CTGTATAATTATGGGTTGGT	4102816.0	0.3547330578780596	0.026194528101675146	-1.5817894210253318
AATAACCGTTTGATTACAAT	1839975.0	0.4411956476764183	0.03257917900442599	-1.4870598641140658
CATTGCTACTTGTCAAGTGC	2777363.0	0.1072801792360282	0.007921882687113095	-2.101171593226434
GCTTAAGTTGGGGAGGCGTG	4186749.0	1.1001507318712007	0.08123835267697235	-1.0902388916502235
TTCTGGCTCCGGTCCTAAGG	2873473.0	0.0	0.0	-7.0
TAGAACCTTGATGCTTGCAT	2661999.0	0.4135526957432153	0.030537942460082127	-1.5151602275394223
TGTGTAGTAATGGCTAGACA	3033215.0	1.1935379696966408	0.08813433987418816	-1.0548548440046654
GTGAATGCAACGGTTGAAGA	1389051.0	0.822905141724629	0.0607657261740984	-1.2163413077414857
TACGGCAGTGAGGGGATGAC	2700627.0	1.3771827527166889	0.10169520859705274	-0.9926995085215078
AGCGGGGTGGGGGGATGGAG	3946006.0	3.958147844156677	0.2922812312857176	-0.5341990717816363
AGGATTTAGCTCTACACTCT	2336230.0	2.091413388477512	0.15443609091410318	-0.811251199769564
TCGGGCTTGATGAGGGGCAG	2857740.0	1.0155290910606845	0.07498964284011554	-1.1249987148482368
CGCTTTTGACGGTTCGGTGT	1882431.0	1.8304001534781436	0.13516210906420642	-0.8691450401303424
ACGCCGTTTTGGATGTTGAA	4357025.0	1.29996183077777	0.09599298952035872	-1.0177604828333149
TCTTAGGCCAAAGATGCTTT	2221455.0	3.1373079455403268	0.2316680087123837	-0.6351339342675579
GACATTTAGGGAGTCACCCG	1942392.0	0.7936270250096216	0.05860374427243131	-1.2320746354340057
TCTGTTAGATAAGCGTATAT	2526778.0	0.0	0.0	-7.0
CGCTGCATAATGGGCATGGG	2399755.0	0.7316289909193793	0.0540256278263917	-1.267400177522866
CGCCAATCCTAAAGGGTCTC	2395430.0	0.9485097296781074	0.07004073687799992	-1.1546492934799997
CACCTTCGATTTTGTGGCTT	2565588.0	0.7167421291089592	0.05292633834271225	-1.2763281512111304
TGTTTTGTGGCCAATTGACA	4926658.0	1.704456836724561	0.125862085633478	-0.9001050759287049
GCGATCGGTTCGCTCGACGG	3286973.0	1.363110271255415	0.10065605534389198	-0.9971600933701216
CGCTCCCTGTAAAAACGCTT	2991526.0	0.3473134876470306	0.025646645301911252	-1.5909694345346437
GATATCCGGGTTTGGGCGGG	1931130.0	0.0	0.0	-7.0
GTGGGTCTGGCCCTGCCGGC	1228262.0	0.6121183751125014	0.045200613876668724	-1.3448556669266842
TACCTAGTTACGTGGCTGAT	1812011.0	1.1427903269945745	0.08438698528365546	-1.0737245279635725
TTCATTGGGATCATGCTACG	2526612.0	0.1804154215383259	0.0133224032113911	-1.8754174262689947
GGTGGTTAGTCGTGGTCTTA	4100663.0	0.9649977232524284	0.07125825862126878	-1.1471647949574213
GTCACAGTGCTCGACACGAC	2579005.0	0.5875773266792351	0.04338843097306479	-1.3626260546889637
GTCCGGTATGTATAGCAGCT	1326799.0	0.7048445131893941	0.05204778353191389	-1.283597760300517
GGCGACTGAATATCGAAGAG	4076692.0	0.0	0.0	-7.0
CGCAAATCGTGCCAAGGCAT	2858785.0	0.571332852930262	0.042188891447034284	-1.3748018859658548
TGTTTGTGGGTATTACTCAT	4761067.0	2.4295415493538988	0.17940446478099242	-0.7461667530108804
TGTGAATACGGTCACCCCGG	2026476.0	0.0149572613569376	0.0011044879924133925	-2.956839001256513
GAAGGAGGGTAAAAGGACGG	2581475.0	0.0	0.0	-7.0
TCGTTTGCGGACAGCTGCAT	2527334.0	0.0	0.0	-7.0
GTGTAACAATATCAAAACTA	5236304.0	0.048236677029926	0.003561937530012128	-2.4483137015513057
CGAGGGAAAGGTACTCCCAT	2783007.0	0.7354180884057258	0.05430542588406302	-1.2651567760504976
AATGCGTGCTTAGTAACATT	1735822.0	0.5676498371756917	0.04191692677517907	-1.377610566041213
CGTGGGTATATGCAGCTAAC	2573350.0	1.1344988628012835	0.08377471927970763	-1.0768870187654835
TCCGGTCGTCGTTCACGCGG	2476588.0	1.1896713410328448	0.08784881668726441	-1.056264084022443
GCTACCTCGCCACTGGATGT	1439135.0	1.5066117509680643	0.11125262496007111	-0.9536897332259071
AGTACTGGGGTAATCGGGTG	2713378.0	0.5999474666772191	0.044301878345962956	-1.3535778598267487
GCTAGGTCTGGCAGTCGCGA	2339440.0	2.50719742593668	0.18513880218268763	-0.7325025504108389
GGGGTGCGCGAGGGGAGAGG	2502421.0	2.5763120053853745	0.19024242518425924	-0.720692626363798
AGGGTTGGTACAGGCTGATG	3796065.0	0.0	0.0	-7.0
GTCGTGGTGCGCTTTCCAGC	2292792.0	1.5006915545870103	0.1108154603174562	-0.9553996451837075
TTGCATATGCACCGTAGGCC	5260810.0	0.929974910744731	0.06867207155451972	-1.1632198515263255
AACAGGCGATGGCTAGACAG	2449094.0	0.0	0.0	-7.0
GGCAGTGACCGTAGCGCTCC	2891881.0	0.0854476228468022	0.006309702769938368	-2.199991098508001
GACATAGGATTTTCAAAGCG	4644120.0	1.945257503641411	0.14364351224814614	-0.8427139844193945
GTATTTCTGAAGTCTTTGGT	2686925.0	0.0279552557113531	0.002064297970143721	-2.6852276144822493
GCGTTCCCGTCAGGAGGTTG	2643737.0	2.487448733186522	0.1836805008608154	-0.7359369450443605
GTAAGCTTGCGAAATATACG	1664179.0	1.72347255979452	0.12726626232710023	-0.895286710463388
AGTATTTTCAGGTTTGTTGT	3011567.0	3.5178093999567817	0.25976535069697626	-0.5854187786081169
TGTTGTATCCTAAGCTAGCT	2186951.0	1.1160880512863671	0.08241521102725742	-1.0839926250075238
GTATATTTGCGTACGTCCTG	2936151.0	0.0097558104503137	0.000720397621028046	-3.142427730022546
GTATACTGGTGAACGCCTCC	2330053.0	0.5019785071174105	0.03706756339479357	-1.4310059610158923
TTGGATGCATCGACAATAGG	2800390.0	0.049135931911894	0.0036283411446545967	-2.440291886365038
AGCCGGTTTTGACAATTCGT	2778454.0	1.2211091083232115	0.09017027351360991	-1.0449366129769435
GGAGGGGGTACGACGTGAGA	2545735.0	1.7915361219042378	0.132292275129651	-0.8784655145918912
GGTAGGCTCGAGGTGAGCTA	1355874.0	0.6444605965558967	0.04758885824706186	-1.3224947146790527
CGATATGCATTGGTCTGGAT	4703012.0	0.1691508212915231	0.012490592132141631	-1.903416972864769
CCGGGCGGTTTGGTCTCAGG	3490134.0	0.3535243382932072	0.02610527270686685	-1.5832717656032815
GATACGTGTTTTCGAATGCT	4304131.0	1.7143182478593813	0.12659028111838264	-0.8975996356984364
AGATAATTCAATGCGTGTAT	2467859.0	0.0	0.0	-7.0
AGCCTGAGCTCTGACGGGCG	5178122.0	0.0	0.0	-7.0
ATTTCGTATTCGCCTTTGCG	4288609.0	1.6320451760547052	0.12051499649650355	-0.9189589075252894
TTATGTTACCAACGTTTTAG	3514572.0	1.2114104895985105	0.08945409909713095	-1.048399753760931
CCTGATATGCCCAGAAGTGA	2492750.0	1.8662818332087556	0.1378117174025472	-0.8607138550922151
TTGGCTAAGGAATAGTGGAG	2041403.0	0.6152004261883136	0.045428201556258235	-1.342674456001868
CATTTTTTATTAACATGCAC	2256358.0	0.0192701301494357	0.0014229628575971277	-2.8468064357914247
TTCCCCTGGTGGAAACGATC	3712376.0	2.312846578632872	0.17078736631218586	-0.7675442586109169
GCGCTGTGTCTACGGTGGGT	2077970.0	0.0	0.0	-7.0
ACAAGGCTTGACGGGTCGCC	4739619.0	0.948908768494105	0.07007020307306454	-1.154466623859592
GATCGTGGGCGTTAGTCGGA	2909979.0	0.0	0.0	-7.0
TAATTTTGTGACACGGGCCA	2274347.0	0.0	0.0	-7.0
CATTAACGTCGACTCCTACT	4702111.0	2.4898469452282246	0.18385759186297893	-0.7355184325009876
GTAAGTGCGTTAAATGCGGC	2488917.0	0.0926402234491834	0.006840825467468196	-2.164891489751215
TGTAGAGGGGTCGGCTTCCG	2800829.0	1.3250698509876024	0.09784703928075618	-1.0094523109715754
TGAAGCGAGGGCGGACGGGT	3400406.0	0.2010931499964369	0.01484930725133256	-1.828293806544835
GGGCCTTTGGGGCGGAGAAA	2633302.0	1.2948014285073872	0.09561193030051583	-1.0194879137865231
TATCCAATAAATTGGTTAGA	2547293.0	0.7595726679509767	0.05608907079290521	-1.2511217547285207
GATTTGCGTGAGGATTGACT	2594722.0	1.2875052552319295	0.09507315949341398	-1.021942073274688
AGAATTGTTAAGAACTACGA	2986072.0	0.228688797943379	0.016887050730764894	-1.772446191944458
TGTGCAAGGGGTGGGTGAAT	2789620.0	0.4776839384481608	0.03527358127896974	-1.4525504447629958
TTGGTAATTGACGGTAGGGG	2625046.0	0.0	0.0	-7.0
GGTAAGGAGGTAATGTGACG	2599426.0	0.8457953338447521	0.06245600501174037	-1.204425798793697
ATTGTTCAGCGTGTTATGGG	3382010.0	0.608426076026907	0.044927963696457324	-1.3474832648130042
CCTGGTGGGGAGAAGGTAGA	2412061.0	1.19120432898076	0.08796201700786999	-1.0557048206329325
GTTTCTGATGACATCGGGGA	1524909.0	0.0	0.0	-7.0
TCACTTGGTTGTTCCCCAGA	1945387.0	0.5816956539917258	0.042954111032827424	-1.3669952645817245
TCAAGGATGGTAAAGGGATG	2450580.0	0.4695570454580279	0.03467346769473615	-1.4600027223649839
CAGAGGTGTGTAACGTCGTC	2392471.0	1.0403937336698772	0.07682572088556373	-1.1144933558987427
TCTATGAGAGTGTTACATAT	2392469.0	2.489223995486903	0.1838115914292934	-0.7356271048375709
CCTGTGTCACGTAGCGCGAT	2582823.0	0.5608576993468861	0.04141537542191258	-1.382838397496507
GGGATAGTTTAAGTGAGTGG	2583514.0	0.3886779153607836	0.02870111581176172	-1.5421012188941914
CATCTTAGGTTCAGCCGTAC	2377604.0	0.0	0.0	-7.0
TCATTTGACATTCTAAGCAG	2017669.0	0.5139941851193428	0.03795483625558933	-1.4207328778635058
TGGCCTTAGGGAAGCGGCAA	2513690.0	1.997586659953308	0.1475076504363049	-0.8311854545596582
GAAGAACCGGTGTCCAAGTA	5176643.0	0.4520889848042417	0.03338357492744109	-1.4764671581262672
GGTCCCCTTGTTTTTTAAAC	2179846.0	0.4495117184673449	0.03319326203162254	-1.478950065677575
CTTTATGGTGAAGCAAGGTC	4118236.0	0.4624486192612337	0.0341485606818842	-1.4666275965531232
TCAGTCCCAGGAACTCCATC	2339617.0	0.8344516123123511	0.06161835138499493	-1.2102899255253678
ACGTCGAAGGAAACGGGTTG	2725826.0	0.0	0.0	-7.0
GAGCTCGGACTTGGGTTCGC	2265525.0	0.7021692949614929	0.05185023758153629	-1.2852492493016745
ACGGAATGCAGTGTCCTCGG	2290385.0	0.3243114284174878	0.023948105869221057	-1.6207288306033163
GATAGTGTCATTAGATCGAA	2810115.0	0.6156748257183552	0.045463232607199554	-1.3423396875385374
CTCGACAAGGGGTATGAAGC	2104394.0	1.7264844641262682	0.12748867016562948	-0.8945284089804701
AAATGAGATAGGAGATCACC	3832036.0	0.0097683620587117	0.0007213244685591709	-3.141869335548752
TTAGTCTGGTAACAGTCAGC	2504386.0	0.8791962064397839	0.06492242328424258	-1.18760527813519
GGAGAGACTAGGCAACGGAA	975484.0	0.9336436078528392	0.06894297889557705	-1.1615099554804165
GGTGCTAATGGGGCGTTTCC	4175069.0	1.1248211648567088	0.08306008971491577	-1.0806076041354613
TCGTGTGCTAGGAAGCTTCT	2103278.0	2.042479012091516	0.1508226332198909	-0.821533481112544
ATTGGAGGTGCTGGGAGGGT	3502360.0	0.8651156006417705	0.06388267010625864	-1.1946169399321191
TTAATGTCATCGGTTCGACG	2696556.0	0.0	0.0	-7.0
GATAGGCCGGACAATGAGTA	2435048.0	0.646403393475428	0.0477323200625716	-1.3211874559357715
GTATGCTCGAGTCGGTTGTA	2216904.0	0.0	0.0	-7.0
CCGGGGAATCAAGGTCGTCT	2798017.0	0.0171927643228808	0.0012695640798044546	-2.8963453737165032
TACACGCCGGGTCGGGCTTA	2342803.0	1.514781259558358	0.11185588540505308	-0.9513411601440707
GTTTGCCCGCAAATGCGGGG	2273405.0	1.0075001789286493	0.07439676444945602	-1.1284459517162548
CGTTTTTATTGTCGATCAAT	2281740.0	0.0	0.0	-7.0
GTGGCCGACGCGGGGCGGCC	4542585.0	0.6708124774930566	0.0495347583271658	-1.3050899515254601
CGTCGAATCGTAAGCGTCCA	5207412.0	0.481921752931812	0.03558651391413408	-1.4487145537777886
AATTACGCTGGAGGGTGGGT	1270881.0	2.76559903277303	0.20421993375887007	-0.6899018690122846
GCGCTAACTTTGCTTCCTAG	2272293.0	0.5374156248331902	0.03968434397171812	-1.4013807946910335
TTATTGTAAAATTGTGTATC	3475348.0	0.6349109260306468	0.04688368260193947	-1.328978282849868
GGTAAGTGTTGTGTAGTGGC	2427669.0	1.08414074702402	0.08005612849833088	-1.096605416135315
AGGCACTTCCGTATGTATGT	2142425.0	0.1959108481514436	0.014466630902750738	-1.839632598853963
TTGCAGGAGACGGTGGGTCT	2543831.0	0.9631571750443968	0.07112234715012998	-1.1479939193954172
GCGTCCTCTGCCATTTCCTG	4724019.0	0.3900313107628946	0.02880105449271054	-1.5405916111302955
CGACTAAGAAATGCAAAATG	3026520.0	2.011359355596137	0.14852466662647887	-0.8282014137531143
TATACTGCAAGATCGTAGTG	4437651.0	0.0	0.0	-7.0
GGCCTAAAGTGCTACTGGTG	2553876.0	1.9507495350448807	0.14404905993460657	-0.8414895715838123
ATTTGGCAATGCGTAGTCGT	4432777.0	0.0	0.0	-7.0
AATGGCCGGTCTGCGTGTTT	1188000.0	2.821606565671305	0.2083556940491153	-0.6811946264266701
AGGCTTTACGCACGGGCTTG	2299202.0	0.4901972027825267	0.03619759737211579	-1.441320254954708
CAGTTGTTTGGGTGTACGTA	1930140.0	1.6267304147557364	0.12012253895383103	-0.9203754969693477
TCTGGCGCTACGGGGGTGAA	3150481.0	0.0	0.0	-7.0
GGCTAGATCAAGTTGCCTCG	2456083.0	2.6563131037611205	0.1961499406329286	-0.7074118189787247
AATGGTGGCCAGGGGACTTT	3536648.0	1.1562701358826193	0.08538237385791254	-1.068631774818316
GGGCTCAGGGGAGAGCTCGA	972185.0	0.0	0.0	-7.0
TAAAAAACAGGTCGAGCGTG	2680818.0	0.0	0.0	-7.0
AATTGGACGTGAGCTTTTGA	3229769.0	0.8662865403458362	0.06396913572400227	-1.1940295169208974
TCAGGTGGGGTGTCTCGCGG	3998750.0	1.455526249755511	0.10748032190744616	-0.9686710415092619
TGGTACGGGTGGTGCAGCTC	2068659.0	0.0484808731693324	0.0035799696882616713	-2.4461206505283113
TGATTTATGTGATGCTTAGC	1717138.0	0.0	0.0	-7.0
ATTGTCTGCAGGTCTATTGG	2751987.0	1.08699573999193	0.08026694954211899	-1.0954632415977683
TAGCGGCCCGGGGTAATATT	2465734.0	0.1388603802392315	0.01025385723604087	-1.9891127335146253
TGTGCGTGTTAGTTTGGGGC	2465732.0	0.1770059272298948	0.013070636164336239	-1.8837032742452253
GTGGGATCATGGGTTCGGTA	1182453.0	0.0204549495937324	0.0015104533960168926	-2.8208926700364727
GGGAGGGGATTCTTGATAGA	2541470.0	0.4491210040882101	0.033164410537360356	-1.4793277174262633
GTGGAGCAGGACGTTGTGCG	2175694.0	1.4370820567898284	0.10611834867088818	-0.9742095167815008
CTTCCTCATAGCCGTGCTGT	4556087.0	0.4672798561078342	0.03450531336262146	-1.462114024161783
GGCAGAGAAGGGATAGGTGT	2626614.0	1.705593604569414	0.12594602790103887	-0.8998155247745436
TATTAAATTCTAGTATGCCG	5086248.0	0.7368136407994337	0.054408477560760456	-1.2643334262023702
AGTCGACTAGTGGCACGGAG	1803404.0	1.025584952779027	0.07573219712570521	-1.1207194433374343
GAGTAGTGTGGCCAATGTGG	3437426.0	0.2732060398818945	0.02017433427840755	-1.6952007874105648
TGTAGTGGGGCTATATGGGG	2430923.0	0.4562092596821402	0.033687828093811725	-1.4725269877508007
AAGAGTAGATTTGCGGCCGT	2472822.0	0.0645495843572925	0.00476653039193145	-2.3217976335227566
TCCACCCGTTGTTGGAGTCG	4401789.0	2.63485822767315	0.19456564973552512	-0.7109338313190661
TACCCTGTAGTTCGAGTGGC	2317478.0	0.349171686033021	0.025783860113892616	-1.5886520636828663
TGTGGCGCGGAGTACTTTCG	2337393.0	0.1281299751956822	0.0094614926954002	-2.024040341585991
CGGCAGTTGGTTCTGCGTGC	2726577.0	0.9546548781974178	0.0704945126454486	-1.1518446875554367
TGCGCCTTCGAGATTCAGTT	1711178.0	0.7946638853597858	0.058680309077928594	-1.2315076073290043
TCTCTCTTTAATCGAGGATA	1103940.0	0.3033252982899982	0.02239842854662175	-1.6497824503029375
GCAATCGTAACGCATGTCCT	1420701.0	0.3052118299666119	0.02253773557177852	-1.6470897208579465
AGACCTTGCGACACGTGCCT	2672763.0	0.0125798271784538	0.0009289312885338675	-3.0320164088418826
GTTGTCAGATGATGTGGTTT	3220412.0	0.7408764468130901	0.05470848705785379	-1.2619452953031531
TGGCGATTAAACGAGAGTTT	2799739.0	2.340573117919853	0.1728347751915824	-0.7623688709176348
TGAGGTATTATTCAACTATT	4332103.0	0.7891857757228619	0.05827578941549051	-1.2345118347276882
CGCTGGTCTTATCCGCAGGA	3353032.0	0.9133190916408376	0.06744215708254139	-1.1710685476053924
AGATCCTGTAAGTGGGGTCG	2259732.0	0.0	0.0	-7.0
GTATATTTAAACAGTAACCG	2945139.0	1.5771502851104473	0.11646139694736862	-0.9338180048608709
GGGCGGGGGTGTCCGTCCAG	1657644.0	0.9889415960405952	0.07302634432595145	-1.1365204394489867
GGGTGTACATGGGGGATAGA	4284079.0	6.104146215010621	0.45074803719250245	-0.3460661557610151
GGGGGGGTTGAGTATGGCAC	2884765.0	1.984930378737017	0.14657307355766283	-0.8339458051341241
AGCCCGGGAGATGTTTGTGT	2185296.0	0.1895019697247645	0.013993380546406519	-1.8540773551796241
CGATGATGGGAGGATTAACC	4146908.0	0.7916096470906845	0.05845477517745776	-1.233180005485685
TTTATGCTAGTCTTTGGGTG	2417036.0	0.3372885070126025	0.024906371366016766	-1.6036895406492462
GTTCTCACCCTATTGTAGGG	2067337.0	0.7892313655462146	0.05827915590159166	-1.2344867470519392
TGTTGTGTGGTAGAATTCCA	2267634.0	0.0	0.0	-7.0
TCTTGGTCTAGATAATTTGT	4140612.0	0.0	0.0	-7.0
GTGATAAGCGTTTGGTGCTT	1459142.0	0.8192266354425546	0.06049409449490172	-1.2182870196195785
TGGCTGGTTTGGATAACTAC	2437309.0	0.278102182973715	0.020535879826419603	-1.6874866857699762
CAAGTCGGCGGTTTAGAGAT	2387583.0	5.386634944601322	0.3977649032031526	-0.4003735395062989
GTCTGATTCAAATTTCTGCT	2106791.0	0.0	0.0	-7.0
ACGGTGCTAGGCTGGGCTGA	2446785.0	1.2246733184693863	0.09043346523132782	-1.0436708275353306
TGGTCTGCTCGAGTACAGCA	2399800.0	1.093077130330421	0.08071601721873124	-1.0930402756933628
ATGGACTGTCGCTAAGTCTC	2938853.0	0.3059862050632385	0.022594917697265106	-1.6459892362619102
TGTGTCTATTCATTATTTTC	988247.0	0.8290159525305226	0.06121696634420407	-1.2131281960163143
ACGATAATAAGACACAGTAT	988249.0	1.4235004805904827	0.10511544530026097	-0.9783334655527337
GCGCTGGCTCGGGGGTGCTG	2665791.0	0.0	0.0	-7.0
CGTGTAGACCAGGCTGCTTT	2303420.0	0.0	0.0	-7.0
TAGTGGTTGCAGCGTAAAAC	2974138.0	0.0	0.0	-7.0
GCATTATTCAGGTTTAGCTA	4244636.0	1.1528783384489725	0.08513191359993064	-1.0699076044021782
TTGAAGATCGCGTATTCGTC	2145076.0	0.6895580617961417	0.05091898718293338	-1.2931202433773328
ATATTTAAGACAGTTTTCTT	4960143.0	1.405748475426295	0.10380458523856848	-0.9837834624815186
GTCTCCAATGGGCGCTAAGG	2368692.0	0.5071992632165476	0.03745307931814416	-1.4265124696627745
TTTGCCCCTACGGTGAGAGT	2141676.0	0.3527948028281243	0.02605140167112072	-1.5841689049304226
GAGCAGGTATGCCGACTTAG	2453713.0	0.5027301412762121	0.03712306626281686	-1.4303561594460594
CGATGGCATCTGAGTGCACG	1614126.0	0.3329140893451519	0.02458335155161343	-1.6093589082215058
ACATCACCAGGTTGAAGACT	4331746.0	0.0	0.0	-7.0
ATTTTGATTATAGTATGATT	2360488.0	0.3999896767591792	0.02953640940859242	-1.529642300791633
TTAATATTGACCGGGAGCGC	2127407.0	0.3214576743192102	0.02373737630719558	-1.6245672853088438
ATGGCGTGGTAGAACGTATA	2897206.0	0.9773319676111968	0.07216905535501934	-1.1416489792912168
AATTACTATTAAGACAGCTT	3869829.0	0.9643345334828516	0.0712092867460231	-1.1474633642346626
TGACTCTGGGGGACTGTGGG	3911371.0	0.0139893067846928	0.0010330113914011256	-2.9858948893270663
GAGCCGGAAGCTGGTTTCGG	1665828.0	1.0176070366285772	0.07514308442770681	-1.124110982250542
TTTAGGGCAAGCCCGGATTC	2986421.0	0.5901835965078098	0.04358088557166782	-1.360703949055778
CGAGGCATAACCGCTGGATT	2153649.0	1.3214406640525216	0.09757904948661107	-1.0106434166473057
CCTATGAGCATAAACTAAGG	1525310.0	0.0	0.0	-7.0
ACTCGGATGGGTGCCGGAGC	2422677.0	1.1788735972626123	0.08705147965779232	-1.0602238425621249
CGGATTTTATCGCTATTGTA	2689720.0	0.0	0.0	-7.0
TTGGGAGCTTTGTTCTTCGT	2534803.0	0.3524872032948614	0.026028687620543327	-1.5845477286838787
AAGTCTTAGACGTCGGTGGG	2232173.0	0.0	0.0	-7.0
CTAGCGCTATGATGGCCGGG	2464377.0	0.0	0.0	-7.0
GAAGGGCCGTTAGGTTGGGC	3100060.0	0.2232494954840736	0.01648539670399876	-1.7829005975481471
TGCAGGTAGGTCGTGCCTCA	4242670.0	1.2423188834586314	0.09173646543871082	-1.0374579970363411
ATTTAGTTTCAGAATACCGT	3636845.0	0.8897028217092107	0.06569826253242196	-1.1824461157150947
CATCGATAGGCACGTCGTCT	2541084.0	0.0121704506516111	0.0008987017266185144	-3.0463844239261695
TTGGCGCAGTGGTCACATGT	3441291.0	0.014302046250459	0.0010561049896508036	-2.9762929055147946
TAATCGACGAGAGTGGACTT	3036087.0	0.0176362417483363	0.0013023117519640251	-2.8852850403829726
AATCAAAGATCGACGGAGAC	2890024.0	0.5566790119276209	0.04110680890238147	-1.3860862359386463
CGTATGGATAGAAGTGTACA	3222922.0	1.6823650868577331	0.12423076611067017	-0.9057708365471725
GTGTAGTGCCGTAAGTACGG	2518816.0	0.0	0.0	-7.0
TTTGGAACATTAATGAAACC	1164603.0	0.0227381772218595	0.001679053612261908	-2.774935436597042
CTCTTCGGGTTATCGGTTCA	2794387.0	0.0	0.0	-7.0
GGGATGCCGTAGCCCGTAAC	2390297.0	0.6249186804107985	0.04614582591541117	-1.335867576629149
TAGTTGCACACACGGGGGGG	5104278.0	1.563964192830027	0.11548769726779298	-0.9374642780514136
TACGCAAATTACACGCGAGC	987272.0	1.193247741428659	0.0881129085687242	-1.0549604626492806
GGTTTCTGTGAGCGTCCTAG	2564171.0	0.724094684775432	0.05346927259072575	-1.2718957241095479
GCGGGGATAATCTGTTCGGC	2415288.0	1.371983482760286	0.10131127927342028	-0.994342200705734
ATACTCAGCGAGGGGATCGA	2734783.0	0.792045554299105	0.058486963842616264	-1.232940923013877
TGCTGAATCGTCCTGAGTGG	2578147.0	1.4334131418490987	0.105847425244432	-0.9753197017988965
CTAGACAATCACCCCCGCCT	2365774.0	0.3199749199745459	0.0236278853830017	-1.6265751445372394
GATTTGGGGGAGACGGTCTT	2578009.0	1.5943814444399411	0.11773379622693063	-0.9290988522965227
ACAGCGCGCAGATTCCGTGC	2480562.0	0.8833234146040473	0.06522718842478785	-1.1855713410531068
GCACATGCAATATTGGTGTT	3655143.0	1.0054100809524775	0.07424242549243977	-1.1293478482011632
TTAACGGTAAGTGAAGTGGC	2232388.0	1.607161905116292	0.11867754288065835	-0.9256314539664042
ATCACCTCCTTCTCCTGACG	4101142.0	1.7040847679880995	0.12583461098808887	-0.9001998891470927
GCAAACACGGATTTAATAGT	3785657.0	1.257602908416934	0.09286508261262694	-1.0321475505835749
ATTGAGATAGGTGTACTGCG	3086553.0	0.0	0.0	-7.0
GTCTTTTTTCAATACCGGGG	2704966.0	0.5910164529545633	0.04364238613135528	-1.3600915125440312
GGGGTTGTGTTGGCCGCGTG	3474604.0	0.0	0.0	-7.0
CTAGGTCGCCGTGCAATAGG	3347877.0	0.3103097774160354	0.022914182944694893	-1.6398956238626459
TCGCTAGAAGTACACGAAAG	2647807.0	0.5865515303971952	0.04331268317076742	-1.3633849113945289
GCCTGAGCTTATGGGACGTC	2656096.0	0.0	0.0	-7.0
GGCCGCTATAGCTTGTTGGC	3389142.0	0.0	0.0	-7.0
GGACTAGGGGGTTGAATTAG	1921079.0	0.9316161157681584	0.06879326294097787	-1.1624540909915362
GTGGCTAACTGGGCGCGTTG	2766432.0	4.032915838002543	0.2978023189667385	-0.526071924748594
GGCGTAAGGCCGAGGTCATG	2669867.0	0.1304476091002581	0.009632633571883377	-2.016254960085043
CTATGTGTTTGACATACATC	1724631.0	3.884460087651688	0.28683991149425103	-0.5423604201738211
GAGCGCTCCTCCGAGCGTTG	2525305.0	1.9626392172263545	0.14492702889494422	-0.8388506110419871
ATTTCTGAGGCTTGGGTAAT	2540699.0	1.7541647830041562	0.12953266599462665	-0.8876206958897467
CTAAGCAGTCACTCGCAAAC	2899510.0	0.5616468403789449	0.04147364790732484	-1.3822277636148632
TCATCACCACCATCAGGGAG	1940437.0	1.9094192782874777	0.14099711270826884	-0.8507897805907565
TCAACTCCGGGCGGCAATTG	3099284.0	1.2375346888206715	0.09138318649245877	-1.039133702354251
ACGATCAGTGCGTAGGAATG	2548820.0	0.6478590775024481	0.047839812035214445	-1.3202105353789584
CATCTGCTTTTATGAAGCTT	2019666.0	0.0	0.0	-7.0
CGCAGGAGTGGTGGGATACG	1681555.0	1.165179464885325	0.08604026480927877	-1.065298261638462
TGCTAAAACACGCGTGTGGC	5000369.0	0.3730727830502985	0.02754878713035116	-1.5598975167465279
GGGAAAACGCCTAGCGAGTA	2326923.0	0.0	0.0	-7.0
GTTACGTGTGCACGTCGGAT	2395715.0	0.2462430860028994	0.01818331078228249	-1.740327038409583
TTGGGATTGCGTTGTCGTGG	3674969.0	1.3655980263570455	0.10083975846789615	-0.9963682032195655
GTTATGCTCTGAGCGCGGCG	3852576.0	0.2767631968777932	0.020437005170848507	-1.6895827451844632
CTCGTGAGTCCAATTAGTGT	1941361.0	0.8775044452820353	0.06479749868473372	-1.1884417584563236
CAGACGAATTGGGGGCAATC	4858160.0	1.0298623304867025	0.07604805122522278	-1.118911910512707
CGGTATCGAACGGTCGAGGG	2118148.0	1.3970314387036156	0.10316089371243489	-0.9864849041000402
GGGTGCGATTCGTATGGGTT	2765654.0	2.081742556791011	0.15372196837392055	-0.8132640631326246
CGACTGGTTCAGGGGGTTAA	2300389.0	0.6347496331208625	0.04687177226101095	-1.3290886251308207
CATTCTTCGTGTGGAGGAGA	2481689.0	1.3066019179698376	0.0964833130092115	-1.0155477923005667
TATTCGTCGGGTCCCAGCAG	2897248.0	0.0338175441113744	0.0024971865178112147	-2.602549018469244
GTGTCCGCATAAGCGTAGTA	2854403.0	0.0	0.0	-7.0
GCATATGGCTCTGGGCCGCG	2209821.0	1.149749138447528	0.08490084430556062	-1.0710879908464739
TGCGGACTGAACGGACCCTT	1917125.0	0.0	0.0	-7.0
ACGGACGTAATGGTTGTTGT	2543173.0	0.3271197754515313	0.02415548244061407	-1.6169842842298643
TTTAGGGACGTGTTCAGGGT	2771184.0	1.28136112207635	0.09461945870339743	-1.024019540781218
GCATGCTGTGCGCGAAGTAG	4901455.0	0.0679274344817758	0.00501596073974933	-2.2996458714151693
TCGGTGACTTGCAGGGGTGG	3749499.0	0.3502403542799469	0.02586277370766061	-1.5873249001310363
GCCAGGAAATGAGACTGGGG	2325456.0	1.159451210549704	0.0856172737295482	-1.0674386053158187
GAAGGCTAGGCGCGGCAAAG	2845033.0	0.4938029364090912	0.036463855305259044	-1.4381374155141888
CGTTGTATCACTAATTTCTT	2571493.0	0.8448140819457005	0.062383546497165265	-1.2049299392876383
CGCTTGGAGGAGAGGGAATC	4352025.0	1.2936021835054798	0.09552337453666578	-1.0198903437024978
CGTTCACCTGTGGTTAGAGG	1615721.0	5.754707584287165	0.4249444651007157	-0.37166782307024365
ATGTGTACGGTGATACGGGA	2021560.0	0.5149298597272122	0.03802392920947547	-1.419943007254293
GGGCTACGACTAAGTAGGGG	2553620.0	0.4173303571923416	0.030816896047265903	-1.5112111066114553
AAGTTGTGTCCTTATCCTGC	2050505.0	0.7240941569860462	0.05346923361721147	-1.271896040664974
GAGGGTTGGGATAGCATGTG	3079483.0	2.595118045245218	0.19163111825542833	-0.7175339660858862
CCTTCGGTAGGAGTGGGAGA	1618575.0	0.2719413476690921	0.020080945700792635	-1.6972158381921338
ATTTGGGGTTCGACAGCAAG	2490441.0	0.0157073076170354	0.0011598736053450235	-2.9355893344730677
TCTCGAGCAGCAATGTAACA	3539254.0	0.0	0.0	-7.0
AATGGAGTCTAGAGGCGAGC	3115244.0	1.1368016371504974	0.08394476288309527	-1.0760063932950827
ACCTTTAAAGAGTCGATTTG	3240760.0	4.588609492981224	0.3388363662256363	-0.4700099843993293
AGTAGCCGTTATTGGGAGGT	2586079.0	1.4231311062528291	0.10508816961717243	-0.9784461722607191
CCTTTTCGTGTAGTTATGCG	2560618.0	0.7846894495848066	0.05794376752251522	-1.236993270246443
GAGTCAGTGCCCGCGGGTAT	2725405.0	0.0	0.0	-7.0
TCCTTACGCCTCTCTGGATC	2129715.0	0.2364891916501997	0.01746305465151502	-1.7578797868467275
CTCAGATGACATACCCGCGG	2536463.0	0.6067545970056842	0.04480453678932134	-1.3486780082605474
GAGATGATAGCGTGGGGTGA	2610876.0	0.7616256022042056	0.056240665471756886	-1.2499495491368455
ATGCGGTCGAATGGTGGGTG	2411523.0	0.492028660990599	0.03633283761103055	-1.4397006822174612
TAGCTAGGCGTTTGCCTTTT	2263021.0	0.0348449364504787	0.002573052177637496	-2.58955140685989
CGCCTACTACCAAACGTAAC	3509245.0	0.0	0.0	-7.0
CGTAGCATAGGGGCGTGCGA	2015493.0	0.2067776117383522	0.015269064557663687	-1.8161875686992437
GAGGTATAGACGGCGCATGG	3070523.0	0.6245054827007455	0.0461153141861343	-1.3361548281442892
TTGAATCGTAACGTGCAGTT	2268155.0	1.7644734625208796	0.1302938890870197	-0.8850759526528941
TGGATACGATGCTGCCAAGC	2545540.0	1.146388470366493	0.08465268273016177	-1.0723592741003032
GGGCACAAAATCAGTACAAC	2555288.0	0.0	0.0	-7.0
GATGACGCTGGCCGCTCATA	1227874.0	0.680562407019858	0.0502547216835749	-1.2988231278420663
TGTACGGAAATAAAGCAGCT	3518876.0	0.8078366205145495	0.059653022428219155	-1.2243675471211541
CAGGTATGGCCCGGAACGTC	2085519.0	0.0	0.0	-7.0
GAGTGTGTGCGTGCGCTCAG	2777255.0	0.0	0.0	-7.0
TTAAAGCGGTAAGCTGCATC	2554571.0	0.0639205126217644	0.004720077892260769	-2.326050834437965
CTAAGTAAGAGTGGCTTTTG	2616302.0	1.1584121693045406	0.08554054788037575	-1.0678279724488369
GATCTTCGTTTCCGTGCTAT	2727484.0	0.3014488878626153	0.022259868904156023	-1.652477397699841
GTGACCAGTGGTGCGTAATG	2415351.0	1.186144343867246	0.08758837288503901	-1.0575535414005595
AGCTCCGTGGCTTCATCGCG	3819537.0	0.0	0.0	-7.0
CTGTGCAGGTTGGAAGAGAT	1190906.0	0.022999984900829	0.001698386258181698	-2.7699635327492667
ACACAGCGCGACTGGTTACG	2532332.0	1.981560879646745	0.1463242598746735	-0.8346836639208253
TCAGAAGGAATCACGTCCTT	2257986.0	0.0	0.0	-7.0
TTGGACCAATGAAATCGCAT	4517391.0	0.4832075837083359	0.0356814634252147	-1.4475573419511276
GTGCAGCTCGAGAAAAGTAA	2289817.0	1.3075936099874998	0.09655654245272671	-1.0152182940766799
CCCTTATTCAATGAGGTTGA	2661737.0	0.2095586103841274	0.015474421643956219	-1.8103855737477277
TGGGTATACGAGTGGTTCAT	2937710.0	0.2197035885427388	0.016223556548541223	-1.789853933103267
GAAGGTCGAGCGTGCCCTGT	4787041.0	3.754460572415739	0.277240366485895	-0.5571435357277836
CCGAAGGAAGTGCCTGGAAA	1617976.0	0.0	0.0	-7.0
AGTGGTAACGAGGAGCTCGG	2417606.0	0.6742209552040503	0.049786450305688006	-1.3028888371229759
GGTGGGTGGGCGGGCTGTAA	2202911.0	1.2046769967617217	0.08895687826186185	-1.050820466065925
TCGCGTCGGCGATAAAGTCT	2174880.0	0.2899101129710365	0.02140781196600547	-1.6694277184902264
AGGTTGGAACTGCGGTTGCT	2640732.0	0.0	0.0	-7.0
CGCGGCGTGGAGCCCTCGCC	2280763.0	0.3228577480846045	0.02384076185522264	-1.622679870398558
TCCGGCATGGGCATATTACT	2916154.0	1.4004174800290194	0.10341092892252297	-0.9854335606625081
CGAACCTCGATGCGGAAGGT	2728439.0	1.6864014835258714	0.12452882546433042	-0.9047301080775642
TGGATACTGTCTCGCGTCCA	3593735.0	0.0	0.0	-7.0
GAGATAGGGACTCGTCGGCG	2717327.0	0.0211093133545232	0.0015587735329200753	-2.8072169768877817
TAGCGGCATGGGGGGTTGAG	2690922.0	0.626060925351847	0.046230172627798986	-1.335074484862577
GGAGGTCGTTGTCCGGGCTC	2375362.0	1.652273712094282	0.12200873085245577	-0.913609090428753
AGGCTATGGCACCCACGTTT	2457728.0	1.777189838400404	0.13123290353162825	-0.881957262287684
CCTCTGGCGACTAACGGGGG	2806558.0	0.8047754577833769	0.05942697720518537	-1.226016359872956
GACGAAAGCGAAAGTCGAAC	2872329.0	0.3344833706091553	0.02469923187699179	-1.607316552682481
TGGTGCTTGATCCGCTGCAG	2938259.0	0.4494637185441403	0.033189717576688496	-1.4789964431445024
TCTGGCTCATATTGTACGAG	2687850.0	0.9584871921351744	0.07077750193248461	-1.1501047697019324
TTGGATGGTTGTGCTTTAGG	1920618.0	0.4289622768102893	0.03167583106485734	-1.499271981901605
GAACCGCAGTCTCGGAACGC	4892764.0	0.0	0.0	-7.0
CCCAAAGTGAGCAGGCAGTA	1309020.0	2.329490214595482	0.17201638114532414	-0.7644301931955577
AAATCCAGTTAGCGGGGTCG	2561709.0	0.2457617925410479	0.01814777066322216	-1.7411767176320756
TCGTACTACAGTGCTAGGTA	4140038.0	1.454639923888643	0.10741487300915122	-0.9689355806606935
GGGATTAGGCAGACCGCGTA	3037754.0	0.1319390269977359	0.009742764238194868	-2.0113178066660153
AGGCAGCATTCTGAAGTAGC	2787831.0	0.4701144549873655	0.03471462844718396	-1.459487478663262
GGCAGATTCCATAAGCGATC	4352486.0	1.136430543110625	0.08391736021215744	-1.076148186198258
TTGTTGGTAACGAGGGAGGC	2863199.0	0.8537717773077133	0.06304500896218071	-1.200349289201625
TGCGGTACGATTCAACGTAG	2387427.0	0.1290910522154876	0.009532461437794154	-2.0207949429267895
GCGGATTCTAGGGGCAGGTG	1908019.0	0.3101249897292019	0.022900537680606573	-1.64015432076146
AAAGCTGAAACTTGTGGGCT	3148163.0	0.8806509723040296	0.0650298474570566	-1.1868872647317026
TAAGACCATAGGTAGGTGCT	2241023.0	0.8905821280199656	0.06576319308613136	-1.1820171080893493
ACGCTTAGGCTATAGGGGGT	1802037.0	0.472629730431602	0.034900363753900585	-1.4571700465225241
TTGGGATGTCGCATGACGGC	2006984.0	2.190025772508988	0.16171791821302275	-0.7912418579543413
CACTTGCCAGGCAAGTAGGC	2345566.0	0.552164638584557	0.040773454350923256	-1.3896224933064014
CTCTGCCGGCGAGGGCATTG	4624296.0	0.3788741944466408	0.027977180341741976	-1.5531960576686552
GGTTCAGGACAAGTAGCGGT	2114795.0	0.0	0.0	-7.0
TGAATATCTTTTGTGATTTC	1702811.0	0.2076119931689606	0.015330677726626078	-1.8144386457700197
GTAAAATGGGGTCAACAAAG	2455666.0	1.2267792512484164	0.0905889734765715	-1.0429246615915364
ACTCGGGTAGTGGCTTAGGC	2758759.0	0.5003380244256413	0.03694642534742097	-1.4324275742377357
TATGCACTTTTTGCTCTACT	3125074.0	0.0108850166638536	0.0008037815155827085	-3.0948619854203407
AGAATATAGAAATAGCGTAG	2357079.0	0.991311960926621	0.07320137901256803	-1.135480737358172
AGAGTTTGGCCCGTAATTAG	2830827.0	0.6714053190186638	0.049578535482007954	-1.3047063061578805
AGATGCAGATACCACGCGGG	3341719.0	3.6975989093792783	0.27304153472427056	-0.5637712836203905
TTGGCACTCAGCCAGCCTCG	2489625.0	0.4307666187664436	0.03180906896029973	-1.497449042345693
GGTCCGCCCAGCAAGATGCA	2346381.0	0.0241223584837916	0.0017812656112799314	-2.7492713164085263
ATAGGTCTATCTTAGAGGTT	2219233.0	1.204234468334606	0.08892420066651957	-1.0509800299676528
TGCATGTTTTAGGGGTGGTA	3457239.0	0.1918177489167655	0.014164384465480217	-1.8488022936499855
AGGCACCTTGATGCAGACCT	4626489.0	0.0	0.0	-7.0
ATCCCTTGACGTAAGGTTTG	4208259.0	0.7456924044789478	0.05506411147912821	-1.2591313642097854
TGCGATCCAAGCGTCGCCGG	3431024.0	0.6190295161338804	0.04571095277426699	-1.3399797264180797
TTGAGGTGCTACTCCCGAGT	2126567.0	0.7591454227140119	0.05605752175309221	-1.2513661058755423
TCTTTCGTATCTGTATCGTG	1622158.0	0.224494646756627	0.016577342321345057	-1.7804850942737687
ATGATGTGTATACCTCCGTT	2637446.0	0.3606099820815776	0.026628497399945023	-1.5746533393561681
ATAGTGTCCACTTGCATAGT	5085589.0	0.0	0.0	-7.0
CGTTGCAAAACCTCCTGCCA	2163589.0	0.0142285245824787	0.0010506759343225176	-2.9785312151210106
GCTCGTGGACGTGATCGTTG	2706111.0	0.0	0.0	-7.0
TTTGGAATCGTGGTCCTGAT	5108538.0	1.3003190720405124	0.09601936926165476	-1.017641151179627
GGTAGAATGGAAACGGTTCG	3069500.0	0.5976420033486604	0.04413163618046376	-1.3552499707858872
AGCCACGTTGGCGGTACGCA	2324883.0	1.1008553055232106	0.08129038045932135	-1.0899608438353465
CCTGGAGAAATGTTATTGAA	2584259.0	1.857547609898897	0.1371667567684722	-0.8627511298928505
GAATATCTGTTCGGAGGCAT	2082310.0	0.406007265977312	0.029980765823586882	-1.523157277801615
CGGACGCGAGGCCCTTGAGG	3385910.0	0.022670496222866	0.0016740558490404886	-2.7762300573788945
TCTTAAGGACGGTGAACGGT	2668243.0	4.442920308107332	0.3280782500519777	-0.4840225602128802
ATGGGCTATGCTGGAAGTAT	4475151.0	1.1959756804630457	0.08831434757788602	-1.053968735066531
AGAGCGGGTGTGCAACGTCC	2932421.0	0.0	0.0	-7.0
TGATAGGGCGCGGCTAGCCG	1392135.0	0.6319204311268999	0.04666285569828776	-1.3310286865440248
CGCGTTAGACTACTAGTGGG	2604273.0	0.0	0.0	-7.0
GGTTGGTGTAATCGGTGCGT	2807480.0	0.5496324204950598	0.040586467949651046	-1.3916187416543988
GATTCACAAGGGCTGGCGGC	2216609.0	1.6681215526768476	0.12317898182363415	-0.9094633900347303
CTCTCGCTGCGTATTGAAGT	2356404.0	0.7234788993376972	0.05342380119020324	-1.2722652144576876
CTACTCGTCCAATCCGAGGG	2936664.0	4.169687094846071	0.3079019092116397	-0.5115876181526343
GCTGTGTGGCATGCGAGGCA	1201981.0	0.9483603780633652	0.07002970831727653	-1.1547176825405003
TCCTCGGAGGAATTAGAGGC	2176645.0	0.2326712317599382	0.01718112530939292	-1.7649483946575841
TTTCCTACCAGGGGGCTCGA	2282732.0	0.5696999768963124	0.042068315097557006	-1.3760448818144058
CCACGTGTCCTCAGGTGGGC	5222018.0	1.0160134138624577	0.07502540665450944	-1.1247916419233581
CGAAAGCCTATGCTGCAAGA	2912800.0	0.0	0.0	-7.0
GTCGTAATCAAAGTCAGCTC	2476848.0	0.1203539667499505	0.008887289453759831	-2.0512306748870337
GGGTGGTTCGGTTTCCGCGT	2638741.0	0.4573027281253657	0.03376857300672089	-1.4714872914048918
CGGGGGGGAGATTAGAAGTG	1957615.0	4.225596919645647	0.3120304544496639	-0.5058030163854899
CGGTTCATGCCATTGCTGGC	4882262.0	0.9472374089190364	0.06994678498618247	-1.1552322424995076
[truncated: 32,944 more rows]
