# Supplementary material for: Chance promoter activities illuminate the origins of eukaryotic intergenic transcriptions
Source: Nat Commun. 2023 Apr 1;14:1826. doi: 10.1038/s41467-023-37610-w (PMC10067814; doi:10.1038/s41467-023-37610-w)
Supplement: Supplementary file 4 — Source Data [file 41467_2023_37610_MOESM4_ESM.zip › Source_data/FigS10_SCD_motif_reverse_significant_shuffled.csv]

Total_name	Motif	Strandness	relative_fold	relative_fold_median	Ranksum_statistic	Ranksum_P_value	Corrected_pvalue	N_with_motif	N_without_motif	Significant
AZF1_r	AZF1	Reverse	1.4322238017932831	1.163010074702168	0.2033879371708171	0.8388318275156015	1.0	12	35738	No
GAL4_r	GAL4	Reverse	1.2251445614679397	1.2748813398119654	0.7730813351730844	0.4394742465206702	0.9938879113621312	43	35707	No
YRR1_r	YRR1	Reverse	1.178627606603178	1.029009679435767	0.8507801378501174	0.3948914970026356	0.9555399186730442	44	35706	No
PPR1_r	PPR1	Reverse	1.1544103980321727	1.1283180883226664	0.9924100197936944	0.3209975531490774	0.9390376181674503	131	35619	No
ORC1_r	ORC1	Reverse	1.153367857856299	1.1260341929772435	0.6884455978029816	0.4911722178653238	0.953165888134688	17	35733	No
CEP3_r	CEP3	Reverse	1.1491108570279098	0.836278187175721	0.0965536131415219	0.9230808956521228	1.0	24	35726	No
ASH1_r	ASH1	Reverse	1.13298297591938	1.0679196836945382	1.1394558279614857	0.2545130819990815	0.9237882235522218	920	34830	No
IME1_r	IME1	Reverse	1.1206096264949326	1.0001967306695425	0.680374434652775	0.4962674043821622	0.9567384713990535	177	35573	No
CUP2_r	CUP2	Reverse	1.1180585108446228	1.1173728553211606	1.83201821721324	0.0669487065471376	0.9154846383655096	172	35578	No
HSF1_r	HSF1	Reverse	1.1166350030118375	1.1060619592663294	1.3325538726069075	0.1826782511568281	0.8951234306684578	360	35390	No
TEA1_r	TEA1	Reverse	1.097000377705204	0.6601895929656205	-0.0848108104959126	0.9324117989754926	1.0	11	35739	No
HAP3_r	HAP3	Reverse	1.0920314892279466	1.0441703063114771	0.5459078458622338	0.5851292848956091	0.9802165798251228	192	35558	No
YLL054C_r	YLL054C	Reverse	1.0857992233078624	0.9477639511138716	0.1066531036483165	0.9150641881817302	1.0	238	35512	No
HAP5_r	HAP5	Reverse	1.083089819451484	1.0726302420766023	1.8444737405771188	0.0651141293308197	0.9817207191415904	499	35251	No
MET4_r	MET4	Reverse	1.0820177672674234	1.1224125882130955	0.6450791667349619	0.5188758838596248	0.962457475424162	71	35679	No
HAL9_r	HAL9	Reverse	1.0816035335165306	0.9969404076387484	1.0972613725831937	0.2725271513933066	0.9371109065454052	829	34921	No
YPR015C_r	YPR015C	Reverse	1.0802026921528984	1.158352932614133	1.1187296588842333	0.263255488222838	0.9324953438254744	181	35569	No
INO4_r	INO4	Reverse	1.0695674376892408	1.0537586346271204	0.9559929023502592	0.339075820381692	0.967847487303082	584	35166	No
YAP1_r	YAP1	Reverse	1.0688322857983443	1.0674359323641265	1.15939915328008	0.2462935217611348	0.9165860176933373	252	35498	No
LEU3_r	LEU3	Reverse	1.0687958101581037	1.0637853959592212	1.0395740538050504	0.2985378365444974	0.948866204800889	414	35336	No
REB1_r	REB1	Reverse	1.0593421048809697	1.070586787048497	1.679739077262617	0.0930080931672269	1.0	935	34815	No
STP2_r	STP2	Reverse	1.0567072501490362	1.0451230063429755	1.540905336206054	0.1233398269265007	1.0	877	34873	No
SRD1_r	SRD1	Reverse	1.051803400974454	1.0503953705780351	1.1661676813969049	0.2435466565663763	0.9179835516732646	1124	34626	No
STB5_r	STB5	Reverse	1.0504757023647302	1.020631538518694	1.207734786942899	0.2271492926971903	0.8904252273729859	1168	34582	No
FZF1_r	FZF1	Reverse	1.0408745910093908	1.0517600166558227	1.8347370952148845	0.0665446531120443	0.9543477080459046	1527	34223	No
MSN4_r	MSN4	Reverse	1.0368000267360546	1.0741129729234562	0.8423196254555646	0.3996090686688013	0.9551631397449396	673	35077	No
GAT1_r	GAT1	Reverse	1.035975493934532	1.0645300229632777	1.7746125244682407	0.0759618878047358	0.9925686673152144	1929	33821	No
YAP7_r	YAP7	Reverse	1.0359198403468737	1.0313344395282424	0.9194913989022148	0.3578386024074776	0.9564049918890766	1545	34205	No
DAL82_r	DAL82	Reverse	1.0341962437532846	1.077130125355483	0.0258336323797456	0.9793900360347202	1.0	529	35221	No
ACA1_r	ACA1	Reverse	1.0340774592642474	1.0961531172057457	0.4382972063671035	0.6611708507897387	1.0	118	35632	No
RLM1_r	RLM1	Reverse	1.0338932417942488	1.0138735507116805	1.0608860272811018	0.2887417000094914	0.9380117105280716	1666	34084	No
MATA1_r	MATA1	Reverse	1.0326301082456415	1.0135818510963328	1.01259249926463	0.3112548440591828	0.9337645321775484	1103	34647	No
SKN7_r	SKN7	Reverse	1.0316103258933615	1.0135598635811394	0.3740483271808769	0.7083683616269967	1.0	3747	32003	No
SFL1_r	SFL1	Reverse	1.0303891274853902	1.007858169489111	0.8258762995738308	0.4088742662697067	0.9578409106238548	2746	33004	No
ECM22_r	ECM22	Reverse	1.030273605398651	1.1129419521625394	0.9417423405394012	0.3463245719304529	0.960560605165596	694	35056	No
PHO2_r	PHO2	Reverse	1.0302337660497844	1.0228351629691663	0.7792686852233255	0.4358214571631628	0.9894324973433968	6690	29060	No
NRG1_r	NRG1	Reverse	1.0301839910394328	0.9808604255737868	0.1538469385126256	0.8777304227939725	1.0	1925	33825	No
YAP5_r	YAP5	Reverse	1.026962904765434	1.1197744438990302	1.99420410645108	0.0461297535777835	0.8749772614108617	964	34786	No
CIN5_r	CIN5	Reverse	1.0267955727994755	1.021724296824084	1.267334537570917	0.2050356960435758	0.8997088751762881	5002	30748	No
SKO1_r	SKO1	Reverse	1.0265684355239373	1.0252169756980698	1.0307372450344787	0.3026640538621022	0.9416215009043182	2701	33049	No
GIS1_r	GIS1	Reverse	1.02580847465347	0.9766566895030095	-0.4625463567177849	0.6436895670786407	1.0	6634	29116	No
YHP1_r	YHP1	Reverse	1.0248588820215998	1.0326874111568702	0.7638081154621433	0.4449815999000838	0.9726735343540864	1183	34567	No
SPT23_r	SPT23	Reverse	1.0237877055223623	0.9854339368677216	0.2534310083671205	0.7999351683698621	1.0	11418	24332	No
GAT4_r	GAT4	Reverse	1.0233936886786954	0.9828899385627152	0.2689185298052695	0.7879923773310518	1.0	1356	34394	No
MET28_r	MET28	Reverse	1.023275798091959	1.0544144735890886	1.2629552780402975	0.2066052523335448	0.8932638850891499	643	35107	No
STB1_r	STB1	Reverse	1.021426273050119	1.0231591686398198	1.2736968641170157	0.2027708682429112	0.9032520494456956	3810	31940	No
ARG80_r	ARG80	Reverse	1.0212521835086945	0.9658917914279772	-0.6958629921235739	0.486514635559813	0.9664547490174664	1281	34469	No
OAF1_r	OAF1	Reverse	1.0209709085280405	1.0338415369123963	1.6180147628302506	0.1056594161830767	1.0	3916	31834	No
UGA3_r	UGA3	Reverse	1.0206211012348083	1.029621130281943	-0.0296066168663703	0.9763807881320804	1.0	1679	34071	No
ERT1_r	ERT1	Reverse	1.019646871164657	1.005648005661737	0.3641634598579165	0.7157359511373744	1.0	7331	28419	No
CST6_r	CST6	Reverse	1.0196117231492732	1.001716920515071	0.7103655328838022	0.4774774911365644	0.9748498777371524	11704	24046	No
MET31_r	MET31	Reverse	1.019517872164824	0.9949523726987244	0.9153881342308688	0.3599879053823172	0.9449682516285826	392	35358	No
SUT2_r	SUT2	Reverse	1.0193536908940972	1.0363558591656514	0.0780178390987167	0.9378138626950222	1.0	384	35366	No
SWI4_r	SWI4	Reverse	1.017440148031205	0.9900934084182068	0.5668829112222437	0.5707937351172114	0.9756590588631404	3323	32427	No
PDR8_r	PDR8	Reverse	1.016700862789436	1.006940106904491	0.2387750835197609	0.8112799919214206	1.0	4951	30799	No
YOX1_r	YOX1	Reverse	1.0163832026836164	1.00227083454859	0.4044760499360559	0.6858626862568997	1.0	7820	27930	No
ECM23_r	ECM23	Reverse	1.0162335652261376	1.022318550743659	0.8613531289307786	0.3890435825096415	0.953156777148622	19136	16614	No
HMRA2_r	HMRA2	Reverse	1.0154744983371873	1.0057004745763298	0.0948124593410361	0.9244637903337648	1.0	4882	30868	No
GAT3_r	GAT3	Reverse	1.0154258978580175	1.0435548187652663	1.263644341927992	0.2063577105361406	0.8988024725574124	4197	31553	No
CAT8_r	CAT8	Reverse	1.0148967455484763	1.0063404023045994	0.6353867046837264	0.5251762371320025	0.9650113357300546	5879	29871	No
IXR1_r	IXR1	Reverse	1.014312868631969	1.151758050758274	0.4819389618929364	0.6298493072400799	0.9982517322295604	26	35724	No
CRZ1_r	CRZ1	Reverse	1.0137755990401391	1.0106888549607025	0.2175698934151196	0.8277642441175155	1.0	4492	31258	No
SFP1_r	SFP1	Reverse	1.0135164994492136	0.9924626866930936	-0.0873549988522106	0.9303893382952948	1.0	3208	32542	No
MBP1_r	MBP1	Reverse	1.0117513265565468	1.0107453187612692	0.3406291934960145	0.7333827491712932	1.0	3279	32471	No
ASG1_r	ASG1	Reverse	1.0111526455021584	1.069042014951194	0.761887089760508	0.4461273959249343	0.9679812132983814	386	35364	No
NDT80_r	NDT80	Reverse	1.0109077168541516	1.0084763586565266	0.3604487290876078	0.7185115915485596	1.0	3683	32067	No
TBF1_r	TBF1	Reverse	1.0106890126439596	0.9719488323522364	-0.7027196414398852	0.4822304847368743	0.9710668665249388	4933	30817	No
RTG1_r	RTG1	Reverse	1.0090767422959022	0.8989532088342959	-0.8868003071387514	0.3751864222380997	0.9387643245787346	157	35593	No
PDR1_r	PDR1	Reverse	1.0089978444032617	1.0560649240361557	0.7074394942544476	0.4792934008971473	0.9684691399571224	539	35211	No
RME1_r	RME1	Reverse	1.0089414604451925	1.0241331792989488	0.7587089978181106	0.4480266532167013	0.9685282062184574	5998	29752	No
YER130C_r	YER130C	Reverse	1.0081625741818172	0.9783886427719952	-0.2633111682621862	0.7923107523104718	1.0	5673	30077	No
MOT2_r	MOT2	Reverse	1.0075790172538164	1.0198956597517392	0.608658915443004	0.5427505445562046	0.9612569885513504	1539	34211	No
THI2_r	THI2	Reverse	1.0072343630867115	1.0308704717547297	0.1476426103198124	0.8826248254178068	1.0	285	35465	No
EDS1_r	EDS1	Reverse	1.0068422645995327	1.0049007668666607	0.1990368960328639	0.8422338830936003	1.0	2862	32888	No
SWI6_r	SWI6	Reverse	1.0064426611914008	1.004938565001035	0.8246438082408838	0.4095738422595225	0.9556722986055528	5341	30409	No
RSF2_r	RSF2	Reverse	1.0063451350785282	1.0144334029026678	0.0095977974232964	0.992342183188517	1.0	4864	30886	No
CUP9_r	CUP9	Reverse	1.0063260513067047	1.103372729998114	1.446262370311605	0.1481036258912001	0.9465753480872354	465	35285	No
YPR013C_r	YPR013C	Reverse	1.0059501811291007	1.0499153664995358	0.5206405005848869	0.6026172301419702	0.981548286214622	1376	34374	No
YER184C_r	YER184C	Reverse	1.0056129905928235	0.9933926597586784	-0.253776663034805	0.7996681035509671	1.0	14866	20884	No
RAP1_r	RAP1	Reverse	1.0051972383721757	0.9656407899105808	-0.5574992570536667	0.5771863665464707	0.9752459296819678	2036	33714	No
GCR2_r	GCR2	Reverse	1.003690813019985	1.0090655768877286	0.2491196802750874	0.8032682066054897	1.0	4280	31470	No
HAP4_r	HAP4	Reverse	1.003348216856102	1.037811634921547	0.2458264963058967	0.8058165452299426	1.0	3404	32346	No
GSM1_r	GSM1	Reverse	1.003217082849709	0.9923233643128058	0.319854925396696	0.7490783085121993	1.0	18808	16942	No
FKH1_r	FKH1	Reverse	1.003192876374696	1.0148038171040186	0.0329033247281335	0.9737516814832748	1.0	5011	30739	No
PHD1_r	PHD1	Reverse	1.0028242934286855	0.9983078737855214	0.1771054523152476	0.8594255592998046	1.0	8240	27510	No
USV1_r	USV1	Reverse	1.0016945636261494	0.9616678385439554	-0.8030623053337862	0.4219387235023546	0.9767715331471832	2878	32872	No
HCM1_r	HCM1	Reverse	1.000976909392565	1.03048814782773	0.8577069645688749	0.3910542933416765	0.9501649772103544	19933	15817	No
STP4_r	STP4	Reverse	1.0009712675777585	1.0277539487868186	0.6197597194375113	0.5354159917348603	0.9627663704590148	4506	31244	No
GTS1_r	GTS1	Reverse	1.0003626043815008	1.0205788811594856	0.7794349738085066	0.4357235285521913	0.9930443208863896	7761	27989	No
YML081W_r	YML081W	Reverse	1.0001752814760492	0.9785524627030694	-0.7682560068819148	0.4423351055088331	0.9852009168151284	24444	11306	No
ARG81_r	ARG81	Reverse	0.999947706323612	0.9673506248858638	-0.6336077289973806	0.526336855514044	0.958161210657145	9767	25983	No
GCR1_r	GCR1	Reverse	0.999613423189253	1.052087947136852	0.6159386094892794	0.5379350381393391	0.9585024315937314	742	35008	No
MGA1_r	MGA1	Reverse	0.9995543051042384	0.9916823118690618	-0.0306533009358811	0.9755460340979488	1.0	8435	27315	No
SMP1_r	SMP1	Reverse	0.9995349251247144	0.9958718966043384	-0.0071423514384473	0.9943012765111476	1.0	6773	28977	No
CBF1_r	CBF1	Reverse	0.9993369167898444	0.9493238456633332	-0.3929280006163135	0.6943726599752206	1.0	746	35004	No
SUT1_r	SUT1	Reverse	0.9991520775706098	1.0333399256912006	-0.0831623377720433	0.9337224590709582	1.0	790	34960	No
TYE7_r	TYE7	Reverse	0.9984401586756124	0.9444632572443906	-1.3155858834740397	0.1883130741680264	0.907607275498357	2120	33630	No
GZF3_r	GZF3	Reverse	0.9983795081402728	1.0158537847281586	0.281862212525311	0.7780491652444195	1.0	18387	17363	No
YPR022C_r	YPR022C	Reverse	0.9980877336714898	0.9825989056232536	-0.9487102210369636	0.3427680141550011	0.9597504396340032	17377	18373	No
TOS8_r	TOS8	Reverse	0.997737055773156	1.0055250113083327	0.7326736522235237	0.4637574975690529	0.966983718335472	10993	24757	No
HAP1_r	HAP1	Reverse	0.997513540947878	0.992446553892636	-0.0361768097257917	0.9711413770406916	1.0	1196	34554	No
TOD6_r	TOD6	Reverse	0.9974638166223798	0.9474745643527126	-1.4452754981064149	0.1483805172822042	0.9381477866874848	3113	32637	No
YLR278C_r	YLR278C	Reverse	0.996731732669802	0.979512090083072	-0.7927159731237793	0.4279433218586771	0.9791076780268566	7042	28708	No
YAP6_r	YAP6	Reverse	0.9965646943763108	0.9963053059182744	-0.2865566361868885	0.7744518217523975	1.0	7459	28291	No
YAP3_r	YAP3	Reverse	0.9961841976683804	1.015563184436221	0.0874250420523991	0.9303336649029754	1.0	19977	15773	No
MATA2_r	MATA2	Reverse	0.9960379113213704	1.0139395139072604	0.152077918269093	0.87912548028463	1.0	12429	23321	No
ACE2_r	ACE2	Reverse	0.994891479147012	1.0062547685687673	0.0407166027103405	0.9675218255224516	1.0	13241	22509	No
ROX1_r	ROX1	Reverse	0.9947917904257424	0.9995254679395172	-0.6686434039439262	0.5037229781487433	0.9585408127879	21916	13834	No
NHP6B_r	NHP6B	Reverse	0.9947148212368252	1.0109118281464948	0.3098244284426029	0.7566944738552674	1.0	3876	31874	No
SPT2_r	SPT2	Reverse	0.994511059546544	1.0125853670002172	0.344899138375855	0.7301701983863018	1.0	2363	33387	No
NRG2_r	NRG2	Reverse	0.9937272182432548	1.0099029917192055	-0.3879174308326489	0.6980771383161333	1.0	2385	33365	No
MSN1_r	MSN1	Reverse	0.9934311025193978	1.01634378376367	0.2169749989706427	0.8282278287491844	1.0	2988	32762	No
RIM101_r	RIM101	Reverse	0.9934198484068392	0.7961470163042358	-1.098349043760214	0.2720521039523919	0.9465481486627598	230	35520	No
FHL1_r	FHL1	Reverse	0.9931907349351228	0.9697342432819456	-0.6826683236285179	0.4948164501158116	0.9570791864082144	10651	25099	No
STP3_r	STP3	Reverse	0.9929417458803088	1.0034710348020568	-0.4065527786312032	0.6843364855637398	1.0	1551	34199	No
NDD1_r	NDD1	Reverse	0.9924837751108652	0.967992252281165	-1.289084823583788	0.1973685990597223	0.8858987499779905	1014	34736	No
CAD1_r	CAD1	Reverse	0.9912869800941506	1.006288516068953	-0.1825763777591127	0.8551304205894996	1.0	471	35279	No
RDS2_r	RDS2	Reverse	0.9906062004927738	0.9922871800843656	-0.7672309606247367	0.4429442080442926	0.9828346955850716	22326	13424	No
INO2_r	INO2	Reverse	0.9905646144619202	0.997189953680305	0.3895748559965352	0.6968509479982912	1.0	2605	33145	No
ARR1_r	ARR1	Reverse	0.9905092007336568	1.0297627378021583	0.2036911716903718	0.8385948415395429	1.0	7409	28341	No
SPT15_r	SPT15	Reverse	0.9901413293220868	1.0387550172867426	0.5072246175780093	0.6119972238775593	0.9832086547541116	2313	33437	No
YPR196W_r	YPR196W	Reverse	0.9894271312609038	0.9866176706829382	-1.0898753410726048	0.2757680602434662	0.9319058587537824	11785	23965	No
LYS14_r	LYS14	Reverse	0.9892295998673936	1.0614181223160384	0.1242496091183884	0.9011176441280088	1.0	1422	34328	No
YGR067C_r	YGR067C	Reverse	0.9885666114646294	1.0065665335997858	-0.2259461899104761	0.8212432722496653	1.0	9308	26442	No
WAR1_r	WAR1	Reverse	0.9884549138888372	0.9065983453359506	-0.6350582621329944	0.5253904171317887	0.9623973996058932	125	35625	No
UME1_r	UME1	Reverse	0.9878075753964136	1.0372620104356385	0.2933510431669278	0.7692538419955157	1.0	703	35047	No
RSC3_r	RSC3	Reverse	0.9869684458639614	1.004561537140657	-0.0339159128222963	0.972944203891051	1.0	7274	28476	No
RSC30_r	RSC30	Reverse	0.9864173347766148	1.0172807637088148	0.0768190286352142	0.9387675128063871	1.0	2224	33526	No
MATALPHA2_r	MATALPHA2	Reverse	0.9861789660062416	1.0273032197450296	0.0389181352227497	0.9689556577050308	1.0	1139	34611	No
AFT2_r	AFT2	Reverse	0.9855119677359692	1.005083489641987	-0.2630102590009249	0.7925426718791773	1.0	1402	34348	No
DIG1_r	DIG1	Reverse	0.9851035124314572	0.972314741499494	-0.0999442360208691	0.9203885968765034	1.0	1498	34252	No
MET32_r	MET32	Reverse	0.9844803107009968	0.9669488987606568	0.086483839322691	0.9310818022876328	1.0	272	35478	No
ABF1_r	ABF1	Reverse	0.9841582663531436	0.9818529513449716	-0.1833505384722824	0.8545229824746252	1.0	742	35008	No
SWI5_r	SWI5	Reverse	0.9838661735921737	0.979229003604307	-0.8224152850403673	0.4108405829900737	0.95483898339195	5108	30642	No
YNR063W_r	YNR063W	Reverse	0.9838536982592362	0.959438256288807	-1.2170503948025737	0.2235850425044007	0.8943401700176029	2760	32990	No
JHD1_r	JHD1	Reverse	0.9834751322372024	0.9997592867716196	0.0254933148515522	0.9796614807315848	1.0	3994	31756	No
SOK2_r	SOK2	Reverse	0.983300577325571	1.0017423268595869	-0.7412903479404067	0.4585174127583182	0.973314941162062	7621	28129	No
SUM1_r	SUM1	Reverse	0.9828523351329548	0.9890706413926372	-0.6539679797493698	0.5131324352704087	0.9578472125047628	559	35191	No
MAC1_r	MAC1	Reverse	0.9825622829439308	0.962296326159719	-1.8320196790715133	0.0669484887583716	0.9372788426172034	2363	33387	No
REI1_r	REI1	Reverse	0.9825564690589768	0.9042280293853387	-2.6142022827162337	0.008943606801091	0.657355099880192	2749	33001	No
TEC1_r	TEC1	Reverse	0.9817929539287312	0.9803026086495262	-1.224318023790505	0.2208322802646953	0.8955129710044198	6454	29296	No
AFT1_r	AFT1	Reverse	0.980758986588455	0.9638682791365444	-1.3459428787760717	0.1783209389364501	0.9039026904709716	3025	32725	No
RTG3_r	RTG3	Reverse	0.9806494382437506	0.9555859942034286	-0.6692943551538216	0.503307726944015	0.9608602059840288	3322	32428	No
GCN4_r	GCN4	Reverse	0.9803717595028052	0.9633005552280616	-1.4873036814397913	0.1369346226476625	0.981921440449092	2919	32831	No
STB2_r	STB2	Reverse	0.9796856461366994	0.99173258233213	-0.7370659444712602	0.4610822478998609	0.9717432321330404	3453	32297	No
RPH1_r	RPH1	Reverse	0.9792074695158274	0.9703699122259584	-2.6148967434119603	0.0089254433797827	0.7497372439017537	11674	24076	No
HAC1_r	HAC1	Reverse	0.97888368519993	1.0191431419696737	0.2084451161270865	0.8348814323009768	1.0	357	35393	No
GLN3_r	GLN3	Reverse	0.9787791537350308	0.9855567943897326	-0.6889153125334267	0.4908765626945015	0.9557464200806852	3176	32574	No
UME6_r	UME6	Reverse	0.977760936848633	0.9437988877230016	-0.1014060315569191	0.9192281486678444	1.0	171	35579	No
ABF2_r	ABF2	Reverse	0.9765515554602232	0.9863720997661034	-0.5762974693034789	0.564414133127618	0.9761044419971748	6219	29531	No
PHO4_r	PHO4	Reverse	0.9761066759269332	0.9405232367909944	-1.2434850502501231	0.2136891465581012	0.903951209900457	913	34837	No
DAL81_r	DAL81	Reverse	0.9752426656866584	1.1386308904364506	0.5812687578979868	0.5610593333248868	0.97894032046004	204	35546	No
MIG1_r	MIG1	Reverse	0.974972230668242	1.009401940586927	-0.1276153763582827	0.8984533620572749	1.0	290	35460	No
YKL222C_r	YKL222C	Reverse	0.9749125448184052	0.9523194976205596	-1.0685767411903415	0.2852604336231674	0.94764483034137	2238	33512	No
NHP6A_r	NHP6A	Reverse	0.9748484603511328	0.9938599242690715	-0.6625206887731516	0.5076375802920606	0.95977780453933	6612	29138	No
HAP2_r	HAP2	Reverse	0.9744801088994202	1.0016128898938568	-1.0145418876801988	0.3103242525706426	0.9357469769822456	7976	27774	No
FKH2_r	FKH2	Reverse	0.9733660429494072	0.9707224510773806	-1.0246056698045911	0.3055492881643284	0.945594639161185	1457	34293	No
HMS1_r	HMS1	Reverse	0.970630518745589	1.0120171946115255	-0.4672103278436225	0.6403494052467353	1.0	1984	33766	No
RPN4_r	RPN4	Reverse	0.969828547582474	0.947392483090075	-0.1722698109565103	0.8632254168822755	1.0	284	35466	No
DOT6_r	DOT6	Reverse	0.9695348837855384	0.9385691360427156	-2.188876994955807	0.0286057815612841	0.8410099779017541	4169	31581	No
OPI1_r	OPI1	Reverse	0.9688972632612652	0.9321566502571532	-2.1026232998381977	0.035498711535372	0.83492969531195	3063	32687	No
RDS1_r	RDS1	Reverse	0.96773374944626	1.020060161238657	0.2168600584575061	0.82831740558495	1.0	176	35574	No
DAL80_r	DAL80	Reverse	0.966357303992022	0.9691487799261256	-1.5800849939573849	0.1140874033501899	1.0	5943	29807	No
MOT3_r	MOT3	Reverse	0.965511227704914	0.9377274669237842	-1.8510584300401955	0.0641611476215213	0.992809336880382	4813	30937	No
RDR1_r	RDR1	Reverse	0.9648771730233112	0.9521674094873556	-1.294979096854735	0.1953274404946849	0.890329728766471	972	34778	No
MIG2_r	MIG2	Reverse	0.9624428187601908	0.9421948269721334	-1.7115088700739016	0.0869872151616344	0.983624663750789	2640	33110	No
BAS1_r	BAS1	Reverse	0.961832346647577	0.9462477359379872	-1.019860111455892	0.307794809565734	0.9426216042950604	1348	34402	No
XBP1_r	XBP1	Reverse	0.9614413048715356	1.0004201932476369	-0.6273673354484969	0.5304184742336675	0.9596494241519892	2108	33642	No
STE12_r	STE12	Reverse	0.9600933683294122	0.9134833137074684	-1.7811139839165735	0.0748938317126241	1.0	1714	34036	No
TBS1_r	TBS1	Reverse	0.9593540785032356	0.8862669663608327	-1.362740094878662	0.1729644367357652	0.933055860556238	358	35392	No
RFX1_r	RFX1	Reverse	0.9559746590616196	1.1624295281642076	0.7671825590296542	0.4429729810691286	0.9792034318370212	70	35680	No
THO2_r	THO2	Reverse	0.9557666089277554	0.9557679615052718	-1.3701903685256769	0.1706274840697625	0.9464996286134	964	34786	No
MIG3_r	MIG3	Reverse	0.9551014523515506	0.972299446286212	-0.2429260824897082	0.808062659774585	1.0	381	35369	No
STP1_r	STP1	Reverse	0.948871806228211	0.9705143364385675	-1.2520617317089475	0.2105473707028469	0.9036631676881312	725	35025	No
PDR3_r	PDR3	Reverse	0.9481314613477384	0.9392392136236783	-1.767429733688235	0.077156287026795	0.9862586254729452	2490	33260	No
SIP4_r	SIP4	Reverse	0.946067582077504	0.9977266512932836	0.4107191798570311	0.6812784613951046	1.0	84	35666	No
CHA4_r	CHA4	Reverse	0.9412988330441548	0.901793017257442	-1.0320602699479893	0.3020438842872051	0.9446904466004076	512	35238	No
MSN2_r	MSN2	Reverse	0.9402894379793146	0.9386925898749766	-1.016163294206156	0.3095516324549821	0.943089947583054	446	35304	No
NHP10_r	NHP10	Reverse	0.9392928780632388	0.9508800245667708	-0.9063368618465926	0.3647575803590557	0.9406906019786172	888	34862	No
STB4_r	STB4	Reverse	0.938217025118038	0.9308364892168444	-0.7268907782683232	0.4672928667803876	0.9674936819255912	215	35535	No
UPC2_r	UPC2	Reverse	0.9360511271899036	0.8197177557322867	-1.3352408933589044	0.1817975167617287	0.8982936122344243	185	35565	No
MCM1_r	MCM1	Reverse	0.934226521685752	0.8752620096265218	-1.7045519516567065	0.0882780190478058	0.9793863245303748	242	35508	No
RGM1_r	RGM1	Reverse	0.9334922969764032	0.9478316068834728	-0.8731691077142832	0.3825709103466796	0.9412204823591952	202	35548	No
RGT1_r	RGT1	Reverse	0.908544383014244	0.9133786455952227	-0.6620808371203093	0.5079194161986262	0.9572327459127956	146	35604	No
PIP2_r	PIP2	Reverse	0.903022395038686	0.7989087494573962	-1.453007451790712	0.1462216850302385	0.955315008864225	145	35605	No
URC2_r	URC2	Reverse	0.8683026073713108	0.7866719969466973	-0.7096995766173122	0.4778904547666115	0.968964094492302	30	35720	No
ARO80_r	ARO80	Reverse	0.8420311428604993	0.9178955490262468	-0.7694156945490526	0.4416465745125684	0.9874075506212556	85	35665	No
STB3_r	STB3	Reverse	0.8395667054475682	0.8075790595113306	-1.483143065296376	0.1380364041941934	0.9778964538094664	118	35632	No
ADR1_r	ADR1	Reverse	0.8354486307701456	0.8698710278350708	-2.3672778847862888	0.0179194725488939	0.7024433239166441	291	35459	No
PUT3_r	PUT3	Reverse	0.8074731308403567	0.8766954411235928	-1.667664804281055	0.0953822859172612	0.9839435810412211	118	35632	No
YDR026C_r	YDR026C	Reverse	0.7882427119415087	0.8106986619805268	-1.9245046691109489	0.0542913560434077	0.938921098633051	85	35665	No
YRM1_r	YRM1	Reverse	0.7687652092963194	0.9705886995598798	-0.5665526235559795	0.5710181705634011	0.9732135776558836	31	35719	No
GAL80_r	GAL80	Reverse	0.7382694221391941	1.041288073102993	0.0478191369997001	0.9618603848820688	1.0	1	35749	No
ZAP1_r	ZAP1	Reverse	0.5781218589368989	1.1510325282503138	-0.7436327398821704	0.4570986906009588	0.9738189495411732	5	35745	No
SNT2_r	SNT2	Reverse	0.3737460395396907	0.2130777084830263	-2.421244470270168	0.0154674712462874	0.6996056225243849	15	35735	No
