# Supplementary material for: Chance promoter activities illuminate the origins of eukaryotic intergenic transcriptions
Source: Nat Commun. 2023 Apr 1;14:1826. doi: 10.1038/s41467-023-37610-w (PMC10067814; doi:10.1038/s41467-023-37610-w)
Supplement: Supplementary file 4 — Source Data [file 41467_2023_37610_MOESM4_ESM.zip › Source_data/Fig1_YPD_expression.csv]

barcode_cluster.x	DNA_absolute_count_S1	DNA_relative_count_S1	RNA_absolute_count_S1	RNA_relative_count_S1	N_DNA_absolute_count_S1	N_RNA_absolute_count_S1	N_DNA_relative_count_S1	N_RNA_relative_count_S1	DNA_absolute_count_S2	DNA_relative_count_S2	RNA_absolute_count_S2	RNA_relative_count_S2	N_DNA_absolute_count_S2	N_RNA_absolute_count_S2	N_DNA_relative_count_S2	N_RNA_relative_count_S2	DNA_absolute_count_S3	DNA_relative_count_S3	RNA_absolute_count_S3	RNA_relative_count_S3	N_DNA_absolute_count_S3	N_RNA_absolute_count_S3	N_DNA_relative_count_S3	N_RNA_relative_count_S3	DNA_absolute_count_Total	DNA_relative_count_Total	RNA_absolute_count_Total	RNA_relative_count_Total	N_DNA_absolute_count_Total	N_RNA_absolute_count_Total	N_DNA_relative_count_Total	N_RNA_relative_count_Total	expression	expression_normalized	S1_normalized_relative	S2_normalized_relative	S3_normalized_relative	Mean_normalized_relative	SD_normalized_relative	CV_normalized_relative	expression_normalized_absolute	S1_normalized_absolute	S2_normalized_absolute	S3_normalized_absolute	S1_absolute	S2_absolute	S3_absolute	S1_relative	S2_relative
2506774.0	268	200	254	11	6.3171028653695e-06	5.61457726399926e-06	7.40014813616539e-06	1.02690874328775e-05	255	191	41	20	7.79579254656198e-06	2.78172590623372e-06	8.59059620266863e-06	9.06585025663156e-06	560	385	14	7	8.846156197433e-06	9.96727175125677e-07	9.80490680321481e-06	3.78534293584709e-06	1083	776	309	38	2.29590516093645e-05	9.39303034535865e-06	2.57956511420488e-05	2.31202806253562e-05	0.0489690721649484	0.8962859862710908	1.3876867386871985	1.0553225926060048	0.3860661821493256	0.9430251711475096	0.5101656279773067	0.540988346426127	0.4091210083576552	0.8887899063316664	0.3568240034120056	0.1126734768050907	0.9477611940298508	0.1607843137254902	0.025	0.055	0.1047120418848167
2290079.0	139	100	236	5	3.27640782942672e-06	5.21669383584183e-06	3.70007406808269e-06	4.66776701494432e-06	111	81	4	3	3.39346263791521e-06	2.71387893291094e-07	3.64313242102701e-06	1.35987753849473e-06	267	195	39	13	4.21772090127609e-06	2.77659713070724e-06	4.96612162760231e-06	7.02992259514459e-06	517	376	279	21	1.0887591368618e-05	8.26467885984017e-06	1.2309328116712e-05	1.30575671485837e-05	0.0558510638297872	1.0607863422582615	1.2615333988065462	0.3732715096069378	1.4155760012141914	1.0167936365425585	0.5626036142178068	0.5533115019590888	0.7590915731519814	1.59219917282233	0.0799737384048001	0.6583169431308667	1.6978417266187051	0.036036036036036	0.146067415730337	0.05	0.037037037037037
2297132.0	501	358	3	3	1.18092109535452e-05	6.63139046929046e-08	1.3246265163736e-05	2.80066020896659e-06	287	235	11	8	8.77408808181681e-06	7.4631670655051e-07	1.05695817153253e-05	3.62634010265262e-06	801	528	4	4	1.26531627038283e-05	2.8477919289305e-07	1.34467293301232e-05	2.16305310619834e-06	1589	1121	18	15	3.32364617391903e-05	1.09740980413646e-06	3.72625762091845e-05	8.59005341781755e-06	0.0133809099018733	0.2305276309827517	0.2114301785709298	0.343092110957866	0.1608609092288854	0.2384610662525605	0.0940747276772024	0.3945077037337633	0.0330182500396083	0.0056154390800341	0.085059176474095	0.0225065621583201	0.0059880239520958	0.0383275261324041	0.0049937578027465	0.0083798882681564	0.0340425531914893
2749051.0	412	287	900	36	9.71136709153819e-06	1.98941714078714e-05	1.06192125753973e-05	3.36079225075991e-05	363	282	263	79	1.1097539978047e-05	1.78437539838895e-05	1.26834980583903e-05	3.58101085136946e-05	973	658	131	45	1.53701963930398e-05	9.3265185672474e-06	1.6757477081858e-05	2.43343474447313e-05	1748	1227	1294	160	3.61791034626251e-05	4.70644439590083e-05	4.00601877156457e-05	9.3752378466025e-05	0.1303993480032599	2.340288046863284	3.1648224639049296	2.8233621630907844	1.452148633464412	2.480111086820042	0.9064650508374362	0.3654937295569654	1.3008736937781868	2.048544887692053	1.6079017529279251	0.6067924136265946	2.184466019417476	0.7245179063360881	0.1346351490236382	0.1254355400696864	0.2801418439716312
2017411.0	220	150	290	4	5.18568145664661e-06	6.41034412031411e-06	5.55011110212404e-06	3.73421361195546e-06	148	108	12	4	4.52461685055362e-06	8.14163679873284e-07	4.85750989470268e-06	1.81317005132631e-06	323	213	0	0	5.10233652101939e-06	0.0	5.42453285476559e-06	0.0	691	471	302	8	1.48126348282196e-05	7.2245078001874e-06	1.58321538515923e-05	5.54738366328177e-06	0.0169851380042462	0.3503871750667612	0.6728178126968248	0.3732715096069384	0.0	0.3486964407679211	0.3370814482834479	0.966690246510994	0.4877260449588594	1.2361623393002323	0.1799409114108004	0.0	1.318181818181818	0.081081081081081	0.0	0.0266666666666666	0.037037037037037
2572428.0	524	364	1	1	1.23513503785583e-05	2.21046348976349e-08	1.3468269607821e-05	9.33553402988865e-07	339	243	25	8	1.03638183266059e-05	1.69617433306934e-06	1.0929397263081e-05	3.62634010265262e-06	675	454	5	5	1.06627775594058e-05	3.55973991116313e-07	1.15621498406741e-05	2.70381638274792e-06	1538	1061	31	14	3.33779462645701e-05	2.07425295908329e-06	3.59598167115761e-05	7.26370988838941e-06	0.0131950989632422	0.2019951866454061	0.0693150219124476	0.3317968974283906	0.2338506609935338	0.2116541934447906	0.1326412308534701	0.6266884142225567	0.0621444154365201	0.001789653294591	0.1636630708505316	0.0333847338681751	0.0019083969465648	0.0737463126843657	0.0074074074074074	0.0027472527472527	0.0329218106995884
2377794.0	319	225	582	23	7.51923811213758e-06	1.28648975104235e-05	8.32516665318606e-06	2.14717282687439e-05	229	182	83	41	7.00092742416742e-06	5.63129878579021e-06	8.1858037114434e-06	1.85849930260947e-05	636	424	60	21	1.00467059670846e-05	4.27168789339576e-06	1.07981311287353e-05	1.13560288075413e-05	1184	831	725	85	2.45668715033896e-05	2.27678841896095e-05	2.73091014933647e-05	5.14127501023798e-05	0.1022864019253911	1.8826232754260177	2.579134948671162	2.2703931930488004	1.051666132977526	1.967064758232496	0.8076486552054746	0.4105856972045935	0.926771818970442	1.7109309904226784	0.8043646855059218	0.4251829313399661	1.8244514106583072	0.3624454148471616	0.0943396226415094	0.1022222222222222	0.2252747252747252
2053598.0	167	121	347	19	3.93640365118174e-06	7.6703083094793e-06	4.47708962238006e-06	1.77375146567884e-05	130	99	2	2	3.97432561197277e-06	1.35693946645547e-07	4.45271740347745e-06	9.06585025663156e-07	256	182	4	4	4.04395711882651e-06	2.8477919289305e-07	4.63504685242882e-06	2.16305310619834e-06	553	402	353	25	1.1954686381981e-05	8.0907814490179e-06	1.35648538782863e-05	2.08071527886499e-05	0.0621890547263681	1.53390172687054	3.961840426004021	0.2036026416037851	0.4666734069936907	1.5440388248671657	2.098005003269932	1.3587773632896984	0.6767874280008661	1.9485573607718332	0.0341426344728185	0.0704209230031816	2.0778443113772456	0.0153846153846153	0.015625	0.1570247933884297	0.0202020202020202
1813434.0	1501	1044	2076	67	3.53804903019389e-05	4.588922204749e-05	3.86287732707833e-05	6.25480780002539e-05	1128	825	322	100	3.4484917617733e-05	2.18467254099331e-05	3.71059783623121e-05	4.53292512831578e-05	2446	1614	253	63	3.86387465337877e-05	1.80122839504854e-05	4.11042067023083e-05	3.40680864226238e-05	5075	3483	2651	230	0.0001085041544534	8.57482314079085e-05	0.0001168389583354	0.000141945415706	0.0660350272753373	1.2148808730263492	1.6192095348666395	1.2216158496227103	0.8288223798930688	1.2232159214608065	0.3951960068867335	0.3230795151969383	0.7902760206728799	1.297020523341227	0.6335153719114287	0.4661715393571201	1.3830779480346436	0.2854609929078014	0.1034341782502044	0.0641762452107279	0.1212121212121212
2142027.0	1188	821	426	16	2.80026798658917e-05	9.41657446639246e-06	3.03776080989589e-05	1.49368544478218e-05	927	692	62	18	2.83399987869135e-05	4.20651234601197e-06	3.11240448808727e-05	8.1592652309684e-06	1860	1226	125	33	2.93818759414739e-05	8.89934977790783e-06	3.12228980278996e-05	1.78451881261363e-05	3975	2739	613	67	8.57245545942791e-05	2.25224365903122e-05	9.27245510077313e-05	4.09413078049265e-05	0.0244614822928075	0.4415368676361975	0.4917060750524895	0.2621531122383993	0.5715416970644595	0.441800294785116	0.1606183809009403	0.3635542637631384	0.2627302841864547	0.3362740463230519	0.14843022322056	0.3028856903362654	0.3585858585858585	0.0668824163969795	0.0672043010752688	0.0194884287454324	0.0260115606936416
2283473.0	201	146	0	0	4.73782714902713e-06	0.0	5.40210813940073e-06	0.0	161	125	2	2	4.92204941175089e-06	1.35693946645547e-07	5.62211793368366e-06	9.06585025663156e-07	345	228	2	2	5.44986408591854e-06	1.42389596446525e-07	5.806542210735e-06	1.08152655309917e-06	707	499	4	4	1.51097406466966e-05	2.78083543092072e-07	1.68307682838194e-05	1.98811157876232e-06	0.0080160320641282	0.1181236379252889	0.0	0.1612532921501975	0.1862600001597627	0.11583776410332	0.1010946316859171	0.8727260273752089	0.0184042565385044	0.0	0.0275685868414062	0.0261271830272673	0.0	0.0124223602484472	0.0057971014492753	0.0	0.016
2356986.0	816	558	942	35	1.92341639482892e-05	2.0822566073572e-05	2.06464132999014e-05	3.26743691046103e-05	667	494	69	33	2.0391347562968e-05	4.68144115927138e-06	2.22186100739178e-05	1.49586529234421e-05	1581	1080	58	20	2.49745945502528e-05	4.12929829694923e-06	2.75046736297974e-05	1.08152655309917e-05	3064	2132	1069	88	6.460010606151e-05	2.96333055297927e-05	7.03696970036166e-05	5.8448287559044e-05	0.0412757973733583	0.8305888762891802	1.582568779864847	0.6732488159104926	0.3932155558928319	0.883011050556057	0.6218041646336747	0.7041861641959147	0.4587191467081631	1.0825823326427495	0.2295797835241246	0.1653399533129731	1.1544117647058822	0.1034482758620689	0.0366856419987349	0.0627240143369175	0.0668016194331983
2189355.0	332	243	0	0	7.8256647436667e-06	0.0	8.99117998544095e-06	0.0	280	198	8	6	8.56008593347982e-06	5.42775786582189e-07	8.90543480695491e-06	2.71975507698947e-06	579	392	5	5	9.14629363984591e-06	3.55973991116313e-07	9.98317783600053e-06	2.70381638274792e-06	1191	833	13	11	2.55320443169924e-05	8.98749777698502e-07	2.78797926283964e-05	5.42357145973739e-06	0.0132052821128451	0.1945341391891603	0.0	0.3054039624056776	0.2708372451302666	0.1920804025119814	0.1672419661977015	0.8706872955832622	0.0352008545238328	0.0	0.0634077497352344	0.0389200265302558	0.0	0.0285714285714285	0.0086355785837651	0.0	0.0303030303030303
2735821.0	753	516	244	8	1.77491733493404e-05	5.39353091502291e-06	1.90923821913067e-05	7.46842722391092e-06	553	415	200	61	1.69061697186226e-05	1.35693946645547e-05	1.86654315398297e-05	2.76508432827262e-05	1209	815	113	33	1.9098219361958e-05	8.04501219922868e-06	2.07558416743378e-05	1.78451881261363e-05	2515	1746	557	102	5.37535624299211e-05	2.70079377788063e-05	5.85136554054743e-05	5.29644586327734e-05	0.0584192439862542	0.9051640726553936	0.3911731469167586	1.4813931959581406	0.8597670191423658	0.9107777873390882	0.5468971682930559	0.6004726684110959	0.5024399604029359	0.3038750486497077	0.8026297434839808	0.4212440985599761	0.3240371845949535	0.3616636528028933	0.0934656741108354	0.0155038759689922	0.1469879518072289
3455596.0	1001	718	554	25	2.35948506277421e-05	1.22459677332897e-05	2.65665318088337e-05	2.33388350747216e-05	808	587	31	19	2.47019622651846e-05	2.10325617300598e-06	2.64014658165784e-05	8.61255774379998e-06	1732	1139	34	17	2.73598973820606e-05	2.42062313959093e-06	2.90072437632771e-05	9.19297570134293e-06	3541	2444	619	61	7.56567102749873e-05	1.67698470458866e-05	8.19752413886892e-05	4.11443685198645e-05	0.0249590834697217	0.5019121361872747	0.8785051523722471	0.3262151353123679	0.3169200002718338	0.5072134293188163	0.3215816499582098	0.6340164344427779	0.2216571006713576	0.5190101826239691	0.0851453075033779	0.0884733998007642	0.5534465534465535	0.0383663366336633	0.0196304849884526	0.0348189415041782	0.0323679727427597
2568183.0	579	394	3	3	1.36477707427199e-05	6.63139046929046e-08	1.45782918282458e-05	2.80066020896659e-06	292	219	24	15	8.92694675920038e-06	1.62832735974657e-06	9.84995061981376e-06	6.79938769247367e-06	895	587	48	18	1.41380532083974e-05	3.41735031471661e-06	1.49492994636028e-05	9.73373897789252e-06	1766	1200	75	36	3.67127707103177e-05	5.11199157915608e-06	3.93775419116624e-05	1.93337868793328e-05	0.03	0.4909851133599259	0.1921116850974434	0.6902966273552985	0.651116729689665	0.511175014047469	0.2770105088363554	0.5419093289458619	0.1392428705393083	0.0048589550588896	0.1824058554027295	0.2417129334813119	0.005181347150259	0.0821917808219178	0.0536312849162011	0.0076142131979695	0.0684931506849315
2736575.0	183	130	340	11	4.31354412075604e-06	7.51557586519586e-06	4.8100962885075e-06	1.02690874328775e-05	166	115	59	18	5.07490808913446e-06	4.00297142604364e-06	5.17234849898896e-06	8.1592652309684e-06	266	186	58	20	4.20192419378068e-06	4.12929829694923e-06	4.73691601402066e-06	1.08152655309917e-05	615	431	457	49	1.35903764036712e-05	1.56478455881887e-05	1.47193608015171e-05	2.92436181948376e-05	0.1136890951276102	1.9867451168004189	2.134902674903384	1.577477857991064	2.283187098732574	1.998522543875674	0.3720968129685352	0.1861859472682951	1.1513916262070352	1.742320387783259	0.7887771277304764	0.9827160383000376	1.85792349726776	0.3554216867469879	0.2180451127819548	0.0846153846153846	0.1565217391304348
2262960.0	232	165	2	2	5.46853680882733e-06	4.42092697952697e-08	6.10512221233645e-06	1.86710680597773e-06	163	116	2	2	4.98319288270432e-06	1.35693946645547e-07	5.21732544245843e-06	9.06585025663156e-07	334	218	1	1	5.27610030346897e-06	7.11947982232626e-08	5.5518693067554e-06	5.40763276549584e-07	729	499	5	5	1.57278299950006e-05	2.5109801466408e-07	1.68743169615503e-05	3.31445510819047e-06	0.0100200400801603	0.1964201049288551	0.3058262784985564	0.173764323437713	0.0974020184321692	0.1923308734561462	0.1054452731550612	0.5482493333505506	0.0159652040201284	0.0080842959169456	0.0272303219721865	0.0134938295574958	0.0086206896551724	0.0122699386503067	0.0029940119760479	0.0121212121212121	0.0172413793103448
5075255.0	364	253	0	0	8.5799456828153e-06	0.0	9.36118739224922e-06	0.0	307	217	34	8	9.38552279135109e-06	2.3067970929743e-06	9.75999673287483e-06	3.62634010265262e-06	610	412	49	11	9.6359915722038e-06	3.48854511293987e-06	1.04925236439597e-05	5.94839604204543e-06	1281	882	83	19	2.76014600463702e-05	5.79534220591417e-06	2.96137077690838e-05	9.57473614469805e-06	0.0215419501133786	0.3233210856052922	0.0	0.3715513644013765	0.5669175733018036	0.3128229792343933	0.2879855051002439	0.9206021431196104	0.2099650596808302	0.0	0.2457824826870646	0.3620328107179967	0.0	0.1107491856677524	0.080327868852459	0.0	0.0368663594470046
2770410.0	1854	1253	912	37	4.37011519119219e-05	2.0159427026643e-05	4.63619280730762e-05	3.4541475910588e-05	1445	1042	491	147	4.41761577638512e-05	3.33128639014819e-05	4.6865975095187e-05	6.66339993862419e-05	3171	2065	206	55	5.00913594679644e-05	1.46661284339921e-05	5.25899546717885e-05	2.97419802102271e-05	6470	4360	1609	239	0.0001379686691437	6.8138419362117e-05	0.00014581785784	0.000130917455507	0.0548165137614678	0.8978149689364548	0.7450396768689889	1.4217990610651996	0.5655448915262512	0.91079454315348	0.4515515557341715	0.4957776252926886	0.493868787638649	0.4613019598950984	0.7540914734948135	0.2927875903102954	0.4919093851132686	0.3397923875432526	0.064963733837906	0.0295291300877893	0.1410748560460652
2318778.0	304	206	0	0	7.16566892191168e-06	0.0	7.62215258025035e-06	0.0	183	127	18	6	5.59462759223859e-06	1.22124551980993e-06	5.71207182062259e-06	2.71975507698947e-06	408	284	24	7	6.44505665812976e-06	1.7086751573583e-06	7.23271047302079e-06	3.78534293584709e-06	895	617	42	13	1.920535317228e-05	2.92992067716823e-06	2.05669348738937e-05	6.50509801283656e-06	0.0210696920583468	0.3162891336372003	0.0	0.4761416106797181	0.5233643666460931	0.3331686591086037	0.2894970012442853	0.868920270048322	0.1525575005513111	0.0	0.2182889744983491	0.2651140630708011	0.0	0.0983606557377049	0.0588235294117647	0.0	0.0472440944881889
2605863.0	340	250	174	4	8.01423497845385e-06	3.84620647218847e-06	9.25018517020674e-06	3.73421361195546e-06	271	190	15	9	8.28494031418939e-06	1.0177045998416e-06	8.54561925919916e-06	4.0796326154842e-06	458	323	22	7	7.23489203290056e-06	1.56628556091178e-06	8.22593479854125e-06	3.78534293584709e-06	1069	763	211	20	2.35340673255438e-05	6.43019663294185e-06	2.60217392279471e-05	1.15991891632867e-05	0.0262123197903014	0.4457499578210084	0.4036906876180945	0.4773946149183478	0.4601717651005896	0.447085689212344	0.0385551716567952	0.0862366490073078	0.2732292953867152	0.479921849375385	0.122837891553498	0.2164905231189519	0.5117647058823529	0.055350553505535	0.0480349344978165	0.016	0.0473684210526315
2618467.0	552	392	157	5	1.30113462003133e-05	3.47042767892868e-06	1.45042903468842e-05	4.66776701494432e-06	428	315	175	46	1.30847027840334e-05	1.18732203314854e-05	1.41677371928828e-05	2.08514555902526e-05	919	653	126	33	1.45171741882874e-05	8.97054457613109e-06	1.66301406298682e-05	1.78451881261363e-05	1899	1360	458	84	4.06132231726341e-05	2.43141925865452e-05	4.53021681696352e-05	4.33644107313332e-05	0.0617647058823529	0.9572259448809156	0.3218197445935055	1.47175623787879	1.0730629718239328	0.9555463180987428	0.5839059064390332	0.6110702279726584	0.5986767532139269	0.266723183404736	0.907412306374562	0.617926358104087	0.2844202898550724	0.4088785046728972	0.1371055495103373	0.0127551020408163	0.146031746031746
2796665.0	366	282	337	11	8.62708824151208e-06	7.44926196050295e-06	1.04342088719932e-05	1.02690874328775e-05	311	223	61	20	9.50780973325794e-06	4.13866537268919e-06	1.00298583936916e-05	9.06585025663156e-06	709	484	40	13	1.119986561425e-05	2.8477919289305e-06	1.23261685526129e-05	7.02992259514459e-06	1386	989	438	44	2.933476358902e-05	1.44357192621226e-05	3.27902358182977e-05	2.63648602846537e-05	0.044489383215369	0.8040460712375086	0.9841749919767364	0.9038861667612011	0.5703250418115033	0.8194620668498137	0.219461880055119	0.2678121281425229	0.4921027987260101	0.8634734862984673	0.4352911436807894	0.2542701874303875	0.9207650273224044	0.1961414790996784	0.0564174894217207	0.0390070921985815	0.0896860986547085
2061780.0	524	363	426	15	1.23513503785583e-05	9.41657446639246e-06	1.34312688671402e-05	1.4003301044833e-05	359	260	67	22	1.09752530361402e-05	4.54574721262583e-06	1.1694005302062e-05	9.97243528229471e-06	806	560	10	10	1.27321462413054e-05	7.11947982232626e-07	1.42616826228579e-05	5.40763276549584e-06	1689	1183	503	47	3.60587496560038e-05	1.46742696612509e-05	3.93869567920601e-05	2.93833690926235e-05	0.0397295012679628	0.7460177552622396	1.0425895857905343	0.8527818334866218	0.3791721431823732	0.7581811874865098	0.3416762172831423	0.450652460021928	0.406954478489734	0.7623923034957737	0.4141815407496507	0.0559173582159256	0.8129770992366412	0.1866295264623955	0.0124069478908188	0.0413223140495867	0.0846153846153846
4737658.0	867	607	489	17	2.04362991950573e-05	1.08091664649435e-05	2.2459449593262e-05	1.58704078508107e-05	665	479	81	28	2.03302040920146e-05	5.49560483914466e-06	2.15439559218758e-05	1.26921903592842e-05	1525	1005	253	67	2.40899789305095e-05	1.80122839504854e-05	2.55946268499503e-05	3.62311395288221e-05	3057	2091	823	112	6.48564822175814e-05	3.43170552545736e-05	6.95980323650881e-05	6.4793737738917e-05	0.0535628885700621	0.930970826862326	0.7066249680300242	0.5891299817595946	1.4155760012141945	0.9037769836679378	0.4471073067180375	0.4947097733153956	0.5291229817159414	0.5289199557010691	0.270317248871262	0.7477085805032891	0.5640138408304498	0.1218045112781954	0.1659016393442623	0.0280065897858319	0.0584551148225469
2739494.0	1201	836	251	10	2.83091064974208e-05	5.54826335930635e-06	3.09326192091713e-05	9.33553402988865e-06	1085	805	130	34	3.31703329922343e-05	8.82010653196057e-06	3.62064394929227e-05	1.54119454362736e-05	1941	1270	152	37	3.06614092486026e-05	1.08216093299359e-05	3.23434588054099e-05	2.00082412323346e-05	4227	2911	533	81	9.21408487382577e-05	2.51899792212028e-05	9.9482517507504e-05	4.47557206984969e-05	0.0278254895225008	0.449885284568929	0.3018022485183127	0.4256686283467941	0.618617858798328	0.4486962452211449	0.159658185143946	0.3558268803102123	0.2733855783416904	0.1959886427292166	0.2659034666316282	0.3529390721148636	0.208992506244796	0.1198156682027649	0.0783101494075219	0.0119617224880382	0.0422360248447205
2134283.0	524	366	0	0	1.23513503785583e-05	0.0	1.35422710891827e-05	0.0	394	286	54	15	1.20452637778252e-05	3.66373655942978e-06	1.28634058322682e-05	6.79938769247367e-06	595	400	4	4	9.39904095977256e-06	2.8477919289305e-07	1.01869161591842e-05	2.16305310619834e-06	1513	1052	58	19	3.3795655116156e-05	3.94851575232283e-06	3.65925930806351e-05	8.962440798672e-06	0.0180608365019011	0.2449249983165294	0.0	0.5285837810867494	0.2123364001821296	0.246973393756293	0.2659887110384266	1.076993383752492	0.1168350114460495	0.0	0.3041640786791699	0.0302987500652344	0.0	0.1370558375634517	0.0067226890756302	0.0	0.0524475524475524
2663210.0	627	455	4	4	1.47791921514428e-05	8.84185395905395e-08	1.68353370097763e-05	3.73421361195546e-06	492	368	8	8	1.50412938545431e-05	5.42775786582189e-07	1.65515151967647e-05	3.62634010265262e-06	1232	807	23	12	1.94615436343526e-05	1.63748035913504e-06	2.05521033511542e-05	6.48915931859501e-06	2351	1630	35	24	4.92820296403385e-05	2.26867468530777e-06	5.39389555576951e-05	1.38497130332031e-05	0.014723926380368	0.256766429568495	0.2218080701198317	0.2190941469432028	0.3157418590068827	0.2522146920233057	0.0550328724806511	0.2181985198370833	0.0460345221547207	0.0059826368508178	0.0360857112314342	0.0841392846271781	0.0063795853269537	0.016260162601626	0.0186688311688311	0.0087912087912087	0.0217391304347826
4378808.0	1331	896	668	23	3.1373372812712e-05	1.47658961116201e-05	3.31526636500209e-05	2.14717282687439e-05	1068	764	266	72	3.26506134891302e-05	1.80472949038578e-05	3.43623848106745e-05	3.26370609238736e-05	2156	1424	224	54	3.40577013601171e-05	1.59476348020108e-05	3.62654215266958e-05	2.92012169336775e-05	4555	3084	1158	149	9.80816876619592e-05	4.87608258174887e-05	0.0001037804699873	8.3310006126295e-05	0.048313878080415	0.802752253256224	0.6476622359944331	0.9497903333454044	0.8052082591176232	0.8008869428191536	0.1511103971708865	0.1886788123164699	0.4971450530658079	0.4706505800242551	0.552739840856772	0.4682534100990768	0.5018782870022539	0.249063670411985	0.1038961038961039	0.0256696428571428	0.094240837696335
2176406.0	883	613	4	4	2.08134396646316e-05	8.84185395905395e-08	2.26814540373469e-05	3.73421361195546e-06	642	465	76	20	1.96270541760502e-05	5.1563699725308e-06	2.09142787133032e-05	9.06585025663156e-06	1361	921	34	12	2.14993189012613e-05	2.42062313959093e-06	2.34553744565217e-05	6.48915931859501e-06	2886	1999	114	36	6.1939812741943e-05	7.66541165171227e-06	6.70511072071718e-05	1.9289223187182e-05	0.0180090045022511	0.2876794133702063	0.1646373114266293	0.4334765918016065	0.2766598047975617	0.2915912360085992	0.1350401806746472	0.4631146756093341	0.1237558092667848	0.0042481464388026	0.2627174677503479	0.1125906895333749	0.0045300113250283	0.1183800623052959	0.0249816311535635	0.0065252854812398	0.043010752688172
2368033.0	207	149	691	19	4.87925482511749e-06	1.52743027142657e-05	5.51311036144322e-06	1.77375146567884e-05	188	154	1	1	5.74748626962216e-06	6.78469733227736e-08	6.92644929429826e-06	4.53292512831578e-07	362	240	2	2	5.71840811334062e-06	1.42389596446525e-07	6.11214969551053e-06	1.08152655309917e-06	757	543	694	22	1.63451492080803e-05	1.5484539284035e-05	1.8551709351252e-05	1.92723337227192e-05	0.0405156537753222	1.038844095593734	3.2173335003119874	0.065443706229788	0.1769470001517744	1.1532414022311832	1.7884253935120065	1.5507814669608018	0.9473476862713586	3.130458084631376	0.0118046342592191	0.0249002158685282	3.3381642512077296	0.0053191489361702	0.005524861878453	0.1275167785234899	0.0064935064935064
4734438.0	232	147	592	23	5.46853680882733e-06	1.30859438593998e-05	5.43910888008156e-06	2.14717282687439e-05	139	107	108	31	4.24947123126319e-06	7.32747311885955e-06	4.81253295123321e-06	1.40520678977789e-05	286	198	5	5	4.517858343689e-06	3.55973991116313e-07	5.04252349879619e-06	2.70381638274792e-06	657	452	705	59	1.42358663837795e-05	2.07693909693757e-05	1.5294165330111e-05	3.82276125492707e-05	0.1305309734513274	2.4994899508512933	3.947655533680349	2.919890220009416	0.5362030307629517	2.467916261484239	1.7500606816062216	0.709124822798368	1.4589481531689965	2.3929515914159025	1.724325856109255	0.0787926411224409	2.5517241379310347	0.7769784172661871	0.0174825174825174	0.1564625850340136	0.2897196261682243
2874421.0	166	105	0	0	3.91283237183335e-06	0.0	3.88507777148683e-06	0.0	119	84	3	3	3.63803652172892e-06	2.03540919968321e-07	3.77806325143542e-06	1.35987753849473e-06	217	153	4	4	3.42788552650529e-06	2.8477919289305e-07	3.89649543088796e-06	2.16305310619834e-06	502	342	7	7	1.09787544200676e-05	4.88320112861371e-07	1.15596364538102e-05	3.52293064469307e-06	0.0204678362573099	0.3047613702013845	0.0	0.3599403842638327	0.5551278436134105	0.3050227426257477	0.2816091106676693	0.9232397172862412	0.044478644314039	0.0	0.0559480144722657	0.083077217920804	0.0	0.0252100840336134	0.0184331797235023	0.0	0.0357142857142857
2325925.0	267	189	0	0	6.29353158602111e-06	0.0	6.99313998867629e-06	0.0	223	160	30	10	6.81749701130714e-06	2.03540919968321e-06	7.19631095511508e-06	4.53292512831578e-06	479	308	5	5	7.5666228903043e-06	3.55973991116313e-07	7.84392544257185e-06	2.70381638274792e-06	969	657	35	15	2.06776514876325e-05	2.39138319079952e-06	2.20333763863632e-05	7.2367415110637e-06	0.0228310502283105	0.3284445100090348	0.0	0.6298956724617094	0.3447019483476118	0.3248658736031071	0.315415982382709	0.97091140686589	0.1156506188446898	0.0	0.2985566691569337	0.0470452930292654	0.0	0.1345291479820627	0.0104384133611691	0.0	0.0625
2501411.0	1227	818	6	6	2.8921959760479e-05	1.32627809385809e-07	3.02666058769164e-05	5.60132041793319e-06	1014	730	233	58	3.09997397733876e-05	1.58083447842063e-05	3.28331687327126e-05	2.62909657442315e-05	1879	1268	28	18	2.96820133838868e-05	1.99345435025135e-06	3.2292524224614e-05	9.73373897789252e-06	4120	2816	267	82	8.96037129177535e-05	1.79344269438434e-05	9.5392298834243e-05	4.16260251400572e-05	0.0291193181818181	0.436366726127316	0.1850660242747991	0.8007440877321439	0.3014239119304668	0.4290780079791366	0.3270879784311077	0.7623042252191402	0.2001527209068363	0.0045857130873628	0.5099508866773558	0.0671603480690268	0.0048899755501222	0.2297830374753451	0.0149015433741351	0.0073349633251833	0.0794520547945205
1455131.0	872	617	567	18	2.05541555917993e-05	1.2533327986959e-05	2.28294570000702e-05	1.68039612537996e-05	628	453	38	14	1.91990498793762e-05	2.5781849862654e-06	2.03745553916696e-05	6.34609517964209e-06	1250	853	54	20	1.97458843692701e-05	3.84451910405618e-06	2.17235987094603e-05	1.08152655309917e-05	2750	1923	659	52	5.94990898404455e-05	1.89560320772806e-05	6.49276111012001e-05	3.39653219644333e-05	0.0270410816432657	0.5231260073852539	0.7360648680232704	0.3114715907978425	0.4978579136743957	0.5151314574985029	0.2128230350630301	0.4131431539756989	0.3185936478711464	0.6097709989098044	0.1342871132927734	0.1946997679191966	0.6502293577981652	0.0605095541401273	0.0432	0.0291734197730956	0.0309050772626931
2424572.0	245	177	98	1	5.77496344035645e-06	2.16625421996822e-06	6.54913110050637e-06	9.33553402988865e-07	179	133	38	10	5.47234065033174e-06	2.5781849862654e-06	5.98193348143941e-06	4.53292512831578e-06	362	246	134	34	5.71840811334062e-06	9.54010296191719e-06	6.26495343789829e-06	1.83859514026859e-05	786	556	270	45	1.69657122040288e-05	1.42845421681508e-05	1.87960180198441e-05	2.38524299339905e-05	0.0809352517985611	1.2690150599349308	0.1425461467578018	0.7577692300291241	2.934730734224555	1.2783487036704937	1.4670807523460545	1.1476373763540877	0.8419653708824962	0.3751113305462781	0.4711302075299547	1.6683144631913978	0.4	0.2122905027932961	0.3701657458563536	0.0056497175141242	0.075187969924812
3282348.0	274	187	378	12	6.45853054145987e-06	8.35555199130598e-06	6.91913850731464e-06	1.12026408358664e-05	172	134	13	6	5.25833850199474e-06	8.82010653196057e-07	6.02691042490888e-06	2.71975507698947e-06	377	249	24	11	5.95535872577186e-06	1.7086751573583e-06	6.34135530909217e-06	5.94839604204543e-06	823	570	415	29	1.76722277692265e-05	1.09462378018603e-05	1.92874042413157e-05	1.98707919549013e-05	0.0508771929824561	1.0302470828259989	1.6190802979335377	0.4512685414651055	0.938032289961214	1.002793709786619	0.5865932200083998	0.5849590142854195	0.6194033907214296	1.2937233845482925	0.167735617032161	0.2869138931906814	1.3795620437956204	0.0755813953488372	0.0636604774535809	0.0641711229946524	0.044776119402985
2175447.0	271	182	186	8	6.38781670341468e-06	4.11146209096009e-06	6.7341348039105e-06	7.46842722391092e-06	179	141	79	24	5.47234065033174e-06	5.35991089249912e-06	6.34174902919516e-06	1.08790203079579e-05	299	204	177	37	4.72321554112941e-06	1.26014792855175e-05	5.19532724118395e-06	2.00082412323346e-05	749	527	442	69	1.65833728948758e-05	2.20728522689767e-05	1.82712110742896e-05	3.83556887642034e-05	0.1309297912713472	2.099241731062685	1.109040350599162	1.7154605547893418	3.851199415068024	2.225233440152176	1.4404028532672892	0.6473041557243474	1.331023092159806	0.643641212929961	0.9794549051280635	2.667987343745962	0.6863468634686347	0.441340782122905	0.5919732441471572	0.0439560439560439	0.1702127659574468
2337977.0	969	677	168	7	2.28405696885935e-05	3.71357866280266e-06	2.50495014409198e-05	6.53487382092205e-06	815	580	228	51	2.49159644135216e-05	1.54691099175924e-05	2.60866272122922e-05	2.31179181544105e-05	1819	1211	106	31	2.87342109341618e-05	7.54664861166584e-06	3.08408886719302e-05	1.67636615730371e-05	3603	2468	502	89	7.64907450362769e-05	2.67293371920609e-05	8.19770173251422e-05	4.64164535483696e-05	0.036061588330632	0.5662130077783858	0.2608783985715164	0.8861980495323358	0.5435531301111478	0.5635431927383333	0.3131387367003951	0.555660578879165	0.3494453764227829	0.1625869544163431	0.6208513409658546	0.2626363615467759	0.1733746130030959	0.2797546012269938	0.0582737768004398	0.0103397341211226	0.0879310344827586
1238512.0	130	93	0	0	3.06426631529118e-06	0.0	3.44106888331691e-06	0.0	146	103	21	8	4.46347337960019e-06	1.42478643977825e-06	4.63262517735533e-06	3.62634010265262e-06	293	183	34	9	4.62843529615691e-06	2.42062313959093e-06	4.66051414282678e-06	4.86686948894626e-06	569	379	55	17	1.21561749910483e-05	3.84540957936918e-06	1.2734208203499e-05	8.49320959159888e-06	0.0448548812664907	0.6669601639829625	0.0	0.7827829716029007	1.044277377944897	0.6090201165159326	0.5433911647035203	0.8922384498760718	0.3163338453255983	0.0	0.319210246954777	0.5229895169110014	0.0	0.1438356164383561	0.1160409556313993	0.0	0.0776699029126213
2060265.0	822	586	785	32	1.93755916243796e-05	1.73521383946434e-05	2.16824340389646e-05	2.98737088956437e-05	730	520	188	41	2.2317366898001e-05	1.27552309846814e-05	2.3388010604124e-05	1.85849930260947e-05	1406	931	120	27	2.2210170738555e-05	8.54337578679151e-06	2.37100473605013e-05	1.46006084668388e-05	2958	2037	1093	100	6.39031292609355e-05	3.86507451661163e-05	6.87804920035899e-05	6.30593103885771e-05	0.0490918016691212	0.9168197050013224	1.3777839167853063	0.7946376175670801	0.6157983678751328	0.92940663407584	0.3984689574421557	0.4287347893082077	0.6048333722170914	0.8955668931837848	0.5715383469285484	0.38466051825351	0.9549878345498783	0.2575342465753424	0.0853485064011379	0.0546075085324232	0.0788461538461538
5209047.0	378	263	128	4	8.90994359369281e-06	2.82939326689726e-06	9.73119479905749e-06	3.73421361195546e-06	319	230	10	7	9.75238361707165e-06	6.78469733227736e-07	1.03446969979779e-05	3.17304758982104e-06	861	569	68	17	1.36009651535532e-05	4.84124627918186e-06	1.44908882364395e-05	9.19297570134293e-06	1558	1062	206	28	3.22632923643177e-05	8.34910927930686e-06	3.4566780033475e-05	1.61002369031194e-05	0.0263653483992467	0.465771960463997	0.3837363950742344	0.3067318057204848	0.6343969776970483	0.4416217261639225	0.1713305282141213	0.3879576525873329	0.2587804488465889	0.317554565541822	0.0695696313709468	0.3559487304411703	0.3386243386243386	0.0313479623824451	0.0789779326364692	0.0152091254752851	0.0304347826086956
2273025.0	419	299	1	1	9.87636604697695e-06	2.21046348976349e-08	1.10632214635673e-05	9.33553402988865e-07	385	276	90	23	1.17701181585347e-05	6.10622759904963e-06	1.24136363975735e-05	1.04257277951263e-05	833	546	9	3	1.31586573436816e-05	6.40753184009363e-07	1.39051405572865e-05	1.62228982964875e-06	1637	1121	100	27	3.48051415491933e-05	6.76908541795662e-06	3.73819984184272e-05	1.29815710277639e-05	0.0240856378233719	0.3472679786259026	0.0843835049368923	0.839860896615614	0.116668351748422	0.3469709177669761	0.4271603636463348	1.231112873653617	0.1944852144442294	0.002238134430467	0.5187906796519207	0.0486944197476981	0.0023866348448687	0.2337662337662337	0.0108043217286914	0.0033444816053511	0.0833333333333333
898794.0	675	487	1	1	1.59106135601657e-05	2.21046348976349e-08	1.80193607115627e-05	9.33553402988865e-07	557	413	150	41	1.70284566605295e-05	1.0177045998416e-05	1.85754776528908e-05	1.85849930260947e-05	1090	731	152	42	1.72184111700035e-05	1.08216093299359e-05	1.86165892809092e-05	2.27120576150825e-05	2322	1631	303	84	5.01574813906987e-05	2.10207599632496e-05	5.52114276453627e-05	4.22306040441661e-05	0.0515021459227467	0.7648888254696873	0.0518083531337391	1.0005122545638776	1.219990260964348	0.7574369562206549	0.6208674922591577	0.8196952725373595	0.41909520534952	0.0013893012242454	0.5976493466965517	0.6284905862155515	0.0014814814814814	0.2692998204667863	0.1394495412844036	0.002053388090349	0.099273607748184
1743871.0	185	136	169	2	4.36068667945283e-06	3.73568329770029e-06	5.03210073259247e-06	1.86710680597773e-06	164	117	99	35	5.01376461818104e-06	6.71685035895459e-06	5.2623023859279e-06	1.58652379491052e-05	297	207	106	29	4.69162212613857e-06	7.54664861166584e-06	5.27172911237783e-06	1.56821350199379e-05	646	460	374	66	1.40660734237724e-05	1.79991822683207e-05	1.55661322308982e-05	3.34144797750209e-05	0.1434782608695652	2.1466141543301545	0.3710392349431013	3.014885269902195	2.9747611619718497	2.120228555605715	1.5149752293847594	0.7145339238919718	1.2796166866228027	0.856673173815147	1.339682029466995	1.6085371772847985	0.9135135135135136	0.6036585365853658	0.3569023569023569	0.0147058823529411	0.2991452991452991
1077298.0	863	620	135	8	2.03420140776637e-05	2.98412571118071e-06	2.29404592221127e-05	7.46842722391092e-06	742	542	257	86	2.26842277237215e-05	1.74366721439528e-05	2.43775033604523e-05	3.89831561035157e-05	1720	1137	228	58	2.71703368921156e-05	1.62324139949039e-05	2.89563091824811e-05	3.13642700398759e-05	3325	2299	620	152	7.01965786935009e-05	3.66532118500374e-05	7.62742717650462e-05	7.78158533673025e-05	0.0661157024793388	1.020211030096819	0.3255570061436248	1.5991447330393236	1.0831584178156115	1.0026200523328532	0.6406022523850614	0.6389282269934016	0.5221509727714252	0.1466976524442283	0.7686694189601531	0.5974314584083897	0.1564310544611819	0.3463611859838275	0.1325581395348837	0.0129032258064516	0.1586715867158671
1015751.0	146	106	469	13	3.44140678486548e-06	1.03670737669908e-05	3.92207851216766e-06	1.21361942388552e-05	112	83	97	24	3.42403437339193e-06	6.58115641230904e-06	3.73308630796595e-06	1.08790203079579e-05	298	198	26	8	4.70741883363399e-06	1.85106475380483e-06	5.04252349879619e-06	4.32610621239667e-06	556	387	592	45	1.15728599918914e-05	1.87992949331046e-05	1.26976883189298e-05	2.73413207592098e-05	0.1162790697674418	2.1532518417899085	3.094327204619815	2.9142161231963484	0.8579248492207222	2.288822725678961	1.2424618907847464	0.5428388476072037	1.6244294795129683	3.012452294969261	1.922047413849292	0.3932228720714579	3.212328767123288	0.8660714285714286	0.087248322147651	0.1226415094339622	0.2891566265060241
2415786.0	1196	862	161	11	2.81912501006788e-05	3.55884621851921e-06	3.18946384668728e-05	1.02690874328775e-05	1089	795	184	60	3.32926199341411e-05	1.24838430913903e-05	3.5756670058228e-05	2.71975507698947e-05	2301	1519	129	39	3.63482239469524e-05	9.18412897080088e-06	3.86848141145021e-05	2.10897677854338e-05	4586	3176	474	110	9.78320939817724e-05	2.52268182807104e-05	0.0001063361226396	5.8556405988206e-05	0.0346347607052896	0.5506727585570188	0.3219690809019025	0.7606287365575376	0.5451691643912463	0.5425889939502287	0.2193412098412166	0.4042492794487766	0.2578583085976932	0.1262393900876896	0.3749732858539107	0.2526706389892516	0.1346153846153846	0.1689623507805326	0.0560625814863103	0.0127610208816705	0.0754716981132075
3454164.0	267	191	1199	35	6.29353158602111e-06	2.65034572422642e-05	7.06714147003795e-06	3.26743691046103e-05	196	131	129	33	5.99206015343587e-06	8.7522595586378e-06	5.89197959450047e-06	1.49586529234421e-05	465	314	238	61	7.34546898536847e-06	1.69443619771365e-05	7.99672918495961e-06	3.29865598695246e-05	928	636	1566	129	1.96310607248255e-05	5.22000787780385e-05	2.0955850249498e-05	8.0619581897577e-05	0.2028301886792453	3.847115766610722	4.623420833322421	2.5388161454945286	4.125006500353457	3.762414493056802	1.0885765471224655	0.2893292456563028	2.6590554382028944	4.211221772705869	1.4606428064009374	2.3067774176009976	4.49063670411985	0.6581632653061225	0.5118279569892473	0.1832460732984293	0.2519083969465648
2793887.0	196	148	412	7	4.61997075228516e-06	9.10710957782557e-06	5.47610962076239e-06	6.53487382092205e-06	229	168	2	2	7.00092742416742e-06	1.35693946645547e-07	7.55612650287083e-06	9.06585025663156e-07	476	338	3	3	7.51923276781805e-06	2.13584394669788e-07	8.60794415451066e-06	1.62228982964875e-06	901	654	417	12	1.91401309442706e-05	9.4563879191409e-06	2.16401802781439e-05	9.06374867623396e-06	0.018348623853211	0.4188388710138493	1.1933424042764609	0.1199801280879447	0.1884642605166823	0.5005955976270293	0.6009127413284461	1.200395577142407	0.4940607745409167	1.9712483186870724	0.0193822815784559	0.0284050781861573	2.1020408163265305	0.0087336244541484	0.0063025210084033	0.0472972972972973	0.0119047619047619
2198971.0	616	440	3	3	1.45199080786105e-05	6.63139046929046e-08	1.62803258995639e-05	2.80066020896659e-06	434	326	116	34	1.32681331968937e-05	7.87024890544174e-06	1.4662483571047e-05	1.54119454362736e-05	1128	750	143	45	1.78186860548293e-05	1.01808561459266e-05	1.91004677984704e-05	2.43343474447313e-05	2178	1516	262	82	4.56067273303335e-05	1.81174189560612e-05	5.00432772690812e-05	4.25469530899715e-05	0.0540897097625329	0.8502031723701431	0.1720272816554373	1.0511142509790437	1.274018401092775	0.8323866445757521	0.5826469181089643	0.6999714878966201	0.397253212773527	0.0045671022387939	0.5931692717167101	0.5713584107492223	0.0048701298701298	0.2672811059907834	0.12677304964539	0.0068181818181818	0.1042944785276073
3201212.0	889	609	204	7	2.0954867340722e-05	4.50934551911751e-06	2.25334510746236e-05	6.53487382092205e-06	722	515	50	21	2.20727930141872e-05	3.39234866613868e-06	2.31631258867767e-05	9.51914276946313e-06	1446	954	4	4	2.28420390383716e-05	2.8477919289305e-07	2.42957950396544e-05	2.16305310619834e-06	3057	2078	258	32	6.58696993932809e-05	8.18647337814924e-06	6.99923720010546e-05	1.82170696965835e-05	0.0153994225216554	0.2602722150395049	0.2900076778865622	0.4109610600915221	0.0890299371832825	0.2633328917204556	0.1626147906464711	0.6175255570394028	0.1242828410263598	0.2151932267475829	0.1536891440950976	0.0124673280005632	0.2294713160854893	0.0692520775623268	0.0027662517289073	0.0114942528735632	0.0407766990291262
2142952.0	201	155	1	1	4.73782714902713e-06	2.21046348976349e-08	5.73511480552818e-06	9.33553402988865e-07	133	106	52	11	4.06604081840291e-06	3.52804261278423e-06	4.76755600776374e-06	4.98621764114736e-06	352	236	0	0	5.56044103838646e-06	0.0	6.01028053391869e-06	0.0	686	497	53	12	1.43643090058165e-05	3.55014724768186e-06	1.65129513472106e-05	5.91977104413622e-06	0.0241448692152917	0.3584926110217238	0.1627785030718123	1.0458645127666124	0.0	0.4028810052794749	0.5627566556167252	1.3968309457189374	0.2471505762124936	0.0046655638127646	0.8676849963768934	0.0	0.0049751243781094	0.3909774436090225	0.0	0.0064516129032258	0.1037735849056603
1295461.0	293	200	1334	34	6.90638484907935e-06	2.94875829534449e-05	7.40014813616539e-06	3.17408157016214e-05	191	149	156	46	5.8392014760523e-06	1.05841278383527e-05	6.70156457695092e-06	2.08514555902526e-05	401	276	56	15	6.33447970566184e-06	3.98690870050271e-06	7.02897214983711e-06	8.11144914824376e-06	885	625	1546	95	1.90800660307935e-05	4.40586194923003e-05	2.11306848629534e-05	6.07037204401177e-05	0.152	2.872775815541325	4.289213555942254	3.1114309726967675	1.1540021749028746	2.851548901180632	1.5836797716935556	0.5553752807948907	2.3091439736735544	4.269611902292951	1.8125985002847165	0.6293979751705826	4.552901023890785	0.8167539267015707	0.1396508728179551	0.17	0.3087248322147651
2321170.0	1116	763	754	22	2.63055477528073e-05	1.66668947128167e-05	2.8231565139471e-05	2.0538174865755e-05	989	675	293	69	3.02354463864698e-05	1.98791631835727e-05	3.03594368418917e-05	3.12771833853789e-05	1803	1208	309	64	2.84814636142352e-05	2.19991926509881e-05	3.07644868007363e-05	3.46088496991734e-05	3908	2646	1356	155	8.50224577535123e-05	5.85452505473775e-05	8.9355488782099e-05	8.64242079503073e-05	0.0585789871504157	0.967195290723104	0.7274897712645854	1.0302293665151536	1.1249610605675726	0.960893399449104	0.2076089200920398	0.2160582227030235	0.6885857230463204	0.6335885825087229	0.6574787396712132	0.7724038676155947	0.6756272401433692	0.2962588473205257	0.1713810316139767	0.0288335517693315	0.1022222222222222
2918214.0	333	230	1	1	7.84923602301509e-06	2.21046348976349e-08	8.5101703565902e-06	9.33553402988865e-07	328	228	19	6	1.00275292363621e-05	1.2890924931327e-06	1.0254743111039e-05	2.71975507698947e-06	694	464	2	2	1.09629150018188e-05	1.42389596446525e-07	1.18168227446537e-05	1.08152655309917e-06	1355	922	22	9	2.88396802611959e-05	1.45358672447686e-06	3.05817362122829e-05	4.7348350330775e-06	0.009761388286334	0.1548255795619541	0.1096985564179604	0.2652192305101933	0.0915243104233315	0.1554806991171618	0.0954698107183252	0.6140299809585007	0.0504023176162835	0.0028161511302273	0.1285553462619842	0.0129882970380507	0.003003003003003	0.0579268292682926	0.0028818443804034	0.0043478260869565	0.0263157894736842
2532305.0	564	350	1119	27	1.3294201552494e-05	2.47350864504534e-05	1.29502592382894e-05	2.52059418806993e-05	446	335	113	37	1.36349940226143e-05	7.66670798547342e-06	1.50672760622722e-05	1.67718229747684e-05	926	617	44	15	1.46277511407553e-05	3.13257112182355e-06	1.57133181755417e-05	8.11144914824376e-06	1936	1302	1276	79	4.15569467158636e-05	3.55343655577504e-05	4.37308534761033e-05	5.00892140037115e-05	0.0606758832565284	1.1453975859648549	1.9463658153015284	1.1131290689472606	0.5162149113017707	1.1919032651835195	0.7183223040859393	0.6026682911849711	0.8550764280328085	1.8605921049702367	0.5622817269122239	0.2141526125021156	1.9840425531914891	0.2533632286995516	0.0475161987041036	0.0771428571428571	0.1104477611940298
2808941.0	515	336	0	0	1.21392088644227e-05	0.0	1.24322488687579e-05	0.0	360	256	5	5	1.10058247716169e-05	3.39234866613868e-07	1.15140975281841e-05	2.26646256415789e-06	737	476	3	3	1.16421734241216e-05	2.13584394669788e-07	1.21224302294292e-05	1.62228982964875e-06	1612	1068	8	8	3.47872070601613e-05	5.52819261283656e-07	3.60687766263712e-05	3.88875239380664e-06	0.0074906367041198	0.1078149235303819	0.0	0.1968423976442846	0.1338254622996611	0.1102226199813152	0.1005214056891177	0.9119852685969356	0.0158914528644856	0.0	0.03082321167685	0.0183457492762699	0.0	0.0138888888888888	0.0040705563093622	0.0	0.01953125
5076952.0	139	102	1	1	3.27640782942672e-06	2.21046348976349e-08	3.77407554944435e-06	9.33553402988865e-07	109	79	12	3	3.33231916696179e-06	8.14163679873284e-07	3.55317853408807e-06	1.35987753849473e-06	242	172	1	1	3.82280321389069e-06	7.11947982232626e-08	4.38037394844921e-06	5.40763276549584e-07	490	353	14	5	1.04315302102792e-05	9.07463112994181e-07	1.17076280319816e-05	2.83419421803318e-06	0.0141643059490084	0.2420809928613244	0.2473594899620677	0.3827214212425566	0.1234513954547262	0.2511774355531169	0.1296771726226621	0.5162771581655038	0.0869923294762612	0.0067466066645014	0.2443234393467748	0.0186237151743951	0.0071942446043165	0.110091743119266	0.0041322314049586	0.0098039215686274	0.0379746835443038
2405764.0	496	340	894	30	1.16913545568033e-05	1.97615435984856e-05	1.25802518314812e-05	2.80066020896659e-05	410	313	92	27	1.25344115454526e-05	6.24192154569517e-06	1.40777833059439e-05	1.22388978464526e-05	724	490	108	23	1.14368162266812e-05	7.68903820811236e-06	1.24789722950007e-05	1.24375553606404e-05	1630	1143	1094	80	3.56625823289371e-05	3.36925033522931e-05	3.91370074324257e-05	5.2683055296759e-05	0.0699912510936133	1.346118641996888	2.2262354096586	0.8693767747714309	0.9966810620793756	1.3640977488364687	0.7493414475708907	0.5493311958106043	0.944757814830323	1.6902698059897765	0.4979828149937917	0.672305828450267	1.8024193548387095	0.224390243902439	0.149171270718232	0.088235294117647	0.0862619808306709
3140614.0	184	118	1	1	4.33711540010444e-06	2.21046348976349e-08	4.36608740033758e-06	9.33553402988865e-07	134	105	1	1	4.09661255387963e-06	6.78469733227736e-08	4.72257906429427e-06	4.53292512831578e-07	302	205	1	1	4.77060566361565e-06	7.11947982232626e-08	5.22079453158191e-06	5.40763276549584e-07	620	428	3	3	1.32043336175997e-05	1.61146406443671e-07	1.43094609962138e-05	1.92760919237003e-06	0.0070093457943925	0.1347087212355562	0.2138192201367026	0.0959841024703557	0.1035787317961605	0.1377940181344063	0.0659491706033257	0.4786069199244773	0.0122040544498878	0.0050966213389439	0.0165617256771134	0.0149236393119325	0.0054347826086956	0.0074626865671641	0.0033112582781456	0.0084745762711864	0.0095238095238095
5075865.0	653	356	2	2	1.53920454145011e-05	4.42092697952697e-08	1.31722636823744e-05	1.86710680597773e-06	344	246	110	31	1.05166770039895e-05	7.4631670655051e-06	1.10643280934894e-05	1.40520678977789e-05	888	586	83	20	1.40274762559295e-05	5.9091682525308e-06	1.49238321732049e-05	1.08152655309917e-05	1885	1188	195	53	3.993619867442e-05	1.34165445878312e-05	3.91604239490687e-05	2.67344402347483e-05	0.0446127946127946	0.6826902658030107	0.1417453257086006	1.2700335509797094	0.7246976115431025	0.7121588294104709	0.5642486115307545	0.7923072610050241	0.3359494652260128	0.0028722153946881	0.709650687443757	0.4212566925595727	0.003062787136294	0.3197674418604651	0.0934684684684684	0.0056179775280898	0.1260162601626016
3363464.0	635	439	515	18	1.496776238623e-05	1.1383886972282e-05	1.6243325158883e-05	1.68039612537996e-05	478	353	58	17	1.46132895578691e-05	3.93512445272087e-06	1.58768610447226e-05	7.70597271813682e-06	1037	695	4	4	1.63811856727465e-05	2.8477919289305e-07	1.76997668265826e-05	2.16305310619834e-06	2150	1487	577	39	4.59622376168456e-05	1.56037906178959e-05	4.98199530301882e-05	2.66729870781347e-05	0.0262273032952252	0.5353876400078561	1.034514860069153	0.485358705126304	0.1222080001048224	0.5473605217667598	0.4593028637343029	0.8391231107639514	0.3394915353767929	0.7605603749265097	0.2692839580805984	0.0173845287259541	0.8110236220472441	0.1213389121338912	0.0038572806171648	0.041002277904328	0.0481586402266288
2183443.0	903	614	3	3	2.12848652515995e-05	6.63139046929046e-08	2.27184547780277e-05	2.80066020896659e-06	597	445	179	39	1.8251326079598e-05	1.21446082247765e-05	2.00147398439138e-05	1.76784080004315e-05	1284	843	137	42	2.02829724241142e-05	9.75368735658698e-06	2.14689258054807e-05	2.27120576150825e-05	2784	1902	319	84	5.98191637553118e-05	2.19646094860564e-05	6.42021204274223e-05	4.31911258244807e-05	0.0441640378548895	0.6727367497667991	0.1232768793622032	0.8832694373395643	1.0579037731493974	0.6881500299503883	0.4969260961174229	0.7221188323616703	0.3671834928335319	0.0031155426125106	0.6654096349937109	0.4808805707880828	0.0033222591362126	0.2998324958123953	0.1066978193146417	0.004885993485342	0.0876404494382022
1999289.0	704	490	457	22	1.65941806612691e-05	1.01018181482191e-05	1.81303629336052e-05	2.0538174865755e-05	568	412	33	17	1.73647457507733e-05	2.23895011965153e-06	1.85305007094213e-05	7.70597271813682e-06	1194	779	207	48	1.88612687495268e-05	1.47373232322154e-05	1.98390192200113e-05	2.595663727438e-05	2466	1681	697	87	5.28201951615693e-05	2.7078091500086e-05	5.64998828630378e-05	5.42007848582719e-05	0.0517549077929803	0.9593079155519814	1.1328055009691418	0.4158534536640416	1.3083629279514966	0.9523406275282266	0.4728308030709838	0.4964933652974597	0.5126465628772868	0.6087566692459118	0.1289365333524577	0.7813537587488718	0.6491477272727273	0.0580985915492957	0.1733668341708542	0.0448979591836734	0.0412621359223301
1737582.0	275	189	2	2	6.48210182080826e-06	4.42092697952697e-08	6.99313998867629e-06	1.86710680597773e-06	225	175	3	3	6.87864048226057e-06	2.03540919968321e-07	7.87096510715712e-06	1.35987753849473e-06	470	324	45	11	7.42445252284555e-06	3.20376592004682e-06	8.25140208893921e-06	5.94839604204543e-06	970	688	50	16	2.07851948259144e-05	3.45151610981041e-06	2.31155071847726e-05	9.17538038651789e-06	0.0232558139534883	0.3969361482391438	0.266991195514613	0.1727713844466397	0.7208951858035254	0.3868859219215927	0.2930716370934486	0.7575143485134185	0.1660564713835232	0.0068202060099323	0.029590283209776	0.4315154430833267	0.0072727272727272	0.0133333333333333	0.0957446808510638	0.0105820105820105	0.0171428571428571
2983680.0	10798	6644	10799	357	0.0002545226744039	0.0002387079522595	0.0002458329210834	0.000333278564867	8063	5317	2726	762	0.0002464999031487	0.0001849508492778	0.0002391424084271	0.0003454088947776	18330	10425	2175	527	0.0002895536483909	0.0001548486861355	0.0002654965023987	0.0002849822467416	37191	22386	15700	1646	0.0007905762259436	0.000578507487673	0.0007504718319093	0.0009636697063863	0.0735280979183418	1.2840851120748882	1.3557116898673374	1.4443648746763134	1.0733936009207308	1.2911567218214606	0.1937277197834966	0.1500419867777174	0.731754217605667	0.9378651737750336	0.7503079997813598	0.5347840961287177	1.0000926097425449	0.3380875604613667	0.1186579378068739	0.0537326911499096	0.1433138988151213
4951027.0	500	355	2	2	1.17856396741968e-05	4.42092697952697e-08	1.31352629416936e-05	1.86710680597773e-06	312	234	15	3	9.53838146873465e-06	1.0177045998416e-06	1.05246047718558e-05	1.35987753849473e-06	591	399	3	3	9.3358541297909e-06	2.13584394669788e-07	1.01614488687863e-05	1.62228982964875e-06	1403	988	20	8	3.06598752727224e-05	1.27549826430666e-06	3.38213165823356e-05	4.84927417412122e-06	0.0080971659919028	0.1433792254159002	0.1421446083162302	0.1292093687100939	0.1596514287083667	0.1436684685782303	0.0152781336166492	0.1063429837308386	0.0416015477219325	0.0037511133054627	0.1066957327275575	0.0228778633106783	0.004	0.048076923076923	0.0050761421319796	0.0056338028169014	0.0128205128205128
4444572.0	130	91	225	7	3.06426631529118e-06	4.97354285196785e-06	3.36706740195525e-06	6.53487382092205e-06	112	83	39	14	3.42403437339193e-06	2.64603195958817e-06	3.73308630796595e-06	6.34609517964209e-06	242	157	6	3	3.82280321389069e-06	4.27168789339576e-07	3.9983645924798e-06	1.62228982964875e-06	484	331	270	24	1.03111039025738e-05	8.04674360089559e-06	1.1098518302401e-05	1.45032588302129e-05	0.0725075528700906	1.3067743310451934	1.940820613548532	1.6999594051978648	0.4057383442970617	1.3488394543478197	0.8255805885897903	0.6120673486593471	0.7803959379060282	1.623077872556009	0.7727819498981687	0.111742291046371	1.7307692307692308	0.3482142857142857	0.024793388429752	0.0769230769230769	0.1686746987951807
2442335.0	924	645	3	3	2.17798621179157e-05	6.63139046929046e-08	2.38654777391334e-05	2.80066020896659e-06	922	660	118	38	2.818714010953e-05	8.00594285208729e-06	2.96847826898497e-05	1.72251154876e-05	1759	1171	7	7	2.77864084844369e-05	4.98363587562838e-07	2.98221970560118e-05	3.78534293584709e-06	3605	2476	128	48	7.77534107118826e-05	8.57062034434303e-06	8.33724574849949e-05	2.38111186324136e-05	0.0193861066235864	0.2855993376073752	0.1173519440750272	0.5802675285707882	0.1269303843958072	0.2748499523472076	0.2645427347886532	0.962498747150832	0.1102282236351238	0.0030447348258626	0.2840282065146616	0.0179355164897244	0.0032467532467532	0.1279826464208243	0.0039795338260375	0.0046511627906976	0.0575757575757575
2484624.0	525	357	1728	57	1.23749216579067e-05	3.81968091031131e-05	1.32092644230552e-05	5.32125439703653e-05	373	269	62	24	1.14032573328142e-05	4.20651234601197e-06	1.20987977932872e-05	1.08790203079579e-05	870	560	40	12	1.3743135521012e-05	2.8477919289305e-06	1.42616826228579e-05	6.48915931859501e-06	1768	1186	1830	93	3.75213145117328e-05	4.52511133780555e-05	3.95697448392003e-05	7.05807235969182e-05	0.0784148397976391	1.7837042893184507	4.028425979382253	0.8991819264880953	0.455006571818848	1.794204825896399	1.9475962257194464	1.08549269158632	1.2060108758691173	3.086630377066512	0.3688869086473424	0.207215589526603	3.291428571428572	0.1662198391420911	0.0459770114942528	0.1596638655462184	0.0892193308550185
2523014.0	810	532	5	5	1.90927362721989e-05	1.10523174488174e-07	1.96843940421999e-05	4.66776701494432e-06	614	429	8	8	1.87710455827022e-05	5.42775786582189e-07	1.92951087484023e-05	3.62634010265262e-06	1285	832	68	19	2.02987691316097e-05	4.84124627918186e-06	2.11887856111032e-05	1.02745022544421e-05	2709	1793	81	32	5.81625509865107e-05	5.49454524025222e-06	6.01682884017054e-05	1.8568609372039e-05	0.0178471834913552	0.3086112280287616	0.2371303381215313	0.1879408999419551	0.4849028369543806	0.3033246916726224	0.1591630212708908	0.5247282059143247	0.0944687801180958	0.0057887551010227	0.0289155861984782	0.2384994995407363	0.0061728395061728	0.013029315960912	0.0529182879377431	0.0093984962406015	0.0186480186480186
1905314.0	548	392	132	7	1.29170610829197e-05	2.9178118064878e-06	1.45042903468842e-05	6.53487382092205e-06	444	312	300	88	1.35738505516609e-05	2.03540919968321e-05	1.40328063624744e-05	3.98897411291788e-05	1004	651	109	33	1.58598943253977e-05	7.76023300633562e-06	1.65792060490723e-05	1.78451881261363e-05	1996	1355	541	128	4.23508059599783e-05	3.10321368096555e-05	4.51163027584309e-05	6.42698030762372e-05	0.0944649446494464	1.4245361243442556	0.4505476424309078	2.8426061116220698	1.0763596322596425	1.456504462104207	1.2405113859817876	0.8517044871868261	0.7327401712019603	0.225888210000496	1.4995075950899996	0.489299162221311	0.2408759124087591	0.6756756756756757	0.1085657370517928	0.0178571428571428	0.282051282051282
4453992.0	506	352	2	2	1.19270673502872e-05	4.42092697952697e-08	1.30242607196511e-05	1.86710680597773e-06	380	272	5	5	1.16172594811512e-05	3.39234866613868e-07	1.22337286236956e-05	2.26646256415789e-06	846	567	131	20	1.3364014541122e-05	9.3265185672474e-06	1.44399536556436e-05	1.08152655309917e-05	1732	1191	138	27	3.69083413725604e-05	9.70996270365654e-06	3.96979429989903e-05	1.49488349011273e-05	0.0226700251889168	0.3765644708973338	0.1433560680461982	0.1852634330769739	0.7489820112244436	0.3592005041158719	0.3382103994170312	0.9415643785063572	0.2630831498398201	0.0037066337010501	0.0292009373780684	0.697883000542169	0.0039525691699604	0.0131578947368421	0.1548463356973995	0.0056818181818181	0.0183823529411764
3970193.0	706	447	1	1	1.66413232199659e-05	2.21046348976349e-08	1.65393310843296e-05	9.33553402988865e-07	452	333	15	7	1.38184244354746e-05	1.0177045998416e-06	1.49773221753333e-05	3.17304758982104e-06	967	652	44	15	1.52754161480673e-05	3.13257112182355e-06	1.66046733394703e-05	8.11144914824376e-06	2125	1432	60	23	4.57351638035078e-05	4.17238035656279e-06	4.81213265991332e-05	1.22180501410537e-05	0.0160614525139664	0.2539009417349226	0.0564444473738948	0.2118568027498833	0.4885039881490689	0.2522684127576157	0.2188462596465298	0.8675135236086872	0.0912291551963956	0.0013282979126992	0.0736483818827386	0.2050727189006824	0.0014164305949008	0.0331858407079646	0.045501551189245	0.0022371364653243	0.021021021021021
2533665.0	594	440	338	11	1.40013399329458e-05	7.47136659540059e-06	1.62803258995639e-05	1.02690874328775e-05	489	357	175	64	1.4949578648113e-05	1.18732203314854e-05	1.60567688186005e-05	2.9010720821221e-05	1120	759	268	83	1.7692312394866e-05	1.90802059238344e-05	1.93296734120521e-05	4.48833519536155e-05	2203	1556	781	158	4.66432309759248e-05	3.84247928507203e-05	5.16667681302164e-05	8.4163160207714e-05	0.1015424164524421	1.628961192145724	0.6307666994032703	1.8067595759125812	2.3219922549560827	1.5865061767573116	0.866859065718481	0.5463950146669266	0.8238021261981937	0.5336179702215585	0.7942177241887742	1.0784461351344408	0.569023569023569	0.3578732106339468	0.2392857142857143	0.025	0.1792717086834734
2024070.0	192	138	0	0	4.52568563489158e-06	0.0	5.10610221395412e-06	0.0	111	81	0	0	3.39346263791521e-06	0.0	3.64313242102701e-06	0.0	291	195	14	7	4.59684188116608e-06	9.96727175125677e-07	4.96612162760231e-06	3.78534293584709e-06	594	414	14	7	1.25159901539729e-05	9.96727175125677e-07	1.37153562625834e-05	3.78534293584709e-06	0.0169082125603864	0.2759930448306188	0.0	0.0	0.7622332314230268	0.2540777438076756	0.4400755613473628	1.7320508075688772	0.0796363022712421	0.0	0.0	0.2168286838860851	0.0	0.0	0.0481099656357388	0.0	0.0
5267349.0	464	337	458	16	1.09370736176547e-05	1.01239227831168e-05	1.24692496094387e-05	1.49368544478218e-05	381	290	42	15	1.16478312166279e-05	2.84957287955649e-06	1.30433136061461e-05	6.79938769247367e-06	881	574	286	70	1.39168993034616e-05	2.03617122918531e-05	1.46182246884293e-05	3.78534293584709e-05	1726	1201	786	101	3.65018041377441e-05	3.33352079545264e-05	4.01307879040141e-05	5.95896714987664e-05	0.0840965861781848	1.4848866571295485	1.1978952154839555	0.5212929703131381	2.589468294904022	1.4362188269003715	1.0544837130703226	0.7342082510825285	0.9132482281898134	0.9256518824902752	0.2446440737816128	1.463092593246576	0.9870689655172412	0.1102362204724409	0.3246311010215664	0.0474777448071216	0.0517241379310344
2566189.0	554	398	4	4	1.30584887590101e-05	8.84185395905395e-08	1.47262947909691e-05	3.73421361195546e-06	480	361	40	19	1.46744330288225e-05	2.71387893291095e-06	1.62366765924784e-05	8.61255774379998e-06	1041	700	122	30	1.64443725027281e-05	8.68576538323804e-06	1.78271032785724e-05	1.62228982964875e-05	2075	1459	166	53	4.41772942905608e-05	1.14880628557395e-05	4.87900746620199e-05	2.8569669652243e-05	0.0363262508567512	0.5855631468111433	0.2535745525239292	0.5304384610203868	0.9100131436376931	0.5646753857273364	0.3295558089852125	0.5836199298128153	0.2600445101997591	0.0067709626452396	0.1849392700611013	0.528190746214067	0.0072202166064981	0.0833333333333333	0.1171950048030739	0.0100502512562814	0.0526315789473684
3976443.0	580	404	2	2	1.36713420220683e-05	4.42092697952697e-08	1.49482992350541e-05	1.86710680597773e-06	481	336	67	21	1.47050047642993e-05	4.54574721262583e-06	1.51122530057417e-05	9.51914276946313e-06	943	627	217	53	1.48962951681774e-05	1.5449271214448e-05	1.59679910795213e-05	2.8660453657128e-05	2004	1367	286	76	4.32726419545449e-05	2.00392276968691e-05	4.6028543320317e-05	4.00467032325688e-05	0.0555961960497439	0.8700406387810274	0.124904296911539	0.6298956724617076	1.7948690924486168	0.8498896872739546	0.8564424262600533	1.0077101053045092	0.4630923094069228	0.0032337183667782	0.3091292580647074	1.03712171650921	0.0034482758620689	0.1392931392931393	0.2301166489925769	0.0049504950495049	0.0625
3012119.0	537	384	0	0	1.26577770100874e-05	0.0	1.42082844214375e-05	0.0	429	306	37	13	1.31152745195101e-05	2.51033801294262e-06	1.37629447016576e-05	5.89280266681051e-06	763	511	7	7	1.20528878190025e-05	4.98363587562838e-07	1.30137853933578e-05	3.78534293584709e-06	1729	1201	44	20	3.78259393486e-05	3.00870160050546e-06	4.0985014516453e-05	9.6781456026576e-06	0.0166527893422148	0.2361386403504239	0.0	0.4281643786667823	0.2908717810714105	0.2396787199127309	0.2186246347575569	0.9121570527294204	0.0795406975297446	0.0	0.1914056781051953	0.0413480648826019	0.0	0.0862470862470862	0.0091743119266055	0.0	0.0424836601307189
2805626.0	332	142	184	5	7.8256647436667e-06	4.06725282116482e-06	5.25410517667743e-06	4.66776701494432e-06	163	122	33	9	4.98319288270432e-06	2.23895011965153e-06	5.48718710327525e-06	4.0796326154842e-06	398	257	71	19	6.2870895831756e-06	5.05483067385165e-06	6.54509363227586e-06	1.02745022544421e-05	893	521	288	33	1.90959472095466e-05	1.1361033614668e-05	1.72863859122285e-05	1.90219018848706e-05	0.0633397312859884	1.1003978495825657	0.8884038019764393	0.7434834166761154	1.569802180334806	1.0672297996624536	0.4412309235308713	0.4134357227191604	0.5949447539836255	0.5197325664195418	0.4493003125410788	0.8040016937850697	0.5542168674698795	0.2024539877300613	0.1783919597989949	0.0352112676056338	0.0737704918032786
2495606.0	150	107	0	0	3.53569190225905e-06	0.0	3.95907925284848e-06	0.0	164	115	0	0	5.01376461818104e-06	0.0	5.17234849898896e-06	0.0	294	186	0	0	4.64423200365233e-06	0.0	4.73691601402066e-06	0.0	608	408	0	0	1.31936885240924e-05	0.0	1.38683437658581e-05	0.0	0.0	0.0	0.0	0.0	0.0	0.0	0.0		0.0	0.0	0.0	0.0	0.0	0.0	0.0	0.0	0.0
2364021.0	264	173	329	15	6.22281774797593e-06	7.27242488132187e-06	6.40112813778306e-06	1.4003301044833e-05	251	173	91	29	7.67350560465512e-06	6.1740745723724e-06	7.78101122021818e-06	1.31454828721158e-05	446	302	68	19	7.04533154295557e-06	4.84124627918186e-06	7.69112170018408e-06	1.02745022544421e-05	961	648	488	63	2.09416548955866e-05	1.82877457328761e-05	2.18732610581853e-05	3.74232861713908e-05	0.0972222222222222	1.7109148046942204	2.187630171340836	1.6894311677585785	1.3358912594239916	1.7376508661744683	0.4279119629138825	0.2462588839010874	0.8732712779413719	1.1686707173269442	0.8045963462419193	0.6871566298427059	1.246212121212121	0.3625498007968127	0.1524663677130044	0.0867052023121387	0.1676300578034682
1429531.0	299	213	0	0	7.04781252516971e-06	0.0	7.88115776501614e-06	0.0	180	134	2	2	5.50291238580845e-06	1.35693946645547e-07	6.02691042490888e-06	9.06585025663156e-07	315	208	1	1	4.97596286105606e-06	7.11947982232626e-08	5.29719640277579e-06	5.40763276549584e-07	794	555	3	3	1.75266877720342e-05	2.0688874486881e-07	1.92052645927008e-05	1.44734830221274e-06	0.0054054054054054	0.0753620599823874	0.0	0.150422847155035	0.1020848077798697	0.0841692183116349	0.0767950811969914	0.9123891457879424	0.0118042123851218	0.0	0.02465856934148	0.0143077430863607	0.0	0.0111111111111111	0.0031746031746031	0.0	0.0149253731343283
2653709.0	429	298	0	0	1.01120788404609e-05	0.0	1.10262207228864e-05	0.0	332	239	114	41	1.01498161782689e-05	7.73455495879619e-06	1.07494894892031e-05	1.85849930260947e-05	583	388	152	43	9.20948046982757e-06	1.08216093299359e-05	9.88130867440869e-06	2.32528208916321e-05	1344	925	266	84	2.94713754885574e-05	1.85561642887321e-05	3.16570188864983e-05	4.18378139177268e-05	0.0908108108108108	1.3215967703001437	0.0	1.7289186658363322	2.3532126824308093	1.3607104494223805	1.219051044937971	0.8958930575240723	0.6296334657314092	0.0	0.7620389200108012	1.1750510102486285	0.0	0.3433734939759036	0.2607204116638079	0.0	0.1715481171548117
2534234.0	821	596	5	1	1.93520203450312e-05	1.10523174488174e-07	2.20524414457729e-05	9.33553402988865e-07	700	513	66	22	2.14002148336995e-05	4.47790023930306e-06	2.30731719998377e-05	9.97243528229471e-06	1388	939	252	51	2.19258300036375e-05	1.79410891522622e-05	2.39137856836849e-05	2.75789271040288e-05	2909	2048	323	74	6.26780651823682e-05	2.25295125660534e-05	6.90393991292955e-05	3.84849157893124e-05	0.0361328125	0.5574341068241147	0.0423333355304209	0.4322091163869821	1.15326479332147	0.5426024150796244	0.5636330244712588	1.0387587832401155	0.3594481179420822	0.0057111956538714	0.2092455741262741	0.8182627133972018	0.0060901339829476	0.0942857142857142	0.1815561959654178	0.0016778523489932	0.0428849902534113
3568549.0	146	98	1	1	3.44140678486548e-06	2.21046348976349e-08	3.62607258672104e-06	9.33553402988865e-07	122	90	0	0	3.72975172815906e-06	0.0	4.04792491225223e-06	0.0	217	133	2	2	3.42788552650529e-06	1.42389596446525e-07	3.38714962292875e-06	1.08152655309917e-06	485	321	3	3	1.05990440395298e-05	1.6449423134416e-07	1.1061147121902e-05	2.01507995608803e-06	0.0093457943925233	0.1821763994168383	0.2574557956748053	0.0	0.3193028574167361	0.1922528843638471	0.1693432709651955	0.8808360484449526	0.0155197233571884	0.0064231392216828	0.0	0.041538608960402	0.0068493150684931	0.0	0.0092165898617511	0.010204081632653	0.0
2780966.0	689	472	4	3	1.62406114710432e-05	8.84185395905395e-08	1.74643496013503e-05	2.80066020896659e-06	533	383	18	9	1.62947350090884e-05	1.22124551980993e-06	1.72261693488067e-05	4.0796326154842e-06	1085	720	23	10	1.71394276325264e-05	1.63748035913504e-06	1.83364490865316e-05	5.40763276549584e-06	2307	1575	45	22	4.9674774112658e-05	2.9471444185355e-06	5.30269680366886e-05	1.22879255899466e-05	0.0139682539682539	0.2317297413920546	0.1603644151025269	0.2368276157558387	0.2949116669196234	0.230701232592663	0.0674825175203165	0.2925104333511163	0.0593287935613282	0.0054442863649677	0.0749472464037481	0.095538800608925	0.0058055152394775	0.0337711069418386	0.0211981566820276	0.0063559322033898	0.0234986945169712
2718662.0	143	89	0	0	3.37069294682029e-06	0.0	3.2930659205936e-06	0.0	142	94	31	6	4.34118643769334e-06	2.10325617300598e-06	4.22783268613011e-06	2.71975507698947e-06	211	136	2	2	3.33310528153279e-06	1.42389596446525e-07	3.46355149412263e-06	1.08152655309917e-06	496	319	33	8	1.10449846660464e-05	2.24564576945251e-06	1.09844501008463e-05	3.80128163008864e-06	0.0250783699059561	0.3460602574721304	0.0	0.6432977080460015	0.3122594120325435	0.3185190400261817	0.321694532905478	1.0099695543444918	0.2033181427907177	0.0	0.4844887919910509	0.0427198016322618	0.0	0.2183098591549295	0.0094786729857819	0.0	0.0638297872340425
2942671.0	724	507	1148	29	1.7065606248237e-05	2.53761208624848e-05	1.87593755251793e-05	2.70730486866771e-05	646	447	241	68	1.9749341117957e-05	1.63511205707884e-05	2.01046937308528e-05	3.08238908725473e-05	1115	708	420	83	1.76133288573889e-05	2.99018152537703e-05	1.80308416017561e-05	4.48833519536155e-05	2485	1662	1809	180	5.44282762235829e-05	7.16290566870436e-05	5.68949108577881e-05	0.0001027802915128	0.1083032490974729	1.806493585510748	1.44317430238224	1.5331688850969538	2.489254408914785	1.82186586546466	0.579724380353163	0.3182036566700296	1.3160265519488907	1.4869744732980896	0.8279324597781753	1.6976810854937454	1.5856353591160222	0.3730650154798761	0.3766816143497757	0.0571992110453648	0.1521252796420581
2798184.0	1184	836	318	16	2.79083947484981e-05	7.02927389744789e-06	3.09326192091713e-05	1.49368544478218e-05	1045	749	426	110	3.19474635731657e-05	2.89028106355016e-05	3.36877306586325e-05	4.98621764114736e-05	1797	1183	351	73	2.83866833692627e-05	2.49893741763652e-05	3.01278045407873e-05	3.94757191881196e-05	4026	2768	1095	199	8.82425416909265e-05	6.09214587093146e-05	9.47481544085911e-05	0.0001042747500474	0.071893063583815	1.1005465034994402	0.482883597629299	1.480128682954083	1.3102753350207448	1.091095871868042	0.5335299127996846	0.4889853646739945	0.6903864909364779	0.2518695167097051	0.9046981325859792	0.8803203196123951	0.2685810810810811	0.4076555023923445	0.1953255425709515	0.0191387559808612	0.1468624833110814
2067518.0	1084	718	372	15	2.55512668136587e-05	8.22292418192017e-06	2.65665318088337e-05	1.4003301044833e-05	791	564	257	66	2.41822427620805e-05	1.74366721439528e-05	2.53669961167807e-05	2.99173058468841e-05	1640	1085	191	43	2.59066002924824e-05	1.35982064606432e-05	2.76320100817872e-05	2.32528208916321e-05	3515	2367	820	124	7.56401098682216e-05	3.92578027865162e-05	7.95655380074016e-05	6.71734277833492e-05	0.0523869877482044	0.844252794182079	0.5271030914233498	1.179379131417665	0.8415175306757176	0.8493332511722441	0.3262082497467319	0.384075684422459	0.5190077441044203	0.3218206064649803	0.721052729290054	0.5248935138968867	0.3431734317343173	0.324905183312263	0.1164634146341463	0.0208913649025069	0.1170212765957446
4659178.0	1072	748	2402	85	2.5268411461478e-05	5.3095333024119e-05	2.76765540292586e-05	7.93520392540535e-05	966	692	244	94	2.95322964705054e-05	1.65546614907568e-05	3.11240448808727e-05	4.26094962061683e-05	1880	1207	366	97	2.96978100913822e-05	2.60572961497141e-05	3.07390195103384e-05	5.24540378253097e-05	3918	2647	3012	276	8.44985180233656e-05	9.57072906645898e-05	8.95396184204696e-05	0.0001744155732855	0.1042689837551945	1.947915083426656	2.8671213609239623	1.3690218083560852	1.7064317164595288	1.9808582952465252	0.7858486035551442	0.3967212624148575	1.1326505233869872	2.1012533021738813	0.5605612657752617	0.8774147342694297	2.2406716417910446	0.2525879917184265	0.1946808510638298	0.1136363636363636	0.1358381502890173
2526602.0	349	243	190	7	8.22637649258939e-06	4.19988063055063e-06	8.99117998544095e-06	6.53487382092205e-06	286	209	4	4	8.7435163463401e-06	2.71387893291094e-07	9.40018118511907e-06	1.81317005132631e-06	564	401	2	2	8.90934302741466e-06	1.42389596446525e-07	1.02123834495822e-05	1.08152655309917e-06	1199	853	196	13	2.58792358663442e-05	4.61365812028825e-06	2.86037446201422e-05	9.42957042534753e-06	0.0152403282532239	0.3296620967139879	0.7268093655675566	0.1928867130983224	0.105903441487346	0.3418665067177417	0.3361952941664095	0.9834110319674731	0.1782764430957672	0.510538343866711	0.0310387586116531	0.0159820534475305	0.5444126074498568	0.0139860139860139	0.0035460992907801	0.0288065843621399	0.0191387559808612
2299044.0	441	326	5	5	1.03949341926416e-05	1.10523174488174e-07	1.20622414619496e-05	4.66776701494432e-06	383	270	21	6	1.17089746875813e-05	1.42478643977825e-06	1.21437747367567e-05	2.71975507698947e-06	825	529	20	6	1.30322836837183e-05	1.42389596446525e-06	1.34721966205211e-05	3.24457965929751e-06	1649	1125	46	17	3.51361925639412e-05	2.95920557873167e-06	3.76782128192274e-05	1.06321017512313e-05	0.0151111111111111	0.2821816895148933	0.386973435216731	0.2239629057641634	0.2408352365014704	0.2839238591607883	0.0896413979705214	0.3157233711723988	0.084221008674929	0.0106324073284092	0.1216832795180092	0.1092591290231177	0.0113378684807256	0.0548302872062663	0.0242424242424242	0.0153374233128834	0.0222222222222222
2279510.0	659	459	281	10	1.55334730905914e-05	6.2114024062354e-06	1.69833399724996e-05	9.33553402988865e-06	548	397	78	21	1.67533110412391e-05	5.29206391917634e-06	1.78558465573793e-05	9.51914276946313e-06	1132	770	4	4	1.7881872884811e-05	2.8477919289305e-07	1.96098136064296e-05	2.16305310619834e-06	2339	1626	363	35	5.01686570166415e-05	1.17882455183048e-05	5.44490001363085e-05	2.10177299055501e-05	0.0215252152521525	0.3860076374760597	0.5496877554712608	0.5331106950809423	0.1103046234712361	0.3977010246744797	0.2490305569628512	0.6261752962962165	0.2349723157706714	0.399872093640001	0.315881672951076	0.0159255797604368	0.4264036418816389	0.1423357664233576	0.0035335689045936	0.0217864923747276	0.052896725440806
1121680.0	314	215	1	1	7.40138171539561e-06	2.21046348976349e-08	7.95515924637779e-06	9.33553402988865e-07	204	146	68	20	6.23663403724958e-06	4.61359418594861e-06	6.56663374654251e-06	9.06585025663156e-06	450	307	59	15	7.10851837293723e-06	4.20049309517249e-06	7.81845815217389e-06	8.11144914824376e-06	968	668	128	36	2.07465341255824e-05	8.83619191601874e-06	2.23402511450942e-05	1.81108528078642e-05	0.0538922155688622	0.8106825966386348	0.1173519440750275	1.380593254710596	1.0374742679908575	0.845139822258827	0.6532144031520989	0.7729069036248178	0.4259117143389698	0.0029865551795085	0.7397570802444026	0.5909097894666975	0.0031847133757961	0.3333333333333333	0.1311111111111111	0.0046511627906976	0.136986301369863
2036956.0	558	411	599	21	1.31527738764037e-05	1.32406763036833e-05	1.52073044198199e-05	1.96046214627662e-05	452	338	95	39	1.38184244354746e-05	6.44546246566349e-06	1.52022068926806e-05	1.76784080004315e-05	1013	680	56	17	1.60020646928565e-05	3.98690870050271e-06	1.73177574706132e-05	9.19297570134293e-06	2023	1429	750	77	4.29732630047347e-05	2.36730474698495e-05	4.77272687831136e-05	4.64760051645406e-05	0.0538838348495451	0.9737830458252472	1.2891582177585144	1.1628843183908462	0.5308410004553215	0.9942945122015606	0.4062980957103049	0.4086295264877629	0.5508785187487685	1.006683185471416	0.4664397519240129	0.2491496426884532	1.0734767025089609	0.2101769911504424	0.0552813425468904	0.0510948905109489	0.1153846153846153
4214437.0	414	284	728	30	9.75850965023498e-06	1.60921742054782e-05	1.05082103533549e-05	2.80066020896659e-05	293	208	129	39	8.95751849467709e-06	8.7522595586378e-06	9.3552042416496e-06	1.76784080004315e-05	574	379	120	36	9.06731010236883e-06	8.54337578679151e-06	9.65210306082704e-06	1.9467477955785e-05	1281	871	977	105	2.77833382472809e-05	3.33878095509075e-05	2.95155176558315e-05	6.51524880458825e-05	0.1205510907003444	2.207397776505202	2.665211405929306	1.8896870173851248	2.016915674553202	2.190604699289211	0.41591516838415	0.1898631772857525	1.201720587128334	1.6490401487783235	0.977085290288682	0.9422172276383884	1.7584541062801933	0.4402730375426621	0.2090592334494773	0.1056338028169014	0.1875
2408434.0	222	153	0	0	5.23282401534339e-06	0.0	5.66111332416652e-06	0.0	158	126	108	28	4.83033420532075e-06	7.32747311885955e-06	5.66709487715313e-06	1.26921903592842e-05	385	245	91	16	6.08173238573519e-06	6.4787266383169e-06	6.23948614750033e-06	8.65221242479335e-06	765	524	199	44	1.61448906063993e-05	1.38061997571765e-05	1.756769434882e-05	2.13444027840775e-05	0.0839694656488549	1.2149803133107888	0.0	2.2396290576416344	1.3866866950669663	1.2087719175695335	1.13036491010521	0.935134985910348	0.85514359271683	0.0	1.516970215184724	1.0652765079754032	0.0	0.6835443037974683	0.2363636363636363	0.0	0.2222222222222222
2171011.0	220	141	239	7	5.18568145664661e-06	5.28300774053473e-06	5.2171044359966e-06	6.53487382092205e-06	158	119	6	3	4.83033420532075e-06	4.07081839936642e-07	5.35225627286684e-06	1.35987753849473e-06	314	203	94	25	4.96016615356065e-06	6.69231103298669e-06	5.16985995078599e-06	1.35190819137396e-05	692	463	339	35	1.4976181815528e-05	1.23824006134581e-05	1.57392206596494e-05	2.14138332731564e-05	0.0755939524838013	1.3605396185882943	1.2525863534249382	0.2540755653627056	2.61498029780947	1.3738807388657046	1.1851168865883954	0.8626053579926047	0.8268062424709249	1.0187682727336391	0.084276123065818	1.3492110598316591	1.0863636363636364	0.0379746835443038	0.2993630573248407	0.0496453900709219	0.0252100840336134
5190260.0	192	152	727	28	4.52568563489158e-06	1.60700695705806e-05	5.6241125834857e-06	2.61394952836882e-05	170	126	109	31	5.19719503104132e-06	7.39532009218233e-06	5.66709487715313e-06	1.40520678977789e-05	288	199	115	28	4.54945175867983e-06	8.1874017956752e-06	5.06799078919415e-06	1.51413717433884e-05	650	477	951	87	1.42723324246127e-05	3.16527914584381e-05	1.6359198249833e-05	5.53329349248555e-05	0.1823899371069182	3.382374495365038	4.647754627182004	2.4795893138175176	2.9876478417586063	3.371663927586043	1.133947296901359	0.3363168219773355	2.217772857073643	3.550858558686784	1.422944501411291	1.7996458100813093	3.7864583333333335	0.6411764705882353	0.3993055555555556	0.1842105263157894	0.246031746031746
2350607.0	4102	2772	728	38	9.66893878871108e-05	1.60921742054782e-05	0.0001025660531672	3.54750293135769e-05	3253	2314	244	107	9.94498555057494e-05	1.65546614907568e-05	0.0001040766471883	4.85022988729788e-05	7562	4771	263	88	0.0001194547020803	1.87242319327181e-05	0.0001215044424886	4.75871683363634e-05	14917	9857	1235	233	0.0003155939454731	5.1371067628953e-05	0.0003281471428442	0.0001315644965229	0.0236380237394744	0.4009314095578309	0.3458749578259251	0.4660248017523693	0.3916496167687713	0.4011831254490219	0.0606396082581717	0.1511519413741573	0.1627758338390926	0.1664316483652428	0.1664623986286208	0.156747550382163	0.1774744027303754	0.0750076852136489	0.034779158952658	0.0137085137085137	0.0462402765773552
1251122.0	457	297	729	28	1.07720746622159e-05	1.61142788403758e-05	1.09892199822056e-05	2.61394952836882e-05	388	289	115	33	1.18618333649649e-05	7.80240193211897e-06	1.29983366626766e-05	1.49586529234421e-05	731	483	96	19	1.15473931791491e-05	6.83470062943321e-06	1.23007012622149e-05	1.02745022544421e-05	1576	1069	940	80	3.41813012063299e-05	3.0751381401928e-05	3.62882579070972e-05	5.13726504615724e-05	0.0748362956033676	1.415682466573437	2.37864883276655	1.1508128548781438	0.8352777646916079	1.4549131507787674	0.8153872122604278	0.560437034900659	0.8996550838220657	1.495930853217923	0.657773692485357	0.5918825594138852	1.5951859956236325	0.2963917525773196	0.1313269493844049	0.0942760942760942	0.1141868512110726
4368452.0	604	408	794	27	1.42370527264298e-05	1.75510801087221e-05	1.50963021977774e-05	2.52059418806993e-05	458	338	318	85	1.40018548483348e-05	2.1575337516642e-05	1.52022068926806e-05	3.85298635906841e-05	860	581	262	49	1.35851684460578e-05	1.86530371344948e-05	1.47964957212151e-05	2.64974005509296e-05	1922	1327	1374	161	4.18240760208224e-05	5.77794547598589e-05	4.50950048116731e-05	9.02332060223131e-05	0.121326299924642	2.000957897646254	1.6696765572439536	2.5344914631595405	1.790788917198674	1.9983189792007228	0.4682710223250815	0.2343324700405828	1.3814878954192078	1.2327748197588753	1.5408913854872517	1.3730442289736653	1.314569536423841	0.6943231441048034	0.3046511627906976	0.0661764705882353	0.2514792899408284
2902806.0	408	291	3	3	9.61708197414462e-06	6.63139046929046e-08	1.07672155381206e-05	2.80066020896659e-06	306	229	30	11	9.35495105587437e-06	2.03540919968321e-06	1.02997200545085e-05	4.98621764114736e-06	611	402	2	2	9.65178827969922e-06	1.42389596446525e-07	1.02378507399801e-05	1.08152655309917e-06	1325	922	35	16	2.86238213097182e-05	2.24411270082264e-06	3.13047863326092e-05	8.86840440321312e-06	0.0173535791757049	0.2832922834542776	0.2601099791353708	0.4841119578744998	0.105640000090612	0.2832873123668275	0.190297523076323	0.6717474266193314	0.0784001785275515	0.0068954288703359	0.2175756118365889	0.0147526647207974	0.0073529411764705	0.0980392156862745	0.0032733224222585	0.0103092783505154	0.0480349344978165
2485388.0	467	329	1879	48	1.10077874556998e-05	4.15346089726559e-05	1.21732436839921e-05	4.48105633434655e-05	363	258	83	28	1.1097539978047e-05	5.63129878579021e-06	1.16040514151231e-05	1.26921903592842e-05	872	572	58	22	1.37747289360028e-05	4.12929829694923e-06	1.45672901076334e-05	1.18967920840909e-05	1702	1159	2020	98	3.58800563697497e-05	5.12952060553954e-05	3.83445852067486e-05	6.93995457868405e-05	0.084555651423641	1.809891681254288	3.6810700998610337	1.0937723304761449	0.8166784622389628	1.8638402975253807	1.579853907431418	0.8476337321008612	1.429630029752187	3.773202302443567	0.5074366748783935	0.2997734703988654	4.0235546038543895	0.2286501377410468	0.0665137614678899	0.1458966565349544	0.1085271317829457
2459342.0	679	454	187	5	1.60048986775593e-05	4.13356672585772e-06	1.67983362690954e-05	4.66776701494432e-06	425	314	32	9	1.29929875776033e-05	2.17110314632876e-06	1.41227602494133e-05	4.0796326154842e-06	930	652	148	29	1.46909379707369e-05	1.05368301370429e-05	1.66046733394703e-05	1.56821350199379e-05	2034	1420	367	43	4.36888242258995e-05	1.68415000092293e-05	4.7525769857979e-05	2.44295346503665e-05	0.030281690140845	0.5140271209360553	0.2778707926886667	0.2888693529760713	0.9444410437548644	0.5037270631398675	0.3817091191132796	0.7577697269906108	0.3854876002647232	0.2582688468783282	0.1670980698905004	0.7172333147162809	0.2754050073637702	0.0752941176470588	0.1591397849462365	0.0110132158590308	0.0286624203821656
2268577.0	456	323	0	0	1.07485033828675e-05	0.0	1.19512392399071e-05	0.0	313	232	1	1	9.56895320421137e-06	6.78469733227736e-08	1.04346508849169e-05	4.53292512831578e-07	720	489	6	6	1.13736293966996e-05	4.27168789339576e-07	1.24535050046027e-05	3.24457965929751e-06	1489	1044	7	7	3.16910859837785e-05	4.95015762662349e-07	3.48393951294267e-05	3.69787217212908e-06	0.0067049808429118	0.1061405388466608	0.0	0.043441080859428	0.2605354603461711	0.1013255137351997	0.1395802178013063	1.3775426608354533	0.0156200315418578	0.0	0.0070903234528217	0.0375578256016968	0.0	0.0031948881789137	0.0083333333333333	0.0	0.0043103448275862
2640405.0	208	140	0	0	4.90282610446588e-06	0.0	5.18010369531577e-06	0.0	119	88	35	11	3.63803652172892e-06	2.37464406629708e-06	3.95797102531329e-06	4.98621764114736e-06	278	185	2	2	4.39148468372567e-06	1.42389596446525e-07	4.7114487236227e-06	1.08152655309917e-06	605	413	37	13	1.29323473099205e-05	2.5170336627436e-06	1.38495234442518e-05	6.06774419424652e-06	0.0314769975786924	0.4381193489199022	0.0	1.2597913449234206	0.2295528650617614	0.4964480699950607	0.670964489372039	1.3515300590829462	0.1946308432973157	0.0	0.6527268355097676	0.0324240221021843	0.0	0.2941176470588235	0.0071942446043165	0.0	0.125
2819641.0	205	121	0	0	4.8321122664207e-06	0.0	4.47708962238006e-06	0.0	142	103	2	2	4.34118643769334e-06	1.35693946645547e-07	4.63262517735533e-06	9.06585025663156e-07	375	249	2	2	5.92376531078103e-06	1.42389596446525e-07	6.34135530909217e-06	1.08152655309917e-06	722	473	4	4	1.50970640148951e-05	2.78083543092072e-07	1.54510701088276e-05	1.98811157876232e-06	0.0084566596194503	0.1286714489520347	0.0	0.1956957429007254	0.1705513254474935	0.1220823561160729	0.1064712951381936	0.8721268046052725	0.0184197101381903	0.0	0.0312573414187774	0.0240370083850859	0.0	0.0140845070422535	0.0053333333333333	0.0	0.0194174757281553
2836157.0	229	162	0	0	5.39782297078215e-06	0.0	5.99411999029397e-06	0.0	171	121	16	5	5.22776676651803e-06	1.08555157316438e-06	5.44221015980578e-06	2.26646256415789e-06	432	280	0	0	6.82417763801974e-06	0.0	7.13084131142895e-06	0.0	832	563	16	5	1.74497673753199e-05	1.08555157316438e-06	1.85671714615287e-05	2.26646256415789e-06	0.0088809946714031	0.1220682735038029	0.0	0.4164599487350144	0.0	0.1388199829116714	0.2404432635088583	1.7320508075688772	0.0622100885252906	0.0	0.2076511102440431	0.0	0.0	0.0935672514619883	0.0	0.0	0.0413223140495867
3525040.0	660	436	2	2	1.55570443699398e-05	4.42092697952697e-08	1.61323229368405e-05	1.86710680597773e-06	506	355	36	13	1.54692981512171e-05	2.44249103961985e-06	1.59668149316616e-05	5.89280266681051e-06	1004	673	4	4	1.58598943253977e-05	2.8477919289305e-07	1.71394864378274e-05	2.16305310619834e-06	2170	1464	42	19	4.68862368465547e-05	2.77147950230817e-06	4.92386243063296e-05	9.92296257898658e-06	0.0129781420765027	0.2015280223357294	0.115737009064821	0.369065633442353	0.1262029124410876	0.2036685183160872	0.1433336598724764	0.703759525809615	0.0591107260618597	0.0028417525041384	0.1578928155462359	0.0179559325585802	0.003030303030303	0.0711462450592885	0.0039840637450199	0.0045871559633027	0.0366197183098591
2219641.0	488	338	156	8	1.15027843220161e-05	3.44832304403104e-06	1.25062503501195e-05	7.46842722391092e-06	398	286	70	27	1.2167550719732e-05	4.74928813259415e-06	1.28634058322682e-05	1.22388978464526e-05	848	584	5	5	1.33956079561128e-05	3.55973991116313e-07	1.4872897592409e-05	2.70381638274792e-06	1734	1208	231	40	3.7065942997861e-05	8.55358516774151e-06	4.02425537747967e-05	2.24111414531114e-05	0.0331125827814569	0.5569015718666234	0.5971755733995487	0.9514508059561484	0.1817948631696304	0.5768070808417759	0.3852320394041207	0.6678698167885249	0.2307666951366951	0.2997815961332961	0.3903240875661422	0.0265739332087478	0.319672131147541	0.1758793969849246	0.0058962264150943	0.0236686390532544	0.0944055944055944
1564926.0	296	213	10	4	6.97709868712453e-06	2.21046348976349e-07	7.88115776501614e-06	3.73421361195546e-06	303	220	66	18	9.26323584944423e-06	4.47790023930306e-06	9.89492756328323e-06	8.1592652309684e-06	564	372	167	39	8.90934302741466e-06	1.18895313032849e-05	9.47383202804132e-06	2.10897677854338e-05	1163	805	243	61	2.51496775639834e-05	1.65884778915643e-05	2.72499173563407e-05	3.29832466283576e-05	0.0757763975155279	1.2103980425717815	0.4738153610541017	0.8245906984953287	2.226107421264258	1.174837826937896	0.927165925983902	0.7891863070160693	0.6595900821933595	0.0316817002150572	0.4834056167933717	1.3345014628688103	0.0337837837837837	0.2178217821782178	0.2960992907801418	0.0187793427230046	0.0818181818181818
3264625.0	626	442	516	20	1.47556208720944e-05	1.14059916071796e-05	1.63543273809255e-05	1.86710680597773e-05	496	350	8	8	1.516358079645e-05	5.42775786582189e-07	1.57419302143142e-05	3.62634010265262e-06	1013	685	31	7	1.60020646928565e-05	2.20703874492114e-06	1.7445093922603e-05	3.78534293584709e-06	2135	1477	555	35	4.59212663614009e-05	1.41558061386829e-05	4.95413515178427e-05	2.6082751098277e-05	0.0236966824644549	0.526484447823009	1.141659184440314	0.230361845928854	0.216986102375898	0.5296690442483554	0.530041202547527	1.000702624220186	0.308262538477849	0.7729929974515971	0.0357946974311806	0.1379221236311078	0.8242811501597445	0.0161290322580645	0.0306021717670286	0.0452488687782805	0.0228571428571428
2888233.0	238	183	296	12	5.60996448491769e-06	6.54297192969992e-06	6.77113554459133e-06	1.12026408358664e-05	293	207	54	21	8.95751849467709e-06	3.66373655942978e-06	9.31022729818013e-06	9.51914276946313e-06	589	385	84	31	9.30426071480007e-06	5.98036305075406e-06	9.80490680321481e-06	1.67636615730371e-05	1120	775	434	64	2.38717436943949e-05	1.61870715398838e-05	2.58862696459863e-05	3.74854451783666e-05	0.0825806451612903	1.4480821567188908	1.6544700312217029	1.0224393524016149	1.7097216638041548	1.462210349142491	0.3818534835596033	0.2611481198881817	0.6780850090848007	1.1663125403539734	0.4090124470975881	0.6427553175978008	1.2436974789915969	0.1843003412969283	0.1426146010186757	0.0655737704918032	0.1014492753623188
1608045.0	729	500	3	1	1.7183462644979e-05	6.63139046929046e-08	1.85003703404135e-05	9.33553402988865e-07	521	383	59	19	1.59278741833678e-05	4.00297142604364e-06	1.72261693488067e-05	8.61255774379998e-06	983	647	92	21	1.5528163467994e-05	6.54992143654016e-06	1.64773368874805e-05	1.13560288075413e-05	2233	1530	154	41	4.86395002963408e-05	1.06192067672767e-05	5.22038765767007e-05	2.09021399543301e-05	0.026797385620915	0.4003944021976906	0.0504613359522617	0.4999694110401042	0.6891907888446236	0.4132071786123298	0.3280847333082298	0.7939957248807584	0.2183247505130227	0.0038591700673485	0.2513186241905163	0.4218091501960668	0.0041152263374485	0.1132437619961612	0.0935910478128179	0.002	0.0496083550913838
4781441.0	630	385	2685	74	1.4849905989488e-05	5.93509447001496e-05	1.42452851621184e-05	6.9082951821176e-05	556	392	166	47	1.69978849250528e-05	1.12625975715804e-05	1.76309618400319e-05	2.13047481030842e-05	910	642	94	23	1.43750038208286e-05	6.69231103298669e-06	1.63500004354907e-05	1.24375553606404e-05	2096	1419	2945	144	4.62227947353694e-05	7.73058533047167e-05	4.8226247437641e-05	0.0001028252552849	0.1014799154334038	2.132142987443887	4.849530987619959	1.2083712900285906	0.760706729624446	2.272869669090998	2.2426521247092714	0.98670511345518	1.6724616879464178	3.996721914749032	0.6625881761901277	0.4655519481177386	4.261904761904762	0.2985611510791366	0.1032967032967032	0.1922077922077922	0.1198979591836734
2932438.0	194	131	0	0	4.57282819358837e-06	0.0	4.84709702918833e-06	0.0	216	149	77	15	6.60349486297014e-06	5.22421694585357e-06	6.70156457695092e-06	6.79938769247367e-06	342	238	0	0	5.4024739634323e-06	0.0	6.06121511471461e-06	0.0	752	518	77	15	1.65787970199908e-05	5.22421694585357e-06	1.76098767208539e-05	6.79938769247367e-06	0.0289575289575289	0.3861121687707061	0.0	1.0145970563141626	0.0	0.3381990187713875	0.5857778835819837	1.7320508075688774	0.3151143559785539	0.0	0.7911290997058195	0.0	0.0	0.3564814814814814	0.0	0.0	0.1006711409395973
1941307.0	120	87	0	0	2.82855352180724e-06	0.0	3.21906443923194e-06	0.0	118	83	0	0	3.60746478625221e-06	0.0	3.73308630796595e-06	0.0	206	136	2	2	3.25412174405571e-06	1.42389596446525e-07	3.46355149412263e-06	1.08152655309917e-06	444	306	2	2	9.69014005211516e-06	1.42389596446525e-07	1.04157022413205e-05	1.08152655309917e-06	0.0065359477124183	0.1038361627513321	0.0	0.0	0.3122594120325435	0.1040864706775145	0.1802830555939832	1.7320508075688772	0.0146942764171343	0.0	0.0	0.0437566900213943	0.0	0.0	0.0097087378640776	0.0	0.0
2431117.0	1457	984	7	4	3.43433540106096e-05	1.54732444283444e-07	3.64087288299337e-05	3.73421361195546e-06	1153	827	8	8	3.52492110046508e-05	5.42775786582189e-07	3.71959322492511e-05	3.62634010265262e-06	2191	1410	15	15	3.46105861224566e-05	1.06792197334894e-06	3.59088794611244e-05	8.11144914824376e-06	4801	3221	30	27	0.0001042031511377	1.76543020421457e-06	0.0001095135405403	1.54720028628518e-05	0.0083824899099658	0.1412793594885031	0.1025636909598818	0.0974929214934687	0.2258897874277965	0.1419821332937157	0.0727103774743246	0.512109346349305	0.0169421959407122	0.0045054552399175	0.0153982393112451	0.0308553564961453	0.0048043925875085	0.0069384215091066	0.0068461889548151	0.0040650406504065	0.0096735187424425
2652073.0	1640	1136	43	9	3.86568981313656e-05	9.504993005983e-07	4.20328414134194e-05	8.40198062689978e-06	1323	970	223	77	4.04464060356921e-05	1.51298750509785e-05	4.36276351653852e-05	3.49035234880315e-05	2485	1688	153	48	3.92548181261089e-05	1.08928041281592e-05	4.29887861917574e-05	2.595663727438e-05	5448	3794	419	134	0.0001183581222931	2.6973178479736e-05	0.0001286492627705	6.92621413893113e-05	0.0353189246178176	0.538379621443066	0.1998908554446991	0.8000324417245623	0.6038001900913611	0.5345744957535409	0.3060010268986733	0.5724198017852155	0.2278946130366962	0.0245880902644664	0.3740721743639491	0.2774896088720954	0.0262195121951219	0.1685563114134542	0.0615694164989939	0.0079225352112676	0.079381443298969
2687352.0	1749	1225	1054	35	4.12261675803405e-05	2.32982851821072e-05	4.5325907334013e-05	3.26743691046103e-05	1293	906	414	110	3.95292539713907e-05	2.80886469556283e-05	4.07491107833391e-05	4.98621764114736e-05	2875	1890	137	31	4.54155340493212e-05	9.75368735658698e-06	4.81331788521454e-05	1.67636615730371e-05	5917	4021	1605	176	0.000126170955601	6.11406194943224e-05	0.0001342081969694	9.93002070891209e-05	0.0437702064163143	0.7398967375425046	0.7208762278894555	1.2236383924200998	0.3482766352193651	0.7642637518429733	0.4392908027929816	0.5747895300982938	0.4845855308227357	0.5651334225211232	0.7105787267312826	0.2147654444841381	0.6026300743281875	0.3201856148491879	0.0476521739130434	0.0285714285714285	0.1214128035320088
2288053.0	134	99	1	1	3.15855143268475e-06	2.21046348976349e-08	3.66307332740187e-06	9.33553402988865e-07	128	101	1	1	3.91318214101934e-06	6.78469733227736e-08	4.54267129041639e-06	4.53292512831578e-07	356	239	1	1	5.62362786836812e-06	7.11947982232626e-08	6.08668240511257e-06	5.40763276549584e-07	618	439	3	3	1.26953614420722e-05	1.61146406443671e-07	1.42924270229308e-05	1.92760919237003e-06	0.0068337129840546	0.1348692695283572	0.2548552320821303	0.0997854530632412	0.0888436820845727	0.1478281224099814	0.0928495139546678	0.6280910048844572	0.0126933295423661	0.0069983457191469	0.0173380565682281	0.0126599412140551	0.0074626865671641	0.0078125	0.0028089887640449	0.0101010101010101	0.0099009900990099
2292967.0	366	259	2	2	8.62708824151208e-06	4.42092697952697e-08	9.58319183633418e-06	1.86710680597773e-06	310	215	107	37	9.47723799778123e-06	7.25962614553678e-06	9.67004284593589e-06	1.67718229747684e-05	647	445	4	4	1.02204697495342e-05	2.8477919289305e-07	1.13329442270924e-05	2.16305310619834e-06	1323	919	113	43	2.83247959888275e-05	7.5886146082251e-06	3.05861789093625e-05	2.08019828869444e-05	0.0467899891186071	0.6801105475969366	0.1948314129430959	1.734410409755034	0.1908641799389933	0.7067020008790411	0.8900238002380868	1.259404670046241	0.2679141841381089	0.0051244717287742	0.7660065250272677	0.0278636109564366	0.0054644808743169	0.3451612903225806	0.0061823802163833	0.0077220077220077	0.1720930232558139
1770602.0	1166	787	773	23	2.7484111720227e-05	1.70868827758718e-05	2.91195829158108e-05	2.14717282687439e-05	859	618	208	54	2.6261120774497e-05	1.41121704511369e-05	2.7795751064132e-05	2.44777956929052e-05	2039	1332	500	114	3.22094865831534e-05	3.55973991116313e-05	3.39224308100834e-05	6.16470135266526e-05	4064	2737	1481	191	8.59547190778774e-05	6.679645233864e-05	9.08377647900262e-05	0.0001075965374883	0.0697844355133357	1.1844912491738666	0.7373638671550335	0.8806308430532631	1.817293515072278	1.1450960750935248	0.5865308221493973	0.512211014347851	0.7771121010601004	0.6217003827450122	0.5373788336117654	1.1051836861705795	0.6629502572898799	0.2421420256111758	0.2452182442373712	0.0292249047013977	0.087378640776699
2597628.0	664	442	1211	43	1.56513294873334e-05	2.67687128610358e-05	1.63543273809255e-05	4.01427963285212e-05	545	404	95	23	1.66615958348089e-05	6.44546246566349e-06	1.81706851616656e-05	1.04257277951263e-05	965	640	619	135	1.52438227330765e-05	4.40695801001996e-05	1.62990658546947e-05	7.30030423341939e-05	2174	1486	1925	201	4.75567480552188e-05	7.72837554268989e-05	5.08240783972858e-05	0.0001235715664578	0.1352624495289367	2.431358725127403	2.454567246546675	0.5737663551136359	4.478970941341799	2.5024348476673697	1.953042292297368	0.7804567995517985	1.6250849477168554	1.7103155922121305	0.3868454456323941	2.890979570667409	1.823795180722892	0.1743119266055046	0.6414507772020726	0.0972850678733031	0.0569306930693069
2787043.0	176	115	3	1	4.14854516531729e-06	6.63139046929046e-08	4.2550851782951e-06	9.33553402988865e-07	147	112	43	8	4.4940451150769e-06	2.91741985287927e-06	5.03741766858056e-06	3.62634010265262e-06	277	201	0	0	4.37568797623025e-06	0.0	5.11892536999007e-06	0.0	600	428	46	9	1.30182782566244e-05	2.98373375757217e-06	1.44114282168657e-05	4.55989350564149e-06	0.0210280373831775	0.3164081614274042	0.2193971128359209	0.7198807685276666	0.0	0.3130926271211958	0.3689731931616206	1.1784793418939048	0.2291957276342504	0.0159848578357788	0.6491745806226399	0.0	0.0170454545454545	0.2925170068027211	0.0	0.008695652173913	0.0714285714285714
1780337.0	314	236	250	10	7.40138171539561e-06	5.52615872440872e-06	8.73217480067516e-06	9.33553402988865e-06	227	182	35	14	6.93978395321399e-06	2.37464406629708e-06	8.1858037114434e-06	6.34609517964209e-06	546	377	2	2	8.62500229249718e-06	1.42389596446525e-07	9.60116848003112e-06	1.08152655309917e-06	1087	795	287	26	2.29661679611068e-05	8.04319238715232e-06	2.65191469921497e-05	1.67631557626299e-05	0.0327044025157232	0.632115194640016	1.0690961006835134	0.7752562122605655	0.1126453051364082	0.6523325393601623	0.4899308146005582	0.7510445747212072	0.3502191746038549	0.7466387948771458	0.3421783851350764	0.0165089343304161	0.7961783439490446	0.1541850220264317	0.0036630036630036	0.0423728813559322	0.0769230769230769
2545459.0	1635	1135	1149	43	3.85390417346236e-05	2.53982254973825e-05	4.19958406727386e-05	4.01427963285212e-05	1237	887	385	118	3.78172367846948e-05	2.61210847292678e-05	3.98945488574192e-05	5.34885165141262e-05	2576	1759	413	99	4.06923185081918e-05	2.94034516662075e-05	4.47969638100126e-05	5.35355643784088e-05	5448	3781	1947	260	0.0001170485970275	8.09227618928578e-05	0.0001266873533401	0.000147166877221	0.0687648770166622	1.1616540510237157	0.9558755268490126	1.3407474967392423	1.1950712687908334	1.1638980974596962	0.1943204396349669	0.1669565746856081	0.691360374647168	0.6590258697212145	0.6907190199533403	0.7225799055978653	0.7027522935779816	0.3112368633791431	0.1603260869565217	0.037885462555066	0.133032694475761
2703759.0	289	199	1	1	6.81209973168577e-06	2.21046348976349e-08	7.36314739548456e-06	9.33553402988865e-07	261	191	0	0	7.97922295942226e-06	0.0	8.59059620266863e-06	0.0	505	327	4	4	7.97733728518512e-06	2.8477919289305e-07	8.3278039601331e-06	2.16305310619834e-06	1055	717	5	5	2.27686599762931e-05	3.06883827790685e-07	2.42815475582863e-05	3.0966065091872e-06	0.00697350069735	0.1275292071789903	0.1267872762619644	0.0	0.2597387158191184	0.1288419973603609	0.1298815480849198	1.0080684151585395	0.0134783438335947	0.0032449077036875	0.0	0.0356985273045831	0.0034602076124567	0.0	0.0079207920792079	0.0050251256281407	0.0
2699993.0	421	291	3	3	9.92350860567373e-06	6.63139046929046e-08	1.07672155381206e-05	2.80066020896659e-06	305	217	11	6	9.32437932039766e-06	7.4631670655051e-07	9.75999673287483e-06	2.71975507698947e-06	653	460	0	0	1.03152499945067e-05	0.0	1.17149535830618e-05	0.0	1379	968	14	9	2.95631379205781e-05	8.12630611243415e-07	3.22421658540573e-05	5.52041528595606e-06	0.009297520661157	0.1712172597506001	0.2601099791353708	0.2786635233010329	0.0	0.1795911674788012	0.1558069288497014	0.8675645413803142	0.0274879687476533	0.0066825058885916	0.0800392906493943	0.0	0.007125890736342	0.0360655737704918	0.0	0.0103092783505154	0.0276497695852534
2588440.0	686	477	149	9	1.61698976329981e-05	3.2935905997476e-06	1.76493533047545e-05	8.40198062689978e-06	700	497	3	3	2.14002148336995e-05	2.03540919968321e-07	2.23535409043262e-05	1.35987753849473e-06	1163	762	36	12	1.83715708171689e-05	2.56301273603745e-06	1.94060752832459e-05	6.48915931859501e-06	2549	1736	188	24	5.59416832838665e-05	6.06014425575337e-06	5.94089694923266e-05	1.62510174839895e-05	0.0138248847926267	0.2735448472320079	0.4760503391722799	0.0608349945234647	0.3343880317828809	0.2904244551595418	0.2110699946939302	0.7267638483748932	0.1083296729739469	0.203686546105668	0.0095111624602851	0.1395097219254774	0.217201166180758	0.0042857142857142	0.0309544282029234	0.0188679245283018	0.0060362173038229
3071373.0	1601	1121	1046	39	3.77376182367783e-05	2.31214481029261e-05	4.1477830303207e-05	3.64085827165657e-05	1308	942	240	80	3.99878300035414e-05	1.62832735974657e-05	4.236828074824e-05	3.62634010265262e-05	3157	2068	155	41	4.98702055630285e-05	1.10351937246057e-05	5.26663565429824e-05	2.2171294338533e-05	6066	4131	1441	160	0.0001275956538033	5.04399154249975e-05	0.0001365124675944	9.48432780816249e-05	0.0387315419995158	0.694759092359382	0.8777841668769895	0.8559091940031717	0.4209764220245314	0.7182232609682307	0.2576555667088793	0.3587402145142667	0.3953106075443219	0.6126896498304287	0.407205732244626	0.2212782883090157	0.6533416614615865	0.1834862385321101	0.0490972442191954	0.0347903657448706	0.0849256900212314
2210467.0	1320	917	522	20	3.11140887398796e-05	1.15386194165654e-05	3.39296792043183e-05	1.86710680597773e-05	982	700	212	65	3.00214442381328e-05	1.4383558344428e-05	3.14838604286285e-05	2.94640133340526e-05	1973	1281	311	65	3.11669038884559e-05	2.21415822474347e-05	3.26235989997875e-05	3.5149612975723e-05	4275	2898	1045	150	9.23024368664683e-05	4.80637600084281e-05	9.80371386327342e-05	8.32846943695528e-05	0.05175983436853	0.849521880494219	0.5502871968621794	0.9358449990859684	1.077429040736798	0.8545204122283153	0.2728184326829093	0.3192649687226152	0.5207203800909479	0.3708487017900704	0.4791094735595103	0.7104196915637764	0.3954545454545454	0.2158859470468432	0.1576279776989356	0.0218102508178844	0.0928571428571428
3513406.0	1416	940	615	24	3.33769315573254e-05	1.35943504620454e-05	3.47806962399773e-05	2.24052816717327e-05	1046	750	1005	217	3.19780353086425e-05	6.81862081893875e-05	3.37327076021019e-05	9.83644752844524e-05	2418	1600	776	144	3.81964387239161e-05	5.52471634212518e-05	4.07476646367369e-05	7.78699118231401e-05	4880	3290	2396	385	0.0001035514055898	0.0001370277220726	0.0001092610684788	0.0001986396687793	0.1170212765957446	1.818027880789416	0.6441872674756819	2.9159970330494094	1.9110276016391596	1.823737300721417	1.1384175860442296	0.6242223513188577	1.32328210604316	0.407297790052896	2.1322825974539854	1.446395665851949	0.4343220338983051	0.9608030592734226	0.3209263854425144	0.025531914893617	0.2893333333333333
2124000.0	539	369	588	14	1.27049195687842e-05	1.29975253198093e-05	1.36532733112251e-05	1.30697476418441e-05	495	363	135	25	1.51330090609732e-05	9.15934139857444e-06	1.63266304794173e-05	1.13323128207894e-05	928	610	216	39	1.46593445557461e-05	1.53780764162247e-05	1.55350471427559e-05	2.10897677854338e-05	1962	1342	939	78	4.24972731855035e-05	3.75349431346085e-05	4.55149509333984e-05	4.54918282480673e-05	0.0581222056631892	0.99949197604618	0.9572611156255656	0.6940999145583561	1.35756059132837	1.0029738738374303	0.3340842103460346	0.3330936319086867	0.883231801032643	1.023030901489847	0.6052557929272399	1.04902892197843	1.0909090909090908	0.2727272727272727	0.2327586206896551	0.037940379403794	0.0688705234159779
4215740.0	329	225	187	6	7.75495090562152e-06	4.13356672585772e-06	8.32516665318606e-06	5.60132041793319e-06	312	211	259	56	9.53838146873465e-06	1.75723660905984e-05	9.49013507205801e-06	2.53843807185684e-05	545	375	205	51	8.60920558500176e-06	1.45949336357688e-05	9.5502338992352e-06	2.75789271040288e-05	1186	811	651	113	2.59025379593579e-05	3.63008664522249e-05	2.73655356244793e-05	5.85646282405303e-05	0.1393341553637484	2.140087043943787	0.6728178126968247	2.67481764230186	2.8877750424769566	2.078470165825214	1.2219785664911913	0.5879221104942008	1.401440527147663	0.5330229393020813	1.8422796517625049	1.6952706601866818	0.5683890577507599	0.8301282051282052	0.3761467889908257	0.0266666666666666	0.2654028436018957
3085209.0	393	277	76	2	9.26351278391871e-06	1.67995225222025e-06	1.02492051685891e-05	1.86710680597773e-06	328	232	68	12	1.00275292363621e-05	4.61359418594861e-06	1.04346508849169e-05	5.43951015397893e-06	560	376	4	4	8.846156197433e-06	2.8477919289305e-07	9.57570118963316e-06	2.16305310619834e-06	1281	885	148	18	2.81371982177138e-05	6.57832563106191e-06	3.02595572431391e-05	9.469670066155e-06	0.0203389830508474	0.312948070920704	0.182170887914302	0.5212929703131365	0.2258897874277972	0.3097845485517452	0.1844713931770009	0.595482873627532	0.2337946223416274	0.18135153385189	0.4600928182007855	0.0321924219443115	0.193384223918575	0.2073170731707317	0.0071428571428571	0.0072202166064981	0.0517241379310344
2826264.0	601	423	335	13	1.41663388883846e-05	7.40505269070768e-06	1.56513133079898e-05	1.21361942388552e-05	409	303	7	7	1.25038398099759e-05	4.74928813259415e-07	1.36280138712492e-05	3.17304758982104e-06	897	583	170	37	1.41696466233882e-05	1.21031156979546e-05	1.4847430302011e-05	2.00082412323346e-05	1907	1309	512	57	4.08398253217487e-05	1.99830972019217e-05	4.412675748125e-05	3.53174830610109e-05	0.0435446906035141	0.8003643384859568	0.7754105997392451	0.2328327238142285	1.3475895037287764	0.7852776090940834	0.5574438877560407	0.709868562786506	0.4893041790577878	0.5227216960607445	0.0379826373719618	0.8541579066606632	0.5574043261231281	0.0171149144254278	0.189520624303233	0.0307328605200945	0.0231023102310231
3210299.0	547	395	1323	36	1.28934898035713e-05	2.92444319695709e-05	1.46152925689266e-05	3.36079225075991e-05	453	319	362	82	1.38489961709513e-05	2.45606043428441e-05	1.43476449667607e-05	3.71699860521894e-05	922	632	193	43	1.45645643107736e-05	1.37405960570897e-05	1.60953275315111e-05	2.32528208916321e-05	1922	1346	1878	161	4.13070502852962e-05	6.75456323695047e-05	4.50582650671984e-05	9.40307294514206e-05	0.1196136701337295	2.08686972991939	2.299503916811936	2.590668094889537	1.444693861998658	2.111621957900044	0.5956416359489044	0.2820777808833052	1.6352083216541966	2.2681548917400653	1.773457371181944	0.9434265086066188	2.4186471663619744	0.7991169977924945	0.2093275488069414	0.0911392405063291	0.2570532915360501
2213870.0	146	104	0	0	3.44140678486548e-06	0.0	3.848077030806e-06	0.0	103	75	76	23	3.1488887541015e-06	5.1563699725308e-06	3.37327076021019e-06	1.04257277951263e-05	202	131	2	2	3.19093491407405e-06	1.42389596446525e-07	3.33621504213283e-06	1.08152655309917e-06	451	310	78	25	9.78123045304103e-06	5.29875956897732e-06	1.0557562833149e-05	1.15072543482255e-05	0.0806451612903225	1.0899536692402745	0.0	3.0906880995454595	0.3241777102017243	1.1382886032490611	1.69857900664106	1.4922217456915057	0.5417273005084868	0.0	1.6375205271429516	0.0446231591307288	0.0	0.7378640776699029	0.0099009900990099	0.0	0.3066666666666666
2227144.0	1048	742	522	16	2.47027007571166e-05	1.15386194165654e-05	2.74545495851736e-05	1.49368544478218e-05	776	556	260	57	2.37236667299298e-05	1.76402130639211e-05	2.50071805690249e-05	2.58376732313999e-05	1542	1042	307	58	2.43585229579316e-05	2.18568030545416e-05	2.65369165946749e-05	3.13642700398759e-05	3366	2340	1089	131	7.27848904449779e-05	5.10356355350282e-05	7.89986467488734e-05	7.21387977190977e-05	0.0559829059829059	0.913164980514384	0.5440575304826059	1.0332101677789174	1.1819108647373784	0.9197261876663004	0.3337262041129423	0.3628538673664759	0.7011844796772599	0.4670995098882554	0.7435702610704016	0.8972959112623291	0.4980916030534351	0.3350515463917525	0.1990920881971465	0.0215633423180593	0.1025179856115107
2828285.0	294	197	348	11	6.92995612842774e-06	7.69241294437694e-06	7.28914591412291e-06	1.02690874328775e-05	216	155	8	3	6.60349486297014e-06	5.42775786582189e-07	6.97142623776773e-06	1.35987753849473e-06	421	284	2	2	6.65041385557017e-06	1.42389596446525e-07	7.23271047302079e-06	1.08152655309917e-06	931	636	358	16	2.01838648469681e-05	8.37757832740565e-06	2.14932826249114e-05	1.27104915244714e-05	0.0251572327044025	0.5913704177387746	1.408819024047917	0.1950644663107224	0.1495326761845982	0.5844720555144126	0.7142683174940677	1.2220743673800063	0.4150631403313265	1.1100233250859246	0.0821952311382669	0.0214106369225825	1.183673469387755	0.037037037037037	0.004750593824228	0.0558375634517766	0.0193548387096774
2599815.0	1165	778	818	29	2.74605404408786e-05	1.80815913462653e-05	2.87865762496834e-05	2.70730486866771e-05	930	661	222	51	2.84317139933437e-05	1.50620280776557e-05	2.97297596333192e-05	2.31179181544105e-05	1640	1103	658	91	2.59066002924824e-05	4.68461772309068e-05	2.80904213089505e-05	4.92094581660122e-05	3735	2542	1698	171	8.17988547267047e-05	7.99897966548279e-05	8.6606757191953e-05	9.94004250070997e-05	0.0672698662470495	1.1477213583553434	0.940474770318504	0.7776019194081014	1.7518234285198315	1.1566333727488125	0.5218431692160512	0.4511742281617363	0.9778840660065354	0.6584572282979722	0.529761521981473	1.808271896042672	0.7021459227467811	0.2387096774193548	0.401219512195122	0.0372750642673521	0.0771558245083207
2120188.0	440	308	350	10	1.03713629132932e-05	7.73662221417221e-06	1.13962281296947e-05	9.33553402988865e-06	344	250	2	2	1.05166770039895e-05	1.35693946645547e-07	1.12442358673673e-05	9.06585025663156e-07	691	453	5	4	1.09155248793325e-05	3.55973991116313e-07	1.15366825502761e-05	2.16305310619834e-06	1475	1011	357	16	3.18035647966152e-05	8.22829015193407e-06	3.41771465473381e-05	1.24051721617501e-05	0.0158259149357072	0.362966877429862	0.8191775316925624	0.0806266460750989	0.1874935100945959	0.3624325626207523	0.3991454706440333	1.1012958321344244	0.2587222597389395	0.7459600323363493	0.0129027397717046	0.0326117154283909	0.7954545454545454	0.005813953488372	0.0072358900144717	0.0324675324675324	0.008
3043690.0	441	306	0	0	1.03949341926416e-05	0.0	1.1322226648333e-05	0.0	313	245	117	27	9.56895320421137e-06	7.93809587876451e-06	1.101935115002e-05	1.22388978464526e-05	676	448	3	3	1.06785742669013e-05	2.13584394669788e-07	1.14093460982863e-05	1.62228982964875e-06	1430	999	120	30	3.06424616637542e-05	8.1516802734343e-06	3.37509238966393e-05	1.38611876761014e-05	0.03003003003003	0.4106906145310471	0.0	1.110673185728398	0.14218955369339	0.4176209131405961	0.6043968536476833	1.4472379965421112	0.2660256334130169	0.0	0.8295678439801433	0.0200012089003119	0.0	0.3738019169329074	0.0044378698224852	0.0	0.110204081632653
4317980.0	856	582	2	2	2.0177015122225e-05	4.42092697952697e-08	2.15344310762413e-05	1.86710680597773e-06	713	519	68	22	2.17976473948968e-05	4.61359418594861e-06	2.33430336606545e-05	9.97243528229471e-06	1543	996	6	6	2.4374319665427e-05	4.27168789339576e-07	2.53654212363687e-05	3.24457965929751e-06	3112	2097	76	30	6.63489821825488e-05	5.08497224508345e-06	7.02428859732645e-05	1.50841217475699e-05	0.0143061516452074	0.21474234064516	0.0867033263784567	0.4272124792033178	0.12791349408562	0.2139430998891315	0.1858425155754378	0.8686539349562763	0.0766397927716953	0.0021910708559946	0.2116556022017647	0.0175253625620361	0.0023364485981308	0.0953716690042075	0.0038885288399222	0.0034364261168384	0.0423892100192678
2181273.0	1403	951	135	8	3.30705049257963e-05	2.98412571118071e-06	3.51877043874664e-05	7.46842722391092e-06	1218	859	76	29	3.72363738106372e-05	5.1563699725308e-06	3.86351944402741e-05	1.31454828721158e-05	2126	1379	128	40	3.35838001352546e-05	9.11293417257761e-06	3.51193934587876e-05	2.16305310619834e-05	4747	3189	339	77	0.0001038906788716	1.72534298562891e-05	0.0001089422922865	4.224444115801e-05	0.0241455001567889	0.3877689763210984	0.2122453667813328	0.3402463236580139	0.6159141412099473	0.3894686105497646	0.2062868027948353	0.5296622043651882	0.1660729340079957	0.090235263050156	0.1384766948240753	0.2713491068871418	0.0962223806129722	0.0623973727422003	0.0602069614299153	0.0084121976866456	0.0337601862630966
1410570.0	314	206	1	1	7.40138171539561e-06	2.21046348976349e-08	7.62215258025035e-06	9.33553402988865e-07	194	135	20	5	5.93091668248244e-06	1.35693946645547e-06	6.07188736837835e-06	2.26646256415789e-06	327	215	3	3	5.16552335100106e-06	2.13584394669788e-07	5.47546743556152e-06	1.62228982964875e-06	835	556	24	9	1.84978217488791e-05	1.5926284960229e-06	1.91695073841902e-05	4.82230579679551e-06	0.0161870503597122	0.2515612790745287	0.1224789707579171	0.3732715096069388	0.2962833490913421	0.2640112764853993	0.1284731076462967	0.4866197738087968	0.0860981642943665	0.0029865551795085	0.228790849560124	0.041348064882602	0.0031847133757961	0.1030927835051546	0.0091743119266055	0.0048543689320388	0.037037037037037
2451013.0	918	611	475	19	2.16384344418254e-05	1.04997015763766e-05	2.26074525559853e-05	1.77375146567884e-05	565	411	157	40	1.72730305443432e-05	1.06519748116755e-05	1.84855237659519e-05	1.81317005132631e-05	1215	790	81	22	1.91929996069305e-05	5.76677865608427e-06	2.01191594143888e-05	1.18967920840909e-05	2698	1812	713	81	5.81044645930991e-05	2.69184550441363e-05	6.1212135736326e-05	4.77660072541424e-05	0.0447019867549668	0.7803355769172408	0.7845870565408933	0.980859441302902	0.5913165574692233	0.7855876851043395	0.1947733696620413	0.247933328583393	0.4632768795417715	0.4852338834680894	0.6166824509648047	0.3004626048135755	0.5174291938997821	0.2778761061946903	0.0666666666666666	0.0310965630114566	0.097323600973236
2317283.0	524	345	191	9	1.23513503785583e-05	4.22198526544826e-06	1.27652555348853e-05	8.40198062689978e-06	329	234	11	5	1.00581009718388e-05	7.4631670655051e-07	1.05246047718558e-05	2.26646256415789e-06	636	414	289	64	1.00467059670846e-05	2.05752966865229e-05	1.05434582247557e-05	3.46088496991734e-05	1489	993	491	78	3.24561573174817e-05	2.55435986585217e-05	3.38333185314968e-05	4.52772928902311e-05	0.0785498489425981	1.3382456955288216	0.6581913385077625	0.2153489478501571	3.28249507527928	1.3853451205457332	1.6578331667571256	1.1966932587195676	0.7870185742772228	0.3418237792668842	0.0742005582008061	2.047964452620836	0.3645038167938931	0.033434650455927	0.4544025157232704	0.0260869565217391	0.0213675213675213
4940291.0	472	333	2	2	1.11256438524418e-05	4.42092697952697e-08	1.23212466467154e-05	1.86710680597773e-06	349	253	0	0	1.06695356813731e-05	0.0	1.13791666977757e-05	0.0	663	457	129	24	1.04732170694609e-05	9.18412897080088e-06	1.1638551711868e-05	1.297831863719e-05	1484	1043	131	26	3.22683966032757e-05	9.22833824059615e-06	3.53389650563591e-05	1.48454254431678e-05	0.024928092042186	0.4200865933535998	0.1515355434001853	0.0	1.115114574260629	0.4222167058869381	0.6048316685045525	1.4325147727965917	0.2859868853743833	0.0039736369761258	0.0	0.8769157470803406	0.0042372881355932	0.0	0.1945701357466063	0.006006006006006	0.0
3488256.0	692	467	142	6	1.63113253090884e-05	3.13885815546415e-06	1.72793458979462e-05	5.60132041793319e-06	579	421	150	34	1.77010348410172e-05	1.0177045998416e-05	1.89352932006466e-05	1.54119454362736e-05	1181	756	123	21	1.86559115520864e-05	8.7569601814613e-06	1.92532715408582e-05	1.13560288075413e-05	2452	1644	415	61	5.2668271702192e-05	2.20728643353415e-05	5.54679106394509e-05	3.23692946617481e-05	0.0371046228710462	0.5835679456569582	0.3241627577233091	0.8139269496892351	0.5898233338392481	0.5759710137505974	0.2451757655476737	0.4256737920735676	0.4190922470391761	0.1924342808438275	0.5749407359412423	0.4693933157333155	0.2052023121387283	0.2590673575129533	0.1041490262489415	0.012847965738758	0.0807600950118764
3015957.0	346	215	0	0	8.15566265454421e-06	0.0	7.95515924637779e-06	0.0	241	182	2	2	7.36778824988799e-06	1.35693946645547e-07	8.1858037114434e-06	9.06585025663156e-07	500	328	90	18	7.89835374770804e-06	6.40753184009364e-06	8.35327125053106e-06	9.73373897789252e-06	1087	725	92	20	2.34218046521402e-05	6.54322578673918e-06	2.44942342083523e-05	1.06403240035557e-05	0.0275862068965517	0.4344011702120269	0.0	0.1107508874657951	1.165260732706806	0.4253372067242003	0.643180812832219	1.5121668235557724	0.2793647152266417	0.0	0.0184171887197775	0.8112490329966533	0.0	0.0082987551867219	0.18	0.0	0.0109890109890109
2538237.0	107	78	1	1	2.52212689027812e-06	2.21046348976349e-08	2.8860577731045e-06	9.33553402988865e-07	141	97	22	3	4.31061470221662e-06	1.49263341310102e-06	4.36276351653852e-06	1.35987753849473e-06	179	116	74	15	2.82761064167948e-06	5.26841506852143e-06	2.95420568616342e-06	8.11144914824376e-06	427	291	97	19	9.66035223417422e-06	6.78315311652009e-06	1.02030269758064e-05	1.04048800897274e-05	0.0652920962199312	1.0197836499305195	0.3234701022580889	0.3117009513212572	2.7457293126999462	1.126966788759764	1.4019018189278931	1.2439601884547966	0.7021641604872519	0.0087642834239784	0.3462692716037628	1.8632038622517764	0.0093457943925233	0.1560283687943262	0.4134078212290503	0.0128205128205128	0.0309278350515463
2931979.0	1157	782	5	5	2.72719702060915e-05	1.10523174488174e-07	2.89345792124067e-05	4.66776701494432e-06	1018	726	5	5	3.11220267152945e-05	3.39234866613868e-07	3.26532609588347e-05	2.26646256415789e-06	1815	1206	7	7	2.86710241041802e-05	4.98363587562838e-07	3.07135522199404e-05	3.78534293584709e-06	3990	2714	17	17	8.70650210255661e-05	9.48121628664881e-07	9.23013923911818e-05	1.07195725149493e-05	0.0062638172439204	0.1161366284651347	0.1613214064970004	0.0694099914558356	0.1232466667723801	0.1179926882417387	0.0461804100405966	0.3913836588415044	0.0108898110572611	0.0040526288952709	0.0109001534417151	0.0173821341627687	0.0043215211754537	0.0049115913555992	0.0038567493112947	0.0063938618925831	0.0068870523415977
5137557.0	163	116	0	0	3.84211853378817e-06	0.0	4.29208591897593e-06	0.0	100	77	1	1	3.05717354767136e-06	6.78469733227736e-08	3.46322464714913e-06	4.53292512831578e-07	276	184	0	0	4.35989126873484e-06	0.0	4.68598143322474e-06	0.0	539	377	1	1	1.12591833501944e-05	6.78469733227736e-08	1.24412919993498e-05	4.53292512831578e-07	0.0026525198938992	0.0364345208564566	0.0	0.130887412459576	0.0	0.0436291374865253	0.0755678828170698	1.7320508075688774	0.0060259231253749	0.0	0.022192712407332	0.0	0.0	0.01	0.0	0.0	0.0129870129870129
3377443.0	1280	876	542	26	3.01712375659439e-05	1.19807121145181e-05	3.24126488364044e-05	2.42723884777105e-05	994	717	180	46	3.03883050638534e-05	1.22124551980993e-05	3.22484684676095e-05	2.08514555902526e-05	2170	1265	216	42	3.42788552650529e-05	1.53780764162247e-05	3.22161223534201e-05	2.27120576150825e-05	4444	2858	938	114	9.48383978948501e-05	3.95712437288421e-05	9.68772396574339e-05	6.78359016830456e-05	0.039888033589923	0.7002253772188295	0.7488554422139319	0.646587468524153	0.7049904195770278	0.7001444434383709	0.0513059180232226	0.0732790476366021	0.4172491797332532	0.3970905100704737	0.4018801039557121	0.4486169767723417	0.4234375	0.1810865191146881	0.0995391705069124	0.0296803652968036	0.0641562064156206
2323506.0	279	205	1	1	6.57638693820183e-06	2.21046348976349e-08	7.58515183956952e-06	9.33553402988865e-07	211	151	3	3	6.45063618558658e-06	2.03540919968321e-07	6.79151846388986e-06	1.35987753849473e-06	395	261	6	5	6.23969946068935e-06	4.27168789339576e-07	6.6469627938677e-06	2.70381638274792e-06	885	617	10	9	1.92667225844778e-05	6.52814344205531e-07	2.10236330973271e-05	4.99724732423152e-06	0.0145867098865478	0.2376966579038548	0.1230764291518582	0.2002317369414699	0.4067747129925843	0.2433609596953041	0.1466842747367818	0.6027436566671799	0.0338829991111965	0.0033612126393035	0.031553619536491	0.0684598340081564	0.003584229390681	0.0142180094786729	0.0151898734177215	0.0048780487804878	0.0198675496688741
2201994.0	510	344	80	7	1.20213524676808e-05	1.76837079181079e-06	1.27282547942045e-05	6.53487382092205e-06	426	307	123	22	1.302355931308e-05	8.34517771870116e-06	1.38079216451271e-05	9.97243528229471e-06	824	539	7	6	1.30164869762228e-05	4.98363587562838e-07	1.37268695245007e-05	3.24457965929751e-06	1760	1190	210	35	3.80613987569836e-05	1.06119120980748e-05	4.02630459638323e-05	1.97518887625143e-05	0.0294117647058823	0.4905711500381051	0.5134147553282438	0.7222256570244981	0.2363670502955063	0.4906691542160827	0.2437266259780093	0.4967229422998863	0.2788103549696186	0.1471024825671674	0.6407754990849404	0.0382871037687202	0.1568627450980392	0.2887323943661972	0.0084951456310679	0.0203488372093023	0.0716612377850162
2638832.0	709	483	173	7	1.67120370580111e-05	3.82410183729083e-06	1.78713577488394e-05	6.53487382092205e-06	603	444	82	28	1.84347564924583e-05	5.56345181246744e-06	1.99697629004443e-05	1.26921903592842e-05	1230	827	148	29	1.94299502193618e-05	1.05368301370429e-05	2.10614491591134e-05	1.56821350199379e-05	2542	1754	403	64	5.45767437698312e-05	1.99243837868011e-05	5.89025698083971e-05	3.49091992001442e-05	0.0364880273660205	0.5926600369678195	0.365661854726535	0.635570408249655	0.744589553238418	0.5819406054048694	0.1950734912533121	0.3352120292716042	0.3650709516644863	0.2288232023431101	0.301791445671846	0.5422983599074293	0.2440056417489421	0.1359867330016583	0.1203252032520325	0.0144927536231884	0.063063063063063
3928607.0	386	272	708	26	9.09851382847996e-06	1.56500815075255e-05	1.00642014651849e-05	2.42723884777105e-05	280	209	22	10	8.56008593347982e-06	1.49263341310102e-06	9.40018118511907e-06	4.53292512831578e-06	518	348	39	7	8.18269448262553e-06	2.77659713070724e-06	8.86261705849027e-06	3.78534293584709e-06	1184	829	769	43	2.58412942445853e-05	1.99193120513338e-05	2.83269997087943e-05	3.25906565418733e-05	0.0518697225572979	1.1505156520955278	2.411755027130169	0.4822167827458065	0.4271134486422136	1.1070284195060631	1.130262241623184	1.020987557056112	0.7708326008287153	1.720070090846922	0.1743713117718947	0.3393255286022033	1.83419689119171	0.0785714285714285	0.0752895752895752	0.0955882352941176	0.0478468899521531
4880658.0	256	181	1	1	6.03424751318878e-06	2.21046348976349e-08	6.69713406322968e-06	9.33553402988865e-07	248	182	88	16	7.58179039822498e-06	5.97053365240408e-06	8.1858037114434e-06	7.25268020530524e-06	449	284	52	10	7.09272166544182e-06	3.70212950760966e-06	7.23271047302079e-06	5.40763276549584e-06	953	647	141	27	2.07087595768556e-05	9.69476779491137e-06	2.21156482476939e-05	1.35938663737899e-05	0.0417310664605873	0.614671847803846	0.1393959556692315	0.88600709972636	0.7476633809229898	0.5910221454395271	0.3971893850519079	0.6720380752510196	0.4681481649797305	0.0036631965873659	0.7874833434859765	0.5219617633732491	0.00390625	0.3548387096774194	0.1158129175946547	0.005524861878453	0.0879120879120879
2540934.0	557	375	3	3	1.31292025970553e-05	6.63139046929046e-08	1.38752777553101e-05	2.80066020896659e-06	498	342	3	3	1.52247242674034e-05	2.03540919968321e-07	1.53821146665585e-05	1.35987753849473e-06	823	555	5	5	1.30006902687274e-05	3.55973991116313e-07	1.41343461708681e-05	2.70381638274792e-06	1878	1272	11	11	4.13546171331861e-05	6.25828815777539e-07	4.33917385927367e-05	6.86435413020925e-06	0.0086477987421383	0.1581949549114925	0.2018453438090471	0.0884064101700641	0.1912940542181342	0.1605152693990818	0.0626705521955132	0.3904335857275874	0.0151332271741751	0.0050508706985584	0.0133691038598385	0.0273811608274826	0.0053859964093357	0.0060240963855421	0.0060753341433778	0.008	0.0087719298245614
2454600.0	216	141	1095	43	5.09139633925303e-06	2.42045752129102e-05	5.2171044359966e-06	4.01427963285212e-05	129	99	67	21	3.94375387649606e-06	4.54574721262583e-06	4.45271740347745e-06	9.51914276946313e-06	297	213	1	1	4.69162212613857e-06	7.11947982232626e-08	5.42453285476559e-06	5.40763276549584e-07	642	453	1163	65	1.37267723418877e-05	2.88215172237593e-05	1.50943546942396e-05	5.02027023745339e-05	0.1434878587196468	3.325925711398088	7.69445902818177	2.1378277368397423	0.099688450789732	3.3106584052704147	3.93087571202825	1.187339565377835	2.0996572614386184	4.754015126714983	1.1526447529389507	0.0151748790309886	5.069444444444445	0.5193798449612403	0.0033670033670033	0.3049645390070922	0.2121212121212121
3675876.0	492	323	1042	23	1.15970694394097e-05	2.30330295633355e-05	1.19512392399071e-05	2.14717282687439e-05	361	269	42	13	1.10363965070936e-05	2.84957287955649e-06	1.20987977932872e-05	5.89280266681051e-06	799	523	141	33	1.26215692888374e-05	1.003846654948e-05	1.33193928781334e-05	1.78451881261363e-05	1652	1115	1225	69	3.52550352353407e-05	3.59210689923721e-05	3.73694299113277e-05	4.52097190616907e-05	0.0618834080717488	1.2098048904938308	1.796611032356073	0.4870568768477166	1.3397899055468925	1.2078192715835607	0.6646767693577185	0.5503114455909176	1.0188918760848025	1.9861077562460383	0.2581977620797638	0.7953421892124053	2.1178861788617884	0.1163434903047091	0.1764705882352941	0.0712074303405572	0.0483271375464684
1227724.0	845	575	0	0	1.99177310493926e-05	0.0	2.12754258914755e-05	0.0	638	471	78	19	1.95047672341433e-05	5.29206391917634e-06	2.118414037412e-05	8.61255774379998e-06	1302	874	33	10	2.05673131590317e-05	2.34942834136767e-06	2.22584118078175e-05	5.40763276549584e-06	2785	1920	111	29	5.99898114425677e-05	7.64149226054401e-06	6.4717978073413e-05	1.40201905092958e-05	0.0151041666666666	0.2166351750574154	0.0	0.4065568671515069	0.2429478262953422	0.216501564482283	0.2045645989166397	0.9448642988137844	0.1273798346217461	0.0	0.2713215623466927	0.1142311746411061	0.0	0.122257053291536	0.0253456221198156	0.0	0.0403397027600849
1242925.0	2260	1496	763	26	5.32710913273697e-05	1.68658364268954e-05	5.53531080585171e-05	2.42723884777105e-05	1922	1352	55	13	5.87588755862436e-05	3.73158353275255e-06	6.08088275707224e-05	5.89280266681051e-06	3587	2307	8	8	5.66627897860574e-05	5.69558385786101e-07	5.8753038948095e-05	4.32610621239667e-06	7769	5155	826	47	0.0001686927566996	2.11669783454341e-05	0.0001749149745773	3.44912973569177e-05	0.009117361784675	0.1971889338821302	0.438500914023666	0.0969070265325706	0.0736320416756406	0.2030133274106257	0.204270002243717	1.0061901100244	0.1254765098369175	0.3166039216889488	0.063506721248869	0.0100517180311204	0.3376106194690265	0.0286160249739854	0.0022302759966545	0.017379679144385	0.0096153846153846
1063590.0	963	640	3	2	2.26991420125031e-05	6.63139046929046e-08	2.36804740357292e-05	1.86710680597773e-06	702	520	235	49	2.1461358304653e-05	1.59440387308518e-05	2.3388010604124e-05	2.22113331287473e-05	1353	897	96	20	2.13729452412979e-05	6.83470062943321e-06	2.28441594869706e-05	1.08152655309917e-05	3018	2057	334	71	6.5533445558454e-05	2.28450532649779e-05	6.99126441268239e-05	3.48937054657167e-05	0.0345162858531842	0.4991043594692018	0.0788458374254092	0.9496888600191922	0.4734367897037445	0.500657162382782	0.4360591749025105	0.8709736076223703	0.3486014365687632	0.0029214278079928	0.7429184352881802	0.3197828166530297	0.0031152647975077	0.3347578347578347	0.0709534368070953	0.003125	0.0942307692307692
2337335.0	488	327	1	1	1.15027843220161e-05	2.21046348976349e-08	1.20992422026304e-05	9.33553402988865e-07	340	234	24	9	1.03943900620826e-05	1.62832735974657e-06	1.05246047718558e-05	4.0796326154842e-06	630	416	3	3	9.95192572211213e-06	2.13584394669788e-07	1.05943928055516e-05	1.62228982964875e-06	1458	977	28	13	3.18491001062109e-05	1.86401638931399e-06	3.32182397800378e-05	6.63547584812182e-06	0.0133060388945752	0.1997539873292548	0.0771580060432138	0.3876281061302827	0.1531272116698041	0.2059711079477668	0.1618402879149555	0.7857426681221588	0.0585265010031001	0.0019216768982903	0.1566544405223447	0.021461614629541	0.0020491803278688	0.0705882352941176	0.0047619047619047	0.0030581039755351	0.0384615384615384
1636037.0	765	337	436	12	1.80320287015212e-05	9.6376208153688e-06	1.24692496094387e-05	1.12026408358664e-05	343	245	4	4	1.04861052685128e-05	2.71387893291094e-07	1.101935115002e-05	1.81317005132631e-06	725	470	60	8	1.14526129341767e-05	4.27168789339576e-06	1.19696264870415e-05	4.32610621239667e-06	1833	1052	500	24	3.99707469042106e-05	1.41806966020557e-05	3.54582272465001e-05	1.73419170995894e-05	0.0228136882129277	0.4890802063800619	0.8984214116129707	0.1645441756634662	0.3614236598844733	0.4747964157203034	0.3798473189132434	0.8000214541152026	0.3547768730977073	0.5344723533273746	0.0258807141776466	0.3729880611478852	0.5699346405228758	0.0116618075801749	0.0827586206896551	0.0356083086053412	0.0163265306122449
2340366.0	605	405	722	24	1.42606240057782e-05	1.59595463960924e-05	1.49852999757349e-05	2.24052816717327e-05	483	334	313	61	1.47661482352527e-05	2.12361026500281e-05	1.50222991188027e-05	2.76508432827262e-05	851	545	70	16	1.34429980785991e-05	4.98363587562838e-06	1.38796732668885e-05	8.65221242479335e-06	1939	1284	1105	101	4.24697703196299e-05	4.21792849217489e-05	4.38872723614261e-05	5.87083373792523e-05	0.0786604361370716	1.3377075908425082	1.4951506948818296	1.8406532225228391	0.6233729179658833	1.319725611790184	0.6273143588336328	0.4753369588566916	0.9931601843924563	1.119133804357076	1.43816128022669	0.3707235429544691	1.193388429752066	0.6480331262939959	0.0822561692126909	0.0592592592592592	0.1826347305389221
5155607.0	445	302	366	7	1.04892193100352e-05	8.09029637253436e-06	1.11742236856097e-05	6.53487382092205e-06	402	305	318	63	1.22898376616389e-05	2.1575337516642e-05	1.37179677581881e-05	2.85574283083894e-05	711	461	501	93	1.12314590292408e-05	3.56685939098546e-05	1.17404208734598e-05	5.02909847191113e-05	1558	1068	1185	163	3.40105160009149e-05	6.53342277990309e-05	3.66326123172577e-05	8.53832868484228e-05	0.1526217228464419	2.330799837831892	0.5848168073937646	2.0817535666931275	4.28357596896703	2.3167154476846408	1.8605402838879477	0.8030940035157959	1.9210007809723728	0.7712963313479628	1.7555429217740246	3.175775633156153	0.8224719101123595	0.7910447761194029	0.7046413502109705	0.0231788079470198	0.2065573770491803
2353873.0	228	161	2	1	5.37425169143376e-06	4.42092697952697e-08	5.95711924961314e-06	9.33553402988865e-07	223	154	11	3	6.81749701130714e-06	7.4631670655051e-07	6.92644929429826e-06	1.35987753849473e-06	357	223	3	3	5.63942457586354e-06	2.13584394669788e-07	5.6792057587452e-06	1.62228982964875e-06	808	538	16	7	1.78311732786044e-05	1.00411037101557e-06	1.85627743026566e-05	3.91572077113235e-06	0.0130111524163568	0.2109448031467987	0.1567122234542292	0.1963311186893635	0.285654350020801	0.2128992307214645	0.0660484273325916	0.310233283177066	0.0563120752250442	0.0082261256698744	0.1094707786908756	0.0378734375815431	0.0087719298245614	0.0493273542600896	0.0084033613445378	0.0062111801242236	0.0194805194805194
2349901.0	594	411	3	3	1.40013399329458e-05	6.63139046929046e-08	1.52073044198199e-05	2.80066020896659e-06	472	354	163	34	1.44298591450088e-05	1.10590566516121e-05	1.59218379881921e-05	1.54119454362736e-05	920	618	163	34	1.45329708957828e-05	1.16047521103918e-05	1.57387854659396e-05	1.83859514026859e-05	1986	1383	329	71	4.29641699737375e-05	2.27301226666968e-05	4.68679278739516e-05	3.65985570479261e-05	0.0513376717281272	0.780887031028034	0.1841654596797871	0.9679752706756188	1.168193787409775	0.7734448392550602	0.5200572122423365	0.6723908232980481	0.529048336802292	0.0047362541735641	0.7664008733887995	0.7985120312708591	0.005050505050505	0.3453389830508475	0.1771739130434782	0.0072992700729927	0.096045197740113
2454965.0	1207	834	801	29	2.84505341735112e-05	1.77058125530055e-05	3.08586177278097e-05	2.70730486866771e-05	1145	792	88	28	3.50046371208371e-05	5.97053365240408e-06	3.56217392278196e-05	1.26921903592842e-05	2253	1492	54	25	3.55899819871724e-05	3.84451910405618e-06	3.79971972737571e-05	1.35190819137396e-05	4605	3118	943	82	9.90451532815207e-05	2.75208653094658e-05	0.0001044775542293	5.32843209597009e-05	0.0262989095574085	0.5100073537590305	0.8773253852611468	0.3563046228066244	0.3557915552649616	0.5298071877775775	0.3009596966310395	0.5680551407645072	0.2778618074449534	0.6223367352269418	0.1705640778904124	0.1080225077225903	0.6636288318144159	0.0768558951965065	0.0239680426098535	0.0347721822541966	0.0353535353535353
2783469.0	992	704	201	11	2.33827091136065e-05	4.44303161442461e-06	2.60485214393022e-05	1.02690874328775e-05	737	535	169	49	2.25313690463379e-05	1.14661384915487e-05	2.4062664756166e-05	2.22113331287473e-05	1418	959	353	59	2.23997312285e-05	2.51317637728117e-05	2.44231314916442e-05	3.19050333164255e-05	3147	2198	723	119	6.83138093884445e-05	4.10409338787851e-05	7.45343176871124e-05	6.43854538780503e-05	0.054140127388535	0.8638363625777589	0.3942291871270446	0.9230620695513656	1.3063449020589786	0.8745453862457963	0.4579892692800542	0.5236883945452929	0.6007706823289423	0.1900135520156298	0.5088966617149405	1.1219672020365867	0.2026209677419354	0.2293080054274084	0.2489421720733427	0.015625	0.0915887850467289
1694424.0	332	236	0	0	7.8256647436667e-06	0.0	8.73217480067516e-06	0.0	328	230	3	1	1.00275292363621e-05	2.03540919968321e-07	1.03446969979779e-05	4.53292512831578e-07	567	388	16	6	8.95673314990091e-06	1.1391167715722e-06	9.88130867440869e-06	3.24457965929751e-06	1227	854	19	7	2.68099271299297e-05	1.34265769154052e-06	2.89581804730618e-05	3.69787217212908e-06	0.0081967213114754	0.1276969792894621	0.0	0.0438188293886407	0.3283552580136021	0.1240580291340809	0.1782779872786774	1.437053196178024	0.0500806169682431	0.0	0.0202982125676817	0.1271799385454285	0.0	0.0091463414634146	0.0282186948853615	0.0	0.0043478260869565
2250644.0	506	328	1383	36	1.19270673502872e-05	3.0570710063429e-05	1.21362429433112e-05	3.36079225075991e-05	362	263	164	32	1.10669682425703e-05	1.11269036249349e-05	1.18289361324704e-05	1.45053604106105e-05	671	431	396	63	1.05995907294242e-05	2.8193140096412e-05	1.0976402161521e-05	3.40680864226238e-05	1539	1022	1943	131	3.35936263222817e-05	6.98907537847759e-05	3.49415812373026e-05	8.21813693408334e-05	0.1281800391389432	2.351964806134732	2.7692196559168134	1.2262607768075882	3.103757125632046	2.3664125194521493	1.001468085788279	0.4232009751284319	2.08047660929119	2.563137204276193	1.0054157002216788	2.6598328950709904	2.733201581027668	0.4530386740331492	0.5901639344262295	0.1097560975609756	0.1216730038022813
3518642.0	304	204	155	3	7.16566892191168e-06	3.42621840913341e-06	7.5481510988887e-06	2.80066020896659e-06	216	158	90	24	6.60349486297014e-06	6.10622759904963e-06	7.10635706817614e-06	1.08790203079579e-05	431	303	119	33	6.80838093052433e-06	8.47218098856825e-06	7.71658899058204e-06	1.78451881261363e-05	951	665	364	60	2.05775447154061e-05	1.80046269967513e-05	2.23710971576469e-05	3.15248686430607e-05	0.0902255639097744	1.4091784779668193	0.371039234943101	1.5308856849702348	2.3125746554489344	1.4048331917874233	0.9768863140344904	0.6953753084318576	0.8749647854377645	0.4781435545614564	0.9246963503055036	1.2443752890771032	0.5098684210526315	0.4166666666666667	0.2761020881670533	0.0147058823529411	0.1518987341772152
2155954.0	433	311	262	18	1.02063639578545e-05	5.79141434318034e-06	1.15072303517372e-05	1.68039612537996e-05	521	351	159	54	1.59278741833678e-05	1.0787668758321e-05	1.57869071577837e-05	2.44777956929052e-05	926	578	101	34	1.46277511407553e-05	7.19067462054952e-06	1.47200938500212e-05	1.83859514026859e-05	1880	1240	522	106	4.07619892819775e-05	2.37697577220509e-05	4.20142313595421e-05	5.96677083493906e-05	0.0854838709677419	1.420178506629733	1.4602958957246193	1.5505124245211308	1.2490376481301728	1.4199486561253076	0.1547342399324006	0.1089717147623016	0.5831353704947971	0.567431689394483	0.6772823940049513	0.4915775877889478	0.605080831408776	0.3051823416506717	0.1090712742980561	0.0578778135048231	0.1538461538461538
4479686.0	604	370	1125	41	1.42370527264298e-05	2.48677142598392e-05	1.3690274051906e-05	3.82756895225434e-05	473	348	169	54	1.44604308804855e-05	1.14661384915487e-05	1.56519763273753e-05	2.44777956929052e-05	913	645	140	25	1.44223939433149e-05	9.96727175125677e-06	1.64264023066845e-05	1.35190819137396e-05	1990	1363	1434	120	4.31198775502302e-05	4.63011245026447e-05	4.57686526859658e-05	7.62725671291882e-05	0.0880410858400587	1.6664804981811476	2.7958307757334158	1.5638789109394158	0.8230093030315101	1.7275729965681137	0.9965455112742168	0.5768471220920277	1.073776808589233	1.746689763512257	0.7929320077883967	0.6910969004474338	1.8625827814569536	0.3572938689217759	0.1533406352683461	0.1108108108108108	0.1551724137931034
2396968.0	246	166	0	0	5.79853471970484e-06	0.0	6.14212295301727e-06	0.0	155	116	18	8	4.73861899889061e-06	1.22124551980993e-06	5.21732544245843e-06	3.62634010265262e-06	367	255	154	33	5.7973916508177e-06	1.09639989263824e-05	6.49415905147994e-06	1.78451881261363e-05	768	537	172	41	1.63345453694132e-05	1.21852444461924e-05	1.78536074469556e-05	2.14715282287889e-05	0.0763500931098696	1.20264368378113	0.0	0.6950572937508515	2.7478828258863786	1.1476467065457434	1.4287557134201934	1.2449438536015571	0.7459800178466883	0.0	0.2577218215045025	1.8911951420145936	0.0	0.1161290322580645	0.4196185286103542	0.0	0.0689655172413793
2421512.0	1124	744	361	17	2.64941179875945e-05	7.97977319804619e-06	2.75285510665352e-05	1.58704078508107e-05	765	546	302	63	2.33873776396859e-05	2.04897859434776e-05	2.45574111343302e-05	2.85574283083894e-05	1624	1049	389	71	2.56538529725557e-05	2.76947765088492e-05	2.67151876274606e-05	3.83941926350205e-05	3513	2339	1052	151	7.55353485998361e-05	5.6164335650373e-05	7.88011498283261e-05	8.28220287942206e-05	0.0645575032064985	1.051025638263582	0.5765071983793364	1.1628843183908482	1.437167246227948	1.0588529209993776	0.4396599006312836	0.4152228245414096	0.743550360082602	0.3011903699448536	0.876104463661997	1.0795562186497625	0.3211743772241993	0.3947712418300653	0.2395320197044335	0.0228494623655914	0.1153846153846153
2480596.0	348	238	0	0	8.202805213241e-06	0.0	8.80617628203681e-06	0.0	220	161	33	6	6.725781804877e-06	2.23895011965153e-06	7.24128789858455e-06	2.71975507698947e-06	471	309	1	1	7.44024923034097e-06	7.11947982232626e-08	7.86939273296981e-06	5.40763276549584e-07	1039	708	34	7	2.2368836248459e-05	2.31014491787479e-06	2.39168569135912e-05	3.26051835353905e-06	0.0098870056497175	0.1363272091027228	0.0	0.3755899661883487	0.0687172816123394	0.1481024159335627	0.1999836376775365	1.350306383707118	0.1032751499548367	0.0	0.3328906861099809	0.0095688727647635	0.0	0.15	0.0021231422505307	0.0	0.0372670807453416
2261103.0	163	115	1	1	3.84211853378817e-06	2.21046348976349e-08	4.2550851782951e-06	9.33553402988865e-07	108	74	39	12	3.30174743148507e-06	2.64603195958817e-06	3.32829381674072e-06	5.43951015397893e-06	264	175	40	7	4.17033077878984e-06	2.8477919289305e-06	4.45677581964309e-06	3.78534293584709e-06	535	364	80	20	1.13141967440631e-05	5.51592852341631e-06	1.20401548146789e-05	1.01584064928149e-05	0.0549450549450549	0.8437106207662841	0.2193971128359209	1.634323906927679	0.8493456007285172	0.9010222068307056	0.7088775013169593	0.7867480911601452	0.4875227688002406	0.0057532412660472	0.8014035035981023	0.6828695563944885	0.0061349693251533	0.3611111111111111	0.1515151515151515	0.008695652173913	0.1621621621621621
3878379.0	430	282	158	6	1.01356501198093e-05	3.49253231382631e-06	1.04342088719932e-05	5.60132041793319e-06	409	281	103	27	1.25038398099759e-05	6.98823825224568e-06	1.26385211149209e-05	1.22388978464526e-05	762	484	231	52	1.2037091111507e-05	1.64459983895737e-05	1.23261685526129e-05	2.81196903805784e-05	1601	1047	492	85	3.46765810412922e-05	2.69267689556457e-05	3.5398898539527e-05	4.59599086449642e-05	0.0811843361986628	1.2983429016483268	0.5368227228964024	0.9683805355994928	2.2813001672460165	1.2621678085806372	0.9085888012656844	0.7198637099510818	0.7765116440857254	0.344579012943673	0.5588873784731532	1.366276805353077	0.3674418604651163	0.2518337408312958	0.3031496062992126	0.0212765957446808	0.096085409252669
1178662.0	173	120	434	13	4.0778313272721e-06	9.59341154557354e-06	4.44008888169923e-06	1.21361942388552e-05	136	105	148	38	4.15775602483305e-06	1.00413520517705e-05	4.72257906429427e-06	1.72251154876e-05	384	237	119	19	6.06593567823977e-06	8.47218098856825e-06	6.03574782431665e-06	1.02745022544421e-05	693	462	701	70	1.43015230303449e-05	2.81069445859123e-05	1.51984157703102e-05	3.96358119808973e-05	0.1515151515151515	2.6078910183734454	2.7333223640808417	3.647395893873527	1.7022749381689668	2.694331065374445	0.9731465070128772	0.3611829739555906	1.965311283719582	2.352576841865388	2.415089291386139	1.3966816395631036	2.508670520231214	1.088235294117647	0.3098958333333333	0.1083333333333333	0.3619047619047619
2437936.0	446	314	602	15	1.05127905893836e-05	1.33069902083762e-05	1.16182325737797e-05	1.4003301044833e-05	350	256	51	12	1.07001074168498e-05	3.46019563946145e-06	1.15140975281841e-05	5.43951015397893e-06	628	426	45	14	9.92033230712129e-06	3.20376592004682e-06	1.08490657095312e-05	7.57068587169418e-06	1424	996	698	41	3.11332303133546e-05	1.99709517678845e-05	3.3981395811495e-05	2.70134970705061e-05	0.0411646586345381	0.794949601845612	1.205286686757845	0.4724217543462827	0.6978191555281231	0.7918425322107502	0.3753705486739113	0.4740469643957011	0.6414673828214338	1.2657904763949486	0.3233795236496943	0.3229494558107699	1.3497757847533631	0.1457142857142857	0.071656050955414	0.0477707006369426	0.046875
2475554.0	143	100	2	2	3.37069294682029e-06	4.42092697952697e-08	3.70007406808269e-06	1.86710680597773e-06	124	93	0	0	3.79089519911249e-06	0.0	4.18285574266064e-06	0.0	290	189	39	10	4.58104517367066e-06	2.77659713070724e-06	4.81331788521454e-06	5.40763276549584e-06	557	382	41	12	1.17426333196034e-05	2.82080640050251e-06	1.26962476959579e-05	7.27473957147357e-06	0.031413612565445	0.5729834314582273	0.5046133595226191	0.0	1.1234730168366618	0.5426954587864269	0.5627038204982009	1.0368684892932707	0.2402192356456703	0.0131157807883313	0.0	0.6061055993653153	0.0139860139860139	0.0	0.1344827586206896	0.02	0.0
2394771.0	269	187	115	4	6.3406741447179e-06	2.54203301322801e-06	6.91913850731464e-06	3.73421361195546e-06	225	160	2	2	6.87864048226057e-06	1.35693946645547e-07	7.19631095511508e-06	9.06585025663156e-07	377	266	57	11	5.95535872577186e-06	4.05810349872597e-06	6.7742992458575e-06	5.94839604204543e-06	871	613	174	17	1.91746733527503e-05	6.73583045859953e-06	2.08897487082872e-05	1.0589194679664e-05	0.0277324632952691	0.5069086673820612	0.5396934326445115	0.1259791344923419	0.8780828578960235	0.5145851416776256	0.3766799999945295	0.7320071441753946	0.3512878855708581	0.4009089499332892	0.019726855473184	0.6814204963278696	0.4275092936802974	0.0088888888888888	0.1511936339522546	0.0213903743315508	0.0125
2808319.0	275	189	1	1	6.48210182080826e-06	2.21046348976349e-08	6.99313998867629e-06	9.33553402988865e-07	170	129	33	12	5.19719503104132e-06	2.23895011965153e-06	5.80202570756153e-06	5.43951015397893e-06	419	286	27	5	6.61882044057933e-06	1.92225955202809e-06	7.28364505381671e-06	2.70381638274792e-06	864	604	61	18	1.82981172924289e-05	4.18331430657726e-06	2.00788107500545e-05	9.07687993971572e-06	0.0298013245033112	0.4520626272495288	0.1334955977573065	0.9375191404081252	0.37121748283589	0.4807440736671072	0.4130502631139761	0.8591895058908081	0.2286199306585582	0.0034101030049661	0.4307997114364457	0.2904232815023819	0.0036363636363636	0.1941176470588235	0.0644391408114558	0.0052910052910052	0.0930232558139534
2890391.0	299	189	0	0	7.04781252516971e-06	0.0	6.99313998867629e-06	0.0	266	172	78	13	8.13208163680583e-06	5.29206391917634e-06	7.73603427674871e-06	5.89280266681051e-06	457	289	23	7	7.21909532540515e-06	1.63748035913504e-06	7.3600469250106e-06	3.78534293584709e-06	1022	650	101	20	2.23989894873807e-05	6.92954427831138e-06	2.20892211904356e-05	9.6781456026576e-06	0.0307692307692307	0.4381388333803337	0.0	0.7617343015816017	0.5143096198183055	0.425347973799969	0.3885812880186351	0.9135609241232112	0.3093686115713119	0.0	0.6507637472826687	0.2268262552750183	0.0	0.2932330827067669	0.0503282275711159	0.0	0.0755813953488372
2040709.0	1033	725	7	6	2.43491315668907e-05	1.54732444283444e-07	2.68255369935995e-05	5.60132041793319e-06	802	587	18	7	2.45185318523243e-05	1.22124551980993e-06	2.64014658165784e-05	3.17304758982104e-06	1596	1016	97	18	2.52115451626841e-05	6.90589542765647e-06	2.58747670443279e-05	9.73373897789252e-06	3431	2328	122	31	7.4079208581899e-05	8.28187339174984e-06	7.91017698545059e-05	1.85081069856467e-05	0.0133161512027491	0.2339784181781163	0.2088055280783251	0.1201845235361353	0.3761865357557407	0.2350588624567337	0.1300045604569706	0.5530723628040192	0.1117975414463794	0.006354741804995	0.0498090802159575	0.2739179761928264	0.0067763794772507	0.0224438902743142	0.0607769423558897	0.0082758620689655	0.0119250425894378
2492028.0	1298	890	1052	26	3.0595520594215e-05	2.32540759123119e-05	3.2930659205936e-05	2.42723884777105e-05	1022	705	836	180	3.12443136572013e-05	5.67200696978388e-05	3.17087451459758e-05	8.1592652309684e-05	1828	1216	292	58	2.88763813016206e-05	2.07888810811927e-05	3.096822512392e-05	3.13642700398759e-05	4148	2811	2180	264	9.07162155530369e-05	0.0001007630266913	9.56076294758318e-05	0.0001372293108272	0.0939167556029882	1.435338493167949	0.7370756936847235	2.5731908321840047	1.0127887508687086	1.4410184255791456	0.9901339258825108	0.687107054501802	1.110749892695747	0.7600483816153394	1.81537256091288	0.7199268102207109	0.810477657935285	0.8180039138943248	0.1597374179431072	0.0292134831460674	0.2553191489361702
3173046.0	1053	710	126	6	2.48205571538585e-05	2.78518399710199e-06	2.62705258833871e-05	5.60132041793319e-06	800	541	39	11	2.44573883813709e-05	2.64603195958817e-06	2.43325264169829e-05	4.98621764114736e-06	1670	1083	88	12	2.63805015173448e-05	6.26514224364711e-06	2.75810755009913e-05	6.48915931859501e-06	3523	2334	253	29	7.56584470525743e-05	1.16963582003373e-05	7.81841278013613e-05	1.70766973776756e-05	0.0124250214224507	0.2184164210549429	0.213216912474346	0.2049198490818128	0.2352757896754889	0.2178041837438825	0.0156892662545746	0.0720338148922969	0.1545942146051401	0.1122127911890574	0.1081894729857437	0.237491400211928	0.1196581196581196	0.04875	0.0526946107784431	0.0084507042253521	0.0203327171903881
2314425.0	1041	719	485	14	2.45377018016778e-05	1.07207479253529e-05	2.66035325495146e-05	1.30697476418441e-05	997	724	410	96	3.04800202702835e-05	2.78172590623372e-05	3.25633070718957e-05	4.35160812318315e-05	1769	1204	123	27	2.7944375559391e-05	8.7569601814613e-06	3.06626176391445e-05	1.46006084668388e-05	3807	2647	1018	137	8.29620976313523e-05	4.72949671691514e-05	8.98294572605548e-05	7.11864373405144e-05	0.0517567057045712	0.7924620665806161	0.4912786532209071	1.336353249863518	0.476169668182516	0.7679338570889804	0.4923235977676198	0.6411015652231808	0.5700792111032412	0.4369092106506835	0.912639126078851	0.3133711169480196	0.4658981748318924	0.4112337011033099	0.0695308083663086	0.019471488178025	0.1325966850828729
3260607.0	1305	869	635	23	3.07605195496537e-05	1.40364431599981e-05	3.21536436516386e-05	2.14717282687439e-05	1034	749	223	55	3.16111744829219e-05	1.51298750509785e-05	3.36877306586325e-05	2.49310882057368e-05	1982	1295	54	17	3.13090742559147e-05	3.84451910405618e-06	3.29801410653589e-05	9.19297570134293e-06	4321	2913	912	95	9.36807682884903e-05	3.30108373150328e-05	9.882151537563e-05	5.55957921758236e-05	0.03261242705115	0.5625879340596903	0.6677852283671019	0.7400643414770415	0.2787427647178527	0.5621974448539987	0.2481249369094196	0.4413483895748709	0.3523758175570869	0.4563135917564864	0.4786242617828861	0.1227924873355174	0.4865900383141762	0.2156673114119922	0.0272452068617558	0.0264672036823935	0.0734312416555407
2398940.0	608	427	375	9	1.43313378438234e-05	8.28923808661308e-06	1.57993162707131e-05	8.40198062689978e-06	517	378	10	10	1.58055872414609e-05	6.78469733227736e-07	1.70012846314594e-05	4.53292512831578e-06	970	639	3	3	1.53228062705536e-05	2.13584394669788e-07	1.62735985642968e-05	1.62228982964875e-06	2095	1444	388	22	4.54597313558379e-05	9.1812922145106e-06	4.90741994664693e-05	1.45571955848643e-05	0.0152354570637119	0.2966364350947941	0.5317939386069748	0.2666225068620989	0.0996884507897317	0.2993682987529351	0.2179059506194424	0.7278858567428926	0.2019653865229352	0.57839946116305	0.0429259427607971	0.0139389868212483	0.6167763157894737	0.0193423597678916	0.0030927835051546	0.0210772833723653	0.0264550264550264
2560191.0	362	247	264	12	8.53280312411851e-06	5.83562361297561e-06	9.13918294816426e-06	1.12026408358664e-05	284	203	136	26	8.68237287538667e-06	9.22718837189721e-06	9.13031952430226e-06	1.1785605333621e-05	466	317	438	69	7.36126569286389e-06	3.1183321621789e-05	8.07313105615349e-06	3.73126660819213e-05	1112	767	838	107	2.45764416923691e-05	4.62461336066618e-05	2.634263352862e-05	6.03009122514087e-05	0.1395045632333768	2.289099614353085	1.2257814401359168	1.290820688394436	4.621833316267161	2.3794784815991714	1.9422085185099691	0.8162328567076064	1.8817261744209728	0.6839046358026062	1.0627496082384362	4.23613586614847	0.7292817679558011	0.4788732394366197	0.9399141630901288	0.048582995951417	0.1280788177339901
5015464.0	1519	1058	325	14	3.580477333021e-05	7.18400634173133e-06	3.91467836403149e-05	1.30697476418441e-05	1362	986	370	87	4.1638703719284e-05	2.51033801294262e-05	4.43472662608967e-05	3.94364486163473e-05	2570	1710	28	13	4.05975382632193e-05	1.99345435025135e-06	4.35490665805125e-05	7.02992259514459e-06	5451	3754	723	114	0.0001180410153127	3.42808408214089e-05	0.0001270431164817	5.9536118853336e-05	0.0303676078849227	0.4686292378691129	0.3338651717068362	0.889264478769472	0.161425333471794	0.4615183279827008	0.3803405731542538	0.824107191618423	0.2904146557075626	0.2006438157135289	0.6028857261903702	0.0491028381407398	0.2139565503620803	0.2716593245227606	0.0108949416342412	0.0132325141776937	0.088235294117647
3239691.0	236	166	1	1	5.56282192622091e-06	2.21046348976349e-08	6.14212295301727e-06	9.33553402988865e-07	178	127	30	7	5.44176891485503e-06	2.03540919968321e-06	5.71207182062259e-06	3.17304758982104e-06	281	188	0	0	4.43887480621192e-06	0.0	4.78785059481658e-06	0.0	695	481	31	8	1.54434656472878e-05	2.05751383458084e-06	1.66420453684564e-05	4.10660099280991e-06	0.0166320166320166	0.2467605935381974	0.1519919757598249	0.5554985457930031	0.0	0.2358301738509426	0.2870823770086025	1.217326741191541	0.133228763644913	0.0039736369761258	0.3740344787752594	0.0	0.0042372881355932	0.1685393258426966	0.0	0.0060240963855421	0.0551181102362204
2516360.0	872	592	86	2	2.05541555917993e-05	1.9009986011966e-06	2.19044384830496e-05	1.86710680597773e-06	618	447	2	2	1.8893332524609e-05	1.35693946645547e-07	2.01046937308528e-05	9.06585025663156e-07	1406	939	8	8	2.2210170738555e-05	5.69558385786101e-07	2.39137856836849e-05	4.32610621239667e-06	2896	1978	96	12	6.16576588549633e-05	2.60625093362825e-06	6.59229178975873e-05	7.09979804403756e-06	0.006066734074823	0.1076984798377288	0.0852387431626042	0.0450932025028515	0.1809042813053284	0.1037454089902614	0.0697713034951732	0.6725242511861191	0.0422697030998031	0.092487312003956	0.0071821075751883	0.025644034550234	0.0986238532110091	0.0032362459546925	0.0056899004267425	0.0033783783783783	0.0044742729306487
2607681.0	527	354	288	11	1.24220642166035e-05	6.36613485051884e-06	1.30982622010127e-05	1.02690874328775e-05	420	296	25	9	1.28401289002197e-05	1.69617433306934e-06	1.33131752669629e-05	4.0796326154842e-06	863	557	83	16	1.36325585685441e-05	5.9091682525308e-06	1.4185280751664e-05	8.65221242479335e-06	1810	1207	396	36	3.88947516853673e-05	1.3971477436119e-05	4.05967182196397e-05	2.30009324731551e-05	0.0298260149130074	0.5665712274749295	0.7840038071679111	0.3064357325489395	0.609942980774519	0.5667941734971232	0.241690258700913	0.4264162724356935	0.3592124086339198	0.5124860682985182	0.1320994786150719	0.433459957118077	0.5464895635673624	0.0595238095238095	0.0961761297798377	0.0310734463276836	0.0304054054054054
2786264.0	182	123	663	12	4.28997284140765e-06	1.46553729371319e-05	4.55109110374171e-06	1.12026408358664e-05	119	94	93	22	3.63803652172892e-06	6.30976851901795e-06	4.22783268613011e-06	9.97243528229471e-06	267	174	79	13	4.21772090127609e-06	5.62438905963775e-06	4.43130852924513e-06	7.02992259514459e-06	568	391	835	47	1.21457302644127e-05	2.65895305157876e-05	1.3210232319117e-05	2.82049987133057e-05	0.1202046035805626	2.135087259024903	2.4615285830371696	2.358758262835336	1.5864213806710796	2.135569408847862	0.4783441254122733	0.2239890323538299	2.18920805393609	3.41619247461788	1.7343884486402383	1.3335138078804754	3.642857142857143	0.7815126050420168	0.2958801498127341	0.0975609756097561	0.2340425531914893
2462837.0	368	244	635	18	8.67423080020887e-06	1.40364431599981e-05	9.02818072612178e-06	1.68039612537996e-05	331	239	264	53	1.01192444427922e-05	1.79116009572122e-05	1.07494894892031e-05	2.40245031800736e-05	709	446	7	7	1.119986561425e-05	4.98363587562838e-07	1.13584115174904e-05	3.78534293584709e-06	1408	929	906	78	2.99933408572511e-05	3.24464077047732e-05	3.11360817328153e-05	4.46138073697203e-05	0.0839612486544671	1.4328651804218642	1.861278785124414	2.23494364120306	0.3332634083576017	1.4764952782283585	1.007541903537123	0.6823874877175827	1.0817870493052812	1.6181772751147123	1.7700531950258784	0.0444972828003178	1.7255434782608696	0.797583081570997	0.0098730606488011	0.0737704918032786	0.2217573221757322
2293262.0	151	105	0	0	3.55926318160744e-06	0.0	3.88507777148683e-06	0.0	123	81	1	1	3.76032346363578e-06	6.78469733227736e-08	3.64313242102701e-06	4.53292512831578e-07	203	135	1	1	3.20673162156946e-06	7.11947982232626e-08	3.43808420372467e-06	5.40763276549584e-07	477	321	2	2	1.05263182668127e-05	1.39041771546036e-07	1.09662943962385e-05	9.94055789381162e-07	0.0062305295950155	0.0906464621013757	0.0	0.1244238365356462	0.1572862223571327	0.0939033529642596	0.0829660404859591	0.8835258578842934	0.0132089651881803	0.0	0.0180428556157171	0.0222016703064218	0.0	0.008130081300813	0.0049261083743842	0.0	0.0123456790123456
1998519.0	1594	1058	4	4	3.75726192813395e-05	8.84185395905395e-08	3.91467836403149e-05	3.73421361195546e-06	1257	880	64	16	3.8428671494229e-05	4.34220629265751e-06	3.95797102531329e-05	7.25268020530524e-06	2444	1604	10	10	3.86071531187969e-05	7.11947982232626e-07	4.08495337983287e-05	5.40763276549584e-06	5295	3542	78	30	0.0001146084438943	5.14257281448068e-06	0.0001195760276917	1.63945265827565e-05	0.0084697910784867	0.1371054625181739	0.0953900490590961	0.1832423774434063	0.1323793018591826	0.137003909453895	0.0441083682218008	0.3219497049217004	0.0448708021829833	0.0023532705805914	0.1129939215647774	0.0184408309009968	0.0025094102885821	0.050914876690533	0.0040916530278232	0.0037807183364839	0.0181818181818181
2228340.0	247	178	0	0	5.82210599905324e-06	0.0	6.5861318411872e-06	0.0	231	166	71	19	7.06207089512085e-06	4.81713510591693e-06	7.46617261593189e-06	8.61255774379998e-06	373	254	9	5	5.89217189579019e-06	6.40753184009363e-07	6.46869176108198e-06	2.70381638274792e-06	851	598	80	24	1.87763487899643e-05	5.45788828992629e-06	2.05209962182011e-05	1.13163741265479e-05	0.040133779264214	0.5514534482741554	0.0	1.1535438820985529	0.4179850397286002	0.5238429739423843	0.584012241874053	1.11486126744975	0.2906788934834581	0.0	0.682113671394189	0.1087465191684521	0.0	0.3073593073593073	0.0241286863270777	0.0	0.1144578313253012
3287711.0	427	287	488	11	1.00649362817641e-05	1.07870618300458e-05	1.06192125753973e-05	1.02690874328775e-05	338	231	111	31	1.03332465911292e-05	7.53101403882787e-06	1.03896739414474e-05	1.40520678977789e-05	633	436	4	4	9.99931584459837e-06	2.8477919289305e-07	1.11037386135108e-05	2.16305310619834e-06	1398	954	603	46	3.03974987174917e-05	1.86028550617667e-05	3.21126251303555e-05	2.64842084368548e-05	0.0482180293501048	0.8247288513270671	0.9670290861931728	1.3525032620822832	0.1948040368643388	0.8381121283799317	0.5895180748089264	0.7033880728446957	0.6119863754139093	1.0717466587036488	0.728813928169781	0.0284798677548412	1.1428571428571428	0.3284023668639053	0.0063191153238546	0.0383275261324041	0.1341991341991342
5177029.0	405	291	0	0	9.54636813609944e-06	0.0	1.07672155381206e-05	0.0	255	190	2	2	7.79579254656198e-06	1.35693946645547e-07	8.54561925919916e-06	9.06585025663156e-07	520	348	2	2	8.21428789761636e-06	1.42389596446525e-07	8.86261705849027e-06	1.08152655309917e-06	1180	829	4	4	2.55564485802778e-05	2.78083543092072e-07	2.81754518558101e-05	1.98811157876232e-06	0.0048250904704463	0.070561834782158	0.0	0.1060876922040773	0.1220324138977754	0.0760400353672842	0.0663334287630735	0.8723487363291399	0.0108811497113363	0.0	0.017406048946927	0.017334381046937	0.0	0.0078431372549019	0.0038461538461538	0.0	0.0105263157894736
2512619.0	336	219	0	0	7.91994986106027e-06	0.0	8.1031622091011e-06	0.0	264	191	3	3	8.0709381658524e-06	2.03540919968321e-07	8.59059620266863e-06	1.35987753849473e-06	634	420	4	4	1.00151125520938e-05	2.8477919289305e-07	1.06962619671434e-05	2.16305310619834e-06	1234	830	7	7	2.60060005790065e-05	4.88320112861371e-07	2.73900203789132e-05	3.52293064469307e-06	0.008433734939759	0.128620957412842	0.0	0.1582983888909002	0.2022251430305999	0.1201745106405	0.1063664641138134	0.8851000394917921	0.0187772091820827	0.0	0.0252189913719682	0.028434946827783	0.0	0.0113636363636363	0.0063091482649842	0.0	0.0157068062827225
3669974.0	182	128	138	1	4.28997284140765e-06	3.05043961587361e-06	4.73609480714585e-06	9.33553402988865e-07	137	105	41	13	4.18832776030977e-06	2.78172590623372e-06	4.72257906429427e-06	5.89280266681051e-06	351	254	83	19	5.54464433089104e-06	5.9091682525308e-06	6.46869176108198e-06	1.02745022544421e-05	670	487	262	33	1.40229449326085e-05	1.17413337746381e-05	1.59273656325221e-05	1.71008583242415e-05	0.0677618069815195	1.0736777643456143	0.1971145935635227	1.247793332114624	1.5883431509686814	1.0110836922156097	0.7251915712077399	0.7172418829331645	0.8372944364443151	0.7110626870245367	0.6641614662048279	1.0657434273302036	0.7582417582417582	0.2992700729927007	0.2364672364672364	0.0078125	0.1238095238095238
1253357.0	275	182	0	0	6.48210182080826e-06	0.0	6.7341348039105e-06	0.0	204	149	4	4	6.23663403724958e-06	2.71387893291094e-07	6.70156457695092e-06	1.81317005132631e-06	450	288	97	18	7.10851837293723e-06	6.90589542765647e-06	7.33457963461263e-06	9.73373897789252e-06	929	619	101	22	1.98272542309951e-05	7.17728332094757e-06	2.07702790154741e-05	1.15469090292188e-05	0.0355411954765751	0.5559342279714307	0.0	0.2705592150171098	1.3271025011383082	0.5325539053851394	0.701271114097585	1.3168077578746331	0.3619907848726542	0.0	0.0435151223673176	0.971495755563893	0.0	0.0196078431372549	0.2155555555555555	0.0	0.0268456375838926
2472340.0	985	671	654	24	2.32177101581678e-05	1.44564312230532e-05	2.48274969968349e-05	2.24052816717327e-05	688	507	287	79	2.1033354007979e-05	1.9472081343636e-05	2.28033103390209e-05	3.58101085136946e-05	1319	888	243	55	2.08358571864538e-05	1.73003359682528e-05	2.2614953873389e-05	2.97419802102271e-05	2992	2066	1184	158	6.50869213526005e-05	5.1228848534942e-05	7.02457612092448e-05	8.79573703956545e-05	0.0764762826718296	1.2521377643506657	0.9024381988481968	1.5703907889380666	1.3151466227496695	1.262658536845311	0.3370555073327966	0.2669411384766881	0.787083602516947	0.6226467263382365	0.9257715786198086	0.830315537941987	0.6639593908629442	0.4171511627906977	0.1842304776345716	0.0357675111773472	0.155818540433925
3068810.0	847	550	3	3	1.99648736080894e-05	6.63139046929046e-08	2.03504073744548e-05	2.80066020896659e-06	660	466	6	6	2.0177345414631e-05	4.07081839936642e-07	2.09592556567727e-05	2.71975507698947e-06	1315	852	7	7	2.07726703564721e-05	4.98363587562838e-07	2.16981314190624e-05	3.78534293584709e-06	2822	1868	16	16	6.09148893791926e-05	9.71759332192385e-07	6.30077944502899e-05	9.30575822180315e-06	0.0085653104925053	0.1476921752775356	0.1376218253243503	0.1297639153569185	0.1744547888820307	0.1472801765210999	0.0238596176622595	0.1620015553066732	0.0159527390116926	0.003321528900941	0.0201751930975746	0.0239913106505136	0.0035419126328217	0.009090909090909	0.0053231939163498	0.0054545454545454	0.0128755364806866
2114539.0	622	431	1028	30	1.46613357547009e-05	2.27235646747687e-05	1.59473192334364e-05	2.80066020896659e-05	501	356	42	15	1.53164394738335e-05	2.84957287955649e-06	1.60117918751311e-05	6.79938769247367e-06	1041	676	38	10	1.64443725027281e-05	2.70540233248398e-06	1.72158883090213e-05	5.40763276549584e-06	2164	1463	1108	55	4.64221477312625e-05	2.82785398868091e-05	4.91749994175888e-05	4.02136225476354e-05	0.037593984962406	0.817765592758744	1.7561949867376496	0.4246487679517129	0.3141071008611379	0.8316502851835001	0.8025846023440016	0.965050594754398	0.6091605250690548	1.5498972982378354	0.1860466908399096	0.1645184291486438	1.652733118971061	0.0838323353293413	0.0365033621517771	0.0696055684454756	0.0421348314606741
2086212.0	1108	770	652	21	2.61169775180202e-05	1.44122219532579e-05	2.84905703242368e-05	1.96046214627662e-05	939	672	519	115	2.87068596126341e-05	3.52125791545195e-05	3.02245060114833e-05	5.21286389756314e-05	1897	1234	530	107	2.99663541188043e-05	3.77332430583292e-05	3.14266363510833e-05	5.78616705908055e-05	3944	2676	1701	243	8.47901912494586e-05	8.73580441661066e-05	9.01417126868034e-05	0.0001295949310292	0.0908071748878923	1.43767992826447	0.6881091266217524	1.724714341264204	1.8411665169763216	1.4179966616207595	0.6347772346400086	0.4476577779206214	1.0302847874124166	0.5518334555870316	1.2266259573381613	1.259186983799643	0.5884476534296029	0.5527156549520766	0.2793885081707959	0.0272727272727272	0.1711309523809523
3438659.0	475	330	719	20	1.1196357690487e-05	1.58932324913995e-05	1.22102444246729e-05	1.86710680597773e-05	373	267	106	20	1.14032573328142e-05	7.19177917221401e-06	1.20088439063483e-05	9.06585025663156e-06	657	441	64	10	1.03784368244884e-05	4.55646708628881e-06	1.12310750655006e-05	5.40763276549584e-06	1505	1038	889	50	3.29780518477895e-05	2.76414787499023e-05	3.54501633965218e-05	3.31445510819047e-05	0.048169556840077	0.9349618705891968	1.529131392492782	0.7549311430252691	0.4814884357871404	0.9218503237683972	0.5434017398377581	0.5894685133009517	0.8381780366372701	1.4195002455935473	0.6306776180099724	0.4390321166225742	1.5136842105263155	0.2841823056300268	0.0974124809741248	0.0606060606060606	0.0749063670411985
2299190.0	1400	963	3	3	3.29997910877511e-05	6.63139046929046e-08	3.56317132756364e-05	2.80066020896659e-06	963	709	18	10	2.94405812640752e-05	1.22124551980993e-06	3.18886529198537e-05	4.53292512831578e-06	2005	1301	8	8	3.16723985283092e-05	5.69558385786101e-07	3.31329448077467e-05	4.32610621239667e-06	4368	2973	29	21	9.41127708801356e-05	1.85711781028893e-06	0.0001006533110032	1.1659691549679e-05	0.007063572149344	0.1158401192515993	0.0786002117636474	0.1421485297515846	0.1305681169451982	0.1171056194868101	0.0338456246527793	0.2890179378333884	0.0197328990839532	0.0020095249850693	0.0414817054342657	0.017982799290588	0.0021428571428571	0.0186915887850467	0.0039900249376558	0.0031152647975077	0.0141043723554301
2284692.0	168	111	1	1	3.95997493053014e-06	2.21046348976349e-08	4.10708221557179e-06	9.33553402988865e-07	151	113	56	17	4.61633205698376e-06	3.79943050607532e-06	5.08239461205003e-06	7.70597271813682e-06	284	198	2	2	4.48626492869816e-06	1.42389596446525e-07	5.04252349879619e-06	1.08152655309917e-06	603	422	59	20	1.30625719162121e-05	3.96392473741948e-06	1.4232000326418e-05	9.72105267422485e-06	0.0473933649289099	0.683041909167206	0.2273033151002786	1.5162090522972096	0.214481212305181	0.6526645265675565	0.747878975849877	1.1458857428380014	0.3034566824087537	0.0055820138474148	0.8230409899407907	0.0317390075507297	0.0059523809523809	0.3708609271523179	0.0070422535211267	0.009009009009009	0.1504424778761062
2597274.0	1166	821	1488	43	2.7484111720227e-05	3.28916967276807e-05	3.03776080989589e-05	4.01427963285212e-05	1001	728	286	93	3.06023072121903e-05	1.94042343703133e-05	3.27432148457736e-05	4.21562036933367e-05	2113	1386	109	38	3.33784429378142e-05	7.76023300633562e-06	3.52976644915733e-05	2.05490045088842e-05	4280	2935	1883	174	9.14648618702315e-05	6.00561641043296e-05	9.84184874363058e-05	0.0001028480045307	0.0592844974446337	1.0450069616977284	1.3214600767035694	1.2874790667898666	0.5821632905426339	1.0637008113453568	0.4173696984860224	0.3923750870868829	0.6566036713589102	1.1967531300447296	0.6340774973523469	0.2324923610365331	1.2761578044596913	0.2857142857142857	0.0515854235683861	0.0523751522533495	0.1277472527472527
2558110.0	795	570	801	27	1.8739167081973e-05	1.77058125530055e-05	2.10904221880714e-05	2.52059418806993e-05	544	395	322	106	1.66310240993322e-05	2.18467254099331e-05	1.77658926704404e-05	4.80490063601472e-05	1294	856	283	69	2.04409394990684e-05	2.01481278971833e-05	2.18000005806542e-05	3.73126660819213e-05	2633	1821	1406	202	5.58111306803736e-05	5.9700665860122e-05	6.06563154391659e-05	0.0001105676143227	0.1109280615046677	1.822854117039003	1.1951369041325122	2.704564710114062	1.7115901416550137	1.8704305853005292	0.7671478281730957	0.410145040506721	1.0696910299492677	0.9448558986401492	1.3136127564634057	0.9856752375839456	1.0075471698113208	0.5919117647058824	0.2187017001545595	0.0473684210526315	0.2683544303797468
1541681.0	421	281	558	18	9.92350860567373e-06	1.23343862728803e-05	1.03972081313124e-05	1.68039612537996e-05	271	190	58	10	8.28494031418939e-06	3.93512445272087e-06	8.54561925919916e-06	4.53292512831578e-06	558	374	37	8	8.81456278244217e-06	2.63420753426072e-06	9.52476660883724e-06	4.32610621239667e-06	1250	845	653	36	2.70230117023053e-05	1.89037182598618e-05	2.84675939993488e-05	2.5662992594512e-05	0.0426035502958579	0.9014809117728406	1.616199372136499	0.5304384610203867	0.4541955084109709	0.8669444471892854	0.649992656784591	0.7497512198064451	0.699541504407858	1.242946095278051	0.4749731806735277	0.2988472144651154	1.32541567695962	0.2140221402214022	0.0663082437275985	0.0640569395017793	0.0526315789473684
1332219.0	688	476	335	5	1.62170401916948e-05	7.40505269070768e-06	1.76123525640736e-05	4.66776701494432e-06	548	390	9	6	1.67533110412391e-05	6.10622759904963e-07	1.7541007953093e-05	2.71975507698947e-06	1165	774	58	18	1.84031642321597e-05	4.12929829694923e-06	1.97116827680215e-05	9.73373897789252e-06	2401	1640	402	29	5.13735154650936e-05	1.21449737475619e-05	5.48650432851881e-05	1.71212610698263e-05	0.0176829268292682	0.3120613790611648	0.2650280249593585	0.1550512424521132	0.4938055818189039	0.3046282830767919	0.172814238250739	0.5672954477676498	0.2364053469499076	0.4566217141460877	0.0364478853405088	0.2243797993028417	0.4869186046511627	0.0164233576642335	0.0497854077253218	0.0105042016806722	0.0153846153846153
953277.0	368	255	1007	37	8.67423080020887e-06	2.22593673419183e-05	9.43518887361087e-06	3.4541475910588e-05	283	217	8	7	8.65180113990996e-06	5.42775786582189e-07	9.75999673287483e-06	3.17304758982104e-06	647	428	60	17	1.02204697495342e-05	4.27168789339576e-06	1.09000002903271e-05	9.19297570134293e-06	1298	900	1075	61	2.7546501689653e-05	2.70738310218963e-05	3.00951858968128e-05	4.6907499201752e-05	0.0677777777777777	1.5586379616521888	3.6609204514386033	0.3251074438512042	0.8433922437140647	1.6098067130012907	1.7951199011338874	1.1151151791304823	0.9828409910963668	2.5661488441582976	0.0627355827769104	0.41795416434655	2.7364130434782608	0.0282685512367491	0.0927357032457496	0.1450980392156863	0.032258064516129
3402461.0	170	122	0	0	4.00711748922692e-06	0.0	4.51409036306089e-06	0.0	189	133	74	24	5.77805800509888e-06	5.02067602588525e-06	5.98193348143941e-06	1.08790203079579e-05	370	231	3	3	5.84478177330395e-06	2.13584394669788e-07	5.88294408192888e-06	1.62228982964875e-06	729	486	77	27	1.56299572676297e-05	5.23426042055504e-06	1.63789679264292e-05	1.25013101376066e-05	0.0555555555555555	0.7632538383224019	0.0	1.8186461520699029	0.2757615586780894	0.698135903582664	0.9801369914633578	1.4039343721380504	0.3348864191327902	0.0	0.8689210148902496	0.0365427492340834	0.0	0.3915343915343915	0.0081081081081081	0.0	0.1804511278195488
4459177.0	185	131	341	10	4.36068667945283e-06	7.53768050009349e-06	4.84709702918833e-06	9.33553402988865e-06	211	150	3	3	6.45063618558658e-06	2.03540919968321e-07	6.74654152042039e-06	1.35987753849473e-06	462	308	0	0	7.29807886288222e-06	0.0	7.84392544257185e-06	0.0	858	589	344	13	1.81094017279216e-05	7.74122142006181e-06	1.94375639921806e-05	1.06954115683834e-05	0.0220713073005093	0.5502444428060008	1.9260051890176275	0.2015666151877463	0.0	0.7091906014017914	1.058600765428395	1.492688655681501	0.4274697494907393	1.7285535637335223	0.031553619536491	0.0	1.8432432432432435	0.0142180094786729	0.0	0.0763358778625954	0.02
4369557.0	381	259	691	24	8.98065743173799e-06	1.52743027142657e-05	9.58319183633418e-06	2.24052816717327e-05	323	238	208	53	9.8746705589785e-06	1.41121704511369e-05	1.07045125457337e-05	2.40245031800736e-05	665	424	50	11	1.05048104844517e-05	3.55973991116313e-06	1.07981311287353e-05	5.94839604204543e-06	1369	921	949	88	2.93601384751682e-05	3.29462130765657e-05	3.10858355108031e-05	5.23781808938518e-05	0.0955483170466883	1.6849532924939103	2.337976955317145	2.244334160703899	0.55087273632156	1.7110612841142014	1.0058431006213857	0.5878475014073503	1.1221409294247873	1.700800061728858	1.4291282293266454	0.3388675994138062	1.8136482939632543	0.6439628482972136	0.075187969924812	0.0926640926640926	0.2226890756302521
2335274.0	545	353	1213	35	1.28463472448745e-05	2.68129221308311e-05	1.30612614603319e-05	3.26743691046103e-05	344	255	260	55	1.05166770039895e-05	1.76402130639211e-05	1.14691205847147e-05	2.49310882057368e-05	839	571	14	7	1.32534375886541e-05	9.96727175125677e-07	1.45418228172355e-05	3.78534293584709e-06	1728	1179	1487	97	3.66164618375181e-05	4.54498623698779e-05	3.9072204862282e-05	6.13908002461941e-05	0.0822731128074639	1.5712141268346276	2.50162430358239	2.173757614769814	0.2603073207136428	1.645229746355282	1.2105295267741605	0.7357814490382732	1.2412412365661416	2.087202036479985	1.6773561703216031	0.0752051811809901	2.2256880733944957	0.7558139534883721	0.0166865315852205	0.0991501416430594	0.2156862745098039
2026813.0	694	497	0	0	1.63584678677852e-05	0.0	1.8389368118371e-05	0.0	539	400	92	29	1.64781654219486e-05	6.24192154569517e-06	1.79907773877877e-05	1.31454828721158e-05	1261	835	40	13	1.99196481517197e-05	2.8477919289305e-06	2.1265187482297e-05	7.02992259514459e-06	2494	1732	132	42	5.27562814414535e-05	9.08971347462568e-06	5.76453329884557e-05	2.01754054672604e-05	0.0242494226327944	0.349992001456576	0.0	0.7306789800555852	0.3305836170500218	0.3537541990352024	0.3658901472790932	1.0343061602575725	0.1722963261675868	0.0	0.37879954387283	0.1429639673974183	0.0	0.1706864564007421	0.0317208564631245	0.0	0.0725
2947522.0	337	232	0	0	7.94352114040867e-06	0.0	8.58417183795185e-06	0.0	228	158	48	12	6.97035568869071e-06	3.25665471949313e-06	7.10635706817614e-06	5.43951015397893e-06	481	333	46	13	7.59821630529513e-06	3.27496071827008e-06	8.48060770252086e-06	7.02992259514459e-06	1046	723	94	25	2.25120931343945e-05	6.53161543776322e-06	2.41711366086489e-05	1.24694327491235e-05	0.0345781466113416	0.5158811085723497	0.0	0.7654428424851146	0.8289409016119147	0.5314612480323432	0.4613526790843307	0.8680833848044818	0.2901380781773715	0.0	0.4672149980490953	0.431017042248164	0.0	0.2105263157894736	0.0956340956340956	0.0	0.0759493670886076
3460618.0	476	348	342	13	1.12199289698354e-05	7.55978513499113e-06	1.28762577569278e-05	1.21361942388552e-05	330	244	81	24	1.00886727073155e-05	5.49560483914466e-06	1.09743742065505e-05	1.08790203079579e-05	714	491	97	24	1.12788491517271e-05	6.90589542765647e-06	1.25044395853986e-05	1.297831863719e-05	1520	1083	520	61	3.2587450828878e-05	1.99612854017923e-05	3.63550715488769e-05	3.59935331840031e-05	0.0563250230840258	0.9900553526792614	0.9425249531313225	0.9913112222348236	1.0378968644340325	0.9905776799333929	0.0476901869320512	0.0481438133506682	0.6125451636770319	0.6737819067585447	0.5447302136345137	0.6122872409016118	0.7184873949579832	0.2454545454545454	0.1358543417366946	0.0373563218390804	0.0983606557377049
3073793.0	690	484	1576	49	1.62641827503916e-05	3.48369045986726e-05	1.79083584895202e-05	4.57441167464544e-05	534	403	200	63	1.63253067445651e-05	1.35693946645547e-05	1.81257082181961e-05	2.85574283083894e-05	1262	846	179	52	1.99354448592151e-05	1.2743868881964e-05	2.15453276766746e-05	2.81196903805784e-05	2486	1733	1955	164	5.25249343541718e-05	6.11501681451913e-05	5.7579394384391e-05	0.0001024212354354	0.0946335833814195	1.7787827838488872	2.5543444851868147	1.575520689432762	1.305140994027273	1.811668722882283	0.657230371222948	0.362776242103095	1.1642121765038331	2.1419400613802013	0.8311877306116849	0.6392568097658069	2.2840579710144926	0.3745318352059925	0.1418383518225039	0.1012396694214876	0.1563275434243176
4145408.0	506	374	524	20	1.19270673502872e-05	1.15828286863607e-05	1.38382770146293e-05	1.86710680597773e-05	452	336	108	32	1.38184244354746e-05	7.32747311885955e-06	1.51122530057417e-05	1.45053604106105e-05	852	580	113	31	1.34587947860945e-05	8.04501219922868e-06	1.47710284308171e-05	1.67636615730371e-05	1810	1290	745	83	3.92042865718563e-05	2.69553140044489e-05	4.37215584511881e-05	4.99400900434249e-05	0.0643410852713178	1.1422303278411114	1.349233581611277	0.9598410247035556	1.134901449249311	1.1479920185213812	0.1950260574812592	0.1698845064554139	0.6875603757013498	0.971138029675148	0.5302683495557201	0.5977513088720775	1.0355731225296445	0.2389380530973451	0.1326291079812206	0.053475935828877	0.0952380952380952
3027851.0	634	429	2	2	1.49441911068816e-05	4.42092697952697e-08	1.58733177520748e-05	1.86710680597773e-06	402	287	111	35	1.22898376616389e-05	7.53101403882787e-06	1.29083827757377e-05	1.58652379491052e-05	797	546	3	3	1.25899758738466e-05	2.13584394669788e-07	1.39051405572865e-05	1.62228982964875e-06	1833	1262	116	40	3.98240046423671e-05	7.78880770329293e-06	4.26868410850989e-05	1.93546345847317e-05	0.0316957210776545	0.4534098586997108	0.1176254917302137	1.2290647267545505	0.116668351748422	0.4877861900777287	0.6419662224233715	1.3160811754860755	0.1955807250737094	0.0029582912503649	0.6127838500531975	0.0169646389167012	0.0031545741324921	0.2761194029850746	0.0037641154328732	0.0046620046620046	0.1219512195121951
2450651.0	1726	1175	1793	45	4.06840281553275e-05	3.96336103714593e-05	4.34758702999717e-05	4.20099031344989e-05	1274	908	297	101	3.89483909973332e-05	2.01505510768638e-05	4.08390646702781e-05	4.57825437959894e-05	2776	1811	529	114	4.3851660007275e-05	3.76620482601059e-05	4.61212629107065e-05	6.16470135266526e-05	5776	3894	2619	260	0.0001234840791599	9.7446209708429e-05	0.0001304361978809	0.0001494394604571	0.0667693888032871	1.1456900989520693	0.9662809012135232	1.1210478047336152	1.3366289133496816	1.1413192064322732	0.186004327418537	0.1629730984725829	0.7891398662190737	0.974181077157409	0.5173654305319958	0.8588511416411091	1.0388180764774044	0.2331240188383045	0.1905619596541787	0.0382978723404255	0.1112334801762114
2488922.0	1156	800	1110	33	2.72483989267431e-05	2.45361447363747e-05	2.96005925446616e-05	3.08072622986325e-05	753	542	162	55	2.30205168139654e-05	1.09912096782893e-05	2.43775033604523e-05	2.49310882057368e-05	1750	1148	201	32	2.76442381169781e-05	1.43101544428758e-05	2.92364493768587e-05	1.73044248495867e-05	3659	2490	1473	120	7.79131538576866e-05	4.98375088575398e-05	8.32145452819726e-05	7.3042775353956e-05	0.0481927710843373	0.8777645194893567	1.0407650540153974	1.0227088408972425	0.5918784674066316	0.8851174541064238	0.2541128375320356	0.2870950475025678	0.6396546204325296	0.9004618877732871	0.4774527768908073	0.5176541448645321	0.9602076124567474	0.2151394422310757	0.1148571428571428	0.04125	0.1014760147601476
2343034.0	512	339	123	3	1.20684950263776e-05	2.71887009240909e-06	1.25432510908003e-05	2.80066020896659e-06	361	271	7	5	1.10363965070936e-05	4.74928813259415e-07	1.21887516802262e-05	2.26646256415789e-06	714	464	3	3	1.12788491517271e-05	2.13584394669788e-07	1.18168227446537e-05	1.62228982964875e-06	1587	1074	133	11	3.43837406851983e-05	3.40738330033829e-06	3.65488255156802e-05	6.68941260277323e-06	0.01024208566108	0.1830267459594107	0.22328024757638	0.1859470619813159	0.1372864656349969	0.1821712583975643	0.0431210523140709	0.236706123091959	0.0990986795629574	0.2252865901230079	0.0430329603466273	0.0189367187907715	0.240234375	0.0193905817174515	0.0042016806722689	0.0088495575221238	0.018450184501845
3864774.0	333	230	2	2	7.84923602301509e-06	4.42092697952697e-08	8.5101703565902e-06	1.86710680597773e-06	302	212	1	1	9.23266411396752e-06	6.78469733227736e-08	9.53511201552748e-06	4.53292512831578e-07	587	390	6	6	9.27266729980923e-06	4.27168789339576e-07	9.93224325520461e-06	3.24457965929751e-06	1222	832	9	9	2.63545674367918e-05	5.39225032457619e-07	2.79775256273223e-05	5.56497897810681e-06	0.0108173076923076	0.1989089046771227	0.2193971128359209	0.047539296034846	0.3266713848955836	0.1978692645887835	0.1408057773869862	0.7116101516807677	0.0204604015509222	0.0056323022604546	0.0073485802673284	0.0460675203291683	0.006006006006006	0.0033112582781456	0.0102214650766609	0.008695652173913	0.0047169811320754
2449857.0	1011	698	3	3	2.3830563421226e-05	6.63139046929046e-08	2.58265169952172e-05	2.80066020896659e-06	855	612	9	7	2.61388338325902e-05	6.10622759904963e-07	2.75258894033152e-05	3.17304758982104e-06	1781	1146	11	11	2.8133936049336e-05	7.83142780455889e-07	2.91855147960628e-05	5.94839604204543e-06	3647	2456	23	21	7.81033333031522e-05	1.46007944505376e-06	8.25379211945952e-05	1.19221038408331e-05	0.0085504885993485	0.1444439557997226	0.1084412663730553	0.115275025025672	0.2038132986041378	0.1425098633342884	0.0532001733666725	0.3733087108636107	0.0186942014291063	0.0027827250040525	0.0233607499024547	0.027836232338147	0.0029673590504451	0.0105263157894736	0.0061763054463784	0.0042979942693409	0.011437908496732
3192730.0	493	346	258	7	1.16206407187581e-05	5.7029958035898e-06	1.28022562755661e-05	6.53487382092205e-06	446	324	136	31	1.36349940226143e-05	9.22718837189721e-06	1.4572529684108e-05	1.40520678977789e-05	803	551	231	47	1.26847561188191e-05	1.64459983895737e-05	1.40324770092763e-05	2.54158739978305e-05	1742	1221	625	85	3.79403908601915e-05	3.13761825650607e-05	4.14072629689504e-05	4.60028157165314e-05	0.0696150696150696	1.110984219145975	0.5104470399795278	0.96428473315126	1.811217932588031	1.0953165685729396	0.660210750582616	0.6027579327525265	0.8269862764640566	0.4907643168404642	0.676728450089048	1.2965167194010472	0.5233265720081136	0.3049327354260089	0.2876712328767123	0.0202312138728323	0.095679012345679
2476840.0	647	453	734	19	1.52506177384107e-05	1.6224802014864e-05	1.67613355284146e-05	1.77375146567884e-05	494	363	26	9	1.51024373254965e-05	1.76402130639211e-06	1.63266304794173e-05	4.0796326154842e-06	1150	761	5	4	1.81662136197285e-05	3.55973991116313e-07	1.9380607992848e-05	2.16305310619834e-06	2291	1577	765	32	4.85192686836357e-05	1.83447973123724e-05	5.24685740006799e-05	2.3980200378471e-05	0.020291693088142	0.4570393008615072	1.0582399371887126	0.2498759692410091	0.111609145956441	0.4732416841287208	0.5113185364014617	1.0804596331002492	0.3780930300493096	1.063878348612705	0.1168037495122739	0.0195953872704505	1.1344667697063369	0.0526315789473684	0.0043478260869565	0.0419426048565121	0.024793388429752
1646938.0	257	164	1	1	6.05781879253717e-06	2.21046348976349e-08	6.06812147165562e-06	9.33553402988865e-07	217	174	80	20	6.63406659844686e-06	5.42775786582189e-06	7.82598816368765e-06	9.06585025663156e-06	339	219	103	22	5.35508384094605e-06	7.33306421699605e-06	5.57733659715336e-06	1.18967920840909e-05	813	557	184	43	1.80469692319301e-05	1.27829267177156e-05	1.94714462324966e-05	2.18961957437113e-05	0.0771992818671454	1.124528475299793	0.1538455364398226	1.1584288229180864	2.133059727857012	1.148444695738307	0.9896448686137144	0.8617261869780294	0.7083143187887224	0.0036489429041466	0.8181645127127024	1.3693649688406302	0.0038910505836575	0.3686635944700461	0.303834808259587	0.0060975609756097	0.1149425287356321
906244.0	884	598	956	34	2.083701094398e-05	2.11320309621389e-05	2.21264429271345e-05	3.17408157016214e-05	597	443	62	23	1.8251326079598e-05	4.20651234601197e-06	1.99247859569749e-05	1.04257277951263e-05	1419	938	5	5	2.24155279359954e-05	3.55973991116313e-07	2.3888318393287e-05	2.70381638274792e-06	2900	1979	1023	62	6.15038649595734e-05	2.56945172992672e-05	6.59395472773964e-05	4.48703598794956e-05	0.0313289540171803	0.6804772209116582	1.4345195839271765	0.5232541929253024	0.1131857143827979	0.6903198304117589	0.6763238825613416	0.9797254153309356	0.4177707745058989	1.0141584615447992	0.2304770802771511	0.0158806873580113	1.081447963800905	0.1038525963149078	0.0035236081747709	0.0568561872909698	0.0519187358916478
2422647.0	2845	1883	156	12	6.706028974618e-05	3.44832304403104e-06	6.96723947019971e-05	1.12026408358664e-05	2236	1554	128	39	6.83584005259317e-05	8.68441258531502e-06	6.98941701515552e-05	1.76784080004315e-05	4482	2864	30	29	7.08008429944548e-05	2.13584394669788e-06	7.2938319699759e-05	1.56821350199379e-05	9563	6301	314	80	0.0002062195332665	1.42685795760439e-05	0.0002125048845533	4.45631838562359e-05	0.0126963973972385	0.209704280209421	0.160790236703968	0.2529310808340449	0.2150054331453116	0.2095755835611081	0.0463097855655917	0.2209693742882443	0.0691912126365083	0.0514212368762911	0.1270423608290921	0.030166928194134	0.0548330404217926	0.0572450805008944	0.0066934404283801	0.006372809346787	0.025096525096525
2415915.0	396	279	1	1	9.33422662196389e-06	2.21046348976349e-08	1.03232066499507e-05	9.33553402988865e-07	352	238	3	3	1.07612508878032e-05	2.03540919968321e-07	1.07045125457337e-05	1.35987753849473e-06	740	499	1	1	1.16895635466079e-05	7.11947982232626e-08	1.27081779085823e-05	5.40763276549584e-07	1488	1016	5	5	3.1785041056375e-05	2.96840353089218e-07	3.37358971042667e-05	2.83419421803318e-06	0.0049212598425196	0.0840112302119491	0.0904325017065626	0.1270377826813525	0.0425523848060379	0.086674223064651	0.0423679018515224	0.4888177863436966	0.0093389954275261	0.002368127086782	0.0189142435289761	0.0060904582056805	0.0025252525252525	0.0085227272727272	0.0013513513513513	0.003584229390681	0.0126050420168067
3679461.0	2517	1692	6	6	5.93289101199069e-05	1.32627809385809e-07	6.26052532319592e-05	5.60132041793319e-06	1902	1347	189	61	5.81474408767093e-05	1.28230779580042e-05	6.05839428533751e-05	2.76508432827262e-05	4076	2685	291	87	6.43873797513159e-05	2.07176862829694e-05	6.8379674718524e-05	4.70464050598138e-05	8495	5724	486	154	0.0001818637307479	3.36733920503594e-05	0.0001915688708038	8.02985687604733e-05	0.0269042627533193	0.4191629277948454	0.089470453816067	0.4564054761118239	0.6880173860649993	0.41129777199763	0.3018122533198283	0.733804736782205	0.1851572708416366	0.0022354668089766	0.2205269529435203	0.321766258589611	0.00238379022646	0.0993690851735015	0.0713935230618253	0.0035460992907801	0.0452858203414996
2460554.0	842	603	222	12	1.98470172113475e-05	4.90722894727494e-06	2.23114466305387e-05	1.12026408358664e-05	569	421	36	14	1.73953174862501e-05	2.44249103961985e-06	1.89352932006466e-05	6.34609517964209e-06	1226	824	86	22	1.93667633893801e-05	6.12275264720058e-06	2.09850472879195e-05	1.18967920840909e-05	2637	1848	344	48	5.66090980869776e-05	1.34724726340954e-05	6.22317871191047e-05	2.94455280995993e-05	0.0259740259740259	0.4731589668675888	0.5021028452961375	0.3351463910485096	0.5669175733018027	0.4680556032154833	0.1195779296138978	0.2554780431906219	0.2379912962647009	0.2472527178778905	0.1404108342115908	0.3161474389963391	0.2636579572446555	0.0632688927943761	0.0701468189233279	0.0199004975124378	0.0332541567695962
908924.0	646	463	227	14	1.52270464590623e-05	5.01775212176312e-06	1.71313429352229e-05	1.30697476418441e-05	560	412	139	35	1.71201718669596e-05	9.43072929186553e-06	1.85305007094213e-05	1.58652379491052e-05	1063	705	8	8	1.67919000676273e-05	5.69558385786101e-07	1.79544397305622e-05	4.32610621239667e-06	2269	1580	374	57	4.91391183936492e-05	1.50180397994148e-05	5.36162833752064e-05	3.3261091803346e-05	0.0360759493670886	0.6203542974171689	0.7629143664488814	0.856168875190673	0.2409491065896495	0.620010782743068	0.3315718875241801	0.5347840662661237	0.3056228986264383	0.3295289165402677	0.5508548258248501	0.0339186383608927	0.3513931888544891	0.2482142857142857	0.0075258701787394	0.0302375809935205	0.0849514563106796
2809323.0	580	399	4	4	1.36713420220683e-05	8.84185395905395e-08	1.476329553165e-05	3.73421361195546e-06	380	262	26	10	1.16172594811512e-05	1.76402130639211e-06	1.17839591890009e-05	4.53292512831578e-06	825	555	106	17	1.30322836837183e-05	7.54664861166584e-06	1.41343461708681e-05	9.19297570134293e-06	1785	1216	136	31	3.83208851869378e-05	9.39908845764849e-06	4.0681600891519e-05	1.74601144416142e-05	0.0254934210526315	0.4291894630246509	0.2529390273296324	0.3846691129537171	0.6503997843416565	0.429335974875002	0.202460143624774	0.4715657561277478	0.245273260567903	0.0064674367335565	0.1518448743659555	0.5790733838225252	0.0068965517241379	0.0684210526315789	0.1284848484848484	0.0100250626566416	0.0381679389312977
2980503.0	1557	1004	2441	78	3.67004819454489e-05	5.39574137851267e-05	3.71487436435503e-05	7.28171654331314e-05	1102	801	188	56	3.36900524953384e-05	1.27552309846814e-05	3.60265317190449e-05	2.53843807185684e-05	2475	1655	450	108	3.90968510511548e-05	3.20376592004682e-05	4.21483656086247e-05	5.84024338673551e-05	5134	3460	3079	242	0.0001094873854919	9.87503039702763e-05	0.0001153236409712	0.000156603980019	0.0699421965317919	1.3579520963798657	1.960151496153593	0.7046024001569187	1.38563934862054	1.350131081643684	0.6285272554808513	0.4655305429422943	0.9019331635933708	1.470209951611215	0.3786052570397836	0.819443467673387	1.5677585099550415	0.1705989110707804	0.1818181818181818	0.0776892430278884	0.0699126092384519
2338392.0	388	273	1	1	9.14565638717674e-06	2.21046348976349e-08	1.01012022058658e-05	9.33553402988865e-07	285	213	34	9	8.71294461086338e-06	2.3067970929743e-06	9.58008895899695e-06	4.0796326154842e-06	551	402	2	2	8.70398582997425e-06	1.42389596446525e-07	1.02378507399801e-05	1.08152655309917e-06	1224	888	37	12	2.65625868280144e-05	2.47129132431846e-06	2.99191419048428e-05	6.09471257157223e-06	0.0135135135135135	0.2037061287037019	0.0924200292165963	0.4258449616642541	0.105640000090612	0.2079683303238208	0.1888024411141677	0.9078422701196353	0.0930365457370325	0.0024169544493961	0.2647551655611542	0.0163591254889423	0.0025773195876288	0.119298245614035	0.0036297640653357	0.0036630036630036	0.0422535211267605
2032623.0	408	286	0	0	9.61708197414462e-06	0.0	1.05822118347165e-05	0.0	285	208	235	52	8.71294461086338e-06	1.59440387308518e-05	9.3552042416496e-06	2.3571210667242e-05	644	428	428	84	1.0173079627048e-05	3.04713736395564e-05	1.09000002903271e-05	4.54241152301651e-05	1337	922	663	136	2.85031062120559e-05	4.64154123704082e-05	3.08374163666932e-05	6.89953258974071e-05	0.1475054229934924	2.237389964093341	0.0	2.519582689846833	4.167349910116559	2.2289775333211304	2.0988186763240457	0.9416060256098004	1.6284334775687	0.0	1.8299254090256267	2.9952949113402854	0.0	0.8245614035087719	0.6645962732919255	0.0	0.25
1086787.0	146	100	518	15	3.44140678486548e-06	1.14502008769749e-05	3.70007406808269e-06	1.4003301044833e-05	113	92	57	11	3.45460610886864e-06	3.8672774793981e-06	4.13787879919117e-06	4.98621764114736e-06	269	189	1	1	4.24931431626692e-06	7.11947982232626e-08	4.81331788521454e-06	5.40763276549584e-07	528	381	576	27	1.1145327210001e-05	1.53886731545962e-05	1.26512707524884e-05	1.95302819625299e-05	0.0708661417322834	1.5437407312374891	3.7846001964196496	1.2050178081876188	0.1123473016836661	1.7006551020969782	1.8856305513168656	1.1087671738918756	1.3807287004357784	3.327186116831717	1.119455404617636	0.0167544203427644	3.547945205479452	0.504424778761062	0.0037174721189591	0.15	0.1195652173913043
2395292.0	339	240	0	0	7.99066369910545e-06	0.0	8.88017776339847e-06	0.0	325	244	12	6	9.93581402993193e-06	8.14163679873284e-07	1.09743742065505e-05	2.71975507698947e-06	726	474	5	5	1.14684096416721e-05	3.55973991116313e-07	1.20714956486333e-05	2.70381638274792e-06	1390	958	17	11	2.93948873707095e-05	1.1701376709896e-06	3.19260476185823e-05	5.42357145973739e-06	0.011482254697286	0.1698792009750885	0.0	0.2478278055587054	0.2239835444959165	0.1572704500182073	0.1367210043596253	0.8693368928733722	0.0398075235408312	0.0	0.0819423227347645	0.0310395252906585	0.0	0.0369230769230769	0.0068870523415977	0.0	0.0245901639344262
4039956.0	220	153	375	15	5.18568145664661e-06	8.28923808661308e-06	5.66111332416652e-06	1.4003301044833e-05	136	105	0	0	4.15775602483305e-06	0.0	4.72257906429427e-06	0.0	348	245	26	8	5.49725420840479e-06	1.85106475380483e-06	6.23948614750033e-06	4.32610621239667e-06	704	503	401	23	1.48406916898845e-05	1.01403028404179e-05	1.66231785359611e-05	1.83294072572296e-05	0.0457256461232604	1.1026415446105808	2.473594899620684	0.0	0.6933433475334824	1.0556460823847222	1.275976248061805	1.208715941217111	0.6832769693160318	1.598485783577888	0.0	0.3367253329807314	1.7045454545454546	0.0	0.0747126436781609	0.0980392156862745	0.0
2819724.0	763	492	768	22	1.79848861428244e-05	1.69763596013836e-05	1.82043644149669e-05	2.0538174865755e-05	555	389	243	61	1.69673131895761e-05	1.6486814517434e-05	1.74960310096235e-05	2.76508432827262e-05	1157	752	133	30	1.82767905721964e-05	9.46890816369393e-06	1.91514023792663e-05	1.62228982964875e-05	2475	1633	1144	113	5.32289899045968e-05	4.29320822825115e-05	5.48517978038567e-05	6.44119164449688e-05	0.0691977954684629	1.1742899781571046	1.1282006005586955	1.5804066229373483	0.847086702854238	1.1852313087834272	0.3699714888449321	0.3121512957877284	0.8065545177441725	0.9439236627114715	0.9716809216183212	0.5180837481444102	1.0065530799475753	0.4378378378378378	0.11495246326707	0.0447154471544715	0.1568123393316195
1833943.0	621	465	274	9	1.46377644753525e-05	6.05666996195196e-06	1.72053444165845e-05	8.40198062689978e-06	583	431	111	46	1.7823321782924e-05	7.53101403882787e-06	1.93850626353412e-05	2.08514555902526e-05	1234	831	86	28	1.94931370493434e-05	6.12275264720058e-06	2.11633183207052e-05	1.51413717433884e-05	2438	1727	471	83	5.195422330762e-05	1.97104366479804e-05	5.7753725372631e-05	4.43948079605407e-05	0.0480602200347423	0.7686916761490683	0.4883355092154376	1.075645510282644	0.7154535746208944	0.759811531372992	0.2961570201494575	0.3897769485207692	0.3793808355342984	0.4137701472209338	0.4225370629869406	0.3140978607856665	0.4412238325281803	0.1903945111492281	0.0696920583468395	0.0193548387096774	0.1067285382830626
4682326.0	955	660	5	5	2.2510571777716e-05	1.10523174488174e-07	2.44204888493458e-05	4.66776701494432e-06	669	500	23	11	2.04524910339214e-05	1.56048038642379e-06	2.24884717347346e-05	4.98621764114736e-06	1590	1070	128	27	2.51167649177116e-05	9.11293417257761e-06	2.72500007258178e-05	1.46006084668388e-05	3214	2230	156	43	6.80798277293489e-05	1.07839377334896e-05	7.41589613098982e-05	2.42545931229305e-05	0.0192825112107623	0.3270622011758567	0.1911414240615975	0.221723276706522	0.5358021313007	0.3162222773562732	0.1907755136842535	0.6032956162329939	0.158401366354232	0.0049098341694538	0.0762978154512162	0.3628227680767692	0.0052356020942408	0.0343796711509716	0.080503144654088	0.0075757575757575	0.022
2498354.0	1047	747	1750	49	2.46791294777682e-05	3.8683111070861e-05	2.76395532885777e-05	4.57441167464544e-05	853	633	262	90	2.60776903616367e-05	1.77759070105667e-05	2.8470405216174e-05	4.0796326154842e-05	1786	1173	247	64	2.82129195868131e-05	1.75851151611459e-05	2.98731316368077e-05	3.46088496991734e-05	3686	2553	2259	203	7.8969739426218e-05	7.40441332425736e-05	8.59830901415595e-05	0.0001211492926004	0.0795142969056012	1.4089897490418652	1.655023736051428	1.4329380226617097	1.1585276736279857	1.415496477447041	0.2487071382672846	0.1757031135222939	0.9376266628276464	1.5674422838013011	0.6816518934022285	0.6233000844536947	1.6714422158548232	0.3071512309495897	0.1382978723404255	0.0655957161981258	0.1421800947867298
2367983.0	2723	1793	1358	48	6.4184593665676e-05	3.00180941909882e-05	6.63423280407227e-05	4.48105633434655e-05	2080	1446	555	143	6.35892097915644e-05	3.76550701941394e-05	6.50366602568525e-05	6.48208293349156e-05	4256	2712	550	100	6.72307871004908e-05	3.91571390227944e-05	6.9067291559269e-05	5.40763276549584e-05	9059	5951	2463	291	0.0001950045905577	0.0001068303034079	0.0002004462798568	0.0001637077203333	0.0488993446479583	0.8167161817632822	0.6754445414692045	0.9966813959836726	0.7829513281051951	0.8183590885193573	0.163519299465682	0.1998136291997864	0.5478348130286191	0.4676837925834058	0.5921613166379469	0.5824286864924796	0.4987146529562982	0.2668269230769231	0.1292293233082706	0.0267707752370329	0.098893499308437
2496143.0	1866	1277	9121	295	4.39840072641026e-05	0.0002016163749013	4.7249945849416e-05	0.0002753982538817	1581	1137	1402	384	4.83339137886843e-05	9.51214565985286e-05	5.11387847247865e-05	0.0001740643249273	3234	2133	1068	251	5.10865520401756e-05	7.60360445024445e-05	5.43217304188498e-05	0.0001357315824139	6681	4547	11591	930	0.0001434044730929	0.0003727738760023	0.000152710460993	0.0005851941612229	0.2045304596437211	3.8320502565290817	5.828541153452006	3.40376342269496	2.4986608741536105	3.9103218167668583	1.721765583222239	0.440313013583581	2.5994577990660748	4.583856438789026	1.968006501902562	1.48837691067207	4.887995712754555	0.8867805186590766	0.3302411873840445	0.2310101801096319	0.337730870712401
2873057.0	1137	808	1996	62	2.68005446191236e-05	4.41208512556792e-05	2.98965984701082e-05	5.78803109853096e-05	962	699	170	60	2.94100095285985e-05	1.15339854648715e-05	3.1438883485159e-05	2.71975507698947e-05	1813	1221	119	26	2.86394306891893e-05	8.47218098856825e-06	3.10955615759098e-05	1.40598451902892e-05	3912	2728	2285	148	8.48499848369114e-05	6.4127017709119e-05	9.2431043531177e-05	9.91377069454935e-05	0.0542521994134897	1.0725585599610197	1.936016602128855	0.8650927690461253	0.4521495826974089	1.0844196512907964	0.7658613084596105	0.7062407136831185	0.7557693478953045	1.646266965194306	0.3921789094850775	0.2958222557044856	1.7554969217238348	0.1767151767151767	0.0656370656370656	0.0767326732673267	0.0858369098712446
3458686.0	3401	2253	1295	44	8.01659210638869e-05	2.86255021924372e-05	8.33626687539031e-05	4.107634973151e-05	2562	1757	794	202	7.83247862913403e-05	5.38704968182823e-05	7.90244896758575e-05	9.15650875919787e-05	5365	3377	471	104	8.47493357129072e-05	3.35327499631567e-05	8.60030396739127e-05	5.62393807611568e-05	11328	7387	2560	350	0.0002432400430681	0.0001160287489738	0.0002483901981036	0.0001888808180846	0.0473805333694327	0.7604197731096478	0.4927427389923475	1.1586925517337752	0.6539231749760571	0.7684528219007266	0.3474335451436759	0.4521208527601185	0.4770133548336668	0.3570781924856147	0.6877835148876531	0.3956697675690419	0.3807703616583358	0.3099141295862607	0.0877912395153774	0.0195295162006213	0.1149686966420034
4923313.0	367	248	0	0	8.65065952086048e-06	0.0	9.17618368884508e-06	0.0	286	218	6	6	8.7435163463401e-06	4.07081839936642e-07	9.8049736763443e-06	2.71975507698947e-06	627	408	2	2	9.90453559962588e-06	1.42389596446525e-07	1.03906544823679e-05	1.08152655309917e-06	1280	874	8	8	2.72987114668265e-05	5.49471436383167e-07	2.93718118475573e-05	3.80128163008864e-06	0.0091533180778032	0.1294193783419858	0.0	0.2773852502583676	0.1040864706775143	0.1271572403119606	0.1401243718054378	1.1019771383970294	0.0201281088688338	0.0	0.0465581379174798	0.0143762011872523	0.0	0.0209790209790209	0.0031897926634768	0.0	0.0275229357798165
2266399.0	225	155	0	0	5.30353785338858e-06	0.0	5.73511480552818e-06	0.0	179	128	10	3	5.47234065033174e-06	6.78469733227736e-07	5.75704876409206e-06	1.35987753849473e-06	348	233	190	43	5.49725420840479e-06	1.35270116624199e-05	5.93387866272481e-06	2.32528208916321e-05	752	516	200	46	1.62731327121251e-05	1.42054813956476e-05	1.7426042232345e-05	2.46126984301269e-05	0.0891472868217054	1.412408973991956	0.0	0.2362108771731405	3.9186545956358514	1.3849551576029973	2.19742429365376	1.586639308565729	0.8729407943108032	0.0	0.1239816335605142	2.46068512562842	0.0	0.0558659217877094	0.5459770114942529	0.0	0.0234375
4305186.0	354	263	401	13	8.34423288933136e-06	8.86395859395158e-06	9.73119479905749e-06	1.21361942388552e-05	302	228	74	22	9.23266411396752e-06	5.02067602588525e-06	1.0254743111039e-05	9.97243528229471e-06	586	382	47	9	9.25687059231382e-06	3.34615551649334e-06	9.72850493202093e-06	4.86686948894626e-06	1242	873	522	44	2.68337675956127e-05	1.72307901363302e-05	2.97144428421174e-05	2.69754990100962e-05	0.0504009163802978	0.907824493073146	1.247143283991257	0.9724705118707077	0.5002690056647019	0.9066276005088888	0.3777654876228152	0.4166710647357041	0.6421308552716026	1.062285618284303	0.5437949397823088	0.3614780484531917	1.1327683615819208	0.2450331125827814	0.0802047781569965	0.0494296577946768	0.0964912280701754
1235109.0	475	344	2102	52	1.1196357690487e-05	4.64639425548285e-05	1.27282547942045e-05	4.8544776955421e-05	429	304	45	19	1.31152745195101e-05	3.05311379952481e-06	1.36729908147187e-05	8.61255774379998e-06	800	536	400	88	1.26373659963329e-05	2.8477919289305e-05	1.36504676533068e-05	4.75871683363634e-05	1704	1184	2547	159	3.694899820633e-05	7.79949756436584e-05	4.005171326223e-05	0.0001047445030355	0.1342905405405405	2.6152315220502014	3.8139381824383873	0.6298956724617071	3.4861200029901904	2.643317952630095	1.7513617982595815	0.6625619125830022	2.1108820111473694	4.149915877938291	0.2327906895873998	2.253469536101803	4.425263157894737	0.1048951048951049	0.5	0.1511627906976744	0.0625
2442785.0	1031	709	935	29	2.43019890081939e-05	2.06678336292886e-05	2.62335251427063e-05	2.70730486866771e-05	610	426	170	44	1.86487586407953e-05	1.15339854648715e-05	1.91601779179939e-05	1.99448705645894e-05	1650	1081	74	22	2.60645673674365e-05	5.26841506852143e-06	2.75301409201953e-05	1.18967920840909e-05	3291	2216	1179	95	6.90153150164257e-05	3.74702341626816e-05	7.29238439808956e-05	5.89147113353573e-05	0.042870036101083	0.8078936616505245	1.0320019341435789	1.0409543507348422	0.4321369846444833	0.835031089840968	0.3489452413234244	0.4178829334245282	0.5429263657459747	0.8504585210008953	0.6184854277453192	0.2021293886927688	0.906886517943744	0.2786885245901639	0.0448484848484848	0.0409026798307475	0.1032863849765258
2925807.0	196	140	512	14	4.61997075228516e-06	1.13175730675891e-05	5.18010369531577e-06	1.30697476418441e-05	150	106	2	2	4.58576032150704e-06	1.35693946645547e-07	4.76755600776374e-06	9.06585025663156e-07	357	258	57	11	5.63942457586354e-06	4.05810349872597e-06	6.57056092267382e-06	5.94839604204543e-06	703	504	571	27	1.48451556496557e-05	1.55113705129606e-05	1.65182206257533e-05	1.99247287095527e-05	0.0535714285714285	1.2062273026241317	2.523066797613091	0.190157184139384	0.9053102333346592	1.2061780716957111	1.195202036594462	0.990900153668174	1.0448775936761805	2.449706648465497	0.029590283209776	0.7195953140493186	2.6122448979591835	0.0133333333333333	0.1596638655462184	0.1	0.0188679245283018
2436063.0	1238	857	1469	51	2.91812438333114e-05	3.24717086646256e-05	3.17096347634687e-05	4.76112235524321e-05	954	672	64	24	2.91654356447848e-05	4.34220629265751e-06	3.02245060114833e-05	1.08790203079579e-05	2069	1341	158	41	3.26833878080159e-05	1.12487781192755e-05	3.41516364236651e-05	2.2171294338533e-05	4261	2870	1691	116	9.1030067286112e-05	4.80626930765586e-05	9.60857771986171e-05	8.06615381989229e-05	0.0404181184668989	0.8394742754922924	1.5014749904115243	0.3599403842638353	0.6492015218096424	0.836872298828334	0.5934564471536976	0.7091362063059901	0.5279870103302812	1.1127595811237498	0.1488819280995022	0.3441741775776571	1.1865912762520194	0.0670859538784067	0.0763653939101015	0.0595099183197199	0.0357142857142857
1806449.0	1051	717	313	8	2.47734145951617e-05	6.91875072295971e-06	2.65295310681529e-05	7.46842722391092e-06	784	569	8	8	2.39682406137435e-05	5.42775786582189e-07	2.5591880834128e-05	3.62634010265262e-06	1684	1089	25	9	2.66016554222807e-05	1.77986995558157e-06	2.7733879243379e-05	4.86686948894626e-06	3519	2375	346	25	7.53433106311859e-05	9.24139646512347e-06	7.98552911456599e-05	1.59616368155098e-05	0.0105263157894736	0.1998820189183833	0.2815137291618514	0.1416988507470979	0.1754846282496936	0.199565736052881	0.0729518668116493	0.3655530666462629	0.1226571594439373	0.2792812713153784	0.0226456249054408	0.0669082403830705	0.2978116079923882	0.010204081632653	0.0148456057007125	0.0111576011157601	0.0140597539543057
2117803.0	1015	724	545	24	2.39248485386196e-05	1.2047026019211e-05	2.67885362529187e-05	2.24052816717327e-05	852	636	152	49	2.604711862616e-05	1.03127399450616e-05	2.86053360465824e-05	2.22113331287473e-05	1619	1095	361	96	2.55748694350786e-05	2.57013221585978e-05	2.78866829857668e-05	5.19132745487601e-05	3486	2455	1058	169	7.55468365998582e-05	4.80610881228704e-05	8.32805552852679e-05	9.65298893492401e-05	0.0688391038696537	1.159092768036766	0.8363757340153877	0.7764751685691517	1.861579398857022	1.158143433813854	0.6099292066480787	0.5266439275483656	0.6361760503279712	0.503536145684042	0.3959263246378495	1.0049444132584997	0.5369458128078818	0.1784037558685446	0.2229771463866584	0.0331491712707182	0.0770440251572327
2091596.0	312	228	1	1	7.35423915669882e-06	2.21046348976349e-08	8.43616887522854e-06	9.33553402988865e-07	205	146	91	24	6.26720577272629e-06	6.1740745723724e-06	6.56663374654251e-06	1.08790203079579e-05	467	315	1	1	7.37706240035931e-06	7.11947982232626e-08	8.02219647535757e-06	5.40763276549584e-07	984	689	93	26	2.09985073297844e-05	6.2673740054933e-06	2.30249990971286e-05	1.23533369874963e-05	0.0377358490566037	0.5365184569773495	0.1106608244567146	1.6567119056527195	0.0674083810101996	0.6115937037065446	0.9053572419191376	1.4803246606893563	0.298467596151638	0.0030056997639926	0.9851399166181556	0.009650833131057	0.0032051282051282	0.4439024390243902	0.0021413276231263	0.0043859649122807	0.1643835616438356
2553645.0	592	416	7	5	1.39541973742491e-05	1.54732444283444e-07	1.5392308123224e-05	4.66776701494432e-06	471	339	64	14	1.43992874095321e-05	4.34220629265751e-06	1.52471838361501e-05	6.34609517964209e-06	800	521	102	26	1.26373659963329e-05	7.26186941877279e-06	1.32684582973374e-05	1.40598451902892e-05	1863	1276	173	45	4.0990850780114e-05	1.17588081557137e-05	4.39079502567115e-05	2.50737073848756e-05	0.0352664576802507	0.5710516486941448	0.303253220866958	0.4162142496502142	1.059644223557654	0.5930372313582755	0.4080215832317649	0.6880201809543122	0.2868642131579831	0.0110885950752699	0.3015570263416673	0.5746347317059609	0.0118243243243243	0.1358811040339702	0.1275	0.0120192307692307	0.0412979351032448
2214551.0	188	120	0	0	4.43140051749801e-06	0.0	4.44008888169923e-06	0.0	109	88	54	16	3.33231916696179e-06	3.66373655942978e-06	3.95797102531329e-06	7.25268020530524e-06	253	164	1	1	3.99656699634027e-06	7.11947982232626e-08	4.17663562526553e-06	5.40763276549584e-07	550	372	55	17	1.17602866808001e-05	3.73493135765304e-06	1.25746955322781e-05	7.79344348185483e-06	0.0456989247311828	0.6197719429349019	0.0	1.832423774434064	0.1294734147452005	0.6539657297264215	1.0226257202092883	1.5637298312819712	0.317588461831522	0.0	1.0994554770604872	0.0178139884276823	0.0	0.4954128440366973	0.0039525691699604	0.0	0.1818181818181818
4125892.0	720	519	919	25	1.69713211308434e-05	2.03141594709264e-05	1.92033844133492e-05	2.33388350747216e-05	572	433	86	37	1.74870326926802e-05	5.83483970575853e-06	1.94750165222802e-05	1.67718229747684e-05	1337	885	161	50	2.11201979213713e-05	1.14623625139453e-05	2.25385520021951e-05	2.70381638274792e-05	2629	1837	1166	112	5.55785517448949e-05	3.76113616906303e-05	6.12169529378244e-05	6.71488218769692e-05	0.0609689711486118	1.0968991211498156	1.2153500951893483	0.8611968547282495	1.1996406789950778	1.092062542970892	0.2000897822106439	0.1832219074800527	0.6767243929504703	1.1969698360139909	0.333666655075272	0.5427204118360396	1.2763888888888888	0.1503496503496503	0.1204188481675392	0.048169556840077	0.0854503464203233
2291578.0	360	244	845	26	8.48566056542172e-06	1.86784164885015e-05	9.02818072612178e-06	2.42723884777105e-05	272	193	171	50	8.31551204966611e-06	1.16018324381943e-05	8.68055008960756e-06	2.26646256415789e-05	519	344	229	50	8.19849119012094e-06	1.63036087931271e-05	8.76074789689842e-06	2.70381638274792e-05	1151	781	1245	126	2.49996638052088e-05	4.65838577198229e-05	2.64694787126278e-05	7.39751779467686e-05	0.1613316261203585	2.794734975701552	2.6885138007352616	2.6109665179759998	3.086284886368156	2.7952550683598054	0.2550042381869688	0.0912275380781617	1.8633793671304064	2.2011741271639256	1.3952036109021264	1.988610881569612	2.3472222222222223	0.6286764705882353	0.441233140655106	0.1065573770491803	0.2590673575129533
3976019.0	147	96	1	1	3.46497806421387e-06	2.21046348976349e-08	3.55207110535939e-06	9.33553402988865e-07	126	85	0	0	3.85203867006592e-06	0.0	3.82304019490489e-06	0.0	222	151	1	1	3.50686906398237e-06	7.11947982232626e-08	3.84556085009204e-06	5.40763276549584e-07	495	332	2	2	1.08238857982622e-05	9.32994331208975e-08	1.12206721503563e-05	1.47431667953845e-06	0.0060240963855421	0.131392902295219	0.2628194580846968	0.0	0.1406201325709464	0.1344798635518811	0.1315172766776415	0.9779700336095548	0.0086197724975883	0.0063794443970455	0.0	0.0203015273522685	0.0068027210884353	0.0	0.0045045045045045	0.0104166666666666	0.0
1774262.0	826	595	392	8	1.94698767417732e-05	8.66501687987287e-06	2.2015440705092e-05	7.46842722391092e-06	587	432	34	11	1.79456087248309e-05	2.3067970929743e-06	1.94300395788107e-05	4.98621764114736e-06	1091	727	37	11	1.72342078774989e-05	2.63420753426072e-06	1.85147201193173e-05	5.94839604204543e-06	2504	1754	463	30	5.4649693344103e-05	1.36060215071079e-05	5.99602004032201e-05	1.84030409071037e-05	0.0171037628278221	0.3069209372775109	0.3392358719479793	0.2566241628547708	0.3212792850073484	0.3057131066033662	0.0434500063567737	0.14212673718679	0.2489679387848946	0.4450473413260916	0.1285438197358243	0.152847612897832	0.4745762711864407	0.0579216354344122	0.0339138405132905	0.0134453781512605	0.0254629629629629
2813767.0	492	335	800	24	1.15970694394097e-05	1.76837079181079e-05	1.2395248128077e-05	2.24052816717327e-05	376	272	225	51	1.14949725392443e-05	1.52655689976241e-05	1.22337286236956e-05	2.31179181544105e-05	811	546	318	59	1.28111297787824e-05	2.26399458349975e-05	1.39051405572865e-05	3.19050333164255e-05	1679	1153	1343	134	3.59031717574364e-05	5.55892227507295e-05	3.85341173090591e-05	7.74282331425687e-05	0.1162185602775368	2.009342332187426	1.807570243066095	1.889687017385136	2.294477584385638	1.9972449482789567	0.2606649595387469	0.1305122637878564	1.5483095233561268	1.5248428070986884	1.3280213541621635	1.7672091553153602	1.6260162601626016	0.598404255319149	0.3921085080147966	0.0716417910447761	0.1875
995578.0	220	165	0	0	5.18568145664661e-06	0.0	6.10512221233645e-06	0.0	150	107	4	3	4.58576032150704e-06	2.71387893291094e-07	4.81253295123321e-06	1.35987753849473e-06	349	243	1	1	5.51305091590021e-06	7.11947982232626e-08	6.18855156670441e-06	5.40763276549584e-07	719	515	5	4	1.52844926940539e-05	3.42582691514357e-07	1.71062067302741e-05	1.90064081504432e-06	0.0077669902912621	0.1111082570796141	0.0	0.2825700212912333	0.0873812346428514	0.1233170853113616	0.1446720196015252	1.173170929528904	0.0224137430251532	0.0	0.0591805664195521	0.0129138655364	0.0	0.0266666666666666	0.0028653295128939	0.0	0.02803738317757
2996286.0	550	367	741	30	1.29642036416165e-05	1.63795344591474e-05	1.35792718298635e-05	2.80066020896659e-05	513	371	114	28	1.56833002995541e-05	7.73455495879619e-06	1.66864460271731e-05	1.26921903592842e-05	871	595	104	19	1.37589322285074e-05	7.40425901521931e-06	1.51530377867865e-05	1.02745022544421e-05	1934	1333	959	77	4.2406436169678e-05	3.15183484331629e-05	4.54187556438231e-05	5.09732947033922e-05	0.0577644411102775	1.1222961523456998	2.062452423116964	0.7606287365575365	0.6780490089849509	1.1670433895531502	0.7765454628624471	0.6653955369729474	0.743244452494208	1.2634431633399614	0.4931713868296009	0.5381419787705822	1.3472727272727272	0.2222222222222222	0.1194029850746268	0.0817438692098092	0.0754716981132075
2492313.0	333	235	1	1	7.84923602301509e-06	2.21046348976349e-08	8.69517405999433e-06	9.33553402988865e-07	263	196	208	50	8.04036643037568e-06	1.41121704511369e-05	8.81548092001597e-06	2.26646256415789e-05	517	351	212	45	8.16689777513011e-06	1.50932972233317e-05	8.93901892968415e-06	2.43343474447313e-05	1113	782	421	96	2.40565002285209e-05	2.92275723093662e-05	2.64496739096945e-05	4.7932526489299e-05	0.1227621483375959	1.8122161601293112	0.1073645445792805	2.5710027447416723	2.722261540796527	1.80020961003916	1.4679962934506643	0.8154585361971992	1.2149552940670303	0.0028161511302273	1.755165087728162	1.8481065441144504	0.003003003003003	0.7908745247148289	0.4100580270793036	0.0042553191489361	0.2551020408163265
2203259.0	1566	1078	390	22	3.69126234595845e-05	8.6208076100776e-06	3.98867984539314e-05	2.0538174865755e-05	1252	894	151	53	3.82758128168455e-05	1.02448929717388e-05	4.02093874617055e-05	2.40245031800736e-05	2513	1680	303	79	3.96971259359806e-05	2.15720238616486e-05	4.27850478685737e-05	4.27202988474172e-05	5331	3652	844	154	0.0001148855622124	4.0437724443465e-05	0.0001228812337842	8.72829768932458e-05	0.0421686746987951	0.7103035525060669	0.5149115913496104	0.5974849331627841	0.9984866437135844	0.7036277227419929	0.2586714647036801	0.3676254592352525	0.3519826483392568	0.2335463264895406	0.2676597103440201	0.5434152562187429	0.2490421455938697	0.1206070287539936	0.1205730202944687	0.0204081632653061	0.0592841163310962
2199781.0	247	171	2	2	5.82210599905324e-06	4.42092697952697e-08	6.32712665642141e-06	1.86710680597773e-06	188	131	1	1	5.74748626962216e-06	6.78469733227736e-08	5.89197959450047e-06	4.53292512831578e-07	472	292	0	0	7.45604593783639e-06	0.0	7.43644879620448e-06	0.0	907	594	3	3	1.90256382065118e-05	1.12056243118043e-07	1.96555550471264e-05	2.32039931880931e-06	0.005050505050505	0.1180531057630218	0.295095531884572	0.0769338225907431	0.0	0.124009784825105	0.153076624276138	1.2343914997677548	0.0058897495002133	0.0075933467721918	0.0118046342592191	0.0	0.0080971659919028	0.0053191489361702	0.0	0.0116959064327485	0.0076335877862595
2040239.0	356	265	169	5	8.39137544802815e-06	3.73568329770029e-06	9.80519628041914e-06	4.66776701494432e-06	329	223	4	4	1.00581009718388e-05	2.71387893291094e-07	1.00298583936916e-05	1.81317005132631e-06	672	449	0	0	1.06153874369196e-05	0.0	1.14348133886843e-05	0.0	1357	937	173	9	2.90648638567865e-05	4.00707119099139e-06	3.12698680627951e-05	6.48093706627063e-06	0.0096051227321238	0.2072582159047115	0.476050339172281	0.18077723335224	0.0	0.2189425241748403	0.2403090165270358	1.0975895040614994	0.1378665047507442	0.4451812841455116	0.0269820211639294	0.0	0.4747191011235955	0.0121580547112462	0.0	0.0188679245283018	0.0179372197309417
1101673.0	1515	1025	332	9	3.57104882128164e-05	7.33873878601478e-06	3.79257591978476e-05	8.40198062689978e-06	1160	812	95	25	3.54632131529878e-05	6.44546246566349e-06	3.6521278097209e-05	1.13323128207894e-05	2292	1497	199	42	3.62060535794936e-05	1.41677648464293e-05	3.81245337257469e-05	2.27120576150825e-05	4967	3334	626	76	0.0001073797549452	2.79519660981075e-05	0.0001125715710208	4.24463510627718e-05	0.0227954409118176	0.3770610170744524	0.2215375724733446	0.3102934347102005	0.59573338728453	0.375854798156025	0.1955232626523206	0.5202095692580593	0.2603094606834636	0.2055065375270038	0.1817506619565986	0.3913092824470006	0.2191419141914191	0.0818965517241379	0.0868237347294939	0.008780487804878	0.0307881773399014
3849607.0	295	210	432	14	6.95352740777613e-06	9.54920227577826e-06	7.77015554297366e-06	1.30697476418441e-05	231	155	65	21	7.06207089512085e-06	4.41005326598029e-06	6.97142623776773e-06	9.51914276946313e-06	520	345	27	10	8.21428789761636e-06	1.92225955202809e-06	8.78621518729639e-06	5.40763276549584e-06	1046	710	524	45	2.22298862005133e-05	1.58815150937866e-05	2.35277969680378e-05	2.79965231768031e-05	0.0633802816901408	1.1899338988191714	1.6820445317420598	1.36545126417506	0.6154678266148664	1.2209878741773288	0.5477670310152141	0.4486261023552636	0.7144217901313362	1.3732889389490843	0.6244702625439762	0.2340141441336498	1.464406779661017	0.2813852813852814	0.0519230769230769	0.0666666666666666	0.1354838709677419
3139554.0	171	116	1492	39	4.03068876857532e-06	3.29801152672712e-05	4.29208591897593e-06	3.64085827165657e-05	139	104	19	5	4.24947123126319e-06	1.2890924931327e-06	4.6776021208248e-06	2.26646256415789e-06	418	278	65	15	6.60302373308392e-06	4.62766188451207e-06	7.07990673063303e-06	8.11144914824376e-06	728	498	1576	59	1.48831837329224e-05	3.8896869644916e-05	1.60495947704338e-05	4.67864944289674e-05	0.1184738955823293	2.915119982665009	8.482724578181932	0.4845351326628536	1.1457000009827103	3.370986570609165	4.439221084753845	1.3168907652906017	2.613477757374857	8.18225299963517	0.3033536228340359	0.7008398078785545	8.725146198830409	0.1366906474820144	0.1555023923444976	0.3362068965517241	0.048076923076923
2405958.0	133	92	188	5	3.13498015333636e-06	4.15567136075536e-06	3.40406814263608e-06	4.66776701494432e-06	172	124	104	24	5.25833850199474e-06	7.05608522556846e-06	5.57714099021419e-06	1.08790203079579e-05	304	200	50	13	4.80219907860649e-06	3.55973991116313e-06	5.09345807959211e-06	7.02992259514459e-06	609	416	342	42	1.31955177339376e-05	1.47714964974869e-05	1.40746672124424e-05	2.25767099180468e-05	0.1009615384615384	1.604067050202676	1.3712319552245047	1.9506446631072327	1.3801866011838375	1.567354406505192	0.3319692937993035	0.2118023163245586	1.1194328858727562	1.325581393659779	1.3418849362572889	0.7412728737177013	1.413533834586466	0.6046511627906976	0.1644736842105263	0.0543478260869565	0.1935483870967742
2125849.0	168	107	382	11	3.95997493053014e-06	8.44397053089652e-06	3.95907925284848e-06	1.02690874328775e-05	132	95	0	0	4.0354690829262e-06	0.0	4.27280962959958e-06	0.0	261	172	34	8	4.12294065630359e-06	2.42062313959093e-06	4.38037394844921e-06	4.32610621239667e-06	561	374	416	19	1.21183846697599e-05	1.08645936704875e-05	1.26122628308973e-05	1.45951936452742e-05	0.0508021390374331	1.1572224461988811	2.593806988200373	0.0	0.9876111636378094	1.1938060506127277	1.3091393820255437	1.0966097728802937	0.8965381085483201	2.132329289712469	0.0	0.5871108369920445	2.273809523809524	0.0	0.1302681992337164	0.102803738317757	0.0
2542630.0	415	299	2	2	9.78208092958337e-06	4.42092697952697e-08	1.10632214635673e-05	1.86710680597773e-06	323	241	146	40	9.8746705589785e-06	9.90565810512495e-06	1.08394433761421e-05	1.81317005132631e-05	680	456	94	21	1.07417610968829e-05	6.69231103298669e-06	1.161308442147e-05	1.13560288075413e-05	1418	996	242	63	3.03985125854448e-05	1.66421784079069e-05	3.35157492611794e-05	3.13548361267821e-05	0.0632530120481927	0.9355254415600897	0.1687670098737847	1.6727519932593078	0.9778650008387556	0.939794667990616	0.7527148997094877	0.8009354865982317	0.5474668657266932	0.0045194136210394	1.0031380840465889	0.623018048216386	0.0048192771084337	0.4520123839009288	0.138235294117647	0.0066889632107023	0.1659751037344398
2322713.0	240	165	2	2	5.65710704361448e-06	4.42092697952697e-08	6.10512221233645e-06	1.86710680597773e-06	208	162	3	3	6.35892097915644e-06	2.03540919968321e-07	7.28626484205402e-06	1.35987753849473e-06	392	274	1	1	6.1923093382031e-06	7.11947982232626e-08	6.97803756904119e-06	5.40763276549584e-07	840	601	6	6	1.8208337360974e-05	3.18944987986853e-07	2.03694246234317e-05	3.76774762102205e-06	0.0099833610648918	0.1849707436845256	0.3058262784985564	0.1866357548034689	0.0774950365628207	0.1899856899549487	0.1142024761558093	0.601110937265276	0.0175164256715964	0.0078148193863807	0.0320087198182673	0.0114972935515398	0.0083333333333333	0.0144230769230769	0.0025510204081632	0.0121212121212121	0.0185185185185185
4635563.0	703	463	2	1	1.65706093819207e-05	4.42092697952697e-08	1.71313429352229e-05	9.33553402988865e-07	463	339	189	43	1.41547135257184e-05	1.28230779580042e-05	1.52471838361501e-05	1.94915780517578e-05	1097	726	105	28	1.73289881224714e-05	7.47545381344257e-06	1.84892528289194e-05	1.51413717433884e-05	2263	1528	296	72	4.80543110301106e-05	2.03427410412421e-05	5.08677796002923e-05	3.55665031981351e-05	0.0471204188481675	0.6991951187492117	0.0544938833177772	1.2783723382113694	0.8189282651652362	0.7172648288981276	0.6182404134262083	0.861941626743302	0.4233281178143505	0.002667932649689	0.9059228174915244	0.4313843232282421	0.0028449502133712	0.408207343412527	0.0957155879671832	0.0021598272138228	0.1268436578171091
2373202.0	268	188	675	22	6.3171028653695e-06	1.49206285559035e-05	6.95613924799547e-06	2.0538174865755e-05	229	172	2	2	7.00092742416742e-06	1.35693946645547e-07	7.73603427674871e-06	9.06585025663156e-07	547	365	25	10	8.64079899999259e-06	1.77986995558157e-06	9.2955609952556e-06	5.40763276549584e-06	1044	725	702	34	2.19588292895295e-05	1.68361924581307e-05	2.39877345199998e-05	2.6852392656914e-05	0.0468965517241379	1.1194217876025676	2.952524975930208	0.1171898925510157	0.581743562142819	1.217152810208014	1.520720205414298	1.2494077922347349	0.7667163051428523	2.361941680212099	0.0193822815784559	0.2059844182908428	2.5186567164179103	0.0087336244541484	0.0457038391224862	0.1170212765957446	0.0116279069767441
2343491.0	933	655	204	12	2.19920036320513e-05	4.50934551911751e-06	2.42354851459417e-05	1.12026408358664e-05	699	503	158	51	2.13696430982228e-05	1.07198217849982e-05	2.2623402565143e-05	2.31179181544105e-05	1571	1050	103	33	2.48166274752986e-05	7.33306421699605e-06	2.67406549178586e-05	1.78451881261363e-05	3203	2208	465	96	6.81782742055728e-05	2.25622315211118e-05	7.35995426289433e-05	5.21657471164131e-05	0.0434782608695652	0.7087781425410479	0.4622412453642304	1.0218585859418612	0.667342972000977	0.7171476011023562	0.2831135245422575	0.3947772036148101	0.3309299301575397	0.2050447787551998	0.5016378484060742	0.295489958266693	0.2186495176848874	0.2260371959942775	0.0655633354551241	0.0183206106870229	0.1013916500994035
2411026.0	435	292	654	17	1.02535065165512e-05	1.44564312230532e-05	1.08042162788015e-05	1.58704078508107e-05	288	202	102	20	8.80465981729353e-06	6.92039127892291e-06	9.08534258083279e-06	9.06585025663156e-06	636	423	106	18	1.00467059670846e-05	7.54664861166584e-06	1.07726638383373e-05	9.73373897789252e-06	1359	917	862	55	2.91048723009294e-05	2.8923471113642e-05	3.06622226979716e-05	3.46699970853348e-05	0.0599781897491821	1.130707236290092	1.4689087520350144	0.9978545306324108	0.9035591497111886	1.1234408107928713	0.3028761769029272	0.2695969151139983	0.9937673257792784	1.4099012079153257	0.7859918977596766	0.75115651203394	1.5034482758620689	0.3541666666666667	0.1666666666666666	0.0582191780821917	0.099009900990099
2643442.0	612	413	3	3	1.44256229612169e-05	6.63139046929046e-08	1.52813059011815e-05	2.80066020896659e-06	516	382	37	10	1.57750155059842e-05	2.51033801294262e-06	1.71811924053373e-05	4.53292512831578e-06	934	630	173	30	1.47541248007186e-05	1.23167000926244e-05	1.60443929507151e-05	1.62228982964875e-05	2062	1425	213	43	4.49547632679198e-05	1.489335201026e-05	4.85068912572339e-05	2.35564836337699e-05	0.0301754385964912	0.4856316911518605	0.1832736172600309	0.2638306481515006	1.0111257151529964	0.486076660188176	0.4564862992424861	0.9391240860356584	0.3312964172783901	0.0045969525802239	0.1591337905176912	0.8347970658364307	0.0049019607843137	0.0717054263565891	0.1852248394004282	0.0072639225181598	0.0261780104712041
2563270.0	661	468	244	6	1.55806156492882e-05	5.39353091502291e-06	1.7316346638627e-05	5.60132041793319e-06	539	395	55	21	1.64781654219486e-05	3.73158353275255e-06	1.77658926704404e-05	9.51914276946313e-06	1150	803	66	23	1.81662136197285e-05	4.69885668273533e-06	2.04502341895623e-05	1.24375553606404e-05	2350	1666	365	50	5.02249946909653e-05	1.38239711305108e-05	5.55324734986297e-05	2.75580185480368e-05	0.0300120048019207	0.4962505145519371	0.3234701022580888	0.5358099897395788	0.6081864513311279	0.4891555144429318	0.1479808430381251	0.3025231008724314	0.2752408679297983	0.3461693065555669	0.2264562490544094	0.258659111969947	0.3691376701966717	0.1020408163265306	0.057391304347826	0.0128205128205128	0.0531645569620253
2847669.0	1080	760	1344	39	2.54569816962652e-05	2.97086293024213e-05	2.81205629174285e-05	3.64085827165657e-05	884	655	186	61	2.70254141614148e-05	1.26195370380359e-05	2.94598979725024e-05	2.76508432827262e-05	1845	1224	62	26	2.91449253290427e-05	4.41407748984228e-06	3.11719634471037e-05	1.40598451902892e-05	3809	2639	1592	126	8.16273211867227e-05	4.67422438302995e-05	8.87524243370345e-05	7.81192711895811e-05	0.0477453580901856	0.8801930963927889	1.2947316461435583	0.938592635607063	0.4510413729358953	0.8947885515621722	0.4235474207341654	0.4733491728238057	0.5726298885072622	1.167013028366197	0.4669507361723725	0.1514526951092815	1.2444444444444445	0.2104072398190045	0.0336043360433604	0.0513157894736842	0.0931297709923664
1874679.0	524	356	1	1	1.23513503785583e-05	2.21046348976349e-08	1.31722636823744e-05	9.33553402988865e-07	399	298	72	23	1.21981224552087e-05	4.8849820792397e-06	1.34031291539018e-05	1.04257277951263e-05	772	529	3	3	1.21950581864612e-05	2.13584394669788e-07	1.34721966205211e-05	1.62228982964875e-06	1695	1183	76	27	3.67445310202282e-05	5.12067110880712e-06	4.00475894567974e-05	1.29815710277639e-05	0.0228233305156382	0.3241536183287181	0.0708726628543003	0.7778577431741941	0.1204176182507348	0.3230493414264097	0.3946538830121771	1.221652027735456	0.1393587281325796	0.001789653294591	0.4004699983277977	0.0175140119386151	0.0019083969465648	0.1804511278195488	0.0038860103626943	0.0028089887640449	0.0771812080536912
3860601.0	1013	697	1683	55	2.38777059799228e-05	3.72021005327195e-05	2.57895162545364e-05	5.13454371643876e-05	928	673	767	199	2.83705705223903e-05	5.20386285385674e-05	3.02694829549528e-05	9.0205210053484e-05	1738	1140	405	97	2.74546776270331e-05	2.88338932804214e-05	2.9032711053675e-05	5.24540378253097e-05	3679	2510	2855	351	7.97029541293462e-05	0.0001180746223517	8.50917102631642e-05	0.0001940046850431	0.1398406374501992	2.2799481223623226	1.9909422362800575	2.980071056639053	1.8067220015496963	2.259245098156269	0.6310125359594654	0.2793023813460628	1.481433450510281	1.5580265777625502	1.8342468121146192	1.0502360898978562	1.6614017769002962	0.8265086206896551	0.2330264672036824	0.078909612625538	0.2956909361069836
2303465.0	115	78	0	0	2.71069712506527e-06	0.0	2.8860577731045e-06	0.0	108	81	44	7	3.30174743148507e-06	2.98526682620204e-06	3.64313242102701e-06	3.17304758982104e-06	192	115	0	0	3.03296783911989e-06	0.0	2.92873839576546e-06	0.0	415	274	44	7	9.04541239567023e-06	2.98526682620204e-06	9.45792858989697e-06	3.17304758982104e-06	0.0255474452554744	0.3354907535684413	0.0	0.8709668557495225	0.0	0.2903222852498408	0.5028529486222287	1.7320508075688772	0.3300310362445164	0.0	0.9041475425209364	0.0	0.0	0.4074074074074074	0.0	0.0	0.0864197530864197
2148403.0	267	194	10	2	6.29353158602111e-06	2.21046348976349e-07	7.17814369208043e-06	1.86710680597773e-06	230	177	206	69	7.03149915964414e-06	1.39764765044914e-05	7.96091899409606e-06	3.12771833853789e-05	533	357	124	32	8.41964509505677e-06	8.82815497968457e-06	9.09182267207191e-06	1.73044248495867e-05	1030	728	340	103	2.1744675840722e-05	2.30256778331523e-05	2.42308853582484e-05	5.04487150409433e-05	0.1414835164835164	2.0820004838894643	0.2601099791353702	3.9288408045069354	1.9032954638174044	2.0307487491532363	1.8376832486081636	0.904928908302627	1.0589110641066133	0.0351227837590148	1.9876951112653964	1.0485186584488746	0.0374531835205992	0.8956521739130435	0.2326454033771107	0.0103092783505154	0.3898305084745763
2459921.0	947	640	7	6	2.23220015429288e-05	1.54732444283444e-07	2.36804740357292e-05	5.60132041793319e-06	676	487	218	59	2.06664931822584e-05	1.47906401843647e-05	2.19037714696315e-05	2.67442582570631e-05	1394	968	161	37	2.202061024861e-05	1.14623625139453e-05	2.46523371052258e-05	2.00082412323346e-05	3017	2095	386	102	6.50091049737972e-05	2.64077351425934e-05	7.02365826105866e-05	5.23538199073309e-05	0.0486873508353222	0.7453924715784752	0.2365375122762278	1.2209887367635612	0.8116164056548316	0.7563808848982069	0.4945445130760164	0.6538299988141184	0.4062159470313795	0.0069318355697569	0.7156821456802379	0.5205288311512092	0.0073917634635691	0.3224852071005917	0.1154949784791965	0.009375	0.1211498973305954
2205264.0	1216	825	1973	60	2.86626756876467e-05	4.36124446530336e-05	3.05256110616822e-05	5.60132041793319e-05	1003	715	322	86	3.06634506831438e-05	2.18467254099331e-05	3.21585145806705e-05	3.89831561035157e-05	1976	1283	144	29	3.12142940109422e-05	1.02520509441498e-05	3.26745335805834e-05	1.56821350199379e-05	4195	2823	2439	175	9.05404203817326e-05	7.57112210071165e-05	9.53586592229361e-05	0.0001106784953027	0.0619907899397803	1.1606549022878785	1.834957670991341	1.212218804625612	0.4799497743789338	1.175708749998629	0.6782413567729001	0.5768787182826453	0.8362145955133203	1.5215761824996012	0.7124679357089645	0.328440904047227	1.622532894736842	0.3210368893320039	0.0728744939271255	0.0727272727272727	0.1202797202797202
2659030.0	323	225	279	8	7.61352322953115e-06	6.16719313644013e-06	8.32516665318606e-06	7.46842722391092e-06	276	208	63	20	8.43779899157296e-06	4.27435931933474e-06	9.3552042416496e-06	9.06585025663156e-06	697	463	22	8	1.1010305124305e-05	1.56628556091178e-06	1.17913554542557e-05	4.32610621239667e-06	1296	896	364	36	2.70616273454091e-05	1.20078380166866e-05	2.94717263490914e-05	2.08603836929391e-05	0.0401785714285714	0.7078100361630907	0.8970904169290996	0.9690702653257072	0.3668879484788413	0.7443495435778827	0.3288665633274902	0.4418173775545283	0.4437219485517629	0.8100314336099967	0.5065727832108408	0.1422563265257962	0.8637770897832817	0.2282608695652173	0.0315638450502152	0.0355555555555555	0.0961538461538461
2387800.0	211	164	0	0	4.97353994251106e-06	0.0	6.06812147165562e-06	0.0	159	119	92	17	4.86090594079747e-06	6.24192154569517e-06	5.35225627286684e-06	7.70597271813682e-06	364	251	60	14	5.75000152833145e-06	4.27168789339576e-06	6.3922898898881e-06	7.57068587169418e-06	734	534	152	31	1.558444741164e-05	1.05136094390909e-05	1.78126676344106e-05	1.5276658589831e-05	0.0580524344569288	0.8576289022717448	0.0	1.439761537055335	1.1843464551991256	0.8747026640848201	0.7682042559942732	0.8782461601372009	0.6746218945971932	0.0	1.2841066298582058	0.7429020448687305	0.0	0.5786163522012578	0.1648351648351648	0.0	0.1428571428571428
2590027.0	644	433	1	1	1.51799039003655e-05	2.21046348976349e-08	1.60213207147981e-05	9.33553402988865e-07	552	408	4	4	1.68755979831459e-05	2.71387893291094e-07	1.83505929355435e-05	1.81317005132631e-06	1139	756	48	13	1.79924498372789e-05	3.41735031471661e-06	1.92532715408582e-05	7.02992259514459e-06	2335	1597	53	18	5.00479517207904e-05	3.71084284290533e-06	5.36251851911997e-05	9.77664604945977e-06	0.0112711333750782	0.1823144482317646	0.05826944105342	0.0988071643077187	0.3651287304719142	0.1740684452776843	0.166699883579851	0.95766859590158	0.0741457485334771	0.0014561775254125	0.0160816756574869	0.1899324630955	0.0015527950310559	0.0072463768115942	0.0421422300263388	0.0023094688221709	0.0098039215686274
2678827.0	157	118	0	0	3.70069085769781e-06	0.0	4.36608740033758e-06	0.0	127	91	28	10	3.88261040554263e-06	1.89971525303766e-06	4.0929018557217e-06	4.53292512831578e-06	336	226	0	0	5.3076937184598e-06	0.0	5.75560762993908e-06	0.0	620	435	28	10	1.28909949817002e-05	1.89971525303766e-06	1.42145968859984e-05	4.53292512831578e-06	0.0229885057471264	0.3188922742354221	0.0	1.1075088746579511	0.0	0.3691696248859837	0.6394205469136676	1.7320508075688772	0.147367620244555	0.0	0.4892881475632262	0.0	0.0	0.2204724409448819	0.0	0.0	0.1098901098901098
2827762.0	1110	783	4	4	2.6164120076717e-05	8.84185395905395e-08	2.89715799530875e-05	3.73421361195546e-06	887	662	53	20	2.7117129367845e-05	3.595889586107e-06	2.97747365767886e-05	9.06585025663156e-06	2085	1357	55	21	3.29361351279425e-05	3.91571390227944e-06	3.45591130700324e-05	1.13560288075413e-05	4082	2802	112	45	8.62173845725045e-05	7.60002202797699e-06	9.33054295999086e-05	2.41560926761283e-05	0.0160599571734475	0.2588926794475845	0.1288923012829165	0.3044812918243917	0.328597229463871	0.2539902741903931	0.1090069801949747	0.4291777728200027	0.0881495311608038	0.0033793813562727	0.132605835128365	0.1188880810413426	0.0036036036036036	0.0597519729425028	0.026378896882494	0.0051085568326947	0.0302114803625377
2332038.0	133	87	181	8	3.13498015333636e-06	4.00093891647191e-06	3.21906443923194e-06	7.46842722391092e-06	140	111	88	25	4.28004296673991e-06	5.97053365240408e-06	4.99244072511109e-06	1.13323128207894e-05	185	129	3	2	2.92239088665197e-06	2.13584394669788e-07	3.28528046133691e-06	1.08152655309917e-06	458	327	272	35	1.03374140067282e-05	1.01850569635458e-05	1.14967856256799e-05	1.98822665977995e-05	0.1070336391437308	1.7293761269575467	2.3200614230925014	2.26989431517732	0.3292037212126036	1.639719819827475	1.135217388091682	0.6923240021646657	0.9852615902697486	1.27622463964053	1.3949704941751575	0.073085498468167	1.3609022556390975	0.6285714285714286	0.0162162162162162	0.0919540229885057	0.2252252252252252
3081217.0	277	203	98	2	6.52924437950505e-06	2.16625421996822e-06	7.51115035820787e-06	1.86710680597773e-06	251	178	93	24	7.67350560465512e-06	6.30976851901795e-06	8.00589593756553e-06	1.08790203079579e-05	499	331	142	36	7.88255704021262e-06	1.01096613477033e-05	8.42967312172494e-06	1.9467477955785e-05	1027	712	333	62	2.20853070243728e-05	1.85856840866895e-05	2.39467194174983e-05	3.22136050697206e-05	0.0870786516853932	1.3452199655449064	0.2485780096170534	1.3588760574454886	2.3093989143675637	1.3056176604767018	1.031442215056152	0.7900032653353938	0.8415406707354712	0.3317771696167441	0.8222797824230608	1.2825357680419154	0.3537906137184115	0.3705179282868526	0.2845691382765531	0.0098522167487684	0.1348314606741573
4070993.0	838	588	332	12	1.97527320939539e-05	7.33873878601478e-06	2.17564355203262e-05	1.12026408358664e-05	706	507	400	97	2.15836452465598e-05	2.71387893291095e-05	2.28033103390209e-05	4.3969373744663e-05	1312	860	443	95	2.07252802339859e-05	3.15392956129053e-05	2.19018697422461e-05	5.13725112722105e-05	2856	1955	1175	204	6.20616575744996e-05	6.60168237280296e-05	6.64616156015932e-05	0.0001065445258527	0.1043478260869565	1.6030986440562232	0.5149115913496126	1.9282013484429423	2.3455765136397937	1.596229817810783	0.9594203131519692	0.6010539976429001	1.0637296248296653	0.3715303154575305	1.2573774735032366	1.5217789702638749	0.39618138424821	0.56657223796034	0.3376524390243902	0.0204081632653061	0.1913214990138067
3349464.0	581	388	3	2	1.36949133014167e-05	6.63139046929046e-08	1.43562873841609e-05	1.86710680597773e-06	408	308	180	41	1.24732680744992e-05	1.22124551980993e-05	1.38528985885965e-05	1.85849930260947e-05	883	561	159	40	1.39484927184524e-05	1.13199729174988e-05	1.42871499132559e-05	2.16305310619834e-05	1872	1257	342	83	4.01166740943683e-05	2.35987420202909e-05	4.24963358860132e-05	4.20826308940558e-05	0.066030230708035	0.990264925591066	0.1300549895676847	1.3415959777106568	1.5139850280365692	0.9952119984383035	0.7541896204977463	0.7578180545263	0.5882527042191608	0.0048422288796851	0.9790902532646504	0.8115552802722302	0.0051635111876075	0.4411764705882353	0.1800679501698754	0.0051546391752577	0.1331168831168831
2525096.0	302	209	747	18	7.11852636321489e-06	1.65121622685332e-05	7.73315480229283e-06	1.68039612537996e-05	197	150	11	8	6.02263188891259e-06	7.4631670655051e-07	6.74654152042039e-06	3.62634010265262e-06	533	366	21	6	8.41964509505677e-06	1.49509076268852e-06	9.32102828565356e-06	3.24457965929751e-06	1032	725	779	32	2.15608033471842e-05	1.87535697377723e-05	2.38007246083668e-05	2.36748810157497e-05	0.0441379310344827	0.9947126150700109	2.172976189331854	0.5375109738339914	0.3480924593149661	1.0195265408269372	1.0033964381727372	0.9841788300664376	0.8697992109009927	2.319604005944276	0.1239186987211433	0.177571708285697	2.4735099337748343	0.0558375634517766	0.0393996247654784	0.0861244019138756	0.0533333333333333
2979925.0	650	436	0	0	1.53213315764559e-05	0.0	1.61323229368405e-05	0.0	463	346	2	2	1.41547135257184e-05	1.35693946645547e-07	1.55620224404364e-05	9.06585025663156e-07	885	593	38	11	1.39800861334432e-05	2.70540233248398e-06	1.51021032059906e-05	5.94839604204543e-06	1998	1375	40	13	4.34561312356175e-05	2.84109627912953e-06	4.67964485832675e-05	6.85498106770858e-06	0.0094545454545454	0.1464850704538216	0.0	0.0582562471640885	0.3938786512653324	0.150711632809807	0.2125937363419327	1.4105993835938255	0.0653784908676111	0.0	0.0095864848411801	0.1935182878460319	0.0	0.0043196544276457	0.0429378531073446	0.0	0.0057803468208092
3348796.0	346	255	9	1	8.15566265454421e-06	1.98941714078714e-07	9.43518887361087e-06	9.33553402988865e-07	294	213	3	3	8.98809023015381e-06	2.03540919968321e-07	9.58008895899695e-06	1.35987753849473e-06	598	383	10	5	9.44643108225881e-06	7.11947982232626e-07	9.75397222241889e-06	2.70381638274792e-06	1238	851	22	9	2.65901839669568e-05	1.11443061627966e-06	2.87692500550267e-05	4.99724732423152e-06	0.0105757931844888	0.1737009937580342	0.0989437959848271	0.141948320554751	0.2772015668174006	0.1726978944523263	0.0930220964970764	0.5386405942705655	0.0419113541171638	0.0243930778534429	0.0226456249054408	0.0753668741171175	0.0260115606936416	0.010204081632653	0.0167224080267558	0.0039215686274509	0.0140845070422535
2742119.0	653	453	1095	29	1.53920454145011e-05	2.42045752129102e-05	1.67613355284146e-05	2.70730486866771e-05	483	346	153	30	1.47661482352527e-05	1.03805869183844e-05	1.55620224404364e-05	1.35987753849473e-05	949	636	77	24	1.49910754131499e-05	5.48199946319122e-06	1.61971966931029e-05	1.297831863719e-05	2085	1435	1325	83	4.51492690629036e-05	4.00671615944858e-05	4.85205546619539e-05	5.36501427088144e-05	0.0578397212543554	1.1057198971157418	1.6152083251827756	0.8738437074613263	0.8012694346495425	1.096773822431215	0.4504414573515446	0.4106967618474451	0.8874376579311345	1.5725379285917822	0.7029989644558617	0.3656842029079855	1.67687595712098	0.3167701863354037	0.0811380400421496	0.0640176600441501	0.0867052023121387
1379107.0	409	291	2	2	9.64065325349301e-06	4.42092697952697e-08	1.07672155381206e-05	1.86710680597773e-06	330	236	16	5	1.00886727073155e-05	1.08555157316438e-06	1.06145586587947e-05	2.26646256415789e-06	619	419	3	3	9.77816193966255e-06	2.13584394669788e-07	1.06707946767455e-05	1.62228982964875e-06	1358	946	21	10	2.95074879004711e-05	1.34334523762944e-06	3.20525688736608e-05	5.75585919978437e-06	0.0105708245243128	0.1795755972780779	0.1734066527569142	0.213523956766682	0.1520308354525976	0.1796538149920646	0.0312189248570701	0.1737726797421423	0.0455255710740456	0.0045857130873628	0.1076010298537313	0.0218430003499368	0.0048899755501222	0.0484848484848484	0.0048465266558966	0.0068728522336769	0.0211864406779661
2444158.0	1495	1005	696	23	3.52390626258485e-05	1.53848258887539e-05	3.71857443842311e-05	2.14717282687439e-05	972	687	288	73	2.97157268833656e-05	1.95399283169588e-05	3.08991601635254e-05	3.30903534367052e-05	2124	1367	514	112	3.35522067202637e-05	3.6594126286757e-05	3.48137859740121e-05	6.05654869735534e-05	4591	3059	1498	208	9.85069962294779e-05	7.15188804924697e-05	0.0001028986905217	0.000115127568679	0.0679960771493952	1.1188438657022666	0.5774182720905582	1.070914331055715	1.7396983774980552	1.1293436602147762	0.583338881556852	0.5165291151906001	0.7260284368621109	0.4365844248498496	0.657561849106136	1.0906622801848722	0.4655518394648829	0.2962962962962963	0.2419962335216572	0.0228855721393034	0.106259097525473
4382347.0	379	269	144	9	8.9335148730412e-06	3.18306742525942e-06	9.95319924314245e-06	8.40198062689978e-06	346	253	62	24	1.05778204749429e-05	4.20651234601197e-06	1.13791666977757e-05	1.08790203079579e-05	666	447	2	2	1.05206071919471e-05	1.42389596446525e-07	1.13838788078884e-05	1.08152655309917e-06	1391	969	208	35	3.00319425399312e-05	7.53196936771791e-06	3.27162447488065e-05	2.03625274879568e-05	0.0361197110423116	0.6223980669022118	0.8441487426958294	0.9560471866612548	0.0950051007526302	0.6317336767032381	0.468175702724892	0.7410966361143057	0.2507986074395028	0.356306277036042	0.3976728812874542	0.013534351568179	0.3799472295514511	0.1791907514450867	0.003003003003003	0.0334572490706319	0.0948616600790513
3078081.0	1110	761	1387	47	2.6164120076717e-05	3.06591286030196e-05	2.81575636581093e-05	4.38770099404766e-05	747	528	237	54	2.28370864011051e-05	1.60797326774974e-05	2.37478261518798e-05	2.44777956929052e-05	1757	1154	12	12	2.7754815069446e-05	8.54337578679151e-07	2.93892531192465e-05	6.48915931859501e-06	3614	2443	1636	113	7.67560215472681e-05	4.75931988591961e-05	8.12946429292355e-05	7.48439649519769e-05	0.04625460499386	0.9206506389003551	1.5582672731644571	1.0307383731191588	0.2208004161339294	0.9366020208058484	0.6736843756789386	0.7192856311577285	0.6200581778445503	1.1718004852875838	0.7041061366181675	0.0307815986718517	1.2495495495495494	0.3172690763052209	0.0068298235628912	0.0617608409986859	0.1022727272727272
3195085.0	244	170	0	0	5.75139216100805e-06	0.0	6.29012591574058e-06	0.0	167	115	13	4	5.10547982461118e-06	8.82010653196057e-07	5.17234849898896e-06	1.81317005132631e-06	270	182	105	17	4.26511102376234e-06	7.47545381344257e-06	4.63504685242882e-06	9.19297570134293e-06	681	467	118	21	1.51219830093816e-05	8.35746446663863e-06	1.60975212671584e-05	1.10061457526692e-05	0.0449678800856531	0.6837168014881617	0.0	0.3505506351091251	1.9833619797231823	0.7779708716107692	1.0585117994529898	1.3606059533583406	0.5526698754689582	0.0	0.1727576414942015	1.7526985280791878	0.0	0.0778443113772455	0.3888888888888889	0.0	0.0347826086956521
2721840.0	1118	768	2417	69	2.63526903115041e-05	5.34269025475835e-05	2.84165688428751e-05	6.44151848062317e-05	919	653	549	124	2.80954249030998e-05	3.72479883542027e-05	2.93699440855634e-05	5.62082715911156e-05	1680	1129	627	133	2.6538468592299e-05	4.46391384859857e-05	2.87525708592974e-05	7.19215157810947e-05	3717	2550	3593	326	8.0986583806903e-05	0.0001353140293877	8.6539083787736e-05	0.0001925449721784	0.1278431372549019	2.224948124603172	2.2668178259805125	1.9138024719204147	2.5013942625529864	2.227338186817971	0.2957786495607844	0.13279467451835	1.6708203140205344	2.027379440810273	1.3257670415261484	1.6820540465902842	2.161896243291592	0.5973884657236126	0.3732142857142857	0.08984375	0.1898928024502297
2156851.0	934	652	449	15	2.20155749113997e-05	9.92498106903806e-06	2.41244829238992e-05	1.4003301044833e-05	826	588	75	27	2.52522535037655e-05	5.08852299920802e-06	2.64464427600479e-05	1.22388978464526e-05	1414	936	165	31	2.23365443985183e-05	1.17471417068383e-05	2.38373838124911e-05	1.67636615730371e-05	3174	2176	689	73	6.96043728136835e-05	2.67606457750844e-05	7.44083094964382e-05	4.30058604643227e-05	0.033547794117647	0.5779712071859571	0.5804601528250981	0.4627804940535009	0.7032508980391012	0.5821638483059001	0.1202442544655167	0.2065470997820083	0.3844678817337685	0.4508163474713026	0.2015076792433294	0.5259158040407338	0.480728051391863	0.0907990314769975	0.1166902404526167	0.0230061349693251	0.0459183673469387
2292972.0	974	686	1448	52	2.29584260853354e-05	3.20075113317753e-05	2.53825081070473e-05	4.8544776955421e-05	745	531	547	132	2.27759429301517e-05	3.71122944075572e-05	2.38827569822882e-05	5.98346116937683e-05	1550	1033	357	81	2.44848966178949e-05	2.54165429657048e-05	2.63077109810932e-05	4.38018254005163e-05	3269	2250	2352	265	7.0219265633382e-05	9.45363487050372e-05	7.55729760704287e-05	0.0001521812140497	0.1177777777777777	2.013698837371149	1.912528767869982	2.505347759395723	1.6649804854552248	2.0276190042403104	0.4318432709425719	0.2129804810664472	1.346302155858704	1.39415094104469	1.6294515015853182	1.0380498379204508	1.486652977412731	0.7342281879194631	0.2303225806451612	0.075801749271137	0.2485875706214689
2366172.0	778	528	910	29	1.83384553330503e-05	2.01152177568477e-05	1.95363910794766e-05	2.70730486866771e-05	654	460	542	109	1.99939150017707e-05	3.67730595409433e-05	2.06893939959559e-05	4.9408883898642e-05	1180	764	111	27	1.8640114844591e-05	7.90262260278215e-06	1.94570098640419e-05	1.46006084668388e-05	2612	1752	1563	165	5.6972485179412e-05	6.47908999005732e-05	5.96827949394743e-05	9.10825410521578e-05	0.0941780821917808	1.5261105171855087	1.3857753244465874	2.3881262016809104	0.7504035084970525	1.5081016782081835	0.8256855984942468	0.5474999533687054	1.1372314143667814	1.0968872454920042	1.83921255730489	0.4239578279784761	1.1696658097686374	0.8287461773700305	0.0940677966101695	0.0549242424242424	0.2369565217391304
2422560.0	507	362	1050	19	1.19506386296356e-05	2.32098666425166e-05	1.33942681264594e-05	1.77375146567884e-05	381	273	62	16	1.16478312166279e-05	4.20651234601197e-06	1.22787055671651e-05	7.25268020530524e-06	838	549	29	11	1.32376408811587e-05	2.06464914847462e-06	1.39815424284803e-05	5.94839604204543e-06	1726	1184	1141	46	3.68361107274222e-05	2.94810281370032e-05	3.96545161221048e-05	3.09385909041391e-05	0.0388513513513513	0.7802034655743246	1.324261578857693	0.5906713998175733	0.4254463391627372	0.7801264392793344	0.4784214854707806	0.6132614681188565	0.8003295558305618	1.9421444628875304	0.3611412517728579	0.1559680585846124	2.0710059171597632	0.1627296587926509	0.0346062052505966	0.0524861878453038	0.0586080586080586
2478103.0	555	368	47	5	1.30820600383585e-05	1.03891784018884e-06	1.36162725705443e-05	4.66776701494432e-06	367	275	19	9	1.12198269199539e-05	1.2890924931327e-06	1.2368659454104e-05	4.0796326154842e-06	907	602	62	11	1.43276136983424e-05	4.41407748984228e-06	1.53313088195722e-05	5.94839604204543e-06	1829	1245	128	25	3.86295006566548e-05	6.74208782316382e-06	4.13162408442206e-05	1.4695795672474e-05	0.0200803212851405	0.3556905316696951	0.3428079888061267	0.3298362793981325	0.3879901000005695	0.3535447894016095	0.0305274610463346	0.0863467995045372	0.1745320987472393	0.0794154618724101	0.1148941514276047	0.3080818329400489	0.0846846846846846	0.0517711171662125	0.0683572216097023	0.0135869565217391	0.0327272727272727
3201230.0	154	105	694	23	3.62997701965263e-06	1.53406166189586e-05	3.88507777148683e-06	2.14717282687439e-05	119	99	40	10	3.63803652172892e-06	2.71387893291095e-06	4.45271740347745e-06	4.53292512831578e-06	244	168	106	26	3.85439662888152e-06	7.54664861166584e-06	4.27850478685737e-06	1.40598451902892e-05	517	372	840	59	1.11224101702631e-05	2.56011441635354e-05	1.26162999618217e-05	4.00644985873489e-05	0.1586021505376344	3.1756139841782804	5.526717747152488	1.0180132080189257	3.286158574247238	3.276963176472884	2.2543663348724112	0.687943749584293	2.301762277386845	4.226091938297344	0.7459735262968776	1.9579325477605944	4.5064935064935066	0.3361344537815126	0.4344262295081967	0.219047619047619	0.101010101010101
2925926.0	351	122	357	9	8.27351905128618e-06	7.89135465845565e-06	4.51409036306089e-06	8.40198062689978e-06	173	125	27	12	5.28891023747146e-06	1.83186827971489e-06	5.62211793368366e-06	5.43951015397893e-06	364	242	210	36	5.75000152833145e-06	1.49509076268851e-05	6.16308427630645e-06	1.9467477955785e-05	888	489	594	57	1.93124308170891e-05	2.46741305650557e-05	1.6299292573051e-05	3.33089687366637e-05	0.1165644171779141	2.0435837069233447	1.8612787851244097	0.967519752901184	3.158723308494477	1.9958406155066903	1.10178192949333	0.5520390360497885	1.2776294604624376	0.9538087251069884	0.346360251443911	2.600157157040546	1.017094017094017	0.1560693641618497	0.5769230769230769	0.0737704918032786	0.096
2224324.0	1698	1128	3	3	4.00240323335724e-05	6.63139046929046e-08	4.17368354879728e-05	2.80066020896659e-06	1344	922	84	31	4.10884124807031e-05	5.69914575911298e-06	4.14687418788506e-05	1.40520678977789e-05	2486	1613	45	26	3.92706148336044e-05	3.20376592004682e-06	4.10787394119104e-05	1.40598451902892e-05	5528	3663	132	60	0.0001203830596478	8.96922558385271e-06	0.0001242843167787	3.09125732970347e-05	0.0163800163800163	0.2487246508509795	0.0671028403620501	0.3388592771594445	0.3422657411491229	0.2494092862235392	0.1578912003602932	0.6330606319877736	0.0745057121001378	0.0016568521667238	0.1387044525458253	0.0815817611621734	0.0017667844522968	0.0625	0.0181013676588897	0.0026595744680851	0.0336225596529284
2468523.0	208	149	0	0	4.90282610446588e-06	0.0	5.51311036144322e-06	0.0	174	127	52	12	5.31948197294817e-06	3.52804261278423e-06	5.71207182062259e-06	5.43951015397893e-06	356	233	6	6	5.62362786836812e-06	4.27168789339576e-07	5.93387866272481e-06	3.24457965929751e-06	738	509	58	18	1.58459359457822e-05	3.9552114021238e-06	1.71590608447906e-05	8.68408981327644e-06	0.0353634577603143	0.506093538092027	0.0	0.9522832213594344	0.5467890133445388	0.4996907449013243	0.4778854659732154	0.9563624518752796	0.2496041518567782	0.0	0.6632304857363608	0.0759596472843309	0.0	0.2988505747126437	0.0168539325842696	0.0	0.0944881889763779
2308434.0	567	386	137	5	1.33649153905392e-05	3.02833498097598e-06	1.42822859027992e-05	4.66776701494432e-06	462	337	62	16	1.41241417902417e-05	4.20651234601197e-06	1.51572299492111e-05	7.25268020530524e-06	870	557	56	16	1.3743135521012e-05	3.98690870050271e-06	1.4185280751664e-05	8.65221242479335e-06	1899	1280	255	37	4.12321927017929e-05	1.12217560274906e-05	4.36247966036744e-05	2.05726596450429e-05	0.02890625	0.4715817894107985	0.3268221240431463	0.478496415875958	0.609942980774519	0.4717538402312078	0.141680808946803	0.3003278338494604	0.2721600597050626	0.2265884139543215	0.2978242790594348	0.290101825337245	0.2416225749559082	0.1341991341991342	0.064367816091954	0.0129533678756476	0.0474777448071216
2038504.0	669	439	555	14	1.57691858840754e-05	1.22680723681874e-05	1.6243325158883e-05	1.30697476418441e-05	481	344	280	67	1.47050047642993e-05	1.89971525303766e-05	1.54720685534974e-05	3.03705983597157e-05	971	638	356	71	1.5338602978049e-05	2.53453481674815e-05	1.62481312738988e-05	3.83941926350205e-05	2121	1421	1191	152	4.58127936264236e-05	5.66105730660455e-05	4.79635249862793e-05	8.18345386365803e-05	0.1069669247009148	1.7061827432406256	0.8046226689426725	1.9629307002295144	2.362991287293291	1.710181552155159	0.8093452826539722	0.4732510894144781	1.235693538527064	0.7779775353258015	1.2918834665390753	1.6523896083465428	0.8295964125560538	0.5821205821205822	0.3666323377960865	0.0318906605922551	0.1947674418604651
3688128.0	418	289	0	0	9.85279476762855e-06	0.0	1.0693214056759e-05	0.0	243	175	2	2	7.42893172084141e-06	1.35693946645547e-07	7.87096510715712e-06	9.06585025663156e-07	580	377	10	5	9.16209034734132e-06	7.11947982232626e-07	9.60116848003112e-06	2.70381638274792e-06	1241	841	12	7	2.64438168358113e-05	8.47641928878173e-07	2.81653476439472e-05	3.61040140841108e-06	0.0083234244946492	0.1281859345054796	0.0	0.1151809229644268	0.28161326284102	0.1322647286018156	0.1415817776526464	1.0704424312462009	0.032054447137535	0.0	0.0182656069196148	0.0777058460724763	0.0	0.0082304526748971	0.0172413793103448	0.0	0.0114285714285714
3198820.0	235	168	0	0	5.53925064687251e-06	0.0	6.21612443437893e-06	0.0	178	131	40	9	5.44176891485503e-06	2.71387893291095e-06	5.89197959450047e-06	4.0796326154842e-06	318	220	2	2	5.02335298354231e-06	1.42389596446525e-07	5.60280388755132e-06	1.08152655309917e-06	731	519	42	11	1.60043725452698e-05	2.85626852935747e-06	1.77109079164307e-05	5.16115916858337e-06	0.0211946050096339	0.29141132645127	0.0	0.6924044033166881	0.193033091074663	0.2951458314637837	0.3573180981218509	1.210649313086084	0.1784680106188642	0.0	0.4987126383670131	0.0283455287559976	0.0	0.2247191011235955	0.0062893081761006	0.0	0.0687022900763358
4485155.0	429	292	1	1	1.01120788404609e-05	2.21046348976349e-08	1.08042162788015e-05	9.33553402988865e-07	278	210	4	3	8.49894246252639e-06	2.71387893291094e-07	9.44515812858854e-06	1.35987753849473e-06	694	448	0	0	1.09629150018188e-05	0.0	1.14093460982863e-05	0.0	1401	950	5	4	2.9573936304806e-05	2.93492528188729e-07	3.16587205056763e-05	2.2934309414836e-06	0.0042105263157894	0.0724423130452285	0.0864063971785303	0.1439761537055332	0.0	0.0767941836280211	0.0724677803990523	0.9436623579472472	0.0099240265199676	0.0021859634647218	0.0319319602983194	0.0	0.0023310023310023	0.014388489208633	0.0	0.0034246575342465	0.0142857142857142
2565607.0	133	97	1	1	3.13498015333636e-06	2.21046348976349e-08	3.58907184604021e-06	9.33553402988865e-07	110	78	3	3	3.3628909024385e-06	2.03540919968321e-07	3.5082015906186e-06	1.35987753849473e-06	236	148	107	26	3.72802296891819e-06	7.6178434098891e-06	3.76915897889816e-06	1.40598451902892e-05	479	323	111	30	1.02258940246931e-05	7.84348896475506e-06	1.0866432415557e-05	1.63532761317728e-05	0.0928792569659442	1.504935153175068	0.2601099791353706	0.3876281061302817	3.730234057253621	1.4593240475064244	1.9676990172421145	1.3483633197194005	0.7670223205731354	0.0070509648598924	0.0605255792927238	2.0434003420584266	0.0075187969924812	0.0272727272727272	0.4533898305084746	0.0103092783505154	0.0384615384615384
1948408.0	484	337	361	6	1.14084992046225e-05	7.97977319804619e-06	1.24692496094387e-05	5.60132041793319e-06	293	221	470	108	8.95751849467709e-06	3.18880774617036e-05	9.9399045067527e-06	4.89555913858104e-05	741	494	459	90	1.17053602541033e-05	3.26784123844775e-05	1.25808414565925e-05	4.86686948894626e-05	1518	1052	1290	204	3.20713779534029e-05	7.25462630442273e-05	3.49899955727839e-05	0.0001032256066932	0.1939163498098859	2.950146320495436	0.4492107058064845	4.925157113184769	3.868476926395067	3.0809482484621067	2.3395886656324376	0.7593729192953086	2.262025134985816	0.6994586277231752	3.559923150664188	2.791747684401437	0.7458677685950413	1.6040955631399318	0.6194331983805668	0.0178041543026706	0.4886877828054298
2334257.0	860	594	194	9	2.02713002396186e-05	4.28829917014117e-06	2.19784399644112e-05	8.40198062689978e-06	741	543	126	41	2.26536559882448e-05	8.54871863866948e-06	2.44224803039218e-05	1.85849930260947e-05	1327	886	179	48	2.09622308464171e-05	1.2743868881964e-05	2.2564019292593e-05	2.595663727438e-05	2928	2023	499	98	6.38871870742805e-05	2.55808866907746e-05	6.8964939560926e-05	5.29436109273745e-05	0.0484429065743944	0.7676887888896401	0.3822828481231956	0.760978933950058	1.1503552154336565	0.7645389991689701	0.3840485593056508	0.5023269705313916	0.4004071530185255	0.2115453433894703	0.3773659599627315	0.6079443058963452	0.2255813953488372	0.1700404858299595	0.1348907309721175	0.0151515151515151	0.0755064456721915
3615449.0	918	622	2	2	2.16384344418254e-05	4.42092697952697e-08	2.30144607034744e-05	1.86710680597773e-06	619	443	135	34	1.89239042600857e-05	9.15934139857444e-06	1.99247859569749e-05	1.54119454362736e-05	1363	921	59	15	2.15309123162521e-05	4.20049309517249e-06	2.34553744565217e-05	8.11144914824376e-06	2900	1986	196	51	6.20932510181632e-05	1.34040437635422e-05	6.63946211169709e-05	2.53905013904951e-05	0.0256797583081571	0.3824180477777457	0.0811275497624787	0.7735061982374004	0.3458247559969521	0.4001528346656104	0.3493718696673513	0.8730960758014011	0.215869575899985	0.0020430900356551	0.4840090751195208	0.1950912731181319	0.0021786492374727	0.2180936995153473	0.0432868672046955	0.0032154340836012	0.0767494356659142
2503858.0	242	167	1020	23	5.70424960231127e-06	2.25467275955876e-05	6.1791236936981e-06	2.14717282687439e-05	188	143	27	12	5.74748626962216e-06	1.83186827971489e-06	6.4317029161341e-06	5.43951015397893e-06	443	297	38	11	6.99794142046932e-06	2.70540233248398e-06	7.56378524819428e-06	5.94839604204543e-06	873	607	1085	46	1.84496772924028e-05	2.70839982077864e-05	2.01746118580265e-05	3.28596344647682e-05	0.0757825370675453	1.628761668180245	3.474882415874319	0.8457340497387981	0.7864311117856637	1.7023491924662604	1.535345150341281	0.9018978932970656	1.4679930590948078	3.952619392119873	0.3187251249989184	0.3865997398278508	4.214876033057851	0.1436170212765957	0.0857787810383747	0.1377245508982036	0.0839160839160839
2606340.0	1240	846	527	19	2.92283863920081e-05	1.16491425910536e-05	3.13026266159796e-05	1.77375146567884e-05	956	690	215	59	2.92265791157382e-05	1.45870992643963e-05	3.10340909939338e-05	2.67442582570631e-05	1904	1240	295	64	3.00769310712722e-05	2.10024654758625e-05	3.15794400934711e-05	3.46088496991734e-05	4100	2776	1037	142	8.85318965790186e-05	4.72387073313124e-05	9.39161577033844e-05	7.90906226130249e-05	0.0511527377521613	0.8421407407106345	0.5666462075017571	0.8617703113099325	1.095929807391633	0.8414487754011075	0.2652263295647075	0.3152019912778144	0.5335783955463982	0.3985557887054216	0.4991038878217979	0.6982915054097018	0.425	0.2248953974895397	0.1549369747899159	0.0224586288416075	0.0855072463768115
2253704.0	553	386	363	12	1.30349174796617e-05	8.02398246784146e-06	1.42822859027992e-05	1.12026408358664e-05	407	283	126	29	1.24426963390224e-05	8.54871863866948e-06	1.27284750018598e-05	1.31454828721158e-05	878	580	153	41	1.38695091809753e-05	1.08928041281592e-05	1.47710284308171e-05	2.2171294338533e-05	1838	1249	642	82	3.93471229996595e-05	2.74655052346701e-05	4.17817893354761e-05	4.65194180465151e-05	0.0656525220176141	1.11338979939321	0.7843730977035533	1.0327618092658446	1.5009986909426412	1.1060445326373465	0.3638898574842072	0.3290010905948944	0.6980308378558651	0.6155760080845336	0.6870471162957865	0.7853777654295637	0.6564195298372514	0.3095823095823096	0.174259681093394	0.0310880829015544	0.1024734982332155
4694847.0	215	154	308	6	5.06782505990464e-06	6.80822754847154e-06	5.69811406484735e-06	5.60132041793319e-06	154	104	188	49	4.7080472634139e-06	1.27552309846814e-05	4.6776021208248e-06	2.22113331287473e-05	257	173	2	2	4.05975382632193e-06	1.42389596446525e-07	4.40584123884717e-06	1.08152655309917e-06	626	431	498	57	1.38356261496405e-05	1.97058481295995e-05	1.47815574245193e-05	2.88941800997797e-05	0.1322505800464037	1.954745313362631	0.9830130380310748	4.748444300095961	0.2454756071469705	1.992310981758002	2.4152005127583585	1.2122608040975618	1.4242830730224327	1.3434219745145757	2.7092402159600084	0.0350734558148141	1.4325581395348836	1.2207792207792207	0.0077821011673151	0.0389610389610389	0.4711538461538461
1654043.0	624	445	1718	52	1.47084783133976e-05	3.79757627541367e-05	1.6465329602968e-05	4.8544776955421e-05	465	336	278	70	1.42158569966718e-05	1.88614585837311e-05	1.51122530057417e-05	3.17304758982104e-05	925	622	488	86	1.46119544332599e-05	3.47430615329522e-05	1.58406546275315e-05	4.65056417832642e-05	2014	1403	2484	208	4.35362897433294e-05	9.15802828708199e-05	4.74182372362411e-05	0.0001267808946368	0.1482537419814683	2.673673717670448	2.948302774738894	2.0996522415390237	2.935840902839715	2.661265306372544	0.486411092088352	0.1827743708692306	2.103538988065738	2.5818960972696607	1.3267901181157715	2.377714883497696	2.753205128205128	0.5978494623655914	0.5275675675675676	0.1168539325842696	0.2083333333333333
3281066.0	1327	903	2117	55	3.12790876953184e-05	4.6795512078293e-05	3.34116688347867e-05	5.13454371643876e-05	951	678	10	10	2.90737204383547e-05	6.78469733227736e-07	3.04943676723001e-05	4.53292512831578e-06	2085	1344	339	76	3.29361351279425e-05	2.4135036597686e-05	3.4228038294859e-05	4.10980090177684e-05	4363	2925	2466	141	9.32889432616156e-05	7.16090184092068e-05	9.81340748019459e-05	9.69763713104717e-05	0.0482051282051282	0.9882028388833268	1.536751648601553	0.1486479463036485	1.200711786744181	0.962037127216461	0.7241768892396335	0.7527535775411833	0.7676045617580797	1.4960638409315556	0.0233361854966687	0.7327828995093665	1.5953278070836474	0.010515247108307	0.1625899280575539	0.0609080841638981	0.0147492625368731
2756900.0	507	345	3	3	1.19506386296356e-05	6.63139046929046e-08	1.27652555348853e-05	2.80066020896659e-06	359	271	106	28	1.09752530361402e-05	7.19177917221401e-06	1.21887516802262e-05	1.26921903592842e-05	808	543	58	13	1.27637396562962e-05	4.12929829694923e-06	1.38287386860926e-05	7.02992259514459e-06	1674	1159	167	44	3.5689631322072e-05	1.13873913738561e-05	3.8782745901204e-05	2.25227731633954e-05	0.0379637618636755	0.5807420965181371	0.2193971128359206	1.0413035470953704	0.5083560225354826	0.5896855608222579	0.4169453405636353	0.7070638459965791	0.3190672179012857	0.0055489841796786	0.6552722883501946	0.3235179036977847	0.0059171597633136	0.2952646239554317	0.0717821782178217	0.008695652173913	0.1033210332103321
2175943.0	415	286	2	2	9.78208092958337e-06	4.42092697952697e-08	1.05822118347165e-05	1.86710680597773e-06	289	211	101	28	8.83523155277024e-06	6.85254430560014e-06	9.49013507205801e-06	1.26921903592842e-05	569	397	4	2	8.98832656489175e-06	2.8477919289305e-07	1.01105142879903e-05	1.08152655309917e-06	1273	894	107	32	2.76056390472454e-05	7.18153276828846e-06	3.01828611947649e-05	1.56408237183611e-05	0.0357941834451901	0.518202155104962	0.1764382375953212	1.33740882115093	0.1069704786811738	0.5402725124758084	0.6912135439488203	1.2793794390562678	0.2601473110619789	0.0045194136210394	0.7755930633704287	0.031683227221115	0.0048192771084337	0.3494809688581315	0.0070298769771528	0.0069930069930069	0.1327014218009478
1948609.0	917	641	579	22	2.1614863162477e-05	1.27985836057306e-05	2.37174747764101e-05	2.0538174865755e-05	741	535	248	78	2.26536559882448e-05	1.68260493840479e-05	2.4062664756166e-05	3.53568160008631e-05	1495	993	225	59	2.3616077705647e-05	1.60188296002341e-05	2.52890193651748e-05	3.19050333164255e-05	3153	2169	1052	159	6.78845968563688e-05	4.56434625900125e-05	7.30691588977509e-05	8.78000241830436e-05	0.0733056708160442	1.201601681304506	0.8659511629873303	1.4693641107144213	1.2616160735896913	1.1989771157638145	0.3065444921203254	0.2556716788752383	0.6723684709594077	0.5921195757532577	0.7427520481806159	0.678301867054059	0.6314067611777535	0.3346828609986504	0.1505016722408027	0.0343213728549142	0.1457943925233644
2393392.0	478	321	0	0	1.12670715285322e-05	0.0	1.18772377585454e-05	0.0	365	270	0	0	1.11586834490005e-05	0.0	1.21437747367567e-05	0.0	735	497	0	0	1.16105800091308e-05	0.0	1.26572433277864e-05	0.0	1578	1088	0	0	3.40363349866635e-05	0.0	3.66782558230885e-05	0.0	0.0	0.0	0.0	0.0	0.0	0.0	0.0		0.0	0.0	0.0	0.0	0.0	0.0	0.0	0.0	0.0
2824882.0	165	116	0	0	3.88926109248496e-06	0.0	4.29208591897593e-06	0.0	110	84	2	2	3.3628909024385e-06	1.35693946645547e-07	3.77806325143542e-06	9.06585025663156e-07	502	172	30	9	7.92994716269887e-06	2.13584394669788e-06	4.38037394844921e-06	4.86686948894626e-06	777	372	32	11	1.51820991576223e-05	2.27153789334343e-06	1.24505231188606e-05	5.77345451460941e-06	0.0295698924731182	0.4637118022666475	0.0	0.2399602561758891	1.111062559092537	0.4503409384228087	0.584645213912954	1.2982279957947147	0.1496194873818213	0.0	0.0403503861951491	0.269338988378703	0.0	0.0181818181818181	0.0597609561752988	0.0	0.0238095238095238
2950256.0	770	557	5288	167	1.81498850982631e-05	0.0001168893093386	2.06094125592206e-05	0.0001559034182991	697	522	791	208	2.13084996272694e-05	5.36669558983139e-05	2.34779644910629e-05	9.42848426689682e-05	1197	817	545	126	1.8908658872013e-05	3.88011650316781e-05	2.08067762551338e-05	6.81361728452476e-05	2664	1896	6624	501	5.83670435975456e-05	0.0002093574302686	6.48941533054173e-05	0.0003183244338133	0.2642405063291139	4.905286803190736	7.564670649933163	4.01588658611604	3.2747107004832565	4.951755978844153	2.292995362436441	0.4630671164397071	3.5869116776269907	6.440223103659539	2.5185703750645114	2.0520315742280544	6.867532467532468	1.1348637015781922	0.4553049289891395	0.2998204667863555	0.3984674329501915
2261345.0	326	236	1	1	7.68423706757634e-06	2.21046348976349e-08	8.73217480067516e-06	9.33553402988865e-07	183	135	1	1	5.59462759223859e-06	6.78469733227736e-08	6.07188736837835e-06	4.53292512831578e-07	419	314	2	2	6.61882044057933e-06	1.42389596446525e-07	7.99672918495961e-06	1.08152655309917e-06	928	685	4	4	1.98976851003943e-05	2.32341204666934e-07	2.28007913540131e-05	2.46837246891961e-06	0.0058394160583941	0.1082581929107105	0.1069096100683513	0.0746543019213877	0.1352461147656875	0.1056033422518088	0.0303170199334641	0.2870839055564536	0.0116767957425524	0.0028766206330236	0.0121271652499082	0.021512835666843	0.0030674846625766	0.0054644808743169	0.0047732696897374	0.0042372881355932	0.0074074074074074
2507645.0	205	155	397	8	4.8321122664207e-06	8.77554005436105e-06	5.73511480552818e-06	7.46842722391092e-06	233	178	0	0	7.12321436607428e-06	0.0	8.00589593756553e-06	0.0	448	300	3	3	7.0769249579464e-06	2.13584394669788e-07	7.64018711938816e-06	1.62228982964875e-06	886	633	400	11	1.90322515904414e-05	8.98912444903083e-06	2.13811978624819e-05	9.09071705355967e-06	0.0173775671406003	0.4251734216215906	1.3022280245744984	0.0	0.2123364001821287	0.5048548082522091	0.6986592311647293	1.3838815036415415	0.4723100893404253	1.816087783254542	0.0	0.0301803955727921	1.9365853658536585	0.0	0.0066964285714285	0.0516129032258064	0.0
2606374.0	583	378	239	12	1.37420558601135e-05	5.28300774053473e-06	1.39862799773526e-05	1.12026408358664e-05	499	339	174	54	1.52552960028801e-05	1.18053733581626e-05	1.52471838361501e-05	2.44777956929052e-05	945	642	228	56	1.49278885831682e-05	1.62324139949039e-05	1.63500004354907e-05	3.02827434867767e-05	2027	1359	641	122	4.39252404461618e-05	3.33207950936012e-05	4.55834642489933e-05	6.59631800155483e-05	0.0897718910963944	1.4470857163298	0.8009735865438393	1.6053978200793977	1.8521555156073517	1.419508974076863	0.5496925134095764	0.3872413091062374	0.7585796857376744	0.3844408576353361	0.7738540999751052	1.087388474563416	0.4099485420240137	0.3486973947895792	0.2412698412698412	0.0317460317460317	0.1592920353982301
4442331.0	507	339	980	34	1.19506386296356e-05	2.16625421996822e-05	1.25432510908003e-05	3.17408157016214e-05	412	297	213	52	1.2595555016406e-05	1.44514053177508e-05	1.33581522104324e-05	2.3571210667242e-05	724	492	15	8	1.14368162266812e-05	1.06792197334894e-06	1.25299068757966e-05	4.32610621239667e-06	1643	1128	1208	94	3.59830098727228e-05	3.71818694907819e-05	3.84313101770293e-05	5.96381325812601e-05	0.0833333333333333	1.5518110703627868	2.5305094725323105	1.7645562272327937	0.3452624393205343	1.5467760463618794	1.1087819011984923	0.7168341556661817	1.033317380127445	1.812668165361698	1.1473416851363447	0.0933758095069816	1.9329388560157792	0.5169902912621359	0.0207182320441988	0.1002949852507374	0.1750841750841751
3241204.0	3548	2347	382	22	8.36308991281007e-05	8.44397053089652e-06	8.68407383779008e-05	2.0538174865755e-05	2687	1885	43	26	8.21462532259295e-05	2.91741985287927e-06	8.47815384399495e-05	1.1785605333621e-05	5902	3652	257	59	9.32321676379457e-05	1.82970631433785e-05	9.30065445333519e-05	3.19050333164255e-05	12137	7884	682	107	0.0002590093199919	2.96584535271543e-05	0.0002646288213512	6.42288135158015e-05	0.0135717909690512	0.2427128427956105	0.2365039179696973	0.1390114587501701	0.3430407341387082	0.2395187036195252	0.1020480426234564	0.426054588144229	0.1145072830895884	0.1009671140562839	0.0355149472837841	0.1962526840996835	0.1076662908680947	0.0160029772981019	0.0435445611657065	0.0093736685129953	0.0137931034482758
2440968.0	854	581	341	16	2.01298725635282e-05	7.53768050009349e-06	2.14974303355605e-05	1.49368544478218e-05	604	442	140	47	1.8465328227935e-05	9.49857626518831e-06	1.98798090135054e-05	2.13047481030842e-05	1261	840	131	39	1.99196481517197e-05	9.3265185672474e-06	2.13925239342869e-05	2.10897677854338e-05	2719	1863	612	102	5.85148489431829e-05	2.63627753325292e-05	6.27697632833527e-05	5.73313703363398e-05	0.0547504025764895	0.9133596709220788	0.6948204606163387	1.071677705183725	0.9858475722741692	0.9174485793580776	0.1975200302999226	0.2152927529062433	0.450531374662303	0.3744524698954352	0.5144006187129957	0.4682069932265457	0.3992974238875878	0.2317880794701986	0.1038858049167327	0.027538726333907	0.1063348416289592
4602584.0	188	135	2	2	4.43140051749801e-06	4.42092697952697e-08	4.99509999191164e-06	1.86710680597773e-06	144	105	110	25	4.40232990864676e-06	7.4631670655051e-06	4.72257906429427e-06	1.13323128207894e-05	383	273	85	18	6.05013897074436e-06	6.05155784897732e-06	6.95257027864323e-06	9.73373897789252e-06	715	513	197	45	1.48838693968891e-05	1.35589341842777e-05	1.66702493348491e-05	2.29331586046597e-05	0.087719298245614	1.3756937970158614	0.3737876737204579	2.399602561758883	1.4000202209810706	1.3911368188201372	1.012936659557249	0.7281358999730521	0.9109818033683952	0.0099763651741031	1.6952766422267558	1.000234519940752	0.0106382978723404	0.7638888888888888	0.2219321148825065	0.0148148148148148	0.238095238095238
2310229.0	1788	1209	5	5	4.21454474749279e-05	1.10523174488174e-07	4.47338954831198e-05	4.66776701494432e-06	1595	1131	292	70	4.87619180853582e-05	1.98113162102499e-05	5.08689230639697e-05	3.17304758982104e-05	3079	2015	223	52	4.86380623783861e-05	1.58764400037876e-05	5.13165901518905e-05	2.81196903805784e-05	6462	4355	520	127	0.0001395454279386	3.57982793885256e-05	0.0001469194086989	6.45179332937332e-05	0.0291618828932261	0.439138258621485	0.1043451942768026	0.623769366186661	0.5479649036958172	0.425359821386427	0.2805786382587416	0.6596265659135777	0.2565349500685672	0.0026224226128794	0.4062866472063302	0.3264200757068565	0.0027964205816554	0.1830721003134796	0.0724261123741474	0.0041356492969396	0.0618921308576481
2570755.0	482	343	2	2	1.13613566459257e-05	4.42092697952697e-08	1.26912540535236e-05	1.86710680597773e-06	429	317	10	7	1.31152745195101e-05	6.78469733227736e-07	1.42576910798218e-05	3.17304758982104e-06	766	515	138	37	1.21002779414887e-05	9.82488215481024e-06	1.31156545549497e-05	2.00082412323346e-05	1677	1175	150	46	3.65769091069246e-05	1.05475611578332e-05	4.00645996882951e-05	2.50483956281334e-05	0.0391489361702127	0.6252001972567146	0.1471175975284606	0.2225498905858394	1.5255236517939332	0.6317303799694111	0.7749660104017864	1.226735384230391	0.2883666612452055	0.0038911963749614	0.0517312643527555	0.8119550808930825	0.0041493775933609	0.0233100233100233	0.1801566579634465	0.0058309037900874	0.0220820189274447
2886686.0	429	301	492	16	1.01120788404609e-05	1.08754803696364e-05	1.11372229449289e-05	1.49368544478218e-05	330	244	183	48	1.00886727073155e-05	1.24159961180676e-05	1.09743742065505e-05	2.17580406159157e-05	717	476	227	57	1.13262392742133e-05	1.61612191966806e-05	1.21224302294292e-05	3.08235067633263e-05	1476	1021	902	121	3.15269908219897e-05	3.94526956843845e-05	3.42340273809086e-05	6.75184018270639e-05	0.118511263467189	1.9722599703450927	1.3411650751431696	1.9826224444696383	2.542683783693566	1.9554904344354584	0.6012186883535177	0.3074516130410461	1.2513942706154726	1.0754940246431766	1.230686778952053	1.4268830814368547	1.1468531468531469	0.5545454545454546	0.3165969316596931	0.0531561461794019	0.1967213114754098
2489970.0	771	531	274	11	1.81734563776115e-05	6.05666996195196e-06	1.96473933015191e-05	1.02690874328775e-05	503	374	136	38	1.5377582944787e-05	9.22718837189721e-06	1.68213768575815e-05	1.72251154876e-05	1131	732	10	10	1.78660761773156e-05	7.11947982232626e-07	1.86420565713071e-05	5.40763276549584e-06	2405	1637	420	59	5.14171154997141e-05	1.59958063160818e-05	5.51108267304077e-05	3.29018356859733e-05	0.0360415394013439	0.597012195932447	0.5226692047786061	1.024001521007273	0.2900770494291382	0.6122492584050058	0.3750729555714363	0.6126147976864086	0.3110988658274839	0.3332701185787299	0.6000415283095726	0.0398491518320391	0.3553826199740597	0.2703777335984095	0.008841732979664	0.0207156308851224	0.1016042780748663
3155777.0	534	374	252	8	1.25870631720422e-05	5.57036799420399e-06	1.38382770146293e-05	7.46842722391092e-06	429	297	0	0	1.31152745195101e-05	0.0	1.33581522104324e-05	0.0	873	562	106	16	1.37905256434982e-05	7.54664861166584e-06	1.43126172036538e-05	8.65221242479335e-06	1836	1233	358	24	3.94928633350506e-05	1.31170166058698e-05	4.15090464287155e-05	1.61206396487043e-05	0.0194647201946472	0.3883644900489021	0.5396934326445108	0.0	0.6045164417996568	0.3814032914813892	0.3318913356711955	0.8701847705144683	0.3321363785296423	0.4425470753635869	0.0	0.5472342974267879	0.4719101123595505	0.0	0.1214203894616265	0.0213903743315508	0.0
2220682.0	398	259	1	1	9.38136918066068e-06	2.21046348976349e-08	9.58319183633418e-06	9.33553402988865e-07	305	217	4	4	9.32437932039766e-06	2.71387893291094e-07	9.75999673287483e-06	1.81317005132631e-06	669	427	57	16	1.05679973144334e-05	4.05810349872597e-06	1.08745329999292e-05	8.65221242479335e-06	1372	903	62	21	2.92737458154917e-05	4.3515960269147e-06	3.02177215691382e-05	1.13989358791085e-05	0.0232558139534883	0.3772268485904113	0.0974157064715479	0.1857756822006882	0.7956399070056324	0.3596104318926228	0.3801883068996316	1.0572226865019123	0.1486518347990789	0.0023562269506675	0.0291051965997796	0.3839992931473927	0.0025125628140703	0.0131147540983606	0.085201793721973	0.0038610038610038	0.0184331797235023
3376109.0	192	125	289	9	4.52568563489158e-06	6.38823948541648e-06	4.62509258510337e-06	8.40198062689978e-06	116	88	90	29	3.54632131529878e-06	6.10622759904963e-06	3.95797102531329e-06	1.31454828721158e-05	253	172	79	20	3.99656699634027e-06	5.62438905963775e-06	4.38037394844921e-06	1.08152655309917e-05	561	385	458	58	1.20685739465306e-05	1.81188561441039e-05	1.29634375588659e-05	3.23627290300072e-05	0.1506493506493506	2.4964619826377628	1.8166080942814244	3.321268091161754	2.469027909094529	2.535634698179236	0.754538120188178	0.2975736689239934	1.5013253615861215	1.4115517516650316	1.7218483764309371	1.4073050857869032	1.5052083333333333	0.7758620689655172	0.3122529644268774	0.072	0.3295454545454545
1809709.0	578	400	952	30	1.36241994633715e-05	2.10436124225484e-05	1.48002962723308e-05	2.80066020896659e-05	350	245	144	31	1.07001074168498e-05	9.7699641584794e-06	1.101935115002e-05	1.40520678977789e-05	911	609	87	13	1.4390800528324e-05	6.19394744542385e-06	1.5509579852358e-05	7.02992259514459e-06	1839	1254	1183	74	3.87151074085454e-05	3.70075240264516e-05	4.13292272747087e-05	4.90885925825894e-05	0.0590111642743221	1.18774523066462	1.892300098209813	1.2752173613918634	0.4532632516203072	1.2069269037406611	0.7219449088505474	0.5981678812635662	0.9558936163065664	1.5445760669552662	0.9130715961873734	0.4304102077735642	1.6470588235294117	0.4114285714285714	0.0954994511525795	0.075	0.1265306122448979
2436192.0	595	400	359	14	1.40249112122942e-05	7.93556392825092e-06	1.48002962723308e-05	1.30697476418441e-05	426	303	105	27	1.302355931308e-05	7.12393219889123e-06	1.36280138712492e-05	1.22388978464526e-05	757	537	5	5	1.195810757403e-05	3.55973991116313e-07	1.36759349437048e-05	2.70381638274792e-06	1778	1240	469	46	3.90065780994042e-05	1.54154701182585e-05	4.21042450872848e-05	2.80124618710446e-05	0.0370967741935483	0.6653120561352655	0.8830733791645802	0.8980690775691683	0.1977061454209768	0.6596162007182418	0.4000961036191206	0.6065589401586327	0.3952018061921192	0.5658191918744288	0.5470034748286072	0.0297684218771705	0.6033613445378151	0.2464788732394366	0.0066050198150594	0.035	0.0891089108910891
4408039.0	745	520	491	18	1.75606031145533e-05	1.08533757347387e-05	1.924038515403e-05	1.68039612537996e-05	537	372	24	10	1.64170219509952e-05	1.62832735974657e-06	1.67314229706426e-05	4.53292512831578e-06	1112	750	49	8	1.75659387349027e-05	3.48854511293987e-06	1.91004677984704e-05	4.32610621239667e-06	2394	1642	564	36	5.15435638004512e-05	1.59702482074252e-05	5.5072275923143e-05	2.5662992594512e-05	0.0219244823386114	0.4659875075859658	0.8733692760968417	0.2709228698760034	0.2264921601942708	0.4569281020557053	0.3613322025066069	0.7907856857150712	0.3098398137399533	0.618052561403429	0.0991853068484117	0.1985971353758791	0.6590604026845638	0.0446927374301676	0.0440647482014388	0.0346153846153846	0.0268817204301075
2903168.0	811	549	0	0	1.91163075515473e-05	0.0	2.0313406633774e-05	0.0	559	392	71	18	1.70896001314829e-05	4.81713510591693e-06	1.76309618400319e-05	8.1592652309684e-06	1104	724	27	11	1.74395650749393e-05	1.92225955202809e-06	1.84383182481234e-05	5.94839604204543e-06	2474	1665	98	29	5.36454727579695e-05	6.73939465794502e-06	5.63826867219294e-05	1.41076612730138e-05	0.0174174174174174	0.2502126467046627	0.0	0.4627804940535018	0.322610552762904	0.2617970156054686	0.2373081565081569	0.9064586009864348	0.1256283953046872	0.0	0.2818752380895489	0.1102240533962846	0.0	0.1270125223613595	0.0244565217391304	0.0	0.0459183673469387
1903210.0	1295	853	1423	43	3.05248067561698e-05	3.14548954593344e-05	3.15616318007454e-05	4.01427963285212e-05	960	702	197	55	2.93488660576451e-05	1.33658537445864e-05	3.15738143155674e-05	2.49310882057368e-05	1670	1141	157	30	2.63805015173448e-05	1.11775833210522e-05	2.9058178344073e-05	1.62228982964875e-05	3925	2696	1777	128	8.62541743311597e-05	5.59983325249731e-05	9.21936244603858e-05	8.12967828307455e-05	0.0474777448071216	0.881804824428803	1.2718859589374316	0.7896128087839099	0.5582902721703642	0.8732630132972353	0.364077901800537	0.4169166634298007	0.6492246080749213	1.0304699292806043	0.4554129525254595	0.4237062481053706	1.098841698841699	0.2052083333333333	0.0940119760479041	0.0504103165298944	0.0783475783475783
1195568.0	315	207	1	1	7.42495299474401e-06	2.21046348976349e-08	7.65915332093118e-06	9.33553402988865e-07	241	189	2	2	7.36778824988799e-06	1.35693946645547e-07	8.50064231572969e-06	9.06585025663156e-07	523	340	1	1	8.2616780201026e-06	7.11947982232626e-08	8.65887873530658e-06	5.40763276549584e-07	1079	736	4	4	2.30544192647346e-05	2.28993379766445e-07	2.48186743719674e-05	2.3809017052016e-06	0.0054347826086956	0.0959318644307135	0.121887284908845	0.1066490027448396	0.0624518824065085	0.096996056686731	0.0308711239405735	0.318271948315159	0.0099327325115808	0.0029770740519545	0.0184171887197775	0.0086174743254371	0.0031746031746031	0.0082987551867219	0.0019120458891013	0.0048309178743961	0.0105820105820105
2044479.0	122	80	1	1	2.87569608050403e-06	2.21046348976349e-08	2.96005925446616e-06	9.33553402988865e-07	100	74	0	0	3.05717354767136e-06	0.0	3.32829381674072e-06	0.0	235	159	0	0	3.71222626142278e-06	0.0	4.04929917327573e-06	0.0	457	313	1	1	9.64509588959817e-06	2.21046348976349e-08	1.03376522444826e-05	9.33553402988865e-07	0.0031948881789137	0.0903061334344188	0.315383349701636	0.0	0.0	0.1051277832338786	0.1820866618481654	1.7320508075688774	0.0022918004290111	0.0076867075931614	0.0	0.0	0.0081967213114754	0.0	0.0	0.0125	0.0
1862655.0	771	535	1302	31	1.81734563776115e-05	2.87802346367206e-05	1.97953962642424e-05	2.89401554926548e-05	514	391	151	37	1.57138720350308e-05	1.02448929717388e-05	1.75859848965625e-05	1.67718229747684e-05	1391	882	351	62	2.19732201261238e-05	2.49893741763652e-05	2.24621501310012e-05	3.35273231460742e-05	2676	1808	1804	130	5.58605485387661e-05	6.40145017848246e-05	5.98435312918061e-05	7.92393016134974e-05	0.0719026548672566	1.3241080514970711	1.461963938803848	0.9537039337527669	1.4926141509401352	1.3027606744989166	0.3026802191608225	0.2323375467848252	1.14596980264882	1.5836412203996568	0.6519648975694817	1.1372649995280173	1.688715953307393	0.2937743190661478	0.2523364485981308	0.0579439252336448	0.0946291560102301
2123817.0	122	86	0	0	2.87569608050403e-06	0.0	3.18206369855112e-06	0.0	137	89	1	1	4.18832776030977e-06	6.78469733227736e-08	4.00294796878276e-06	4.53292512831578e-07	294	214	89	19	4.64423200365233e-06	6.33633704187037e-06	5.45000014516356e-06	1.02745022544421e-05	553	389	90	20	1.17082558444661e-05	6.40418401519315e-06	1.26350118124974e-05	1.07277947672737e-05	0.0514138817480719	0.8490530065561748	0.0	0.1132396714537905	1.8852297212432003	0.6661564642323304	1.0572655817092784	1.5871129959350567	0.5469801907531842	0.0	0.0161990601513372	1.3643455014493957	0.0	0.0072992700729927	0.3027210884353741	0.0	0.0112359550561797
1039001.0	411	278	1	1	9.6877958121898e-06	2.21046348976349e-08	1.02862059092699e-05	9.33553402988865e-07	375	259	2	2	1.14644008037676e-05	1.35693946645547e-07	1.16490283585925e-05	9.06585025663156e-07	663	428	3	2	1.04732170694609e-05	2.13584394669788e-07	1.09000002903271e-05	1.08152655309917e-06	1449	965	6	5	3.16254136854183e-05	3.7138297621297e-07	3.28352345581895e-05	2.92166498175119e-06	0.005181347150259	0.0889795678655352	0.090757798475291	0.0778249479489373	0.0992226169075372	0.0892684544439218	0.010776301241534	0.1207179099118793	0.0117431816041099	0.0022816990909141	0.0118361132839104	0.0203933894669846	0.0024330900243309	0.0053333333333333	0.004524886877828	0.0035971223021582	0.0077220077220077
2498072.0	475	316	0	0	1.1196357690487e-05	0.0	1.16922340551413e-05	0.0	360	261	2	2	1.10058247716169e-05	1.35693946645547e-07	1.17389822455315e-05	9.06585025663156e-07	677	457	59	14	1.06943709743967e-05	4.20049309517249e-06	1.1638551711868e-05	7.57068587169418e-06	1512	1034	61	16	3.28965534365006e-05	4.33618704181804e-06	3.50697680125408e-05	8.47727089735733e-06	0.0154738878143133	0.241725890354504	0.0	0.0772285881945389	0.6504835016520347	0.2425706966155245	0.3553670019756982	1.4650038398453225	0.1318128067789251	0.0	0.01232928467074	0.3927760786706252	0.0	0.0055555555555555	0.087149187592319	0.0	0.0076628352490421
2809474.0	614	436	46	4	1.44727655199137e-05	1.0168132052912e-06	1.61323229368405e-05	3.73421361195546e-06	419	290	21	9	1.2809557164743e-05	1.42478643977825e-06	1.30433136061461e-05	4.0796326154842e-06	862	558	196	45	1.36167618610487e-05	1.39541804517595e-05	1.4210748042062e-05	2.43343474447313e-05	1895	1284	263	58	4.08990845457054e-05	1.63957800968289e-05	4.33863845850486e-05	3.21481936721709e-05	0.0451713395638629	0.7409742475580577	0.2314740181296421	0.3127757821878827	1.7123903240494265	0.7522133747889838	0.8325306748871559	1.1067746237837148	0.4008837918732959	0.0702570081642049	0.1112283915403281	1.0247796498282018	0.0749185667752443	0.0501193317422434	0.2273781902552204	0.0091743119266055	0.0310344827586206
3401679.0	177	123	1	1	4.17211644466568e-06	2.21046348976349e-08	4.55109110374171e-06	9.33553402988865e-07	154	105	58	9	4.7080472634139e-06	3.93512445272087e-06	4.72257906429427e-06	4.0796326154842e-06	266	167	33	7	4.20192419378068e-06	2.34942834136767e-06	4.25303749645941e-06	3.78534293584709e-06	597	395	92	17	1.30820879018603e-05	6.30665742898617e-06	1.35267076644954e-05	8.79852895432015e-06	0.0430379746835443	0.6504560586767416	0.2051273819197637	0.8638569222332013	0.8900328151346729	0.6530057064292126	0.388094755847513	0.5943206192939807	0.4820834010822806	0.0052981826348344	0.8358294283280904	0.5591315390327812	0.0056497175141242	0.3766233766233766	0.1240601503759398	0.008130081300813	0.0857142857142857
2538208.0	758	543	243	10	1.78670297460824e-05	5.37142628012527e-06	2.0091402189689e-05	9.33553402988865e-06	719	485	111	32	2.19810778077571e-05	7.53101403882787e-06	2.18138175826926e-05	1.45053604106105e-05	1299	856	92	22	2.05199230365455e-05	6.54992143654016e-06	2.18000005806542e-05	1.18967920840909e-05	2776	1884	446	64	6.0368030590385e-05	1.94523617554933e-05	6.37052203530358e-05	3.573768652459e-05	0.0339702760084925	0.5609852116756231	0.464653185564106	0.6649620294853508	0.5457243929914559	0.5584465360136376	0.1007586121905915	0.1804266043260602	0.3222295238929252	0.3006334212491603	0.3426135016987285	0.3191981483007954	0.3205804749340369	0.1543810848400556	0.0708237105465742	0.0184162062615101	0.0659793814432989
2442648.0	502	336	370	15	1.18327822328936e-05	8.1787149121249e-06	1.24322488687579e-05	1.4003301044833e-05	332	253	69	20	1.01498161782689e-05	4.68144115927138e-06	1.13791666977757e-05	9.06585025663156e-06	808	545	3	3	1.27637396562962e-05	2.13584394669788e-07	1.38796732668885e-05	1.62228982964875e-06	1642	1134	442	38	3.47463380674587e-05	1.30737404660661e-05	3.76910888334221e-05	2.46914411311133e-05	0.0335097001763668	0.6551002344410511	1.1263691060772711	0.796705988884377	0.1168824221186029	0.6799858390267505	0.514765515851205	0.7570238765383381	0.3762623975131977	0.6911911967237201	0.4612340831644325	0.0167336846740233	0.7370517928286853	0.2078313253012048	0.0037128712871287	0.0446428571428571	0.0790513833992094
3213380.0	703	471	1	1	1.65706093819207e-05	2.21046348976349e-08	1.74273488606695e-05	9.33553402988865e-07	491	379	58	19	1.50107221190664e-05	3.93512445272087e-06	1.70462615749288e-05	8.61255774379998e-06	1129	759	4	4	1.78344827623247e-05	2.8477919289305e-07	1.93296734120521e-05	2.16305310619834e-06	2323	1609	63	24	4.94158142633119e-05	4.24200828051156e-06	5.38032838476504e-05	1.17091642529872e-05	0.0149160969546302	0.217629174571257	0.0535682971892376	0.5052461330563592	0.1119032412027029	0.2235725571494332	0.2456740603857265	1.0988560649754564	0.0858431322796391	0.0013339663248445	0.2621542402495435	0.0159678975100217	0.0014224751066856	0.1181262729124236	0.0035429583702391	0.0021231422505307	0.050131926121372
2580557.0	950	641	4	4	2.2392715380974e-05	8.84185395905395e-08	2.37174747764101e-05	3.73421361195546e-06	669	492	128	32	2.04524910339214e-05	8.68441258531502e-06	2.21286561869789e-05	1.45053604106105e-05	1276	853	17	16	2.01565987641509e-05	1.21031156979546e-06	2.17235987094603e-05	8.65221242479335e-06	2895	1986	149	52	6.30018051790463e-05	9.98314269470103e-06	6.75697296728493e-05	2.68917864473593e-05	0.026183282980866	0.3979857042134193	0.1574456659976966	0.6555011876024286	0.3982863309395161	0.4037443948465471	0.2490726169141247	0.6169066867387493	0.1584580420565681	0.0039485403215397	0.424613929467639	0.0600454265105497	0.0042105263157894	0.1913303437967115	0.0133228840125391	0.0062402496099844	0.065040650406504
3329073.0	1182	794	1439	48	2.78612521898013e-05	3.18085696176966e-05	2.93785881005766e-05	4.48105633434655e-05	861	625	266	65	2.63222642454504e-05	1.80472949038578e-05	2.81105896684183e-05	2.94640133340526e-05	1868	1203	161	33	2.95082496014372e-05	1.14623625139453e-05	3.06371503487465e-05	1.78451881261363e-05	3911	2622	1866	146	8.3691766036689e-05	6.13182270354997e-05	8.81263281177414e-05	9.21197648036543e-05	0.0556826849733028	1.0453149106652608	1.5252796761388958	1.048146398976285	0.5824689281804052	1.0519650010985286	0.4714169735044954	0.4481299026224369	0.7326673810254986	1.1416776748225348	0.6856285133972521	0.388446033525046	1.2174280879864636	0.3089430894308943	0.0861884368308351	0.0604534005037783	0.104
1762909.0	243	160	250	9	5.72782088165966e-06	5.52615872440872e-06	5.92011850893231e-06	8.40198062689978e-06	202	140	1	1	6.17549056629615e-06	6.78469733227736e-08	6.29677208572569e-06	4.53292512831578e-07	312	210	57	10	4.92857273856981e-06	4.05810349872597e-06	5.34813098357171e-06	5.40763276549584e-06	757	510	308	20	1.68318841865256e-05	9.65210919645746e-06	1.75650215782297e-05	1.42629059052272e-05	0.0392156862745098	0.8120061704282115	1.4192250736573635	0.0719880768527668	1.0111257151529958	0.834112955221042	0.6908415297836494	0.8282349835947276	0.5734419919657151	0.9647925168371349	0.0109864912907584	0.82338309972951	1.02880658436214	0.0049504950495049	0.1826923076923076	0.05625	0.0071428571428571
3092459.0	665	453	1	1	1.56749007666818e-05	2.21046348976349e-08	1.67613355284146e-05	9.33553402988865e-07	509	352	48	12	1.55610133576472e-05	3.25665471949313e-06	1.58318841012532e-05	5.43951015397893e-06	940	627	4	4	1.48489050456911e-05	2.8477919289305e-07	1.59679910795213e-05	2.16305310619834e-06	2114	1432	53	17	4.60848191700201e-05	3.56353854728382e-06	4.8561210709189e-05	8.53611666316613e-06	0.0118715083798882	0.1757805569199056	0.055696838799406	0.343579457706386	0.1354618182980088	0.1782460382679336	0.1486336693889091	0.8338680109427616	0.0773256489113455	0.0014101929719784	0.2092829460809312	0.0191784641370366	0.0015037593984962	0.0943025540275049	0.0042553191489361	0.0022075055187637	0.034090909090909
2449011.0	347	243	1080	27	8.1792339338926e-06	2.38730056894457e-05	8.99117998544095e-06	2.52059418806993e-05	266	197	50	19	8.13208163680583e-06	3.39234866613868e-06	8.86045786348544e-06	8.61255774379998e-06	641	427	38	15	1.01256895045617e-05	2.70540233248398e-06	1.08745329999292e-05	8.11144914824376e-06	1254	867	1168	61	2.64370050752601e-05	2.99707566880683e-05	2.87261708488555e-05	4.19299487727431e-05	0.0703575547866205	1.4596428111968032	2.803407552903429	0.972021748367308	0.7459124128177799	1.5071139046961723	1.12830149990706	0.7486504479795909	1.133666865923293	2.9187336958932337	0.417156248258121	0.2671820354816505	3.112391930835735	0.18796992481203	0.0592823712948517	0.1111111111111111	0.0964467005076142
1680629.0	438	295	1183	37	1.03242203545964e-05	2.61497830839021e-05	1.0915218500844e-05	3.4541475910588e-05	283	203	97	24	8.65180113990996e-06	6.58115641230904e-06	9.13031952430226e-06	1.08790203079579e-05	677	457	154	34	1.06943709743967e-05	1.09639989263824e-05	1.1638551711868e-05	1.83859514026859e-05	1398	955	1434	95	2.96703924689031e-05	4.36949384225935e-05	3.16840897370142e-05	6.38064476212317e-05	0.0994764397905759	2.013832436116708	3.164524458023185	1.1915267892871777	1.57974564686923	1.9785989647265307	1.0452238645781882	0.5282646373580067	1.472678140957833	2.5328578997502773	0.7606689411700384	1.0252121375470529	2.7009132420091326	0.342756183745583	0.2274741506646972	0.1254237288135593	0.1182266009852216
2471514.0	2243	1527	1386	56	5.2870379578447e-05	3.06370239681219e-05	5.65001310196227e-05	5.22789905673764e-05	1688	1189	364	92	5.16050894846926e-05	2.46962982894896e-05	5.34775857851989e-05	4.17029111805052e-05	3264	2153	423	84	5.15604532650381e-05	3.01153996484401e-05	5.4831076226809e-05	4.54241152301651e-05	7195	4869	2173	232	0.0001560359223281	8.54487219060516e-05	0.0001648087930316	0.000139406016978	0.0476483877592934	0.8458651654057721	0.9252897227657704	0.7798203783546153	0.828437418267481	0.8445158397959555	0.0740555147844393	0.0876899062098491	0.5476221156713952	0.5794742578434467	0.4785632296367814	0.5840794202028597	0.6179224253232278	0.2156398104265403	0.1295955882352941	0.0366732154551408	0.0773759461732548
2371243.0	151	106	0	0	3.55926318160744e-06	0.0	3.92207851216766e-06	0.0	121	84	75	20	3.69917999268235e-06	5.08852299920802e-06	3.77806325143542e-06	9.06585025663156e-06	218	139	1	1	3.4436822340007e-06	7.11947982232626e-08	3.53995336531651e-06	5.40763276549584e-07	490	329	76	21	1.07021254082905e-05	5.15971779743129e-06	1.12400951289196e-05	9.60661353318114e-06	0.0638297872340425	0.8546736858538073	0.0	2.399602561758891	0.1527600001310282	0.8507875206299732	1.3434861101367543	1.5791088580400874	0.4821208498859737	0.0	1.3755813475619036	0.020674032441301	0.0	0.6198347107438017	0.0045871559633027	0.0	0.238095238095238
2458916.0	209	154	0	0	4.92639738381428e-06	0.0	5.69811406484735e-06	0.0	173	131	87	22	5.28891023747146e-06	5.90268667908131e-06	5.89197959450047e-06	9.97243528229471e-06	363	241	14	3	5.73420482083603e-06	9.96727175125677e-07	6.13761698590849e-06	1.62228982964875e-06	745	526	101	25	1.59495124421218e-05	6.89941385420698e-06	1.77277106452563e-05	1.15947251119435e-05	0.0475285171102661	0.6540452596481258	0.0	1.6925440969963483	0.2643191703511975	0.6522877557825153	0.9105306680889332	1.3959033570952404	0.4325783549336593	0.0	1.116049699097046	0.1738213416276883	0.0	0.5028901734104047	0.0385674931129476	0.0	0.1679389312977099
2839976.0	949	648	808	37	2.23691441016256e-05	1.7860544997289e-05	2.39764799611759e-05	3.4541475910588e-05	826	584	135	30	2.52522535037655e-05	9.15934139857444e-06	2.626653498617e-05	1.35987753849473e-05	1399	930	328	43	2.20995937860871e-05	2.33518938172301e-05	2.36845800701033e-05	2.32528208916321e-05	3174	2162	1271	110	6.97209913914781e-05	5.03717802130936e-05	7.39275950174492e-05	7.13930721871674e-05	0.0508788159111933	0.9657161465933854	1.4406399924642628	0.5177224705164728	0.9817704524550044	0.9800443051452468	0.4614611822981035	0.4708574702953996	0.7224765340793831	0.7984456140184213	0.362713822637993	1.056666201345809	0.8514225500526871	0.1634382566585956	0.2344531808434596	0.0570987654320987	0.0513698630136986
2784121.0	285	203	368	17	6.7178146142922e-06	8.13450564232963e-06	7.51115035820787e-06	1.58704078508107e-05	234	180	112	32	7.15378610155099e-06	7.59886101215065e-06	8.09584982450446e-06	1.45053604106105e-05	478	329	84	22	7.55082618280888e-06	5.98036305075406e-06	8.37873854092902e-06	1.18967920840909e-05	997	712	564	71	2.14224268986521e-05	2.17137297052343e-05	2.39857387236413e-05	4.2272560345512e-05	0.0997191011235955	1.7624039364627313	2.1129130817449533	1.7917032461133084	1.4198786638318712	1.774831663896711	0.3468251199349604	0.1954129661928008	1.0135980301373104	1.210885698605527	1.0622152947099108	0.7920143976257425	1.2912280701754386	0.4786324786324786	0.1757322175732217	0.083743842364532	0.1777777777777777
2431150.0	1960	1330	1726	55	4.61997075228516e-05	3.81525998333178e-05	4.92109851054998e-05	5.13454371643876e-05	1477	1063	444	104	4.5154453299106e-05	3.01240561553115e-05	4.78104909080458e-05	4.71424213344841e-05	2922	1881	301	69	4.61579793016058e-05	2.1429634265202e-05	4.79039732385638e-05	3.73126660819213e-05	6359	4274	2471	228	0.0001375121401235	8.97062902538313e-05	0.0001449254492521	0.0001358005245807	0.0533458118858212	0.9370371130916624	1.0433734877347385	0.9860267158760908	0.7789054552135509	0.9361018862747934	0.1391229726337312	0.1486194768684522	0.6523517863460336	0.8258190771975452	0.6671336702000977	0.4642671665753894	0.8806122448979592	0.3006093432633717	0.1030116358658453	0.0413533834586466	0.0978363123236124
3658095.0	483	325	560	13	1.13849279252741e-05	1.23785955426755e-05	1.20252407212688e-05	1.21361942388552e-05	415	309	121	33	1.26872702228362e-05	8.20948377205561e-06	1.3897875532066e-05	1.49586529234421e-05	779	521	76	16	1.23056351389291e-05	5.41080466496796e-06	1.32684582973374e-05	8.65221242479335e-06	1677	1155	757	62	3.63778332870394e-05	2.59988839796991e-05	3.91915745506722e-05	3.57470595870907e-05	0.0536796536796536	0.9121108298640066	1.0092267190452295	1.0763265859539908	0.652088752958556	0.912547352652592	0.2280451921236819	0.2498995711957305	0.7146902833534595	1.0872792189747198	0.6470646268161856	0.4397013728979158	1.1594202898550725	0.2915662650602409	0.0975609756097561	0.04	0.1067961165048543
3637440.0	487	322	113	3	1.14792130426677e-05	2.49782374343274e-06	1.19142384992263e-05	2.80066020896659e-06	432	315	23	7	1.32069897259403e-05	1.56048038642379e-06	1.41677371928828e-05	3.17304758982104e-06	786	504	0	0	1.2416212091397e-05	0.0	1.28355143605721e-05	0.0	1705	1141	136	10	3.7102414860005e-05	4.05830412985653e-06	3.89174900526812e-05	5.97370779878764e-06	0.0087642418930762	0.1534967386309149	0.2350683351813431	0.2239629057641631	0.0	0.1530104136485021	0.1326271942487636	0.866785410785418	0.1093811317988153	0.2175953816823893	0.1181556447612582	0.0	0.2320328542094455	0.0532407407407407	0.0	0.0093167701863354	0.0222222222222222
2091810.0	141	106	0	0	3.32355038812351e-06	0.0	3.92207851216766e-06	0.0	146	113	13	5	4.46347337960019e-06	8.82010653196057e-07	5.08239461205003e-06	2.26646256415789e-06	232	152	75	13	3.66483613893653e-06	5.3396098667447e-06	3.87102814049e-06	7.02992259514459e-06	519	371	88	18	1.14518599066602e-05	6.22162051994075e-06	1.28755012647077e-05	9.29638515930248e-06	0.0485175202156334	0.7220212221782983	0.0	0.4459438389109443	1.8160350015576827	0.7539929468228758	0.946396571942574	1.2551796086825953	0.5432847214907305	0.0	0.1976063433529566	1.4569846138589322	0.0	0.0890410958904109	0.3232758620689655	0.0	0.0442477876106194
4242144.0	530	355	2	2	1.24927780546486e-05	4.42092697952697e-08	1.31352629416936e-05	1.86710680597773e-06	369	277	21	10	1.12809703909073e-05	1.42478643977825e-06	1.2458613341043e-05	4.53292512831578e-06	748	505	105	20	1.18159372065712e-05	7.47545381344257e-06	1.28609816509701e-05	1.08152655309917e-05	1647	1137	128	32	3.55896856521272e-05	8.94444952301609e-06	3.84548579337066e-05	1.72152974652852e-05	0.0281442392260334	0.4476754925206882	0.1421446083162302	0.36383865557355	0.8409362383450651	0.4489731674116151	0.3570901138074509	0.7953484522607861	0.2513213971723147	0.003538786137229	0.1262999893100205	0.6326585596007775	0.0037735849056603	0.056910569105691	0.1403743315508021	0.0056338028169014	0.0361010830324909
3046529.0	358	249	2	2	8.43851800672493e-06	4.42092697952697e-08	9.21318442952591e-06	1.86710680597773e-06	305	210	140	35	9.32437932039766e-06	9.49857626518831e-06	9.44515812858854e-06	1.58652379491052e-05	633	426	154	36	9.99931584459837e-06	1.09639989263824e-05	1.08490657095312e-05	1.9467477955785e-05	1296	885	296	73	2.7762213171721e-05	2.0506784461366e-05	2.95074082676456e-05	3.7199822710868e-05	0.0824858757062146	1.2606943440592513	0.2026559676797664	1.6797217932312225	1.7943921142151706	1.2255899583753864	0.8877402675439425	0.7243370929056162	0.7386581298300279	0.0052389850634954	1.018681880992291	1.0964749085613843	0.0055865921787709	0.4590163934426229	0.2432859399684044	0.0080321285140562	0.1666666666666666
3081384.0	927	649	1123	32	2.18505759559609e-05	2.4823504990044e-05	2.40134807018567e-05	2.98737088956437e-05	674	472	39	15	2.0605349711305e-05	2.64603195958817e-06	2.12291173175895e-05	6.79938769247367e-06	1256	847	179	43	1.98406646142426e-05	1.2743868881964e-05	2.15707949670726e-05	2.32528208916321e-05	2857	1968	1341	90	6.22965902815085e-05	4.02134058315961e-05	6.68133929865187e-05	5.99259174797495e-05	0.0457317073170731	0.8969147471950881	1.2440390989771797	0.3202859351500215	1.0779770021052577	0.8807673454108196	0.49244158378464	0.5591051783998062	0.6455153588643944	1.1360572389521877	0.128414804730853	0.642310584334752	1.2114347357065804	0.0578635014836795	0.1425159235668789	0.049306625577812	0.0317796610169491
2410805.0	733	518	1	1	1.72777477623726e-05	2.21046348976349e-08	1.91663836726684e-05	9.33553402988865e-07	516	384	238	56	1.57750155059842e-05	1.61475796508201e-05	1.72711462922762e-05	2.53843807185684e-05	1172	792	74	18	1.85137411846276e-05	5.26841506852143e-06	2.01700939951847e-05	9.73373897789252e-06	2421	1694	313	75	5.15665044529844e-05	2.14380993542392e-05	5.66076239601293e-05	3.60516730994497e-05	0.0442739079102715	0.6368695694566184	0.0487078532357738	1.469756569077323	0.4825827276866583	0.667015716666585	0.728255798992896	1.0918120529938315	0.4157369125880021	0.0012793701587526	1.0236173552219057	0.2845678253780452	0.0013642564802182	0.4612403100775193	0.0631399317406143	0.0019305019305019	0.1458333333333333
2533382.0	1315	901	535	15	3.09962323431377e-05	1.18259796702347e-05	3.33376673534251e-05	1.4003301044833e-05	999	722	452	108	3.05411637412369e-05	3.06668319418937e-05	3.24733531849568e-05	4.89555913858104e-05	1721	1136	314	68	2.71861335996111e-05	2.23551666421045e-05	2.89308418920832e-05	3.67719028053717e-05	4035	2759	1301	191	8.87235296839857e-05	6.48479782542328e-05	9.4741862430465e-05	9.97307952360151e-05	0.0692279811525915	1.0526581669134032	0.4200444169167194	1.5075619418474149	1.2710277475690803	1.066211368777738	0.5719579560804668	0.5364395586366111	0.730899441052531	0.3815295852514433	1.0041147155269372	0.8223003304311096	0.4068441064638783	0.4524524524524524	0.1824520627542126	0.0166481687014428	0.149584487534626
1334109.0	148	107	0	0	3.48854934356226e-06	0.0	3.95907925284848e-06	0.0	135	93	0	0	4.12718428935634e-06	0.0	4.18285574266064e-06	0.0	197	135	30	4	3.11195137659697e-06	2.13584394669788e-06	3.43808420372467e-06	2.16305310619834e-06	480	335	30	4	1.07276850095156e-05	2.13584394669788e-06	1.15800191992338e-05	2.16305310619834e-06	0.0119402985074626	0.1867918411000095	0.0	0.0	0.629144889428532	0.209714963142844	0.3632369712708402	1.7320508075688772	0.1990964448344035	0.0	0.0	0.6863358993203492	0.0	0.0	0.1522842639593908	0.0	0.0
3156535.0	274	205	12	2	6.45853054145987e-06	2.65255618771618e-07	7.58515183956952e-06	1.86710680597773e-06	241	185	0	0	7.36778824988799e-06	0.0	8.32073454185181e-06	0.0	581	381	0	0	9.17788705483674e-06	0.0	9.70303764162296e-06	0.0	1096	771	12	2	2.30042058461846e-05	2.65255618771618e-07	2.56089240230443e-05	1.86710680597773e-06	0.0025940337224383	0.0729084441149345	0.2461528583037164	0.0	0.0	0.0820509527679054	0.1421164190034465	1.7320508075688772	0.0115307444449603	0.0410705836364536	0.0	0.0	0.0437956204379562	0.0	0.0	0.0097560975609756	0.0
2511996.0	668	451	1	1	1.5745614604727e-05	2.21046348976349e-08	1.6687334047053e-05	9.33553402988865e-07	520	400	184	49	1.58973024478911e-05	1.24838430913903e-05	1.79907773877877e-05	2.22113331287473e-05	1060	703	38	9	1.6744509945141e-05	2.70540233248398e-06	1.79035051497663e-05	4.86686948894626e-06	2248	1554	223	59	4.83874269977591e-05	1.5211350058772e-05	5.25816165846069e-05	2.80117560206824e-05	0.0379665379665379	0.5327290760566451	0.0559438314326626	1.2345955180249493	0.2718389191520851	0.5207927562032323	0.6275256642668707	1.204943150211535	0.3143657557876855	0.0014038597700085	0.7852805928748231	0.161569513909187	0.0014970059880239	0.3538461538461538	0.0358490566037735	0.0022172949002217	0.1225
2327819.0	695	466	3	3	1.63820391471336e-05	6.63139046929046e-08	1.72423451572654e-05	2.80066020896659e-06	526	383	79	18	1.60807328607514e-05	5.35991089249912e-06	1.72261693488067e-05	8.1592652309684e-06	912	596	6	6	1.44065972358195e-05	4.27168789339576e-07	1.51785050771845e-05	3.24457965929751e-06	2133	1445	88	27	4.68693692437044e-05	5.8533935865316e-06	4.96470195832566e-05	1.42045050992325e-05	0.0186851211072664	0.2861099260029489	0.1624291929793829	0.4736552315116774	0.2137614766934185	0.283281967061493	0.1668539352274601	0.5890030239420097	0.1248873983367685	0.0040479639987008	0.3333126007945305	0.029650914948708	0.0043165467625899	0.150190114068441	0.006578947368421	0.0064377682403433	0.0469973890339425
2714400.0	1167	848	158	11	2.75076829995754e-05	3.49253231382631e-06	3.13766280973413e-05	1.02690874328775e-05	966	689	44	20	2.95322964705054e-05	2.98526682620204e-06	3.09891140504643e-05	9.06585025663156e-06	1890	1287	83	25	2.98557771663364e-05	5.9091682525308e-06	3.27764027421752e-05	1.35190819137396e-05	4023	2824	285	56	8.68957566364171e-05	1.23869673925591e-05	9.51421448899808e-05	3.28540196032487e-05	0.0198300283286118	0.3453151034301359	0.3272846081809425	0.2925495140605908	0.4124638698176555	0.3440993306863962	0.0617001973162122	0.1793092628025026	0.1425497385837578	0.1269657031411994	0.1010848184184896	0.1979237793613233	0.1353898886032562	0.0455486542443064	0.0439153439153439	0.0129716981132075	0.0290275761973875
1174941.0	682	474	2	2	1.60756125156045e-05	4.42092697952697e-08	1.7538351082712e-05	1.86710680597773e-06	542	392	145	29	1.65698806283788e-05	9.83781113180218e-06	1.76309618400319e-05	1.31454828721158e-05	965	640	121	25	1.52438227330765e-05	8.61457058501478e-06	1.62990658546947e-05	1.35190819137396e-05	2189	1506	268	56	4.78893158770598e-05	1.84965909866122e-05	5.14683787774387e-05	2.85316715918331e-05	0.0371845949535192	0.5543534160112313	0.1064585146672189	0.7455907959750888	0.8294390632114436	0.5604961246179171	0.3954367792921411	0.7055120667635396	0.3862362752079433	0.002750083068521	0.5937164758419091	0.5651187852193157	0.002932551319648	0.2675276752767527	0.1253886010362694	0.0042194092827004	0.0739795918367346
1602922.0	1034	729	517	17	2.43727028462391e-05	1.14280962420772e-05	2.69735399563228e-05	1.58704078508107e-05	847	625	431	102	2.58942599487764e-05	2.92420455021154e-05	2.81105896684183e-05	4.62358363088209e-05	1952	1276	540	100	3.08351730310522e-05	3.84451910405618e-05	3.24962625477976e-05	5.40763276549584e-05	3833	2630	1488	219	8.11021358260677e-05	7.91153327847545e-05	8.75803921725388e-05	0.0001161825718145	0.0832699619771863	1.326582000062447	0.5883694864118328	1.6447835799320123	1.6640783713333018	1.2990771458923824	0.6155664912721008	0.4738490652525846	0.9755024572278328	0.4688891631828452	1.1292867824746309	1.2467966695645267	0.5	0.5088547815820543	0.2766393442622951	0.0233196159122085	0.1632
2567355.0	770	544	2505	65	1.81498850982631e-05	5.53721104185754e-05	2.01284029303699e-05	6.06809711942762e-05	583	421	347	78	1.7823321782924e-05	2.35428997430024e-05	1.89352932006466e-05	3.53568160008631e-05	1235	807	126	27	1.95089337568388e-05	8.97054457613109e-06	2.05521033511542e-05	1.46006084668388e-05	2588	1772	2978	170	5.5482140638026e-05	8.78855547377089e-05	5.96157994821706e-05	0.0001106383956619	0.0959367945823927	1.8558569477037512	3.014693783912694	1.8672441786988407	0.7104191827654873	1.8641190484590076	1.1521404793697214	0.6180616416758092	1.5840332353268007	3.0508242955143765	1.3209041518600733	0.4598172656661203	3.2532467532467533	0.5951972555746141	0.1020242914979757	0.119485294117647	0.1852731591448931
2478593.0	175	125	2	2	4.12497388596889e-06	4.42092697952697e-08	4.62509258510337e-06	1.86710680597773e-06	134	100	67	14	4.09661255387963e-06	4.54574721262583e-06	4.49769434694692e-06	6.34609517964209e-06	321	203	3	3	5.07074310602856e-06	2.13584394669788e-07	5.16985995078599e-06	1.62228982964875e-06	630	428	72	19	1.32923295458771e-05	4.80354087709089e-06	1.42926468828363e-05	9.83549181526857e-06	0.0443925233644859	0.688150480166118	0.4036906876180945	1.41096630631423	0.313797635737136	0.7094848765564868	0.6091611752363605	0.8585964202548595	0.361376902409165	0.0107174665870365	1.1096356203666011	0.0421209259084451	0.0114285714285714	0.5	0.0093457943925233	0.016	0.14
2965861.0	847	600	822	20	1.99648736080894e-05	1.81700098858559e-05	2.22004444084962e-05	1.86710680597773e-05	766	548	57	18	2.34179493751626e-05	3.8672774793981e-06	2.46473650212691e-05	8.1592652309684e-06	1652	1101	133	30	2.60961607824274e-05	9.46890816369393e-06	2.80394867281546e-05	1.62228982964875e-05	3265	2249	1012	68	6.94789837656794e-05	3.15061955289479e-05	7.48872961579199e-05	4.30532315872332e-05	0.0302356602934637	0.5749070108826461	0.8410222658710295	0.3310400614397309	0.5785732974989873	0.583545208269916	0.2550274536823187	0.4370311846761958	0.4534636780987439	0.9100989188578558	0.1651415936315836	0.3628467897113084	0.9704840613931524	0.0744125326370757	0.0805084745762711	0.0333333333333333	0.0328467153284671
4403102.0	417	319	1186	37	9.82922348828016e-06	2.6216096988595e-05	1.18032362771838e-05	3.4541475910588e-05	420	320	124	48	1.28401289002197e-05	8.41302469202393e-06	1.43926219102302e-05	2.17580406159157e-05	935	647	374	122	1.4769921508214e-05	2.66268545355002e-05	1.64773368874805e-05	6.59731197390493e-05	1772	1286	1684	207	3.74392738967139e-05	6.12559762161191e-05	4.26731950748944e-05	0.0001222726362655	0.160964230171073	2.865326490104692	2.9264411132189454	1.5117496139080957	4.003870297097327	2.814020341408123	1.2498580708807687	0.4441538863416124	1.636142206847009	2.667158501366224	0.6552134139307573	1.8027756288814536	2.844124700239808	0.2952380952380952	0.4	0.115987460815047	0.15
2775997.0	668	483	533	22	1.5745614604727e-05	1.17817704004394e-05	1.78713577488394e-05	2.0538174865755e-05	587	415	226	62	1.79456087248309e-05	1.53334159709468e-05	1.86654315398297e-05	2.81041357955578e-05	1059	726	233	53	1.67287132376456e-05	1.65883879860202e-05	1.84892528289194e-05	2.8660453657128e-05	2314	1624	992	137	5.04199365672035e-05	4.37035743574064e-05	5.50260421175885e-05	7.73027643184408e-05	0.08435960591133	1.4048396239956311	1.1492229719976808	1.5056783303181114	1.5501142162056234	1.4016718395071386	0.2197531797693899	0.1567793356301289	0.866791537890076	0.7482572574145431	0.8544383311851844	0.9916117127700164	0.7979041916167665	0.3850085178875639	0.2200188857412653	0.0455486542443064	0.1493975903614458
2551318.0	282	191	269	11	6.64710077624701e-06	5.94614678746378e-06	7.06714147003795e-06	1.02690874328775e-05	255	172	1	1	7.79579254656198e-06	6.78469733227736e-08	7.73603427674871e-06	4.53292512831578e-07	386	261	25	5	6.0975290932306e-06	1.77986995558157e-06	6.6469627938677e-06	2.70381638274792e-06	923	624	295	17	2.05404224160396e-05	7.79386371636812e-06	2.14501385406544e-05	1.3426196328457e-05	0.0272435897435897	0.6259258560503169	1.4530751190441862	0.0585949462755078	0.4067747129925843	0.6394815927707594	0.725781032394283	1.1349521872077717	0.3794402840655336	0.8945474106112482	0.0087030244734635	0.2919001989769199	0.953900709219858	0.0039215686274509	0.0647668393782383	0.0575916230366492	0.005813953488372
1624059.0	450	323	2	2	1.06070757067772e-05	4.42092697952697e-08	1.19512392399071e-05	1.86710680597773e-06	339	242	176	40	1.03638183266059e-05	1.19410673048082e-05	1.08844203196116e-05	1.81317005132631e-05	525	367	3	3	8.29327143509344e-06	2.13584394669788e-07	9.34649557605152e-06	1.62228982964875e-06	1314	932	181	45	2.92641654684765e-05	1.21988609692732e-05	3.21821551355702e-05	2.16210971488896e-05	0.0482832618025751	0.671834967478368	0.1562270462918323	1.66583979494005	0.1735719892496964	0.6652129434938596	0.8666116683024121	1.3027582772980295	0.4168531982370682	0.0041679036727363	1.1521880187877476	0.0257539375554493	0.0044444444444444	0.5191740412979351	0.0057142857142857	0.0061919504643962	0.1652892561983471
2448346.0	342	257	113	5	8.06137753715064e-06	2.49782374343274e-06	9.50919035497253e-06	4.66776701494432e-06	272	193	78	16	8.31551204966611e-06	5.29206391917634e-06	8.68055008960756e-06	7.25268020530524e-06	508	333	175	31	8.02472740767136e-06	1.2459089689071e-05	8.48060770252086e-06	1.67636615730371e-05	1122	783	366	52	2.44016169944881e-05	2.024897735168e-05	2.6670348147101e-05	2.86841087932867e-05	0.0664112388250319	1.0755056002673364	0.4908690267729744	0.8355092857523189	1.97670522692072	1.1010278464820045	0.7776904159023342	0.7063312870670843	0.8298211285036518	0.309850733565273	0.6364086646220217	1.5525872788103112	0.3304093567251462	0.2867647058823529	0.3444881889763779	0.0194552529182879	0.082901554404145
4867059.0	889	619	405	15	2.0954867340722e-05	8.95237713354212e-06	2.29034584814319e-05	1.4003301044833e-05	780	567	117	32	2.38459536718366e-05	7.93809587876451e-06	2.55019269471891e-05	1.45053604106105e-05	1771	958	58	15	2.79759689743819e-05	4.12929829694923e-06	2.43976642012462e-05	8.11144914824376e-06	3440	2144	580	62	7.27767899869405e-05	2.10197713092559e-05	7.28030496298671e-05	3.66201106036872e-05	0.0289179104477611	0.5030024262701212	0.6114055244619776	0.5687946813058111	0.3324682675085527	0.5042228244254471	0.1502619108587033	0.2980069595816573	0.2888252053027869	0.4272218472194664	0.3328906861099811	0.1476016184007961	0.4555680539932508	0.15	0.0327498588368153	0.024232633279483	0.0564373897707231
2437278.0	259	177	0	0	6.10496135123396e-06	0.0	6.54913110050637e-06	0.0	186	121	0	0	5.68634279866874e-06	0.0	5.44221015980578e-06	0.0	298	207	1	1	4.70741883363399e-06	7.11947982232626e-08	5.27172911237783e-06	5.40763276549584e-07	743	505	1	1	1.64987229835367e-05	7.11947982232626e-08	1.726307037269e-05	5.40763276549584e-07	0.0019801980198019	0.0313248608083684	0.0	0.0	0.1025779711024778	0.0341926570341592	0.0592234192289412	1.7320508075688772	0.004315170228284	0.0	0.0	0.0151239566181329	0.0	0.0	0.0033557046979865	0.0	0.0
2545683.0	438	287	2	2	1.03242203545964e-05	4.42092697952697e-08	1.06192125753973e-05	1.86710680597773e-06	244	194	35	13	7.45950345631813e-06	2.37464406629708e-06	8.72552703307703e-06	5.89280266681051e-06	588	399	4	4	9.28846400730465e-06	2.8477919289305e-07	1.01614488687863e-05	2.16305310619834e-06	1270	880	41	19	2.70721878182192e-05	2.7036325289854e-06	2.95061884772606e-05	9.92296257898658e-06	0.021590909090909	0.3363010639830306	0.1758234702169407	0.6753520611960595	0.2128685716111563	0.3546813676747188	0.2783259871929319	0.7847211964294301	0.0998675299957062	0.0042820928144552	0.3183380878100912	0.0306594494707729	0.0045662100456621	0.1434426229508196	0.0068027210884353	0.0069686411149825	0.0670103092783505
2129840.0	424	290	923	34	9.99422244371892e-06	2.0402578010517e-05	1.07302147974398e-05	3.17408157016214e-05	361	263	86	24	1.10363965070936e-05	5.83483970575853e-06	1.18289361324704e-05	1.08790203079579e-05	697	486	130	23	1.1010305124305e-05	9.25532376902414e-06	1.23771031334088e-05	1.24375553606404e-05	1482	1039	1139	81	3.20409240751175e-05	3.54927414852997e-05	3.4936254063319e-05	5.50573913702197e-05	0.0779595765158806	1.5759386015006889	2.9580783144429383	0.9196955826056932	1.0048841983927903	1.627552698480474	1.1530559770081206	0.7084599952337297	1.107731518669364	2.041437252914001	0.5286906556871357	0.8406055658342495	2.17688679245283	0.2382271468144044	0.1865136298421807	0.1172413793103448	0.091254752851711
2430281.0	237	178	269	7	5.5863932055693e-06	5.94614678746378e-06	6.5861318411872e-06	6.53487382092205e-06	199	126	49	16	6.08377535986601e-06	3.32450169281591e-06	5.66709487715313e-06	7.25268020530524e-06	428	290	59	13	6.76099080803808e-06	4.20049309517249e-06	7.38551421540856e-06	7.02992259514459e-06	864	594	377	36	1.84311593734734e-05	1.34711415754522e-05	1.96387409337489e-05	2.08174766213719e-05	0.0606060606060606	1.0600209398148006	0.9922172799602034	1.279788032938074	0.9518528284026464	1.0746193804336412	0.178823807741724	0.1664066468534777	0.7308895388773109	1.06439818477794	0.5464537225925991	0.6212836571495648	1.1350210970464134	0.2462311557788944	0.1378504672897196	0.0393258426966292	0.1269841269841269
3802544.0	968	685	97	6	2.28169984092451e-05	2.14414958507058e-06	2.53455073663665e-05	5.60132041793319e-06	792	566	138	38	2.42128144975572e-05	9.36288231854276e-06	2.54569500037196e-05	1.72251154876e-05	1463	999	170	42	2.31105830657937e-05	1.21031156979546e-05	2.54418231075626e-05	2.27120576150825e-05	3223	2250	405	86	7.0140395972596e-05	2.3610147601568e-05	7.62442804776486e-05	4.55384935206157e-05	0.0382222222222222	0.5972709459034837	0.2209985516157449	0.6766370474500355	0.8927055863512912	0.5967803951390239	0.3428999836935639	0.5745831908799268	0.3366126933585111	0.0939715884891241	0.3866912010368463	0.523704471821336	0.1002066115702479	0.1742424242424242	0.1161995898838004	0.0087591240875912	0.0671378091872791
2139750.0	315	224	0	0	7.42495299474401e-06	0.0	8.28816591250524e-06	0.0	235	161	165	40	7.1843578370277e-06	1.11947505982576e-05	7.24128789858455e-06	1.81317005132631e-05	445	310	89	15	7.02953483546015e-06	6.33633704187037e-06	7.89486002336777e-06	8.11144914824376e-06	995	695	254	55	2.16388456672319e-05	1.7531087640128e-05	2.34243138344576e-05	2.62431496615069e-05	0.079136690647482	1.1203380319684215	0.0	2.5039331079223204	1.027434194429656	1.1771224341173254	1.2586600728802744	1.0692686133571914	0.8101674141830794	0.0	1.5582117222169258	0.9013878144407256	0.0	0.7021276595744681	0.2	0.0	0.2484472049689441
2043212.0	191	125	1	1	4.50211435554319e-06	2.21046348976349e-08	4.62509258510337e-06	9.33553402988865e-07	157	112	2	2	4.79976246984404e-06	1.35693946645547e-07	5.03741766858056e-06	9.06585025663156e-07	329	220	1	1	5.19711676599189e-06	7.11947982232626e-08	5.60280388755132e-06	5.40763276549584e-07	677	457	4	4	1.44989935913791e-05	2.28993379766445e-07	1.52653141412352e-05	2.3809017052016e-06	0.0087527352297593	0.1559680779035018	0.2018453438090472	0.1799701921319168	0.0965165455373313	0.1594440271594318	0.0555835544266396	0.3486085707748735	0.015793743084527	0.0049098341694539	0.0282709712195312	0.0136989029550262	0.0052356020942408	0.0127388535031847	0.0030395136778115	0.008	0.0178571428571428
2908730.0	342	269	1	1	8.06137753715064e-06	2.21046348976349e-08	9.95319924314245e-06	9.33553402988865e-07	355	258	9	3	1.08529660942333e-05	6.10622759904963e-07	1.16040514151231e-05	1.35987753849473e-06	667	463	3	3	1.05364038994425e-05	2.13584394669788e-07	1.17913554542557e-05	1.62228982964875e-06	1364	990	13	7	2.94507475308265e-05	8.46311789472385e-07	3.33486061125213e-05	3.91572077113235e-06	0.007070707070707	0.1174178242389005	0.0937943047439811	0.117189892551015	0.1375829806795654	0.1161890593248538	0.0219114875215683	0.1885847742368398	0.0287365130065557	0.0027420418899581	0.0562632145537998	0.0202710902797764	0.0029239766081871	0.0253521126760563	0.0044977511244377	0.0037174721189591	0.0116279069767441
5103967.0	165	123	0	0	3.88926109248496e-06	0.0	4.55109110374171e-06	0.0	154	116	101	23	4.7080472634139e-06	6.85254430560014e-06	5.21732544245843e-06	1.04257277951263e-05	249	174	16	7	3.9333801663586e-06	1.1391167715722e-06	4.43130852924513e-06	3.78534293584709e-06	568	413	117	30	1.25306885222575e-05	7.99166107717234e-06	1.41997250754453e-05	1.42110707309734e-05	0.072639225181598	1.0007990052953717	0.0	1.9982897195337013	0.8542268972844282	0.9508388722727098	1.0026419381224143	1.0544814346156086	0.6377671157476493	0.0	1.4554960734678823	0.2896025106636866	0.0	0.6558441558441559	0.0642570281124498	0.0	0.1982758620689655
3180143.0	207	127	0	0	4.87925482511749e-06	0.0	4.69909406646502e-06	0.0	131	94	75	22	4.00489734744949e-06	5.08852299920802e-06	4.22783268613011e-06	9.97243528229471e-06	275	190	43	13	4.34409456123942e-06	3.06137632360029e-06	4.8387851756125e-06	7.02992259514459e-06	613	411	118	35	1.32282467338064e-05	8.14989932280832e-06	1.37657119282076e-05	1.70023578774393e-05	0.0851581508515815	1.2351237601158442	0.0	2.358758262835336	1.452828001246146	1.270528754693827	1.189899112149282	0.9365385141842182	0.616098224262801	0.0	1.2705751378243526	0.7047213821991122	0.0	0.5725190839694656	0.1563636363636363	0.0	0.2340425531914893
2246516.0	180	126	0	0	4.24283028271086e-06	0.0	4.6620933257842e-06	0.0	100	74	23	2	3.05717354767136e-06	1.56048038642379e-06	3.32829381674072e-06	9.06585025663156e-07	315	182	21	4	4.97596286105606e-06	1.49509076268852e-06	4.63504685242882e-06	2.16305310619834e-06	595	382	44	6	1.22759666914383e-05	3.05557114911231e-06	1.26254339949537e-05	3.06963813186149e-06	0.0157068062827225	0.2431312961668013	0.0	0.2723873178212801	0.4666734069936907	0.2463535749383235	0.234423407587951	0.9515729887282564	0.2489067644052321	0.0	0.5104323853686368	0.3004626048135764	0.0	0.23	0.0666666666666666	0.0	0.027027027027027
2547770.0	406	286	5	3	9.56993941544783e-06	1.10523174488174e-07	1.05822118347165e-05	2.80066020896659e-06	418	298	11	4	1.27789854292663e-05	7.4631670655051e-07	1.34031291539018e-05	1.81317005132631e-06	817	529	21	7	1.29059100237549e-05	1.49509076268852e-06	1.34721966205211e-05	3.78534293584709e-06	1641	1113	37	14	3.52548348684691e-05	2.3519306437272e-06	3.74575376091395e-05	8.39917319613999e-06	0.0125786163522012	0.2242318564499184	0.2646573563929814	0.1352796075085552	0.2809744425850485	0.2269704688288617	0.0798246350614557	0.3516961280176251	0.0667122864850148	0.0115489941670651	0.0584018747561369	0.1158454351484415	0.0123152709359605	0.0263157894736842	0.025703794369645	0.0104895104895104	0.0134228187919463
2369740.0	413	262	54	3	9.73493837088658e-06	1.19365028447228e-06	9.69419405837666e-06	2.80066020896659e-06	297	224	228	55	9.07980543658395e-06	1.54691099175924e-05	1.00748353371611e-05	2.49310882057368e-05	607	416	192	26	9.58860144971756e-06	1.36694012588664e-05	1.05943928055516e-05	1.40598451902892e-05	1317	902	474	84	2.84033452571881e-05	3.03321614609311e-05	3.03634222010894e-05	4.17915936049926e-05	0.0931263858093126	1.376379557225706	0.2889007783526436	2.4745901418138625	1.3271025011383055	1.3635311404349373	1.0932999509318704	0.8018151683599475	1.067908064570488	0.1226150838347394	1.7036829726840783	1.425588635688789	0.1307506053268765	0.7676767676767676	0.3163097199341021	0.0114503816793893	0.2455357142857142
2580802.0	270	179	395	11	6.36424542406629e-06	8.73133078456577e-06	6.62313258186802e-06	1.02690874328775e-05	254	185	83	17	7.76522081108526e-06	5.63129878579021e-06	8.32073454185181e-06	7.70597271813682e-06	426	296	190	29	6.72939739304725e-06	1.35270116624199e-05	7.53831795779632e-06	1.56821350199379e-05	950	660	668	57	2.08588636281988e-05	2.78896412327759e-05	2.24821850815162e-05	3.36571951709523e-05	0.0863636363636363	1.4970606748818056	1.5504879761868149	0.9261168805923504	2.080322839622205	1.5189758988004567	0.5777478751418385	0.3803535497818556	1.3370642682122094	1.371934958942404	0.7251949329954964	2.010137144879552	1.462962962962963	0.326771653543307	0.4460093896713615	0.0614525139664804	0.0918918918918919
2386974.0	885	601	654	26	2.08605822233284e-05	1.44564312230532e-05	2.2237445149177e-05	2.42723884777105e-05	703	502	144	34	2.14919300401297e-05	9.7699641584794e-06	2.25784256216736e-05	1.54119454362736e-05	1424	958	187	53	2.24945114734725e-05	1.33134272677501e-05	2.43976642012462e-05	2.8660453657128e-05	3012	2061	985	113	6.48470237369306e-05	3.75398226492827e-05	6.92135349720968e-05	6.83447875711121e-05	0.0548277535177098	0.9874483018193632	1.0915097626945158	0.6825961072094985	1.1747212118635548	0.9829423605891896	0.2634140092280898	0.2679852042089178	0.5788981588665209	0.6930022886363433	0.4545875656693902	0.5918522517570769	0.7389830508474576	0.2048364153627311	0.1313202247191011	0.043261231281198	0.0677290836653386
3154684.0	200	150	0	0	4.71425586967873e-06	0.0	5.55011110212404e-06	0.0	132	97	5	5	4.0354690829262e-06	3.39234866613868e-07	4.36276351653852e-06	2.26646256415789e-06	302	209	60	12	4.77060566361565e-06	4.27168789339576e-06	5.32266369317375e-06	6.48915931859501e-06	634	456	65	17	1.35203306162206e-05	4.61092276000962e-06	1.52355383118363e-05	8.7556218827529e-06	0.0372807017543859	0.5746841170653463	0.0	0.5195015855354301	1.219156364682081	0.5795526500725038	0.6117925777175085	1.0556289883947063	0.3410362431875599	0.0	0.0840633045732274	0.895418358715954	0.0	0.0378787878787878	0.1986754966887417	0.0	0.0515463917525773
2315248.0	300	205	1	1	7.0713838045181e-06	2.21046348976349e-08	7.58515183956952e-06	9.33553402988865e-07	222	157	2	2	6.78692527583043e-06	1.35693946645547e-07	7.06138012470667e-06	9.06585025663156e-07	469	312	0	0	7.40865581535014e-06	0.0	7.94579460416369e-06	0.0	991	674	3	3	2.12669648956987e-05	1.57798581543182e-07	2.25923265684399e-05	1.84013842865202e-06	0.0044510385756676	0.0814497091779197	0.1230764291518582	0.1283863791004758	0.0	0.0838209360841113	0.0726395958594671	0.8666044457744527	0.0074198919458929	0.0031259277545523	0.0199934346012	0.0	0.0033333333333333	0.009009009009009	0.0	0.0048780487804878	0.0127388535031847
2366979.0	721	495	1393	45	1.69948924101918e-05	3.07917564124054e-05	1.83153666370093e-05	4.20099031344989e-05	614	436	173	42	1.87710455827022e-05	1.17375263848398e-05	1.96099473526886e-05	1.90382855389263e-05	1172	776	257	61	1.85137411846276e-05	1.82970631433785e-05	1.97626173488174e-05	3.29865598695246e-05	2507	1707	1823	148	5.42796791775216e-05	6.08263459406237e-05	5.76879313385153e-05	9.40347485429498e-05	0.0867018160515524	1.6300592924913495	2.293697088739178	0.9708483759042872	1.6691392282358049	1.64456156429309	0.6617667454895968	0.4023970642741218	1.1206099015746065	1.811824145114308	0.6252995515420892	0.9882963665156445	1.9320388349514563	0.2817589576547231	0.2192832764505119	0.0909090909090909	0.0963302752293578
2525610.0	401	281	2	2	9.45208301870586e-06	4.42092697952697e-08	1.03972081313124e-05	1.86710680597773e-06	340	242	106	17	1.03943900620826e-05	7.19177917221401e-06	1.08844203196116e-05	7.70597271813682e-06	506	343	115	24	7.99313399268053e-06	8.1874017956752e-06	8.73528060650047e-06	1.297831863719e-05	1247	866	223	43	2.7839607073469e-05	1.54233902376845e-05	3.00169090574244e-05	2.25513981613046e-05	0.0496535796766743	0.7512898186206393	0.1795777080151662	0.7079819128495215	1.4857357447146022	0.7910984551930967	0.6570338453359879	0.8305335967008235	0.5540089052615584	0.0046771986352403	0.6918904456403553	1.024304334591734	0.0049875311720698	0.3117647058823529	0.2272727272727272	0.0071174377224199	0.0702479338842975
1348654.0	1216	840	3	3	2.86626756876467e-05	6.63139046929046e-08	3.10806221718946e-05	2.80066020896659e-06	884	619	50	21	2.70254141614148e-05	3.39234866613868e-06	2.78407280076015e-05	9.51914276946313e-06	1833	1203	65	24	2.89553648390977e-05	4.62766188451207e-06	3.06371503487465e-05	1.297831863719e-05	3933	2662	118	48	8.46434546881592e-05	8.08632445534366e-06	8.95585005282426e-05	2.52981216156197e-05	0.0180315552216378	0.282475939932043	0.0901095284861818	0.3419142907061938	0.4236137659493844	0.2852125283805866	0.1738320640434332	0.6094825673698048	0.0955339604832417	0.0023135978446522	0.125524391444186	0.1598205344753057	0.0024671052631578	0.0565610859728506	0.0354609929078014	0.0035714285714285	0.0339256865912762
2590779.0	429	285	691	21	1.01120788404609e-05	1.52743027142657e-05	1.05452110940357e-05	1.96046214627662e-05	348	244	94	23	1.06389639458963e-05	6.37761549234072e-06	1.09743742065505e-05	1.04257277951263e-05	762	488	2	2	1.2037091111507e-05	1.42389596446525e-07	1.24280377142047e-05	1.08152655309917e-06	1539	1017	787	46	3.27881338978643e-05	2.17943078030529e-05	3.39476230147909e-05	3.11118758109916e-05	0.0452310717797443	0.916466987907702	1.8591018508728043	0.9500065879750376	0.0870231148287418	0.9653771845588612	0.8861393531010726	0.9179203396090232	0.6647010735939597	1.5105007541228297	0.5994583236463281	0.0118292364099833	1.6107226107226107	0.2701149425287356	0.0026246719160104	0.0736842105263157	0.0942622950819672
1775312.0	1113	785	1323	33	2.62348339147622e-05	2.92444319695709e-05	2.90455814344492e-05	3.08072622986325e-05	956	677	268	68	2.92265791157382e-05	1.81829888505033e-05	3.04493907288307e-05	3.08238908725473e-05	1985	1327	83	29	3.13564643784009e-05	5.9091682525308e-06	3.37950943580936e-05	1.56821350199379e-05	4054	2789	1674	130	8.68178774089013e-05	5.33365890726051e-05	9.32900665213735e-05	7.73132881911178e-05	0.0466116887773395	0.828740841056263	1.0606522843469015	1.012299101386026	0.464035840639166	0.8456624087906978	0.3313814052039565	0.3918601580952781	0.6143503004732132	1.114717633227143	0.6221387997034507	0.1884513566714868	1.1886792452830188	0.2803347280334728	0.0418136020151133	0.0420382165605095	0.1004431314623338
2337427.0	142	101	0	0	3.3471216674719e-06	0.0	3.73707480876352e-06	0.0	112	79	0	0	3.42403437339193e-06	0.0	3.55317853408807e-06	0.0	188	118	1	1	2.96978100913822e-06	7.11947982232626e-08	3.00514026695934e-06	5.40763276549584e-07	442	298	1	1	9.74093705000205e-06	7.11947982232626e-08	1.02953936098109e-05	5.40763276549584e-07	0.0033557046979865	0.0525247792405206	0.0	0.0	0.179946101849262	0.059982033949754	0.1038919303422952	1.7320508075688772	0.0073088243828911	0.0	0.0	0.0239730801712959	0.0	0.0	0.0053191489361702	0.0	0.0
2608820.0	545	383	4	3	1.28463472448745e-05	8.84185395905395e-08	1.41712836807567e-05	2.80066020896659e-06	422	282	206	39	1.29012723711732e-05	1.39764765044914e-05	1.26834980583903e-05	1.76784080004315e-05	823	544	313	55	1.30006902687274e-05	2.22839718438812e-05	1.38542059764905e-05	2.97419802102271e-05	1790	1209	523	97	3.87483098847751e-05	3.63488668879631e-05	4.07089877156376e-05	5.02210484196253e-05	0.0802315963606286	1.2336599664533987	0.1976292530767434	1.3938117007663358	2.146783457723734	1.2460748038556044	0.982939556333384	0.7888286909357067	0.9380761895435654	0.0068827767072711	1.0833409374195255	1.7140606678004118	0.0073394495412844	0.4881516587677725	0.3803159173754556	0.0078328981723237	0.1382978723404255
2876820.0	995	680	1101	23	2.34534229516517e-05	2.4337203022296e-05	2.51605036629623e-05	2.14717282687439e-05	875	600	317	79	2.67502685421244e-05	2.15074905433192e-05	2.69861660816815e-05	3.58101085136946e-05	1692	1082	270	56	2.6728029082244e-05	1.92225955202809e-05	2.75556082105933e-05	3.02827434867767e-05	3562	2362	1688	158	7.69317205760201e-05	6.50672890858961e-05	7.97022779552372e-05	8.75645802692152e-05	0.0668924640135478	1.0986458921336435	0.853390240369135	1.326980216652668	1.0989684297781166	1.09311296226664	0.2368492796778002	0.2166741113257663	0.8457797199738935	1.037682349074	0.8040102666427722	0.7191924051388764	1.1065326633165828	0.3622857142857142	0.1595744680851064	0.0338235294117647	0.1316666666666666
2638857.0	1001	674	672	25	2.35948506277421e-05	1.48543146512106e-05	2.49384992188774e-05	2.33388350747216e-05	920	651	210	56	2.81259966385765e-05	1.42478643977825e-05	2.92799901986245e-05	2.53843807185684e-05	1496	990	153	38	2.36318744131424e-05	1.08928041281592e-05	2.52126174939809e-05	2.05490045088842e-05	3417	2315	1035	119	7.5352721679461e-05	3.99949831771523e-05	7.94311069114828e-05	6.92722203021742e-05	0.0514038876889848	0.8721044310684282	0.9358556370968418	0.8669531836032135	0.8150286067596885	0.8726124758199146	0.0606119914399729	0.0694603768792342	0.5307702533597242	0.6295574778399043	0.5065727832108426	0.4609369505662818	0.6713286713286714	0.2282608695652173	0.1022727272727272	0.0370919881305637	0.086021505376344
2197287.0	638	446	537	15	1.50384762242752e-05	1.18701889400299e-05	1.65023303436488e-05	1.4003301044833e-05	492	350	11	11	1.50412938545431e-05	7.4631670655051e-07	1.57419302143142e-05	4.98621764114736e-06	1025	693	83	16	1.61916251828015e-05	5.9091682525308e-06	1.76488322457867e-05	8.65221242479335e-06	2155	1489	631	42	4.62713952616197e-05	1.85256738991112e-05	4.98930928037497e-05	2.76417311107737e-05	0.028206850235057	0.5540191949915819	0.8485650664618046	0.3167475381521747	0.4902427709832694	0.5518517918657496	0.2712088207358205	0.4914522789151296	0.4003699001157529	0.7893212558908707	0.0496178529432221	0.364952139505269	0.841692789968652	0.0223577235772357	0.0809756097560975	0.0336322869955156	0.0314285714285714
2555109.0	1379	943	2	2	3.25047942214349e-05	4.42092697952697e-08	3.48916984620198e-05	1.86710680597773e-06	1250	884	11	11	3.8214669345892e-05	7.4631670655051e-07	3.97596180270108e-05	4.98621764114736e-06	2326	1538	14	14	3.67431416343378e-05	9.96727175125677e-07	3.91686926320633e-05	7.57068587169418e-06	4955	3365	27	27	0.0001074626052016	1.78725315147146e-06	0.000113820009121	1.44240103188193e-05	0.0080237741456166	0.1267264906250833	0.0535114909355905	0.1254090931597974	0.1932841093985571	0.1240682311646483	0.0698959558999376	0.5633670702307364	0.0166313960853505	0.0013600845922635	0.0195295869184522	0.0271268903743984	0.0014503263234227	0.0088	0.0060189165950128	0.0021208907741251	0.0124434389140271
3588867.0	422	287	164	5	9.94707988502213e-06	3.62516012321212e-06	1.06192125753973e-05	4.66776701494432e-06	267	191	85	16	8.16265337228254e-06	5.76699273243576e-06	8.59059620266863e-06	7.25268020530524e-06	643	414	3	3	1.01572829195525e-05	2.13584394669788e-07	1.05434582247557e-05	1.62228982964875e-06	1332	892	252	24	2.82670161768572e-05	9.60573725031767e-06	2.97532670028216e-05	1.35427370498983e-05	0.0269058295964125	0.4551680677155217	0.4395586755423514	0.844258074084803	0.1538669566537159	0.4792279020936234	0.346900863948648	0.7238745123836224	0.3398214084648273	0.3644446576397486	0.7065095710199346	0.0210277095126142	0.3886255924170616	0.3183520599250936	0.0046656298600311	0.0174216027874564	0.0837696335078534
2083957.0	360	238	1573	44	8.48566056542172e-06	3.47705906939797e-05	8.80617628203681e-06	4.107634973151e-05	255	181	117	30	7.79579254656198e-06	7.93809587876451e-06	8.14082676797393e-06	1.35987753849473e-05	540	365	49	14	8.53022204752468e-06	3.48854511293987e-06	9.2955609952556e-06	7.57068587169418e-06	1155	784	1739	88	2.48116751595084e-05	4.6197231685684e-05	2.62425640452663e-05	6.22458109881516e-05	0.1122448979591836	2.371940900316852	4.664493239284703	1.6704415623293911	0.8144409869999469	2.383125262871347	2.021549932377225	0.8482768253404892	1.8619150617075595	4.097570298258998	1.0182538633952345	0.4089629898851443	4.3694444444444445	0.4588235294117647	0.0907407407407407	0.1848739495798319	0.1657458563535911
1880093.0	276	182	203	5	6.50567310015665e-06	4.48724088421988e-06	6.7341348039105e-06	4.66776701494432e-06	240	164	2	2	7.33721651441127e-06	1.35693946645547e-07	7.37621872899296e-06	9.06585025663156e-07	311	212	3	3	4.9127760310744e-06	2.13584394669788e-07	5.39906556436763e-06	1.62228982964875e-06	827	558	208	10	1.87556656456423e-05	4.83651922553521e-06	1.95094190972711e-05	7.19664187025623e-06	0.017921146953405	0.368880376928438	0.6931502191244755	0.1229064726754554	0.3004760379935786	0.3721775765978365	0.2918052699485	0.7840484980743901	0.2578697720951818	0.6897427545370873	0.01849392700611	0.0434752965164337	0.7355072463768116	0.0083333333333333	0.0096463022508038	0.0274725274725274	0.0121951219512195
1599861.0	1436	1061	895	32	3.38483571442933e-05	1.97836482333832e-05	3.92577858623574e-05	2.98737088956437e-05	1295	922	508	142	3.95903974423442e-05	3.4466262447969e-05	4.14687418788506e-05	6.4367536822084e-05	2570	1701	294	96	4.05975382632193e-05	2.09312706776392e-05	4.33198609669309e-05	5.19132745487601e-05	5301	3684	1697	270	0.0001140362928498	7.51811813589914e-05	0.0001240463887081	0.0001461545202664	0.0732899022801303	1.1782247092281244	0.7609626533800092	1.552194108278746	1.1983712179591055	1.170509326539287	0.3963508768129702	0.3386140270960644	0.6592741615865606	0.5844788315440783	0.8705712666351099	0.5155798004777691	0.6232590529247911	0.3922779922779922	0.114396887159533	0.0301602262016965	0.1540130151843818
4679254.0	119	75	0	0	2.80498224245885e-06	0.0	2.77505555106202e-06	0.0	135	87	2	2	4.12718428935634e-06	1.35693946645547e-07	3.91299408184382e-06	9.06585025663156e-07	143	107	0	0	2.2589291718445e-06	0.0	2.72500007258178e-06	0.0	397	269	2	2	9.19109570365969e-06	1.35693946645547e-07	9.41304970548762e-06	9.06585025663156e-07	0.0074349442379182	0.096311509449975	0.0	0.2316857645836175	0.0	0.0772285881945391	0.1337638385497558	1.7320508075688774	0.0147636311295852	0.0	0.0328780924553066	0.0	0.0	0.0148148148148148	0.0	0.0	0.0229885057471264
2438583.0	206	152	59	3	4.8556835457691e-06	1.30417345896046e-06	5.6241125834857e-06	2.80066020896659e-06	194	138	2	2	5.93091668248244e-06	1.35693946645547e-07	6.20681819878676e-06	9.06585025663156e-07	315	225	3	3	4.97596286105606e-06	2.13584394669788e-07	5.73014033954112e-06	1.62228982964875e-06	715	515	64	8	1.57625630893076e-05	1.65345180027579e-06	1.75610711218136e-05	5.3295350642785e-06	0.0155339805825242	0.3034857627595609	0.4979737100552143	0.1460627646288021	0.2831152002428383	0.3090505583089515	0.177383230538405	0.5739618511255967	0.1048973945993209	0.2685869963862914	0.0228790849560124	0.0429232292590822	0.2864077669902912	0.0103092783505154	0.0095238095238095	0.0197368421052631	0.0144927536231884
2620234.0	510	356	194	11	1.20213524676808e-05	4.28829917014117e-06	1.31722636823744e-05	1.02690874328775e-05	411	285	47	14	1.25649832809293e-05	3.18880774617036e-06	1.28184288887987e-05	6.34609517964209e-06	835	546	5	5	1.31902507586724e-05	3.55973991116313e-07	1.39051405572865e-05	2.70381638274792e-06	1756	1187	246	30	3.77765865072825e-05	7.83308090742784e-06	3.98958331284596e-05	1.93189989952675e-05	0.025273799494524	0.4842360086343538	0.7795992913973021	0.4950758969523623	0.1944472529140369	0.4897074804212338	0.292612955894504	0.597526008062621	0.2073527979008318	0.3567235202253813	0.2537852757042839	0.0269876591149918	0.3803921568627451	0.1143552311435523	0.0059880239520958	0.0308988764044943	0.0491228070175438
5038876.0	245	167	0	0	5.77496344035645e-06	0.0	6.1791236936981e-06	0.0	176	134	76	14	5.3806254439016e-06	5.1563699725308e-06	6.02691042490888e-06	6.34609517964209e-06	307	205	3	3	4.84958920109273e-06	2.13584394669788e-07	5.22079453158191e-06	1.62228982964875e-06	728	506	79	17	1.60051780853508e-05	5.36995436720058e-06	1.74268286501889e-05	7.96838500929084e-06	0.033596837944664	0.4572481413136787	0.0	1.052959930085245	0.3107361953884811	0.4545653751579087	0.5410141202465428	1.1901789045384357	0.3355135655826026	0.0	0.958321672134794	0.0440417498912407	0.0	0.4318181818181818	0.009771986970684	0.0	0.1044776119402985
2174951.0	762	534	4	4	1.7961314863476e-05	8.84185395905395e-08	1.97583955235616e-05	3.73421361195546e-06	527	386	27	19	1.61113045962281e-05	1.83186827971489e-06	1.73611001792151e-05	8.61255774379998e-06	1199	816	4	4	1.89402522870039e-05	2.8477919289305e-07	2.07813089647358e-05	2.16305310619834e-06	2488	1736	35	27	5.30128717467079e-05	2.20506601219848e-06	5.79008046675125e-05	1.45098244619538e-05	0.015552995391705	0.2505979760605141	0.1889937676114674	0.4960836384154403	0.1040864706775143	0.2630546255681407	0.2062260965290227	0.7839668132944604	0.0415949172256531	0.0049227208733107	0.113700803604927	0.0150356599573098	0.0052493438320209	0.0512333965844402	0.0033361134278565	0.0074906367041198	0.0492227979274611
2031962.0	634	433	172	4	1.49441911068816e-05	3.8019972023932e-06	1.60213207147981e-05	3.73421361195546e-06	490	351	143	42	1.49801503835897e-05	9.70211718515663e-06	1.57869071577837e-05	1.90382855389263e-05	1117	758	230	52	1.76449222723798e-05	1.63748035913504e-05	1.93042061216541e-05	2.81196903805784e-05	2241	1542	545	98	4.7569263762851e-05	2.98789179789002e-05	5.11124339942359e-05	5.08921895314601e-05	0.0635538261997405	0.995690980734734	0.23307776421368	1.2059541079608818	1.456661320510648	0.9652310642284032	0.64633572363591	0.6696176155007866	0.6281139461787089	0.254413047531387	0.6476648722956082	0.9280178931126516	0.2712933753943217	0.2918367346938775	0.2059086839749328	0.0092378752886836	0.1196581196581196
3904549.0	321	193	1	1	7.56638067083437e-06	2.21046348976349e-08	7.1411429513996e-06	9.33553402988865e-07	240	178	32	9	7.33721651441127e-06	2.17110314632876e-06	8.00589593756553e-06	4.0796326154842e-06	412	277	8	3	6.50824348811142e-06	5.69558385786101e-07	7.05443944023507e-06	1.62228982964875e-06	973	648	41	13	2.14118406733571e-05	2.76276616701249e-06	2.22014783292002e-05	6.63547584812182e-06	0.0200617283950617	0.2988754059406305	0.1307288496172586	0.5095785215420566	0.2299672204138577	0.290091530524391	0.196450930206712	0.6772032601282524	0.1290298302308133	0.0029214278079928	0.2959028320977614	0.0875133800427889	0.0031152647975077	0.1333333333333333	0.0194174757281553	0.005181347150259	0.0505617977528089
2296923.0	361	258	381	14	8.50923184477011e-06	8.42186589599889e-06	9.54619109565335e-06	1.30697476418441e-05	177	140	123	36	5.41119717937831e-06	8.34517771870116e-06	6.29677208572569e-06	1.63185304619368e-05	378	272	96	17	5.97115543326728e-06	6.83470062943321e-06	6.92710298824527e-06	9.19297570134293e-06	916	670	600	67	1.98915844574157e-05	2.36017442441333e-05	2.27700661696243e-05	3.85812538051238e-05	0.1	1.694384790879173	1.369106014208654	2.591570766699605	1.3271025011383055	1.7625930940155217	0.7182228485185516	0.4074808025500109	1.1865190676318615	0.9897328042806922	1.5422054384756192	1.144619446908857	1.0554016620498614	0.6949152542372882	0.2539682539682539	0.0542635658914728	0.2571428571428571
4494921.0	5930	3907	549	29	0.0001397776865359	1.21354445588015e-05	0.0001445618938399	2.70730486866771e-05	4805	3288	497	171	0.0001468971889656	3.37199457414185e-05	0.0001478841901276	7.75130196941998e-05	9799	5993	358	108	0.0001547919367475	2.5487737763928e-05	0.0001526254713549	5.84024338673551e-05	20534	13188	1404	308	0.0004414668122491	7.13431280641481e-05	0.0004450715553225	0.0001629885022482	0.0233545647558386	0.3662074115927227	0.1872765219626969	0.5241467639462926	0.3826519476002267	0.3646917445030721	0.169151756287039	0.4638211827841749	0.1616047369465507	0.0868196123398041	0.2295479306231989	0.1646580454995156	0.0925801011804384	0.1034339229968782	0.0365343402387998	0.0074225748656258	0.0520072992700729
4736651.0	837	596	581	25	1.97291608146055e-05	1.28427928755259e-05	2.20524414457729e-05	2.33388350747216e-05	554	400	404	84	1.69367414540994e-05	2.74101772224005e-05	1.79907773877877e-05	3.80765710778525e-05	1277	858	412	70	2.01723954716463e-05	2.93322568679842e-05	2.18509351614501e-05	3.78534293584709e-05	2668	1854	1397	179	5.68382977403512e-05	6.95852269659106e-05	6.18941539950107e-05	9.9268835511045e-05	0.0965480043149946	1.6038483298284856	1.058333388260522	2.1164494594713408	1.7323482532341568	1.635710366988673	0.5356365986675582	0.3274642072811827	1.224266554987096	0.6509548478117924	1.618385525733233	1.4540790115488624	0.6941457586618877	0.7292418772563177	0.3226311667971809	0.0419463087248322	0.21
1176297.0	513	361	1701	48	1.2092066305726e-05	3.75999839608769e-05	1.33572673857785e-05	4.48105633434655e-05	416	302	130	29	1.27178419583129e-05	8.82010653196057e-06	1.35830369277797e-05	1.31454828721158e-05	802	545	10	10	1.26689594113237e-05	7.11947982232626e-07	1.38796732668885e-05	5.40763276549584e-06	1731	1208	1841	87	3.74788676753625e-05	4.71320384750701e-05	4.08199775804467e-05	6.33636789810771e-05	0.0720198675496688	1.5522712832510013	3.354770257214089	0.9677867285504448	0.3896080737286768	1.5707216864977367	1.5718443358771794	1.0007147347547902	1.2575630321417983	3.1094755032125523	0.6935222627291252	0.0561962477830875	3.3157894736842106	0.3125	0.0124688279301745	0.1329639889196676	0.0960264900662251
5188094.0	2026	1361	7	6	4.77554119598456e-05	1.54732444283444e-07	5.03580080666055e-05	5.60132041793319e-06	1610	1136	334	77	4.92204941175089e-05	2.26608890898064e-05	5.10938077813171e-05	3.49035234880315e-05	2999	1935	93	28	4.73743257787528e-05	6.62111623476342e-06	4.92792069200536e-05	1.51413717433884e-05	6635	4432	434	111	0.0001443502318561	2.94367377688533e-05	0.0001507310227679	5.5646215649353e-05	0.0250451263537906	0.3691755992065326	0.1112299837301876	0.6831262926697407	0.3072568064650974	0.3672043609550086	0.2906228294743236	0.7914471078679045	0.2039258087108458	0.0032401028058044	0.4603954002514855	0.1397616984711361	0.0034550839091806	0.2074534161490683	0.0310103367789263	0.0044085231447465	0.067781690140845
4265246.0	948	655	378	13	2.23455728222772e-05	8.35555199130598e-06	2.42354851459417e-05	1.21361942388552e-05	719	528	45	22	2.19810778077571e-05	3.05311379952481e-06	2.37478261518798e-05	9.97243528229471e-06	1690	1071	185	48	2.66964356672532e-05	1.31710376713036e-05	2.72754680162157e-05	2.595663727438e-05	3357	2254	608	83	7.10230862972875e-05	2.45797034621344e-05	7.52587793140371e-05	4.806526679553e-05	0.0368234250221827	0.6386665746326419	0.5007613491445803	0.4199304483078053	0.9516477319087014	0.6241131764536957	0.2865180140852444	0.459080219573768	0.3460804752872749	0.3739242693736628	0.1388973655535385	0.4933631528743616	0.3987341772151899	0.062586926286509	0.1094674556213017	0.0198473282442748	0.0416666666666666
1786994.0	388	253	437	16	9.14565638717674e-06	9.65972545026644e-06	9.36118739224922e-06	1.49368544478218e-05	278	206	196	49	8.49894246252639e-06	1.32980067712636e-05	9.26525035471067e-06	2.22113331287473e-05	615	421	219	39	9.71497510968088e-06	1.55916608108945e-05	1.07217292575414e-05	2.10897677854338e-05	1281	880	852	104	2.7359573959384e-05	3.85493930324246e-05	2.93481670045013e-05	5.82379553620029e-05	0.1181818181818181	1.98438135346138	1.595615366079421	2.3972728505338807	1.9670117831598648	1.9866333332577224	0.401188776658377	0.2019440477224347	1.4089909839112325	1.0562090943861049	1.564666054617652	1.604910011077389	1.1262886597938144	0.7050359712230215	0.3560975609756097	0.0632411067193675	0.2378640776699029
2463818.0	554	404	717	28	1.30584887590101e-05	1.58490232216042e-05	1.49482992350541e-05	2.61394952836882e-05	413	300	71	18	1.26261267518827e-05	4.81713510591693e-06	1.34930830408408e-05	8.1592652309684e-06	891	588	88	26	1.40748663784157e-05	6.26514224364711e-06	1.49747667540008e-05	1.40598451902892e-05	1858	1292	876	72	3.97594818893085e-05	2.69313005711682e-05	4.34161490298957e-05	4.83586057049458e-05	0.0557275541795665	1.1138391309567046	1.7486601567615458	0.6046998455632396	0.938902449784925	1.0974208173699036	0.5882238970371624	0.5360057762043454	0.6773554204289101	1.2136950541592102	0.3815212060340389	0.4451297849090009	1.2942238267148014	0.171912832929782	0.0987654320987654	0.0693069306930693	0.06
1441609.0	194	145	143	3	4.57282819358837e-06	3.16096279036179e-06	5.36510739871991e-06	2.80066020896659e-06	222	149	101	27	6.78692527583043e-06	6.85254430560014e-06	6.70156457695092e-06	1.22388978464526e-05	440	289	4	4	6.95055129798307e-06	2.8477919289305e-07	7.3600469250106e-06	2.16305310619834e-06	856	583	248	34	1.83103047674019e-05	1.0298286288855e-05	1.94267189006814e-05	1.72026111616175e-05	0.0583190394511149	0.8855129499513225	0.522013820195811	1.826274701365492	0.2938912113247464	0.8807265776286831	0.8267744081042814	0.9387412950910764	0.5624311784907692	0.6912489725272912	1.0096684473606026	0.0409721733836692	0.7371134020618557	0.4549549549549549	0.009090909090909	0.0206896551724137	0.1812080536912751
4446735.0	393	271	612	23	9.26351278391871e-06	1.35280365573525e-05	1.00272007245041e-05	2.14717282687439e-05	272	195	204	46	8.31551204966611e-06	1.38407825578458e-05	8.7705039765465e-06	2.08514555902526e-05	531	359	153	32	8.38805168006593e-06	1.08928041281592e-05	9.14275725286783e-06	1.73044248495867e-05	1196	825	969	101	2.59670765136508e-05	3.82616232433575e-05	2.79404619539184e-05	5.96276087085832e-05	0.1224242424242424	2.134095306188056	2.1413482046162784	2.3774523842657365	1.8926921464702329	2.137164245117416	0.2424072011609895	0.1134246942951601	1.473466727116682	1.4603570883862682	1.6644534305499017	1.2986095631773196	1.5572519083969465	0.75	0.288135593220339	0.084870848708487	0.2358974358974359
2488263.0	275	192	133	6	6.48210182080826e-06	2.93991644138544e-06	7.10414221071877e-06	5.60132041793319e-06	168	118	2	2	5.13605156008789e-06	1.35693946645547e-07	5.30727932939737e-06	9.06585025663156e-07	414	276	5	4	6.53983690310225e-06	3.55973991116313e-07	7.02897214983711e-06	2.16305310619834e-06	857	586	140	12	1.81579902839984e-05	3.4315843791473e-06	1.94403936899533e-05	8.67095854979468e-06	0.0204778156996587	0.4460279296851785	0.7884583742540916	0.170819165413345	0.3077339133074338	0.4223371509916234	0.3243762855699072	0.7680505605729694	0.1889848119464718	0.4535436996604998	0.0264198957230143	0.0544316313068071	0.4836363636363636	0.0119047619047619	0.0120772946859903	0.03125	0.0169491525423728
1555887.0	501	347	287	12	1.18092109535452e-05	6.34403021562121e-06	1.2839257016247e-05	1.12026408358664e-05	364	258	57	16	1.11281117135238e-05	3.8672774793981e-06	1.16040514151231e-05	7.25268020530524e-06	557	375	54	10	8.79876607494675e-06	3.84451910405618e-06	9.5502338992352e-06	5.40763276549584e-06	1422	980	398	38	3.17360887420157e-05	1.40558267990755e-05	3.39935423306052e-05	2.38629538066675e-05	0.0387755102040816	0.7019849115631327	0.8725303046500588	0.6250127602720814	0.5662304004856774	0.6879244884692725	0.1625525206859162	0.2362941331651359	0.4428972616422912	0.5372103386565968	0.3475232437411879	0.4369384378797054	0.5728542914171657	0.1565934065934066	0.096947935368043	0.0345821325648415	0.0620155038759689
3070782.0	216	141	0	0	5.09139633925303e-06	0.0	5.2171044359966e-06	0.0	204	144	29	7	6.23663403724958e-06	1.96756222636044e-06	6.47667985960357e-06	3.17304758982104e-06	256	176	1	1	4.04395711882651e-06	7.11947982232626e-08	4.48224311004105e-06	5.40763276549584e-07	676	461	30	8	1.53719874953291e-05	2.0387570245837e-06	1.61760274056412e-05	3.71381086637063e-06	0.0173535791757049	0.2295873253203986	0.0	0.4899188563591066	0.1206456819216643	0.2035215127602569	0.2552575639563772	1.25420433690007	0.1326280694154345	0.0	0.3154846371630546	0.0176052307507954	0.0	0.142156862745098	0.00390625	0.0	0.0486111111111111
2868740.0	832	582	1039	28	1.96113044178635e-05	2.29667156586426e-05	2.15344310762413e-05	2.61394952836882e-05	610	429	14	7	1.86487586407953e-05	9.49857626518831e-07	1.92951087484023e-05	3.17304758982104e-06	1184	790	143	31	1.87033016745726e-05	1.01808561459266e-05	2.01191594143888e-05	1.67636615730371e-05	2626	1801	1196	66	5.69633647332315e-05	3.4097429431088e-05	6.09486992390324e-05	4.60762044465464e-05	0.036646307606885	0.7559833929489106	1.2138465692983929	0.1644482874492106	0.8332187855248109	0.7371712140908048	0.5312513910295029	0.7206621485955953	0.5985852414226528	1.1710957705456213	0.0509340940496146	0.544334702132705	1.2487980769230769	0.0229508196721311	0.120777027027027	0.0481099656357388	0.0163170163170163
4818140.0	262	178	0	0	6.17567518927914e-06	0.0	6.5861318411872e-06	0.0	199	137	65	18	6.08377535986601e-06	4.41005326598029e-06	6.16184125531729e-06	8.1592652309684e-06	392	264	53	7	6.1923093382031e-06	3.77332430583292e-06	6.72336466506158e-06	3.78534293584709e-06	853	579	118	25	1.84517598873483e-05	8.18337757181321e-06	1.94713377615661e-05	1.19446081668155e-05	0.0431778929188255	0.6134456868388679	0.0	1.3241602457589208	0.5630131823011001	0.6290578093533403	0.6645460922192933	1.0564149786208588	0.4435011956460725	0.0	0.7248875911942643	0.6093565582316133	0.0	0.3266331658291457	0.135204081632653	0.0	0.1313868613138686
2471001.0	108	78	1	1	2.54569816962652e-06	2.21046348976349e-08	2.8860577731045e-06	9.33553402988865e-07	100	68	14	2	3.05717354767136e-06	9.49857626518831e-07	3.05843215592391e-06	9.06585025663156e-07	169	121	0	0	2.66964356672532e-06	0.0	3.08154213815323e-06	0.0	377	267	15	3	8.2725152840232e-06	9.71962261416466e-07	9.02603206718164e-06	1.84013842865202e-06	0.0112359550561797	0.2038701408277402	0.3234701022580889	0.2964214929231573	0.0	0.2066305317270821	0.1794576253551265	0.8684952018230994	0.1174929544456239	0.0086831326515342	0.3106979737026492	0.0	0.0092592592592592	0.14	0.0	0.0128205128205128	0.0294117647058823
2088238.0	127	96	0	0	2.993552477246e-06	0.0	3.55207110535939e-06	0.0	120	90	0	0	3.66860825720564e-06	0.0	4.04792491225223e-06	0.0	248	169	1	1	3.91758345886319e-06	7.11947982232626e-08	4.30397207725533e-06	5.40763276549584e-07	495	355	1	1	1.05797441933148e-05	7.11947982232626e-08	1.1903968094867e-05	5.40763276549584e-07	0.0028169014084507	0.0454271443135639	0.0	0.0	0.125642840344455	0.041880946781485	0.0725399276946203	1.7320508075688772	0.0067293496820319	0.0	0.0	0.0181731414201759	0.0	0.0	0.0040322580645161	0.0	0.0
2173934.0	1648	1096	161	10	3.88454683661528e-05	3.55884621851921e-06	4.05528117861863e-05	9.33553402988865e-06	1292	931	100	30	3.9498682235914e-05	6.78469733227736e-06	4.18735343700759e-05	1.35987753849473e-05	2460	1612	103	35	3.88599004387235e-05	7.33306421699605e-06	4.10532721215124e-05	1.89267146792354e-05	5400	3639	364	75	0.0001172040510407	1.76766077677926e-05	0.0001234796182777	4.18610240940714e-05	0.0206100577081615	0.3390116091866099	0.2302068245997348	0.324758241441052	0.4610281641671524	0.3386644100693131	0.1160373166027312	0.3426321548785784	0.1508190852691112	0.0916154796995609	0.1717702198709911	0.1887051725353553	0.0976941747572815	0.0773993808049535	0.0418699186991869	0.0091240875912408	0.0322234156820623
4413838.0	1300	790	1344	41	3.06426631529118e-05	2.97086293024213e-05	2.92305851378533e-05	3.82756895225434e-05	696	528	287	85	2.12779278917927e-05	1.9472081343636e-05	2.37478261518798e-05	3.85298635906841e-05	1676	1153	174	41	2.64752817623173e-05	1.23878948908477e-05	2.93637858288485e-05	2.2171294338533e-05	3672	2471	1805	167	7.83958728070218e-05	6.1568605536905e-05	8.23421971185816e-05	9.89768474517605e-05	0.0675839740995548	1.2020185386749302	1.3094397304067915	1.622458550280157	0.75505571617236	1.2289846656197696	0.4392626574635869	0.3574191523716607	0.7853551894046953	0.9695185158734566	0.9151305259919952	0.4679041757538382	1.033846153846154	0.4123563218390804	0.1038186157517899	0.0518987341772151	0.1609848484848484
2507468.0	1271	845	1412	46	2.99590960518084e-05	3.12117444754604e-05	3.12656258752988e-05	4.29434565374878e-05	1149	791	713	144	3.5126924062744e-05	4.83748919791376e-05	3.55767622843502e-05	6.52741218477472e-05	2116	1383	349	67	3.34258330603004e-05	2.48469845799187e-05	3.52212626203794e-05	3.62311395288221e-05	4536	3019	2474	257	9.85118531748527e-05	0.0001044336210345	0.00010206365078	0.000144448717914	0.0851275256707519	1.4152807273704302	1.3735038188189603	1.834740365805028	1.028672365307494	1.4123055166438272	0.4044324222562926	0.2863632673597263	1.060112236942051	1.041811956591941	1.3771456872434935	0.7433467562377455	1.110936270653029	0.6205395996518712	0.1649338374291115	0.0544378698224852	0.1820480404551201
4320405.0	615	415	184	4	1.44963367992621e-05	4.06725282116482e-06	1.53553073825432e-05	3.73421361195546e-06	393	277	59	13	1.20146920423485e-05	4.00297142604364e-06	1.2458613341043e-05	5.89280266681051e-06	816	551	66	14	1.28901133162595e-05	4.69885668273533e-06	1.40324770092763e-05	7.57068587169418e-06	1824	1243	309	31	3.94011421578701e-05	1.27690809299438e-05	4.18463977328624e-05	1.71977021504601e-05	0.0249396621078037	0.4109721047017285	0.2431871612157194	0.4729902522456147	0.5395117246006893	0.4185630460206744	0.1554792664615201	0.3714596114962343	0.3240789538227451	0.2805710765061593	0.333173036140607	0.3645318367223525	0.2991869918699187	0.1501272264631043	0.0808823529411764	0.0096385542168674	0.0469314079422382
4105761.0	146	107	0	0	3.44140678486548e-06	0.0	3.95907925284848e-06	0.0	135	103	16	3	4.12718428935634e-06	1.08555157316438e-06	4.63262517735533e-06	1.35987753849473e-06	264	185	34	8	4.17033077878984e-06	2.42062313959093e-06	4.7114487236227e-06	4.32610621239667e-06	545	395	50	11	1.17389218530117e-05	3.50617471275531e-06	1.33031531538265e-05	5.68598375089141e-06	0.0278481012658227	0.4274162437388689	0.0	0.2935436143510872	0.9182114602470438	0.403918358199377	0.4689509670444596	1.1610043404191648	0.2986794491570601	0.0	0.2630247396424545	0.5804391229353165	0.0	0.1185185185185185	0.1287878787878787	0.0	0.029126213592233
2483965.0	317	214	0	0	7.47209555344079e-06	0.0	7.91815850569697e-06	0.0	272	188	80	23	8.31551204966611e-06	5.42775786582189e-06	8.45566537226022e-06	1.04257277951263e-05	517	352	104	29	8.16689777513011e-06	7.40425901521931e-06	8.96448622008211e-06	1.56821350199379e-05	1106	754	184	52	2.3954505378237e-05	1.28320168810412e-05	2.53383100980393e-05	2.61078628150642e-05	0.0689655172413793	1.03037111449214	0.0	1.2329872737548362	1.7493623878641271	0.9941165538729878	0.8988112185721062	0.9041306223806648	0.5356828153379141	0.0	0.6527268355097663	0.9066183046599172	0.0	0.2941176470588235	0.2011605415860735	0.0	0.1223404255319148
2180492.0	154	107	0	0	3.62997701965263e-06	0.0	3.95907925284848e-06	0.0	124	85	1	1	3.79089519911249e-06	6.78469733227736e-08	3.82304019490489e-06	4.53292512831578e-07	237	166	1	1	3.74381967641361e-06	7.11947982232626e-08	4.22757020606145e-06	5.40763276549584e-07	515	358	2	2	1.11646918951787e-05	1.39041771546036e-07	1.20096896538148e-05	9.94055789381162e-07	0.0055865921787709	0.0827711471349642	0.0	0.1185685971692628	0.1279134940856198	0.0821606970849608	0.071306499589514	0.8678906352970357	0.0124537043074228	0.0	0.0178973487155903	0.0190166205578212	0.0	0.0080645161290322	0.0042194092827004	0.0	0.0117647058823529
2508798.0	1106	755	701	25	2.60698349593234e-05	1.5495349063242e-05	2.79355592140243e-05	2.33388350747216e-05	978	692	338	86	2.98991572962259e-05	2.29322769830975e-05	3.11240448808727e-05	3.89831561035157e-05	1846	1223	93	17	2.91607220365381e-05	6.62111623476342e-06	3.11464961567057e-05	9.19297570134293e-06	3930	2670	1132	128	8.51297142920874e-05	4.50487422811029e-05	9.02061002516028e-05	7.15149668795802e-05	0.047940074906367	0.7927952397909975	0.8354525819910905	1.2525093140279084	0.2951528048320684	0.7943715669503558	0.4799985508024935	0.6042494101913027	0.5291776514900165	0.5943784871449818	0.7669874022165898	0.2270559770936819	0.6338155515370705	0.3456032719836401	0.0503791982665222	0.0331125827814569	0.1242774566473988
2392303.0	260	184	0	0	6.12853263058235e-06	0.0	6.80813628527216e-06	0.0	227	180	1	1	6.93978395321399e-06	6.78469733227736e-08	8.09584982450446e-06	4.53292512831578e-07	490	323	4	4	7.74038667275387e-06	2.8477919289305e-07	8.22593479854125e-06	2.16305310619834e-06	977	687	5	5	2.08087032565502e-05	3.52626166215824e-07	2.31299209083179e-05	2.61634561902991e-06	0.007278020378457	0.1131151995461008	0.0	0.0559907264410408	0.2629552943431944	0.1063153402614117	0.1385128036425012	1.3028487074576562	0.0169460903867146	0.0	0.0097765252895735	0.0367913393649275	0.0	0.0044052863436123	0.0081632653061224	0.0	0.0055555555555555
2897605.0	887	623	684	19	2.09077247820252e-05	1.51195702699823e-05	2.30514614441552e-05	1.77375146567884e-05	794	581	46	22	2.42739579685106e-05	3.12096077284759e-06	2.61316041557616e-05	9.97243528229471e-06	961	585	38	17	1.51806359030948e-05	2.70540233248398e-06	1.48983648828069e-05	9.19297570134293e-06	2642	1789	768	58	6.03623186536307e-05	2.09459333753138e-05	6.40814304827237e-05	3.69029256404261e-05	0.0324203465623253	0.575875497198445	0.7694746252752589	0.3816235399423784	0.6170459492472131	0.5893813714882835	0.1953998790823787	0.3315338565739911	0.3470034591531373	0.7231571310418676	0.1285723892616217	0.1782140319914031	0.7711386696730552	0.0579345088161209	0.0395421436004162	0.0304975922953451	0.0378657487091222
5092294.0	181	124	122	7	4.26640156205925e-06	2.69676545751145e-06	4.58809184442254e-06	6.53487382092205e-06	172	126	2	2	5.25833850199474e-06	1.35693946645547e-07	5.66709487715313e-06	9.06585025663156e-07	330	230	1	1	5.2129134734873e-06	7.11947982232626e-08	5.85747679153092e-06	5.40763276549584e-07	683	480	125	10	1.47376535375413e-05	2.90365420238026e-06	1.61126635131066e-05	7.98222212313479e-06	0.0208333333333333	0.4954005349048451	1.4243119018783577	0.1599735041172594	0.09232017399223	0.5588685266626158	0.7502589020117411	1.342460464703653	0.1970228296508509	0.6320936785448323	0.0258054795434093	0.0136573911278897	0.6740331491712708	0.0116279069767441	0.003030303030303	0.0564516129032258	0.0158730158730158
1786840.0	350	228	788	33	8.24994777193778e-06	1.74184522993363e-05	8.43616887522854e-06	3.08072622986325e-05	217	148	21	3	6.63406659844686e-06	1.42478643977825e-06	6.65658763348145e-06	1.35987753849473e-06	525	347	3	3	8.29327143509344e-06	2.13584394669788e-07	8.83714976809231e-06	1.62228982964875e-06	1092	723	812	39	2.31772858054781e-05	1.90568231337843e-05	2.39299062768023e-05	3.3789429666776e-05	0.0539419087136929	1.412016799227147	3.651807207071577	0.2042904883659592	0.1835761384859901	1.3465579446411755	1.9964312892069864	1.4826181800434783	0.8222197928490875	2.111340917646196	0.2147681845870849	0.0257539375554493	2.251428571428572	0.0967741935483871	0.0057142857142857	0.1447368421052631	0.0202702702702702
1878839.0	237	174	0	0	5.5863932055693e-06	0.0	6.43812887846389e-06	0.0	167	113	43	10	5.10547982461118e-06	2.91741985287927e-06	5.08239461205003e-06	4.53292512831578e-06	415	269	24	3	6.55563361059767e-06	1.7086751573583e-06	6.85070111705139e-06	1.62228982964875e-06	819	556	67	13	1.72475066407781e-05	4.62609501023757e-06	1.83712246075653e-05	6.15521495796453e-06	0.0233812949640287	0.3350465246301438	0.0	0.8918876778218886	0.2368063942551619	0.3762313573590168	0.4620015126761099	1.2279718413668728	0.2682181898280961	0.0	0.5714291218654366	0.2606422595973178	0.0	0.2574850299401197	0.0578313253012048	0.0	0.0884955752212389
2557120.0	724	513	579	16	1.7065606248237e-05	1.27985836057306e-05	1.89813799692642e-05	1.49368544478218e-05	654	470	166	59	1.99939150017707e-05	1.12625975715804e-05	2.11391634306505e-05	2.67442582570631e-05	1403	959	105	37	2.21627806160687e-05	7.47545381344257e-06	2.44231314916442e-05	2.00082412323346e-05	2781	1942	850	112	5.92223018660765e-05	3.15366349907536e-05	6.45436748915589e-05	6.16893539372195e-05	0.0576725025746652	0.9557769067358652	0.786921418358858	1.2651521591571384	0.8192332436641039	0.9571022737267002	0.2672677729336606	0.2792468268756602	0.5325128202897209	0.7499636063062679	0.5633012629383971	0.3372976497372643	0.7997237569060773	0.2538226299694189	0.074839629365645	0.0311890838206627	0.125531914893617
4405138.0	729	507	312	8	1.7183462644979e-05	6.89664608806208e-06	1.87593755251793e-05	7.46842722391092e-06	651	462	181	38	1.99021997953406e-05	1.2280302171422e-05	2.07793478828948e-05	1.72251154876e-05	1152	799	387	71	1.81978070347193e-05	2.75523869124026e-05	2.03483650279705e-05	3.83941926350205e-05	2532	1768	880	117	5.52834694750389e-05	4.67293351718867e-05	5.98870884360445e-05	6.30877353465313e-05	0.0661764705882353	1.053444690568066	0.3981170489330314	0.8289536122439829	1.8868441067498316	1.0379715893089487	0.7660570796103997	0.7380328011871868	0.8452677738141148	0.4013536870042475	0.6170324033374943	1.514049844568406	0.4279835390946502	0.2780337941628264	0.3359375	0.0157790927021696	0.0822510822510822
5354525.0	263	180	0	0	6.19924646862753e-06	0.0	6.66013332254885e-06	0.0	220	158	37	12	6.725781804877e-06	2.51033801294262e-06	7.10635706817614e-06	5.43951015397893e-06	462	327	5	4	7.29807886288222e-06	3.55973991116313e-07	8.3278039601331e-06	2.16305310619834e-06	945	665	42	16	2.02231071363868e-05	2.86631200405894e-06	2.20942943508581e-05	7.60256326017727e-06	0.0240601503759398	0.3440962240951588	0.0	0.7654428424851146	0.2597387158191184	0.341727186101411	0.3892521910308865	1.1390729414058731	0.1417345012676946	0.0	0.3732410723051294	0.0487763968853206	0.0	0.1681818181818181	0.0108225108225108	0.0	0.0759493670886076
2502057.0	505	357	98	4	1.19034960709388e-05	2.16625421996822e-06	1.32092644230552e-05	3.73421361195546e-06	349	266	60	19	1.06695356813731e-05	4.07081839936642e-06	1.19638669628788e-05	8.61255774379998e-06	866	591	45	19	1.36799486910303e-05	3.20376592004682e-06	1.50511686251947e-05	1.02745022544421e-05	1720	1214	203	42	3.62529804433422e-05	9.44083853938145e-06	4.02243000111287e-05	2.26212736101975e-05	0.0345963756177924	0.5623783037601391	0.2826965599566494	0.719880768527669	0.6826381731743565	0.5617385005528917	0.2423737943465634	0.4314708607439348	0.2604155140881732	0.1819847049184914	0.3815366029913807	0.2341942935902582	0.194059405940594	0.1719197707736389	0.0519630484988452	0.011204481792717	0.0714285714285714
3964649.0	181	128	0	0	4.26640156205925e-06	0.0	4.73609480714585e-06	0.0	154	109	74	20	4.7080472634139e-06	5.02067602588525e-06	4.90248683817215e-06	9.06585025663156e-06	277	183	54	10	4.37568797623025e-06	3.84451910405618e-06	4.66051414282678e-06	5.40763276549584e-06	612	420	128	30	1.33501368017034e-05	8.86519512994143e-06	1.42990957881448e-05	1.44734830221274e-05	0.0714285714285714	1.0121956826198186	0.0	1.849235001722449	1.1603081977165517	1.0031810664796668	0.934577029691457	0.9316135051980664	0.6640527555350806	0.0	1.0664030637289432	0.8786090610072058	0.0	0.4805194805194805	0.1949458483754512	0.0	0.1834862385321101
2683535.0	1605	1105	1277	41	3.78319033541718e-05	2.82276187642797e-05	4.08858184523138e-05	3.82756895225434e-05	1272	900	156	43	3.88872475263797e-05	1.05841278383527e-05	4.04792491225223e-05	1.94915780517578e-05	2410	1578	439	89	3.80700650639527e-05	3.12545164200123e-05	4.01873842479817e-05	4.8127931612913e-05	5287	3583	1872	173	0.0001147892159445	7.00662630226447e-05	0.0001215524518228	0.0001058951991872	0.0482835612615126	0.8711893310187996	0.9361605312410546	0.4815202473929502	1.1975880618637202	0.8717562801659083	0.3623523277110955	0.4156578345981452	0.6103906403239254	0.7461326621613655	0.2721747748069033	0.8209735488370935	0.795638629283489	0.1226415094339622	0.1821576763485477	0.03710407239819	0.0477777777777777
2097948.0	1081	724	686	22	2.54805529756136e-05	1.51637795397775e-05	2.67885362529187e-05	2.0538174865755e-05	835	598	146	35	2.55273991230559e-05	9.90565810512495e-06	2.68962121947426e-05	1.58652379491052e-05	1584	1035	6	6	2.50219846727391e-05	4.27168789339576e-07	2.63586455618892e-05	3.24457965929751e-06	3500	2357	838	63	7.60299367714085e-05	2.5496606434242e-05	8.00433940095505e-05	3.96479924741577e-05	0.0267288926601612	0.4953312258276685	0.7666777561807729	0.5898688571547773	0.1230935653229733	0.4932133928861745	0.3325009199389627	0.674152252827608	0.3353495677748629	0.5951118703856285	0.3880402408946681	0.0170717389098622	0.6345975948196114	0.1748502994011976	0.0037878787878787	0.0303867403314917	0.0585284280936454
2991354.0	1539	1064	1430	39	3.62761989171779e-05	3.16096279036179e-05	3.93687880843999e-05	3.64085827165657e-05	1124	810	534	135	3.43626306758261e-05	3.62302837543611e-05	3.64313242102701e-05	6.1194489232263e-05	2292	1484	257	49	3.62060535794936e-05	1.82970631433785e-05	3.77934589505734e-05	2.64974005509296e-05	4955	3358	2221	223	0.0001068448831724	8.61369748013575e-05	0.0001135935712452	0.0001241004724997	0.0664085765336509	1.0924955623749173	0.92480831867397	1.6797217932312245	0.7011107553183507	1.101880289074515	0.5127726132579397	0.465361453818749	0.8061871775588059	0.8713599783644854	1.0543512834088364	0.5053592240647182	0.9291747888239116	0.4750889679715303	0.1121291448516579	0.0366541353383458	0.1666666666666666
3345496.0	942	630	2	2	2.22041451461868e-05	4.42092697952697e-08	2.3310466628921e-05	1.86710680597773e-06	733	517	88	19	2.24090821044311e-05	5.97053365240408e-06	2.32530797737156e-05	8.61255774379998e-06	1470	967	8	8	2.32211600182616e-05	5.69558385786101e-07	2.46268698148278e-05	4.32610621239667e-06	3145	2114	98	29	6.78343872688796e-05	6.58430130798545e-06	7.11904162174644e-05	1.48057707621744e-05	0.0137180700094607	0.2079742126657528	0.0800973586543837	0.3703835288749703	0.1756661014950397	0.2087156630081312	0.1479382313416297	0.7088027281204394	0.0970643588463005	0.001991036786339	0.2664336550948459	0.0245275595766184	0.0021231422505307	0.1200545702592087	0.0054421768707482	0.0031746031746031	0.0367504835589942
2352046.0	197	135	7	2	4.64354203163355e-06	1.54732444283444e-07	4.99509999191164e-06	1.86710680597773e-06	126	97	95	25	3.85203867006592e-06	6.44546246566349e-06	4.36276351653852e-06	1.13323128207894e-05	241	158	30	9	3.80700650639527e-06	2.13584394669788e-06	4.02383188287776e-06	4.86686948894626e-06	564	390	132	36	1.23025872080947e-05	8.73603885664482e-06	1.33816953913279e-05	1.80662891157134e-05	0.0923076923076923	1.3500747541616729	0.3737876737204579	2.59750792767714	1.2095111402779526	1.3936022472251832	1.1232319857033473	0.805991801419542	0.7100976980595425	0.0333220725104561	1.6732600624575735	0.5610297600253489	0.0355329949238578	0.753968253968254	0.1244813278008298	0.0148148148148148	0.2577319587628865
2388248.0	588	389	1683	41	1.38599122568555e-05	3.72021005327195e-05	1.43932881248417e-05	3.82756895225434e-05	353	266	108	23	1.07918226232799e-05	7.32747311885955e-06	1.19638669628788e-05	1.04257277951263e-05	639	418	80	18	1.00940960895709e-05	5.69558385786101e-06	1.06453273863475e-05	9.73373897789252e-06	1580	1073	1871	82	3.47458309697063e-05	5.02251575094401e-05	3.7002482474068e-05	5.84351562955623e-05	0.0764212488350419	1.579222592335925	2.659273488486799	0.8714346145334948	0.9143672735115612	1.481691792177285	1.0200415638169484	0.6884303262003223	1.445501693519136	2.684151230056908	0.6789838356917464	0.5642490231240834	2.8622448979591835	0.3059490084985836	0.1251956181533646	0.1053984575835475	0.0864661654135338
2329547.0	1072	736	231	11	2.5268411461478e-05	5.10617066135366e-06	2.72325451410886e-05	1.02690874328775e-05	904	641	391	106	2.76368488709491e-05	2.65281665692045e-05	2.88302207639298e-05	4.80490063601472e-05	1567	1022	499	101	2.4753440645317e-05	3.5526204313408e-05	2.60275707867157e-05	5.4617090931508e-05	3543	2399	1121	218	7.76587009777441e-05	6.71605415439662e-05	8.20903366917341e-05	0.0001129351847245	0.0908711963318049	1.375742739959693	0.3770887876867391	1.6666194391498552	2.09843213487231	1.380713453902968	0.8955793677977408	0.6486352148348655	0.8648167004906955	0.2020772326403691	0.959883910538368	1.4352026783851988	0.2154850746268656	0.4325221238938053	0.3184428844926611	0.014945652173913	0.1653666146645865
2132315.0	544	370	98	4	1.28227759655262e-05	2.16625421996822e-06	1.3690274051906e-05	3.73421361195546e-06	492	349	6	6	1.50412938545431e-05	4.07081839936642e-07	1.56969532708448e-05	2.71975507698947e-06	884	595	276	42	1.39642894259478e-05	1.96497643096205e-05	1.51530377867865e-05	2.27120576150825e-05	1920	1314	380	52	4.18283592460171e-05	2.22231003695253e-05	4.45402651095373e-05	2.91660263040275e-05	0.0395738203957382	0.65482381463828	0.2727639781203336	0.1732664313934786	1.4988451777562048	0.648291862423339	0.7382788410343092	1.1388062751159571	0.5312926629232148	0.1689380073232313	0.0270642834235757	1.4071438732219494	0.1801470588235294	0.0121951219512195	0.3122171945701357	0.0108108108108108	0.0171919770773638
2327608.0	531	364	376	9	1.2516349333997e-05	8.31134272151071e-06	1.3468269607821e-05	8.40198062689978e-06	408	291	233	60	1.24732680744992e-05	1.58083447842063e-05	1.30882905496155e-05	2.71975507698947e-05	842	548	64	15	1.33008277111403e-05	4.55646708628881e-06	1.39560751380824e-05	8.11144914824376e-06	1781	1203	673	84	3.82904451196365e-05	2.86761545920058e-05	4.05126352955189e-05	4.37109805450382e-05	0.0698254364089775	1.0789468575961303	0.6238351972120282	2.078006342141732	0.5812127742211549	1.094351437858305	0.8521366649640368	0.7786682006209145	0.7489114974351604	0.6640388902325841	1.2673779389481297	0.342570190761322	0.7080979284369114	0.571078431372549	0.0760095011876484	0.0247252747252747	0.2061855670103092
2444058.0	842	572	1	1	1.98470172113475e-05	2.21046348976349e-08	2.1164423669433e-05	9.33553402988865e-07	606	420	246	58	1.85264716988885e-05	1.66903554374023e-05	1.88903162571771e-05	2.62909657442315e-05	1129	745	39	11	1.78344827623247e-05	2.77659713070724e-06	1.89731313464806e-05	5.94839604204543e-06	2577	1737	286	70	5.62079716725607e-05	1.94890572030072e-05	5.90278712730907e-05	3.31729151892658e-05	0.0402993667242371	0.5619873201219182	0.0441095593988303	1.3917694858201557	0.3135168324836807	0.5831319592342222	0.713138175075501	1.2229447619574907	0.3467311952927356	0.0011137509814319	0.9008922858421898	0.155687000722712	0.001187648456057	0.4059405940594059	0.0345438441098317	0.0017482517482517	0.1380952380952381
2663090.0	104	77	0	0	2.45141305223294e-06	0.0	2.84905703242368e-06	0.0	107	79	1	1	3.27117569600836e-06	6.78469733227736e-08	3.55317853408807e-06	4.53292512831578e-07	243	161	2	1	3.83859992138611e-06	1.42389596446525e-07	4.10023375407165e-06	5.40763276549584e-07	454	317	3	2	9.56118866962741e-06	2.10236569769299e-07	1.05024693205834e-05	9.94055789381162e-07	0.0063091482649842	0.0946497208454538	0.0	0.1275738070808525	0.1318859628460427	0.0864865899756317	0.0749306102740769	0.8663841445846018	0.0219885389812615	0.0	0.0207408527171327	0.0370941487424165	0.0	0.0093457943925233	0.0082304526748971	0.0	0.0126582278481012
1843530.0	931	624	2	2	2.19448610733545e-05	4.42092697952697e-08	2.3088462184836e-05	1.86710680597773e-06	714	503	83	23	2.18282191303735e-05	5.63129878579021e-06	2.2623402565143e-05	1.04257277951263e-05	1402	943	51	15	2.21469839085733e-05	3.63093470938639e-06	2.40156548452768e-05	8.11144914824376e-06	3047	2070	136	40	6.59200641123014e-05	9.30644276497187e-06	6.97275195952558e-05	2.04042837493478e-05	0.0193236714975845	0.2926288482336333	0.0808675255645222	0.4608381858169176	0.3377567341179144	0.2931541484997848	0.1938722998420023	0.6613322746211953	0.141177695900256	0.0020145613885406	0.2579825111776699	0.1639471417135415	0.0021482277121374	0.1162464985994397	0.0363766048502139	0.0032051282051282	0.0457256461232604
2508744.0	259	171	0	0	6.10496135123396e-06	0.0	6.32712665642141e-06	0.0	221	164	0	0	6.75635354035371e-06	0.0	7.37621872899296e-06	0.0	354	229	82	11	5.59203445337729e-06	5.83797345430753e-06	5.83200950113296e-06	5.94839604204543e-06	834	564	82	11	1.8453349344965e-05	5.83797345430753e-06	1.95353548865473e-05	5.94839604204543e-06	0.0195035460992907	0.304493881815359	0.0	0.0	1.0199565074250754	0.3399855024750251	0.5888721641235778	1.7320508075688772	0.3163638939020261	0.0	0.0	1.0439802370641165	0.0	0.0	0.231638418079096	0.0	0.0
2484542.0	1012	676	539	20	2.38541347005744e-05	1.19143982098252e-05	2.5012500700239e-05	1.86710680597773e-05	797	563	244	53	2.43656731749408e-05	1.65546614907568e-05	2.53220191733112e-05	2.40245031800736e-05	1308	837	306	51	2.06620934040042e-05	2.17856082563184e-05	2.1316122063093e-05	2.75789271040288e-05	3117	2076	1089	124	6.88819012795194e-05	5.02546679569003e-05	7.16506419366432e-05	7.02744983438797e-05	0.0597302504816955	0.9807937018347952	0.7464694667494359	0.948759378770033	1.293806022615122	0.9963449560448636	0.276753711303321	0.2777689690947352	0.7295772477732475	0.4994688912165111	0.6794255743273558	1.0543756545063565	0.532608695652174	0.3061480552070263	0.2339449541284403	0.029585798816568	0.0941385435168739
4045185.0	167	115	517	15	3.93640365118174e-06	1.14280962420772e-05	4.2550851782951e-06	1.4003301044833e-05	152	105	2	2	4.64690379246047e-06	1.35693946645547e-07	4.72257906429427e-06	9.06585025663156e-07	359	233	85	14	5.67101799085437e-06	6.05155784897732e-06	5.93387866272481e-06	7.57068587169418e-06	678	453	604	31	1.42543254344966e-05	1.76153480377001e-05	1.49115429053142e-05	2.24805719421903e-05	0.0684326710816777	1.5075952961365675	3.2909566925388205	0.1919682049407115	1.2758410311372554	1.5862553095389291	1.5726411477966382	0.9914174208524804	1.2357896638917445	2.903182004377624	0.0292009373780684	1.0671025658420843	3.095808383233533	0.0131578947368421	0.2367688022284122	0.1304347826086956	0.019047619047619
2481491.0	824	559	277	12	1.94227341830764e-05	6.12298386664486e-06	2.06834140405823e-05	1.12026408358664e-05	664	470	198	42	2.02996323565379e-05	1.34337007179092e-05	2.11391634306505e-05	1.90382855389263e-05	1228	822	101	24	1.93983568043709e-05	7.19067462054952e-06	2.09341127071236e-05	1.297831863719e-05	2716	1851	576	78	5.91207233439852e-05	2.67473592051036e-05	6.27566901783564e-05	4.32192450119827e-05	0.0421393841166936	0.6886794840383123	0.5416243572693578	0.9006167912644047	0.6199602925025646	0.6874004803454423	0.1887591749257079	0.2745985496414695	0.4524193496327512	0.3152482966059431	0.6617706410620097	0.3706847282512761	0.3361650485436893	0.2981927710843373	0.0822475570032573	0.0214669051878354	0.0893617021276595
2327951.0	861	608	6	5	2.02948715189669e-05	1.32627809385809e-07	2.24964503339428e-05	4.66776701494432e-06	757	551	112	38	2.31428037558722e-05	7.59886101215065e-06	2.47822958516776e-05	1.72251154876e-05	1463	961	129	34	2.31105830657937e-05	9.18412897080088e-06	2.44740660724401e-05	1.83859514026859e-05	3081	2120	247	77	6.65482583406329e-05	1.69156177923373e-05	7.17528122580604e-05	4.02788339052301e-05	0.0363207547169811	0.5613554735717742	0.2074890458563394	0.6950572937508521	0.7512422066797498	0.5512628487623138	0.2990393064189618	0.542462288344589	0.254185732491349	0.0065350406018515	0.3283466036487706	0.3973992756761918	0.0069686411149825	0.1479524438573315	0.088174982911825	0.0082236842105263	0.0689655172413793
4878840.0	1911	1212	3	3	4.50447148347803e-05	6.63139046929046e-08	4.48448977051623e-05	2.80066020896659e-06	1450	983	103	24	4.43290164412348e-05	6.98823825224568e-06	4.42123354304883e-05	1.08790203079579e-05	2983	1816	138	32	4.71215784588261e-05	9.82488215481024e-06	4.62485993626963e-05	1.73044248495867e-05	6344	4011	244	59	0.0001364953097348	1.68794343117488e-05	0.0001353058324983	3.09841053665112e-05	0.0147095487409623	0.2289931246452401	0.0624521484557694	0.2460630093848391	0.3741610575896551	0.2275587384767545	0.156676153385699	0.6885086217056161	0.1236631086045685	0.0014721794762412	0.1576447846865654	0.2085007012953742	0.0015698587127158	0.0710344827586206	0.046262152195776	0.0024752475247524	0.0244150559511698
3481500.0	647	456	1	1	1.52506177384107e-05	2.21046348976349e-08	1.68723377504571e-05	9.33553402988865e-07	534	392	179	40	1.63253067445651e-05	1.21446082247765e-05	1.76309618400319e-05	1.81317005132631e-05	918	605	82	18	1.4501377480792e-05	5.83797345430753e-06	1.54077106907661e-05	9.73373897789252e-06	2099	1453	262	59	4.60773019637677e-05	1.80046863139817e-05	4.99110102812552e-05	2.87989928941445e-05	0.0406056434962147	0.5770068113600253	0.0553304122283572	1.02840109789667	0.6317446616988976	0.571825390607975	0.489294777320176	0.8556716531946038	0.3907495783529048	0.001449425543069	0.7439130188974608	0.4025806142926972	0.0015455950540958	0.3352059925093633	0.0893246187363834	0.0021929824561403	0.1020408163265306
886435.0	448	297	2	2	1.05599331480804e-05	4.42092697952697e-08	1.09892199822056e-05	1.86710680597773e-06	358	244	6	6	1.09446813006635e-05	4.07081839936642e-07	1.09743742065505e-05	2.71975507698947e-06	666	453	4	4	1.05206071919471e-05	2.8477919289305e-07	1.15366825502761e-05	2.16305310619834e-06	1472	994	12	12	3.20252216406909e-05	7.36070302624962e-07	3.35002767390322e-05	6.74991498916553e-06	0.0120724346076458	0.2014883352083177	0.1699034880547537	0.2478278055587054	0.1874935100945959	0.2017416012360183	0.0408693759494181	0.2025827875808565	0.0229840814494073	0.0041865103855611	0.0371944900681542	0.027068703136358	0.0044642857142857	0.0167597765363128	0.006006006006006	0.0067340067340067	0.0245901639344262
2499250.0	1420	957	4	4	3.3471216674719e-05	8.84185395905395e-08	3.54097088315514e-05	3.73421361195546e-06	1116	814	443	95	3.41180567920124e-05	3.00562091819887e-05	3.6611231984148e-05	4.30627887189999e-05	1910	1261	274	54	3.01717113162447e-05	1.9507374713174e-05	3.21142531918282e-05	2.92012169336775e-05	4446	3032	721	153	9.77609847829761e-05	4.96520024347532e-05	0.0001041351940075	7.59982192646329e-05	0.0504617414248021	0.7298034059374717	0.1054573374132953	1.1762179633191614	0.9092914837299736	0.7303222614874768	0.5573639442771157	0.7631753455548651	0.5078917990134598	0.002641629088354	0.8809472756673926	0.6465451862742393	0.0028169014084507	0.3969534050179211	0.1434554973821989	0.0041797283176593	0.1167076167076167
2792818.0	392	280	0	0	9.23994150457032e-06	0.0	1.03602073906315e-05	0.0	288	220	2	2	8.80465981729353e-06	1.35693946645547e-07	9.89492756328323e-06	9.06585025663156e-07	574	410	3	3	9.06731010236883e-06	2.13584394669788e-07	1.04415890631638e-05	1.62228982964875e-06	1254	910	5	5	2.71119114242327e-05	3.49278341315335e-07	3.06967240170786e-05	2.52887485531191e-06	0.0054945054945054	0.0823825647943712	0.0	0.0916211887217032	0.1553680976942408	0.082329762138648	0.0780996760636241	0.94862020774577	0.0128828372094469	0.0	0.015411605838425	0.0235554306909597	0.0	0.0069444444444444	0.0052264808362369	0.0	0.009090909090909
3393132.0	1012	694	5	5	2.38541347005744e-05	1.10523174488174e-07	2.56785140324939e-05	4.66776701494432e-06	812	557	12	11	2.48242492070915e-05	8.14163679873284e-07	2.50521575124944e-05	4.98621764114736e-06	1589	1031	11	11	2.51009682102161e-05	7.83142780455889e-07	2.62567764002973e-05	5.94839604204543e-06	3413	2282	28	27	7.3779352117882e-05	1.70782963481735e-06	7.69874479452856e-05	1.56023806981371e-05	0.0118317265556529	0.2026613573322445	0.1817771468020957	0.1990334620345795	0.226547080698683	0.2024525631784527	0.0225799564824697	0.1115320849880596	0.0231477992933394	0.0046332921263127	0.0327971119320178	0.0311997040869981	0.0049407114624505	0.0147783251231527	0.0069225928256765	0.0072046109510086	0.0197486535008976
2739697.0	774	520	1	1	1.82441702156567e-05	2.21046348976349e-08	1.924038515403e-05	9.33553402988865e-07	545	403	213	58	1.66615958348089e-05	1.44514053177508e-05	1.81257082181961e-05	2.62909657442315e-05	946	657	76	22	1.49436852906636e-05	5.41080466496796e-06	1.67320097914601e-05	1.18967920840909e-05	2265	1580	290	81	4.98494513411292e-05	1.98843146176164e-05	5.40981031636862e-05	3.91213112313112e-05	0.0512658227848101	0.7231549526411436	0.0485205153387133	1.4504793648746055	0.7110199092856697	0.7366732631663296	0.7013313944719682	0.95202504222502	0.3988873314080086	0.0012115999048652	0.8673482096810538	0.3620796717626595	0.0012919896640826	0.3908256880733945	0.080338266384778	0.0019230769230769	0.1439205955334987
2577688.0	230	147	0	0	5.42139425013054e-06	0.0	5.43910888008156e-06	0.0	166	127	33	8	5.07490808913446e-06	2.23895011965153e-06	5.71207182062259e-06	3.62634010265262e-06	314	217	140	19	4.96016615356065e-06	9.96727175125677e-06	5.52640201635744e-06	1.02745022544421e-05	710	491	173	27	1.54564684928257e-05	1.22062218709083e-05	1.66775827170616e-05	1.39008423570947e-05	0.054989816700611	0.8335046267151041	0.0	0.6348554809062897	1.859166637539378	0.8313407061485559	0.9450290891495072	1.1367530570319937	0.7897160904881966	0.0	0.4411804273746738	2.009463280600343	0.0	0.1987951807228915	0.445859872611465	0.0	0.0629921259842519
2812186.0	1749	1176	1374	34	4.12261675803405e-05	3.03717683493503e-05	4.35128710406525e-05	3.17408157016214e-05	1280	903	454	90	3.91318214101934e-05	3.08025258885392e-05	4.06141799529307e-05	4.0796326154842e-05	2567	1614	62	22	4.05501481407331e-05	4.41407748984228e-06	4.11042067023083e-05	1.18967920840909e-05	5596	3693	1890	146	0.0001209081371312	6.55883717277318e-05	0.0001252312576958	8.44339339405543e-05	0.0395342539940427	0.6742241154013902	0.7294580877452812	1.0044847932944208	0.2894300374229776	0.6744576394875598	0.3606863082444425	0.5347797802668306	0.5424644964677643	0.736710932204954	0.7871477681975593	0.1088547808635077	0.7855917667238422	0.3546875	0.0241527074405921	0.0289115646258503	0.0996677740863787
1940740.0	928	625	370	10	2.18741472353093e-05	8.1787149121249e-06	2.31254629255168e-05	9.33553402988865e-06	677	484	69	22	2.06970649177351e-05	4.68144115927138e-06	2.17688406392231e-05	9.97243528229471e-06	1301	844	167	30	2.05515164515363e-05	1.18895313032849e-05	2.14943930958787e-05	1.62228982964875e-05	2906	1953	606	62	6.31227286045808e-05	2.47496873746811e-05	6.63886966606187e-05	3.55308676086709e-05	0.0317460317460317	0.5351945345501498	0.4036906876180954	0.458105943608516	0.7547502376142013	0.5388489562802709	0.1889451705716514	0.350645887626765	0.3920883637607044	0.3738986861587362	0.2261886493509474	0.5785233090376702	0.3987068965517241	0.1019202363367799	0.1283627978478093	0.016	0.0454545454545454
3407182.0	753	507	79	6	1.77491733493404e-05	1.74626615691315e-06	1.87593755251793e-05	5.60132041793319e-06	625	433	40	10	1.9107334672946e-05	2.71387893291095e-06	1.94750165222802e-05	4.53292512831578e-06	1266	873	2	2	1.99986316891967e-05	1.42389596446525e-07	2.22329445174196e-05	1.08152655309917e-06	2644	1813	121	18	5.68551397114832e-05	4.60253468627062e-06	6.0467336564879e-05	1.12157720993481e-05	0.0099282956425813	0.1854848044665243	0.2985877866997736	0.2327559066833104	0.0486452234094224	0.1933296389308355	0.1295517046499396	0.670107829127469	0.0809519545572593	0.0983857739480608	0.1420333594069255	0.0071199669387103	0.1049136786188579	0.064	0.0015797788309636	0.0118343195266272	0.023094688221709
2625062.0	183	121	0	0	4.31354412075604e-06	0.0	4.47708962238006e-06	0.0	129	89	2	2	3.94375387649606e-06	1.35693946645547e-07	4.00294796878276e-06	9.06585025663156e-07	236	154	1	1	3.72802296891819e-06	7.11947982232626e-08	3.92196272128592e-06	5.40763276549584e-07	548	364	3	3	1.19853209661703e-05	2.0688874486881e-07	1.24020003124487e-05	1.44734830221274e-06	0.0082417582417582	0.1167028113005239	0.0	0.2264793429075811	0.1378807793390449	0.1214533740822086	0.1141298292453234	0.9397007708330264	0.0172618443388185	0.0	0.034407306057879	0.0190971994584899	0.0	0.0155038759689922	0.0042372881355932	0.0	0.0224719101123595
2914554.0	2085	1393	1600	55	4.91461174414008e-05	3.53674158362158e-05	5.15420317683919e-05	5.13454371643876e-05	1514	1045	424	97	4.62856075117444e-05	2.8767116688856e-05	4.70009059255954e-05	4.3969373744663e-05	3217	1925	165	35	5.08180080127535e-05	1.17471417068383e-05	4.9024534016074e-05	1.89267146792354e-05	6816	4363	2189	187	0.0001462497329658	7.58816742319101e-05	0.00014756747171	0.0001142415255882	0.0428604171441668	0.7741646872740882	0.996185742058293	0.935500558526862	0.3860661821493249	0.7725841609114933	0.3361068041632821	0.4350423179356201	0.5188500019323439	0.7196380442134825	0.621513214049458	0.2311610030816278	0.7673860911270983	0.2800528401585205	0.0512900217594031	0.0394831299353912	0.092822966507177
2295415.0	1106	770	314	13	2.60698349593234e-05	6.94085535785735e-06	2.84905703242368e-05	1.21361942388552e-05	771	562	101	24	2.35708080525462e-05	6.85254430560014e-06	2.52770422298417e-05	1.08790203079579e-05	1412	930	50	15	2.23049509835275e-05	3.55973991116313e-06	2.36845800701033e-05	8.11144914824376e-06	3289	2262	465	52	7.19455939953971e-05	1.73531395746206e-05	7.74521926241818e-05	3.11266636950569e-05	0.0229885057471264	0.4018822791252867	0.42597231648013	0.4303913491553331	0.3424780648098855	0.3996139101484495	0.0495304005572371	0.1239456367743492	0.2411980860944842	0.2662408630007487	0.2907216541038314	0.1595941597805816	0.2839059674502712	0.1309987029831388	0.0354107648725212	0.0168831168831168	0.0427046263345195
2756090.0	1913	1263	2566	76	4.50918573934771e-05	5.67204931473311e-05	4.67319354798844e-05	7.09500586271537e-05	1328	921	1248	232	4.05992647130757e-05	8.46730227068215e-05	4.14237649353812e-05	0.0001051638629769	2633	1660	920	119	4.15927308354305e-05	6.54992143654016e-05	4.22757020606145e-05	6.43508299094005e-05	5874	3844	4734	427	0.0001272838529419	0.0002068927302195	0.0001304314024758	0.0002404647515134	0.1110822060353798	1.8436108709174956	1.5182349692683692	2.5387326125703416	1.5221705796188765	1.8597127204858623	0.5880517686751916	0.3162057032774176	1.6254436477024172	1.2578877080263315	2.08558020213482	1.574775520861124	1.3413486670151595	0.9397590361445785	0.3494113178883403	0.0601741884402216	0.251900108577633
1745936.0	1976	1283	3992	115	4.65768479924259e-05	8.82417025113584e-05	4.7471950293501e-05	0.0001073586413437	1465	1033	1505	305	4.47875924733855e-05	0.0001021096948507	4.64611826039617e-05	0.0001382542164136	2681	1706	2021	354	4.23509727952105e-05	0.0001438846872092	4.34471974189207e-05	0.0001914301998985	6122	4022	7518	774	0.000133715413261	0.0003342360845713	0.0001373803303163	0.0004370430576559	0.1924415713575335	3.181263698010234	2.2615173945865377	2.9756930122095344	4.4060425360171696	3.2144176476044137	1.0920114968329462	0.3397229658836591	2.499607759644749	1.894540019661868	2.279865677338595	3.3974352349580976	2.020242914979757	1.0273037542662116	0.7538232002983961	0.0896336710833982	0.2952565343659245
2021061.0	1130	794	163	10	2.66355456636848e-05	3.60305548831448e-06	2.93785881005766e-05	9.33553402988865e-06	960	685	149	44	2.93488660576451e-05	1.01091990250933e-05	3.08092062765864e-05	1.99448705645894e-05	1802	1213	322	53	2.84656669067398e-05	2.29247250278906e-05	3.08918232527261e-05	2.8660453657128e-05	3892	2692	634	107	8.44500786280697e-05	3.66369795412983e-05	9.10796176298892e-05	5.7940858251606e-05	0.0397473997028231	0.636156142936988	0.3177665991956034	0.6473672312599171	0.9277682777949602	0.630967369416827	0.3053313422740328	0.4839098772353886	0.433830022854719	0.1352724488474409	0.3444493904888005	0.8053464934792279	0.1442477876106194	0.1552083333333333	0.1786903440621531	0.0125944584382871	0.0642335766423357
2566043.0	572	373	856	29	1.34827717872812e-05	1.89215674723754e-05	1.38012762739485e-05	2.70730486866771e-05	425	307	547	97	1.29929875776033e-05	3.71122944075572e-05	1.38079216451271e-05	4.3969373744663e-05	640	431	7	7	1.01098927970663e-05	4.98363587562838e-07	1.0976402161521e-05	3.78534293584709e-06	1637	1111	1410	133	3.65856521619508e-05	5.65322254674955e-05	3.85856000805965e-05	7.48277653671872e-05	0.1197119711971197	1.9392665971473584	1.9616337032380544	3.184358578698921	0.3448619028480053	1.8302847282616603	1.424297987768926	0.7781838343379907	1.5452020703976734	1.4033885443514529	2.856332632190738	0.049294646102227	1.4965034965034965	1.2870588235294118	0.0109375	0.0777479892761394	0.3159609120521172
2645063.0	269	188	0	0	6.3406741447179e-06	0.0	6.95613924799547e-06	0.0	239	168	58	18	7.30664477893456e-06	3.93512445272087e-06	7.55612650287083e-06	8.1592652309684e-06	460	288	6	6	7.26648544789139e-06	4.27168789339576e-07	7.33457963461263e-06	3.24457965929751e-06	968	644	64	24	2.09138043715438e-05	4.36229324206045e-06	2.18468453854789e-05	1.14038448902659e-05	0.0372670807453416	0.5219904608216698	0.0	1.079821152791502	0.4423675003794365	0.5073962177236462	0.54283973791863	1.06985373354574	0.2085843954816737	0.0	0.5385679161611961	0.0587861618113517	0.0	0.2426778242677824	0.0130434782608695	0.0	0.1071428571428571
2360754.0	267	182	1187	40	6.29353158602111e-06	2.62382016234926e-05	6.7341348039105e-06	3.73421361195546e-05	159	111	155	33	4.86090594079747e-06	1.05162808650299e-05	4.99244072511109e-06	1.49586529234421e-05	300	200	239	41	4.73901224862482e-06	1.70155567753598e-05	5.09345807959211e-06	2.2171294338533e-05	726	493	1581	114	1.58934497754434e-05	5.37700392638823e-05	1.68200336086137e-05	7.44720833815296e-05	0.2312373225152129	4.427582317278589	5.54520175299581	2.996260496034081	4.352896203733653	4.2981194842545145	1.2753531862225782	0.2967235301146546	3.38315721404683	4.169074432195054	2.163440517695889	3.5905281275222327	4.445692883895132	0.9748427672955976	0.7966666666666666	0.2197802197802197	0.2972972972972973
1625007.0	159	110	1	1	3.74783341639459e-06	2.21046348976349e-08	4.07008147489096e-06	9.33553402988865e-07	107	83	1	1	3.27117569600836e-06	6.78469733227736e-08	3.73308630796595e-06	4.53292512831578e-07	215	151	1	1	3.39629211151446e-06	7.11947982232626e-08	3.84556085009204e-06	5.40763276549584e-07	481	344	3	3	1.04153012239174e-05	1.61146406443671e-07	1.1648728632949e-05	1.92760919237003e-06	0.0087209302325581	0.165478075171027	0.2293697088739177	0.1214256717998475	0.1406201325709464	0.1638051710815705	0.0575859209617802	0.3515513007407074	0.0154720831379911	0.0058979768953817	0.0207408527171327	0.0209625073125749	0.0062893081761006	0.0093457943925233	0.0046511627906976	0.009090909090909	0.0120481927710843
3105810.0	713	466	2	2	1.68063221754047e-05	4.42092697952697e-08	1.72423451572654e-05	1.86710680597773e-06	560	413	78	26	1.71201718669596e-05	5.29206391917634e-06	1.85754776528908e-05	1.1785605333621e-05	1033	670	137	32	1.63179988427648e-05	9.75368735658698e-06	1.70630845666336e-05	1.73044248495867e-05	2306	1549	217	60	5.02444928851291e-05	1.50899605455586e-05	5.28809073767897e-05	3.09571369891854e-05	0.038734667527437	0.5854123638349858	0.1082861286529221	0.634471185820994	1.0141440008698683	0.5856337717812615	0.4548993745015698	0.7767642448589493	0.3003306368333311	0.0026305142394549	0.3091127799592684	0.5977257046388164	0.002805049088359	0.1392857142857143	0.132623426911907	0.0042918454935622	0.0629539951573849
3399797.0	855	600	1098	31	2.01534438428766e-05	2.42708891176031e-05	2.22004444084962e-05	2.89401554926548e-05	718	524	144	36	2.19505060722804e-05	9.7699641584794e-06	2.35679183780019e-05	1.63185304619368e-05	1375	870	103	25	2.17204728061971e-05	7.33306421699605e-06	2.21565426462257e-05	1.35190819137396e-05	2948	1994	1345	92	6.38244227213541e-05	4.13739174930785e-05	6.79249054327237e-05	5.87777678683312e-05	0.0461384152457372	0.8653345557697935	1.303584512100095	0.6924044033166875	0.6101620694888755	0.8687169949685526	0.3788446495075198	0.4360967400220297	0.6482458552537098	1.2043047980696284	0.4450906109548487	0.3376107086814354	1.2842105263157897	0.2005571030640668	0.0749090909090909	0.0516666666666666	0.0687022900763358
2330570.0	858	582	197	7	2.02241576809218e-05	4.35461307483407e-06	2.15344310762413e-05	6.53487382092205e-06	655	460	194	51	2.00244867372474e-05	1.31623128246181e-05	2.06893939959559e-05	2.31179181544105e-05	1210	784	142	25	1.91140160694534e-05	1.01096613477033e-05	1.99663556720011e-05	1.35190819137396e-05	2723	1826	533	83	5.93626604876226e-05	2.76265872471554e-05	6.21901807441982e-05	4.31718738890721e-05	0.0454545454545454	0.6941911628565199	0.3034616423245982	1.1173801494103357	0.6770931128256651	0.699311634853533	0.4074138940745589	0.5825927580339624	0.4653866086900818	0.2153174012751066	0.6573108713011344	0.5289135109528244	0.2296037296037296	0.2961832061068702	0.1173553719008264	0.0120274914089347	0.1108695652173913
2594690.0	147	110	209	4	3.46497806421387e-06	4.61986869360569e-06	4.07008147489096e-06	3.73421361195546e-06	119	98	92	19	3.63803652172892e-06	6.24192154569517e-06	4.40774046000799e-06	8.61255774379998e-06	290	188	217	37	4.58104517367066e-06	1.5449271214448e-05	4.78785059481658e-06	2.00082412323346e-05	556	396	518	60	1.16840597596135e-05	2.63110614537489e-05	1.32656725297155e-05	3.23550125880901e-05	0.1515151515151515	2.439002810872492	0.9174788354956708	1.953962086003668	4.17896106741424	2.350133996304526	1.6664425355120127	0.7090840514338392	2.2518766588899446	1.3333038789825182	1.7157391104828146	3.372433719545477	1.4217687074829932	0.773109243697479	0.7482758620689656	0.0363636363636363	0.1938775510204081
2836528.0	1329	875	927	28	3.13262302540152e-05	2.04909965501075e-05	3.23756480957236e-05	2.61394952836882e-05	1024	744	352	73	3.13054571281548e-05	2.38821346096163e-05	3.34628459412851e-05	3.30903534367052e-05	1995	1282	138	29	3.15144314533551e-05	9.82488215481024e-06	3.26490662901854e-05	1.56821350199379e-05	4348	2901	1417	130	9.4146118835525e-05	5.41980133145341e-05	9.84875603271941e-05	7.49119837403313e-05	0.0448121337469838	0.7606238137228669	0.8073813752361882	0.9888684750474156	0.4803241501779819	0.758858000153862	0.2577212079675674	0.3396171720075603	0.5756797410758804	0.6541162592483049	0.7628744890020379	0.3117581914607017	0.6975169300225733	0.34375	0.069172932330827	0.032	0.0981182795698924
2483675.0	856	583	1824	61	2.0177015122225e-05	4.0318854053286e-05	2.15714318169221e-05	5.69467575823207e-05	663	481	115	27	2.02690606210611e-05	7.80240193211897e-06	2.16339098088147e-05	1.22388978464526e-05	1285	839	178	33	2.02987691316097e-05	1.26726740837407e-05	2.13670566438889e-05	1.78451881261363e-05	2804	1903	2117	121	6.07448448748958e-05	6.07939300691457e-05	6.45723982696257e-05	8.70308435549096e-05	0.0635838150289017	1.347802557859279	2.6399155172281046	0.5657275062441964	0.8351729685351925	1.3469386640024978	1.1278262594567463	0.8373256255822016	1.0008080553066023	1.998256620667085	0.3849414670955041	0.6243075135036895	2.130841121495327	0.1734539969834087	0.1385214007782101	0.104631217838765	0.0561330561330561
2126453.0	620	427	443	15	1.46141931960041e-05	9.79235325965225e-06	1.57993162707131e-05	1.4003301044833e-05	560	397	111	20	1.71201718669596e-05	7.53101403882787e-06	1.78558465573793e-05	9.06585025663156e-06	1006	655	23	10	1.58914877403886e-05	1.63748035913504e-06	1.66810752106642e-05	5.40763276549584e-06	2186	1479	577	45	4.76258528033523e-05	1.89608476576152e-05	5.03362380387565e-05	2.84767840669604e-05	0.0304259634888438	0.5657312738594933	0.8863232310116268	0.5077244715056598	0.3241777102017227	0.5727418042396698	0.2866571764469595	0.5004998313812707	0.3981209058009892	0.6700577396451646	0.4398912637881897	0.1030413505573392	0.714516129032258	0.1982142857142857	0.0228628230616302	0.0351288056206089	0.0503778337531486
1537930.0	1288	885	37	4	3.0359807800731e-05	8.1787149121249e-07	3.27456555025319e-05	3.73421361195546e-06	1045	735	136	31	3.19474635731657e-05	9.22718837189721e-06	3.30580534500599e-05	1.40520678977789e-05	2169	1386	136	24	3.42630585575575e-05	9.68249255836372e-06	3.52976644915733e-05	1.297831863719e-05	4502	3006	309	59	9.65703299314543e-05	1.97275524214734e-05	0.0001011013734441	3.07646001469244e-05	0.0196274118429807	0.3042945817539705	0.1140369174062412	0.4250724537972891	0.3676820782374523	0.3022638164803276	0.165515672831939	0.5475867894452772	0.2042817129803329	0.0269392842201325	0.288823816975805	0.2825927680127676	0.0287267080745341	0.1301435406698564	0.0627017058552328	0.0045197740112994	0.0421768707482993
2553311.0	1735	1102	133	12	4.0896169669463e-05	2.93991644138544e-06	4.07748162302713e-05	1.12026408358664e-05	1303	924	169	33	3.98349713261579e-05	1.14661384915487e-05	4.15586957657896e-05	1.49586529234421e-05	2359	1534	258	48	3.72644329816865e-05	1.83682579416018e-05	3.90668234704715e-05	2.595663727438e-05	5397	3560	560	93	0.0001179955739773	3.27743128745359e-05	0.0001214003354665	5.21179310336885e-05	0.0261235955056179	0.4293063180873191	0.2747441158925331	0.3599403842638345	0.6644163760588115	0.4330336254050597	0.204861133481124	0.4730836624742405	0.2777588325545246	0.0718873299173703	0.2878410128042287	0.4929166089989569	0.0766570605187319	0.1297006907137375	0.1093683764306909	0.0108892921960072	0.0357142857142857
2884727.0	2042	1359	1742	48	4.81325524294199e-05	3.850627399168e-05	5.02840065852438e-05	4.48105633434655e-05	1405	995	412	98	4.29532883447827e-05	2.79529530089827e-05	4.47520587521219e-05	4.44226662574946e-05	2888	1818	837	156	4.56208912467616e-05	5.95900461128708e-05	4.62995339434923e-05	8.43590711417351e-05	6335	4172	2991	302	0.0001367067320209	0.0001260492731135	0.0001413355992808	0.0001735923007426	0.0723873441994247	1.2282277191729567	0.891149420790496	0.9926396124823712	1.8220285164143064	1.2352725165623912	0.5106731021642701	0.4134092642046383	0.9220414477776364	0.8000048210230367	0.6507756236171378	1.3062008322141403	0.8530852105778648	0.293238434163701	0.2898199445983379	0.0353200883002207	0.0984924623115577
3711403.0	255	178	1112	45	6.01067623384038e-06	2.458035400617e-05	6.5861318411872e-06	4.20099031344989e-05	209	151	179	30	6.38949271463315e-06	1.21446082247765e-05	6.79151846388986e-06	1.35987753849473e-05	286	200	169	39	4.517858343689e-06	1.20319208997314e-05	5.09345807959211e-06	2.10897677854338e-05	750	529	1460	114	1.69180272921625e-05	4.87568831306778e-05	1.84711083846692e-05	7.669844630488e-05	0.2155009451795841	4.152346719406335	6.378539656887022	2.002317369414699	4.140559803551518	4.17380560995108	2.1883005598122804	0.5242938374022477	2.881948485404387	4.089449015367271	1.9007155602451888	2.6631912699385096	4.36078431372549	0.8564593301435407	0.5909090909090909	0.2528089887640449	0.1986754966887417
2488519.0	153	102	0	0	3.60640574030423e-06	0.0	3.77407554944435e-06	0.0	139	103	4	3	4.24947123126319e-06	2.71387893291094e-07	4.63262517735533e-06	1.35987753849473e-06	219	137	1	1	3.45947894149612e-06	7.11947982232626e-08	3.48901878452059e-06	5.40763276549584e-07	511	342	5	4	1.13153559130635e-05	3.42582691514357e-07	1.18957195113203e-05	1.90064081504432e-06	0.0116959064327485	0.159775187472739	0.0	0.2935436143510872	0.1549900731256417	0.1495112291589096	0.1468484820486197	0.9821903202503957	0.0302759094938275	0.0	0.0638639205966389	0.0205796304666832	0.0	0.0287769784172661	0.0045662100456621	0.0	0.029126213592233
4170108.0	1190	787	967	37	2.80498224245885e-05	2.13751819460129e-05	2.91195829158108e-05	3.4541475910588e-05	948	661	262	61	2.89820052319245e-05	1.77759070105667e-05	2.97297596333192e-05	2.76508432827262e-05	1894	1224	484	84	2.9918963996318e-05	3.44582823400591e-05	3.11719634471037e-05	4.54241152301651e-05	4032	2672	1713	182	8.6950791652831e-05	7.36093712966387e-05	9.00213059962337e-05	0.0001076164344234	0.0681137724550898	1.1954551562260431	1.1861940471624448	0.9300728839979222	1.4572105894852003	1.1911591735485223	0.2636039254195969	0.2213003360703739	0.846563555056972	0.7620433962988442	0.6133428956456759	1.1517204387257438	0.8126050420168067	0.2763713080168776	0.2555438225976769	0.0470139771283354	0.0922844175491679
3438371.0	432	299	0	0	1.01827926785061e-05	0.0	1.10632214635673e-05	0.0	327	235	5	5	9.99695750088536e-06	3.39234866613868e-07	1.05695817153253e-05	2.26646256415789e-06	696	456	3	3	1.09945084168096e-05	2.13584394669788e-07	1.161308442147e-05	1.62228982964875e-06	1455	990	8	8	3.1174258596201e-05	5.52819261283656e-07	3.32458876003625e-05	3.88875239380664e-06	0.008080808080808	0.1169694261302934	0.0	0.2144325693486665	0.1396950001198215	0.1180425231561627	0.1088437137291998	0.9220720704623244	0.0177331967519838	0.0	0.0339338110203853	0.019426461518119	0.0	0.0152905198776758	0.0043103448275862	0.0	0.0212765957446808
1984041.0	1180	792	2583	79	2.78141096311045e-05	5.70962719405909e-05	2.93045866192149e-05	7.37507188361203e-05	867	632	532	116	2.65056946583107e-05	3.60945898077156e-05	2.84254282727046e-05	5.2581931488463e-05	1638	1043	698	122	2.58750068774915e-05	4.96939691598373e-05	2.65623838850728e-05	6.59731197390493e-05	3685	2467	3813	317	8.01948111669068e-05	0.0001428848309081	8.42923987769923e-05	0.0001923057700636	0.1284961491690312	2.2814129488991366	2.516695416811041	1.849820202672358	2.4837047768187723	2.2834067987673907	0.3758591462459474	0.1646045489786754	1.7817216454406075	2.052780861866604	1.361767358789005	1.9205393604384224	2.1889830508474577	0.6136101499423299	0.4261294261294261	0.0997474747474747	0.1835443037974683
2256241.0	174	120	1	1	4.1014026066205e-06	2.21046348976349e-08	4.44008888169923e-06	9.33553402988865e-07	151	104	3	3	4.61633205698376e-06	2.03540919968321e-07	4.6776021208248e-06	1.35987753849473e-06	268	184	28	8	4.23351760877151e-06	1.99345435025135e-06	4.68598143322474e-06	4.32610621239667e-06	593	408	32	12	1.29512522723758e-05	2.21909990511731e-06	1.38036724357488e-05	6.61953715388027e-06	0.0294117647058823	0.479548988480556	0.2102555664677578	0.2907210795977113	0.9232017399222991	0.4747261286625894	0.39046953161789	0.8225153578926249	0.1713424971151638	0.0053895306112971	0.0440914816039709	0.4708742314242586	0.0057471264367816	0.0198675496688741	0.1044776119402985	0.0083333333333333	0.0288461538461538
2602179.0	135	98	172	7	3.18212271203315e-06	3.8019972023932e-06	3.62607258672104e-06	6.53487382092205e-06	102	75	2	2	3.11831701862479e-06	1.35693946645547e-07	3.37327076021019e-06	9.06585025663156e-07	256	172	31	6	4.04395711882651e-06	2.20703874492114e-06	4.38037394844921e-06	3.24457965929751e-06	493	345	205	15	1.03443968494844e-05	6.14472989395989e-06	1.13797172953804e-05	1.06860385058827e-05	0.0434782608695652	0.9390425287823893	1.802190569723636	0.2687554869169963	0.7407083727283588	0.937218143122997	0.7853775243097848	0.8379879647792038	0.5940152899553698	1.194799052851106	0.0435151223673176	0.5457621532746585	1.274074074074074	0.0196078431372549	0.12109375	0.0714285714285714	0.0266666666666666
2538088.0	897	593	780	21	2.11434375755091e-05	1.72416152201552e-05	2.19414392237304e-05	1.96046214627662e-05	746	523	204	40	2.28065146656284e-05	1.38407825578458e-05	2.35229414345324e-05	1.81317005132631e-05	1216	794	153	28	1.92087963144259e-05	1.08928041281592e-05	2.02210285759807e-05	1.51413717433884e-05	2859	1910	1137	89	6.31587485555634e-05	4.19752019061602e-05	6.56854092342435e-05	5.28776937194176e-05	0.0465968586387434	0.8050142997640196	0.8934975168612981	0.7708092358996058	0.7487933507682142	0.8043667011763728	0.0779705170434617	0.0969340438004596	0.6645983789440169	0.8154594142310394	0.6068784626133682	0.5670737483940443	0.8695652173913043	0.2734584450402145	0.1258223684210526	0.0354131534569983	0.0764818355640535
1920804.0	707	469	151	6	1.66648944993143e-05	3.33779986954287e-06	1.73533473793078e-05	5.60132041793319e-06	538	368	69	23	1.64475936864719e-05	4.68144115927138e-06	1.65515151967647e-05	1.04257277951263e-05	1027	681	19	11	1.62232185977923e-05	1.35270116624199e-06	1.73432247610111e-05	5.94839604204543e-06	2272	1518	239	40	4.93357067835786e-05	9.37194219505624e-06	5.12480873370836e-05	2.19754442551049e-05	0.0263504611330698	0.428805159313785	0.3227804005475178	0.6298956724617092	0.3429809694571843	0.4318856808221371	0.1717788791961808	0.3977415478771668	0.1899626620566768	0.2002892889409055	0.2846277241832555	0.0833805670612161	0.2135785007072135	0.1282527881040892	0.0185004868549172	0.0127931769722814	0.0625
1843701.0	283	200	2	2	6.67067205559541e-06	4.42092697952697e-08	7.40014813616539e-06	1.86710680597773e-06	287	218	2	2	8.77408808181681e-06	1.35693946645547e-07	9.8049736763443e-06	9.06585025663156e-07	564	350	1	1	8.90934302741466e-06	7.11947982232626e-08	8.91355163928619e-06	5.40763276549584e-07	1134	768	5	5	2.43541031648269e-05	2.5109801466408e-07	2.61186734517959e-05	3.31445510819047e-06	0.0065104166666666	0.1268998256863068	0.2523066797613091	0.0924617500861224	0.0606675429091797	0.1351453242522037	0.1027025088352315	0.7599412662148158	0.0103102960911623	0.0066274086668953	0.0154653048134717	0.0079910267237653	0.0070671378091872	0.0069686411149825	0.00177304964539	0.01	0.0091743119266055
2548409.0	749	502	606	20	1.76548882319469e-05	1.33954087479667e-05	1.85743718217751e-05	1.86710680597773e-05	500	353	131	33	1.52858677383568e-05	8.88795350528335e-06	1.58768610447226e-05	1.49586529234421e-05	819	546	558	94	1.29375034387458e-05	3.97266974085805e-05	1.39051405572865e-05	5.08317479956609e-05	2068	1401	1295	147	4.58782594090494e-05	6.20100596618306e-05	4.83563734237842e-05	8.44614689788803e-05	0.1049250535331905	1.7466460571531963	1.005205895463385	0.9421668981863572	3.6556083547838942	1.867660382811212	1.5487291376013248	0.829234882238156	1.351621889334346	0.7587365364187024	0.5814490650721009	3.0706617854574056	0.8090787716955942	0.262	0.6813186813186813	0.0398406374501992	0.093484419263456
3136900.0	1598	1060	2393	80	3.76669043987331e-05	5.28963913100402e-05	3.92207851216766e-05	7.46842722391092e-05	1141	823	676	126	3.48823501789303e-05	4.5864553966195e-05	3.70160244753732e-05	5.71148566167788e-05	2096	1381	294	47	3.31098989103921e-05	2.09312706776392e-05	3.51703280395835e-05	2.54158739978305e-05	4835	3264	3363	253	0.000105659153488	0.0001196922159538	0.0001114071376366	0.0001572150028537	0.0775122549019607	1.4111753177477828	1.9042013566891245	1.5429765196631902	0.7226510361013819	1.3899429708178987	0.6054582895001004	0.435599375090781	1.132814451020505	1.4043201095075744	1.314835546657008	0.6321756141354322	1.497496871088861	0.5924627519719544	0.140267175572519	0.0754716981132075	0.1530984204131227
4387938.0	796	577	768	29	1.87627383613214e-05	1.69763596013836e-05	2.13494273728372e-05	2.70730486866771e-05	699	511	27	16	2.13696430982228e-05	1.83186827971489e-06	2.29832181128988e-05	7.25268020530524e-06	1478	1013	44	17	2.3347533678225e-05	3.13257112182355e-06	2.5798365173134e-05	9.19297570134293e-06	2973	2101	839	62	6.34799151377691e-05	2.1940799002922e-05	7.013101065887e-05	4.35187045933252e-05	0.0295097572584483	0.6205343996111521	1.2680924979337873	0.3155641725052786	0.3563394672355575	0.6466653792248745	0.5385577072749319	0.8328228548750732	0.3456337166693489	0.9047911490563476	0.0857229234617978	0.1341713932185108	0.964824120603015	0.03862660944206	0.0297699594046008	0.0502599653379549	0.0313111545988258
2489012.0	914	641	81	11	2.15441493244318e-05	1.79047542670842e-06	2.37174747764101e-05	1.02690874328775e-05	798	570	74	25	2.43962449104175e-05	5.02067602588525e-06	2.56368577775975e-05	1.13323128207894e-05	1558	1016	50	16	2.46112702778582e-05	3.55973991116313e-06	2.58747670443279e-05	8.65221242479335e-06	3270	2227	205	52	7.05516645127075e-05	1.03708913637568e-05	7.52290995983354e-05	3.02536126784603e-05	0.0233497979344409	0.4021530609829301	0.4329755814936651	0.44203205085032	0.3343880317828806	0.4031318880422885	0.0597058894864033	0.1481051022194013	0.1469971181457927	0.0831072696232178	0.2057970824740064	0.1446386095058933	0.0886214442013129	0.0927318295739348	0.0320924261874197	0.0171606864274571	0.043859649122807
[truncated: 48,604 more rows]
[truncated: 1 more columns]
