# Supplementary material for: Chance promoter activities illuminate the origins of eukaryotic intergenic transcriptions
Source: Nat Commun. 2023 Apr 1;14:1826. doi: 10.1038/s41467-023-37610-w (PMC10067814; doi:10.1038/s41467-023-37610-w)
Supplement: Supplementary file 4 — Source Data [file 41467_2023_37610_MOESM4_ESM.zip › Source_data/Fig4_YPD_intergenic_expression.csv]

Gene ID	Mean_relative_expression	log_expression
0	0.0	-4.0
1	0.0	-4.0
2	0.0	-4.0
3	0.0	-4.0
4	0.0	-4.0
5	0.0	-4.0
6	0.0	-4.0
7	0.0	-4.0
8	0.0	-4.0
9	0.0	-4.0
10	0.0	-4.0
11	0.0	-4.0
12	0.0	-4.0
13	0.0	-4.0
14	0.0	-4.0
15	0.0	-4.0
16	0.0	-4.0
17	0.0	-4.0
18	0.0	-4.0
19	0.0	-4.0
20	0.0	-4.0
21	0.0	-4.0
22	0.0	-4.0
23	0.0	-4.0
24	0.0	-4.0
25	0.0	-4.0
26	0.0	-4.0
27	0.0	-4.0
28	0.0	-4.0
29	0.0	-4.0
30	0.0	-4.0
31	0.0	-4.0
32	0.0	-4.0
33	0.0	-4.0
34	0.0	-4.0
35	0.0	-4.0
36	0.0	-4.0
37	0.0	-4.0
38	0.0	-4.0
39	0.0	-4.0
40	0.0	-4.0
41	0.0	-4.0
42	0.0	-4.0
43	0.0	-4.0
44	0.0	-4.0
45	0.0	-4.0
48	0.0	-4.0
49	0.0	-4.0
50	0.0	-4.0
51	0.0	-4.0
52	0.004723462727585022	-2.1446918403400894
53	0.0	-4.0
54	0.0	-4.0
55	0.004723462727585022	-2.1446918403400894
56	0.004723462727585022	-2.1446918403400894
57	0.0	-4.0
58	0.0	-4.0
59	0.0	-4.0
60	0.0	-4.0
61	0.0	-4.0
62	0.0	-4.0
63	0.0	-4.0
64	0.0	-4.0
65	0.0	-4.0
66	0.0	-4.0
67	0.0	-4.0
68	0.0	-4.0
69	0.0	-4.0
70	0.0055426120882332034	-2.032375157278945
71	0.0	-4.0
72	0.0	-4.0
73	0.0055426120882332034	-2.032375157278945
74	0.0	-4.0
75	0.0055426120882332034	-2.032375157278945
76	0.0	-4.0
77	0.005265095729013255	-2.0580941027389543
78	0.0	-4.0
79	0.009387563087652876	-1.8080115866456465
80	0.0	-4.0
81	0.009387563087652876	-1.8080115866456465
82	0.0	-4.0
83	0.009387563087652876	-1.8080115866456465
84	0.0	-4.0
85	0.0	-4.0
86	0.0	-4.0
87	0.0	-4.0
88	0.0	-4.0
89	0.0	-4.0
90	0.006247559547051933	-2.0005534595124903
91	0.0	-4.0
92	0.0	-4.0
93	0.006247559547051933	-2.0005534595124903
94	0.006247559547051933	-2.0005534595124903
95	0.0	-4.0
96	0.0	-4.0
97	0.0	-4.0
98	0.0	-4.0
99	0.0	-4.0
100	0.0	-4.0
101	0.0	-4.0
102	0.0	-4.0
103	0.0	-4.0
104	0.0	-4.0
105	0.0	-4.0
106	0.0	-4.0
107	0.0	-4.0
108	0.0	-4.0
109	0.008666919169454373	-1.8651174501719638
110	0.036135243641419214	-1.2469718130612735
111	0.0	-4.0
112	0.04089784944393675	-1.1856301702152903
113	0.0	-4.0
114	0.04714540899098868	-1.123749717642933
115	0.0	-4.0
116	0.033606924871154874	-1.268883890997724
117	0.0	-4.0
118	0.0	-4.0
119	0.023729500108755092	-1.4221965492337614
120	0.016553832053193072	-1.5752263022439048
121	0.0	-4.0
122	0.03931502596311517	-1.2005486285428748
123	0.0	-4.0
124	0.03931773214199395	-1.2017698851315182
125	0.0	-4.0
126	0.0	-4.0
127	0.05188791006299476	-1.0819753116508342
128	0.0	-4.0
129	0.03818499155482427	-1.219860294316363
130	0.06780054905691953	-0.9630553614816398
131	0.0	-4.0
132	0.05679619238352588	-1.0355530713655894
133	0.0	-4.0
134	0.05246137970935929	-1.0685058439896675
135	0.0	-4.0
136	0.02405362162133067	-1.405028765346876
137	0.0	-4.0
138	0.028106037211061925	-1.3471796765760158
139	0.0	-4.0
140	0.029461010896962514	-1.3295934703304426
141	0.0	-4.0
142	0.028681004611246848	-1.3360502078544343
143	0.0	-4.0
144	0.00394345644186935	-2.188718369338905
145	0.0	-4.0
146	0.0	-4.0
147	0.02334302460167324	-1.4183679784678453
148	0.03180030463447944	-1.2864593029273437
149	0.0	-4.0
150	0.03180030463447944	-1.2864593029273437
151	0.0	-4.0
152	0.0	-4.0
153	0.03859002531282624	-1.2011020711452043
154	0.030237225499759997	-1.3062422722251454
155	0.0	-4.0
156	0.0	-4.0
157	0.03457203817392658	-1.2507578072104297
158	0.0	-4.0
159	0.02614296415889301	-1.3773482105665564
160	0.037117581126684694	-1.2241865682770465
161	0.0	-4.0
162	0.062213398785371396	-1.0015502028590637
163	0.0	-4.0
164	0.06703722968825457	-0.9710878710958977
165	0.0	-4.0
166	0.0	-4.0
167	0.030082836686187175	-1.317483714965218
168	0.0	-4.0
169	0.023293116007840377	-1.4328409352962428
170	0.0	-4.0
171	0.023293116007840377	-1.4328409352962428
172	0.0	-4.0
173	0.02440325342548765	-1.4066062900308658
174	0.035389972159504374	-1.2397662273779197
175	0.0	-4.0
176	0.0	-4.0
177	0.035389972159504374	-1.2397662273779197
178	0.039512439518143996	-1.1912066925055396
179	0.0	-4.0
180	0.0	-4.0
181	0.029560484058713903	-1.3183252834457666
182	0.05294605214517952	-1.0701042040260285
183	0.0	-4.0
184	0.05507114433359184	-1.0541900750833193
185	0.0	-4.0
186	0.0	-4.0
187	0.0455823696246105	-1.1385310799204296
188	0.0	-4.0
189	0.03101723178547567	-1.3002108688720078
190	0.0	-4.0
191	0.040612259463440124	-1.1872001284507618
192	0.0	-4.0
193	0.04480925751911006	-1.1419537795767147
194	0.030490767113560573	-1.30048067633866
195	0.0	-4.0
196	0.041005262112207314	-1.178174201424706
197	0.0	-4.0
198	0.06434368646276313	-0.9832366425542404
199	0.0	-4.0
200	0.08374608713421901	-0.874083333565482
201	0.0	-4.0
202	0.08974609062334019	-0.8444209736393069
203	0.0	-4.0
204	0.08676895781395298	-0.8600314841740034
205	0.0	-4.0
206	0.07190883440697526	-0.9416048973412764
207	0.0	-4.0
208	0.06422655360189616	-0.9881847651603375
209	0.0	-4.0
210	0.056210538395220055	-1.0422884264533507
211	0.0	-4.0
212	0.05638684313311153	-1.03984131977777
213	0.0	-4.0
214	0.05443478708417922	-1.0526614825218004
215	0.0	-4.0
216	0.0	-4.0
217	0.035035218924375326	-1.244932576769914
218	0.03478167731057474	-1.249998370663938
219	0.0	-4.0
220	0.0	-4.0
221	0.023659850136940157	-1.4191326939325293
222	0.018648296021727483	-1.5227805969653578
223	0.0	-4.0
224	0.02429986725782259	-1.4154451354620625
225	0.0	-4.0
226	0.03510757507506905	-1.2483409478160903
227	0.0	-4.0
228	0.06915327490985372	-0.9556821999346253
229	0.0	-4.0
230	0.09374340810164056	-0.8214441009776661
231	0.0	-4.0
232	0.0674067042858992	-0.9649833080248168
233	0.0	-4.0
234	0.0378688532647611	-1.2121319189606259
235	0.0	-4.0
236	0.0	-4.0
237	0.018469285104957215	-1.5276662714141862
238	0.022804097779123796	-1.4388544891176764
239	0.0	-4.0
240	0.05448985090594401	-1.0659682823250742
241	0.0	-4.0
242	0.061593162810812306	-1.0106118929359613
243	0.0	-4.0
244	0.05896145787288291	-1.0268261256392408
245	0.0	-4.0
246	0.0	-4.0
247	0.07065041788683958	-0.945931886304761
248	0.0776583686743983	-0.9078283456022608
249	0.0	-4.0
250	0.07176285618359662	-0.9411408592476862
251	0.0	-4.0
252	0.0	-4.0
253	0.0645283538903841	-0.9822666218024303
254	0.05390219706767223	-1.0539312141719241
255	0.0	-4.0
256	0.07307574238624442	-0.9292839529716853
257	0.0	-4.0
258	0.08695545782816408	-0.8560921721425291
259	0.0	-4.0
260	0.08837560255775767	-0.8484571426835967
261	0.0	-4.0
262	0.07705253322687046	-0.9074727941560218
263	0.0	-4.0
264	0.08938019994027072	-0.8481896932948363
265	0.0	-4.0
266	0.10044851525040703	-0.796048986624076
267	0.0	-4.0
268	0.0	-4.0
269	0.11481090813310893	-0.7386076142395711
270	0.0	-4.0
271	0.13847697009557075	-0.6535243086089546
272	0.0	-4.0
273	0.16528198862266033	-0.5766972540597833
274	0.13756907389386797	-0.6545384364690101
275	0.0	-4.0
276	0.0	-4.0
277	0.13852648133733478	-0.6486245341946215
278	0.19656620472995398	-0.5003710504677619
279	0.0	-4.0
280	0.22854604841107032	-0.43455300846671635
281	0.0	-4.0
282	0.2231332095324833	-0.4453265336590097
283	0.0	-4.0
284	0.17181589753102985	-0.5596029132658521
285	0.0	-4.0
286	0.1591747708143914	-0.5890129239013505
287	0.0	-4.0
288	0.13483758242554794	-0.6594259265292234
289	0.0	-4.0
290	0.0051905650319829435	-2.0744901219822913
291	0.12220610149976241	-0.7044697952660071
292	0.0051905650319829435	-2.0744901219822913
293	0.12264664489226293	-0.7039678981969741
294	0.0051905650319829435	-2.0744901219822913
295	0.12587938463582224	-0.6943673671545888
296	0.0051905650319829435	-2.0744901219822913
297	0.15670586313741525	-0.59678473587019
298	0.0051905650319829435	-2.0744901219822913
299	0.17663767170789632	-0.5463641367362135
300	0.0051905650319829435	-2.0744901219822913
301	0.13980412976174447	-0.6435111950001298
302	0.0051905650319829435	-2.0744901219822913
303	0.15005567564051842	-0.6140116749938512
304	0.0051905650319829435	-2.0744901219822913
305	0.16123897257369205	-0.5834341835502974
306	0.0051905650319829435	-2.0744901219822913
307	0.17641809606227327	-0.5447082577485038
308	0.0051905650319829435	-2.0744901219822913
309	0.16629422290481627	-0.5700568251776091
310	0.16306083535273772	-0.5781135471091076
311	0.0051905650319829435	-2.0744901219822913
312	0.0051905650319829435	-2.0744901219822913
313	0.14071434884654138	-0.6390702529784272
314	0.10649735133185383	-0.7605703168143737
315	0.0051905650319829435	-2.0744901219822913
316	0.0051905650319829435	-2.0744901219822913
317	0.10370662086066976	-0.7719344765579815
318	0.0051905650319829435	-2.0744901219822913
319	0.127476726956112	-0.6848464362509938
320	0.0051905650319829435	-2.0744901219822913
321	0.12176439162367839	-0.7065450644864403
322	0.0051905650319829435	-2.0744901219822913
323	0.1353782597868607	-0.6630998636071097
324	0.0051905650319829435	-2.0744901219822913
325	0.13097500598109652	-0.6808213361756833
326	0.1349236943983539	-0.6635732240297101
327	0.0051905650319829435	-2.0744901219822913
328	0.0051905650319829435	-2.0744901219822913
329	0.13159577365225522	-0.6742136501301538
330	0.0051905650319829435	-2.0744901219822913
331	0.14314645074852952	-0.6401144265891843
332	0.14681837638704873	-0.6287714247282848
333	0.0051905650319829435	-2.0744901219822913
334	0.14320571899569973	-0.6382930934447293
335	0.0051905650319829435	-2.0744901219822913
336	0.14795324480796654	-0.6252156639209515
337	0.0051905650319829435	-2.0744901219822913
338	0.163487216975801	-0.5838924606552989
339	0.0051905650319829435	-2.0744901219822913
340	0.1664496154651947	-0.5750676415267011
341	0.0051905650319829435	-2.0744901219822913
342	0.1286499139104353	-0.6872138806196458
343	0.0051905650319829435	-2.0744901219822913
344	0.1493540115478728	-0.6184632297626312
345	0.0051905650319829435	-2.0744901219822913
346	0.21051323772228994	-0.470079484615401
347	0.0051905650319829435	-2.0744901219822913
348	0.19707024105253884	-0.49907825305571674
349	0.0051905650319829435	-2.0744901219822913
350	0.19442884577191014	-0.5047315045228864
351	0.0051905650319829435	-2.0744901219822913
352	0.0051905650319829435	-2.0744901219822913
353	0.12815600018874168	-0.6858093883190027
354	0.13003372680971587	-0.6814631565129003
355	0.010733177120216148	-1.7518923405344395
356	0.010733177120216148	-1.7518923405344395
357	0.13800045792257143	-0.6569840734481642
358	0.16600144899168512	-0.5756279423410158
359	0.010733177120216148	-1.7518923405344395
360	0.170054798011052	-0.5657164280618282
361	0.010733177120216148	-1.7518923405344395
362	0.0051905650319829435	-2.0744901219822913
363	0.1740355755839423	-0.5552744505119795
364	0.0051905650319829435	-2.0744901219822913
365	0.16877078100789442	-0.5701615722024099
366	0.009525377706149524	-1.819403121247004
367	0.16503950378043758	-0.5775347467919308
368	0.0051905650319829435	-2.0744901219822913
369	0.14798636190504807	-0.6224479952714618
370	0.16248857785146875	-0.5791489448795945
371	0.0051905650319829435	-2.0744901219822913
372	0.21756409056876658	-0.45620209386299443
373	0.0051905650319829435	-2.0744901219822913
374	0.2282877472759654	-0.43671637221611753
375	0.0051905650319829435	-2.0744901219822913
376	0.1861069769649581	-0.5223229399958358
377	0.0051905650319829435	-2.0744901219822913
378	0.16419498951468964	-0.5759433569467306
379	0.0051905650319829435	-2.0744901219822913
380	0.11968726089256058	-0.7129069758417974
381	0.0051905650319829435	-2.0744901219822913
382	0.12039732978235138	-0.7094916303970473
383	0.0051905650319829435	-2.0744901219822913
384	0.10259490911381586	-0.7751316200520947
385	0.010733177120216148	-1.7518923405344395
386	0.010733177120216148	-1.7518923405344395
387	0.09930337991072499	-0.793665522509426
388	0.010733177120216148	-1.7518923405344395
389	0.1014284720991373	-0.7851723093108648
390	0.010733177120216148	-1.7518923405344395
391	0.05229911986735921	-1.0704958995664429
392	0.018292665050902036	-1.539519766380135
393	0.009665079446872825	-1.7933645597903622
394	0.018292665050902036	-1.539519766380135
395	0.0	-4.0
396	0.018292665050902036	-1.539519766380135
397	0.0	-4.0
398	0.0051905650319829435	-2.0744901219822913
399	0.0	-4.0
400	0.0051905650319829435	-2.0744901219822913
401	0.0051905650319829435	-2.0744901219822913
402	0.0051905650319829435	-2.0744901219822913
403	0.0051905650319829435	-2.0744901219822913
404	0.0051905650319829435	-2.0744901219822913
405	0.0	-4.0
406	0.0051905650319829435	-2.0744901219822913
407	0.0	-4.0
408	0.0	-4.0
409	0.0051905650319829435	-2.0744901219822913
410	0.009525377706149524	-1.819403121247004
411	0.009525377706149524	-1.819403121247004
412	0.013647845064789143	-1.6582148617018608
413	0.020258554826365672	-1.4833072408104193
414	0.013647845064789143	-1.6582148617018608
415	0.03326028666998662	-1.2737893512874152
416	0.01743691269308567	-1.5657348685109154
417	0.04331401617027789	-1.1563716928052512
418	0.01310210001891909	-1.6893409193528977
419	0.05149377984386414	-1.0821076358275536
420	0.03436958064160357	-1.2550215655385697
421	0.01310210001891909	-1.6893409193528977
422	0.017045556460788442	-1.5698602202659728
423	0.03436958064160357	-1.2550215655385697
424	0.00394345644186935	-2.188718369338905
425	0.026617248067616096	-1.369070030064841
426	0.03971934808653519	-1.1992981574912738
427	0.009486068530102554	-1.8025191135007794
428	0.029263687325538988	-1.3369967166823422
429	0.009486068530102554	-1.8025191135007794
430	0.010733177120216148	-1.7518923405344395
431	0.042907420345886314	-1.1671347407856685
432	0.04587812387322694	-1.1285148855366331
433	0.010455660760996199	-1.7651847459566925
434	0.010455660760996199	-1.7651847459566925
435	0.020407616220426295	-1.4748240190574498
436	0.03358835898081751	-1.2658362454863543
437	0.010455660760996199	-1.7651847459566925
440	0.0055426120882332034	-2.032375157278945
441	0.05037907701716517	-1.0959902967135466
442	0.10886039489739067	-0.7566580528417223
443	0.0	-4.0
444	0.15213886268589077	-0.612532535766824
445	0.0	-4.0
446	0.18557330879173847	-0.5287327007939396
447	0.013538484119833804	-1.6703124141077572
448	0.21467198502815296	-0.46726539713969195
449	0.01872904915181675	-1.525957455052241
450	0.01872904915181675	-1.525957455052241
451	0.17382078563477518	-0.5601814771556938
452	0.021352152338602843	-1.4685025279310122
453	0.18950453733052303	-0.522619285889078
454	0.021352152338602843	-1.4685025279310122
455	0.16858792063702688	-0.5679742919913943
456	0.016161587306619898	-1.592139917463953
457	0.14379237870790912	-0.6379372874023995
458	0.010971022274636954	-1.765640122580937
459	0.14353771170264346	-0.6393681975860063
462	0.009208552170882605	-1.817483601427515
463	0.009208552170882605	-1.817483601427515
464	0.013543364845049186	-1.6584436276571906
465	0.009208552170882605	-1.817483601427515
466	0.027425471149683946	-1.3655686734828247
467	0.005265095729013255	-2.0580941027389543
468	0.035882751182490145	-1.246881869655276
469	0.0	-4.0
470	0.01279209270697278	-1.693007320991011
471	0.0	-4.0
472	0.0	-4.0
473	0.008457280032806202	-1.868256509281461
474	0.017224567377558713	-1.5644791299925354
475	0.0	-4.0
476	0.0	-4.0
477	0.01310210001891909	-1.6893409193528977
478	0.00433481267416658	-2.171817631299938
479	0.0	-4.0
480	0.00433481267416658	-2.171817631299938
481	0.010191015988921285	-1.7834939674113939
482	0.009058275401751602	-1.857012991851648
483	0.010191015988921285	-1.7834939674113939
484	0.022988115753882637	-1.449523053165652
485	0.010191015988921285	-1.7834939674113939
486	0.022596759521585408	-1.4526763424687559
487	0.0	-4.0
488	0.03208553423056675	-1.2937631193465886
489	0.0	-4.0
490	0.018155693878435714	-1.534283331789039
491	0.0	-4.0
492	0.0	-4.0
493	0.02643396299447165	-1.372320108670059
494	0.022099150320305065	-1.4473551773038273
495	0.0	-4.0
496	0.00827826911603593	-1.8791557974963784
497	0.0	-4.0
498	0.018658183804931436	-1.5319534461427078
499	0.0	-4.0
500	0.02451438711968614	-1.4077128402864136
501	0.004723462727585022	-2.1446918403400894
502	0.004723462727585022	-2.1446918403400894
503	0.030056999207919342	-1.3152301661214314
504	0.015733628077154487	-1.5893150160435694
505	0.01151265527606519	-1.727341520668315
508	0.006247559547051933	-2.0005534595124903
509	0.07037289162733175	-0.9443101788243378
510	0.03175039604064658	-1.2970943367292516
511	0.07810964643529539	-0.8966344832298879
512	0.040420021388979745	-1.194360821641461
513	0.13315701330335797	-0.6633776218040653
514	0.050019929792159565	-1.1001746286194716
515	0.1235442333130331	-0.6951306299965725
516	0.05489419741874223	-1.0577288275865029
517	0.11770199563749832	-0.7187573069339008
518	0.12987950690476308	-0.6791868846033352
519	0.048895409304691426	-1.1035666762031275
520	0.1352829453821396	-0.6628854232690913
521	0.041322449676226405	-1.167703263844741
522	0.11166981693804538	-0.7510209118569116
523	0.05998184885622822	-1.0086734515157236
524	0.1149240697882343	-0.7427939019723365
525	0.04840402253647004	-1.1041629076252975
526	0.10422502868496208	-0.7805700580185307
527	0.0494994728812678	-1.0934083100515413
528	0.10431965530992393	-0.778210222777474
529	0.07300461888847143	-0.931094756183944
530	0.07292190238140564	-0.9376808857330236
531	0.1346911736953252	-0.6640790185108484
532	0.1212864778399145	-0.7197076428034759
533	0.1416692649437796	-0.642049529369552
534	0.114096586584848	-0.7370740295402649
535	0.08997035551156551	-0.8488883023994079
536	0.07082942322369441	-0.9428212434031921
537	0.04181812536858361	-1.1785335398574874
538	0.035825800238498705	-1.2367745183045726
539	0.013180742760391223	-1.6838113102683008
540	0.039896496270457	-1.1961481705329917
541	0.0	-4.0
542	0.07820194995251131	-0.9041364232772273
543	0.0	-4.0
544	0.11917597815429119	-0.7168391857202937
545	0.03512877286553496	-1.2585599048195175
546	0.15211531646598955	-0.6108362221560073
547	0.039251240224174574	-1.2079733164052868
548	0.11730695823111663	-0.7233833673388598
549	0.04938821271705539	-1.1006654757930598
550	0.084926615312401	-0.8681830619984497
551	0.04448573907270009	-1.143821071885242
552	0.13477814515020695	-0.6655263990958942
553	0.05229331119118337	-1.079991218396437
554	0.11732563675992633	-0.7246854267028252
555	0.03950392466308939	-1.2025619726147674
556	0.10702436481250296	-0.7629793635048128
557	0.009988558456598278	-1.7982081081147925
558	0.012579747391445822	-1.6913248090257746
559	0.10771501189527388	-0.7646345096527352
560	0.08816707815205183	-0.8531667164209298
561	0.026227592456234967	-1.3734243846150185
562	0.04640716690175453	-1.1266778459077489
563	0.08297651312006889	-0.8800724170061982
564	0.06196178406213874	-0.9995263436121024
565	0.07920706053698123	-0.8965972713628809
566	0.03438789887617225	-1.2551998179544415
567	0.06934709125434892	-0.9529545413493662
568	0.019683059296314122	-1.4943929222254324
569	0.056120912328975966	-1.0432772412105513
570	0.03848216021703924	-1.2004795695402317
571	0.06496596467950422	-0.9828014488197219
572	0.07801260455824026	-0.9031998293677251
573	0.07486177779890746	-0.9158163053633742
574	0.08071622399792651	-0.8873128817864697
575	0.0655487454082849	-0.9740592006600474
576	0.09809965911717997	-0.8033641856875664
577	0.0611478025191591	-1.0056060305328873
578	0.07778367591872679	-0.9016793033210773
579	0.052257320502919945	-1.0805958737985877
580	0.058972183623442	-1.0266382370351592
581	0.10876859363117011	-0.7590942070266554
582	0.04497269329949603	-1.138482125905638
583	0.13434103152565852	-0.669305024455439
584	0.06054438839544485	-1.0089124847139161
585	0.13468326840570705	-0.6688372058141814
586	0.1002751394583706	-0.7927699968679223
587	0.052774910077938164	-1.0689358839934318
588	0.08858733716770176	-0.842130941461222
589	0.07586339400711894	-0.9175141207178918
590	0.08175413159765324	-0.8842006722450978
591	0.08889536042380412	-0.8456425403939939
592	0.0898778242418428	-0.8418864875052406
593	0.07254557942677063	-0.9380457218893233
594	0.06840211034807318	-0.9633918110065337
595	0.05260602468200848	-1.0800175995681875
596	0.05619508264159697	-1.047004607718418
597	0.0747547682799827	-0.9214140218141479
598	0.09750930871544626	-0.8058474875567297
599	0.08380315589853037	-0.8717239296295459
600	0.12218802100283037	-0.7070371300527009
601	0.11126013815080701	-0.750422056185897
602	0.09859092665748992	-0.801793335918984
603	0.07752193641037815	-0.9067180941328491
604	0.06033289520944374	-1.0159970014945658
605	0.05905212317555432	-1.0239811380520714
606	0.06336918353736049	-0.9959208016259882
607	0.04150110934282405	-1.1744354706608042
608	0.09113729187469331	-0.8404561233579972
609	0.07807533628635377	-0.9044238774565522
610	0.10904149736266958	-0.7637924269551891
611	0.09194124535924039	-0.8304272054085755
612	0.08032388975425456	-0.8976807733401457
613	0.08387532155873142	-0.8713471739834395
614	0.0715171027429624	-0.9430454426842612
615	0.04949210064920927	-1.1056173779613836
616	0.05630174818625307	-1.0417828210342301
617	0.04014245448283898	-1.1986260253308505
618	0.07633375204152042	-0.9146972926748748
619	0.046390014029890916	-1.1349971729227013
620	0.08039104835646704	-0.8931216747822056
621	0.05260367325597788	-1.0750795157069712
622	0.10243858383578838	-0.7853233859103246
623	0.04728639676377263	-1.118317573994485
624	0.0410388372167207	-1.1793721375209345
625	0.06077416003557383	-1.0092557313443848
626	0.060871822031993185	-1.0081453272109555
627	0.025196249991704306	-1.384165174089921
628	0.043944914188729936	-1.1464874795638726
629	0.028399009323904954	-1.332799884213431
630	0.08277190692028058	-0.875170172044935
631	0.05287461539741075	-1.0662855985137965
632	0.054082414811477374	-1.0535775558036116
633	0.12001959592786535	-0.7165739031338166
634	0.1331408619477559	-0.6737681266623187
635	0.049786911313357766	-1.091190727062049
636	0.055780401116742484	-1.0422643277172396
637	0.10145939774507151	-0.7940834228571757
638	0.04601681622741999	-1.1282178526372058
639	0.07866300670354429	-0.9038573667251821
640	0.06001670834845939	-1.0120595544101256
641	0.1038825784851303	-0.7813765441034716
642	0.07084775223684264	-0.9417478457962197
643	0.06502386348162684	-0.9808052893011014
644	0.05867820744212937	-1.0273605820287093
645	0.06377675489151324	-0.9889768508858061
646	0.04111264977989826	-1.1809430886554764
647	0.044152378779041504	-1.1505875921105786
648	0.0211032040259077	-1.4621300320581814
649	0.022060007245372555	-1.4650371699813112
650	0.0211032040259077	-1.4621300320581814
651	0.03605989936641196	-1.2433686071735235
652	0.04685771940045447	-1.1205823934170023
653	0.02538583593688228	-1.3766198062085777
654	0.02831337546860031	-1.3363016898553233
655	0.02510831957766233	-1.3821721327395526
656	0.029517662948859224	-1.313939056258198
657	0.006247559547051933	-2.0005534595124903
658	0.009599908403179836	-1.8102140298145202
659	0.006247559547051933	-2.0005534595124903
660	0.010370026905691554	-1.7747278573183023
661	0.013934721077346415	-1.6533902753732241
662	0.03652647354094325	-1.2313949493754666
663	0.008244934717279242	-1.865740049234128
664	0.008244934717279242	-1.865740049234128
665	0.037508937358981934	-1.2223205396862398
666	0.008244934717279242	-1.865740049234128
667	0.0384392204138286	-1.2079572583646894
668	0.004723462727585022	-2.1446918403400894
669	0.01584746795023177	-1.5940085795060903
670	0.004723462727585022	-2.1446918403400894
671	0.05340689360042962	-1.0695081975778107
672	0.004723462727585022	-2.1446918403400894
673	0.12470318989075006	-0.7037158693611456
674	0.14534886108270487	-0.6355081753826083
675	0.009058275401751602	-1.857012991851648
676	0.12721991228628676	-0.6920921988292592
677	0.00433481267416658	-2.171817631299938
678	0.00433481267416658	-2.171817631299938
679	0.0885719304715064	-0.8489434593697407
680	0.009525377706149524	-1.819403121247004
681	0.11707409026709743	-0.7319758003129521
682	0.009313032390622564	-1.8171537025820532
683	0.10956966216899422	-0.7604652989524149
684	0.009313032390622564	-1.8171537025820532
685	0.1739495263207456	-0.5599853421186138
686	0.01890806006858702	-1.5210908593777637
687	0.18173128028757607	-0.5401602778583495
688	0.01890806006858702	-1.5210908593777637
689	0.17658119342001402	-0.5527669403661002
690	0.03397564806587631	-1.2749896997034174
691	0.13703060442511047	-0.6613762698059737
692	0.12205219442935974	-0.7077836135797668
693	0.03496299260913037	-1.2602620521993435
694	0.08334986643396111	-0.8782113313950471
695	0.033715884019016776	-1.2759476708042112
696	0.01300173184362095	-1.6909080393067786
697	0.06607433366828079	-0.9723963835127174
698	0.08754392057311564	-0.85118494772099
699	0.009058275401751602	-1.857012991851648
700	0.10833082719362304	-0.7567108251392157
701	0.018644712107152295	-1.5268046409577638
702	0.02390980783616555	-1.414787816242119
703	0.1465770717408667	-0.6291489742332478
704	0.18512742749323666	-0.5267733604846653
705	0.042468551416759294	-1.1609579396565963
706	0.036925939328526086	-1.2236691926532353
707	0.2008299861167353	-0.4930302684974163
708	0.1724478886272805	-0.5578991246678
709	0.022065815921548375	-1.4423429483932086
710	0.011085224176466407	-1.7313451616149638
711	0.11983116393634352	-0.7141928134725778
712	0.029069654664665285	-1.331983774383573
713	0.0947376865934511	-0.8164708549027538
714	0.0788164566269626	-0.8946493550833473
715	0.034260219696648234	-1.2597622128695036
716	0.1337533143958795	-0.6724858435982373
717	0.03696254232569427	-1.2267612278684605
718	0.1484986699788195	-0.6284841042755853
719	0.040905998767563616	-1.1817690628655173
720	0.19927644559228708	-0.4987195980713116
721	0.030917440310965345	-1.3020186649713894
722	0.013256488832491914	-1.6633249981699274
723	0.1708586228413605	-0.5631159938071807
724	0.022310652189801695	-1.4476730968914526
725	0.13147317423647473	-0.6734147739302699
726	0.031519204360684304	-1.2933204401733416
727	0.1729515960060865	-0.5563921928265827
728	0.037101125624964475	-1.2249262900940039
729	0.14050362007323133	-0.651103423650551
730	0.031836029895951225	-1.2938937067672482
731	0.11389608290912519	-0.7407706230415108
732	0.009525377706149524	-1.819403121247004
733	0.09369232982473016	-0.8195243548435823
734	0.08239491254438129	-0.8727657508252095
735	0.013538484119833804	-1.6703124141077572
736	0.10878597166965123	-0.753280862613323
737	0.04143105757391568	-1.1823222333070023
738	0.12484522742399648	-0.6989460749455595
739	0.0455535249325553	-1.1394924733035947
740	0.09132263959750606	-0.8349703484617417
741	0.04161006849068595	-1.1801095523209995
742	0.05675399484766201	-1.0412941046556161
743	0.02155938005172529	-1.4686196989609974
744	0.00433481267416658	-2.171817631299938
745	0.028399009323904954	-1.332799884213431
746	0.03838268705528785	-1.2090432652539629
747	0.009599908403179836	-1.8102140298145202
748	0.05935305263203848	-1.018021297522737
749	0.021788299562328427	-1.4488092217585196
750	0.030634229648553068	-1.3048987242639758
751	0.06489566472027168	-0.9779140808270077
752	0.03703259409460263	-1.2180332066154136
753	0.06281806454982172	-0.9936985910149517
754	0.015998272849229403	-1.577518169669927
755	0.04583046459098743	-1.13551003166479
756	0.014676633562085498	-1.6165239067124535
757	0.060281234427178344	-1.015893002064608
758	0.02278186653864144	-1.4333599935392203
759	0.07002205994615188	-0.945004359633539
760	0.0656872472719853	-0.9715615401956667
761	0.021713768865298116	-1.4527835797504187
762	0.07605727417767685	-0.9081013194047929
763	0.012579747391445822	-1.6913248090257746
764	0.08255995808378638	-0.8774307433797289
765	0.020466660275184522	-1.4774717898108836
766	0.024801472949351103	-1.3975164226998453
767	0.08009548060916116	-0.8937573959141947
768	0.01279209270697278	-1.693007320991011
769	0.03715079069977034	-1.233469067650632
770	0.00433481267416658	-2.171817631299938
771	0.04525496906093588	-1.1404520322339518
772	0.042562215902334846	-1.1647999927229813
773	0.018644712107152295	-1.5268046409577638
774	0.05505733499643871	-1.053561506347433
775	0.04668557827452123	-1.1303165837603968
776	0.03358347825560214	-1.270603402469794
777	0.09743752198963639	-0.807522018831342
778	0.07277951157527777	-0.9384639707587904
779	0.03791558475088993	-1.2179707443384502
780	0.017512849255679013	-1.558776985299006
781	0.08448857829574552	-0.868528794360581
782	0.02352256364831014	-1.4184039392097643
783	0.10603805420577188	-0.7691762148626562
784	0.02352256364831014	-1.4184039392097643
785	0.12156922475060336	-0.7092023649649366
786	0.0994668058318868	-0.7968193077579334
787	0.024341713008958325	-1.394974759549417
788	0.03143409863524629	-1.2994392995989867
789	0.1242612527895743	-0.6944241467221576
790	0.03143409863524629	-1.2994392995989867
791	0.14086827499248963	-0.6405298902004477
792	0.16707844980761807	-0.5694126399612564
793	0.021948030105143734	-1.4631108529695334
794	0.13503036851952066	-0.6649799412670626
795	0.0	-4.0
796	0.004723462727585022	-2.1446918403400894
797	0.10087724523788588	-0.7943805333569478
798	0.0738872302381562	-0.9313426003972481
799	0.010971022274636954	-1.765640122580937
800	0.010971022274636954	-1.765640122580937
801	0.036373490592933454	-1.2399695188397293
802	0.0	-4.0
803	0.0169451882854903	-1.5710499078385733
804	0.00394345644186935	-2.188718369338905
805	0.009486068530102554	-1.8025191135007794
806	0.013820881204269133	-1.6480132510687913
807	0.00394345644186935	-2.188718369338905
808	0.014600887489984804	-1.6348724578872178
809	0.00394345644186935	-2.188718369338905
810	0.00806592380050897	-1.8765755734712544
811	0.028458371691422117	-1.3444128004703852
812	0.03694814267695469	-1.233372850027587
813	0.023988450577637682	-1.4118404470010442
814	0.03222467994936966	-1.2902018508965443
815	0.0490083958314505	-1.0995432472318145
816	0.04747441122877964	-1.111692450380048
817	0.03570374026571988	-1.2494633889222349
818	0.04335194387014002	-1.1517400660239336
819	0.035553463496588875	-1.259801565563886
820	0.03949691993845823	-1.2114440037014647
821	0.054006668739376686	-1.058520464188676
822	0.030409574394036232	-1.3105974020000277
823	0.036473858768231594	-1.2394140371535705
824	0.03532262306679923	-1.2456463829714512
825	0.03373820174042887	-1.2700652507282062
826	0.04058771879581248	-1.183436362453285
827	0.033349551687010426	-1.2735891564346675
828	0.023999025606045384	-1.407513051430021
829	0.016124984309451716	-1.585001597555493
830	0.01887363161775543	-1.5042266716313408
831	0.023988450577637682	-1.4118404470010442
832	0.01887363161775543	-1.5042266716313408
833	0.0281109179362773	-1.3414992860356194
834	0.02338745520869228	-1.4158409882947445
835	0.014930175175886079	-1.6048329561774397
836	0.018122359479679027	-1.5281681915866834
837	0.01053019145802651	-1.7570641070749728
838	0.005265095729013255	-2.0580941027389543
839	0.0055426120882332034	-2.032375157278945
840	0.005265095729013255	-2.0580941027389543
841	0.0	-4.0
842	0.008845930086224644	-1.8545606635022915
843	0.00394345644186935	-2.188718369338905
844	0.031058920279606994	-1.3062804178818699
845	0.013569392813809667	-1.6748059905405397
846	0.05891218455764189	-1.0252453960112065
847	0.02181432753108891	-1.4588336285249341
848	0.012968397444864267	-1.6821639835039732
849	0.05063391544160596	-1.090740687876951
850	0.02824462051033213	-1.3447600563284487
851	0.008845930086224644	-1.8545606635022915
852	0.005265095729013255	-2.0580941027389543
853	0.0051905650319829435	-2.0744901219822913
854	0.0051905650319829435	-2.0744901219822913
855	0.0	-4.0
856	0.011790171635285137	-1.715142922313387
857	0.009058275401751602	-1.857012991851648
858	0.027040933140707324	-1.370596197484779
859	0.026391059125269945	-1.3721257837511087
860	0.05689451564503745	-1.0440720312195055
861	0.04483201688945904	-1.1468124192998443
862	0.033508947558571825	-1.2732360405263283
863	0.06062833295025862	-1.0144507742981275
864	0.046768142569942536	-1.1258760051443297
865	0.02796633547033862	-1.3563216688051438
866	0.00433481267416658	-2.171817631299938
867	0.017982657738955722	-1.5421132473722525
868	0.0051905650319829435	-2.0744901219822913
869	0.00433481267416658	-2.171817631299938
870	0.00394345644186935	-2.188718369338905
871	0.0	-4.0
872	0.01439911720286555	-1.6262165719418198
873	0.0	-4.0
874	0.014313483347560904	-1.633125471352385
875	0.01852158456150517	-1.5162886250160768
876	0.018256939789430254	-1.5265157803049934
877	0.01887363161775543	-1.5042266716313408
878	0.010191015988921285	-1.7834939674113939
879	0.014930175175886079	-1.6048329561774397
880	0.00394345644186935	-2.188718369338905
881	0.017731003247381798	-1.5319502035560135
882	0.017378956191131535	-1.5448191424955044
883	0.020293776347349014	-1.4712522782564408
884	0.017378956191131535	-1.5448191424955044
885	0.016350319905479662	-1.5636587832446436
886	0.0051905650319829435	-2.0744901219822913
887	0.015998272849229403	-1.577518169669927
888	0.00394345644186935	-2.188718369338905
889	0.010455660760996199	-1.7651847459566925
890	0.01908109620806701	-1.513627769993366
891	0.015067989794382727	-1.6119330732172668
892	0.02320356356670663	-1.4264648227257475
893	0.009877424762399783	-1.7954937825717663
894	0.029174134884405244	-1.3318758817035394
895	0.009877424762399783	-1.7954937825717663
896	0.014036495118207587	-1.6497199523224322
897	0.018122359479679027	-1.5281681915866834
898	0.018122359479679027	-1.5281681915866834
899	0.016161587306619898	-1.592139917463953
900	0.013999892121039404	-1.6415790363085452
901	0.011438124579034877	-1.7349202689484136
902	0.009877424762399783	-1.7954937825717663
903	0.006247559547051933	-2.0005534595124903
904	0.008457280032806202	-1.868256509281461
905	0.006247559547051933	-2.0005534595124903
906	0.008457280032806202	-1.868256509281461
907	0.006247559547051933	-2.0005534595124903
908	0.004122467358639621	-2.1667700448981093
909	0.006247559547051933	-2.0005534595124903
910	0.0	-4.0
911	0.0	-4.0
912	0.0	-4.0
913	0.0055426120882332034	-2.032375157278945
914	0.0051905650319829435	-2.0744901219822913
915	0.010266074815818226	-1.7838826773105319
916	0.009134021473852293	-1.8268294827213674
917	0.014388542174457846	-1.6334003874781995
918	0.01865939918000182	-1.5220704328244752
919	0.04433854041148794	-1.1485189147275032
920	0.04433854041148794	-1.1485189147275032
921	0.013468834148018874	-1.6649022671491918
922	0.035025508020865376	-1.253355773235931
923	0.015772937253201457	-1.5995709368801647
924	0.021778730091883414	-1.4536626099546686
925	0.014704839579858135	-1.6283567275446493
926	0.021778730091883414	-1.4536626099546686
927	0.010370026905691554	-1.7747278573183023
928	0.022245832396281338	-1.4384134747217239
929	0.006247559547051933	-2.0005534595124903
930	0.0051905650319829435	-2.0744901219822913
931	0.0	-4.0
932	0.0	-4.0
933	0.02126336857824266	-1.4534405297320925
934	0.016072803546259715	-1.5722295386352911
935	0.004723462727585022	-2.1446918403400894
936	0.01080770781724646	-1.7440142774705296
937	0.010971022274636954	-1.765640122580937
938	0.010971022274636954	-1.765640122580937
939	0.0241873241953855	-1.4088054200457498
940	0.010370026905691554	-1.7747278573183023
941	0.028130780637254847	-1.3421098645839673
942	0.03519854416034537	-1.249310978580507
943	0.010370026905691554	-1.7747278573183023
944	0.004122467358639621	-2.1667700448981093
945	0.043585772424243205	-1.1632772655437964
946	0.026540215963454756	-1.3794581537280852
947	0.0	-4.0
948	0.0	-4.0
949	0.02824833075768051	-1.3597536040168738
950	0.03258531797818369	-1.2909182451541696
951	0.0	-4.0
952	0.03258531797818369	-1.2909182451541696
953	0.0	-4.0
954	0.0	-4.0
955	0.018266827572634207	-1.5357687115601946
956	0.0	-4.0
957	0.02419808971428585	-1.4107404189088386
958	0.006247559547051933	-2.0005534595124903
959	0.01975214334592078	-1.4920709416132654
960	0.011790171635285137	-1.715142922313387
961	0.03360962754735809	-1.26542894494779
962	0.034151260548786325	-1.252954829110678
963	0.011790171635285137	-1.715142922313387
964	0.057295962520344156	-1.039456557641759
965	0.0055426120882332034	-2.032375157278945
966	0.05257249979275913	-1.0749522797617732
967	0.0	-4.0
968	0.015912638993924758	-1.583688982163581
969	0.0	-4.0
970	0.0078869128837387	-1.8876883736749237
971	0.0	-4.0
972	0.0078869128837387	-1.8876883736749237
973	0.0	-4.0
974	0.0078869128837387	-1.8876883736749237
975	0.0	-4.0
976	0.00394345644186935	-2.188718369338905
977	0.0	-4.0
978	0.004122467358639621	-2.1667700448981093
979	0.0	-4.0
980	0.004122467358639621	-2.1667700448981093
981	0.0	-4.0
982	0.014855644478855767	-1.6105366179564122
983	0.0	-4.0
984	0.0	-4.0
985	0.018799100920725117	-1.5087447718678932
986	0.009486068530102554	-1.8025191135007794
987	0.006247559547051933	-2.0005534595124903
988	0.010971022274636954	-1.765640122580937
989	0.01947462698670083	-1.4993282660397085
990	0.024665192018683772	-1.396903698247016
991	0.010971022274636954	-1.765640122580937
992	0.042717499729454426	-1.1641314572559678
993	0.0	-4.0
994	0.05198904839769344	-1.0778187541520077
995	0.014318490405549477	-1.6564901795116003
996	0.05518788617594491	-1.0541387230673849
997	0.025051667525765625	-1.400546871566879
998	0.04712196237543594	-1.1249800613686598
999	0.025051667525765625	-1.400546871566879
1000	0.012610375611323721	-1.6964202563097925
1001	0.020328204798180604	-1.4868609954216239
1002	0.01300173184362095	-1.6909080393067786
1003	0.0055426120882332034	-2.032375157278945
1004	0.0055426120882332034	-2.032375157278945
1005	0.01300173184362095	-1.6909080393067786
1006	0.027639222330773938	-1.3652043814453476
1007	0.0	-4.0
1008	0.02348342057337763	-1.43492365780136
1009	0.0	-4.0
1010	0.02028405466525952	-1.4896035826881218
1011	0.005265095729013255	-2.0580941027389543
1012	0.029560484058713903	-1.3183252834457666
1013	0.005265095729013255	-2.0580941027389543
1014	0.005265095729013255	-2.0580941027389543
1015	0.034751049090696845	-1.2481686051508976
1016	0.030910577019399116	-1.3070301374904187
1017	0.01151265527606519	-1.727341520668315
1018	0.020328204798180604	-1.4868609954216239
1019	0.01151265527606519	-1.727341520668315
1020	0.009595027677964456	-1.8271454761904338
1021	0.006247559547051933	-2.0005534595124903
1022	0.009595027677964456	-1.8271454761904338
1023	0.0	-4.0
1024	0.012400736474675551	-1.6985464183638266
1025	0.0	-4.0
1026	0.02160928864555816	-1.4529261132665037
1027	0.01310210001891909	-1.6893409193528977
1028	0.045885830610823485	-1.1254908155383538
1029	0.01310210001891909	-1.6893409193528977
1030	0.045885830610823485	-1.1254908155383538
1031	0.01310210001891909	-1.6893409193528977
1032	0.017412290589888225	-1.551175048476332
1033	0.0	-4.0
1034	0.014473647899895862	-1.6203046410086273
1035	0.0	-4.0
1036	0.016777751005078445	-1.5609335181290673
1037	0.0	-4.0
1038	0.021501213732663466	-1.46030095067978
1039	0.0	-4.0
1040	0.026766309461676723	-1.3625342095732362
1041	0.0	-4.0
1042	0.0	-4.0
1043	0.01623611800365021	-1.5866713338729568
1044	0.00433481267416658	-2.171817631299938
1045	0.028331132101333173	-1.336888407708666
1046	0.00433481267416658	-2.171817631299938
1047	0.04944491115564858	-1.0918933079629396
1048	0.06118517419710086	-1.0045948493538148
1049	0.00433481267416658	-2.171817631299938
1050	0.0	-4.0
1051	0.055920078468087595	-1.0447952345085132
1052	0.0	-4.0
1053	0.01803773118233707	-1.533782512623769
1054	0.011790171635285137	-1.715142922313387
1055	0.0	-4.0
1056	0.0	-4.0
1057	0.0	-4.0
1058	0.0	-4.0
1059	0.0	-4.0
1060	0.0	-4.0
1061	0.0	-4.0
1062	0.0	-4.0
1063	0.0	-4.0
1064	0.0	-4.0
1065	0.0	-4.0
1066	0.0	-4.0
1067	0.0	-4.0
1068	0.0	-4.0
1069	0.0	-4.0
1070	0.0	-4.0
1071	0.00394345644186935	-2.188718369338905
1072	0.0	-4.0
1073	0.00394345644186935	-2.188718369338905
1074	0.0	-4.0
1075	0.00394345644186935	-2.188718369338905
1076	0.0	-4.0
1077	0.0	-4.0
1078	0.01627578920844935	-1.568843447463525
1079	0.0	-4.0
1080	0.0	-4.0
1081	0.021818401296682555	-1.4404672516818986
1082	0.035678591676998654	-1.2353921413437365
1083	0.0	-4.0
1084	0.0	-4.0
1085	0.02494541455678251	-1.3930567054739469
1086	0.0	-4.0
1087	0.009599908403179836	-1.8102140298145202
1088	0.0	-4.0
1089	0.027657096839165875	-1.351591559619703
1090	0.0	-4.0
1091	0.02332228416499929	-1.4228257707951903
1092	0.0	-4.0
1093	0.0288648962532325	-1.327403340092414
1094	0.01887363161775543	-1.5042266716313408
1095	0.0	-4.0
1096	0.0	-4.0
1097	0.01947462698670083	-1.4993282660397085
1098	0.0	-4.0
1099	0.022598934067922	-1.4433089186894903
1100	0.028569505385620614	-1.3453715469463723
1101	0.00394345644186935	-2.188718369338905
1102	0.00394345644186935	-2.188718369338905
1103	0.02270341428766196	-1.443169506301998
1104	0.0	-4.0
1105	0.014388542174457846	-1.6334003874781995
1106	0.014388542174457846	-1.6334003874781995
1107	0.0	-4.0
1110	0.020444219217594477	-1.4803526236135656
1111	0.009595027677964456	-1.8271454761904338
1112	0.009595027677964456	-1.8271454761904338
1113	0.02492930866089206	-1.3857010279833313
1114	0.02246504100337452	-1.4325698346194964
1115	0.0	-4.0
1116	0.0	-4.0
1117	0.035721529835866433	-1.2317683896881237
1118	0.0	-4.0
1119	0.04026380710034459	-1.189048343711798
1120	0.0	-4.0
1121	0.032376894216605896	-1.2860408895018047
1122	0.0232428727427536	-1.4334876710678113
1123	0.01310210001891909	-1.6893409193528977
1124	0.014785592709947398	-1.6324119296912192
1125	0.01310210001891909	-1.6893409193528977
1126	0.0051905650319829435	-2.0744901219822913
1127	0.0	-4.0
1128	0.015772937253201457	-1.5995709368801647
1129	0.0	-4.0
1130	0.0276732370247224	-1.3533975807633507
1131	0.0	-4.0
1132	0.0	-4.0
1133	0.031795704383362024	-1.2913108603122445
1134	0.05442318210843063	-1.0617986664583525
1135	0.0	-4.0
1136	0.04578689115885416	-1.1375297834043354
1137	0.0	-4.0
1138	0.04500688487313849	-1.1416678020437643
1139	0.00433481267416658	-2.171817631299938
1140	0.018469285104957215	-1.5276662714141862
1141	0.009599908403179836	-1.8102140298145202
1142	0.005265095729013255	-2.0580941027389543
1143	0.01222172555790528	-1.7058901447630401
1144	0.009208552170882605	-1.817483601427515
1145	0.014525828663087863	-1.6345966086299846
1146	0.009208552170882605	-1.817483601427515
1147	0.02483121265495306	-1.4084590062979763
1148	0.00394345644186935	-2.188718369338905
1149	0.027971216195554	-1.3505212408518266
1150	0.0	-4.0
1151	0.01457812811963582	-1.6200951033812256
1152	0.008845930086224644	-1.8545606635022915
1153	0.0	-4.0
1154	0.0	-4.0
1155	0.004723462727585022	-2.1446918403400894
1156	0.009914027759567965	-1.807144053760142
1157	0.009595027677964456	-1.8271454761904338
1158	0.023524868030095493	-1.4375900884088808
1159	0.01982805551913593	-1.5061140580961607
1160	0.023524868030095493	-1.4375900884088808
1161	0.02771496840287463	-1.3552468429384426
1162	0.022524403370891687	-1.4472330325184246
1163	0.02871543306207843	-1.3474280699919163
1164	0.03278777551050669	-1.286289042151198
1165	0.017685684126086808	-1.5467066785830113
1166	0.036615975435156184	-1.2361331967761124
1167	0.03282332389228447	-1.2792733468251647
1168	0.0498724642676481	-1.0981637214648834
1169	0.03808841962129773	-1.2124221376747826
1170	0.015998272849229403	-1.577518169669927
1171	0.10874078578482207	-0.7593296777508883
1172	0.025945347583444116	-1.3746890929176079
1173	0.12200228167530258	-0.7109905830965377
1174	0.1031788499040575	-0.7830503507648857
1175	0.015137639766197659	-1.6167185824720025
1176	0.12541129022274441	-0.7025081169319375
1177	0.0	-4.0
1178	0.009665079446872825	-1.7933645597903622
1179	0.09599090970184725	-0.8160530074234732
1180	0.009665079446872825	-1.7933645597903622
1181	0.08053426985404608	-0.8932450331263925
1182	0.05755156295524545	-1.0333950251302948
1183	0.009665079446872825	-1.7933645597903622
1184	0.05997790291290086	-1.017458820832835
1185	0.015207691535106028	-1.5956010619622112
1186	0.011085224176466407	-1.7313451616149638
1187	0.06503065332638716	-0.979281078385455
1188	0.0055426120882332034	-2.032375157278945
1189	0.07623077199132125	-0.9139726923270689
1190	0.0	-4.0
1191	0.0751854336883269	-0.922662023910752
1192	0.0	-4.0
1193	0.07042536796357371	-0.9478867989009416
1194	0.0441947059474554	-1.1498789975776018
1195	0.0	-4.0
1196	0.05897460435421046	-1.0253467859843979
1197	0.0	-4.0
1198	0.06555033165621747	-0.9832047747320768
1199	0.0	-4.0
1200	0.0	-4.0
1201	0.12312198559527476	-0.7081526129170672
1202	0.11031568373005507	-0.759247450456021
1203	0.0	-4.0
1204	0.0	-4.0
1205	0.15624709319712843	-0.6069214386748951
1206	0.0	-4.0
1207	0.1519666696892595	-0.6171840793948851
1208	0.12352011826936889	-0.7033249880743306
1209	0.004122467358639621	-2.1667700448981093
1210	0.13849768128793855	-0.6507358558480497
1211	0.004122467358639621	-2.1667700448981093
1212	0.02681959505552317	-1.3752198343660298
1213	0.15432080760907083	-0.6022248449572084
1214	0.022697127696883545	-1.4517701901955158
1215	0.15222222081751507	-0.6086260248053357
1216	0.028239739785116753	-1.3504835402263853
1217	0.13242467219526152	-0.6708544862856166
1218	0.14370329035831908	-0.6371515534716636
1219	0.015137639766197659	-1.6167185824720025
1220	0.14709007844385807	-0.6285629515341585
1221	0.0	-4.0
1222	0.1711929339437453	-0.5626909923901613
1223	0.0	-4.0
1224	0.1608700643847622	-0.5891563746540692
1225	0.0	-4.0
1226	0.15454945017672672	-0.6053033877901979
1227	0.0055426120882332034	-2.032375157278945
1228	0.135859252847165	-0.6586576000933297
1229	0.0055426120882332034	-2.032375157278945
1230	0.0055426120882332034	-2.032375157278945
1231	0.08640164048479457	-0.8573135214764173
1232	0.0055426120882332034	-2.032375157278945
1233	0.10466019390813089	-0.7783573303501271
1234	0.1476332667149883	-0.6316814869680716
1235	0.0	-4.0
1236	0.17054983443563532	-0.5676337109121071
1237	0.0	-4.0
1238	0.0	-4.0
1239	0.18405725563666625	-0.5328917351056899
1240	0.0	-4.0
1241	0.22107661191408368	-0.4501515781195972
1242	0.0	-4.0
1243	0.1700343849871539	-0.563966500194983
1244	0.0	-4.0
1245	0.08772559700954323	-0.8540214083335855
1246	0.0	-4.0
1247	0.04158578105874241	-1.1818830224564645
1248	0.045324605421952165	-1.149097627197231
1249	0.0055426120882332034	-2.032375157278945
1250	0.0055426120882332034	-2.032375157278945
1251	0.01912040538411398	-1.5222270499958164
1252	0.017873296794000387	-1.551342523257905
1253	0.0055426120882332034	-2.032375157278945
1254	0.015137639766197659	-1.6167185824720025
1255	0.013538484119833804	-1.6703124141077572
1256	0.009595027677964456	-1.8271454761904338
1257	0.0078869128837387	-1.8876883736749237
1258	0.014525828663087863	-1.6345966086299846
1259	0.0	-4.0
1260	0.019249291390672885	-1.51766964042658
1261	0.0	-4.0
1262	0.02355076966608278	-1.425864825941251
1263	0.0	-4.0
1264	0.043007644340423194	-1.1626390237428403
1265	0.0	-4.0
1266	0.0	-4.0
1267	0.043007644340423194	-1.1626390237428403
1268	0.0	-4.0
1269	0.03444370954154045	-1.264084700696435
1270	0.0	-4.0
1271	0.009595027677964456	-1.8271454761904338
1272	0.008457280032806202	-1.868256509281461
1273	0.030757065941522693	-1.3142108707138553
1274	0.03732362557017813	-1.227720205202705
1275	0.059570756790282134	-1.0269029175997557
1276	0.05441909062479944	-1.0586421306339044
1277	0.06390556946444872	-0.9968587005463592
1278	0.06357773420184917	-0.9942111052878659
1279	0.0642165389157813	-0.98966240632464
1280	0.046040152298556784	-1.1337180412820662
1281	0.058740872596483876	-1.0318769131769903
1282	0.02274703629071641	-1.4366635501332023
1283	0.1251249659209423	-0.6989406270642171
1284	0.013538484119833804	-1.6703124141077572
1285	0.15286685430952893	-0.6135269443807987
1286	0.18850794735206539	-0.5207989180321192
1287	0.00394345644186935	-2.188718369338905
1288	0.17578186913481594	-0.5501769596881524
1289	0.00394345644186935	-2.188718369338905
1290	0.019786043666885737	-1.503741523028561
1291	0.23748672556696065	-0.4171035483388057
1292	0.019786043666885737	-1.503741523028561
1293	0.213079324317872	-0.46631720967534834
1294	0.14822777884187238	-0.6249402412514088
1295	0.021962429753883322	-1.4519483185031956
1296	0.025159494782891645	-1.3902948133617934
1297	0.12887887717809537	-0.6838550288356956
1298	0.13321380985148024	-0.6686929094720467
1299	0.018334704795205985	-1.5293230742793584
1300	0.018334704795205985	-1.5293230742793584
1301	0.14423575010648032	-0.6312839758564519
1302	0.13505375238988196	-0.664004790915027
1303	0.0055426120882332034	-2.032375157278945
1304	0.14115963691894617	-0.6482160021793307
1305	0.01080770781724646	-1.7440142774705296
1306	0.25693759219540674	-0.38702548681337906
1307	0.019264987850052658	-1.5006775899388956
1308	0.2550549848492171	-0.389856757355047
1309	0.013722375761819455	-1.6518541934582476
1310	0.2795361968403335	-0.34907917470957955
1311	0.03094206241416279	-1.3101620578101714
1312	0.28059299173599944	-0.3450717804952715
1313	0.04337613328759503	-1.1638991384333284
1314	0.2732364728885845	-0.35828094588180537
1315	0.04856669831957797	-1.113573690861615
1316	0.2278442080499322	-0.43534866215325396
1317	0.03199041870952404	-1.2832393600460819
1318	0.22203863544475494	-0.44725309826959114
1319	0.04775977204815031	-1.1137479395668788
1320	0.049076530610078835	-1.1043669768130937
1321	0.19999062386111477	-0.4927804597397372
1322	0.17462060570660776	-0.5494707274075251
1323	0.06033463871438075	-1.0144793317900933
1324	0.1686464396957544	-0.5646567619913797
1325	0.07738878614773295	-0.91114591544429
1326	0.1572514923316748	-0.5978016627341877
1327	0.07816378537546005	-0.9044379347148689
1328	0.13631793956920005	-0.6603830582031847
1329	0.08850560626337897	-0.8475247044261615
1330	0.1414742924667299	-0.6440357650661696
1331	0.06778461868847069	-0.9596053210695044
1332	0.0790189997031219	-0.8941489257291781
1333	0.09990930239158227	-0.7913840192497902
1334	0.08003765708181806	-0.8849955481642022
1335	0.06519811849885276	-0.9783548993669025
1336	0.0594665165868936	-1.0132282409009106
1337	0.04538350678544222	-1.1383314554325472
1338	0.03173566172065308	-1.294523483416313
1339	0.09470247585104731	-0.818238612370939
1340	0.0567164638995334	-1.0452418983320368
1341	0.12657563687403334	-0.6945693071282993
1342	0.1520292356605039	-0.6153913749911398
1343	0.09905305327905481	-0.8002522303489409
1344	0.12207621293183606	-0.7080432834947625
1345	0.10459566536728801	-0.7755214778464061
1346	0.06357769078327277	-0.9877519894570117
1347	0.09441679156657293	-0.8191977587275243
1348	0.052342023736560904	-1.070592917039805
1349	0.0749527396082798	-0.919546006503096
1350	0.057573783417148264	-1.0370147961110316
1351	0.07117651227938383	-0.9397179286720087
1352	0.05407834104588373	-1.0610197111868855
1353	0.03012487643049112	-1.3113396482856614
1354	0.035844847872006216	-1.2414284028902924
1355	0.02966887728436753	-1.3222213305334256
1356	0.026646870729531306	-1.3714126920766074
1357	0.025334064610200952	-1.3884229189849142
1358	0.009134021473852293	-1.8268294827213674
1359	0.014248840433734544	-1.6512484907640117
1360	0.009595027677964456	-1.8271454761904338
1361	0.006247559547051933	-2.0005534595124903
1364	0.0	-4.0
1365	0.03278777551050669	-1.286289042151198
1366	0.0	-4.0
1367	0.03278777551050669	-1.286289042151198
1368	0.03083212476841964	-1.3143427613938325
1369	0.004723462727585022	-2.1446918403400894
1370	0.014989537543403247	-1.626817982425042
1371	0.004723462727585022	-2.1446918403400894
1372	0.010971022274636954	-1.765640122580937
1373	0.0	-4.0
1374	0.0	-4.0
1375	0.02117773472293801	-1.458069617823372
1376	0.0	-4.0
1377	0.026442830451951265	-1.3607517395958
1378	0.0	-4.0
1379	0.04201202414076907	-1.1664621996521982
1380	0.045885428813730054	-1.134111124967834
1381	0.004723462727585022	-2.1446918403400894
1382	0.004723462727585022	-2.1446918403400894
1383	0.03102530540675234	-1.3028052788504823
1386	0.037626198042115186	-1.2171608475534703
1387	0.07202892110248969	-0.9391661663785245
1388	0.044951551065728644	-1.1497496635850522
1389	0.0646630191383807	-0.9858463633242402
1390	0.01584746795023177	-1.5940085795060903
1391	0.05413282768035418	-1.0664276935588781
1392	0.009208552170882605	-1.817483601427515
1393	0.023684472240137606	-1.429827938709149
1394	0.017512849255679013	-1.558776985299006
1395	0.016829931768270447	-1.5733729162361823
1396	0.02635877934190366	-1.3809299025556527
1397	0.006247559547051933	-2.0005534595124903
1398	0.02635877934190366	-1.3809299025556527
1399	0.006247559547051933	-2.0005534595124903
1400	0.004723462727585022	-2.1446918403400894
1401	0.012789386528093994	-1.6892336249805708
1402	0.0	-4.0
1403	0.004723462727585022	-2.1446918403400894
1404	0.014318490405549477	-1.6564901795116003
1405	0.0	-4.0
1406	0.029104083115496875	-1.3432542113548003
1407	0.004723462727585022	-2.1446918403400894
1408	0.029104083115496875	-1.3432542113548003
1409	0.004723462727585022	-2.1446918403400894
1410	0.008666919169454373	-1.8651174501719638
1411	0.004723462727585022	-2.1446918403400894
1412	0.01904804923342026	-1.5158452460205032
1413	0.00394345644186935	-2.188718369338905
1414	0.04494224195931214	-1.1474304357915799
1415	0.00394345644186935	-2.188718369338905
1416	0.05048485404754534	-1.0942239265803797
1417	0.00394345644186935	-2.188718369338905
1418	0.0	-4.0
1419	0.04135083257369304	-1.183116888791855
1420	0.0	-4.0
1421	0.02603901206901968	-1.3809917315946323
1422	0.0	-4.0
1423	0.02582666675349272	-1.3801706742200057
1426	0.0985207410712409	-0.7930224690235055
1427	0.021112563679245026	-1.4657740444686407
1428	0.02430474798303797	-1.4088052168485479
1429	0.09811639455844265	-0.7974821813733569
1430	0.11268637335445161	-0.7379965012768505
1431	0.017982657738955722	-1.5421132473722525
1432	0.04462324187770862	-1.1517310796711553
1433	0.10258275964970567	-0.778592220765848
1434	0.060856991341854016	-1.0140610632400386
1435	0.08670683802593258	-0.8476015114378005
1436	0.06997990965743198	-0.9520847800212398
1437	0.08446648932030042	-0.8578708885786158
1438	0.06732366405187495	-0.9639544060374416
1439	0.09499180005311154	-0.8079323913333338
1440	0.06840035269778202	-0.9612836624127256
1441	0.10338120286334598	-0.772809679477596
1442	0.09822450035998634	-0.797097265833146
1443	0.06840035269778202	-0.9612836624127256
1444	0.04334433257666766	-1.1634680177877872
1445	0.09339207848453943	-0.8145873210066393
1446	0.037956877982780836	-1.2127693629034204
1447	0.08883693727233347	-0.8416588137125792
1448	0.03830892503903109	-1.2067309802727508
1449	0.0886579263555632	-0.8426724190729792
1450	0.07736035686356983	-0.9024904440843067
1451	0.034365468597161754	-1.254536779224976
1452	0.059098410016151015	-1.0148344625474954
1453	0.025311305239851967	-1.3799831595575585
1454	0.046309023488057016	-1.118110709831275
1455	0.025474619697242462	-1.3892041217171949
1456	0.03482098648662171	-1.25466357488178
1457	0.0549759426575114	-1.0465756118006266
1458	0.05134297494486652	-1.0873099956036687
1459	0.06457585106069122	-0.9775256310360259
1460	0.055386799562033996	-1.0538556035882158
1461	0.06457585106069122	-0.9775256310360259
1462	0.07869079842987829	-0.8909745462403055
1463	0.07096087397606718	-0.9449487809500203
1464	0.06651222142882332	-0.9703784130082649
1465	0.07474734198800895	-0.9134245881206075
1466	0.07139499313188105	-0.9334232471943218
1467	0.04103400703842612	-1.182672621511714
1468	0.008666919169454373	-1.8651174501719638
1469	0.3387948404749773	-0.2658129468115428
1470	0.009914027759567965	-1.807144053760142
1471	0.34670637546191346	-0.2562872960343061
1472	0.048731693050207504	-1.1068664233402052
1473	0.02155938005172529	-1.4686196989609974
1474	0.07264150088637306	-0.933060167883203
1475	0.02155938005172529	-1.4686196989609974
1476	0.08635899592297712	-0.8589746330429259
1477	0.012579747391445822	-1.6913248090257746
1478	0.059623067025409635	-1.0218832677161331
1479	0.008244934717279242	-1.865740049234128
1480	0.07065926034373958	-0.9474898855198443
1481	0.012367402075918865	-1.6896487901784467
1482	0.012367402075918865	-1.6896487901784467
1483	0.05904735682332244	-1.0173738021404233
1484	0.017839962395243696	-1.5449841836668654
1485	0.0744868943461808	-0.9221811583189106
1486	0.07695116200369834	-0.9071632393413761
1487	0.021962429753883322	-1.4519483185031956
1488	0.021962429753883322	-1.4519483185031956
1489	0.044128691457732086	-1.1533259607440662
1490	0.016310858517788216	-1.5700940236578176
1491	0.028121492964685003	-1.337816231910201
1492	0.025478214390397193	-1.3830563088168253
1493	0.00806592380050897	-1.8765755734712544
1494	0.025011112085999272	-1.396452040550907
1495	0.00806592380050897	-1.8765755734712544
1496	0.022275455058196544	-1.4411629910822386
1497	0.012400736474675551	-1.6985464183638266
1498	0.01897213706020511	-1.5014891178367982
1499	0.021926114180825077	-1.453754226446688
1500	0.03884531043156383	-1.1942748197237423
1501	0.026649576908410095	-1.373223889459767
1502	0.02352256364831014	-1.4184039392097643
1503	0.033302698343330626	-1.2623989341768882
1504	0.02352256364831014	-1.4184039392097643
1505	0.04541123138593671	-1.13187696957012
1508	0.0	-4.0
1509	0.017224567377558713	-1.5644791299925354
1510	0.021948030105143734	-1.4631108529695334
1511	0.0	-4.0
1512	0.021948030105143734	-1.4631108529695334
1513	0.0	-4.0
1514	0.088646558102154	-0.8479783323898069
1515	0.0	-4.0
1516	0.0	-4.0
1517	0.11628419768767088	-0.7289730795255327
1518	0.0	-4.0
1519	0.1550007960242497	-0.6070794161724495
1520	0.11901308719392356	-0.7209152443971182
1521	0.0	-4.0
1522	0.12019203113735544	-0.7161830124992374
1523	0.0	-4.0
1524	0.11916808359693323	-0.7193742907505819
1525	0.0	-4.0
1526	0.0	-4.0
1527	0.11359849797947197	-0.736560519766884
1528	0.0	-4.0
1529	0.10798352974054506	-0.7580053267207475
1530	0.11401564147477299	-0.7384267489468416
1531	0.0	-4.0
1532	0.11184402556857487	-0.7493315309339461
1533	0.0	-4.0
1534	0.13098718268362058	-0.6762959419118415
1535	0.028091637562322337	-1.3559252910187698
1536	0.03221410492096196	-1.2935010006186722
1537	0.1805846427777593	-0.5361872040759749
1538	0.014388542174457846	-1.6334003874781995
1539	0.22884692914178353	-0.4323563407127208
1540	0.20646877929786736	-0.4804716589738582
1541	0.009313032390622564	-1.8171537025820532
1542	0.009313032390622564	-1.8171537025820532
1543	0.1659419410308787	-0.5750762895539661
1544	0.18152759869668716	-0.5395782551527375
1545	0.009525377706149524	-1.819403121247004
1546	0.2186829690867643	-0.45954162268328036
1547	0.009525377706149524	-1.819403121247004
1548	0.024704501194730742	-1.4034609213371978
1549	0.18556723399406735	-0.5289330350771577
1550	0.17060860514464	-0.5654115048839572
1551	0.043503200318362426	-1.161056508112393
1552	0.043503200318362426	-1.161056508112393
1553	0.134275522356085	-0.6680326911227462
1554	0.028717607608415026	-1.3400596460479153
1555	0.11586899304272749	-0.7335150216255992
1558	0.11130561638743915	-0.7447501235573006
1559	0.04228058749867308	-1.167803809682557
1560	0.08782936663980713	-0.8461831349428951
1561	0.006247559547051933	-2.0005534595124903
1564	0.3151070793888797	-0.2903988883595411
1565	0.004723462727585022	-2.1446918403400894
1566	0.31620722410514185	-0.29009532656930803
1567	0.0	-4.0
1568	0.2721818084312734	-0.3573658586175264
1569	0.0	-4.0
1570	0.36791667955195806	-0.22801314148592683
1571	0.0	-4.0
1572	0.40461308775567983	-0.188726381428538
1573	0.0	-4.0
1574	0.43645393629636686	-0.15623809687665272
1575	0.0	-4.0
1576	0.38830837466256124	-0.20662021148309992
1577	0.0	-4.0
1578	0.0	-4.0
1579	0.3594361785031136	-0.23787955651684312
1580	0.00394345644186935	-2.188718369338905
1581	0.36923157022869335	-0.22795302339454496
1582	0.00394345644186935	-2.188718369338905
1583	0.32595117617869895	-0.2797542369318655
1584	0.004723462727585022	-2.1446918403400894
1585	0.2615641067742952	-0.37647350425965914
1586	0.004723462727585022	-2.1446918403400894
1587	0.24145398884197786	-0.41255174252641486
1588	0.004723462727585022	-2.1446918403400894
1589	0.3033390172848711	-0.31162254236164
1590	0.0	-4.0
1591	0.39004544923440154	-0.20322075881058246
1592	0.0	-4.0
1593	0.3386649845883746	-0.2647692657341421
1594	0.0	-4.0
1595	0.29225417574632134	-0.3289361317551922
1596	0.0051905650319829435	-2.0744901219822913
1597	0.3120073410086998	-0.3002429338294351
1598	0.009914027759567965	-1.807144053760142
1599	0.252461437234089	-0.39231358374357755
1600	0.009914027759567965	-1.807144053760142
1601	0.26608402019762095	-0.37011174781402556
1602	0.0	-4.0
1603	0.27305182084518226	-0.3584293475036769
1604	0.0	-4.0
1605	0.3720219661056166	-0.22273212474085888
1606	0.009595027677964456	-1.8271454761904338
1607	0.41015471273952936	-0.18138974980305775
1608	0.022697127696883545	-1.4517701901955158
1609	0.40100576849684855	-0.19391498085832914
1610	0.3551890643934218	-0.24373094583675367
1611	0.017825562746504115	-1.5588564375824479
1612	0.28567572891052107	-0.33681824079819533
1613	0.021769019188373463	-1.4673662510709797
1614	0.21074254632172665	-0.4676154748705506
1615	0.02098901290265779	-1.476258261494745
1616	0.0078869128837387	-1.8876883736749237
1617	0.18588552450679044	-0.5259433786432466
1618	0.2643201223911333	-0.37128579500877806
1619	0.00394345644186935	-2.188718369338905
1620	0.32023519231173925	-0.28786628216737137
1621	0.00394345644186935	-2.188718369338905
1622	0.3282835007096815	-0.27510401847897364
1623	0.00394345644186935	-2.188718369338905
1624	0.349776710659022	-0.2500868626864203
1625	0.00394345644186935	-2.188718369338905
1628	0.1211365984473626	-0.7115437416701176
1629	0.03351342648669377	-1.2804673769810797
1630	0.03436917884451013	-1.2666780009593608
1631	0.14607672284241907	-0.6269859670818664
1632	0.11047213537692695	-0.7467851179846279
1633	0.034374059569725515	-1.26195350565433
1634	0.15889483257895826	-0.5880802863690631
1635	0.04428808732929348	-1.1530582308994304
1636	0.03902299160028022	-1.2107729046908327
1637	0.16825266158724395	-0.5633349929638967
1638	0.029108963840712255	-1.337624603077979
1639	0.1353018910722521	-0.6576085415076315
1640	0.15743582594848932	-0.5962511767318028
1641	0.0252198627083715	-1.403658854335305
1642	0.19046984709548795	-0.5168980308855045
1643	0.02568696501276942	-1.3900424528367648
1644	0.021352152338602843	-1.4685025279310122
1645	0.19530855556171328	-0.5070098660944198
1646	0.0051905650319829435	-2.0744901219822913
1647	0.18901967338361453	-0.5196340169673297
1648	0.013647845064789143	-1.6582148617018608
1649	0.20379974867006362	-0.4893930276458338
1650	0.15159928290780367	-0.6165859957020813
1651	0.008457280032806202	-1.868256509281461
1652	0.008457280032806202	-1.868256509281461
1653	0.12045983659306544	-0.7174480902489354
1654	0.13748060057023326	-0.6589139848217106
1655	0.01279209270697278	-1.693007320991011
1656	0.18229890505615645	-0.5364671483887038
1657	0.00866962534833316	-1.870787635635957
1658	0.013929840352131035	-1.6651198886044742
1659	0.17318730828139922	-0.5586931824893695
1660	0.013929840352131035	-1.6651198886044742
1661	0.15240527888343164	-0.6140017185418639
1662	0.013538484119833804	-1.6703124141077572
1663	0.1815774689938277	-0.5380361810763011
1664	0.013538484119833804	-1.6703124141077572
1665	0.21251263372509968	-0.4695998026572517
1666	0.0051905650319829435	-2.0744901219822913
1667	0.2143136227952402	-0.4606301405457703
1668	0.009525377706149524	-1.819403121247004
1669	0.17860262456920506	-0.5383582382826484
1670	0.00433481267416658	-2.171817631299938
1671	0.1619866052762601	-0.580471138378701
1672	0.008457280032806202	-1.868256509281461
1673	0.13116554491883556	-0.675664756902598
1674	0.01805448225710725	-1.5345965839828997
1675	0.13582476455368803	-0.6599001660707042
1676	0.0275405507872098	-1.34718674357583
1677	0.0952928147560152	-0.8173012690648067
1678	0.12439729966860551	-0.7008429972375521
1679	0.022487800373723506	-1.4421079822925442
1680	0.13829751735882131	-0.6556263856107072
1681	0.028209423378726978	-1.3396153659699073
1682	0.14540644289051943	-0.6344019068747339
1683	0.013608535888742173	-1.6464960372440864
1684	0.10925772032706274	-0.7552987898383859
1685	0.017224567377558713	-1.5644791299925354
1686	0.087073824665729	-0.8527598209996177
1687	0.022489663106571967	-1.4436054703074888
1688	0.024614755294984282	-1.4068957271051572
1689	0.10150542850094846	-0.7848291322668197
1690	0.03940034800493168	-1.2041474125487666
1691	0.10821327611825979	-0.7606080270368163
1692	0.034135252275918425	-1.2696367978457619
1693	0.13796952216851416	-0.6539096857821054
1694	0.1626872076369141	-0.5823945148983841
1695	0.027420590424468573	-1.371575017376978
1696	0.0413526053229362	-1.1877980535807768
1697	0.17488172578499744	-0.5489894171273546
1698	0.03570103408684109	-1.2481005967803982
1699	0.17147392756726607	-0.5562878654527895
1700	0.1758357737681558	-0.5471399633764326
1701	0.017875471340336978	-1.539617791259373
1702	0.022524403370891687	-1.4472330325184246
1703	0.16756090769161927	-0.5721207199950543
1704	0.17658685775525246	-0.5504576953141765
1705	0.009914027759567965	-1.807144053760142
1706	0.021893785340031075	-1.4487589368026779
1707	0.16583048167525222	-0.5796038305737986
1708	0.021893785340031075	-1.4487589368026779
1709	0.14418463510077154	-0.6396735447438507
1710	0.011438124579034877	-1.7349202689484136
1711	0.17460729225131283	-0.5578641708568156
1712	0.1897396096433582	-0.52016022413274
1713	0.010191015988921285	-1.7834939674113939
1714	0.17024827081567298	-0.5653063637635932
1715	0.00806592380050897	-1.8765755734712544
1716	0.16936886407396093	-0.5648787199315956
1717	0.012579747391445822	-1.6913248090257746
1718	0.16584792153791053	-0.5744966313154634
1719	0.02142567747767047	-1.464288145521219
1720	0.1729645146500653	-0.5555327227802601
1721	0.0268982377969953	-1.3725283327973659
1722	0.15821706212779096	-0.5958833636211661
1723	0.02831838252658888	-1.3479406201621753
1724	0.023415908882233587	-1.4273783339045123
1725	0.16610451445453137	-0.5776185483293147
1726	0.13608003058871657	-0.6631734054697834
1727	0.01908109620806701	-1.513627769993366
1728	0.1494977651572104	-0.6227810370546965
1729	0.00394345644186935	-2.188718369338905
1730	0.1580299105583008	-0.6002843876191838
1731	0.0	-4.0
1732	0.1861625202920588	-0.5255343726343931
1733	0.0	-4.0
1734	0.17366775244812754	-0.5534973742497542
1735	0.0	-4.0
1736	0.0	-4.0
1737	0.17151392611207597	-0.5569082935990551
1738	0.011438124579034877	-1.7349202689484136
1739	0.19438908919596862	-0.5042559202592917
1740	0.19502738776476383	-0.5045129771247857
1741	0.011438124579034877	-1.7349202689484136
1742	0.2002924834937771	-0.4925399784882322
1743	0.022409146853671832	-1.4489786353070198
1744	0.1376729898357425	-0.6525050791562051
1745	0.010971022274636954	-1.765640122580937
1746	0.016513634362870157	-1.5778137151031013
1747	0.11569610425996402	-0.7265531617455288
1748	0.011790171635285137	-1.715142922313387
1749	0.10749221362931394	-0.7599357085431071
1750	0.01080770781724646	-1.7440142774705296
1751	0.08659311519654207	-0.8491008730611646
1752	0.13374970878137488	-0.664662188371418
1753	0.005265095729013255	-2.0580941027389543
1754	0.0	-4.0
1755	0.17483897469091184	-0.5499357476848681
1756	0.005265095729013255	-2.0580941027389543
1757	0.18840595225262818	-0.5199587804064751
1758	0.005265095729013255	-2.0580941027389543
1759	0.1823325104742088	-0.536276225799737
1760	0.16004050561031424	-0.5943558216124146
1761	0.018367195747932347	-1.5346717330909725
1762	0.01310210001891909	-1.6893409193528977
1763	0.13656909032028555	-0.6581575488971945
1764	0.017224567377558713	-1.5644791299925354
1765	0.1263602292045192	-0.6902069184258373
1766	0.030326667396477804	-1.3214081022448665
1767	0.14616125119693194	-0.6269472063058349
1768	0.021347034736198332	-1.4676152918780891
1769	0.16773359713978003	-0.5686466339539188
1770	0.004122467358639621	-2.1667700448981093
1771	0.13305857459528184	-0.6684924760060668
1772	0.004122467358639621	-2.1667700448981093
1773	0.12940103149202797	-0.6802200726508351
1774	0.11498717996916893	-0.731712450355094
1775	0.009665079446872825	-1.7933645597903622
1776	0.11963796483228421	-0.7141021960470212
1777	0.009665079446872825	-1.7933645597903622
1778	0.013608535888742173	-1.6464960372440864
1779	0.13966980258643713	-0.6457909125946908
1780	0.1339788008512996	-0.6639695505761176
1781	0.017943348562908756	-1.5331152009128066
1782	0.012400736474675551	-1.6985464183638266
1783	0.1163204754683875	-0.7283981031818831
1784	0.01873392987703213	-1.5174123051735795
1785	0.14363035542959768	-0.6363036264670736
1786	0.015998272849229403	-1.577518169669927
1787	0.203794286775662	-0.4853747533256896
1790	0.0753932495288111	-0.9200872829377716
1791	0.05881324510567256	-1.034775432463792
1792	0.07460590087909029	-0.9280478468475624
1793	0.04162510384558803	-1.1782162755091923
1794	0.051071838810265426	-1.0902532414812132
1795	0.04398341524731884	-1.157223904816804
1796	0.047747860772417924	-1.120521659783048
1797	0.044383448446603045	-1.1451445638666535
1798	0.026090783395701006	-1.3693862114587307
1799	0.022135753317473243	-1.4525428980988313
1800	0.03752890797473589	-1.2137499894200128
1801	0.017412290589888225	-1.551175048476332
1802	0.02103315225699933	-1.4775593865019505
1803	0.0	-4.0
1804	0.02103315225699933	-1.4775593865019505
1805	0.0	-4.0
1806	0.0	-4.0
1807	0.014785592709947398	-1.6324119296912192
1810	0.19044764756181792	-0.5199842767967514
1811	0.0	-4.0
1812	0.20510827285103553	-0.48934443289335633
1813	0.00394345644186935	-2.188718369338905
1814	0.1679820228188928	-0.5765886450895615
1815	0.009134021473852293	-1.8268294827213674
1816	0.014324586505835235	-1.6322100922908322
1817	0.07284823656425235	-0.9388263147609431
1818	0.05007246612589665	-1.0994851864228927
1819	0.010381130063965887	-1.77346012631831
1820	0.026189816968017317	-1.370820110846233
1821	0.03511867823334338	-1.2479633013860325
1822	0.025593300527193857	-1.3836080670415996
1823	0.015808686904051426	-1.589563544754601
1824	0.034260219696648234	-1.2597622128695036
1825	0.015808686904051426	-1.589563544754601
1826	0.023527042576432084	-1.4285391684316644
1827	0.027350940452653637	-1.368847202298425
1828	0.051126643917670925	-1.0962703910315323
1829	0.026570934166937964	-1.375919718550339
1830	0.05166827691909916	-1.0877814828216803
1831	0.026570934166937964	-1.375919718550339
1832	0.05732594425548002	-1.0391465279609573
1833	0.022588168549021646	-1.4412235925250234
1834	0.010381130063965887	-1.77346012631831
1835	0.018644712107152295	-1.5268046409577638
1836	0.01743691269308567	-1.5657348685109154
1837	0.014503597422605508	-1.6260041631359992
1838	0.0500231586222298	-1.0990569333452453
1839	0.00866962534833316	-1.870787635635957
1840	0.05396661506409915	-1.0650920776012431
1841	0.0307624747966047	-1.31195081869847
1842	0.04430153561722633	-1.1549752944361018
1843	0.039608404882829344	-1.2024818815475748
1844	0.021604407920342777	-1.4602820963756824
1845	0.043741975399743296	-1.1574120161557053
1846	0.009058275401751602	-1.857012991851648
1847	0.03396523412880535	-1.2680708378898862
1848	0.03357658407538691	-1.27157853246806
1849	0.013180742760391223	-1.6838113102683008
1850	0.03271812553869176	-1.2840463392858443
1851	0.02696828956590367	-1.3603676022405224
1852	0.025223457401526227	-1.3973044937902719
1853	0.0332158491129556	-1.2708196954919264
1854	0.04135655126626356	-1.1748557341268113
1855	0.03840641414493855	-1.2074279731043898
1856	0.04782727186300685	-1.1113447811079409
1857	0.028741334698065717	-1.3378769986660521
1858	0.06252852752828979	-0.9972331379292804
1859	0.009914027759567965	-1.807144053760142
1860	0.06658582384323643	-0.9712741699361768
1861	0.009446925455170044	-1.8436618446761084
1862	0.047118252128087554	-1.1161848921765312
1863	0.004723462727585022	-2.1446918403400894
1864	0.0681465742067923	-0.9612770493652668
1865	0.0	-4.0
1866	0.07754055372067237	-0.9094811382219369
1867	0.0	-4.0
1868	0.005265095729013255	-2.0580941027389543
1869	0.05450925761267217	-1.0676028829253903
1870	0.03144539578668884	-1.309235113508847
1871	0.01053019145802651	-1.7570641070749728
1872	0.01053019145802651	-1.7570641070749728
1873	0.03090864351047598	-1.3180833592086343
1874	0.04444712763030979	-1.1583968348216263
1875	0.005265095729013255	-2.0580941027389543
1876	0.04969875166154391	-1.104924141828832
1877	0.009988558456598278	-1.7982081081147925
1878	0.05929377933950837	-1.0295326956280582
1879	0.004723462727585022	-2.1446918403400894
1880	0.06159788244469094	-1.0135079913769545
1881	0.0	-4.0
1882	0.0	-4.0
1883	0.05261824978441147	-1.0793526307199837
1884	0.0	-4.0
1885	0.021638022793197424	-1.465284878400603
1886	0.01479047343516278	-1.6215226853925222
1887	0.016523203833315174	-1.5713661266903118
1888	0.01479047343516278	-1.6215226853925222
1889	0.01766095147847343	-1.5501276602221263
1890	0.019981038467145724	-1.4904183926564327
1891	0.013538484119833804	-1.6703124141077572
1892	0.01517912348858122	-1.6137098499312712
1893	0.01908109620806701	-1.513627769993366
1894	0.009914027759567965	-1.807144053760142
1895	0.028676123886031468	-1.3416593126190124
1896	0.004723462727585022	-2.1446918403400894
1897	0.02813937160981861	-1.351201037468675
1898	0.010191015988921285	-1.7834939674113939
1899	0.033329936641801554	-1.2759795752836463
1900	0.028835728096073578	-1.3354245919028027
1901	0.03134430548835585	-1.2967278828491704
1902	0.028835728096073578	-1.3354245919028027
1903	0.02246504100337452	-1.4325698346194964
1904	0.023293116007840377	-1.4328409352962428
1905	0.02757985996325677	-1.3530298906305505
1906	0.01310210001891909	-1.6893409193528977
1907	0.028274232393667796	-1.3499306709195527
1908	0.0	-4.0
1909	0.036943857742000964	-1.2355199177811795
1910	0.0	-4.0
1911	0.03342819442848256	-1.2714578577349818
1912	0.08759571496539795	-0.8457915901204265
1913	0.0	-4.0
1914	0.10177433752910967	-0.7804865042957716
1915	0.0	-4.0
1916	0.09569009243944822	-0.8099210570748678
1917	0.0	-4.0
1918	0.11387977311977864	-0.7340878403196088
1919	0.0	-4.0
1920	0.11874564376696577	-0.715816819729062
1921	0.0	-4.0
1922	0.15311482261147588	-0.6081727802028926
1923	0.0	-4.0
1924	0.1816794507745567	-0.5369227918647357
1925	0.0	-4.0
1928	0.12763454421915804	-0.6872053138099352
1929	0.1743746589622106	-0.5527448390017181
1930	0.1661676343763501	-0.573812760081488
1931	0.15834642581169198	-0.5958222414086406
1932	0.2456668392504445	-0.40504172568884655
1933	0.15545103824107395	-0.6005986605842959
1934	0.30741532565671764	-0.3089276211810664
1935	0.1617194365179597	-0.5862823748236146
1936	0.15347720797955927	-0.6100373776445768
1937	0.2797992628490433	-0.34878083627515305
1938	0.14090544381062584	-0.6426330492704044
1939	0.22555663805347206	-0.4409037039610243
1940	0.18217665365547245	-0.5370790550882659
1941	0.25912776635252494	-0.37913129916423005
1942	0.2114971193656813	-0.473295350288389
1943	0.3137598961921757	-0.2981449731027006
1944	0.2616167395740918	-0.37621094346171713
1945	0.2606358312507967	-0.38198149634262746
1948	0.1145766404224677	-0.7385671234645227
1949	0.0	-4.0
1950	0.1670396023905775	-0.5721299057583206
1951	0.00433481267416658	-2.171817631299938
1952	0.17782455083747495	-0.5426198538000816
1953	0.00433481267416658	-2.171817631299938
1954	0.1724010213762866	-0.5537916494103897
1955	0.00433481267416658	-2.171817631299938
1956	0.00433481267416658	-2.171817631299938
1957	0.16139686564607314	-0.5835381473554224
1958	0.0	-4.0
1959	0.17020758498989394	-0.5618523732398985
1960	0.1428323571052968	-0.6359931781582789
1961	0.0	-4.0
1962	0.12448018310146788	-0.6964934314963582
1963	0.0	-4.0
1964	0.10550318041633915	-0.7656201095213281
1965	0.0	-4.0
1968	0.0	-4.0
1969	0.42984286813273453	-0.16068633542630475
1970	0.4551088249780693	-0.13543122975346542
1971	0.0	-4.0
1972	0.5852997800807399	-0.02494918146252497
1973	0.0	-4.0
1974	0.0	-4.0
1975	0.5739125188934462	-0.03428176587976236
1976	0.0	-4.0
1977	0.6086010274810361	-0.008337456119945465
1978	0.0	-4.0
1979	0.49082855865484626	-0.10155657476261895
1980	0.0	-4.0
1981	0.4813960955208422	-0.11080643193568424
1982	0.4742886243243881	-0.11701121769355637
1983	0.0	-4.0
1984	0.5237910539905792	-0.073883528794665
1985	0.0	-4.0
1986	0.0	-4.0
1987	0.45730430724522037	-0.1335711253587109
1988	0.0	-4.0
1989	0.47383238095959757	-0.11984656164119331
1990	0.36541482236850786	-0.2330045780207442
1991	0.0	-4.0
1992	0.29388977371380465	-0.3246137094601778
1993	0.0	-4.0
1994	0.0	-4.0
1995	0.3232690678981179	-0.28667066249370654
1996	0.3505639290707561	-0.249324031834363
1997	0.0	-4.0
1998	0.3669000347552257	-0.22999371131883942
1999	0.0	-4.0
2000	0.004723462727585022	-2.1446918403400894
2001	0.4630298373392872	-0.12879529919990987
2002	0.4570601102389965	-0.13355345454219597
2003	0.004723462727585022	-2.1446918403400894
2004	0.4654031433017278	-0.12691638174898645
2005	0.015305834948803535	-1.6218497582690599
2006	0.5198378183628638	-0.07885740888464751
2007	0.014704839579858135	-1.6283567275446493
2008	0.4760910849204434	-0.11732757556416998
2009	0.014704839579858135	-1.6283567275446493
2010	0.010370026905691554	-1.7747278573183023
2011	0.508106818894913	-0.09113514394856916
2012	0.0	-4.0
2013	0.4269841369745092	-0.16531983346325063
2014	0.00394345644186935	-2.188718369338905
2015	0.3194534984041155	-0.2935031438077626
2016	0.24233607723728956	-0.41533824641549966
2017	0.00394345644186935	-2.188718369338905
2018	0.18694693702780446	-0.5269348156222576
2019	0.0	-4.0
2020	0.0	-4.0
2021	0.14840858406638463	-0.6196170914660923
2022	0.0	-4.0
2023	0.18045714976835547	-0.5371781131017256
2024	0.0	-4.0
2025	0.1433845175852736	-0.6392429309854624
2026	0.0	-4.0
2027	0.16664201027503717	-0.5783949741519926
2028	0.0	-4.0
2029	0.20377607354702482	-0.49047834106846605
2030	0.1750762620080272	-0.556016824583387
2031	0.004723462727585022	-2.1446918403400894
2032	0.1780829382924601	-0.5471011945286159
[truncated: 46,857 more rows]
