# Supplementary material for: Chance promoter activities illuminate the origins of eukaryotic intergenic transcriptions
Source: Nat Commun. 2023 Apr 1;14:1826. doi: 10.1038/s41467-023-37610-w (PMC10067814; doi:10.1038/s41467-023-37610-w)
Supplement: Supplementary file 4 — Source Data [file 41467_2023_37610_MOESM4_ESM.zip › Source_data/Fig3_YPD_sequence_feature_quantile.csv]

quantile	GC_content_mean	GC_content_sem	GC_content_std	TATA_box_mean	TATA_box_sem	TATA_box_std
0	0.4280184396138643	0.002130756403912974	0.06469925247092495	0.027114967462039046	0.0055675638290735956	0.16905602966332067
1	0.42752181625951197	0.0021636158753920148	0.06566137523235965	0.03040173724212812	0.005865246230323745	0.17799838591482528
2	0.42936373434357145	0.0022731675591973134	0.0690234892881871	0.021691973969631236	0.004800180081101245	0.14575484199073135
3	0.42650514348398927	0.0021112352792468044	0.06407172985329616	0.019543973941368076	0.004815459669703673	0.14613948246770872
4	0.4300142592863999	0.0022098263143534493	0.067063768793439	0.016286644951140065	0.004173074946369512	0.12664440256830764
5	0.4265650411417557	0.0021209467427066187	0.06440138747524611	0.019522776572668113	0.0048102806982329525	0.14606154170390193
6	0.42806236296334554	0.0021610043554097405	0.06558212087143857	0.02714440825190011	0.005781407105772092	0.17545403768788265
7	0.4280137313737948	0.002110876649670972	0.06406084616945192	0.019543973941368076	0.004815459669703673	0.14613948246770872
8	0.430648278201851	0.002048297021732686	0.06219541844443488	0.009761388286334056	0.0032396336948362263	0.09836970474457163
9	0.42579602463518973	0.0021555884798394533	0.06541775997814092	0.03257328990228013	0.00678633809720278	0.20595166513711835
10	0.42888100841928317	0.002060262418208328	0.0625248063936465	0.01737242128121607	0.004573336347573737	0.13879152829169367
11	0.42497089500867163	0.002016557713686023	0.061231671720129645	0.033622559652928416	0.00650729777633085	0.19759053684463956
12	0.42411158612939703	0.002017770464217302	0.06123526134681355	0.02280130293159609	0.0051555116323897645	0.15645937324609666
13	0.42600946162896525	0.0020449281790528855	0.06205944318267181	0.03040173724212812	0.00586524623032374	0.17799838591482514
14	0.4291105668021951	0.0020071785611589614	0.060946878884966846	0.015184381778741865	0.0052927134589428075	0.16071034854455807
15	0.428527263993607	0.0019236467900651407	0.058378797795660485	0.03040173724212812	0.006063125981585659	0.1840036370068845
16	0.42948202538337227	0.002090042310247482	0.06342856601558391	0.023887079261672096	0.005263496044968866	0.15973648223491735
17	0.4283738343573431	0.001983838621215	0.060238174377817436	0.028199566160520606	0.005870734334962738	0.17826163621047847
18	0.4249199406925708	0.0020065394464890236	0.06089442262507689	0.02714440825190011	0.006176199055663314	0.18743517660230555
19	0.42476604361729997	0.001958121590404712	0.0594250384093032	0.02062975027144408	0.004931676266674038	0.14966642163870017
20	0.42524477986158904	0.002000079336857312	0.060731314823023096	0.024945770065075923	0.005985892590688748	0.18175835364267576
21	0.42902687738965106	0.0019245512368070187	0.05840624592893201	0.031487513572204126	0.006526056527977775	0.19805264480854273
22	0.42839411358923146	0.0018919092915297045	0.05741562876738084	0.02062975027144408	0.004931676266674039	0.1496664216387002
23	0.4292251856871742	0.001976065129478916	0.06000213655411787	0.031453362255965296	0.005751273121462332	0.17463426181960393
24	0.4269111654785843	0.0019491701182502853	0.05915337929517911	0.029315960912052116	0.006165400770526423	0.18710747044138135
25	0.43079242661622996	0.001879228145691551	0.057030781584142085	0.023887079261672096	0.005263496044968872	0.15973648223491752
26	0.4276811010621657	0.0018436554922079957	0.05598159035951647	0.013015184381778741	0.003734655810819053	0.11340078047047261
27	0.4287606522161223	0.001945342083480853	0.05903720616562455	0.02714440825190011	0.005781407105772095	0.17545403768788273
28	0.42977816954272247	0.0018855501223223594	0.057222640815943346	0.019543973941368076	0.004815459669703678	0.14613948246770886
29	0.4311610421596353	0.0018743090185181102	0.05691236791542109	0.01735357917570499	0.004302920815127419	0.13065583642929532
30	0.4308128621430129	0.0018393594113421305	0.0558208459592788	0.02280130293159609	0.005594646266227258	0.16978622312637137
31	0.4323133063201206	0.0018461203154762512	0.05602602575496692	0.031487513572204126	0.006153750657432992	0.18675391302112596
32	0.43526519580151724	0.0018403153137979778	0.05588016766950328	0.020607375271149676	0.004681229567821787	0.14214297473266252
33	0.4302597229750992	0.0018227257787852035	0.055316048780990536	0.023887079261672096	0.005034283195167983	0.15278033483831566
34	0.43264786842168407	0.0019621802839246754	0.05954821156642343	0.02280130293159609	0.005155511632389767	0.15645937324609674
35	0.43236793335280166	0.0018417529309060746	0.055923820126472304	0.02386117136659436	0.0052578479953706275	0.1596516778180359
36	0.4356736577558713	0.001836267976609793	0.055727027154251964	0.02714440825190011	0.005781407105772095	0.17545403768788273
37	0.43275758957678545	0.0018369795285483035	0.055748621319539456	0.031487513572204126	0.005958881088560571	0.18084001488947085
38	0.43244196748208724	0.0018226312474456166	0.05534320066964217	0.016268980477223426	0.004943974160733722	0.15012107054922869
39	0.4361442489073809	0.00182068988746473	0.055254263588227666	0.01737242128121607	0.004573336347573743	0.13879152829169383
40	0.43515432758230715	0.0018093220188524354	0.054909271718352054	0.02714440825190011	0.006176199055663315	0.1874351766023056
41	0.43876957619244605	0.001818345265937937	0.05521305918601605	0.026030368763557483	0.0052466615894793105	0.1593120087232133
42	0.4357396603558842	0.001762402625361326	0.053485362818101324	0.01737242128121607	0.004573336347573745	0.1387915282916939
43	0.43749587698559556	0.001862719167344082	0.05652976740953512	0.01737242128121607	0.004824498800320226	0.146413801839247
44	0.43638555720011263	0.0018621050125651603	0.056541799951454606	0.03036876355748373	0.006056636111702283	0.18390644195456884
45	0.4397958438011657	0.0018082643430460605	0.054877173392218266	0.02823018458197611	0.00587703217219258	0.17835606546428606
46	0.44179506410370467	0.0018340811011585986	0.05566065989783622	0.021715526601520086	0.0048053369906190455	0.14583227958696998
47	0.44508290735360606	0.0017587765837835585	0.05340428874234227	0.031453362255965296	0.005751273121462333	0.17463426181960395
48	0.4438412391746295	0.0017517431540189684	0.05316186937568872	0.051031487513572206	0.008316310807866118	0.25238324913163585
49	0.4478423911671251	0.001796571504483978	0.05455191083186148	0.0455531453362256	0.007367036986463816	0.22369604759818992
