# Supplementary material for: Chance promoter activities illuminate the origins of eukaryotic intergenic transcriptions
Source: Nat Commun. 2023 Apr 1;14:1826. doi: 10.1038/s41467-023-37610-w (PMC10067814; doi:10.1038/s41467-023-37610-w)
Supplement: Supplementary file 4 — Source Data [file 41467_2023_37610_MOESM4_ESM.zip › Source_data/FigS5_YPD_pc_expression.csv]

representative_sequence	barcode_cluster.x	DNA_absolute_count_S1	DNA_relative_count_S1	RNA_absolute_count_S1	RNA_relative_count_S1	N_DNA_absolute_count_S1	N_RNA_absolute_count_S1	N_DNA_relative_count_S1	N_RNA_relative_count_S1	DNA_absolute_count_S2	DNA_relative_count_S2	RNA_absolute_count_S2	RNA_relative_count_S2	N_DNA_absolute_count_S2	N_RNA_absolute_count_S2	N_DNA_relative_count_S2	N_RNA_relative_count_S2	DNA_absolute_count_S3	DNA_relative_count_S3	RNA_absolute_count_S3	RNA_relative_count_S3	N_DNA_absolute_count_S3	N_RNA_absolute_count_S3	N_DNA_relative_count_S3	N_RNA_relative_count_S3	DNA_absolute_count_Total	DNA_relative_count_Total	RNA_absolute_count_Total	RNA_relative_count_Total	N_DNA_absolute_count_Total	N_RNA_absolute_count_Total	N_DNA_relative_count_Total	N_RNA_relative_count_Total	expression	expression_normalized	S1_normalized_relative	S2_normalized_relative	S3_normalized_relative	Mean_normalized_relative	SD_normalized_relative	CV_normalized_relative	expression_normalized_absolute	S1_normalized_absolute	S2_normalized_absolute	S3_normalized_absolute	S1_absolute	S2_absolute	S3_absolute	S1_relative
CAGTAGAGGTGTACGTGTGT	3304444	309736	56875	2937826	42265	0.007300873780254	0.0649395711227791	0.002104417126222	0.0394566345773244	203663	51092	1090178	58115	0.0062263313623939	0.0739652776830747	0.0022979619957421	0.0263430943832071	377656	60801	989138	53818	0.0059657213658888	0.0704214803249615	0.0015484367234864	0.0291027980173455	891055	168768	5017142	154198	0.0194929265085368	0.209326329130815	0.0059508158454505	0.094902526977877	0.9136684679560106	15.947817819035956	18.749436167229725	11.463677133050194	18.794954663577577	16.336022654619168	4.21963637586728	0.2583025541210386	10.738578891124527	8.894766993289922	11.879431623220986	11.804352903174816	9.484935558023608	5.352852506346268	2.6191507615396024	0.7431208791208791
CGGGGACCGAGGCGAGATGC	3556204	191121	47540	1657781	28538	0.0045049664803443	0.036644643745236	0.0017590152119665	0.0266417470144962	128266	41853	532829	44763	0.0039213142226561	0.0361508349486001	0.0018824200150277	0.0202907327518799	247863	53540	499735	40085	0.0039154193099363	0.0355785324901021	0.0013635187279068	0.0216764959404901	567250	142933	2690345	113386	0.0123417000129368	0.108374011183938	0.005004953954901	0.0686089757068662	0.7932807679122386	13.708213167412309	15.145830936113352	10.779067684095637	15.897468437244482	13.940789019151156	2.7638019255521216	0.1982529053237481	8.781125053302084	8.134276671118622	9.219060982089152	9.086774537739338	8.673986636737983	4.15409383624655	2.016174257553568	0.6002944888514935
GGTCACGGATAAATGAAGGA	1981999	383920	61239	4551213	52123	0.0090494855674353	0.100602901706369	0.0022658883585531	0.0486596040239886	259388	56338	943637	63055	0.0079299413218338	0.0640229143653821	0.0025339110411829	0.0285823593965951	559988	66804	825921	59090	0.008845966636943	0.0588012789433553	0.0017013168677453	0.0319537020113149	1203296	184381	6320771	174268	0.0258253935262122	0.223427095015107	0.0065011162674814	0.109195665431899	0.945151615405058	16.79644863115216	21.474846207807232	11.279937982057987	18.781746432492675	17.178843540785966	5.283087325896072	0.3075345155425031	8.651449775134441	11.116974656370518	8.073567226671079	6.647241772062111	11.854586893102727	3.637936219100344	1.4748905333685722	0.8511406130080504
GGTTGTGTTACAGTTGGGCT	2442367	361590	59050	2993352	42303	0.0085231388995856	0.0661669530801051	0.0021848937372028	0.0394921096066379	237034	54000	1180629	58985	0.0072465407469873	0.0801021042670929	0.0024287549473513	0.0267374588693706	441652	63239	1145515	55681	0.0069766474587655	0.0815547092867207	0.0016105259774766	0.0301102400015574	1040276	176289	5319496	156969	0.0227463271053385	0.227823766633919	0.0062241746620308	0.096339808477566	0.8904072290386807	15.478326639074846	18.07507108203692	11.008709997082814	18.69590458188985	15.926561887003194	4.270282071131836	0.2681232836960614	10.015848518262512	7.763214217161495	11.053840316898071	11.689670399534792	8.2783041566415	4.980842410793389	2.593704998505611	0.7163928873835732
GTCTAACGCTAGCTTGGTAG	2140910	356772	59486	2281207	36001	0.0084095724756851	0.050425247860929	0.0022010260601396	0.0336088560610021	243155	54286	877942	53607	0.0074336703398403	0.0595657074529425	0.0024416183531836	0.0242996517353624	458057	63971	817999	49114	0.0072357924452278	0.0582372737518306	0.0016291680340479	0.0265590475644563	1057984	177743	3977148	138722	0.0230790352607532	0.168228229065702	0.0062718124473712	0.0844675553608208	0.7804639282559651	13.467806327057016	15.269631136884612	9.95227272258924	16.302215001399556	13.84137295362447	3.4074011819263177	0.2461750863402653	7.289222758447822	5.99617257675409	8.012960587410468	8.048499759033255	6.394019149484825	3.610626966338344	1.7858017670289943	0.6052012238173687
TGTAGGTTGCAGGGAGTCAA	3375101	672965	68617	3747228	46913	0.0158626460066917	0.0828311068181945	0.0025388798232963	0.0437957907944166	463996	65117	1361438	61972	0.0141851629742532	0.0923694476666103	0.0029287636279014	0.0280914436051985	901332	72030	1419091	60265	0.0142380779602584	0.101031897405448	0.0018344089273651	0.0325890988612607	2038293	205764	6527757	169150	0.0442858869412033	0.276232451890253	0.0073020523785628	0.104476333260876	0.8220582803600242	14.307803867251796	17.250044839678658	9.591570769856688	17.76544933635429	14.869021648629875	4.577666029997854	0.3078659872971311	6.23748266026593	5.221771120861676	6.511694496162335	7.095894381773312	5.568236089544032	2.934158915163062	1.574437610114808	0.6836935453313319
TTATTGAACTGTAGCGACTT	3944581	281039	55942	1494959	28419	0.0066244487767932	0.0330455228819333	0.0020698954351668	0.0265306541595405	199877	50971	493032	44997	0.006110586771879	0.0334507289512737	0.0022925197855823	0.0203968031998825	386505	61415	477796	40708	0.0061055064305157	0.034016589811882	0.0015640736397907	0.0220133914617805	867421	168328	2465787	114124	0.0188405419791881	0.100512841645089	0.0059264888605398	0.0689408488212035	0.6779858371750392	11.632663191224523	12.817388602725508	8.897111086307032	14.074395796815724	11.929631828616088	2.70039873183566	0.2263606094999599	5.334923048186134	4.988418507770568	5.474225340390285	5.571460811484036	5.319400510249468	2.4666770063589105	1.236196168225508	0.5080082943048158
[truncated: 2 more columns]
