# Supplementary material for: Chance promoter activities illuminate the origins of eukaryotic intergenic transcriptions
Source: Nat Commun. 2023 Apr 1;14:1826. doi: 10.1038/s41467-023-37610-w (PMC10067814; doi:10.1038/s41467-023-37610-w)
Supplement: Supplementary file 4 — Source Data [file 41467_2023_37610_MOESM4_ESM.zip › Source_data/FigS9_YPD_native_promoter_from_TSS_sequence_feature_quantile.csv]

quantile	GC_content_mean	GC_content_sem	GC_content_std	TATA_box_mean	TATA_box_sem	TATA_box_std
0	0.3919310344827586	0.004039158479198311	0.04350306818523534	0.1896551724137931	0.0456730330998607	0.4919136209689183
1	0.37984347826086956	0.0038404604848871755	0.041184350482163505	0.2782608695652174	0.051739867566491675	0.5548482657599113
2	0.38434782608695656	0.004990380425681219	0.05351586803180493	0.20869565217391303	0.040014589585510914	0.42910866766489464
3	0.38582758620689656	0.004629775800978563	0.04986421141670543	0.2672413793103448	0.04952209178050025	0.5333692516640697
4	0.3821739130434783	0.003772360456345042	0.04045405903550982	0.3217391304347826	0.048702189819397806	0.5222728010518405
5	0.3803652173913043	0.0039029088183117127	0.04185403425079072	0.3130434782608696	0.0543531652602396	0.5828727614049188
6	0.3728521739130435	0.004206570057886664	0.045110438259559064	0.28695652173913044	0.05350451750113149	0.573772028072406
7	0.3692241379310345	0.0036160372050768846	0.0389459125961381	0.3017241379310345	0.06388218586660516	0.6880321982633346
8	0.3746260869565217	0.0034930782786975084	0.03745909134012009	0.1565217391304348	0.034030776100725496	0.36493941693387494
9	0.3731826086956522	0.003909572492263673	0.041925494192799326	0.22608695652173913	0.051016919712050246	0.5470955137306143
10	0.3741391304347826	0.003979407078337367	0.04267438669669404	0.17391304347826086	0.03956450490133907	0.4242820471456807
11	0.3727586206896552	0.0037381019783104034	0.0402605904381541	0.1896551724137931	0.03855289616378948	0.41522739926869984
12	0.3772869565217391	0.0037717640030218535	0.040447662786204534	0.2	0.04314133372787615	0.4626392630541621
13	0.3657913043478261	0.0034590223098105617	0.037093881760651946	0.11304347826086956	0.03212584282891649	0.34451128342747817
14	0.3737739130434783	0.0036397471196885	0.03903193943371613	0.17391304347826086	0.04144762175788622	0.4444762256625796
15	0.3710172413793103	0.0038882821457258895	0.04187808034274499	0.1724137931034483	0.0411161044278658	0.44283399714282007
16	0.3685739130434783	0.003366435051119257	0.036100994025670484	0.23478260869565218	0.04675664440455352	0.5014091508309303
17	0.36688695652173914	0.0036799654513971934	0.039463232992240374	0.23478260869565218	0.04675664440455352	0.5014091508309303
18	0.37050434782608693	0.0034045640366485255	0.03650988184257322	0.22608695652173913	0.051016919712050246	0.5470955137306143
19	0.37205172413793103	0.003055455583006906	0.03290826375074286	0.1810344827586207	0.03986321802839534	0.4293399976512885
20	0.3657043478260869	0.003981593307351687	0.04269783139097336	0.20869565217391303	0.04862040606762226	0.5213957680215242
21	0.3686782608695652	0.0034576559791994676	0.0370792294972103	0.14782608695652175	0.03755185229940912	0.4026987525165845
22	0.37238260869565215	0.0033670812428438467	0.03610792365990807	0.23478260869565218	0.052881045764628626	0.5670860385633612
23	0.3748448275862069	0.003791266762628117	0.0408331926891274	0.2672413793103448	0.05524615574174666	0.5950193072598519
24	0.3780869565217391	0.0035659540456790717	0.038240596875936936	0.21739130434782608	0.04415942391973985	0.4735570640442169
25	0.3673391304347826	0.003621422971870762	0.038835434840326234	0.17391304347826086	0.037587161994374674	0.4030774068104126
26	0.37763793103448273	0.0036858332571291065	0.03969763908251521	0.1810344827586207	0.043461778915984337	0.46809768454763845
27	0.37121739130434783	0.0035214669687944756	0.03776352612529335	0.26956521739130435	0.04989957746043491	0.5351133529766787
28	0.36563478260869564	0.003277790423242558	0.03515038629589399	0.1391304347826087	0.03241360404508151	0.34759717868101614
29	0.37257391304347826	0.004493763130598119	0.04819024085332159	0.23478260869565218	0.043371340691526074	0.4651058129487836
30	0.37739655172413794	0.004141226511317957	0.044602374534243726	0.25862068965517243	0.05066379415575518	0.5456657625669591
31	0.3826086956521739	0.004257764400377132	0.045659436420620286	0.28695652173913044	0.053504517501131506	0.5737720280724061
32	0.3812521739130435	0.003901804692624146	0.04184219382189631	0.17391304347826086	0.04144762175788623	0.44447622566257966
33	0.3717391304347826	0.0041014236697106176	0.04398286886531151	0.1565217391304348	0.04019651260878075	0.4310595747450751
34	0.3773448275862069	0.003786409522054771	0.04078087860713666	0.10344827586206896	0.030926014010099354	0.3330833645442713
35	0.3746086956521739	0.00407707392068351	0.04372174689776845	0.28695652173913044	0.056283603257274925	0.6035744026187391
36	0.3812	0.003551843345615418	0.038089276475881506	0.21739130434782608	0.04415942391973985	0.47355706404421694
37	0.37676521739130436	0.0039077526736958305	0.04190597881280599	0.33043478260869563	0.05887547672018423	0.6313691489836432
38	0.37839655172413794	0.004412210114840744	0.04752095726424653	0.2413793103448276	0.055601777574472766	0.5988494716163424
39	0.3736347826086957	0.003818584975893679	0.0409497617829934	0.22608695652173913	0.046314794537119786	0.4966708388830538
40	0.37867826086956524	0.0037431564368549217	0.04014088081667329	0.23478260869565218	0.051418379008522114	0.5514006850597514
41	0.3789565217391304	0.0037255460757893693	0.03995203073343582	0.2	0.04314133372787616	0.46263926305416214
42	0.38055172413793104	0.003761605626018639	0.04051373247110946	0.28448275862068967	0.05974211757301326	0.6434422981157656
43	0.3813565217391304	0.003613142197265138	0.0387466334257657	0.2956521739130435	0.04936501916575576	0.5293808539058386
44	0.377895652173913	0.004212642588252719	0.04517555889285118	0.26956521739130435	0.04989957746043491	0.5351133529766787
45	0.3849391304347826	0.0038929474646925443	0.04174721063410647	0.21739130434782608	0.04415942391973985	0.4735570640442169
46	0.3810689655172414	0.0038868116713066453	0.041862242848560376	0.25	0.043935007198943464	0.47319450913790284
47	0.3826086956521739	0.004014707812285729	0.043052944894318525	0.30434782608695654	0.051185656963562524	0.5489050191618056
48	0.38346086956521735	0.004423591269406297	0.04743773147672932	0.2956521739130435	0.0565657283495849	0.6065998571774385
49	0.3846896551724138	0.0035790581498971693	0.03854763598302833	0.1724137931034483	0.0411161044278658	0.44283399714282007
