# Supplementary material for: Chance promoter activities illuminate the origins of eukaryotic intergenic transcriptions
Source: Nat Commun. 2023 Apr 1;14:1826. doi: 10.1038/s41467-023-37610-w (PMC10067814; doi:10.1038/s41467-023-37610-w)
Supplement: Supplementary file 4 — Source Data [file 41467_2023_37610_MOESM4_ESM.zip › Source_data/FigS11_SCD_motif_strand_specific_effect.csv]

Total_name_Forward	Strandness_Forward	relative_fold_Forward	relative_fold_median_Forward	T_value_Forward	P_value_Forward	Ranksum_statistic_Forward	Ranksum_P_value_Forward	Corrected_pvalue_Forward	N_with_motif_Forward	N_without_motif_Forward	Significant_Forward	Total_name_Reverse	Strandness_Reverse	relative_fold_Reverse	relative_fold_median_Reverse	T_value_Reverse	P_value_Reverse	Ranksum_statistic_Reverse	Ranksum_P_value_Reverse	Corrected_pvalue_Reverse	N_with_motif_Reverse	N_without_motif_Reverse	Significant_Reverse
IXR1_f	Forward	1.4947035195524707	1.342911295509715	1.5017065744062603	0.148049573205093	1.0490889989033054	0.2941371588459508	0.427043578768936	22	35728	No	IXR1_r	Reverse	0.8010931643256678	0.8705843959869459	-1.2381420741302056	0.2271280500947522	-0.7932070496980382	0.4276572008765825	0.5563328188394481	26	35724	No
MSN2_f	Forward	1.371709396078342	1.327354000548988	11.434624273362	1.5039823741637978e-29	11.333884211157557	8.916114145011332e-30	2.496511960603173e-28	2292	33458	Yes	MSN2_r	Reverse	1.169358456394542	1.164810726937873	2.0205746393742454	0.0439151736131909	2.4066515080556816	0.0160995245187312	0.0432261206256346	446	35304	Yes
YRM1_f	Forward	1.3355842205308182	1.637572685850622	1.0611231081496075	0.3019258583354932	1.0376936563223136	0.2994126992595636	0.4315065371681946	20	35730	No	YRM1_r	Reverse	0.7974355278428349	0.7521507064846705	-1.4015360198375824	0.1712745906980455	-0.6125516718630091	0.5401728218503299	0.6603360067525862	31	35719	No
MSN4_f	Forward	1.3230074908361866	1.3689341326450024	9.907433891218046	1.166249090045244e-22	10.73476257144178	6.989841435969525e-27	1.6440107057400322e-25	1983	33767	Yes	MSN4_r	Reverse	1.0417336095300824	1.0621468996066756	0.7330441755750646	0.4637804920367742	0.7886316829030534	0.4303273076670196	0.5585705450512308	673	35077	No
YGR067C_f	Forward	1.306341372774319	1.347103390164233	19.59395721480739	6.442958826285775e-85	20.1689683164305	1.8342523899697062e-90	2.696351013255469e-88	23301	12449	Yes	YGR067C_r	Reverse	0.9972842475373794	1.030219637590508	-0.1922012430699166	0.8475867885884648	1.452442820710806	0.1463785171705389	0.2531487296949321	9308	26442	No
USV1_f	Forward	1.2950191325708822	1.3299778964250022	15.948299221385636	1.3838819911643626e-56	17.732004592879164	2.3741631579179232e-70	1.9942970526510555e-68	7366	28384	Yes	USV1_r	Reverse	0.9896828036076762	1.0153938265325582	-0.4458971526579604	0.6556996479445356	0.7494042680821623	0.4536135792588959	0.5748378978539456	2878	32872	No
ECM22_f	Forward	1.2333929746375647	1.203941303897583	6.295878531468829	3.9814545075114784e-10	6.451913950955451	1.1044628896830007e-10	9.277488273337207e-10	1439	34311	Yes	ECM22_r	Reverse	0.8831706617462546	0.8262522887865468	-3.0043285581164194	0.0027522717995409	-2.527349098048361	0.0114927201087237	0.0320271062745477	694	35056	Yes
RPN4_f	Forward	1.2133809880147102	1.22048786188666	4.07151497293827	5.266380427393254e-05	4.537923223833518	5.681093482582392e-06	2.830917769286819e-05	611	35139	Yes	RPN4_r	Reverse	1.031518461469921	1.112236933913343	0.5211509893365575	0.6026598024493667	1.5044080944351024	0.1324763213675317	0.2367661913802694	284	35466	No
HMS1_f	Forward	1.210517525282932	1.2380396190231435	13.934541649071289	6.277697710177376e-44	15.02871418870608	4.7615876278580513e-51	2.153702711677334e-49	10800	24950	Yes	HMS1_r	Reverse	1.002208946927972	1.021949001638801	0.0791311322983225	0.9369354253722854	0.8077501285240234	0.4192344397931945	0.5477996679964409	1984	33766	No
AFT2_f	Forward	1.180581674127948	1.2015078373709078	10.04914934318227	1.2431583733255149e-23	11.11489875173607	1.0617099992794403e-28	2.714284693810048e-27	6189	29561	Yes	AFT2_r	Reverse	1.0394219795572994	1.0497705007355995	1.2384690309519109	0.2157321571867851	1.651657221384012	0.0986044479771053	0.1919848192401919	1402	34348	No
SUT1_f	Forward	1.1749269680291845	1.1308567925290425	4.54630145198573	5.748531723284286e-06	3.92098089997267	8.818925353180807e-05	0.0003626243431937	2129	33621	Yes	SUT1_r	Reverse	0.9506409582238048	0.8939993073494752	-1.045885228046578	0.2959222449382064	-1.9675117948903904	0.0491242374803229	0.109413074387992	790	34960	No
RGT1_f	Forward	1.172218997731037	0.8043123070480699	0.917159750508028	0.3613283192350425	0.393921373397875	0.6936390899036475	0.7873741020527891	98	35652	No	RGT1_r	Reverse	0.7888300667699246	0.787206681213653	-2.9174440553300363	0.0040823321900787	-1.9278635558467572	0.0538720998499822	0.1181969951932446	146	35604	No
NHP10_f	Forward	1.1651298236212049	1.2138481279953497	5.577973705082673	2.7198847125878657e-08	6.295359576532616	3.066880878878827e-10	2.404434609041e-09	2065	33685	Yes	NHP10_r	Reverse	1.046491976828911	1.0230915930324609	1.0624407733778896	0.2883120305322767	1.1682518793943462	0.2427051794798425	0.3735880773145219	888	34862	No
PUT3_f	Forward	1.164803509998435	0.9941180073096948	0.8351560059707065	0.4085800162217502	0.3988923558907412	0.6899725218708579	0.7847269687815559	41	35709	No	PUT3_r	Reverse	1.1716508188837105	1.2092002922528802	1.4524498867663715	0.1490371074142272	1.094970154673222	0.2735297119884374	0.4102945679826562	118	35632	No
MET4_f	Forward	1.1586572086382372	1.2457186205451052	1.5025837751428357	0.1354697941377227	1.6772665948783811	0.0934903617399616	0.1857173402131671	125	35625	No	MET4_r	Reverse	0.9858771962948236	1.0399468451936302	-0.1193114634342764	0.905368321255276	0.0821593767466526	0.9345199768486908	0.9708440748887458	71	35679	No
CHA4_f	Forward	1.1530672789904135	1.189352696795125	3.439462847323182	0.0006064329315618	3.7839709524810425	0.0001543458452019	0.0006258990136466	978	34772	Yes	CHA4_r	Reverse	0.925410953846172	0.949402409192641	-1.6317622517987576	0.1033208887997825	-1.651177385863478	0.098702359328158	0.1915412121615741	512	35238	No
CEP3_f	Forward	1.1493411391356736	1.1945776512311932	0.7045597350246944	0.4875844232833033	0.8906327825672912	0.3731262061167398	0.5043636993026276	26	35724	No	CEP3_r	Reverse	1.078998603731154	1.406097307337043	0.3654144853793223	0.7181351709975082	0.4642883372907694	0.6424411786585711	0.7480305208935442	24	35726	No
ACA1_f	Forward	1.1462660822194868	1.1074158432869745	0.918112130071207	0.3621064222994146	0.7851362977101605	0.4323736599388212	0.5599905551630548	63	35687	No	ACA1_r	Reverse	1.1295055762983812	0.8730560932695969	0.8864389791567276	0.377192317562803	0.0271082198372804	0.978373418689087	0.9935812956635288	118	35632	No
HSF1_f	Forward	1.1448903373681645	1.2932643560228891	1.7535544929234108	0.0810199354211096	2.323233510488885	0.0201666114807073	0.0522377425139028	201	35549	No	HSF1_r	Reverse	0.8988886492808288	0.9899537585522098	-2.1789304950955883	0.0299612561905466	-0.4497725408582921	0.6528744592753701	0.7527258471645444	360	35390	No
NRG2_f	Forward	1.1432093105967325	1.1670613901704583	7.774407185006549	8.532353226400677e-15	8.303700191640193	1.0091810757379175e-16	1.236246817778949e-15	5748	30002	Yes	NRG2_r	Reverse	0.9158410700661208	0.9130566802931488	-3.5967780793081925	0.0003277031648782	-3.63609860851162	0.0002767984091638	0.0010707727933443	2385	33365	Yes
SWI5_f	Forward	1.140393529008259	1.1580376772933718	9.980026581433792	2.024853551317771e-23	10.492477172923564	9.354319213756516e-26	2.0371628509958635e-24	15193	20557	Yes	SWI5_r	Reverse	0.9662691782132918	1.0040272526262324	-2.0789796855956104	0.0376520830069823	0.0619591645151868	0.950595351484532	0.977185431246337	5108	30642	No
ARO80_f	Forward	1.1371138818397977	1.154552719360633	1.6993904387228975	0.090615975541351	2.010691794533396	0.0443580212816094	0.1022843784846523	225	35525	No	ARO80_r	Reverse	0.8261628470283116	0.8488536454998107	-1.5962839581931232	0.1141545215963114	-1.7855560117869027	0.0741711745941924	0.1541083062239758	85	35665	No
CRZ1_f	Forward	1.133166978260357	1.1307887320901695	8.827945684573168	1.1500861731654129e-18	8.774566488558408	1.7156348583071328e-18	2.2417628815213206e-17	11733	24017	Yes	CRZ1_r	Reverse	0.9624309533636184	0.9891229896479772	-2.0764555802473907	0.037893234273324	-1.073416341804454	0.2830843555784825	0.4161340027003693	4492	31258	No
UGA3_f	Forward	1.1243683609793569	1.147649174048996	3.616504191032352	0.0003070629106353	4.560191893756155	5.110689700201877e-06	2.568449182665559e-05	1626	34124	Yes	UGA3_r	Reverse	0.9875538054917072	1.0034891425880412	-0.4328052454298473	0.6652061283297686	-0.4988118449497957	0.6179119422037521	0.7281206854024173	1679	34071	No
PHO4_f	Forward	1.108570253450515	1.1594006834741184	2.9362546592518224	0.0033768822747205	2.715765232427725	0.0066122788174337	0.0195377886665881	1299	34451	Yes	PHO4_r	Reverse	0.9775745759299976	1.0772449522294498	-0.6364637957470324	0.5246229869610445	0.1085132415993761	0.9135885772610584	0.9524646869317418	913	34837	No
CUP2_f	Forward	1.107615584980545	1.0957944151928023	0.7285368433506233	0.4687410581957962	1.0133422262670393	0.3108967246942485	0.4415634640584979	70	35680	No	CUP2_r	Reverse	0.820399846986908	0.939578656164814	-3.093726479116682	0.0023007678217086	-0.9536581883357792	0.3402566911695807	0.4741017403026385	172	35578	No
NDD1_f	Forward	1.0955874385336124	1.1224172188257384	1.927037422152997	0.0542302440418433	2.1677524628975235	0.0301775254677711	0.0727228892420059	1072	34678	No	NDD1_r	Reverse	1.0465956177219873	1.1441685350961104	1.3129690305073014	0.1894706521263132	2.669758064422325	0.0075905918216701	0.0219865418282859	1014	34736	Yes
THI2_f	Forward	1.0953305003837457	1.2693014848942252	0.8403898354678256	0.4026817182149472	1.432385644943158	0.1520334845043021	0.2613909031828352	101	35649	No	THI2_r	Reverse	0.9432106702230386	0.9139159968435872	-0.9159693718058411	0.3604431327403165	-0.7738955341072209	0.4389925707638586	0.5623695677759236	285	35465	No
PDR8_f	Forward	1.0934846684349373	1.092697846288356	4.866524786141663	1.1589456774906678e-06	5.214520251509085	1.8429356944954645e-07	1.03204398891746e-06	5659	30091	Yes	PDR8_r	Reverse	0.9171030092578816	0.9174902818664536	-4.9535702715883065	7.452045744249336e-07	-4.200244924635787	2.666263965890676e-05	0.0001187699402987	4951	30799	Yes
URC2_f	Forward	1.0887133505590252	1.2146069067699337	0.3557411179370633	0.7257541742207891	0.3750351074756189	0.707634357039145	0.7986353204203787	21	35729	No	URC2_r	Reverse	0.9548497667410588	0.8010622627491134	-0.2430913858889883	0.8096417461199273	-0.1797787605805151	0.8573262585301122	0.9132388406081632	30	35720	No
YLR278C_f	Forward	1.0846374810693749	1.0679629780513529	5.652162346260083	1.6074450984141436e-08	5.330073365245152	9.817309948768465e-08	5.659390441054762e-07	10722	25028	Yes	YLR278C_r	Reverse	0.940098558764192	0.939701282583395	-3.719153216959724	0.0002009118299064	-3.678532187048635	0.0002345800907033	0.000913464194262	7042	28708	Yes
SOK2_f	Forward	1.0841388662925953	1.1042753385697943	5.181521931248675	2.231464810287157e-07	6.082583223711977	1.1826147501920947e-09	8.58490707546854e-09	9043	26707	Yes	SOK2_r	Reverse	0.9673260785991802	0.9781933606734112	-2.1952394731800324	0.0281640542585933	-1.3965027559284076	0.162563151281102	0.2762633900384045	7621	28129	No
INO4_f	Forward	1.0835447053248972	1.060387318081158	1.3676759319319152	0.1720662944129915	1.320773127824363	0.1865770223372548	0.3073033309084197	461	35289	No	INO4_r	Reverse	0.9111850170305608	0.9261100084026308	-2.128918363718115	0.033659295577133	-1.6906524456364849	0.0909032017244287	0.1824269031193315	584	35166	No
MET32_f	Forward	1.0807341308698968	1.0772763988247471	1.337837140711231	0.1814017562776235	1.7085844318729722	0.0875279544371185	0.1768606089657241	658	35092	No	MET32_r	Reverse	1.0832083344636172	1.1098919818857127	1.174219178071619	0.2413208546554084	1.5229447883783778	0.1277725191099392	0.2304608626890929	272	35478	No
DIG1_f	Forward	1.0793868692728528	1.054745661844891	2.9508486862949166	0.0031974042144385	2.958560923975887	0.0030907913914838	0.0099856337263323	2284	33466	Yes	DIG1_r	Reverse	0.8734004734458093	0.8981260857816461	-4.910926516453721	9.926885891770602e-07	-3.972077459802173	7.124854250861733e-05	0.0002992438785361	1498	34252	Yes
RIM101_f	Forward	1.0744057629625816	1.086233888691719	0.8617800646752138	0.3900231545660091	1.0886939524867425	0.2762888695344885	0.4123295819448711	169	35581	No	RIM101_r	Reverse	0.999307231552102	0.8008152219302676	-0.0039056842926948	0.9968871140962214	-2.4419443774425167	0.0146083971938789	0.039767303472226	230	35520	Yes
YNR063W_f	Forward	1.0726397014945914	1.078920122615508	3.2817302569221125	0.001039053413271	3.363629312263768	0.0007692478921849	0.0027920849420044	3958	31792	Yes	YNR063W_r	Reverse	0.929425333057787	0.8989322082367084	-3.125123751153262	0.0017926505587757	-3.4336192255221545	0.0005955802114187	0.0022025230460015	2760	32990	Yes
REI1_f	Forward	1.0722071581283104	1.078215787529724	1.5577235752359084	0.1195837053136116	1.5289942664027203	0.1262658653099379	0.2284440886222878	1068	34682	No	REI1_r	Reverse	1.2502311929560297	1.260583095460312	9.580608389286237	1.8811787092252277e-21	10.04374098968711	9.788968063314482e-24	1.9847976624927291e-22	2749	33001	Yes
SIP4_f	Forward	1.0708138225944797	1.1353749620908191	0.7576084729310667	0.4496720566797726	0.5824038074587323	0.5602947175315424	0.6764954700380841	180	35570	No	SIP4_r	Reverse	1.0117010501520116	1.031353022935608	0.1016787399857475	0.9192553681794788	0.4721105991589094	0.6368478474085709	0.7459492714666129	84	35666	No
MOT3_f	Forward	1.070761238011412	1.1119323456856238	3.72475923936431	0.0001968959168485	4.437582172349978	9.097499618714852e-06	4.4209336990118464e-05	5787	29963	Yes	MOT3_r	Reverse	0.9226084580363016	0.8915699974981002	-3.9797548213245113	6.976877051082727e-05	-5.300304703088983	1.156095727913413e-07	6.599847456437736e-07	4813	30937	Yes
GLN3_f	Forward	1.069717219642862	1.094836862985041	2.9293113248473057	0.0034172707021257	3.935383926164775	8.306380286374836e-05	0.0003439543386189	3225	32525	Yes	GLN3_r	Reverse	0.8832017560538723	0.8840710535458309	-5.038295851009481	4.917197295495681e-07	-6.035233744173041	1.587327520544343e-09	1.1382299781464314e-08	3176	32574	Yes
GZF3_f	Forward	1.0677324624868572	1.0898463457157157	5.050554668249789	4.428010530715651e-07	6.188033892323428	6.091923264514113e-10	4.713224841492497e-09	16105	19645	Yes	GZF3_r	Reverse	0.9423020873928356	0.9256328880758106	-4.589099288469115	4.467066118430729e-06	-4.368146794626281	1.253052634993825e-05	5.941894753035234e-05	18387	17363	Yes
MET31_f	Forward	1.061054204599345	1.0743809132523816	1.9061961420675355	0.0568132157074375	2.104300521065627	0.0353522406438437	0.0828172011895622	1394	34356	No	MET31_r	Reverse	0.9330681576358096	1.01510869278418	-1.3818919473015434	0.1677656718228277	-0.3449178789136387	0.7301561090716895	0.8177748421602923	392	35358	No
RSF2_f	Forward	1.0593780878355004	1.012789571686141	1.183758355015242	0.23684521103889	1.3490637846195184	0.1773164793639481	0.2953600279490127	809	34941	No	RSF2_r	Reverse	1.307633290353026	1.3094230080692946	14.54475582646626	3.7839921465563307e-47	15.85766595296837	1.2443311673127397e-56	8.129630293109897e-55	4864	30886	Yes
RTG1_f	Forward	1.0583918848730982	1.0823107369935452	0.774386332113481	0.4394859531604361	0.878567625185618	0.3796357559992802	0.5096480012045131	231	35519	No	RTG1_r	Reverse	1.0617325451197577	1.0735343156732515	0.6835780422674205	0.4952453214553176	1.1701253422329971	0.2419505314310811	0.3734039697676528	157	35593	No
AFT1_f	Forward	1.0549621943625471	1.0573376797647789	1.516624162096667	0.1296360284813252	2.224068545625576	0.0261438327859077	0.0654152071409095	1078	34672	No	AFT1_r	Reverse	1.137334819143007	1.143439245726583	5.558146633315154	2.9282618582404676e-08	6.152371010961627	7.63330493406015e-10	5.610479126534211e-09	3025	32725	Yes
SRD1_f	Forward	1.0548420664850904	1.1150637207902885	1.1567804583687358	0.247821988701049	1.905664333607801	0.0566937695322334	0.1234664314257528	579	35171	No	SRD1_r	Reverse	0.8466209470636085	0.8201300369642078	-4.574978179357627	5.250977468889496e-06	-5.18283695208629	2.185360708234629e-07	1.212256694756568e-06	1124	34626	Yes
MSN1_f	Forward	1.054593668106503	1.049434697521603	1.914408189449517	0.0556630108033682	2.008677945512158	0.0445712991001662	0.1019763574743104	2686	33064	No	MSN1_r	Reverse	0.9245856574966056	0.9186159947661175	-3.54772004047912	0.0003934143192466	-3.60782597455466	0.0003087734753212	0.0011789532694084	2988	32762	Yes
RME1_f	Forward	1.0529340424796751	1.0662676499025592	2.497350007096164	0.0125401184645594	2.3744398000986293	0.0175756019488976	0.0467622350495557	4649	31101	Yes	RME1_r	Reverse	0.8845939133609436	0.9029382257179877	-7.83431700566879	5.1896053166797905e-15	-6.297890870095586	3.0172280306190047e-10	2.3974730837891556e-09	5998	29752	Yes
HAP4_f	Forward	1.05084528521229	1.0351188864625949	1.0246017470479991	0.3057750635873876	0.7820061254486486	0.4342109737259306	0.5611341814304335	1070	34680	No	HAP4_r	Reverse	1.0069666356132772	1.0269529915388438	0.3238572633402116	0.7460622282420379	1.0492607130047955	0.2940581424320736	0.427985613242721	3404	32346	No
FKH1_f	Forward	1.050023139836256	1.0753110184539227	1.724914334738482	0.0846585616500542	1.6030748076096828	0.1089181391800179	0.2065931156059695	2400	33350	No	FKH1_r	Reverse	0.935568994485622	0.91386432682862	-3.890022382448658	0.0001011136131968	-3.4138880405956065	0.0006404288732774	0.0023535761092945	5011	30739	Yes
GCN4_f	Forward	1.0473303459110423	1.0267781903962183	2.069433270977966	0.0385798640457425	1.803278766538653	0.0713444456034499	0.1509012014921889	2867	32883	No	GCN4_r	Reverse	1.0422002285745855	1.0232934870939785	1.8729741150088492	0.0611545823825969	1.769814397187789	0.0767580647039526	0.1572604252471225	2919	32831	No
ASH1_f	Forward	1.045468210206524	1.0390981311001668	0.9694971504602196	0.3325069473257658	0.5035349471765885	0.6145882163459302	0.7256583759265199	1076	34674	No	ASH1_r	Reverse	1.0406374354864654	1.084397912489015	1.0719915915325238	0.2839886171854534	1.6406152113023675	0.1008773153831115	0.1938426844616653	920	34830	No
FHL1_f	Forward	1.0453276047536668	1.0366896033328967	2.371100743515257	0.0177607054969372	1.694449464616918	0.0901799068707979	0.1815951549316067	5577	30173	No	FHL1_r	Reverse	0.9693401356498028	0.9698488571057254	-2.2497678609742016	0.0244738296573224	-2.4435763809579583	0.014542490912547	0.0397720216585007	10651	25099	Yes
YKL222C_f	Forward	1.0445879818596644	1.0295046900435687	1.6270734008954288	0.1038629672926457	1.3077350038642837	0.1909632063415876	0.3101833296377169	1972	33778	No	YKL222C_r	Reverse	0.8539754284269104	0.8154223112324489	-6.664859215448996	3.1958211082453305e-11	-5.588787053003032	2.2866114758589252e-08	1.430348455111753e-07	2238	33512	Yes
RFX1_f	Forward	1.0432839284169475	1.082006877024407	0.4850198744084055	0.628407036098269	0.7474996061441599	0.454762040462196	0.5738199137162473	142	35608	No	RFX1_r	Reverse	1.6149811655828423	1.0964569428499285	1.3913470782080022	0.1685881832106057	0.6436853877439866	0.5197794672258664	0.6393939889724047	70	35680	No
XBP1_f	Forward	1.0425151305335856	0.9985108370431685	1.3758849795914698	0.1689617001563937	0.1540160487126047	0.8775970815259113	0.9231253737696526	2691	33059	No	XBP1_r	Reverse	0.9638838466387304	0.9068343624331292	-1.453520031848598	0.1462076139012275	-1.7962828383936615	0.0724495458276752	0.1526893654002618	2108	33642	No
HAP3_f	Forward	1.0406332972596668	1.0289308137758009	0.8797075380734083	0.3793483171608249	0.7778678595501106	0.4366469176909683	0.5630447096541433	615	35135	No	HAP3_r	Reverse	1.0428185023450147	1.157531359420674	0.5458011819049365	0.5858308377018335	0.8720459936554685	0.383183286780777	0.5120722105161294	192	35558	No
ASG1_f	Forward	1.040279390308931	0.8897881188968646	0.6766445791195641	0.4989400491895881	-0.9137300947592004	0.3608586864465524	0.4946035142903795	496	35254	No	ASG1_r	Reverse	0.9488868843639922	0.8361379814046712	-0.8871482456690084	0.3755389441619549	-1.8824008716077056	0.0597816076688284	0.1292337695193792	386	35364	No
RDR1_f	Forward	1.0387036756570185	1.0489763064045523	1.2135360438243197	0.2250953768116647	1.0972737529156504	0.2725217410112193	0.4108789326015306	1541	34209	No	RDR1_r	Reverse	0.8972147673476671	0.9604799546034578	-3.225544234639995	0.0012958178636746	-1.947557658965656	0.0514679142409096	0.1137711788483266	972	34778	No
GCR1_f	Forward	1.0380714489107703	1.0303168152333797	0.6559798435123064	0.5120590037342477	0.5405464177789885	0.5888202586663653	0.7022846087136366	664	35086	No	GCR1_r	Reverse	1.1471731339246776	1.1374785017089788	2.956534371647332	0.0032066045162055	3.027724676378409	0.0024640246953447	0.0081855735641961	742	35008	Yes
INO2_f	Forward	1.0363103027393168	1.0304136727781377	1.143652648473132	0.252874837531747	0.8996460292298057	0.3683086534997684	0.4989988208706539	2342	33408	No	INO2_r	Reverse	1.006057321325622	1.0342278295147576	0.2676455856232653	0.7889897324212628	0.7759861716882093	0.4377571507629288	0.5620113638615768	2605	33145	No
LEU3_f	Forward	1.03609346426278	1.043242673796449	0.7090735622057636	0.4786077826454704	0.9200296025805365	0.3575572899418431	0.4923739730346692	487	35263	No	LEU3_r	Reverse	1.0406093138351826	1.0973538539297214	0.7272173036628212	0.4674937551556891	0.9444250230083204	0.3449524993707972	0.4783775227123319	414	35336	No
YPR022C_f	Forward	1.0360105841052645	1.0718099337531897	1.8068281943240057	0.0708450931338604	2.94036236531506	0.0032782860896846	0.0105335094029213	4160	31590	Yes	YPR022C_r	Reverse	1.301661613146606	1.344677441397112	20.436475759700546	2.716243019479933e-92	21.65221680164358	5.792607288065794e-104	3.406053085382687e-101	17377	18373	Yes
EDS1_f	Forward	1.035913875055742	1.043952265908986	1.526499985975545	0.1269866700731315	2.2307001640446886	0.0257009967706548	0.0645819918852352	2631	33119	No	EDS1_r	Reverse	0.8706144226522435	0.9043493123041676	-6.805537678978915	1.1673742684067e-11	-4.507358577872429	6.56396521932527e-06	3.243371049548957e-05	2862	32888	Yes
NDT80_f	Forward	1.0358633628293932	1.004107556508338	0.6739104706058991	0.5006429356757582	0.7528252053444515	0.4515549582863813	0.5734650442168299	551	35199	No	NDT80_r	Reverse	0.9509339913595448	0.9031809614572868	-2.1419209955107337	0.0322545670084319	-4.03924618639433	5.362325951164771e-05	0.0002318417396533	3683	32067	Yes
UME1_f	Forward	1.0328762013468005	1.017632002125092	0.5746829159255873	0.5657725299370675	0.3770987459485301	0.7061002231163511	0.7984364061392586	473	35277	No	UME1_r	Reverse	0.8972994702771133	0.8875552750523221	-2.62281492346582	0.0088994635840498	-2.31407106651602	0.0206638242136298	0.0532909150772559	703	35047	No
TBS1_f	Forward	1.032684249068881	1.1958359491975348	0.5689643053469917	0.5697453747914291	1.4411366801492826	0.1495460727174443	0.2578683013426898	342	35408	No	TBS1_r	Reverse	1.0861332540168462	1.208524159739067	1.4422626762265265	0.1500843329490689	2.109283773467885	0.0349200945639371	0.0824619100545986	358	35392	No
HAP1_f	Forward	1.0323246495866956	1.0232287099862116	1.2336736717349426	0.2174405972537819	1.2238080102287072	0.2210246618522892	0.3474933186340803	2184	33566	No	HAP1_r	Reverse	0.937693556283063	0.9782427414963746	-1.9571548874568985	0.0505423437406625	-1.8322981293377203	0.066907015659549	0.143059364392054	1196	34554	No
HAP5_f	Forward	1.0314762663621049	1.0511416020602509	1.026474627725036	0.3048372159026143	1.3369879221281256	0.1812265793056157	0.3010204198635651	1334	34416	No	HAP5_r	Reverse	1.0357287398532584	1.137817253324396	0.730262772134973	0.4655608814764261	1.6558906968180116	0.0977439559593128	0.1909416814088902	499	35251	No
YPR013C_f	Forward	1.0305733765465814	0.9019106895094768	0.3679103888134974	0.7130315633350656	-1.969873976524064	0.0488528155987682	0.1092222645326072	842	34908	No	YPR013C_r	Reverse	0.9371893312915276	0.9282856957039388	-2.072768492631622	0.0383625653288294	-1.7793778392823252	0.0751778371470623	0.1551037482192022	1376	34374	No
GSM1_f	Forward	1.0293385161864843	1.0460685423416956	2.236889980091473	0.0252997897900148	2.700270006617601	0.0069283222141814	0.0203692673096935	16448	19302	Yes	GSM1_r	Reverse	0.9833434333140528	0.985991794920648	-1.2948849237697642	0.1953685041818283	-1.043670574683512	0.2966378282888268	0.4296134064872663	18808	16942	No
MIG1_f	Forward	1.0279616380304692	1.205184190517063	0.2100605327156989	0.8344072783561732	0.6025299938308092	0.5468214040265484	0.6656956222931893	55	35695	No	MIG1_r	Reverse	1.1059222152841737	1.1661641688679754	1.453279566231454	0.1472139896206863	1.53372120828715	0.1250982539408604	0.2277330443257768	290	35460	No
ERT1_f	Forward	1.0247082986610243	1.0242851621923297	1.3209532414615694	0.186561275060051	1.3152023413125842	0.1884419085050246	0.3077884505582068	5071	30679	No	ERT1_r	Reverse	0.972960490604276	0.9727000171094164	-1.78102435747357	0.0749334437235235	-1.648400887859538	0.0992704339599698	0.1913803776015156	7331	28419	No
YAP5_f	Forward	1.0246041754215125	1.0653039023285855	0.5358848690121668	0.592238101413062	1.2848052603366404	0.1988603437036388	0.3186100329638682	573	35177	No	YAP5_r	Reverse	1.0749994534191736	1.1518319815997686	1.8961934396793183	0.058217323373382	2.2149028107012976	0.0267667361530404	0.0661295834369235	964	34786	No
SKN7_f	Forward	1.0234003405155698	0.9989339138114912	1.0565253787971185	0.290792003068324	0.9759722725387664	0.3290782049684145	0.4640239436964694	3288	32462	No	SKN7_r	Reverse	0.9895562005896096	0.9989755349646934	-0.5410290495425235	0.5885121087976279	0.1526550829870772	0.8786702840743333	0.92260379827805	3747	32003	No
SFL1_f	Forward	1.022839821146515	1.0239538596483295	0.7826317170540487	0.4339440977762161	0.3316037880674456	0.7401884588267095	0.8227425591495372	1656	34094	No	SFL1_r	Reverse	0.8512586818131382	0.8389848058684557	-7.708761560231288	1.6371822766377673e-14	-5.9338895451510565	2.95840897343649e-09	2.0227261353263445e-08	2746	33004	Yes
NRG1_f	Forward	1.0206677737686778	1.014469805505842	0.5305110790013763	0.5958437828740326	0.3505765843689249	0.7259060258945202	0.81456630386637	1292	34458	No	NRG1_r	Reverse	1.0677080251754263	1.0921211937373898	2.413750336023089	0.0158719279261093	3.132743065944436	0.0017318096802955	0.0059549946901389	1925	33825	Yes
TOD6_f	Forward	1.0206617367594626	1.0113993855713417	0.8188045351970209	0.4129752036153529	0.5914405214321032	0.5542252965330442	0.6719267512606804	2183	33567	No	TOD6_r	Reverse	1.0731832896052556	1.0841110625685035	2.7171605243495542	0.0066165882655814	2.996867829805745	0.0027276894698716	0.0089104522682473	3113	32637	Yes
DAL80_f	Forward	1.0178421480372184	1.0339793605076093	0.9406351576290096	0.3469305020946659	1.786369005720056	0.0740395305936617	0.1543802978335925	4420	31330	No	DAL80_r	Reverse	0.9188496886902544	0.9244609797120528	-5.147841182593238	2.689235334880616e-07	-4.186025556865877	2.838813991174549e-05	0.0001255054606624	5943	29807	Yes
MCM1_f	Forward	1.0137230514125588	0.992687762710943	0.1691737960672753	0.8658645251632501	0.6243628159312274	0.5323893392340273	0.6535384790597245	166	35584	No	MCM1_r	Reverse	0.8500412528761356	0.8201366426565567	-2.5113411935903573	0.0126671183845489	-1.596584265677226	0.1103584085252738	0.2086519106522862	242	35508	No
STP4_f	Forward	1.0123898806563956	0.9776168903565152	0.6699083089711619	0.5029360700916687	-0.7594648295735812	0.4475745452698737	0.5696403303434757	5768	29982	No	STP4_r	Reverse	0.9640823685190656	0.9802428286111728	-2.0483934519562568	0.0405626094909432	-1.636786067544812	0.1016751778851082	0.1947394286529109	4506	31244	No
HAP2_f	Forward	1.0106066287024549	1.0176510292162917	0.4877424369018597	0.6257595330713834	0.974725435622609	0.3296964724035578	0.4637835544815598	3198	32552	No	HAP2_r	Reverse	1.05369467166989	1.0882246499854065	3.4599915173387563	0.0005419080619201	3.961161341655801	7.45861117546044e-05	0.0003110399554021	7976	27774	Yes
RTG3_f	Forward	1.0094939321700005	1.0412517429123245	0.4094893529036721	0.6822102119670768	1.2284024096642598	0.2192959437632783	0.3466290724000206	2482	33268	No	RTG3_r	Reverse	0.9921613907920528	0.9901101678611128	-0.373947763104596	0.7084622898669941	-0.7058739808117841	0.4802665096546979	0.5995683814797503	3322	32428	No
RPH1_f	Forward	1.0093102599543282	0.977213683435114	0.3567409443264733	0.7213095818193068	0.0466348368847776	0.9628042664057208	0.9845720150375022	2760	32990	No	RPH1_r	Reverse	1.2178749174157166	1.2199803168460792	14.155914403845756	2.797944063992311e-45	14.017379538039744	1.2203821112365418e-44	4.7838978760472446e-43	11674	24076	Yes
YML081W_f	Forward	1.0086015163060396	1.023255319501596	0.5933995153072145	0.5529214775025191	1.2775267488495508	0.2014163430293322	0.3209561238516188	9686	26064	No	YML081W_r	Reverse	1.343598083515666	1.392363150757247	21.46868346995481	2.342234130062728e-101	21.48467242601549	2.165863064782218e-102	6.367637410459719e-100	24444	11306	Yes
STE12_f	Forward	1.0075461499137763	0.9874313418401102	0.1532013453495191	0.8782760150550263	-0.4408254440535443	0.659339371772501	0.7572100597699817	818	34932	No	STE12_r	Reverse	0.9621810462913024	0.938677358160508	-1.3630012653013448	0.1730413633314169	-1.260560190925458	0.2074673489784256	0.3297048681062548	1714	34036	No
PPR1_f	Forward	1.0069227784909784	1.0061789439513886	0.0534022480103794	0.9574577408226794	-0.4377653646407296	0.661556380736368	0.7582751498498722	230	35520	No	PPR1_r	Reverse	1.095947975584138	1.1044878686103288	1.0002454515378971	0.31903304606427	1.0202970216617622	0.3075876154311223	0.4400523549233575	131	35619	No
PDR3_f	Forward	1.0043546003777035	1.0050165755074436	0.2188652554089843	0.8267633683991218	-0.3410784650558887	0.7330445126260242	0.8194489989051373	4151	31599	No	PDR3_r	Reverse	0.9561750539831348	0.9501744849707126	-1.8407434033160972	0.0657600439010083	-2.202493139053432	0.0276304932401773	0.0676947084384344	2490	33260	No
YAP7_f	Forward	1.003476373799762	1.0562650220405445	0.110522851803789	0.9120093175485946	1.0171634940083611	0.3090756592876333	0.4411079797600204	1390	34360	No	YAP7_r	Reverse	0.9685733825434288	0.9577597173488256	-0.9667294676276597	0.3338185176131153	-1.0514170614982223	0.2930670831666851	0.4276016002531287	1545	34205	No
FKH2_f	Forward	1.0028762796539796	1.0686814632717283	0.0543255547251024	0.9566983251027696	-0.1418558113031574	0.8871938987213526	0.9298930703175672	468	35282	No	FKH2_r	Reverse	0.9514979803618444	0.9531418591509124	-1.7331044356937544	0.0832658106611458	-1.117765423847983	0.2636671923500803	0.3995781162418743	1457	34293	No
YER184C_f	Forward	1.0011406479130986	1.0066537090748011	0.0867837290951433	0.9308439558053414	-0.1770412144386189	0.859476016435607	0.9138732326657086	15763	19987	No	YER184C_r	Reverse	0.993819538688122	1.0110982769308416	-0.4677162200137137	0.6399908530153595	-0.0404340328493178	0.9677470981353098	0.9879084960131288	14866	20884	No
OPI1_f	Forward	1.0002692292803337	1.0174299484013256	0.0122305967174394	0.9902422428901704	-0.1825395245419853	0.8551593392726689	0.9175797290006008	3312	32438	No	OPI1_r	Reverse	1.0064477730776618	1.0216657019422704	0.2509368474445302	0.8018775823906829	-0.2719447450012331	0.7856645057003102	0.8570885516730656	3063	32687	No
UPC2_f	Forward	1.0002579814153238	1.1609771808753122	0.0041009265356113	0.9967313199210416	0.8144997451686345	0.4153587181486704	0.5476029737027314	238	35512	No	UPC2_r	Reverse	1.0651114102267367	1.142269712855711	0.8394520644397473	0.4022898627440957	1.4799690396818923	0.138881509254876	0.2437681416175138	185	35565	No
STB2_f	Forward	0.9984789955478166	0.998922644871688	-0.0719409149442067	0.9426514199632684	-0.7248769712827855	0.4685275097327872	0.5886627686386301	4654	31096	No	STB2_r	Reverse	0.8808112530299878	0.8711030141935904	-6.345850436763142	2.426617503355886e-10	-5.800296873097339	6.619761798468347e-09	4.324911041665986e-08	3453	32297	Yes
STB5_f	Forward	0.9981821025208668	1.0225404882382574	-0.076539220589053	0.938995819637195	0.7438176159690222	0.4569868213400165	0.5753924003167661	2272	33478	No	STB5_r	Reverse	0.9066500374959052	0.9124920720874627	-3.1420652604405683	0.0017157646368855	-2.128712593056779	0.0332780463082735	0.07922061226423	1168	34582	No
HCM1_f	Forward	0.9949297182186628	1.0068526131768556	-0.3070781275176526	0.7587901929506493	-0.6653616768539535	0.505819190427671	0.6274719071128071	6786	28964	No	HCM1_r	Reverse	0.9460107592073695	0.9327555613498127	-4.259111446297729	2.0580430574129038e-05	-4.2138444352721285	2.510602410487112e-05	0.0001126896349134	19933	15817	Yes
STP2_f	Forward	0.9948458455265448	0.953484538453582	-0.1524484804658391	0.8788558496237844	-0.9236105681496594	0.3556891095432282	0.4909511652850192	1259	34491	No	STP2_r	Reverse	0.8963613560030891	0.9010326104062696	-2.577199681393468	0.0101144680018943	-2.187133496788658	0.0287327799582343	0.0698135314687677	877	34873	No
DOT6_f	Forward	0.9925492136616292	0.9868146557745542	-0.3571286540107962	0.7210149650794313	-0.2129657620937987	0.8313536679596518	0.8936671970023314	3093	32657	No	DOT6_r	Reverse	1.071493435613006	1.087902238707955	3.151507116210769	0.0016338523476361	3.303060425310606	0.0009563577771264	0.0034288925179901	4169	31581	Yes
ARG81_f	Forward	0.9909093673003332	0.9816480720561492	-0.5801689176815112	0.5618107581548506	-0.8140929523548629	0.4155917029851557	0.5466843878193994	8185	27565	No	ARG81_r	Reverse	1.078332591680611	1.0750110857147537	5.16289669566201	2.4593950113142784e-07	5.3844014907322135	7.268609795106692e-08	4.2739425595227366e-07	9767	25983	Yes
CST6_f	Forward	0.9893898859775778	0.983340036488732	-0.819605342726493	0.4124468108547758	-0.947350195301562	0.3434603608977041	0.4774342605386525	16654	19096	No	CST6_r	Reverse	0.980042014868896	0.9664933139189988	-1.4583602316822406	0.1447548328378	-1.6174217167634877	0.1057872811293422	0.2013039524403017	11704	24046	No
YLL054C_f	Forward	0.9893298810128226	0.9397380570673136	-0.1407581679222643	0.8881798120351635	-0.59221997532394	0.5537032949370901	0.6726808624442335	236	35514	No	YLL054C_r	Reverse	1.0366905494882293	0.963309334653169	0.4531951330869438	0.6508175779794017	-0.2724367953096415	0.785286183696674	0.8582681710290787	238	35512	No
ROX1_f	Forward	0.9892969437962518	0.9945436554955176	-0.78391370115236	0.4330992470878573	-0.4575169502149906	0.6472995218408061	0.7521978633248892	10803	24947	No	ROX1_r	Reverse	0.9033430839523956	0.8747956370023746	-7.519201788611369	5.68574294253739e-14	-7.785535685791845	6.9418446194977346e-15	7.42146297502667e-14	21916	13834	Yes
HAL9_f	Forward	0.989273470563277	0.969140210276798	-0.2804052754917753	0.7792301287447203	-0.4010718819446255	0.6883672019248007	0.7844184394026799	861	34889	No	HAL9_r	Reverse	0.9926260375926386	0.9694169097422158	-0.1883728186630888	0.8506280158956208	-0.3909785424793168	0.6958130966086573	0.7883200400884209	829	34921	No
GCR2_f	Forward	0.9890982516396556	0.9888483647452426	-0.4474783377516226	0.654561766139869	0.3255655971277439	0.7447530447171726	0.8246982868054566	2585	33165	No	GCR2_r	Reverse	1.2063648601236887	1.2245199470337949	8.890284583131846	8.298567204828908e-19	10.060885409057766	8.22552108448268e-24	1.7273594277413624e-22	4280	31470	Yes
RAP1_f	Forward	0.9888613877530764	1.0479480783928703	-0.1837518454187202	0.8543404601695209	0.5893134706740674	0.5556510100833072	0.672269123310668	276	35474	No	RAP1_r	Reverse	1.15182073093176	1.0569585682430085	4.290205059768218	1.862945266663804e-05	3.719335205136458	0.0001997478204158	0.0007935926919222	2036	33714	Yes
STP1_f	Forward	0.9880224285758552	0.9188215100479096	-0.3247127788462147	0.7454494532240055	-1.3329212266659962	0.182557655884138	0.3023771877742907	1250	34500	No	STP1_r	Reverse	0.8692490744427257	0.8428654303711938	-3.638637802570848	0.0002922667319551	-2.8730182947797576	0.0040657057158882	0.0128528761340982	725	35025	Yes
MATALPHA2_f	Forward	0.9824657938570498	1.039469237994876	-0.4377847483918163	0.6616612632235482	0.0111241548039482	0.9911243916850436	0.9996246008761676	754	34996	No	MATALPHA2_r	Reverse	0.8529291868541686	0.8234041360214935	-5.101413909819765	3.885367399961308e-07	-4.021757054181788	5.776562178289753e-05	0.0002479283621046	1139	34611	Yes
GIS1_f	Forward	0.9819162395367296	1.0076663384866629	-0.7304337944537806	0.4651822705409084	0.0672762948836653	0.9463617480669708	0.9762468559006644	2571	33179	No	GIS1_r	Reverse	1.2965841567047816	1.332498053033412	15.246976819581462	7.77386045089429e-52	17.017289311665863	6.113614828609618e-65	4.493506899028069e-63	6634	29116	Yes
STP3_f	Forward	0.9811917742860816	0.9638347683114852	-0.7172055300670304	0.4732995537659392	-1.2270177804700968	0.2198159081395412	0.3465194476837808	2807	32943	No	STP3_r	Reverse	0.9600297866738344	0.9737929624143196	-1.4314534743857177	0.1524798325455083	-0.8121911527960499	0.4166819553225046	0.5468950663607873	1551	34199	No
PHD1_f	Forward	0.9775951125356654	0.9853264535719164	-1.3733395893562288	0.1696753335998586	-0.9043390802636032	0.3658156303183983	0.4967657982152846	7138	28612	No	PHD1_r	Reverse	1.0302092753769836	1.0362237061708963	1.7510234145158912	0.0799681091877106	1.7393798754599172	0.0819679657141051	0.1661971166892889	8240	27510	No
JHD1_f	Forward	0.9766706514040406	0.941232472693782	-1.1614898856747384	0.2454970457446226	-2.335782066874448	0.019502602728479	0.050966801797092	3994	31756	No	JHD1_r	Reverse	0.9766706514040406	0.941232472693782	-1.1614898856747384	0.2454970457446226	-2.335782066874448	0.019502602728479	0.050966801797092	3994	31756	No
YER130C_f	Forward	0.9755939008776082	0.9673373182286072	-0.8299287704877002	0.4066666320980422	-1.0293110634836564	0.3033335260890222	0.4350246666837684	2040	33710	No	YER130C_r	Reverse	1.2811393150536905	1.3323336196958937	14.25484974269798	1.6316578621652986e-45	15.411836464867708	1.3628314450025326e-53	7.284953542377175e-52	5673	30077	Yes
YAP3_f	Forward	0.975054908103397	0.9791939844614588	-1.842226514774058	0.0654534754137433	-1.4047496119466083	0.1600957473492361	0.2728588389604373	13140	22610	No	YAP3_r	Reverse	1.0172051426859228	1.031274286230922	1.3075592517939032	0.1910317795870535	1.094804731918463	0.2736021929362172	0.4093590062251799	19977	15773	No
ACE2_f	Forward	0.9742843530819728	0.9692383292287696	-1.134135318118267	0.2568008287798142	-1.1778802551176897	0.2388443477119803	0.3695802011964327	3588	32162	No	ACE2_r	Reverse	1.089368762256436	1.13031636429679	6.483389417817909	9.11800088033748e-11	7.839660698246177	4.5176547183874716e-15	5.01203957436195e-14	13241	22509	Yes
GTS1_f	Forward	0.9728696027441098	0.987030918427307	-1.0374538787439695	0.2996078310079216	-1.2979765362147713	0.1942953979255278	0.3138617966489296	2630	33120	No	GTS1_r	Reverse	1.0237852062102626	1.0166004759904248	1.4643407718629686	0.1431272819373922	0.7114181619801707	0.4768251476584977	0.5978106328852807	7761	27989	No
ABF2_f	Forward	0.9725876828741772	1.0003497104382482	-1.7735270197737114	0.07617175979811	0.1803506243921511	0.8568773146645455	0.916079747314096	6219	29531	No	ABF2_r	Reverse	0.9725876828741772	1.0003497104382482	-1.7735270197737114	0.07617175979811	0.1803506243921511	0.8568773146645455	0.916079747314096	6219	29531	No
ARG80_f	Forward	0.9723187481947348	0.9155060931497592	-0.7637788270950288	0.4451026382749928	-2.031871899541367	0.0421666259801983	0.097614079040774	1629	34121	No	ARG80_r	Reverse	1.089470807225864	1.0703764928526749	2.4619450820846187	0.0139411403606109	2.296888409811436	0.0216251363333318	0.055526550934494	1281	34469	No
CAD1_f	Forward	0.9708939065668264	0.9503318310005008	-0.4514356464291942	0.6518515660270783	-0.8743522987440225	0.3819264262927425	0.5115552133488215	546	35204	No	CAD1_r	Reverse	1.003586925968575	0.9581651920489748	0.0592151228395879	0.9528053572018116	-0.649474817066145	0.5160315186483767	0.6361143248747285	471	35279	No
MIG2_f	Forward	0.9705522533686088	0.9871572193231716	-0.7014523760285596	0.4832919273772066	0.5224506750417979	0.6013565808824974	0.7143387263816333	574	35176	No	MIG2_r	Reverse	1.1299613383820444	1.1637390143733737	5.07352690874203	4.1390874808182004e-07	5.947387603685305	2.724557234785501e-09	1.884752534181029e-08	2640	33110	Yes
TYE7_f	Forward	0.9673415760118672	0.9936351454931582	-1.1686742292164696	0.2426928309830838	-0.8423894431222945	0.3995700002221831	0.5315546609290581	1572	34178	No	TYE7_r	Reverse	1.0233406454761276	1.0304577604104186	0.9304580940228492	0.3522253622038762	1.0737099586612442	0.282952696553247	0.418030617018365	2120	33630	No
TBF1_f	Forward	0.9671360739907702	1.0055972913027182	-0.9533571493321964	0.3406246181794601	-0.0328034316649575	0.9738313416141182	0.9906796347216288	994	34756	No	TBF1_r	Reverse	1.010570884420965	1.0236710479409814	0.6062715000110297	0.5443541049086005	1.146363714882771	0.2516446897686272	0.3853309312082104	4933	30817	No
GAT3_f	Forward	0.9647356978541918	0.998639298339828	-1.892613075590834	0.0584510685157223	-1.3192299679805082	0.1870922424010277	0.3064352048239674	5161	30589	No	GAT3_r	Reverse	0.9531503655333832	0.9935580165432712	-2.670963865532708	0.0075841970392651	-0.95612395714969	0.3390096124454385	0.4746134574236139	4197	31553	No
UME6_f	Forward	0.960047630024	1.0245939044712788	-0.4108193242813925	0.6820509089381627	-0.1585351322870086	0.8740351391353922	0.9226798237192292	104	35646	No	UME6_r	Reverse	0.8595621280272258	0.781725953129681	-1.7247780335656635	0.0863620523436597	-1.7754207371545911	0.0758284424674272	0.1558990355624027	171	35579	No
TOS8_f	Forward	0.9571252367137608	0.9403876520242664	-3.168158772198384	0.0015361226147794	-3.226612526799648	0.0012526496581213	0.0044105269399721	11225	24525	Yes	TOS8_r	Reverse	1.004156536779674	0.99299863396245	0.2928255453537284	0.769658468612652	0.4513294129869321	0.6517521490768238	0.7529081800730302	10993	24757	No
SWI4_f	Forward	0.9558161491164844	0.9011964262114808	-1.2611001159042572	0.2075376209524596	-1.5904514609959242	0.1117330784509135	0.2092326437233668	1035	34715	No	SWI4_r	Reverse	0.8578291515149151	0.8620877165397093	-7.810196629415643	7.0621679182340454e-15	-6.370907577147008	1.8791286126312462e-10	1.5346217003155179e-09	3323	32427	Yes
CAT8_f	Forward	0.9555245534166938	0.9825801182228532	-2.6769949599147616	0.0074443146143876	-1.657048992861487	0.0975095703065357	0.1911187578008101	5214	30536	No	CAT8_r	Reverse	0.9907958875262184	1.0036013351394832	-0.5610708086268718	0.5747634458089746	0.0346451396655084	0.972362706839238	0.9908999508171092	5879	29871	No
BAS1_f	Forward	0.9548696655188902	0.9559662086010112	-1.5786796975157833	0.1145896307647777	-1.5721765520631297	0.1159096117854034	0.2143234331126327	1574	34176	No	BAS1_r	Reverse	1.1496828319944152	1.0676418282634508	3.094021564111674	0.0020138163067724	2.434825889178568	0.0148989567941698	0.0403713667971052	1348	34402	Yes
TEA1_f	Forward	0.9509827000915052	0.8231431382993375	-0.1758265129416348	0.8633593285753474	-0.3250363255963982	0.7451535792035562	0.8235907980670885	13	35737	No	TEA1_r	Reverse	0.8045410720233516	1.081377356718101	-0.7760254390913327	0.4556724423195061	-0.4217164590808818	0.6732319893230019	0.7701564391477143	11	35739	No
SPT23_f	Forward	0.947958922891754	0.9123598499154504	-2.9929724786725016	0.0027716142198724	-3.998125902726727	6.384598997612176e-05	0.000270082317309	5382	30368	Yes	SPT23_r	Reverse	0.8377124536347073	0.8375962807459669	-13.436007252168473	5.008271956201622e-41	-12.32043118544408	7.031730693059465e-35	2.1761356039573508e-33	11418	24332	Yes
ECM23_f	Forward	0.9479464825791326	0.9366055987068516	-4.133516592447085	3.5806959736944786e-05	-4.415601813028134	1.0072935524415676e-05	4.815354543379201e-05	17430	18320	Yes	ECM23_r	Reverse	0.9259352780328196	0.9269480082249976	-5.942201150286451	2.838987549440597e-09	-5.797137664074395	6.7456316889563395e-09	4.3587158605564046e-08	19136	16614	Yes
ARR1_f	Forward	0.9443114661929992	0.9632523431634156	-3.516862690530693	0.0004388385518297	-2.21748138271735	0.0265902138786735	0.0659706572179748	5771	29979	No	ARR1_r	Reverse	1.0018693864167734	0.9870404357404394	0.1127248758689672	0.9102507297057656	-1.140649194353014	0.2540159367208121	0.3869465564555376	7409	28341	No
STB1_f	Forward	0.9426494965916644	0.9404198776596528	-1.9379720082520613	0.0528111567801493	-1.807495231707593	0.0706850974958852	0.15004634414289	1377	34373	No	STB1_r	Reverse	0.8815952187906143	0.8941816838248685	-6.76653662651842	1.4613574364796147e-11	-5.562959520541491	2.6523743282121542e-08	1.64168011051447e-07	3810	31940	Yes
RDS2_f	Forward	0.9416415755591108	0.9352597095231756	-4.638987281341978	3.513857405928652e-06	-4.935588970024665	7.990924183693678e-07	4.310700385332002e-06	16186	19564	Yes	RDS2_r	Reverse	1.089412658560278	1.1134008336433538	6.348559329488629	2.206403131748743e-10	7.167269333581884	7.650842342045775e-13	7.756371201936061e-12	22326	13424	Yes
GAT1_f	Forward	0.9391470401503754	0.9296193603250216	-2.516679491374744	0.011896521847736	-2.937570363086831	0.0033079509664369	0.010571060697092	2657	33093	Yes	GAT1_r	Reverse	1.056276465973944	1.1009354791561283	2.117129707856811	0.0343609346320271	2.755685735268908	0.0058569240711891	0.0177519141951506	1929	33821	Yes
DAL82_f	Forward	0.9375045515254063	0.9128252411080076	-1.2478161709551432	0.2127326349746131	-1.6666402202731578	0.0955859662847049	0.1886058663604244	446	35304	No	DAL82_r	Reverse	0.962069509710197	0.8844703064273102	-0.780036111868838	0.4357067146983968	-1.2885471184512705	0.1975555779418788	0.3182539173419856	529	35221	No
WAR1_f	Forward	0.9363808845950068	0.910429676590306	-0.5564795656438685	0.579048486483336	-0.8883666923125614	0.3743435358333258	0.5048486217201733	107	35643	No	WAR1_r	Reverse	1.1743338569012425	1.2116696220107348	1.7160217050159343	0.0886351318531251	2.28145641104926	0.0225214532339061	0.0573273355044883	125	35625	No
PDR1_f	Forward	0.935517294330274	0.821918368367449	-0.5808954447747221	0.5620750195045463	-1.467143430160387	0.14233704186977	0.247615918992381	171	35579	No	PDR1_r	Reverse	0.9090840691395627	0.9519778610790678	-1.9874797570396203	0.0473554562917453	-1.4988303788296036	0.1339176414404653	0.2378959914410683	539	35211	No
SMP1_f	Forward	0.9350995139841513	0.934151572766227	-4.227507374271894	2.3804655716073613e-05	-4.2375529506825576	2.259691378768884e-05	0.0001046219315524	7427	28323	Yes	SMP1_r	Reverse	0.9253218722880144	0.9166387562658594	-4.806081007731462	1.560029302404547e-06	-4.274189596654866	1.9183374838449023e-05	8.952241591276213e-05	6773	28977	Yes
YHP1_f	Forward	0.934307729855514	0.9660166189297332	-2.7610819197073244	0.0058040016801634	-1.5360221265042615	0.1245329537078705	0.2274080024230678	2078	33672	No	YHP1_r	Reverse	0.8802420850752524	0.8883565603053839	-4.197961049812983	2.873779542199228e-05	-2.8023611664422354	0.0050730045888284	0.0156174172682257	1183	34567	Yes
MATA2_f	Forward	0.9338847449901708	0.9073600116242474	-5.310199139123222	1.1018108972067113e-07	-6.925325448782378	4.349743654463791e-12	4.192867653810999e-11	19983	15767	Yes	MATA2_r	Reverse	0.9607856084099828	0.9916833106038132	-2.965380405598666	0.0030258095768055	-1.5697522055391484	0.11647277064778	0.2146896211313312	12429	23321	No
SKO1_f	Forward	0.9337480765057964	0.9340791201177728	-2.3578253302074765	0.0185047695957469	-1.4214114447651034	0.1551971812406646	0.2660523106982822	1398	34352	No	SKO1_r	Reverse	1.005195836770843	0.909639254680216	0.152194291248538	0.8790442757279398	-2.812010584747002	0.0049232883167763	0.0152362817382341	2701	33049	Yes
MATA1_f	Forward	0.9320700441885916	0.9337337863157904	-1.0692993433928737	0.2857937398099638	-0.365211411084268	0.7149536009353744	0.8053500332375482	295	35455	No	MATA1_r	Reverse	0.9304686570037832	0.9130367171137062	-2.0716328703480373	0.0385144809845725	-2.154484316307204	0.0312022106156776	0.0745808936667418	1103	34647	No
OAF1_f	Forward	0.9295581189570524	0.8934913717066852	-2.99836965974549	0.002735269457217	-3.516157031095747	0.0004378419387103	0.0016398156685457	2690	33060	Yes	OAF1_r	Reverse	0.9893699423027804	1.0096094895072665	-0.5501318528426445	0.5822528952328951	0.3379184087343764	0.7354246745855936	0.8189956603339564	3916	31834	No
CIN5_f	Forward	0.9289868354822808	0.8856708087348351	-3.2287593589953443	0.0012527047906793	-4.432448900650938	9.316878768948058e-06	4.490430095197917e-05	3507	32243	Yes	CIN5_r	Reverse	0.9789068297891572	0.9050970487455274	-1.0537578209286915	0.292033646622062	-3.1876319889468965	0.0014344297379202	0.004990796957971	5002	30748	Yes
YAP1_f	Forward	0.92838812907679	0.941296973609704	-1.1930938310408252	0.2340333829059811	-0.1131552810719987	0.9099074484217002	0.9503118644262162	231	35519	No	YAP1_r	Reverse	1.0117860204020892	0.8268291684838406	0.1676110479893791	0.8670219560869792	-0.0751787408040577	0.940072498860086	0.9714633204388936	252	35498	No
MOT2_f	Forward	0.9278242257379504	0.8962063961618315	-1.5007607660574696	0.1340510626981862	-1.4763363787364534	0.13985361275903	0.2447438223283024	481	35269	No	MOT2_r	Reverse	0.849288789050548	0.8365818988734718	-6.067848452772713	1.5798072060547955e-09	-4.876011546410613	1.0825227491114035e-06	5.734444833130678e-06	1539	34211	Yes
SWI6_f	Forward	0.9247600365886164	0.9010245780158902	-4.030709181552955	5.646877796732008e-05	-3.540213748280607	0.0003998030834759	0.0015069500838709	3608	32142	Yes	SWI6_r	Reverse	0.8977769556797575	0.883815352715082	-5.613442720629853	2.0569835701421335e-08	-6.905533744366569	5.001501750980349e-12	4.668068300914992e-11	5341	30409	Yes
MIG3_f	Forward	0.9240893658147666	0.9758242798732956	-0.6430256597922396	0.5222664034344877	-0.4130780544869376	0.6795494273917329	0.775873909332697	72	35678	No	MIG3_r	Reverse	1.0433338123220754	1.088071958967844	0.7509581607158718	0.4531308839430072	1.3802011483902783	0.1675247205253293	0.2814415304825532	381	35369	No
CBF1_f	Forward	0.9228586627795524	0.8983377007872854	-2.096160473317162	0.0362528521599932	-3.081718102916599	0.0020580964132936	0.00687591301714	1273	34477	Yes	CBF1_r	Reverse	0.9130509667525614	0.9945865054064512	-2.3623948618171053	0.0183974800316382	-1.4678941978569966	0.1421329644933294	0.2479946086708537	746	35004	No
GAT4_f	Forward	0.9190943423351164	0.9482309721590948	-2.707118374594555	0.0068779918983214	-1.3246768644357536	0.1852783498026149	0.3060215440560044	1151	34599	No	GAT4_r	Reverse	0.916229318786878	0.9614102430635406	-3.040175806062592	0.0024046536537109	-1.5397497939991045	0.1236213541568295	0.2264465926611083	1356	34394	No
CUP9_f	Forward	0.9142511924395336	0.9448869971595611	-0.8371132131262663	0.4053552279295948	0.014394437915473	0.9885152968319602	0.9987061761807432	71	35679	No	CUP9_r	Reverse	1.0714251854289525	1.1425893756699517	1.3748169354545428	0.1698310236688907	2.11028155536985	0.0348341113524182	0.0825905543355722	465	35285	No
FZF1_f	Forward	0.9105298466951922	0.9335670480702964	-2.3564307756241374	0.0186970502538258	-1.8757777836479848	0.0606857998449456	0.1307078765891137	738	35012	No	FZF1_r	Reverse	1.085059397112414	1.1250837979178163	2.444868290252629	0.0145949910960401	2.8624192786245963	0.0042042033717863	0.0132196341316062	1527	34223	Yes
PHO2_f	Forward	0.9087524146005932	0.9015365746794938	-6.064294137431739	1.359527661179317e-09	-6.92023132652051	4.509067289742891e-12	4.276341236078742e-11	8549	27201	Yes	PHO2_r	Reverse	0.8421484013857519	0.8458467242922834	-11.54813503171901	1.0811278707068329e-30	-9.254254503221642	2.157305518368893e-20	3.428366607570025e-19	6690	29060	Yes
AZF1_f	Forward	0.9082676328521893	1.0360470065620653	-1.4995109081578353	0.1354829049362572	0.1699715603498891	0.8650325027263732	0.9164668677533468	178	35572	No	AZF1_r	Reverse	0.9817188297776792	1.339720118913942	-0.085098262815102	0.933709643734466	0.4781155221800915	0.632567984791909	0.7438999501152851	12	35738	No
YAP6_f	Forward	0.9080010485484454	0.8885397600268722	-5.246393894039459	1.59229269174295e-07	-5.856267116932829	4.733866130666509e-09	3.163083278218077e-08	5529	30221	Yes	YAP6_r	Reverse	0.9308264650094024	0.8846107134337391	-4.411730690736929	1.0346583660061609e-05	-5.919596172992963	3.227330724936593e-09	2.181230420991628e-08	7459	28291	Yes
MGA1_f	Forward	0.9059640745137294	0.8877882275217738	-6.708657416055223	2.024940105117145e-11	-7.03664768659099	1.9691991978923475e-12	1.9298152139345008e-11	9482	26268	Yes	MGA1_r	Reverse	0.9526972788356264	0.9793955128225104	-3.455039701418914	0.0005515905465471	-1.6708683263959976	0.0947476889357612	0.1875812831455475	8435	27315	No
PIP2_f	Forward	0.9003382038221373	0.904232067992108	-0.7283812817278481	0.4702220576660667	-0.4529249431873803	0.6506027891920614	0.754545246636947	45	35705	No	PIP2_r	Reverse	1.1666357981132882	1.0872869424923934	1.4707677168572884	0.143521518658582	1.041615305744936	0.2975900696192575	0.4299335649536201	145	35605	No
YPR196W_f	Forward	0.9001996413767412	0.8825527515012241	-7.283759459033597	3.364725320161271e-13	-8.267627860067284	1.366506558217685e-16	1.6398078698612221e-15	10848	24902	Yes	YPR196W_r	Reverse	1.002610848900273	1.01619961075873	0.1892321681413716	0.849912507749489	0.9764979771562062	0.3288177498311622	0.4647712425498158	11785	23965	No
SUM1_f	Forward	0.8993983020120072	0.8516040700072455	-1.5579879206388565	0.1204100152663454	-1.6895841296298522	0.0911075442606094	0.1822150885212188	265	35485	No	SUM1_r	Reverse	0.9013938638182494	0.8419046688731086	-2.122042238115999	0.0342570027360347	-2.4441644560906703	0.014518806618638	0.0398927957558839	559	35191	Yes
MAC1_f	Forward	0.8964978183776071	0.9006095800731561	-6.313830216413007	2.887277424732177e-10	-4.874987865072921	1.0881514394532047e-06	5.712795057129325e-06	4761	30989	Yes	MAC1_r	Reverse	1.0091441890057429	1.0382330389121726	0.3869524947261344	0.6988208202778627	1.095378574927455	0.2733508164800705	0.4110748851413848	2363	33387	No
MBP1_f	Forward	0.8911589791696057	0.9019478066762112	-4.795332794252271	1.679632470678788e-06	-5.508808783371166	3.612700774724e-08	2.1676204648343998e-07	3550	32200	Yes	MBP1_r	Reverse	0.9361265350975836	0.923964414038016	-2.846585227430451	0.0044418540777942	-3.3222356870541816	0.000892992302769	0.0032213464664305	3279	32471	Yes
SPT2_f	Forward	0.8877065304095919	0.8857555491561659	-5.494941412962373	4.200106371229792e-08	-4.445250532325151	8.778950000957678e-06	4.301685500469262e-05	2667	33083	Yes	SPT2_r	Reverse	0.9922030923205558	0.9827592704872606	-0.321862283092349	0.7475813109274534	0.0152110273273832	0.9878638241453293	0.9997657979302126	2363	33387	No
MET28_f	Forward	0.8868821641210014	0.8776950845424345	-3.806182609417079	0.0001483561925568	-2.5556931149431987	0.0105976537537629	0.0298154086469503	1071	34679	Yes	MET28_r	Reverse	0.9704868115107772	0.9804949685764318	-0.6864534460405584	0.492663760751434	-0.5748831586775244	0.5653703205937106	0.6812248944858644	643	35107	No
YDR026C_f	Forward	0.8862225214918978	0.932161269944074	-0.9205133902996232	0.3606386881302107	-0.9057840920850188	0.3650501425964901	0.4968738052007783	67	35683	No	YDR026C_r	Reverse	0.8693136539190253	0.5823037788726564	-0.7876958682073317	0.4330850210218516	-2.685234099622061	0.0072479020559476	0.0212028179547125	85	35665	Yes
HAC1_f	Forward	0.8861845603396399	0.9208615663927032	-1.718140812438244	0.0871964018757518	-1.3140898748848415	0.1888159610665641	0.30754511110011	214	35536	No	HAC1_r	Reverse	0.9650586931143508	1.0015877990839337	-0.594958445170626	0.5522400248575376	-0.2655784316310429	0.7905638982999018	0.8608362448154486	357	35393	No
HMRA2_f	Forward	0.8837781797564903	0.8517515122469294	-8.184435168514682	2.9859315787672497e-16	-7.882077936059577	3.2198108177820734e-15	3.712252472266391e-14	7389	28361	Yes	HMRA2_r	Reverse	0.9881529029131964	1.0321328418597655	-0.5469219157193966	0.5844528313506655	-0.2522069026192925	0.8008811429817912	0.8672525084222712	4882	30868	No
IME1_f	Forward	0.8830966200284551	1.0103044626253257	-1.606238528316127	0.1103336830815514	-0.5538285728034947	0.5796961717826487	0.6942186334179173	148	35602	No	IME1_r	Reverse	0.8352603176567616	0.7879550893716618	-2.2843960614480543	0.0235229171039641	-1.9605243547212443	0.0499345342120086	0.1107981362892871	177	35573	No
RDS1_f	Forward	0.8729262817177142	1.0100468674538012	-1.7254842535747086	0.0861782520206883	-1.3922887283384635	0.1638349833893287	0.2768246271061073	176	35574	No	RDS1_r	Reverse	0.8729262817177142	1.0100468674538012	-1.7254842535747086	0.0861782520206883	-1.3922887283384635	0.1638349833893287	0.2768246271061073	176	35574	No
YOX1_f	Forward	0.872213355454701	0.8590388110674881	-8.935610652077147	4.53768111682514e-19	-8.865846802056486	7.592480770256894e-19	1.0146315211161484e-17	8163	27587	Yes	YOX1_r	Reverse	0.9088152471469484	0.9031009229779746	-5.885926493553491	4.061228090572599e-09	-6.486159420995675	8.80519973613787e-11	7.503561514274011e-10	7820	27930	Yes
REB1_f	Forward	0.8720350340586308	0.8527442468366954	-3.256844654524502	0.0011826255196651	-2.7395306912781625	0.006152696997782	0.0185527478702352	643	35107	Yes	REB1_r	Reverse	0.8976122414569447	0.83646731471455	-2.7056504211755588	0.0069339336477001	-3.782227878297173	0.0001554309703724	0.0006259822642398	935	34815	Yes
DAL81_f	Forward	0.8717585021055204	0.9345961256688936	-2.293788921139249	0.02257313980856	-1.3593848412085725	0.1740246720768855	0.2907003044920702	263	35487	No	DAL81_r	Reverse	1.1280815474189536	1.1568586488171115	1.549837815849431	0.1227189231625046	1.7606246683931952	0.0783019505556359	0.1593133111651001	204	35546	No
RGM1_f	Forward	0.8716834480683954	0.92640435490366	-1.2472453388245697	0.2166806582339211	-0.2138906204929421	0.8306323547444516	0.8945271512632555	67	35683	No	RGM1_r	Reverse	1.0065291372999667	1.0404451062191375	0.0868148696244488	0.9309038116683168	0.5190417510382282	0.6037316265964681	0.7142740371000468	202	35548	No
ABF1_f	Forward	0.8665634603839436	0.8090205052532695	-3.0899474173799604	0.0020974805869106	-3.190853295473079	0.0014185328937927	0.0049648651282747	557	35193	Yes	ABF1_r	Reverse	0.9865213295691686	1.057277885054609	-0.2932322686904117	0.7694234467967604	-0.3183489596840334	0.7502202500299835	0.8260852191341391	742	35008	No
TEC1_f	Forward	0.8634502125934704	0.8618038731150164	-7.893535395188179	3.4873166996946085e-15	-6.862227651663235	6.779490793600225e-12	6.228657166620207e-11	4127	31623	Yes	TEC1_r	Reverse	1.0836547875053484	1.057964363582073	4.803567107732696	1.5829976725702623e-06	4.588431899272012	4.465879440573318e-06	2.263738888842337e-05	6454	29296	Yes
YRR1_f	Forward	0.8583264593521802	0.8293627506180965	-1.013205886337842	0.3156332751801278	-1.3199038093115296	0.186867135603818	0.3069214406006844	53	35697	No	YRR1_r	Reverse	0.9073607258166204	0.7069655982444962	-0.6023432502490712	0.5500979333865172	-0.6987079020979162	0.4847345945552224	0.6038642830476075	44	35706	No
RSC3_f	Forward	0.8566452383324508	0.8563124538898589	-10.611918949616868	3.3062475915673447e-26	-9.114012555378803	7.93901137019719e-20	1.167034671418987e-18	7238	28512	Yes	RSC3_r	Reverse	0.8548660264342507	0.8526591734972959	-10.760744011561536	6.723837243776525e-27	-9.372743915288606	7.067093536060263e-21	1.1542919442231762e-19	7274	28476	Yes
LYS14_f	Forward	0.8545054433687488	0.9072243680207924	-4.998769418111359	6.617216770207873e-07	-3.383584906922924	0.0007154608146988	0.002612987323248	1093	34657	Yes	LYS14_r	Reverse	0.917572772451945	0.9430238781841986	-2.976116185720581	0.0029631099411537	-2.1876956955729847	0.0286917758244542	0.0700031708911996	1422	34328	No
RLM1_f	Forward	0.8476079252147439	0.812005312124282	-6.174052064091195	8.056565048632538e-10	-5.377623836941904	7.547529863339943e-08	4.3940074847959285e-07	1703	34047	Yes	RLM1_r	Reverse	0.8578199608443865	0.8854709220498284	-5.890383093236008	4.5281005783275394e-09	-4.062351048349453	4.858094609914934e-05	0.0002115970096762	1666	34084	Yes
RSC30_f	Forward	0.8471028041034182	0.781910206797607	-6.54284514297701	7.368796647613432e-11	-6.500053303375946	8.029155733082705e-11	7.046482941869596e-10	2007	33743	Yes	RSC30_r	Reverse	0.8954552432263617	0.8656777359224345	-4.551990402761937	5.553572613256056e-06	-4.6696850253576745	3.016618958128342e-06	1.555940304718829e-05	2224	33526	Yes
NHP6A_f	Forward	0.8447820295732716	0.8223571546920654	-9.7855419844687	1.761962308801781e-22	-9.4891985819325	2.328172593690687e-21	4.0263690737944825e-20	5006	30744	Yes	NHP6A_r	Reverse	0.8881870372782441	0.8758086756882394	-7.514639116822938	6.150243995118114e-14	-7.749443662419043	9.229601650530554e-15	9.691081733057082e-14	6612	29138	Yes
SPT15_f	Forward	0.8431608996303831	0.8145792087068853	-7.634362395078218	2.94568443274086e-14	-7.138661067854303	9.42443939926568e-13	9.392492147064776e-12	2659	33091	Yes	SPT15_r	Reverse	0.9413810899986056	0.9136310893206104	-2.4899924204487136	0.0128335060977374	-2.737912552981364	0.0061830514396833	0.0185491543190499	2313	33437	Yes
SFP1_f	Forward	0.840526509832497	0.7980117970727985	-8.242767671784026	2.2882596554285325e-16	-7.876680463369698	3.361932232655262e-15	3.8015695246178735e-14	2952	32798	Yes	SFP1_r	Reverse	0.8291204306769207	0.7977529119660554	-9.208801263251848	5.0516868837274e-20	-8.762907590076788	1.9027763894443727e-18	2.4322446021593278e-17	3208	32542	Yes
NHP6B_f	Forward	0.8264827148604255	0.8088975769343753	-10.248994253890388	1.914591996864985e-24	-9.685497263547276	3.4751326308602414e-22	6.3855562092056935e-21	4145	31605	Yes	NHP6B_r	Reverse	0.8399415491521879	0.8115847323222243	-8.565441930865587	1.4059268146068268e-17	-9.11396210276082	7.942705730291175e-20	1.1391002364417589e-18	3876	31874	Yes
STB3_f	Forward	0.8099741437547742	0.7811427213635426	-2.870203063515664	0.0045436896565856	-1.974134951833393	0.0483664000056974	0.1089633839208816	197	35553	No	STB3_r	Reverse	1.0312153033989553	1.0471201845723055	0.3195199064572935	0.7498971237876224	0.8305265216725664	0.4062411591644774	0.5392094843989	118	35632	No
ADR1_f	Forward	0.7971026591378545	0.7383614923693618	-2.715418019788568	0.0074464296147743	-2.290807531097936	0.021974547881098	0.0561784093655897	140	35610	No	ADR1_r	Reverse	1.142983671554616	1.211079117938454	2.072779015454805	0.0390603834035162	2.5582119072118585	0.0105211957326565	0.0297426110134715	291	35459	Yes
THO2_f	Forward	0.7875020723718725	0.7419120267311847	-9.28094449210285	3.987544946274744e-20	-7.936603709095466	2.077926274805548e-15	2.4436412991713243e-14	1797	33953	Yes	THO2_r	Reverse	0.9478436201527044	0.970217442544892	-0.8690805045689596	0.3850147177892535	-2.1865743580814336	0.0287736109429951	0.0696250338867537	964	34786	No
STB4_f	Forward	0.7597372307123216	0.7360673806122097	-2.9792482218815755	0.0033966688630443	-2.7718877432699838	0.005573225260518	0.0170680023603365	142	35608	Yes	STB4_r	Reverse	0.9047738666008034	0.9263227338038365	-1.4882614081268295	0.1381239963299348	-0.8047528768528186	0.4209622995930586	0.5488377653231009	215	35535	No
ORC1_f	Forward	0.7570359694583184	0.6259683320121282	-4.295804910021674	2.44288574517506e-05	-4.139706721549398	3.477501119836867e-05	0.0001525948252585	260	35490	Yes	ORC1_r	Reverse	1.5187725830663734	0.6710287517947647	0.8885064376993985	0.3874280398215808	0.0040313587715991	0.99678344978957	1.0	17	35733	No
YPR015C_f	Forward	0.7441872142467538	0.6680272265343188	-3.3482608364436803	0.0010801856627534	-2.596335209066273	0.009422409132656	0.0268950318932123	122	35628	Yes	YPR015C_r	Reverse	0.9845103904701688	0.9736875267538848	-0.1839557371080461	0.8542528043958761	-0.4701204041363017	0.6382689971857889	0.7461275752390535	181	35569	No
GAL4_f	Forward	0.736176441265783	0.754692377534094	-1.817383935519363	0.0794641562976072	-1.2831226759290555	0.1994491005161131	0.3186849758246589	30	35720	No	GAL4_r	Reverse	1.060188234137974	1.365052634415571	0.4362930103572615	0.6648489767723025	1.2045809705606374	0.2283651065509538	0.3561768770609042	43	35707	No
SUT2_f	Forward	0.7350929651053155	0.7048398351621421	-4.150631798966896	5.630442564230391e-05	-2.204606247185491	0.0274817370094719	0.06761197222414	143	35607	No	SUT2_r	Reverse	1.037235051882874	1.0099851352544074	0.4233803713143996	0.6722528491720854	-0.3630292899169369	0.7165830045653682	0.8056420777905094	384	35366	No
ZAP1_f	Forward	0.7123092702982805	1.0046683037605604	-0.60292497838977	0.6545610589633678	-0.1004476137031601	0.9199889706114424	0.9574398490611116	2	35748	No	ZAP1_r	Reverse	1.0467728198615	1.592049999933827	0.2040708206669321	0.848245362458076	0.8533607679355317	0.3934592706389372	0.5246123608519163	5	35745	No
SNT2_f	Forward	0.3972064119922435	0.1812270534952987	-3.936414534780917	0.0019626017301153	-2.3852975884153627	0.0170653105290576	0.0456109208685722	13	35737	Yes	SNT2_r	Reverse	0.5824057303331504	0.5062171620697521	-2.560882360184791	0.0225912923856209	-1.505346799739631	0.1322349390108116	0.2370553174949915	15	35735	No
GAL80_f	Forward	0.3123618694768924	0.4405520002248973	-2.200944250597675	0.2713276020847128	-1.1447327981846491	0.2523198606423855	0.3853612417083706	2	35748	No	GAL80_r	Reverse	0.0	0.0			-1.4874319402510583	0.1369007662720244	0.2417346863902413	1	35749	No
