# Supplementary material for: Chance promoter activities illuminate the origins of eukaryotic intergenic transcriptions
Source: Nat Commun. 2023 Apr 1;14:1826. doi: 10.1038/s41467-023-37610-w (PMC10067814; doi:10.1038/s41467-023-37610-w)
Supplement: Supplementary file 4 — Source Data [file 41467_2023_37610_MOESM4_ESM.zip › Source_data/FigS14_YPD_intergenic_SL_example2.csv]

index	chr	start_codon	end_codon	count	Gene	strand	Normalized_count_perM
0	I	992	1012	0	Intergenic1	+	0.0
1	I	992	1012	0	Intergenic1	-	0.0
2	I	1012	1032	0	Intergenic1	+	0.0
3	I	1012	1032	0	Intergenic1	-	0.0
4	I	1032	1052	0	Intergenic1	-	0.0
5	I	1032	1052	0	Intergenic1	+	0.0
6	I	1052	1072	0	Intergenic1	-	0.0
7	I	1052	1072	0	Intergenic1	+	0.0
8	I	1072	1092	0	Intergenic1	+	0.0
9	I	1072	1092	0	Intergenic1	-	0.0
10	I	1092	1112	0	Intergenic1	+	0.0
11	I	1092	1112	0	Intergenic1	-	0.0
12	I	1112	1132	0	Intergenic1	-	0.0
13	I	1112	1132	0	Intergenic1	+	0.0
14	I	1132	1152	0	Intergenic1	-	0.0
15	I	1132	1152	0	Intergenic1	+	0.0
16	I	1152	1172	0	Intergenic1	-	0.0
17	I	1152	1172	0	Intergenic1	+	0.0
18	I	1172	1192	0	Intergenic1	-	0.0
19	I	1172	1192	0	Intergenic1	+	0.0
20	I	1192	1212	0	Intergenic1	-	0.0
21	I	1192	1212	0	Intergenic1	+	0.0
22	I	1212	1232	0	Intergenic1	-	0.0
23	I	1212	1232	0	Intergenic1	+	0.0
24	I	1232	1252	0	Intergenic1	+	0.0
25	I	1232	1252	0	Intergenic1	-	0.0
26	I	1252	1272	0	Intergenic1	+	0.0
27	I	1252	1272	0	Intergenic1	-	0.0
28	I	1272	1292	0	Intergenic1	-	0.0
29	I	1272	1292	0	Intergenic1	+	0.0
30	I	1292	1312	0	Intergenic1	-	0.0
31	I	1292	1312	0	Intergenic1	+	0.0
32	I	1312	1332	0	Intergenic1	+	0.0
33	I	1312	1332	0	Intergenic1	-	0.0
34	I	1332	1352	0	Intergenic1	+	0.0
35	I	1332	1352	0	Intergenic1	-	0.0
36	I	1352	1372	0	Intergenic1	+	0.0
37	I	1352	1372	0	Intergenic1	-	0.0
38	I	1372	1392	0	Intergenic1	+	0.0
39	I	1372	1392	0	Intergenic1	-	0.0
40	I	1392	1412	0	Intergenic1	+	0.0
41	I	1392	1412	0	Intergenic1	-	0.0
42	I	1412	1432	0	Intergenic1	+	0.0
43	I	1412	1432	0	Intergenic1	-	0.0
44	I	1432	1452	0	Intergenic1	+	0.0
45	I	1432	1452	0	Intergenic1	-	0.0
48	I	2907	2927	0	Intergenic2	-	0.0
49	I	2907	2927	0	Intergenic2	+	0.0
50	I	2927	2947	0	Intergenic2	-	0.0
51	I	2927	2947	0	Intergenic2	+	0.0
52	I	2947	2967	1	Intergenic2	-	0.0716651740005342
53	I	2947	2967	0	Intergenic2	+	0.0
54	I	2967	2987	0	Intergenic2	+	0.0
55	I	2967	2987	1	Intergenic2	-	0.0716651740005342
56	I	2987	3007	1	Intergenic2	-	0.0716651740005342
57	I	2987	3007	0	Intergenic2	+	0.0
58	I	3007	3027	0	Intergenic2	-	0.0
59	I	3007	3027	0	Intergenic2	+	0.0
60	I	3027	3047	0	Intergenic2	-	0.0
61	I	3027	3047	0	Intergenic2	+	0.0
62	I	3047	3067	0	Intergenic2	-	0.0
63	I	3047	3067	0	Intergenic2	+	0.0
64	I	3067	3087	0	Intergenic2	-	0.0
65	I	3067	3087	0	Intergenic2	+	0.0
66	I	3087	3107	0	Intergenic2	-	0.0
67	I	3087	3107	0	Intergenic2	+	0.0
68	I	3107	3127	0	Intergenic2	-	0.0
69	I	3107	3127	0	Intergenic2	+	0.0
70	I	3127	3147	0	Intergenic2	-	0.0
71	I	3127	3147	0	Intergenic2	+	0.0
72	I	3147	3167	0	Intergenic2	+	0.0
73	I	3147	3167	0	Intergenic2	-	0.0
74	I	3167	3187	0	Intergenic2	+	0.0
75	I	3167	3187	0	Intergenic2	-	0.0
76	I	3187	3207	0	Intergenic2	+	0.0
77	I	3187	3207	0	Intergenic2	-	0.0
78	I	3207	3227	0	Intergenic2	+	0.0
79	I	3207	3227	0	Intergenic2	-	0.0
80	I	3227	3247	0	Intergenic2	+	0.0
81	I	3227	3247	0	Intergenic2	-	0.0
82	I	3247	3267	0	Intergenic2	+	0.0
83	I	3247	3267	0	Intergenic2	-	0.0
84	I	3267	3287	0	Intergenic2	+	0.0
85	I	3267	3287	0	Intergenic2	-	0.0
86	I	3287	3307	0	Intergenic2	-	0.0
87	I	3287	3307	0	Intergenic2	+	0.0
88	I	3307	3327	0	Intergenic2	+	0.0
89	I	3307	3327	0	Intergenic2	-	0.0
90	I	3327	3347	0	Intergenic2	-	0.0
91	I	3327	3347	0	Intergenic2	+	0.0
92	I	3347	3367	0	Intergenic2	+	0.0
93	I	3347	3367	0	Intergenic2	-	0.0
94	I	3367	3387	0	Intergenic2	-	0.0
95	I	3367	3387	0	Intergenic2	+	0.0
96	I	3387	3407	0	Intergenic2	-	0.0
97	I	3387	3407	0	Intergenic2	+	0.0
98	I	3407	3427	0	Intergenic2	-	0.0
99	I	3407	3427	0	Intergenic2	+	0.0
100	I	3427	3447	0	Intergenic2	-	0.0
101	I	3427	3447	0	Intergenic2	+	0.0
102	I	3447	3467	0	Intergenic2	-	0.0
103	I	3447	3467	0	Intergenic2	+	0.0
104	I	3467	3487	0	Intergenic2	-	0.0
105	I	3467	3487	0	Intergenic2	+	0.0
106	I	3487	3507	0	Intergenic2	-	0.0
107	I	3487	3507	0	Intergenic2	+	0.0
108	I	3507	3527	0	Intergenic2	+	0.0
109	I	3507	3527	1	Intergenic2	-	0.0716651740005342
110	I	3527	3547	1	Intergenic2	-	0.0716651740005342
111	I	3527	3547	0	Intergenic2	+	0.0
112	I	3547	3567	0	Intergenic2	-	0.0
113	I	3547	3567	0	Intergenic2	+	0.0
114	I	3567	3587	0	Intergenic2	-	0.0
115	I	3567	3587	0	Intergenic2	+	0.0
116	I	3587	3607	0	Intergenic2	-	0.0
117	I	3587	3607	0	Intergenic2	+	0.0
118	I	3607	3627	0	Intergenic2	+	0.0
119	I	3607	3627	0	Intergenic2	-	0.0
120	I	3627	3647	1	Intergenic2	-	0.0716651740005342
121	I	3627	3647	0	Intergenic2	+	0.0
122	I	3647	3667	2	Intergenic2	-	0.1433303480010684
123	I	3647	3667	0	Intergenic2	+	0.0
124	I	3667	3687	1	Intergenic2	-	0.0716651740005342
125	I	3667	3687	0	Intergenic2	+	0.0
126	I	3687	3707	0	Intergenic2	+	0.0
127	I	3687	3707	2	Intergenic2	-	0.1433303480010684
128	I	3707	3727	0	Intergenic2	+	0.0
129	I	3707	3727	2	Intergenic2	-	0.1433303480010684
130	I	3727	3747	2	Intergenic2	-	0.1433303480010684
131	I	3727	3747	0	Intergenic2	+	0.0
132	I	3747	3767	1	Intergenic2	-	0.0716651740005342
133	I	3747	3767	0	Intergenic2	+	0.0
134	I	3767	3787	1	Intergenic2	-	0.0716651740005342
135	I	3767	3787	0	Intergenic2	+	0.0
136	I	3787	3807	1	Intergenic2	-	0.0716651740005342
137	I	3787	3807	0	Intergenic2	+	0.0
138	I	3807	3827	1	Intergenic2	-	0.0716651740005342
139	I	3807	3827	0	Intergenic2	+	0.0
140	I	3827	3847	1	Intergenic2	-	0.0716651740005342
141	I	3827	3847	0	Intergenic2	+	0.0
142	I	3847	3867	0	Intergenic2	-	0.0
143	I	3847	3867	0	Intergenic2	+	0.0
144	I	3867	3887	0	Intergenic2	-	0.0
145	I	3867	3887	0	Intergenic2	+	0.0
146	I	3887	3907	0	Intergenic2	+	0.0
147	I	3887	3907	0	Intergenic2	-	0.0
148	I	3907	3927	0	Intergenic2	-	0.0
149	I	3907	3927	0	Intergenic2	+	0.0
150	I	3927	3947	0	Intergenic2	-	0.0
151	I	3927	3947	0	Intergenic2	+	0.0
152	I	3947	3967	0	Intergenic2	+	0.0
153	I	3947	3967	0	Intergenic2	-	0.0
154	I	3967	3987	0	Intergenic2	-	0.0
155	I	3967	3987	0	Intergenic2	+	0.0
156	I	3987	4007	0	Intergenic2	+	0.0
157	I	3987	4007	0	Intergenic2	-	0.0
158	I	4007	4027	0	Intergenic2	+	0.0
159	I	4007	4027	0	Intergenic2	-	0.0
160	I	4027	4047	0	Intergenic2	-	0.0
161	I	4027	4047	0	Intergenic2	+	0.0
162	I	4047	4067	0	Intergenic2	-	0.0
163	I	4047	4067	0	Intergenic2	+	0.0
164	I	4067	4087	0	Intergenic2	-	0.0
165	I	4067	4087	0	Intergenic2	+	0.0
166	I	4087	4107	0	Intergenic2	+	0.0
167	I	4087	4107	0	Intergenic2	-	0.0
168	I	4107	4127	0	Intergenic2	+	0.0
169	I	4107	4127	0	Intergenic2	-	0.0
170	I	4127	4147	0	Intergenic2	+	0.0
171	I	4127	4147	0	Intergenic2	-	0.0
172	I	4147	4167	0	Intergenic2	+	0.0
173	I	4147	4167	0	Intergenic2	-	0.0
174	I	4167	4187	0	Intergenic2	-	0.0
175	I	4167	4187	0	Intergenic2	+	0.0
176	I	4187	4207	0	Intergenic2	+	0.0
177	I	4187	4207	0	Intergenic2	-	0.0
178	I	4207	4227	0	Intergenic2	-	0.0
179	I	4207	4227	0	Intergenic2	+	0.0
180	I	4227	4247	0	Intergenic2	+	0.0
181	I	4227	4247	0	Intergenic2	-	0.0
182	I	4247	4267	0	Intergenic2	-	0.0
183	I	4247	4267	0	Intergenic2	+	0.0
184	I	4267	4287	0	Intergenic2	-	0.0
185	I	4267	4287	0	Intergenic2	+	0.0
186	I	4287	4307	0	Intergenic2	+	0.0
187	I	4287	4307	1	Intergenic2	-	0.0716651740005342
188	I	4307	4327	0	Intergenic2	+	0.0
189	I	4307	4327	1	Intergenic2	-	0.0716651740005342
190	I	4327	4347	0	Intergenic2	+	0.0
191	I	4327	4347	1	Intergenic2	-	0.0716651740005342
192	I	4347	4367	0	Intergenic2	+	0.0
193	I	4347	4367	1	Intergenic2	-	0.0716651740005342
194	I	4367	4387	0	Intergenic2	-	0.0
195	I	4367	4387	0	Intergenic2	+	0.0
196	I	4387	4407	1	Intergenic2	-	0.0716651740005342
197	I	4387	4407	0	Intergenic2	+	0.0
198	I	4407	4427	2	Intergenic2	-	0.1433303480010684
199	I	4407	4427	0	Intergenic2	+	0.0
200	I	4427	4447	2	Intergenic2	-	0.1433303480010684
201	I	4427	4447	0	Intergenic2	+	0.0
202	I	4447	4467	1	Intergenic2	-	0.0716651740005342
203	I	4447	4467	0	Intergenic2	+	0.0
204	I	4467	4487	0	Intergenic2	-	0.0
205	I	4467	4487	0	Intergenic2	+	0.0
206	I	4487	4507	0	Intergenic2	-	0.0
207	I	4487	4507	0	Intergenic2	+	0.0
208	I	4507	4527	0	Intergenic2	-	0.0
209	I	4507	4527	0	Intergenic2	+	0.0
210	I	4527	4547	0	Intergenic2	-	0.0
211	I	4527	4547	0	Intergenic2	+	0.0
212	I	4547	4567	1	Intergenic2	-	0.0716651740005342
213	I	4547	4567	0	Intergenic2	+	0.0
214	I	4567	4587	1	Intergenic2	-	0.0716651740005342
215	I	4567	4587	0	Intergenic2	+	0.0
216	I	4587	4607	0	Intergenic2	+	0.0
217	I	4587	4607	1	Intergenic2	-	0.0716651740005342
218	I	4607	4627	1	Intergenic2	-	0.0716651740005342
219	I	4607	4627	0	Intergenic2	+	0.0
220	I	4627	4647	0	Intergenic2	+	0.0
221	I	4627	4647	0	Intergenic2	-	0.0
222	I	4647	4667	0	Intergenic2	-	0.0
223	I	4647	4667	0	Intergenic2	+	0.0
224	I	4667	4687	0	Intergenic2	-	0.0
225	I	4667	4687	0	Intergenic2	+	0.0
226	I	4687	4707	0	Intergenic2	-	0.0
227	I	4687	4707	0	Intergenic2	+	0.0
228	I	4707	4727	0	Intergenic2	-	0.0
229	I	4707	4727	0	Intergenic2	+	0.0
230	I	4727	4747	0	Intergenic2	-	0.0
231	I	4727	4747	0	Intergenic2	+	0.0
232	I	4747	4767	0	Intergenic2	-	0.0
233	I	4747	4767	0	Intergenic2	+	0.0
234	I	4767	4787	0	Intergenic2	-	0.0
235	I	4767	4787	0	Intergenic2	+	0.0
236	I	4787	4807	0	Intergenic2	+	0.0
237	I	4787	4807	0	Intergenic2	-	0.0
238	I	4807	4827	0	Intergenic2	-	0.0
239	I	4807	4827	0	Intergenic2	+	0.0
240	I	4827	4847	1	Intergenic2	-	0.0716651740005342
241	I	4827	4847	0	Intergenic2	+	0.0
242	I	4847	4867	1	Intergenic2	-	0.0716651740005342
243	I	4847	4867	0	Intergenic2	+	0.0
244	I	4867	4887	0	Intergenic2	-	0.0
245	I	4867	4887	0	Intergenic2	+	0.0
246	I	4887	4907	0	Intergenic2	+	0.0
247	I	4887	4907	1	Intergenic2	-	0.0716651740005342
248	I	4907	4927	3	Intergenic2	-	0.21499552200160257
249	I	4907	4927	0	Intergenic2	+	0.0
250	I	4927	4947	3	Intergenic2	-	0.21499552200160257
251	I	4927	4947	0	Intergenic2	+	0.0
252	I	4947	4967	0	Intergenic2	+	0.0
253	I	4947	4967	3	Intergenic2	-	0.21499552200160257
254	I	4967	4987	0	Intergenic2	-	0.0
255	I	4967	4987	0	Intergenic2	+	0.0
256	I	4987	5007	2	Intergenic2	-	0.1433303480010684
257	I	4987	5007	0	Intergenic2	+	0.0
258	I	5007	5027	3	Intergenic2	-	0.21499552200160257
259	I	5007	5027	0	Intergenic2	+	0.0
260	I	5027	5047	3	Intergenic2	-	0.21499552200160257
261	I	5027	5047	0	Intergenic2	+	0.0
262	I	5047	5067	2	Intergenic2	-	0.1433303480010684
263	I	5047	5067	0	Intergenic2	+	0.0
264	I	5067	5087	1	Intergenic2	-	0.0716651740005342
265	I	5067	5087	0	Intergenic2	+	0.0
266	I	5087	5107	1	Intergenic2	-	0.0716651740005342
267	I	5087	5107	0	Intergenic2	+	0.0
268	I	5107	5127	0	Intergenic2	+	0.0
269	I	5107	5127	1	Intergenic2	-	0.0716651740005342
270	I	5127	5147	0	Intergenic2	+	0.0
271	I	5127	5147	2	Intergenic2	-	0.1433303480010684
272	I	5147	5167	0	Intergenic2	+	0.0
273	I	5147	5167	2	Intergenic2	-	0.1433303480010684
274	I	5167	5187	2	Intergenic2	-	0.1433303480010684
275	I	5167	5187	0	Intergenic2	+	0.0
276	I	5187	5207	0	Intergenic2	+	0.0
277	I	5187	5207	1	Intergenic2	-	0.0716651740005342
278	I	5207	5227	2	Intergenic2	-	0.1433303480010684
279	I	5207	5227	0	Intergenic2	+	0.0
280	I	5227	5247	3	Intergenic2	-	0.21499552200160257
281	I	5227	5247	0	Intergenic2	+	0.0
282	I	5247	5267	3	Intergenic2	-	0.21499552200160257
283	I	5247	5267	0	Intergenic2	+	0.0
284	I	5267	5287	1	Intergenic2	-	0.0716651740005342
285	I	5267	5287	0	Intergenic2	+	0.0
286	I	5287	5307	1	Intergenic2	-	0.0716651740005342
287	I	5287	5307	0	Intergenic2	+	0.0
288	I	5307	5327	1	Intergenic2	-	0.0716651740005342
289	I	5307	5327	0	Intergenic2	+	0.0
290	I	5327	5347	0	Intergenic2	+	0.0
291	I	5327	5347	0	Intergenic2	-	0.0
292	I	5347	5367	0	Intergenic2	+	0.0
293	I	5347	5367	0	Intergenic2	-	0.0
294	I	5367	5387	0	Intergenic2	+	0.0
295	I	5367	5387	0	Intergenic2	-	0.0
296	I	5387	5407	0	Intergenic2	+	0.0
297	I	5387	5407	1	Intergenic2	-	0.0716651740005342
298	I	5407	5427	0	Intergenic2	+	0.0
299	I	5407	5427	2	Intergenic2	-	0.1433303480010684
300	I	5427	5447	0	Intergenic2	+	0.0
301	I	5427	5447	1	Intergenic2	-	0.0716651740005342
302	I	5447	5467	0	Intergenic2	+	0.0
303	I	5447	5467	1	Intergenic2	-	0.0716651740005342
304	I	5467	5487	0	Intergenic2	+	0.0
305	I	5467	5487	0	Intergenic2	-	0.0
306	I	5487	5507	0	Intergenic2	+	0.0
307	I	5487	5507	1	Intergenic2	-	0.0716651740005342
308	I	5507	5527	0	Intergenic2	+	0.0
309	I	5507	5527	2	Intergenic2	-	0.1433303480010684
310	I	5527	5547	2	Intergenic2	-	0.1433303480010684
311	I	5527	5547	0	Intergenic2	+	0.0
312	I	5547	5567	0	Intergenic2	+	0.0
313	I	5547	5567	0	Intergenic2	-	0.0
314	I	5567	5587	0	Intergenic2	-	0.0
315	I	5567	5587	0	Intergenic2	+	0.0
316	I	5587	5607	0	Intergenic2	+	0.0
317	I	5587	5607	0	Intergenic2	-	0.0
318	I	5607	5627	0	Intergenic2	+	0.0
319	I	5607	5627	0	Intergenic2	-	0.0
320	I	5627	5647	0	Intergenic2	+	0.0
321	I	5627	5647	0	Intergenic2	-	0.0
322	I	5647	5667	0	Intergenic2	+	0.0
323	I	5647	5667	0	Intergenic2	-	0.0
324	I	5667	5687	0	Intergenic2	+	0.0
325	I	5667	5687	1	Intergenic2	-	0.0716651740005342
326	I	5687	5707	1	Intergenic2	-	0.0716651740005342
327	I	5687	5707	0	Intergenic2	+	0.0
328	I	5707	5727	0	Intergenic2	+	0.0
329	I	5707	5727	1	Intergenic2	-	0.0716651740005342
330	I	5727	5747	0	Intergenic2	+	0.0
331	I	5727	5747	2	Intergenic2	-	0.1433303480010684
332	I	5747	5767	1	Intergenic2	-	0.0716651740005342
333	I	5747	5767	0	Intergenic2	+	0.0
334	I	5767	5787	2	Intergenic2	-	0.1433303480010684
335	I	5767	5787	0	Intergenic2	+	0.0
336	I	5787	5807	1	Intergenic2	-	0.0716651740005342
337	I	5787	5807	0	Intergenic2	+	0.0
338	I	5807	5827	1	Intergenic2	-	0.0716651740005342
339	I	5807	5827	0	Intergenic2	+	0.0
340	I	5827	5847	3	Intergenic2	-	0.21499552200160257
341	I	5827	5847	0	Intergenic2	+	0.0
342	I	5847	5867	3	Intergenic2	-	0.21499552200160257
343	I	5847	5867	0	Intergenic2	+	0.0
344	I	5867	5887	3	Intergenic2	-	0.21499552200160257
345	I	5867	5887	0	Intergenic2	+	0.0
346	I	5887	5907	4	Intergenic2	-	0.2866606960021368
347	I	5887	5907	0	Intergenic2	+	0.0
348	I	5907	5927	3	Intergenic2	-	0.21499552200160257
349	I	5907	5927	0	Intergenic2	+	0.0
350	I	5927	5947	4	Intergenic2	-	0.2866606960021368
351	I	5927	5947	0	Intergenic2	+	0.0
352	I	5947	5967	0	Intergenic2	+	0.0
353	I	5947	5967	2	Intergenic2	-	0.1433303480010684
354	I	5967	5987	4	Intergenic2	-	0.2866606960021368
355	I	5967	5987	0	Intergenic2	+	0.0
356	I	5987	6007	0	Intergenic2	+	0.0
357	I	5987	6007	6	Intergenic2	-	0.42999104400320515
358	I	6007	6027	8	Intergenic2	-	0.5733213920042736
359	I	6007	6027	0	Intergenic2	+	0.0
360	I	6027	6047	6	Intergenic2	-	0.42999104400320515
361	I	6027	6047	0	Intergenic2	+	0.0
362	I	6047	6067	0	Intergenic2	+	0.0
363	I	6047	6067	6	Intergenic2	-	0.42999104400320515
364	I	6067	6087	0	Intergenic2	+	0.0
365	I	6067	6087	6	Intergenic2	-	0.42999104400320515
366	I	6087	6107	0	Intergenic2	+	0.0
367	I	6087	6107	4	Intergenic2	-	0.2866606960021368
368	I	6107	6127	0	Intergenic2	+	0.0
369	I	6107	6127	3	Intergenic2	-	0.21499552200160257
370	I	6127	6147	2	Intergenic2	-	0.1433303480010684
371	I	6127	6147	0	Intergenic2	+	0.0
372	I	6147	6167	2	Intergenic2	-	0.1433303480010684
373	I	6147	6167	0	Intergenic2	+	0.0
374	I	6167	6187	5	Intergenic2	-	0.35832587000267097
375	I	6167	6187	0	Intergenic2	+	0.0
376	I	6187	6207	5	Intergenic2	-	0.35832587000267097
377	I	6187	6207	0	Intergenic2	+	0.0
378	I	6207	6227	5	Intergenic2	-	0.35832587000267097
379	I	6207	6227	0	Intergenic2	+	0.0
380	I	6227	6247	2	Intergenic2	-	0.1433303480010684
381	I	6227	6247	0	Intergenic2	+	0.0
382	I	6247	6267	2	Intergenic2	-	0.1433303480010684
383	I	6247	6267	0	Intergenic2	+	0.0
384	I	6267	6287	0	Intergenic2	-	0.0
385	I	6267	6287	0	Intergenic2	+	0.0
386	I	6287	6307	0	Intergenic2	+	0.0
387	I	6287	6307	2	Intergenic2	-	0.1433303480010684
388	I	6307	6327	0	Intergenic2	+	0.0
389	I	6307	6327	2	Intergenic2	-	0.1433303480010684
390	I	6327	6347	0	Intergenic2	+	0.0
391	I	6327	6347	2	Intergenic2	-	0.1433303480010684
392	I	6347	6367	0	Intergenic2	+	0.0
393	I	6347	6367	0	Intergenic2	-	0.0
394	I	6367	6387	0	Intergenic2	+	0.0
395	I	6367	6387	0	Intergenic2	-	0.0
396	I	6387	6407	0	Intergenic2	+	0.0
397	I	6387	6407	0	Intergenic2	-	0.0
398	I	6407	6427	0	Intergenic2	+	0.0
399	I	6407	6427	0	Intergenic2	-	0.0
400	I	6427	6447	0	Intergenic2	+	0.0
401	I	6427	6447	0	Intergenic2	-	0.0
402	I	6447	6467	0	Intergenic2	+	0.0
403	I	6447	6467	0	Intergenic2	-	0.0
404	I	6467	6487	0	Intergenic2	+	0.0
405	I	6467	6487	0	Intergenic2	-	0.0
406	I	6487	6507	0	Intergenic2	+	0.0
407	I	6487	6507	0	Intergenic2	-	0.0
408	I	6507	6527	0	Intergenic2	-	0.0
409	I	6507	6527	0	Intergenic2	+	0.0
410	I	6527	6547	0	Intergenic2	-	0.0
411	I	6527	6547	0	Intergenic2	+	0.0
412	I	6547	6567	0	Intergenic2	-	0.0
413	I	6547	6567	0	Intergenic2	+	0.0
414	I	6567	6587	0	Intergenic2	-	0.0
415	I	6567	6587	1	Intergenic2	+	0.0716651740005342
416	I	6587	6607	0	Intergenic2	-	0.0
417	I	6587	6607	2	Intergenic2	+	0.1433303480010684
418	I	6607	6627	0	Intergenic2	-	0.0
419	I	6607	6627	2	Intergenic2	+	0.1433303480010684
420	I	6627	6647	1	Intergenic2	+	0.0716651740005342
421	I	6627	6647	0	Intergenic2	-	0.0
422	I	6647	6667	0	Intergenic2	-	0.0
423	I	6647	6667	1	Intergenic2	+	0.0716651740005342
424	I	6667	6687	0	Intergenic2	-	0.0
425	I	6667	6687	1	Intergenic2	+	0.0716651740005342
426	I	6687	6707	1	Intergenic2	+	0.0716651740005342
427	I	6687	6707	0	Intergenic2	-	0.0
428	I	6707	6727	1	Intergenic2	+	0.0716651740005342
429	I	6707	6727	0	Intergenic2	-	0.0
430	I	6727	6747	0	Intergenic2	-	0.0
431	I	6727	6747	0	Intergenic2	+	0.0
432	I	6747	6767	0	Intergenic2	+	0.0
433	I	6747	6767	0	Intergenic2	-	0.0
434	I	6767	6787	0	Intergenic2	-	0.0
435	I	6767	6787	0	Intergenic2	+	0.0
436	I	6787	6807	1	Intergenic2	+	0.0716651740005342
437	I	6787	6807	0	Intergenic2	-	0.0
440	I	9391	9411	0	Intergenic3	-	0.0
441	I	9391	9411	1	Intergenic3	+	0.0716651740005342
442	I	9411	9431	0	Intergenic3	+	0.0
443	I	9411	9431	0	Intergenic3	-	0.0
444	I	9431	9451	3	Intergenic3	+	0.21499552200160257
445	I	9431	9451	0	Intergenic3	-	0.0
446	I	9451	9471	5	Intergenic3	+	0.35832587000267097
447	I	9451	9471	0	Intergenic3	-	0.0
448	I	9471	9491	8	Intergenic3	+	0.5733213920042736
449	I	9471	9491	0	Intergenic3	-	0.0
450	I	9491	9511	0	Intergenic3	-	0.0
451	I	9491	9511	9	Intergenic3	+	0.6449865660048077
452	I	9511	9531	1	Intergenic3	-	0.0716651740005342
453	I	9511	9531	8	Intergenic3	+	0.5733213920042736
454	I	9531	9551	1	Intergenic3	-	0.0716651740005342
455	I	9531	9551	5	Intergenic3	+	0.35832587000267097
456	I	9551	9571	1	Intergenic3	-	0.0716651740005342
457	I	9551	9571	6	Intergenic3	+	0.42999104400320515
458	I	9571	9591	1	Intergenic3	-	0.0716651740005342
459	I	9571	9591	5	Intergenic3	+	0.35832587000267097
462	I	10660	10680	0	Intergenic4	-	0.0
463	I	10660	10680	0	Intergenic4	+	0.0
464	I	10680	10700	0	Intergenic4	-	0.0
465	I	10680	10700	0	Intergenic4	+	0.0
466	I	10700	10720	1	Intergenic4	-	0.0716651740005342
467	I	10700	10720	0	Intergenic4	+	0.0
468	I	10720	10740	1	Intergenic4	-	0.0716651740005342
469	I	10720	10740	0	Intergenic4	+	0.0
470	I	10740	10760	0	Intergenic4	-	0.0
471	I	10740	10760	0	Intergenic4	+	0.0
472	I	10760	10780	0	Intergenic4	+	0.0
473	I	10760	10780	0	Intergenic4	-	0.0
474	I	10780	10800	0	Intergenic4	-	0.0
475	I	10780	10800	0	Intergenic4	+	0.0
476	I	10800	10820	0	Intergenic4	+	0.0
477	I	10800	10820	0	Intergenic4	-	0.0
478	I	10820	10840	0	Intergenic4	-	0.0
479	I	10820	10840	0	Intergenic4	+	0.0
480	I	10840	10860	0	Intergenic4	-	0.0
481	I	10840	10860	0	Intergenic4	+	0.0
482	I	10860	10880	1	Intergenic4	-	0.0716651740005342
483	I	10860	10880	0	Intergenic4	+	0.0
484	I	10880	10900	1	Intergenic4	-	0.0716651740005342
485	I	10880	10900	0	Intergenic4	+	0.0
486	I	10900	10920	1	Intergenic4	-	0.0716651740005342
487	I	10900	10920	0	Intergenic4	+	0.0
488	I	10920	10940	0	Intergenic4	-	0.0
489	I	10920	10940	0	Intergenic4	+	0.0
490	I	10940	10960	0	Intergenic4	-	0.0
491	I	10940	10960	0	Intergenic4	+	0.0
492	I	10960	10980	0	Intergenic4	+	0.0
493	I	10960	10980	0	Intergenic4	-	0.0
494	I	10980	11000	0	Intergenic4	-	0.0
495	I	10980	11000	0	Intergenic4	+	0.0
496	I	11000	11020	0	Intergenic4	-	0.0
497	I	11000	11020	0	Intergenic4	+	0.0
498	I	11020	11040	1	Intergenic4	-	0.0716651740005342
499	I	11020	11040	0	Intergenic4	+	0.0
500	I	11040	11060	1	Intergenic4	-	0.0716651740005342
501	I	11040	11060	1	Intergenic4	+	0.0716651740005342
502	I	11060	11080	1	Intergenic4	+	0.0716651740005342
503	I	11060	11080	1	Intergenic4	-	0.0716651740005342
504	I	11080	11100	0	Intergenic4	-	0.0
505	I	11080	11100	0	Intergenic4	+	0.0
508	I	15351	15371	0	Intergenic5	-	0.0
509	I	15351	15371	1	Intergenic5	+	0.0716651740005342
510	I	15371	15391	0	Intergenic5	-	0.0
511	I	15371	15391	2	Intergenic5	+	0.1433303480010684
512	I	15391	15411	0	Intergenic5	-	0.0
513	I	15391	15411	2	Intergenic5	+	0.1433303480010684
514	I	15411	15431	0	Intergenic5	-	0.0
515	I	15411	15431	2	Intergenic5	+	0.1433303480010684
516	I	15431	15451	1	Intergenic5	-	0.0716651740005342
517	I	15431	15451	2	Intergenic5	+	0.1433303480010684
518	I	15451	15471	1	Intergenic5	+	0.0716651740005342
519	I	15451	15471	1	Intergenic5	-	0.0716651740005342
520	I	15471	15491	2	Intergenic5	+	0.1433303480010684
521	I	15471	15491	0	Intergenic5	-	0.0
522	I	15491	15511	4	Intergenic5	+	0.2866606960021368
523	I	15491	15511	0	Intergenic5	-	0.0
524	I	15511	15531	5	Intergenic5	+	0.35832587000267097
525	I	15511	15531	0	Intergenic5	-	0.0
526	I	15531	15551	2	Intergenic5	+	0.1433303480010684
527	I	15531	15551	0	Intergenic5	-	0.0
528	I	15551	15571	3	Intergenic5	+	0.21499552200160257
529	I	15551	15571	1	Intergenic5	-	0.0716651740005342
530	I	15571	15591	2	Intergenic5	-	0.1433303480010684
531	I	15571	15591	2	Intergenic5	+	0.1433303480010684
532	I	15591	15611	3	Intergenic5	-	0.21499552200160257
533	I	15591	15611	2	Intergenic5	+	0.1433303480010684
534	I	15611	15631	3	Intergenic5	+	0.21499552200160257
535	I	15611	15631	4	Intergenic5	-	0.2866606960021368
536	I	15631	15651	2	Intergenic5	+	0.1433303480010684
537	I	15631	15651	3	Intergenic5	-	0.21499552200160257
538	I	15651	15671	1	Intergenic5	+	0.0716651740005342
539	I	15651	15671	1	Intergenic5	-	0.0716651740005342
540	I	15671	15691	2	Intergenic5	+	0.1433303480010684
541	I	15671	15691	0	Intergenic5	-	0.0
542	I	15691	15711	1	Intergenic5	+	0.0716651740005342
543	I	15691	15711	0	Intergenic5	-	0.0
544	I	15711	15731	1	Intergenic5	+	0.0716651740005342
545	I	15711	15731	2	Intergenic5	-	0.1433303480010684
546	I	15731	15751	2	Intergenic5	+	0.1433303480010684
547	I	15731	15751	2	Intergenic5	-	0.1433303480010684
548	I	15751	15771	2	Intergenic5	+	0.1433303480010684
549	I	15751	15771	3	Intergenic5	-	0.21499552200160257
550	I	15771	15791	3	Intergenic5	+	0.21499552200160257
551	I	15771	15791	2	Intergenic5	-	0.1433303480010684
552	I	15791	15811	3	Intergenic5	+	0.21499552200160257
553	I	15791	15811	4	Intergenic5	-	0.2866606960021368
554	I	15811	15831	1	Intergenic5	+	0.0716651740005342
555	I	15811	15831	3	Intergenic5	-	0.21499552200160257
556	I	15831	15851	1	Intergenic5	+	0.0716651740005342
557	I	15831	15851	1	Intergenic5	-	0.0716651740005342
558	I	15851	15871	0	Intergenic5	-	0.0
559	I	15851	15871	1	Intergenic5	+	0.0716651740005342
560	I	15871	15891	1	Intergenic5	+	0.0716651740005342
561	I	15871	15891	0	Intergenic5	-	0.0
562	I	15891	15911	1	Intergenic5	-	0.0716651740005342
563	I	15891	15911	1	Intergenic5	+	0.0716651740005342
564	I	15911	15931	1	Intergenic5	-	0.0716651740005342
565	I	15911	15931	0	Intergenic5	+	0.0
566	I	15931	15951	0	Intergenic5	+	0.0
567	I	15931	15951	1	Intergenic5	-	0.0716651740005342
568	I	15951	15971	0	Intergenic5	+	0.0
569	I	15951	15971	0	Intergenic5	-	0.0
570	I	15971	15991	0	Intergenic5	+	0.0
571	I	15971	15991	0	Intergenic5	-	0.0
572	I	15991	16011	0	Intergenic5	-	0.0
573	I	15991	16011	2	Intergenic5	+	0.1433303480010684
574	I	16011	16031	0	Intergenic5	-	0.0
575	I	16011	16031	2	Intergenic5	+	0.1433303480010684
576	I	16031	16051	0	Intergenic5	-	0.0
577	I	16031	16051	0	Intergenic5	+	0.0
578	I	16051	16071	1	Intergenic5	-	0.0716651740005342
579	I	16051	16071	0	Intergenic5	+	0.0
580	I	16071	16091	1	Intergenic5	+	0.0716651740005342
581	I	16071	16091	3	Intergenic5	-	0.21499552200160257
582	I	16091	16111	1	Intergenic5	+	0.0716651740005342
583	I	16091	16111	6	Intergenic5	-	0.42999104400320515
584	I	16111	16131	1	Intergenic5	+	0.0716651740005342
585	I	16111	16131	7	Intergenic5	-	0.5016562180037394
586	I	16131	16151	4	Intergenic5	-	0.2866606960021368
587	I	16131	16151	0	Intergenic5	+	0.0
588	I	16151	16171	0	Intergenic5	-	0.0
589	I	16151	16171	0	Intergenic5	+	0.0
590	I	16171	16191	2	Intergenic5	+	0.1433303480010684
591	I	16171	16191	2	Intergenic5	-	0.1433303480010684
592	I	16191	16211	2	Intergenic5	-	0.1433303480010684
593	I	16191	16211	2	Intergenic5	+	0.1433303480010684
594	I	16211	16231	2	Intergenic5	-	0.1433303480010684
595	I	16211	16231	3	Intergenic5	+	0.21499552200160257
596	I	16231	16251	1	Intergenic5	-	0.0716651740005342
597	I	16231	16251	4	Intergenic5	+	0.2866606960021368
598	I	16251	16271	4	Intergenic5	-	0.2866606960021368
599	I	16251	16271	4	Intergenic5	+	0.2866606960021368
600	I	16271	16291	3	Intergenic5	+	0.21499552200160257
601	I	16271	16291	4	Intergenic5	-	0.2866606960021368
602	I	16291	16311	2	Intergenic5	+	0.1433303480010684
603	I	16291	16311	3	Intergenic5	-	0.21499552200160257
604	I	16311	16331	0	Intergenic5	+	0.0
605	I	16311	16331	2	Intergenic5	-	0.1433303480010684
606	I	16331	16351	2	Intergenic5	-	0.1433303480010684
607	I	16331	16351	0	Intergenic5	+	0.0
608	I	16351	16371	6	Intergenic5	-	0.42999104400320515
609	I	16351	16371	0	Intergenic5	+	0.0
610	I	16371	16391	8	Intergenic5	-	0.5733213920042736
611	I	16371	16391	0	Intergenic5	+	0.0
612	I	16391	16411	7	Intergenic5	-	0.5016562180037394
613	I	16391	16411	0	Intergenic5	+	0.0
614	I	16411	16431	4	Intergenic5	-	0.2866606960021368
615	I	16411	16431	0	Intergenic5	+	0.0
616	I	16431	16451	1	Intergenic5	-	0.0716651740005342
617	I	16431	16451	0	Intergenic5	+	0.0
618	I	16451	16471	2	Intergenic5	-	0.1433303480010684
619	I	16451	16471	0	Intergenic5	+	0.0
620	I	16471	16491	2	Intergenic5	-	0.1433303480010684
621	I	16471	16491	1	Intergenic5	+	0.0716651740005342
622	I	16491	16511	1	Intergenic5	-	0.0716651740005342
623	I	16491	16511	1	Intergenic5	+	0.0716651740005342
624	I	16511	16531	1	Intergenic5	+	0.0716651740005342
625	I	16511	16531	0	Intergenic5	-	0.0
626	I	16531	16551	0	Intergenic5	-	0.0
627	I	16531	16551	1	Intergenic5	+	0.0716651740005342
628	I	16551	16571	0	Intergenic5	-	0.0
629	I	16551	16571	0	Intergenic5	+	0.0
630	I	16571	16591	0	Intergenic5	-	0.0
631	I	16571	16591	2	Intergenic5	+	0.1433303480010684
632	I	16591	16611	2	Intergenic5	+	0.1433303480010684
633	I	16591	16611	0	Intergenic5	-	0.0
634	I	16611	16631	0	Intergenic5	-	0.0
635	I	16611	16631	2	Intergenic5	+	0.1433303480010684
636	I	16631	16651	1	Intergenic5	+	0.0716651740005342
637	I	16631	16651	1	Intergenic5	-	0.0716651740005342
638	I	16651	16671	1	Intergenic5	+	0.0716651740005342
639	I	16651	16671	1	Intergenic5	-	0.0716651740005342
640	I	16671	16691	1	Intergenic5	+	0.0716651740005342
641	I	16671	16691	5	Intergenic5	-	0.35832587000267097
642	I	16691	16711	0	Intergenic5	+	0.0
643	I	16691	16711	4	Intergenic5	-	0.2866606960021368
644	I	16711	16731	0	Intergenic5	+	0.0
645	I	16711	16731	4	Intergenic5	-	0.2866606960021368
646	I	16731	16751	2	Intergenic5	-	0.1433303480010684
647	I	16731	16751	0	Intergenic5	+	0.0
648	I	16751	16771	0	Intergenic5	+	0.0
649	I	16751	16771	2	Intergenic5	-	0.1433303480010684
650	I	16771	16791	0	Intergenic5	+	0.0
651	I	16771	16791	2	Intergenic5	-	0.1433303480010684
652	I	16791	16811	1	Intergenic5	-	0.0716651740005342
653	I	16791	16811	0	Intergenic5	+	0.0
654	I	16811	16831	0	Intergenic5	-	0.0
655	I	16811	16831	0	Intergenic5	+	0.0
656	I	16831	16851	0	Intergenic5	+	0.0
657	I	16831	16851	0	Intergenic5	-	0.0
658	I	16851	16871	0	Intergenic5	+	0.0
659	I	16851	16871	0	Intergenic5	-	0.0
660	I	16871	16891	0	Intergenic5	-	0.0
661	I	16871	16891	0	Intergenic5	+	0.0
662	I	16891	16911	0	Intergenic5	+	0.0
663	I	16891	16911	0	Intergenic5	-	0.0
664	I	16911	16931	0	Intergenic5	-	0.0
665	I	16911	16931	0	Intergenic5	+	0.0
666	I	16931	16951	0	Intergenic5	-	0.0
667	I	16931	16951	0	Intergenic5	+	0.0
668	I	16951	16971	1	Intergenic5	-	0.0716651740005342
669	I	16951	16971	0	Intergenic5	+	0.0
670	I	16971	16991	1	Intergenic5	-	0.0716651740005342
671	I	16971	16991	1	Intergenic5	+	0.0716651740005342
672	I	16991	17011	1	Intergenic5	-	0.0716651740005342
673	I	16991	17011	2	Intergenic5	+	0.1433303480010684
674	I	17011	17031	2	Intergenic5	+	0.1433303480010684
675	I	17011	17031	1	Intergenic5	-	0.0716651740005342
676	I	17031	17051	3	Intergenic5	+	0.21499552200160257
677	I	17031	17051	0	Intergenic5	-	0.0
678	I	17051	17071	0	Intergenic5	-	0.0
679	I	17051	17071	3	Intergenic5	+	0.21499552200160257
680	I	17071	17091	0	Intergenic5	-	0.0
681	I	17071	17091	5	Intergenic5	+	0.35832587000267097
682	I	17091	17111	0	Intergenic5	-	0.0
683	I	17091	17111	3	Intergenic5	+	0.21499552200160257
684	I	17111	17131	0	Intergenic5	-	0.0
685	I	17111	17131	4	Intergenic5	+	0.2866606960021368
686	I	17131	17151	0	Intergenic5	-	0.0
687	I	17131	17151	3	Intergenic5	+	0.21499552200160257
688	I	17151	17171	0	Intergenic5	-	0.0
689	I	17151	17171	4	Intergenic5	+	0.2866606960021368
690	I	17171	17191	0	Intergenic5	-	0.0
691	I	17171	17191	4	Intergenic5	+	0.2866606960021368
692	I	17191	17211	3	Intergenic5	+	0.21499552200160257
693	I	17191	17211	0	Intergenic5	-	0.0
694	I	17211	17231	1	Intergenic5	+	0.0716651740005342
695	I	17211	17231	0	Intergenic5	-	0.0
696	I	17231	17251	1	Intergenic5	-	0.0716651740005342
697	I	17231	17251	0	Intergenic5	+	0.0
698	I	17251	17271	0	Intergenic5	+	0.0
699	I	17251	17271	1	Intergenic5	-	0.0716651740005342
700	I	17271	17291	1	Intergenic5	+	0.0716651740005342
701	I	17271	17291	0	Intergenic5	-	0.0
702	I	17291	17311	0	Intergenic5	-	0.0
703	I	17291	17311	2	Intergenic5	+	0.1433303480010684
704	I	17311	17331	3	Intergenic5	+	0.21499552200160257
705	I	17311	17331	0	Intergenic5	-	0.0
706	I	17331	17351	0	Intergenic5	-	0.0
707	I	17331	17351	4	Intergenic5	+	0.2866606960021368
708	I	17351	17371	2	Intergenic5	+	0.1433303480010684
709	I	17351	17371	0	Intergenic5	-	0.0
710	I	17371	17391	0	Intergenic5	-	0.0
711	I	17371	17391	2	Intergenic5	+	0.1433303480010684
712	I	17391	17411	1	Intergenic5	-	0.0716651740005342
713	I	17391	17411	2	Intergenic5	+	0.1433303480010684
714	I	17411	17431	1	Intergenic5	+	0.0716651740005342
715	I	17411	17431	1	Intergenic5	-	0.0716651740005342
716	I	17431	17451	5	Intergenic5	+	0.35832587000267097
717	I	17431	17451	1	Intergenic5	-	0.0716651740005342
718	I	17451	17471	7	Intergenic5	+	0.5016562180037394
719	I	17451	17471	1	Intergenic5	-	0.0716651740005342
720	I	17471	17491	7	Intergenic5	+	0.5016562180037394
721	I	17471	17491	0	Intergenic5	-	0.0
722	I	17491	17511	0	Intergenic5	-	0.0
723	I	17491	17511	5	Intergenic5	+	0.35832587000267097
724	I	17511	17531	0	Intergenic5	-	0.0
725	I	17511	17531	2	Intergenic5	+	0.1433303480010684
726	I	17531	17551	0	Intergenic5	-	0.0
727	I	17531	17551	4	Intergenic5	+	0.2866606960021368
728	I	17551	17571	0	Intergenic5	-	0.0
729	I	17551	17571	3	Intergenic5	+	0.21499552200160257
730	I	17571	17591	0	Intergenic5	-	0.0
731	I	17571	17591	2	Intergenic5	+	0.1433303480010684
732	I	17591	17611	0	Intergenic5	-	0.0
733	I	17591	17611	1	Intergenic5	+	0.0716651740005342
734	I	17611	17631	1	Intergenic5	+	0.0716651740005342
735	I	17611	17631	0	Intergenic5	-	0.0
736	I	17631	17651	2	Intergenic5	+	0.1433303480010684
737	I	17631	17651	0	Intergenic5	-	0.0
738	I	17651	17671	5	Intergenic5	+	0.35832587000267097
739	I	17651	17671	0	Intergenic5	-	0.0
740	I	17671	17691	5	Intergenic5	+	0.35832587000267097
741	I	17671	17691	0	Intergenic5	-	0.0
742	I	17691	17711	2	Intergenic5	+	0.1433303480010684
743	I	17691	17711	0	Intergenic5	-	0.0
744	I	17711	17731	0	Intergenic5	-	0.0
745	I	17711	17731	0	Intergenic5	+	0.0
746	I	17731	17751	1	Intergenic5	+	0.0716651740005342
747	I	17731	17751	0	Intergenic5	-	0.0
748	I	17751	17771	1	Intergenic5	+	0.0716651740005342
749	I	17751	17771	0	Intergenic5	-	0.0
750	I	17771	17791	1	Intergenic5	-	0.0716651740005342
751	I	17771	17791	1	Intergenic5	+	0.0716651740005342
752	I	17791	17811	1	Intergenic5	-	0.0716651740005342
753	I	17791	17811	2	Intergenic5	+	0.1433303480010684
754	I	17811	17831	0	Intergenic5	-	0.0
755	I	17811	17831	2	Intergenic5	+	0.1433303480010684
756	I	17831	17851	0	Intergenic5	-	0.0
757	I	17831	17851	1	Intergenic5	+	0.0716651740005342
758	I	17851	17871	0	Intergenic5	-	0.0
759	I	17851	17871	0	Intergenic5	+	0.0
760	I	17871	17891	0	Intergenic5	+	0.0
761	I	17871	17891	0	Intergenic5	-	0.0
762	I	17891	17911	0	Intergenic5	+	0.0
763	I	17891	17911	0	Intergenic5	-	0.0
764	I	17911	17931	3	Intergenic5	+	0.21499552200160257
765	I	17911	17931	0	Intergenic5	-	0.0
766	I	17931	17951	0	Intergenic5	-	0.0
767	I	17931	17951	4	Intergenic5	+	0.2866606960021368
768	I	17951	17971	0	Intergenic5	-	0.0
769	I	17951	17971	4	Intergenic5	+	0.2866606960021368
770	I	17971	17991	0	Intergenic5	-	0.0
771	I	17971	17991	2	Intergenic5	+	0.1433303480010684
772	I	17991	18011	1	Intergenic5	+	0.0716651740005342
773	I	17991	18011	0	Intergenic5	-	0.0
774	I	18011	18031	1	Intergenic5	+	0.0716651740005342
775	I	18011	18031	1	Intergenic5	-	0.0716651740005342
776	I	18031	18051	1	Intergenic5	-	0.0716651740005342
777	I	18031	18051	1	Intergenic5	+	0.0716651740005342
778	I	18051	18071	2	Intergenic5	+	0.1433303480010684
779	I	18051	18071	2	Intergenic5	-	0.1433303480010684
780	I	18071	18091	2	Intergenic5	-	0.1433303480010684
781	I	18071	18091	3	Intergenic5	+	0.21499552200160257
782	I	18091	18111	1	Intergenic5	-	0.0716651740005342
783	I	18091	18111	4	Intergenic5	+	0.2866606960021368
784	I	18111	18131	1	Intergenic5	-	0.0716651740005342
785	I	18111	18131	5	Intergenic5	+	0.35832587000267097
786	I	18131	18151	4	Intergenic5	+	0.2866606960021368
787	I	18131	18151	0	Intergenic5	-	0.0
788	I	18151	18171	1	Intergenic5	-	0.0716651740005342
789	I	18151	18171	2	Intergenic5	+	0.1433303480010684
790	I	18171	18191	1	Intergenic5	-	0.0716651740005342
791	I	18171	18191	2	Intergenic5	+	0.1433303480010684
792	I	18191	18211	2	Intergenic5	+	0.1433303480010684
793	I	18191	18211	1	Intergenic5	-	0.0716651740005342
794	I	18211	18231	3	Intergenic5	+	0.21499552200160257
795	I	18211	18231	0	Intergenic5	-	0.0
796	I	18231	18251	1	Intergenic5	-	0.0716651740005342
797	I	18231	18251	3	Intergenic5	+	0.21499552200160257
798	I	18251	18271	4	Intergenic5	+	0.2866606960021368
799	I	18251	18271	1	Intergenic5	-	0.0716651740005342
800	I	18271	18291	1	Intergenic5	-	0.0716651740005342
801	I	18271	18291	2	Intergenic5	+	0.1433303480010684
802	I	18291	18311	0	Intergenic5	-	0.0
803	I	18291	18311	1	Intergenic5	+	0.0716651740005342
804	I	18311	18331	0	Intergenic5	-	0.0
805	I	18311	18331	0	Intergenic5	+	0.0
806	I	18331	18351	0	Intergenic5	+	0.0
807	I	18331	18351	0	Intergenic5	-	0.0
808	I	18351	18371	1	Intergenic5	+	0.0716651740005342
809	I	18351	18371	0	Intergenic5	-	0.0
810	I	18371	18391	0	Intergenic5	-	0.0
811	I	18371	18391	2	Intergenic5	+	0.1433303480010684
812	I	18391	18411	2	Intergenic5	+	0.1433303480010684
813	I	18391	18411	1	Intergenic5	-	0.0716651740005342
814	I	18411	18431	1	Intergenic5	+	0.0716651740005342
815	I	18411	18431	1	Intergenic5	-	0.0716651740005342
816	I	18431	18451	1	Intergenic5	-	0.0716651740005342
817	I	18431	18451	1	Intergenic5	+	0.0716651740005342
818	I	18451	18471	1	Intergenic5	-	0.0716651740005342
819	I	18451	18471	2	Intergenic5	+	0.1433303480010684
820	I	18471	18491	2	Intergenic5	+	0.1433303480010684
821	I	18471	18491	3	Intergenic5	-	0.21499552200160257
822	I	18491	18511	2	Intergenic5	-	0.1433303480010684
823	I	18491	18511	1	Intergenic5	+	0.0716651740005342
824	I	18511	18531	2	Intergenic5	-	0.1433303480010684
825	I	18511	18531	1	Intergenic5	+	0.0716651740005342
826	I	18531	18551	2	Intergenic5	-	0.1433303480010684
827	I	18531	18551	0	Intergenic5	+	0.0
828	I	18551	18571	0	Intergenic5	-	0.0
829	I	18551	18571	0	Intergenic5	+	0.0
830	I	18571	18591	0	Intergenic5	-	0.0
831	I	18571	18591	1	Intergenic5	+	0.0716651740005342
832	I	18591	18611	0	Intergenic5	-	0.0
833	I	18591	18611	1	Intergenic5	+	0.0716651740005342
834	I	18611	18631	0	Intergenic5	+	0.0
835	I	18611	18631	0	Intergenic5	-	0.0
836	I	18631	18651	0	Intergenic5	+	0.0
837	I	18631	18651	0	Intergenic5	-	0.0
838	I	18651	18671	0	Intergenic5	-	0.0
839	I	18651	18671	0	Intergenic5	+	0.0
840	I	18671	18691	0	Intergenic5	-	0.0
841	I	18671	18691	0	Intergenic5	+	0.0
842	I	18691	18711	1	Intergenic5	-	0.0716651740005342
843	I	18691	18711	0	Intergenic5	+	0.0
844	I	18711	18731	1	Intergenic5	+	0.0716651740005342
845	I	18711	18731	2	Intergenic5	-	0.1433303480010684
846	I	18731	18751	1	Intergenic5	+	0.0716651740005342
847	I	18731	18751	2	Intergenic5	-	0.1433303480010684
848	I	18751	18771	1	Intergenic5	-	0.0716651740005342
849	I	18751	18771	1	Intergenic5	+	0.0716651740005342
850	I	18771	18791	0	Intergenic5	+	0.0
851	I	18771	18791	1	Intergenic5	-	0.0716651740005342
852	I	18791	18811	0	Intergenic5	+	0.0
853	I	18791	18811	0	Intergenic5	-	0.0
854	I	18811	18831	0	Intergenic5	-	0.0
855	I	18811	18831	0	Intergenic5	+	0.0
856	I	18831	18851	0	Intergenic5	-	0.0
857	I	18831	18851	1	Intergenic5	+	0.0716651740005342
858	I	18851	18871	1	Intergenic5	+	0.0716651740005342
859	I	18851	18871	1	Intergenic5	-	0.0716651740005342
860	I	18871	18891	1	Intergenic5	+	0.0716651740005342
861	I	18871	18891	2	Intergenic5	-	0.1433303480010684
862	I	18891	18911	1	Intergenic5	-	0.0716651740005342
863	I	18891	18911	0	Intergenic5	+	0.0
864	I	18911	18931	0	Intergenic5	+	0.0
865	I	18911	18931	1	Intergenic5	-	0.0716651740005342
866	I	18931	18951	0	Intergenic5	-	0.0
867	I	18931	18951	0	Intergenic5	+	0.0
868	I	18951	18971	0	Intergenic5	+	0.0
869	I	18951	18971	0	Intergenic5	-	0.0
870	I	18971	18991	0	Intergenic5	-	0.0
871	I	18971	18991	0	Intergenic5	+	0.0
872	I	18991	19011	0	Intergenic5	-	0.0
873	I	18991	19011	0	Intergenic5	+	0.0
874	I	19011	19031	0	Intergenic5	+	0.0
875	I	19011	19031	0	Intergenic5	-	0.0
876	I	19031	19051	0	Intergenic5	+	0.0
877	I	19031	19051	0	Intergenic5	-	0.0
878	I	19051	19071	0	Intergenic5	+	0.0
879	I	19051	19071	0	Intergenic5	-	0.0
880	I	19071	19091	0	Intergenic5	+	0.0
881	I	19071	19091	0	Intergenic5	-	0.0
882	I	19091	19111	0	Intergenic5	-	0.0
883	I	19091	19111	0	Intergenic5	+	0.0
884	I	19111	19131	0	Intergenic5	-	0.0
885	I	19111	19131	0	Intergenic5	+	0.0
886	I	19131	19151	0	Intergenic5	-	0.0
887	I	19131	19151	0	Intergenic5	+	0.0
888	I	19151	19171	0	Intergenic5	-	0.0
889	I	19151	19171	0	Intergenic5	+	0.0
890	I	19171	19191	0	Intergenic5	-	0.0
891	I	19171	19191	0	Intergenic5	+	0.0
892	I	19191	19211	0	Intergenic5	-	0.0
893	I	19191	19211	0	Intergenic5	+	0.0
894	I	19211	19231	1	Intergenic5	-	0.0716651740005342
895	I	19211	19231	0	Intergenic5	+	0.0
896	I	19231	19251	1	Intergenic5	-	0.0716651740005342
897	I	19231	19251	0	Intergenic5	+	0.0
898	I	19251	19271	0	Intergenic5	+	0.0
899	I	19251	19271	1	Intergenic5	-	0.0716651740005342
900	I	19271	19291	0	Intergenic5	+	0.0
901	I	19271	19291	0	Intergenic5	-	0.0
902	I	19291	19311	0	Intergenic5	+	0.0
903	I	19291	19311	0	Intergenic5	-	0.0
904	I	19311	19331	0	Intergenic5	+	0.0
905	I	19311	19331	0	Intergenic5	-	0.0
906	I	19331	19351	0	Intergenic5	+	0.0
907	I	19331	19351	0	Intergenic5	-	0.0
908	I	19351	19371	0	Intergenic5	+	0.0
909	I	19351	19371	0	Intergenic5	-	0.0
910	I	19371	19391	0	Intergenic5	+	0.0
911	I	19371	19391	0	Intergenic5	-	0.0
912	I	19391	19411	0	Intergenic5	+	0.0
913	I	19391	19411	0	Intergenic5	-	0.0
914	I	19411	19431	0	Intergenic5	+	0.0
915	I	19411	19431	1	Intergenic5	-	0.0716651740005342
916	I	19431	19451	0	Intergenic5	+	0.0
917	I	19431	19451	1	Intergenic5	-	0.0716651740005342
918	I	19451	19471	0	Intergenic5	+	0.0
919	I	19451	19471	1	Intergenic5	-	0.0716651740005342
920	I	19471	19491	1	Intergenic5	-	0.0716651740005342
921	I	19471	19491	0	Intergenic5	+	0.0
922	I	19491	19511	1	Intergenic5	-	0.0716651740005342
923	I	19491	19511	0	Intergenic5	+	0.0
924	I	19511	19531	1	Intergenic5	-	0.0716651740005342
925	I	19511	19531	0	Intergenic5	+	0.0
926	I	19531	19551	1	Intergenic5	-	0.0716651740005342
927	I	19531	19551	0	Intergenic5	+	0.0
928	I	19551	19571	0	Intergenic5	-	0.0
929	I	19551	19571	0	Intergenic5	+	0.0
930	I	19571	19591	0	Intergenic5	-	0.0
931	I	19571	19591	0	Intergenic5	+	0.0
932	I	19591	19611	0	Intergenic5	+	0.0
933	I	19591	19611	0	Intergenic5	-	0.0
934	I	19611	19631	0	Intergenic5	-	0.0
935	I	19611	19631	1	Intergenic5	+	0.0716651740005342
936	I	19631	19651	0	Intergenic5	-	0.0
937	I	19631	19651	1	Intergenic5	+	0.0716651740005342
938	I	19651	19671	1	Intergenic5	+	0.0716651740005342
939	I	19651	19671	0	Intergenic5	-	0.0
940	I	19671	19691	0	Intergenic5	+	0.0
941	I	19671	19691	0	Intergenic5	-	0.0
942	I	19691	19711	1	Intergenic5	-	0.0716651740005342
943	I	19691	19711	0	Intergenic5	+	0.0
944	I	19711	19731	0	Intergenic5	+	0.0
945	I	19711	19731	1	Intergenic5	-	0.0716651740005342
946	I	19731	19751	1	Intergenic5	-	0.0716651740005342
947	I	19731	19751	0	Intergenic5	+	0.0
948	I	19751	19771	0	Intergenic5	+	0.0
949	I	19751	19771	1	Intergenic5	-	0.0716651740005342
950	I	19771	19791	2	Intergenic5	-	0.1433303480010684
951	I	19771	19791	0	Intergenic5	+	0.0
952	I	19791	19811	2	Intergenic5	-	0.1433303480010684
953	I	19791	19811	0	Intergenic5	+	0.0
954	I	19811	19831	0	Intergenic5	+	0.0
955	I	19811	19831	1	Intergenic5	-	0.0716651740005342
956	I	19831	19851	0	Intergenic5	+	0.0
957	I	19831	19851	2	Intergenic5	-	0.1433303480010684
958	I	19851	19871	0	Intergenic5	+	0.0
959	I	19851	19871	1	Intergenic5	-	0.0716651740005342
960	I	19871	19891	0	Intergenic5	+	0.0
961	I	19871	19891	2	Intergenic5	-	0.1433303480010684
962	I	19891	19911	1	Intergenic5	-	0.0716651740005342
963	I	19891	19911	0	Intergenic5	+	0.0
964	I	19911	19931	1	Intergenic5	-	0.0716651740005342
965	I	19911	19931	0	Intergenic5	+	0.0
966	I	19931	19951	0	Intergenic5	-	0.0
967	I	19931	19951	0	Intergenic5	+	0.0
968	I	19951	19971	0	Intergenic5	-	0.0
969	I	19951	19971	0	Intergenic5	+	0.0
970	I	19971	19991	0	Intergenic5	-	0.0
971	I	19971	19991	0	Intergenic5	+	0.0
972	I	19991	20011	0	Intergenic5	-	0.0
973	I	19991	20011	0	Intergenic5	+	0.0
974	I	20011	20031	0	Intergenic5	-	0.0
975	I	20011	20031	0	Intergenic5	+	0.0
976	I	20031	20051	0	Intergenic5	-	0.0
977	I	20031	20051	0	Intergenic5	+	0.0
978	I	20051	20071	0	Intergenic5	-	0.0
979	I	20051	20071	0	Intergenic5	+	0.0
980	I	20071	20091	0	Intergenic5	-	0.0
981	I	20071	20091	0	Intergenic5	+	0.0
982	I	20091	20111	0	Intergenic5	-	0.0
983	I	20091	20111	0	Intergenic5	+	0.0
984	I	20111	20131	0	Intergenic5	+	0.0
985	I	20111	20131	0	Intergenic5	-	0.0
986	I	20131	20151	0	Intergenic5	-	0.0
987	I	20131	20151	0	Intergenic5	+	0.0
988	I	20151	20171	1	Intergenic5	+	0.0716651740005342
989	I	20151	20171	1	Intergenic5	-	0.0716651740005342
990	I	20171	20191	1	Intergenic5	-	0.0716651740005342
991	I	20171	20191	1	Intergenic5	+	0.0716651740005342
992	I	20191	20211	1	Intergenic5	-	0.0716651740005342
993	I	20191	20211	0	Intergenic5	+	0.0
994	I	20211	20231	0	Intergenic5	-	0.0
995	I	20211	20231	1	Intergenic5	+	0.0716651740005342
996	I	20231	20251	1	Intergenic5	-	0.0716651740005342
997	I	20231	20251	1	Intergenic5	+	0.0716651740005342
998	I	20251	20271	1	Intergenic5	-	0.0716651740005342
999	I	20251	20271	1	Intergenic5	+	0.0716651740005342
1000	I	20271	20291	1	Intergenic5	-	0.0716651740005342
1001	I	20271	20291	0	Intergenic5	+	0.0
1002	I	20291	20311	1	Intergenic5	-	0.0716651740005342
1003	I	20291	20311	0	Intergenic5	+	0.0
1004	I	20311	20331	0	Intergenic5	+	0.0
1005	I	20311	20331	1	Intergenic5	-	0.0716651740005342
1006	I	20331	20351	3	Intergenic5	-	0.21499552200160257
1007	I	20331	20351	0	Intergenic5	+	0.0
1008	I	20351	20371	3	Intergenic5	-	0.21499552200160257
1009	I	20351	20371	0	Intergenic5	+	0.0
1010	I	20371	20391	1	Intergenic5	-	0.0716651740005342
1011	I	20371	20391	0	Intergenic5	+	0.0
1012	I	20391	20411	0	Intergenic5	-	0.0
1013	I	20391	20411	0	Intergenic5	+	0.0
1014	I	20411	20431	0	Intergenic5	+	0.0
1015	I	20411	20431	0	Intergenic5	-	0.0
1016	I	20431	20451	0	Intergenic5	-	0.0
1017	I	20431	20451	0	Intergenic5	+	0.0
1018	I	20451	20471	0	Intergenic5	-	0.0
1019	I	20451	20471	0	Intergenic5	+	0.0
1020	I	20471	20491	0	Intergenic5	-	0.0
1021	I	20471	20491	0	Intergenic5	+	0.0
1022	I	20491	20511	0	Intergenic5	-	0.0
1023	I	20491	20511	0	Intergenic5	+	0.0
1024	I	20511	20531	0	Intergenic5	-	0.0
1025	I	20511	20531	0	Intergenic5	+	0.0
1026	I	20531	20551	0	Intergenic5	-	0.0
1027	I	20531	20551	0	Intergenic5	+	0.0
1028	I	20551	20571	0	Intergenic5	-	0.0
1029	I	20551	20571	0	Intergenic5	+	0.0
1030	I	20571	20591	0	Intergenic5	-	0.0
1031	I	20571	20591	0	Intergenic5	+	0.0
1032	I	20591	20611	0	Intergenic5	-	0.0
1033	I	20591	20611	0	Intergenic5	+	0.0
1034	I	20611	20631	0	Intergenic5	-	0.0
1035	I	20611	20631	0	Intergenic5	+	0.0
1036	I	20631	20651	0	Intergenic5	-	0.0
1037	I	20631	20651	0	Intergenic5	+	0.0
1038	I	20651	20671	1	Intergenic5	-	0.0716651740005342
1039	I	20651	20671	0	Intergenic5	+	0.0
1040	I	20671	20691	1	Intergenic5	-	0.0716651740005342
1041	I	20671	20691	0	Intergenic5	+	0.0
1042	I	20691	20711	0	Intergenic5	+	0.0
1043	I	20691	20711	1	Intergenic5	-	0.0716651740005342
1044	I	20711	20731	0	Intergenic5	+	0.0
1045	I	20711	20731	1	Intergenic5	-	0.0716651740005342
1046	I	20731	20751	0	Intergenic5	+	0.0
1047	I	20731	20751	0	Intergenic5	-	0.0
1048	I	20751	20771	0	Intergenic5	-	0.0
1049	I	20751	20771	0	Intergenic5	+	0.0
1050	I	20771	20791	0	Intergenic5	+	0.0
1051	I	20771	20791	0	Intergenic5	-	0.0
1052	I	20791	20811	0	Intergenic5	+	0.0
1053	I	20791	20811	0	Intergenic5	-	0.0
1054	I	20811	20831	0	Intergenic5	-	0.0
1055	I	20811	20831	0	Intergenic5	+	0.0
1056	I	20831	20851	0	Intergenic5	-	0.0
1057	I	20831	20851	0	Intergenic5	+	0.0
1058	I	20851	20871	0	Intergenic5	+	0.0
1059	I	20851	20871	0	Intergenic5	-	0.0
1060	I	20871	20891	0	Intergenic5	+	0.0
1061	I	20871	20891	0	Intergenic5	-	0.0
1062	I	20891	20911	0	Intergenic5	+	0.0
1063	I	20891	20911	0	Intergenic5	-	0.0
1064	I	20911	20931	0	Intergenic5	+	0.0
1065	I	20911	20931	0	Intergenic5	-	0.0
1066	I	20931	20951	0	Intergenic5	-	0.0
1067	I	20931	20951	0	Intergenic5	+	0.0
1068	I	20951	20971	0	Intergenic5	-	0.0
1069	I	20951	20971	0	Intergenic5	+	0.0
1070	I	20971	20991	0	Intergenic5	-	0.0
1071	I	20971	20991	0	Intergenic5	+	0.0
1072	I	20991	21011	0	Intergenic5	-	0.0
1073	I	20991	21011	0	Intergenic5	+	0.0
1074	I	21011	21031	0	Intergenic5	-	0.0
1075	I	21011	21031	0	Intergenic5	+	0.0
1076	I	21031	21051	0	Intergenic5	-	0.0
1077	I	21031	21051	0	Intergenic5	+	0.0
1078	I	21051	21071	0	Intergenic5	+	0.0
1079	I	21051	21071	0	Intergenic5	-	0.0
1080	I	21071	21091	0	Intergenic5	-	0.0
1081	I	21071	21091	0	Intergenic5	+	0.0
1082	I	21091	21111	0	Intergenic5	+	0.0
1083	I	21091	21111	0	Intergenic5	-	0.0
1084	I	21111	21131	0	Intergenic5	-	0.0
1085	I	21111	21131	0	Intergenic5	+	0.0
1086	I	21131	21151	0	Intergenic5	-	0.0
1087	I	21131	21151	0	Intergenic5	+	0.0
1088	I	21151	21171	0	Intergenic5	-	0.0
1089	I	21151	21171	0	Intergenic5	+	0.0
1090	I	21171	21191	0	Intergenic5	-	0.0
1091	I	21171	21191	0	Intergenic5	+	0.0
1092	I	21191	21211	0	Intergenic5	-	0.0
1093	I	21191	21211	0	Intergenic5	+	0.0
1094	I	21211	21231	0	Intergenic5	+	0.0
1095	I	21211	21231	0	Intergenic5	-	0.0
1096	I	21231	21251	0	Intergenic5	-	0.0
1097	I	21231	21251	1	Intergenic5	+	0.0716651740005342
1098	I	21251	21271	0	Intergenic5	-	0.0
1099	I	21251	21271	2	Intergenic5	+	0.1433303480010684
1100	I	21271	21291	3	Intergenic5	+	0.21499552200160257
1101	I	21271	21291	0	Intergenic5	-	0.0
1102	I	21291	21311	0	Intergenic5	-	0.0
1103	I	21291	21311	2	Intergenic5	+	0.1433303480010684
1104	I	21311	21331	0	Intergenic5	-	0.0
1105	I	21311	21331	1	Intergenic5	+	0.0716651740005342
1106	I	21331	21351	1	Intergenic5	+	0.0716651740005342
1107	I	21331	21351	0	Intergenic5	-	0.0
1110	I	28411	28431	1	Intergenic6	-	0.0716651740005342
1111	I	28411	28431	0	Intergenic6	+	0.0
1112	I	28431	28451	0	Intergenic6	+	0.0
1113	I	28431	28451	0	Intergenic6	-	0.0
1114	I	28451	28471	0	Intergenic6	-	0.0
1115	I	28451	28471	0	Intergenic6	+	0.0
1116	I	28471	28491	0	Intergenic6	+	0.0
1117	I	28471	28491	0	Intergenic6	-	0.0
1118	I	28491	28511	0	Intergenic6	+	0.0
1119	I	28491	28511	0	Intergenic6	-	0.0
1120	I	28511	28531	0	Intergenic6	+	0.0
1121	I	28511	28531	0	Intergenic6	-	0.0
1122	I	28531	28551	0	Intergenic6	-	0.0
1123	I	28531	28551	0	Intergenic6	+	0.0
1124	I	28551	28571	0	Intergenic6	-	0.0
1125	I	28551	28571	0	Intergenic6	+	0.0
1126	I	28571	28591	0	Intergenic6	-	0.0
1127	I	28571	28591	0	Intergenic6	+	0.0
1128	I	28591	28611	0	Intergenic6	-	0.0
1129	I	28591	28611	0	Intergenic6	+	0.0
1130	I	28611	28631	1	Intergenic6	-	0.0716651740005342
1131	I	28611	28631	0	Intergenic6	+	0.0
1132	I	28631	28651	0	Intergenic6	+	0.0
1133	I	28631	28651	1	Intergenic6	-	0.0716651740005342
1134	I	28651	28671	1	Intergenic6	-	0.0716651740005342
1135	I	28651	28671	0	Intergenic6	+	0.0
1136	I	28671	28691	1	Intergenic6	-	0.0716651740005342
1137	I	28671	28691	0	Intergenic6	+	0.0
1138	I	28691	28711	0	Intergenic6	-	0.0
1139	I	28691	28711	0	Intergenic6	+	0.0
1140	I	28711	28731	0	Intergenic6	-	0.0
1141	I	28711	28731	0	Intergenic6	+	0.0
1142	I	28731	28751	0	Intergenic6	+	0.0
1143	I	28731	28751	0	Intergenic6	-	0.0
1144	I	28751	28771	0	Intergenic6	+	0.0
1145	I	28751	28771	0	Intergenic6	-	0.0
1146	I	28771	28791	0	Intergenic6	+	0.0
1147	I	28771	28791	1	Intergenic6	-	0.0716651740005342
1148	I	28791	28811	0	Intergenic6	+	0.0
1149	I	28791	28811	1	Intergenic6	-	0.0716651740005342
1150	I	28811	28831	0	Intergenic6	+	0.0
1151	I	28811	28831	0	Intergenic6	-	0.0
1152	I	28831	28851	1	Intergenic6	-	0.0716651740005342
1153	I	28831	28851	0	Intergenic6	+	0.0
1154	I	28851	28871	0	Intergenic6	+	0.0
1155	I	28851	28871	1	Intergenic6	-	0.0716651740005342
1156	I	28871	28891	1	Intergenic6	-	0.0716651740005342
1157	I	28871	28891	0	Intergenic6	+	0.0
1158	I	28891	28911	0	Intergenic6	+	0.0
1159	I	28891	28911	2	Intergenic6	-	0.1433303480010684
1160	I	28911	28931	0	Intergenic6	+	0.0
1161	I	28911	28931	2	Intergenic6	-	0.1433303480010684
1162	I	28931	28951	2	Intergenic6	-	0.1433303480010684
1163	I	28931	28951	0	Intergenic6	+	0.0
1164	I	28951	28971	1	Intergenic6	-	0.0716651740005342
1165	I	28951	28971	0	Intergenic6	+	0.0
1166	I	28971	28991	0	Intergenic6	-	0.0
1167	I	28971	28991	0	Intergenic6	+	0.0
1168	I	28991	29011	0	Intergenic6	-	0.0
1169	I	28991	29011	0	Intergenic6	+	0.0
1170	I	29011	29031	0	Intergenic6	+	0.0
1171	I	29011	29031	0	Intergenic6	-	0.0
1172	I	29031	29051	0	Intergenic6	+	0.0
1173	I	29031	29051	1	Intergenic6	-	0.0716651740005342
1174	I	29051	29071	1	Intergenic6	-	0.0716651740005342
1175	I	29051	29071	0	Intergenic6	+	0.0
1176	I	29071	29091	1	Intergenic6	-	0.0716651740005342
1177	I	29071	29091	0	Intergenic6	+	0.0
1178	I	29091	29111	0	Intergenic6	+	0.0
1179	I	29091	29111	1	Intergenic6	-	0.0716651740005342
1180	I	29111	29131	0	Intergenic6	+	0.0
1181	I	29111	29131	0	Intergenic6	-	0.0
1182	I	29131	29151	0	Intergenic6	-	0.0
1183	I	29131	29151	0	Intergenic6	+	0.0
1184	I	29151	29171	1	Intergenic6	-	0.0716651740005342
1185	I	29151	29171	0	Intergenic6	+	0.0
1186	I	29171	29191	0	Intergenic6	+	0.0
1187	I	29171	29191	1	Intergenic6	-	0.0716651740005342
1188	I	29191	29211	0	Intergenic6	+	0.0
1189	I	29191	29211	3	Intergenic6	-	0.21499552200160257
1190	I	29211	29231	0	Intergenic6	+	0.0
1191	I	29211	29231	4	Intergenic6	-	0.2866606960021368
1192	I	29231	29251	0	Intergenic6	+	0.0
1193	I	29231	29251	2	Intergenic6	-	0.1433303480010684
1194	I	29251	29271	1	Intergenic6	-	0.0716651740005342
1195	I	29251	29271	0	Intergenic6	+	0.0
1196	I	29271	29291	2	Intergenic6	-	0.1433303480010684
1197	I	29271	29291	0	Intergenic6	+	0.0
1198	I	29291	29311	2	Intergenic6	-	0.1433303480010684
1199	I	29291	29311	0	Intergenic6	+	0.0
1200	I	29311	29331	0	Intergenic6	+	0.0
1201	I	29311	29331	2	Intergenic6	-	0.1433303480010684
1202	I	29331	29351	6	Intergenic6	-	0.42999104400320515
1203	I	29331	29351	0	Intergenic6	+	0.0
1204	I	29351	29371	0	Intergenic6	+	0.0
1205	I	29351	29371	5	Intergenic6	-	0.35832587000267097
1206	I	29371	29391	0	Intergenic6	+	0.0
1207	I	29371	29391	5	Intergenic6	-	0.35832587000267097
1208	I	29391	29411	2	Intergenic6	-	0.1433303480010684
1209	I	29391	29411	0	Intergenic6	+	0.0
1210	I	29411	29431	1	Intergenic6	-	0.0716651740005342
1211	I	29411	29431	0	Intergenic6	+	0.0
1212	I	29431	29451	0	Intergenic6	+	0.0
1213	I	29431	29451	2	Intergenic6	-	0.1433303480010684
1214	I	29451	29471	0	Intergenic6	+	0.0
1215	I	29451	29471	3	Intergenic6	-	0.21499552200160257
1216	I	29471	29491	0	Intergenic6	+	0.0
1217	I	29471	29491	3	Intergenic6	-	0.21499552200160257
1218	I	29491	29511	2	Intergenic6	-	0.1433303480010684
1219	I	29491	29511	0	Intergenic6	+	0.0
1220	I	29511	29531	1	Intergenic6	-	0.0716651740005342
1221	I	29511	29531	0	Intergenic6	+	0.0
1222	I	29531	29551	3	Intergenic6	-	0.21499552200160257
1223	I	29531	29551	0	Intergenic6	+	0.0
1224	I	29551	29571	4	Intergenic6	-	0.2866606960021368
1225	I	29551	29571	0	Intergenic6	+	0.0
1226	I	29571	29591	3	Intergenic6	-	0.21499552200160257
1227	I	29571	29591	0	Intergenic6	+	0.0
1228	I	29591	29611	1	Intergenic6	-	0.0716651740005342
1229	I	29591	29611	0	Intergenic6	+	0.0
1230	I	29611	29631	0	Intergenic6	+	0.0
1231	I	29611	29631	2	Intergenic6	-	0.1433303480010684
1232	I	29631	29651	0	Intergenic6	+	0.0
1233	I	29631	29651	6	Intergenic6	-	0.42999104400320515
1234	I	29651	29671	7	Intergenic6	-	0.5016562180037394
1235	I	29651	29671	0	Intergenic6	+	0.0
1236	I	29671	29691	6	Intergenic6	-	0.42999104400320515
1237	I	29671	29691	0	Intergenic6	+	0.0
1238	I	29691	29711	0	Intergenic6	+	0.0
1239	I	29691	29711	5	Intergenic6	-	0.35832587000267097
1240	I	29711	29731	0	Intergenic6	+	0.0
1241	I	29711	29731	3	Intergenic6	-	0.21499552200160257
1242	I	29731	29751	0	Intergenic6	+	0.0
1243	I	29731	29751	4	Intergenic6	-	0.2866606960021368
1244	I	29751	29771	0	Intergenic6	+	0.0
1245	I	29751	29771	2	Intergenic6	-	0.1433303480010684
1246	I	29771	29791	0	Intergenic6	+	0.0
1247	I	29771	29791	0	Intergenic6	-	0.0
1248	I	29791	29811	0	Intergenic6	-	0.0
1249	I	29791	29811	0	Intergenic6	+	0.0
1250	I	29811	29831	0	Intergenic6	+	0.0
1251	I	29811	29831	0	Intergenic6	-	0.0
1252	I	29831	29851	0	Intergenic6	-	0.0
1253	I	29831	29851	0	Intergenic6	+	0.0
1254	I	29851	29871	0	Intergenic6	+	0.0
1255	I	29851	29871	0	Intergenic6	-	0.0
1256	I	29871	29891	0	Intergenic6	+	0.0
1257	I	29871	29891	0	Intergenic6	-	0.0
1258	I	29891	29911	0	Intergenic6	-	0.0
1259	I	29891	29911	0	Intergenic6	+	0.0
1260	I	29911	29931	1	Intergenic6	-	0.0716651740005342
1261	I	29911	29931	0	Intergenic6	+	0.0
1262	I	29931	29951	1	Intergenic6	-	0.0716651740005342
1263	I	29931	29951	0	Intergenic6	+	0.0
1264	I	29951	29971	2	Intergenic6	-	0.1433303480010684
1265	I	29951	29971	0	Intergenic6	+	0.0
1266	I	29971	29991	0	Intergenic6	+	0.0
1267	I	29971	29991	2	Intergenic6	-	0.1433303480010684
1268	I	29991	30011	0	Intergenic6	+	0.0
1269	I	29991	30011	1	Intergenic6	-	0.0716651740005342
1270	I	30011	30031	0	Intergenic6	+	0.0
1271	I	30011	30031	0	Intergenic6	-	0.0
1272	I	30031	30051	0	Intergenic6	+	0.0
1273	I	30031	30051	1	Intergenic6	-	0.0716651740005342
1274	I	30051	30071	2	Intergenic6	-	0.1433303480010684
1275	I	30051	30071	1	Intergenic6	+	0.0716651740005342
1276	I	30071	30091	2	Intergenic6	-	0.1433303480010684
1277	I	30071	30091	1	Intergenic6	+	0.0716651740005342
1278	I	30091	30111	2	Intergenic6	-	0.1433303480010684
1279	I	30091	30111	1	Intergenic6	+	0.0716651740005342
1280	I	30111	30131	0	Intergenic6	-	0.0
1281	I	30111	30131	5	Intergenic6	+	0.35832587000267097
1282	I	30131	30151	0	Intergenic6	-	0.0
1283	I	30131	30151	5	Intergenic6	+	0.35832587000267097
1284	I	30151	30171	0	Intergenic6	-	0.0
1285	I	30151	30171	6	Intergenic6	+	0.42999104400320515
1286	I	30171	30191	5	Intergenic6	+	0.35832587000267097
1287	I	30171	30191	0	Intergenic6	-	0.0
1288	I	30191	30211	5	Intergenic6	+	0.35832587000267097
1289	I	30191	30211	0	Intergenic6	-	0.0
1290	I	30211	30231	0	Intergenic6	-	0.0
1291	I	30211	30231	5	Intergenic6	+	0.35832587000267097
1292	I	30231	30251	0	Intergenic6	-	0.0
1293	I	30231	30251	5	Intergenic6	+	0.35832587000267097
1294	I	30251	30271	2	Intergenic6	+	0.1433303480010684
1295	I	30251	30271	0	Intergenic6	-	0.0
1296	I	30271	30291	0	Intergenic6	-	0.0
1297	I	30271	30291	2	Intergenic6	+	0.1433303480010684
1298	I	30291	30311	3	Intergenic6	+	0.21499552200160257
1299	I	30291	30311	0	Intergenic6	-	0.0
1300	I	30311	30331	0	Intergenic6	-	0.0
1301	I	30311	30331	3	Intergenic6	+	0.21499552200160257
1302	I	30331	30351	6	Intergenic6	+	0.42999104400320515
1303	I	30331	30351	0	Intergenic6	-	0.0
1304	I	30351	30371	7	Intergenic6	+	0.5016562180037394
1305	I	30351	30371	0	Intergenic6	-	0.0
1306	I	30371	30391	9	Intergenic6	+	0.6449865660048077
1307	I	30371	30391	0	Intergenic6	-	0.0
1308	I	30391	30411	7	Intergenic6	+	0.5016562180037394
1309	I	30391	30411	0	Intergenic6	-	0.0
1310	I	30411	30431	7	Intergenic6	+	0.5016562180037394
1311	I	30411	30431	0	Intergenic6	-	0.0
1312	I	30431	30451	5	Intergenic6	+	0.35832587000267097
1313	I	30431	30451	0	Intergenic6	-	0.0
1314	I	30451	30471	5	Intergenic6	+	0.35832587000267097
1315	I	30451	30471	0	Intergenic6	-	0.0
1316	I	30471	30491	3	Intergenic6	+	0.21499552200160257
1317	I	30471	30491	0	Intergenic6	-	0.0
1318	I	30491	30511	4	Intergenic6	+	0.2866606960021368
1319	I	30491	30511	0	Intergenic6	-	0.0
1320	I	30511	30531	0	Intergenic6	-	0.0
1321	I	30511	30531	4	Intergenic6	+	0.2866606960021368
1322	I	30531	30551	2	Intergenic6	+	0.1433303480010684
1323	I	30531	30551	0	Intergenic6	-	0.0
1324	I	30551	30571	2	Intergenic6	+	0.1433303480010684
1325	I	30551	30571	1	Intergenic6	-	0.0716651740005342
1326	I	30571	30591	2	Intergenic6	+	0.1433303480010684
1327	I	30571	30591	1	Intergenic6	-	0.0716651740005342
1328	I	30591	30611	2	Intergenic6	+	0.1433303480010684
1329	I	30591	30611	1	Intergenic6	-	0.0716651740005342
1330	I	30611	30631	1	Intergenic6	+	0.0716651740005342
1331	I	30611	30631	0	Intergenic6	-	0.0
1332	I	30631	30651	0	Intergenic6	-	0.0
1333	I	30631	30651	1	Intergenic6	+	0.0716651740005342
1334	I	30651	30671	0	Intergenic6	+	0.0
1335	I	30651	30671	0	Intergenic6	-	0.0
1336	I	30671	30691	0	Intergenic6	+	0.0
1337	I	30671	30691	1	Intergenic6	-	0.0716651740005342
1338	I	30691	30711	1	Intergenic6	-	0.0716651740005342
1339	I	30691	30711	1	Intergenic6	+	0.0716651740005342
1340	I	30711	30731	3	Intergenic6	-	0.21499552200160257
1341	I	30711	30731	3	Intergenic6	+	0.21499552200160257
1342	I	30731	30751	3	Intergenic6	+	0.21499552200160257
1343	I	30731	30751	6	Intergenic6	-	0.42999104400320515
1344	I	30751	30771	2	Intergenic6	+	0.1433303480010684
1345	I	30751	30771	6	Intergenic6	-	0.42999104400320515
1346	I	30771	30791	2	Intergenic6	+	0.1433303480010684
1347	I	30771	30791	3	Intergenic6	-	0.21499552200160257
1348	I	30791	30811	1	Intergenic6	+	0.0716651740005342
1349	I	30791	30811	1	Intergenic6	-	0.0716651740005342
1350	I	30811	30831	1	Intergenic6	-	0.0716651740005342
1351	I	30811	30831	3	Intergenic6	+	0.21499552200160257
1352	I	30831	30851	4	Intergenic6	+	0.2866606960021368
1353	I	30831	30851	0	Intergenic6	-	0.0
1354	I	30851	30871	3	Intergenic6	+	0.21499552200160257
1355	I	30851	30871	1	Intergenic6	-	0.0716651740005342
1356	I	30871	30891	2	Intergenic6	+	0.1433303480010684
1357	I	30871	30891	1	Intergenic6	-	0.0716651740005342
1358	I	30891	30911	0	Intergenic6	+	0.0
1359	I	30891	30911	1	Intergenic6	-	0.0716651740005342
1360	I	30911	30931	0	Intergenic6	+	0.0
1361	I	30911	30931	0	Intergenic6	-	0.0
1364	I	45273	45293	0	Intergenic7	-	0.0
1365	I	45273	45293	1	Intergenic7	+	0.0716651740005342
1366	I	45293	45313	0	Intergenic7	-	0.0
1367	I	45293	45313	1	Intergenic7	+	0.0716651740005342
1368	I	45313	45333	2	Intergenic7	+	0.1433303480010684
1369	I	45313	45333	1	Intergenic7	-	0.0716651740005342
1370	I	45333	45353	2	Intergenic7	+	0.1433303480010684
1371	I	45333	45353	1	Intergenic7	-	0.0716651740005342
1372	I	45353	45373	1	Intergenic7	+	0.0716651740005342
1373	I	45353	45373	0	Intergenic7	-	0.0
1374	I	45373	45393	0	Intergenic7	-	0.0
1375	I	45373	45393	0	Intergenic7	+	0.0
1376	I	45393	45413	0	Intergenic7	-	0.0
1377	I	45393	45413	0	Intergenic7	+	0.0
1378	I	45413	45433	0	Intergenic7	-	0.0
1379	I	45413	45433	0	Intergenic7	+	0.0
1380	I	45433	45453	0	Intergenic7	+	0.0
1381	I	45433	45453	1	Intergenic7	-	0.0716651740005342
1382	I	45453	45473	1	Intergenic7	-	0.0716651740005342
1383	I	45453	45473	0	Intergenic7	+	0.0
1386	I	68048	68068	1	Intergenic8	+	0.0716651740005342
1387	I	68048	68068	1	Intergenic8	-	0.0716651740005342
1388	I	68068	68088	1	Intergenic8	-	0.0716651740005342
1389	I	68068	68088	1	Intergenic8	+	0.0716651740005342
1390	I	68088	68108	0	Intergenic8	-	0.0
1391	I	68088	68108	1	Intergenic8	+	0.0716651740005342
1392	I	68108	68128	0	Intergenic8	-	0.0
1393	I	68108	68128	0	Intergenic8	+	0.0
1394	I	68128	68148	2	Intergenic8	-	0.1433303480010684
1395	I	68128	68148	0	Intergenic8	+	0.0
1396	I	68148	68168	3	Intergenic8	-	0.21499552200160257
1397	I	68148	68168	0	Intergenic8	+	0.0
1398	I	68168	68188	3	Intergenic8	-	0.21499552200160257
1399	I	68168	68188	0	Intergenic8	+	0.0
1400	I	68188	68208	1	Intergenic8	+	0.0716651740005342
1401	I	68188	68208	1	Intergenic8	-	0.0716651740005342
1402	I	68208	68228	0	Intergenic8	-	0.0
1403	I	68208	68228	1	Intergenic8	+	0.0716651740005342
1404	I	68228	68248	1	Intergenic8	+	0.0716651740005342
1405	I	68228	68248	0	Intergenic8	-	0.0
1406	I	68248	68268	1	Intergenic8	+	0.0716651740005342
1407	I	68248	68268	1	Intergenic8	-	0.0716651740005342
1408	I	68268	68288	1	Intergenic8	+	0.0716651740005342
1409	I	68268	68288	1	Intergenic8	-	0.0716651740005342
1410	I	68288	68308	1	Intergenic8	+	0.0716651740005342
1411	I	68288	68308	1	Intergenic8	-	0.0716651740005342
1412	I	68308	68328	1	Intergenic8	+	0.0716651740005342
1413	I	68308	68328	0	Intergenic8	-	0.0
1414	I	68328	68348	1	Intergenic8	+	0.0716651740005342
1415	I	68328	68348	0	Intergenic8	-	0.0
1416	I	68348	68368	1	Intergenic8	+	0.0716651740005342
1417	I	68348	68368	0	Intergenic8	-	0.0
1418	I	68368	68388	0	Intergenic8	-	0.0
1419	I	68368	68388	1	Intergenic8	+	0.0716651740005342
1420	I	68388	68408	0	Intergenic8	-	0.0
1421	I	68388	68408	1	Intergenic8	+	0.0716651740005342
1422	I	68408	68428	0	Intergenic8	-	0.0
1423	I	68408	68428	1	Intergenic8	+	0.0716651740005342
1426	I	70469	70489	2	Intergenic10	+	0.1433303480010684
1427	I	70469	70489	0	Intergenic10	-	0.0
1428	I	70489	70509	0	Intergenic10	-	0.0
1429	I	70489	70509	2	Intergenic10	+	0.1433303480010684
1430	I	70509	70529	1	Intergenic10	+	0.0716651740005342
1431	I	70509	70529	0	Intergenic10	-	0.0
1432	I	70529	70549	0	Intergenic10	-	0.0
1433	I	70529	70549	1	Intergenic10	+	0.0716651740005342
1434	I	70549	70569	0	Intergenic10	-	0.0
1435	I	70549	70569	1	Intergenic10	+	0.0716651740005342
1436	I	70569	70589	0	Intergenic10	-	0.0
1437	I	70569	70589	0	Intergenic10	+	0.0
1438	I	70589	70609	0	Intergenic10	-	0.0
1439	I	70589	70609	0	Intergenic10	+	0.0
1440	I	70609	70629	1	Intergenic10	-	0.0716651740005342
1441	I	70609	70629	1	Intergenic10	+	0.0716651740005342
1442	I	70629	70649	2	Intergenic10	+	0.1433303480010684
1443	I	70629	70649	1	Intergenic10	-	0.0716651740005342
1444	I	70649	70669	1	Intergenic10	-	0.0716651740005342
1445	I	70649	70669	1	Intergenic10	+	0.0716651740005342
1446	I	70669	70689	0	Intergenic10	-	0.0
1447	I	70669	70689	2	Intergenic10	+	0.1433303480010684
1448	I	70689	70709	0	Intergenic10	-	0.0
1449	I	70689	70709	2	Intergenic10	+	0.1433303480010684
1450	I	70709	70729	2	Intergenic10	+	0.1433303480010684
1451	I	70709	70729	0	Intergenic10	-	0.0
1452	I	70729	70749	1	Intergenic10	+	0.0716651740005342
1453	I	70729	70749	0	Intergenic10	-	0.0
1454	I	70749	70769	0	Intergenic10	+	0.0
1455	I	70749	70769	1	Intergenic10	-	0.0716651740005342
1456	I	70769	70789	1	Intergenic10	-	0.0716651740005342
1457	I	70769	70789	1	Intergenic10	+	0.0716651740005342
1458	I	70789	70809	2	Intergenic10	-	0.1433303480010684
1459	I	70789	70809	1	Intergenic10	+	0.0716651740005342
1460	I	70809	70829	1	Intergenic10	-	0.0716651740005342
1461	I	70809	70829	1	Intergenic10	+	0.0716651740005342
1462	I	70829	70849	0	Intergenic10	+	0.0
1463	I	70829	70849	1	Intergenic10	-	0.0716651740005342
1464	I	70849	70869	1	Intergenic10	-	0.0716651740005342
1465	I	70849	70869	0	Intergenic10	+	0.0
1466	I	70869	70889	0	Intergenic10	+	0.0
1467	I	70869	70889	1	Intergenic10	-	0.0716651740005342
1468	I	70889	70909	1	Intergenic10	-	0.0716651740005342
1469	I	70889	70909	7	Intergenic10	+	0.5016562180037394
1470	I	70909	70929	1	Intergenic10	-	0.0716651740005342
1471	I	70909	70929	7	Intergenic10	+	0.5016562180037394
1472	I	70929	70949	0	Intergenic10	-	0.0
1473	I	70929	70949	0	Intergenic10	+	0.0
1474	I	70949	70969	0	Intergenic10	-	0.0
1475	I	70949	70969	0	Intergenic10	+	0.0
1476	I	70969	70989	0	Intergenic10	-	0.0
1477	I	70969	70989	0	Intergenic10	+	0.0
1478	I	70989	71009	0	Intergenic10	-	0.0
1479	I	70989	71009	0	Intergenic10	+	0.0
1480	I	71009	71029	1	Intergenic10	-	0.0716651740005342
1481	I	71009	71029	0	Intergenic10	+	0.0
1482	I	71029	71049	0	Intergenic10	+	0.0
1483	I	71029	71049	1	Intergenic10	-	0.0716651740005342
1484	I	71049	71069	0	Intergenic10	+	0.0
1485	I	71049	71069	1	Intergenic10	-	0.0716651740005342
1486	I	71069	71089	1	Intergenic10	-	0.0716651740005342
1487	I	71069	71089	0	Intergenic10	+	0.0
1488	I	71089	71109	0	Intergenic10	+	0.0
1489	I	71089	71109	1	Intergenic10	-	0.0716651740005342
1490	I	71109	71129	0	Intergenic10	+	0.0
1491	I	71109	71129	0	Intergenic10	-	0.0
1492	I	71129	71149	0	Intergenic10	-	0.0
1493	I	71129	71149	0	Intergenic10	+	0.0
1494	I	71149	71169	1	Intergenic10	-	0.0716651740005342
1495	I	71149	71169	0	Intergenic10	+	0.0
1496	I	71169	71189	1	Intergenic10	-	0.0716651740005342
1497	I	71169	71189	0	Intergenic10	+	0.0
1498	I	71189	71209	0	Intergenic10	-	0.0
1499	I	71189	71209	0	Intergenic10	+	0.0
1500	I	71209	71229	0	Intergenic10	-	0.0
1501	I	71209	71229	1	Intergenic10	+	0.0716651740005342
1502	I	71229	71249	1	Intergenic10	+	0.0716651740005342
1503	I	71229	71249	0	Intergenic10	-	0.0
1504	I	71249	71269	1	Intergenic10	+	0.0716651740005342
1505	I	71249	71269	0	Intergenic10	-	0.0
1508	I	151404	151424	0	Intergenic11	-	0.0
1509	I	151404	151424	0	Intergenic11	+	0.0
1510	I	151424	151444	1	Intergenic11	+	0.0716651740005342
1511	I	151424	151444	0	Intergenic11	-	0.0
1512	I	151444	151464	1	Intergenic11	+	0.0716651740005342
1513	I	151444	151464	0	Intergenic11	-	0.0
1514	I	151582	151602	1	Intergenic12	-	0.0716651740005342
1515	I	151582	151602	0	Intergenic12	+	0.0
1516	I	151602	151622	0	Intergenic12	+	0.0
1517	I	151602	151622	1	Intergenic12	-	0.0716651740005342
1518	I	151622	151642	0	Intergenic12	+	0.0
1519	I	151622	151642	3	Intergenic12	-	0.21499552200160257
1520	I	151642	151662	3	Intergenic12	-	0.21499552200160257
1521	I	151642	151662	0	Intergenic12	+	0.0
1522	I	151662	151682	3	Intergenic12	-	0.21499552200160257
1523	I	151662	151682	0	Intergenic12	+	0.0
1524	I	151682	151702	2	Intergenic12	-	0.1433303480010684
1525	I	151682	151702	0	Intergenic12	+	0.0
1526	I	151702	151722	0	Intergenic12	+	0.0
1527	I	151702	151722	0	Intergenic12	-	0.0
1528	I	151722	151742	0	Intergenic12	+	0.0
1529	I	151722	151742	1	Intergenic12	-	0.0716651740005342
1530	I	151742	151762	2	Intergenic12	-	0.1433303480010684
1531	I	151742	151762	0	Intergenic12	+	0.0
1532	I	151762	151782	2	Intergenic12	-	0.1433303480010684
1533	I	151762	151782	0	Intergenic12	+	0.0
1534	I	151782	151802	2	Intergenic12	-	0.1433303480010684
1535	I	151782	151802	2	Intergenic12	+	0.1433303480010684
1536	I	151802	151822	2	Intergenic12	+	0.1433303480010684
1537	I	151802	151822	1	Intergenic12	-	0.0716651740005342
1538	I	151822	151842	1	Intergenic12	+	0.0716651740005342
1539	I	151822	151842	3	Intergenic12	-	0.21499552200160257
1540	I	151842	151862	4	Intergenic12	-	0.2866606960021368
1541	I	151842	151862	0	Intergenic12	+	0.0
1542	I	151862	151882	0	Intergenic12	+	0.0
1543	I	151862	151882	3	Intergenic12	-	0.21499552200160257
1544	I	151882	151902	6	Intergenic12	-	0.42999104400320515
1545	I	151882	151902	0	Intergenic12	+	0.0
1546	I	151902	151922	7	Intergenic12	-	0.5016562180037394
1547	I	151902	151922	0	Intergenic12	+	0.0
1548	I	151922	151942	1	Intergenic12	+	0.0716651740005342
1549	I	151922	151942	5	Intergenic12	-	0.35832587000267097
1550	I	151942	151962	5	Intergenic12	-	0.35832587000267097
1551	I	151942	151962	1	Intergenic12	+	0.0716651740005342
1552	I	151962	151982	1	Intergenic12	+	0.0716651740005342
1553	I	151962	151982	3	Intergenic12	-	0.21499552200160257
1554	I	151982	152002	1	Intergenic12	+	0.0716651740005342
1555	I	151982	152002	2	Intergenic12	-	0.1433303480010684
1558	I	166162	166182	1	Intergenic13	+	0.0716651740005342
1559	I	166162	166182	0	Intergenic13	-	0.0
1560	I	166182	166202	1	Intergenic13	+	0.0716651740005342
1561	I	166182	166202	0	Intergenic13	-	0.0
1564	I	175530	175550	4	Intergenic14	+	0.2866606960021368
1565	I	175530	175550	1	Intergenic14	-	0.0716651740005342
1566	I	175550	175570	5	Intergenic14	+	0.35832587000267097
1567	I	175550	175570	0	Intergenic14	-	0.0
1568	I	175570	175590	7	Intergenic14	+	0.5016562180037394
1569	I	175570	175590	0	Intergenic14	-	0.0
1570	I	175590	175610	6	Intergenic14	+	0.42999104400320515
1571	I	175590	175610	0	Intergenic14	-	0.0
1572	I	175610	175630	7	Intergenic14	+	0.5016562180037394
1573	I	175610	175630	0	Intergenic14	-	0.0
1574	I	175630	175650	7	Intergenic14	+	0.5016562180037394
1575	I	175630	175650	0	Intergenic14	-	0.0
1576	I	175650	175670	7	Intergenic14	+	0.5016562180037394
1577	I	175650	175670	0	Intergenic14	-	0.0
1578	I	175670	175690	0	Intergenic14	-	0.0
1579	I	175670	175690	7	Intergenic14	+	0.5016562180037394
1580	I	175690	175710	0	Intergenic14	-	0.0
1581	I	175690	175710	10	Intergenic14	+	0.7166517400053419
1582	I	175710	175730	0	Intergenic14	-	0.0
1583	I	175710	175730	6	Intergenic14	+	0.42999104400320515
1584	I	175730	175750	1	Intergenic14	-	0.0716651740005342
1585	I	175730	175750	6	Intergenic14	+	0.42999104400320515
1586	I	175750	175770	1	Intergenic14	-	0.0716651740005342
1587	I	175750	175770	4	Intergenic14	+	0.2866606960021368
1588	I	175770	175790	1	Intergenic14	-	0.0716651740005342
1589	I	175770	175790	4	Intergenic14	+	0.2866606960021368
1590	I	175790	175810	0	Intergenic14	-	0.0
1591	I	175790	175810	6	Intergenic14	+	0.42999104400320515
1592	I	175810	175830	0	Intergenic14	-	0.0
1593	I	175810	175830	6	Intergenic14	+	0.42999104400320515
1594	I	175830	175850	0	Intergenic14	-	0.0
1595	I	175830	175850	7	Intergenic14	+	0.5016562180037394
1596	I	175850	175870	0	Intergenic14	-	0.0
1597	I	175850	175870	6	Intergenic14	+	0.42999104400320515
1598	I	175870	175890	1	Intergenic14	-	0.0716651740005342
1599	I	175870	175890	5	Intergenic14	+	0.35832587000267097
1600	I	175890	175910	1	Intergenic14	-	0.0716651740005342
1601	I	175890	175910	6	Intergenic14	+	0.42999104400320515
1602	I	175910	175930	0	Intergenic14	-	0.0
1603	I	175910	175930	5	Intergenic14	+	0.35832587000267097
1604	I	175930	175950	0	Intergenic14	-	0.0
1605	I	175930	175950	5	Intergenic14	+	0.35832587000267097
1606	I	175950	175970	0	Intergenic14	-	0.0
1607	I	175950	175970	5	Intergenic14	+	0.35832587000267097
1608	I	175970	175990	0	Intergenic14	-	0.0
1609	I	175970	175990	7	Intergenic14	+	0.5016562180037394
1610	I	175990	176010	7	Intergenic14	+	0.5016562180037394
1611	I	175990	176010	1	Intergenic14	-	0.0716651740005342
1612	I	176010	176030	5	Intergenic14	+	0.35832587000267097
1613	I	176010	176030	1	Intergenic14	-	0.0716651740005342
1614	I	176030	176050	5	Intergenic14	+	0.35832587000267097
1615	I	176030	176050	0	Intergenic14	-	0.0
1616	I	176050	176070	0	Intergenic14	-	0.0
1617	I	176050	176070	5	Intergenic14	+	0.35832587000267097
1618	I	176070	176090	5	Intergenic14	+	0.35832587000267097
1619	I	176070	176090	0	Intergenic14	-	0.0
1620	I	176090	176110	6	Intergenic14	+	0.42999104400320515
1621	I	176090	176110	0	Intergenic14	-	0.0
1622	I	176110	176130	10	Intergenic14	+	0.7166517400053419
1623	I	176110	176130	0	Intergenic14	-	0.0
1624	I	176130	176150	10	Intergenic14	+	0.7166517400053419
1625	I	176130	176150	0	Intergenic14	-	0.0
1628	I	177223	177243	3	Intergenic15	-	0.21499552200160257
1629	I	177223	177243	1	Intergenic15	+	0.0716651740005342
1630	I	177243	177263	1	Intergenic15	+	0.0716651740005342
1631	I	177243	177263	2	Intergenic15	-	0.1433303480010684
1632	I	177263	177283	1	Intergenic15	-	0.0716651740005342
1633	I	177263	177283	1	Intergenic15	+	0.0716651740005342
1634	I	177283	177303	2	Intergenic15	-	0.1433303480010684
1635	I	177283	177303	2	Intergenic15	+	0.1433303480010684
1636	I	177303	177323	2	Intergenic15	+	0.1433303480010684
1637	I	177303	177323	3	Intergenic15	-	0.21499552200160257
1638	I	177323	177343	1	Intergenic15	+	0.0716651740005342
1639	I	177323	177343	4	Intergenic15	-	0.2866606960021368
1640	I	177343	177363	4	Intergenic15	-	0.2866606960021368
1641	I	177343	177363	2	Intergenic15	+	0.1433303480010684
1642	I	177363	177383	4	Intergenic15	-	0.2866606960021368
1643	I	177363	177383	1	Intergenic15	+	0.0716651740005342
1644	I	177383	177403	1	Intergenic15	+	0.0716651740005342
1645	I	177383	177403	7	Intergenic15	-	0.5016562180037394
1646	I	177403	177423	0	Intergenic15	+	0.0
1647	I	177403	177423	6	Intergenic15	-	0.42999104400320515
1648	I	177423	177443	0	Intergenic15	+	0.0
1649	I	177423	177443	8	Intergenic15	-	0.5733213920042736
1650	I	177443	177463	6	Intergenic15	-	0.42999104400320515
1651	I	177443	177463	0	Intergenic15	+	0.0
1652	I	177463	177483	0	Intergenic15	+	0.0
1653	I	177463	177483	3	Intergenic15	-	0.21499552200160257
1654	I	177483	177503	2	Intergenic15	-	0.1433303480010684
1655	I	177483	177503	0	Intergenic15	+	0.0
1656	I	177503	177523	3	Intergenic15	-	0.21499552200160257
1657	I	177503	177523	0	Intergenic15	+	0.0
1658	I	177523	177543	0	Intergenic15	+	0.0
1659	I	177523	177543	4	Intergenic15	-	0.2866606960021368
1660	I	177543	177563	0	Intergenic15	+	0.0
1661	I	177543	177563	6	Intergenic15	-	0.42999104400320515
1662	I	177563	177583	0	Intergenic15	+	0.0
1663	I	177563	177583	5	Intergenic15	-	0.35832587000267097
1664	I	177583	177603	0	Intergenic15	+	0.0
1665	I	177583	177603	7	Intergenic15	-	0.5016562180037394
1666	I	177603	177623	0	Intergenic15	+	0.0
1667	I	177603	177623	6	Intergenic15	-	0.42999104400320515
1668	I	177623	177643	0	Intergenic15	+	0.0
1669	I	177623	177643	5	Intergenic15	-	0.35832587000267097
1670	I	177643	177663	0	Intergenic15	+	0.0
1671	I	177643	177663	3	Intergenic15	-	0.21499552200160257
1672	I	177663	177683	0	Intergenic15	+	0.0
1673	I	177663	177683	4	Intergenic15	-	0.2866606960021368
1674	I	177683	177703	1	Intergenic15	+	0.0716651740005342
1675	I	177683	177703	3	Intergenic15	-	0.21499552200160257
1676	I	177703	177723	1	Intergenic15	+	0.0716651740005342
1677	I	177703	177723	2	Intergenic15	-	0.1433303480010684
1678	I	177723	177743	3	Intergenic15	-	0.21499552200160257
1679	I	177723	177743	1	Intergenic15	+	0.0716651740005342
1680	I	177743	177763	2	Intergenic15	-	0.1433303480010684
1681	I	177743	177763	1	Intergenic15	+	0.0716651740005342
1682	I	177763	177783	2	Intergenic15	-	0.1433303480010684
1683	I	177763	177783	0	Intergenic15	+	0.0
1684	I	177783	177803	1	Intergenic15	-	0.0716651740005342
1685	I	177783	177803	0	Intergenic15	+	0.0
1686	I	177803	177823	1	Intergenic15	-	0.0716651740005342
1687	I	177803	177823	0	Intergenic15	+	0.0
1688	I	177823	177843	0	Intergenic15	+	0.0
1689	I	177823	177843	0	Intergenic15	-	0.0
1690	I	177843	177863	0	Intergenic15	+	0.0
1691	I	177843	177863	1	Intergenic15	-	0.0716651740005342
1692	I	177863	177883	0	Intergenic15	+	0.0
1693	I	177863	177883	2	Intergenic15	-	0.1433303480010684
1694	I	177883	177903	3	Intergenic15	-	0.21499552200160257
1695	I	177883	177903	1	Intergenic15	+	0.0716651740005342
1696	I	177903	177923	2	Intergenic15	+	0.1433303480010684
1697	I	177903	177923	3	Intergenic15	-	0.21499552200160257
1698	I	177923	177943	2	Intergenic15	+	0.1433303480010684
1699	I	177923	177943	2	Intergenic15	-	0.1433303480010684
1700	I	177943	177963	4	Intergenic15	-	0.2866606960021368
1701	I	177943	177963	1	Intergenic15	+	0.0716651740005342
1702	I	177963	177983	2	Intergenic15	+	0.1433303480010684
1703	I	177963	177983	5	Intergenic15	-	0.35832587000267097
1704	I	177983	178003	3	Intergenic15	-	0.21499552200160257
1705	I	177983	178003	1	Intergenic15	+	0.0716651740005342
1706	I	178003	178023	0	Intergenic15	+	0.0
1707	I	178003	178023	4	Intergenic15	-	0.2866606960021368
1708	I	178023	178043	0	Intergenic15	+	0.0
1709	I	178023	178043	3	Intergenic15	-	0.21499552200160257
1710	I	178043	178063	0	Intergenic15	+	0.0
1711	I	178043	178063	7	Intergenic15	-	0.5016562180037394
1712	I	178063	178083	7	Intergenic15	-	0.5016562180037394
1713	I	178063	178083	0	Intergenic15	+	0.0
1714	I	178083	178103	7	Intergenic15	-	0.5016562180037394
1715	I	178083	178103	0	Intergenic15	+	0.0
1716	I	178103	178123	6	Intergenic15	-	0.42999104400320515
1717	I	178103	178123	0	Intergenic15	+	0.0
1718	I	178123	178143	6	Intergenic15	-	0.42999104400320515
1719	I	178123	178143	1	Intergenic15	+	0.0716651740005342
1720	I	178143	178163	4	Intergenic15	-	0.2866606960021368
1721	I	178143	178163	1	Intergenic15	+	0.0716651740005342
1722	I	178163	178183	3	Intergenic15	-	0.21499552200160257
1723	I	178163	178183	1	Intergenic15	+	0.0716651740005342
1724	I	178183	178203	0	Intergenic15	+	0.0
1725	I	178183	178203	2	Intergenic15	-	0.1433303480010684
1726	I	178203	178223	2	Intergenic15	-	0.1433303480010684
1727	I	178203	178223	0	Intergenic15	+	0.0
1728	I	178223	178243	4	Intergenic15	-	0.2866606960021368
1729	I	178223	178243	0	Intergenic15	+	0.0
1730	I	178243	178263	4	Intergenic15	-	0.2866606960021368
1731	I	178243	178263	0	Intergenic15	+	0.0
1732	I	178263	178283	6	Intergenic15	-	0.42999104400320515
1733	I	178263	178283	0	Intergenic15	+	0.0
1734	I	178283	178303	6	Intergenic15	-	0.42999104400320515
1735	I	178283	178303	0	Intergenic15	+	0.0
1736	I	178303	178323	0	Intergenic15	+	0.0
1737	I	178303	178323	5	Intergenic15	-	0.35832587000267097
1738	I	178323	178343	0	Intergenic15	+	0.0
1739	I	178323	178343	5	Intergenic15	-	0.35832587000267097
1740	I	178343	178363	3	Intergenic15	-	0.21499552200160257
1741	I	178343	178363	0	Intergenic15	+	0.0
1742	I	178363	178383	3	Intergenic15	-	0.21499552200160257
1743	I	178363	178383	1	Intergenic15	+	0.0716651740005342
1744	I	178383	178403	3	Intergenic15	-	0.21499552200160257
1745	I	178383	178403	1	Intergenic15	+	0.0716651740005342
1746	I	178403	178423	1	Intergenic15	+	0.0716651740005342
1747	I	178403	178423	2	Intergenic15	-	0.1433303480010684
1748	I	178423	178443	0	Intergenic15	+	0.0
1749	I	178423	178443	2	Intergenic15	-	0.1433303480010684
1750	I	178443	178463	0	Intergenic15	+	0.0
1751	I	178443	178463	1	Intergenic15	-	0.0716651740005342
1752	I	178463	178483	2	Intergenic15	-	0.1433303480010684
1753	I	178463	178483	0	Intergenic15	+	0.0
1754	I	178483	178503	0	Intergenic15	+	0.0
1755	I	178483	178503	1	Intergenic15	-	0.0716651740005342
1756	I	178503	178523	0	Intergenic15	+	0.0
1757	I	178503	178523	2	Intergenic15	-	0.1433303480010684
1758	I	178523	178543	0	Intergenic15	+	0.0
1759	I	178523	178543	3	Intergenic15	-	0.21499552200160257
1760	I	178543	178563	3	Intergenic15	-	0.21499552200160257
1761	I	178543	178563	0	Intergenic15	+	0.0
1762	I	178563	178583	0	Intergenic15	+	0.0
1763	I	178563	178583	2	Intergenic15	-	0.1433303480010684
1764	I	178583	178603	0	Intergenic15	+	0.0
1765	I	178583	178603	1	Intergenic15	-	0.0716651740005342
1766	I	178603	178623	0	Intergenic15	+	0.0
1767	I	178603	178623	1	Intergenic15	-	0.0716651740005342
1768	I	178623	178643	0	Intergenic15	+	0.0
1769	I	178623	178643	0	Intergenic15	-	0.0
1770	I	178643	178663	0	Intergenic15	+	0.0
1771	I	178643	178663	0	Intergenic15	-	0.0
1772	I	178663	178683	0	Intergenic15	+	0.0
1773	I	178663	178683	1	Intergenic15	-	0.0716651740005342
1774	I	178683	178703	2	Intergenic15	-	0.1433303480010684
1775	I	178683	178703	0	Intergenic15	+	0.0
1776	I	178703	178723	2	Intergenic15	-	0.1433303480010684
1777	I	178703	178723	0	Intergenic15	+	0.0
1778	I	178723	178743	0	Intergenic15	+	0.0
1779	I	178723	178743	1	Intergenic15	-	0.0716651740005342
1780	I	178743	178763	2	Intergenic15	-	0.1433303480010684
1781	I	178743	178763	0	Intergenic15	+	0.0
1782	I	178763	178783	0	Intergenic15	+	0.0
1783	I	178763	178783	3	Intergenic15	-	0.21499552200160257
1784	I	178783	178803	0	Intergenic15	+	0.0
1785	I	178783	178803	3	Intergenic15	-	0.21499552200160257
1786	I	178803	178823	0	Intergenic15	+	0.0
1787	I	178803	178823	3	Intergenic15	-	0.21499552200160257
1790	I	180897	180917	4	Intergenic16	-	0.2866606960021368
1791	I	180897	180917	2	Intergenic16	+	0.1433303480010684
1792	I	180917	180937	4	Intergenic16	-	0.2866606960021368
1793	I	180917	180937	2	Intergenic16	+	0.1433303480010684
1794	I	180937	180957	1	Intergenic16	+	0.0716651740005342
1795	I	180937	180957	3	Intergenic16	-	0.21499552200160257
1796	I	180957	180977	3	Intergenic16	-	0.21499552200160257
1797	I	180957	180977	0	Intergenic16	+	0.0
1798	I	180977	180997	0	Intergenic16	+	0.0
1799	I	180977	180997	1	Intergenic16	-	0.0716651740005342
1800	I	180997	181017	0	Intergenic16	+	0.0
1801	I	180997	181017	0	Intergenic16	-	0.0
1802	I	181017	181037	0	Intergenic16	+	0.0
1803	I	181017	181037	0	Intergenic16	-	0.0
1804	I	181037	181057	0	Intergenic16	+	0.0
1805	I	181037	181057	0	Intergenic16	-	0.0
1806	I	181057	181077	0	Intergenic16	-	0.0
1807	I	181057	181077	0	Intergenic16	+	0.0
1810	I	181304	181324	13	Intergenic17	+	0.9316472620069446
1811	I	181304	181324	0	Intergenic17	-	0.0
1812	I	181324	181344	12	Intergenic17	+	0.8599820880064103
1813	I	181324	181344	0	Intergenic17	-	0.0
1814	I	181344	181364	7	Intergenic17	+	0.5016562180037394
1815	I	181344	181364	0	Intergenic17	-	0.0
1816	I	181364	181384	0	Intergenic17	-	0.0
1817	I	181364	181384	2	Intergenic17	+	0.1433303480010684
1818	I	181384	181404	1	Intergenic17	+	0.0716651740005342
1819	I	181384	181404	0	Intergenic17	-	0.0
1820	I	181404	181424	1	Intergenic17	-	0.0716651740005342
1821	I	181404	181424	0	Intergenic17	+	0.0
1822	I	181424	181444	0	Intergenic17	+	0.0
1823	I	181424	181444	1	Intergenic17	-	0.0716651740005342
1824	I	181444	181464	1	Intergenic17	+	0.0716651740005342
1825	I	181444	181464	1	Intergenic17	-	0.0716651740005342
1826	I	181464	181484	1	Intergenic17	+	0.0716651740005342
1827	I	181464	181484	1	Intergenic17	-	0.0716651740005342
1828	I	181484	181504	2	Intergenic17	+	0.1433303480010684
1829	I	181484	181504	0	Intergenic17	-	0.0
1830	I	181504	181524	1	Intergenic17	+	0.0716651740005342
1831	I	181504	181524	0	Intergenic17	-	0.0
1832	I	181524	181544	0	Intergenic17	+	0.0
1833	I	181524	181544	0	Intergenic17	-	0.0
1834	I	181544	181564	0	Intergenic17	+	0.0
1835	I	181544	181564	0	Intergenic17	-	0.0
1836	I	181564	181584	0	Intergenic17	-	0.0
1837	I	181564	181584	0	Intergenic17	+	0.0
1838	I	181584	181604	0	Intergenic17	+	0.0
1839	I	181584	181604	0	Intergenic17	-	0.0
1840	I	181604	181624	0	Intergenic17	+	0.0
1841	I	181604	181624	2	Intergenic17	-	0.1433303480010684
1842	I	181624	181644	0	Intergenic17	+	0.0
1843	I	181624	181644	3	Intergenic17	-	0.21499552200160257
1844	I	181644	181664	0	Intergenic17	+	0.0
1845	I	181644	181664	3	Intergenic17	-	0.21499552200160257
1846	I	181664	181684	1	Intergenic17	+	0.0716651740005342
1847	I	181664	181684	1	Intergenic17	-	0.0716651740005342
1848	I	181684	181704	0	Intergenic17	-	0.0
1849	I	181684	181704	1	Intergenic17	+	0.0716651740005342
1850	I	181704	181724	1	Intergenic17	-	0.0716651740005342
1851	I	181704	181724	1	Intergenic17	+	0.0716651740005342
1852	I	181724	181744	1	Intergenic17	-	0.0716651740005342
1853	I	181724	181744	1	Intergenic17	+	0.0716651740005342
1854	I	181744	181764	1	Intergenic17	-	0.0716651740005342
1855	I	181744	181764	1	Intergenic17	+	0.0716651740005342
1856	I	181764	181784	0	Intergenic17	-	0.0
1857	I	181764	181784	1	Intergenic17	+	0.0716651740005342
1858	I	181784	181804	0	Intergenic17	-	0.0
1859	I	181784	181804	1	Intergenic17	+	0.0716651740005342
1860	I	181804	181824	0	Intergenic17	-	0.0
1861	I	181804	181824	2	Intergenic17	+	0.1433303480010684
1862	I	181824	181844	0	Intergenic17	-	0.0
1863	I	181824	181844	1	Intergenic17	+	0.0716651740005342
1864	I	181844	181864	0	Intergenic17	-	0.0
1865	I	181844	181864	0	Intergenic17	+	0.0
1866	I	181864	181884	0	Intergenic17	-	0.0
1867	I	181864	181884	0	Intergenic17	+	0.0
1868	I	181884	181904	0	Intergenic17	+	0.0
1869	I	181884	181904	1	Intergenic17	-	0.0716651740005342
1870	I	181904	181924	1	Intergenic17	-	0.0716651740005342
1871	I	181904	181924	0	Intergenic17	+	0.0
1872	I	181924	181944	0	Intergenic17	+	0.0
1873	I	181924	181944	2	Intergenic17	-	0.1433303480010684
1874	I	181944	181964	2	Intergenic17	-	0.1433303480010684
1875	I	181944	181964	0	Intergenic17	+	0.0
1876	I	181964	181984	1	Intergenic17	-	0.0716651740005342
1877	I	181964	181984	1	Intergenic17	+	0.0716651740005342
1878	I	181984	182004	1	Intergenic17	-	0.0716651740005342
1879	I	181984	182004	1	Intergenic17	+	0.0716651740005342
1880	I	182004	182024	1	Intergenic17	-	0.0716651740005342
1881	I	182004	182024	0	Intergenic17	+	0.0
1882	I	182024	182044	0	Intergenic17	+	0.0
1883	I	182024	182044	1	Intergenic17	-	0.0716651740005342
1884	I	182044	182064	0	Intergenic17	+	0.0
1885	I	182044	182064	1	Intergenic17	-	0.0716651740005342
1886	I	182064	182084	0	Intergenic17	+	0.0
1887	I	182064	182084	0	Intergenic17	-	0.0
1888	I	182084	182104	0	Intergenic17	+	0.0
1889	I	182084	182104	0	Intergenic17	-	0.0
1890	I	182104	182124	0	Intergenic17	+	0.0
1891	I	182104	182124	0	Intergenic17	-	0.0
1892	I	182124	182144	1	Intergenic17	+	0.0716651740005342
1893	I	182124	182144	0	Intergenic17	-	0.0
1894	I	182144	182164	1	Intergenic17	+	0.0716651740005342
1895	I	182144	182164	0	Intergenic17	-	0.0
1896	I	182164	182184	1	Intergenic17	+	0.0716651740005342
1897	I	182164	182184	1	Intergenic17	-	0.0716651740005342
1898	I	182184	182204	0	Intergenic17	+	0.0
1899	I	182184	182204	1	Intergenic17	-	0.0716651740005342
1900	I	182204	182224	0	Intergenic17	+	0.0
1901	I	182204	182224	1	Intergenic17	-	0.0716651740005342
1902	I	182224	182244	0	Intergenic17	+	0.0
1903	I	182224	182244	0	Intergenic17	-	0.0
1904	I	182244	182264	0	Intergenic17	+	0.0
1905	I	182244	182264	1	Intergenic17	-	0.0716651740005342
1906	I	182264	182284	0	Intergenic17	+	0.0
1907	I	182264	182284	2	Intergenic17	-	0.1433303480010684
1908	I	182284	182304	0	Intergenic17	+	0.0
1909	I	182284	182304	2	Intergenic17	-	0.1433303480010684
1910	I	182304	182324	0	Intergenic17	+	0.0
1911	I	182304	182324	1	Intergenic17	-	0.0716651740005342
1912	I	182324	182344	2	Intergenic17	-	0.1433303480010684
1913	I	182324	182344	0	Intergenic17	+	0.0
1914	I	182344	182364	1	Intergenic17	-	0.0716651740005342
1915	I	182344	182364	0	Intergenic17	+	0.0
1916	I	182364	182384	2	Intergenic17	-	0.1433303480010684
1917	I	182364	182384	0	Intergenic17	+	0.0
1918	I	182384	182404	2	Intergenic17	-	0.1433303480010684
1919	I	182384	182404	0	Intergenic17	+	0.0
1920	I	182404	182424	2	Intergenic17	-	0.1433303480010684
1921	I	182404	182424	0	Intergenic17	+	0.0
1922	I	182424	182444	3	Intergenic17	-	0.21499552200160257
1923	I	182424	182444	0	Intergenic17	+	0.0
1924	I	182444	182464	3	Intergenic17	-	0.21499552200160257
1925	I	182444	182464	0	Intergenic17	+	0.0
1928	I	182959	182979	2	Intergenic18	-	0.1433303480010684
1929	I	182959	182979	4	Intergenic18	+	0.2866606960021368
1930	I	182979	182999	3	Intergenic18	-	0.21499552200160257
1931	I	182979	182999	5	Intergenic18	+	0.35832587000267097
1932	I	182999	183019	6	Intergenic18	-	0.42999104400320515
1933	I	182999	183019	4	Intergenic18	+	0.2866606960021368
1934	I	183019	183039	8	Intergenic18	-	0.5733213920042736
1935	I	183019	183039	5	Intergenic18	+	0.35832587000267097
1936	I	183039	183059	4	Intergenic18	+	0.2866606960021368
1937	I	183039	183059	6	Intergenic18	-	0.42999104400320515
1938	I	183059	183079	3	Intergenic18	+	0.21499552200160257
1939	I	183059	183079	5	Intergenic18	-	0.35832587000267097
1940	I	183079	183099	7	Intergenic18	+	0.5016562180037394
1941	I	183079	183099	7	Intergenic18	-	0.5016562180037394
1942	I	183099	183119	8	Intergenic18	+	0.5733213920042736
1943	I	183099	183119	9	Intergenic18	-	0.6449865660048077
1944	I	183119	183139	7	Intergenic18	-	0.5016562180037394
1945	I	183119	183139	8	Intergenic18	+	0.5733213920042736
1948	I	189757	189777	5	Intergenic19	-	0.35832587000267097
1949	I	189757	189777	0	Intergenic19	+	0.0
1950	I	189777	189797	4	Intergenic19	-	0.2866606960021368
1951	I	189777	189797	0	Intergenic19	+	0.0
1952	I	189797	189817	3	Intergenic19	-	0.21499552200160257
1953	I	189797	189817	0	Intergenic19	+	0.0
1954	I	189817	189837	2	Intergenic19	-	0.1433303480010684
1955	I	189817	189837	0	Intergenic19	+	0.0
1956	I	189837	189857	0	Intergenic19	+	0.0
1957	I	189837	189857	1	Intergenic19	-	0.0716651740005342
1958	I	189857	189877	0	Intergenic19	+	0.0
1959	I	189857	189877	1	Intergenic19	-	0.0716651740005342
1960	I	189877	189897	0	Intergenic19	-	0.0
1961	I	189877	189897	0	Intergenic19	+	0.0
1962	I	189897	189917	0	Intergenic19	-	0.0
1963	I	189897	189917	0	Intergenic19	+	0.0
1964	I	189917	189937	0	Intergenic19	-	0.0
1965	I	189917	189937	0	Intergenic19	+	0.0
1968	I	196618	196638	0	Intergenic20	-	0.0
1969	I	196618	196638	11	Intergenic20	+	0.7883169140058761
1970	I	196638	196658	12	Intergenic20	+	0.8599820880064103
1971	I	196638	196658	0	Intergenic20	-	0.0
1972	I	196658	196678	13	Intergenic20	+	0.9316472620069446
1973	I	196658	196678	0	Intergenic20	-	0.0
1974	I	196678	196698	0	Intergenic20	-	0.0
1975	I	196678	196698	11	Intergenic20	+	0.7883169140058761
1976	I	196698	196718	0	Intergenic20	-	0.0
1977	I	196698	196718	11	Intergenic20	+	0.7883169140058761
1978	I	196718	196738	0	Intergenic20	-	0.0
1979	I	196718	196738	8	Intergenic20	+	0.5733213920042736
1980	I	196738	196758	0	Intergenic20	-	0.0
1981	I	196738	196758	7	Intergenic20	+	0.5016562180037394
1982	I	196758	196778	7	Intergenic20	+	0.5016562180037394
1983	I	196758	196778	0	Intergenic20	-	0.0
1984	I	196778	196798	6	Intergenic20	+	0.42999104400320515
1985	I	196778	196798	0	Intergenic20	-	0.0
1986	I	196798	196818	0	Intergenic20	-	0.0
1987	I	196798	196818	4	Intergenic20	+	0.2866606960021368
1988	I	196818	196838	0	Intergenic20	-	0.0
1989	I	196818	196838	5	Intergenic20	+	0.35832587000267097
1990	I	196838	196858	4	Intergenic20	+	0.2866606960021368
1991	I	196838	196858	0	Intergenic20	-	0.0
1992	I	196858	196878	3	Intergenic20	+	0.21499552200160257
1993	I	196858	196878	0	Intergenic20	-	0.0
1994	I	196878	196898	0	Intergenic20	-	0.0
1995	I	196878	196898	9	Intergenic20	+	0.6449865660048077
1996	I	196898	196918	10	Intergenic20	+	0.7166517400053419
1997	I	196898	196918	0	Intergenic20	-	0.0
1998	I	196918	196938	9	Intergenic20	+	0.6449865660048077
1999	I	196918	196938	0	Intergenic20	-	0.0
2000	I	196938	196958	1	Intergenic20	-	0.0716651740005342
2001	I	196938	196958	9	Intergenic20	+	0.6449865660048077
2002	I	196958	196978	9	Intergenic20	+	0.6449865660048077
2003	I	196958	196978	1	Intergenic20	-	0.0716651740005342
2004	I	196978	196998	10	Intergenic20	+	0.7166517400053419
2005	I	196978	196998	1	Intergenic20	-	0.0716651740005342
2006	I	196998	197018	11	Intergenic20	+	0.7883169140058761
2007	I	196998	197018	0	Intergenic20	-	0.0
2008	I	197018	197038	10	Intergenic20	+	0.7166517400053419
2009	I	197018	197038	0	Intergenic20	-	0.0
2010	I	197038	197058	0	Intergenic20	-	0.0
2011	I	197038	197058	14	Intergenic20	+	1.0033124360074788
2012	I	197058	197078	0	Intergenic20	-	0.0
2013	I	197058	197078	11	Intergenic20	+	0.7883169140058761
2014	I	197078	197098	0	Intergenic20	-	0.0
2015	I	197078	197098	10	Intergenic20	+	0.7166517400053419
2016	I	197098	197118	8	Intergenic20	+	0.5733213920042736
2017	I	197098	197118	0	Intergenic20	-	0.0
2018	I	197118	197138	4	Intergenic20	+	0.2866606960021368
2019	I	197118	197138	0	Intergenic20	-	0.0
2020	I	197138	197158	0	Intergenic20	-	0.0
2021	I	197138	197158	1	Intergenic20	+	0.0716651740005342
2022	I	197158	197178	0	Intergenic20	-	0.0
2023	I	197158	197178	4	Intergenic20	+	0.2866606960021368
2024	I	197178	197198	0	Intergenic20	-	0.0
2025	I	197178	197198	5	Intergenic20	+	0.35832587000267097
2026	I	197198	197218	0	Intergenic20	-	0.0
2027	I	197198	197218	5	Intergenic20	+	0.35832587000267097
2028	I	197218	197238	0	Intergenic20	-	0.0
2029	I	197218	197238	5	Intergenic20	+	0.35832587000267097
2030	I	197238	197258	3	Intergenic20	+	0.21499552200160257
2031	I	197238	197258	1	Intergenic20	-	0.0716651740005342
2032	I	197258	197278	4	Intergenic20	+	0.2866606960021368
[truncated: 46,857 more rows]
