# Supplementary material for: Chance promoter activities illuminate the origins of eukaryotic intergenic transcriptions
Source: Nat Commun. 2023 Apr 1;14:1826. doi: 10.1038/s41467-023-37610-w (PMC10067814; doi:10.1038/s41467-023-37610-w)
Supplement: Supplementary file 4 — Source Data [file 41467_2023_37610_MOESM4_ESM.zip › Source_data/FigS19_Intergenic_GXE_comparison.csv]

Panel_number	Significantly > 0.1	Significantly < 0.1	Neither
a	0.13539790404453905	0.6726707057475029	0.19193139020795807
b	0.3788097199341021	0.39394563426688634	0.22724464579901152
c	0.02622566690699351	0.8667087238644556	0.10706560922855082
d	0.13539790404453905	0.6726707057475029	0.19193139020795807
e	0.19878827574914032	0.4542328475519895	0.3469788766988702
f	0.5561602418745276	0.08798185941043084	0.3558578987150416
g	0.11641918208373904	0.5852604673807206	0.2983203505355404
h	0.19878827574914032	0.4542328475519895	0.3469788766988702
