# Supplementary material for: Chance promoter activities illuminate the origins of eukaryotic intergenic transcriptions
Source: Nat Commun. 2023 Apr 1;14:1826. doi: 10.1038/s41467-023-37610-w (PMC10067814; doi:10.1038/s41467-023-37610-w)
Supplement: Supplementary file 4 — Source Data [file 41467_2023_37610_MOESM4_ESM.zip › Source_data/FigS14_YPD_genic_ST_shared_example.csv]

Gene ID	Gene Name	Reference	Strand	Start	End	Coverage	FPKM	TPM
YMR100W	MUB1	XIII	+	466300	468162	26.975309	40.281227	35.477558
YHR026W	VMA16	VIII	+	160844	161485	191.820877	285.8815	251.7892
YIL077C	-	IX	-	214991	215953	11.978193	18.775707	16.536642
YPL188W	POS5	XVI	+	191406	192650	19.320482	28.81835	25.381666
YML099W-A	-	XIII	+	74229	74558	0.027273	0.040646	0.035799
YCR087C-A	-	III	-	264006	264467	44.300865	66.024086	58.150494
YJL175W	-	X	+	94049	94561	0.017544	0.026147	0.023029
YOL051W	GAL11	XV	+	234940	238185	18.359211	27.406309	24.138016
YNL077W	APJ1	XIV	+	481391	482977	10.815375	17.114216	15.073288
YFL001W	DEG1	VI	+	147131	148459	19.358917	28.944769	25.493008
YLR146W-A	-	XII	+	433870	434058	25.253969	38.118431	33.572685
YNL273W	TOF1	XIV	+	122883	126599	11.956147	19.168142	16.882278
YCR054C	CTR86	III	-	218376	220067	15.002955	22.585243	19.89188
tV(UAC)B	-	II	-	326792	326865	14.472973	21.569891	18.99761
YNL171C	-	XIV	-	315629	315997	0.157182	5.328558	4.69311
YLL037W	-	XII	+	66562	66942	1.259843	6.416937	5.651697
YPR174C	-	XVI	-	888043	888708	17.504505	26.217745	23.09119
YER055C	HIS1	V	-	264892	265785	245.542511	365.945923	322.305634
YNL087W	TCB2	XIV	+	462411	465947	61.42522	91.842964	80.890388
YLR347C	KAP95	XII	-	823828	826413	67.757156	101.095284	89.03933
YER093C	TSC11	V	-	343320	347612	12.266946	20.113739	17.715109
YLR343W	GAS2	XII	+	816094	817761	1.968225	26.401114	23.252693
YDR511W	SDH7	IV	+	1470017	1470418	20.196518	32.643261	28.750441
YLR297W	-	XII	+	724044	724433	8.284616	14.769818	13.008468
YJL203W	PRP21	X	+	53341	54183	11.055754	16.833794	14.826308
YNL092W	-	XIV	+	450871	452073	2.083957	4.002779	3.525434
YGL257C	MNT2	VII	-	12481	14157	25.875372	39.957024	35.192013
YHR001W	OSH7	VIII	+	106055	107368	33.697868	50.278553	44.282669
YMR104C	YPK2	XIII	-	473420	475453	5.756145	8.884987	7.825423
YGL131C	SNT2	VII	-	261648	265859	12.620845	18.842752	16.595692
YFL058W	THI5	VI	+	12929	13951	0.0	0.0	0.0
YFL015C	-	VI	-	106469	106963	0.0	0.0	0.0
YOR135C	IRC14	XV	-	580159	580500	0.0	0.0	0.0
YFL021W	GAT1	VI	+	95966	97498	11.058708	16.823509	14.81725
YBR160W	CDC28	II	+	560078	560974	34.190636	51.01273	44.929295
YBR108W	AIM3	II	+	454822	457665	7.165612	11.074964	9.754238
YNR052C	POP2	XIV	-	719346	720647	32.384026	48.283207	42.525276
YIL114C	POR2	IX	-	149143	149988	28.787233	44.065933	38.810925
YGR208W	SER2	VII	+	911883	912812	55.859138	83.302917	73.368774
tI(AAU)E2	-	V	-	551285	551358	5.891892	8.78102	7.733854
YJL115W	ASF1	X	+	196287	197126	9.135715	13.998707	12.329316
YDR031W	MIX14	IV	+	503498	503863	11.002732	16.516085	14.546485
YIL085C	KTR7	IX	-	200490	202043	37.885456	56.462841	49.729458
YMR041C	ARA2	XIII	-	350966	351973	9.366072	15.409224	13.571623
YEL014C	-	V	-	128303	128608	0.114379	28.628485	25.214443
YPR011C	-	XVI	-	583062	584042	13.884811	21.37849	18.829033
YBR012C	-	II	-	259147	259566	18.183332	27.539661	24.255465
YML060W	OGG1	XIII	+	151871	153001	14.958444	22.293415	19.634851
YFL023W	BUD27	VI	+	90986	93376	13.493517	20.125114	17.725126
YIL049W	DFG10	IX	+	260158	260919	15.32021	24.101925	21.22769
YFL060C	SNO3	VI	-	10301	10969	1.180867	1.759913	1.550038
YDR012W	RPL4B	IV	+	471853	472941	144.505051	215.364044	189.681183
tY(GUA)J1	SUP7	X	+	354244	354332	14.733334	21.957922	19.339367
YKL089W	MIF2	XI	+	273394	275043	9.541212	14.726528	12.970341
YHR139C	SPS100	VIII	-	378219	379199	0.40367	4.385993	3.862949
YAR042W	SWH1	I	+	192619	196185	21.404261	31.899981	28.095802
YNR016C	ACC1	XIV	-	654673	661374	184.799911	275.417755	242.573288
YBL008W	HIR1	II	+	209653	212175	12.675386	18.941647	16.682793
YER137C	-	V	-	441373	441819	6.646533	10.100578	8.896051
YGR267C	FOL2	VII	-	1025004	1025735	73.672134	110.168304	97.030373
YDR124W	-	IV	+	700315	701289	3.505641	11.088253	9.765943
YER153C	PET122	V	-	474041	474805	11.42353	18.864294	16.614666
YJL022W	-	X	+	398109	398417	0.614887	0.916401	0.807117
YDL118W	-	IV	+	247302	247682	0.0	0.0	0.0
tF(GAA)H2	-	VIII	-	358478	358569	0.493151	0.734971	0.647323
YMR323W	ERR3	XIII	+	920088	921401	0.049467	0.073723	0.064932
YGL129C	RSM23	VII	-	267723	269075	22.326681	33.434441	29.447271
YPR154W	PIN3	XVI	+	834565	835212	31.179012	46.467846	40.926403
tT(AGU)D	-	IV	-	434264	434336	14.356164	21.620378	19.042076
YAL068C	PAU8	I	-	1807	2169	0.0	0.0	0.0
YOL066C	RIB2	XV	-	202696	204471	14.878942	23.174374	20.410753
YBL055C	-	II	-	115573	116829	23.404932	38.264343	33.701195
YML007W	YAP1	XIII	+	253848	255800	43.411163	64.77137	57.047169
YHR079C-A	SAE3	VIII	-	262192	262553	0.097826	0.145796	0.128409
YDR501W	PLM2	IV	+	1451353	1452918	6.00447	14.185984	12.494259
HRA1	-	I	+	99305	99868	0.093972	6.130108	5.399072
YIL059C	-	IX	-	246550	246915	8.030055	12.08123	10.640504
YFR032C-B	-	VI	-	223710	223973	113.454544	169.087738	148.923462
YDL098C	SNU23	IV	-	284581	285165	14.254701	21.244587	18.7111
YJR006W	POL31	X	+	449202	450665	17.210382	26.937382	23.72501
YBL104C	SEA4	II	-	18177	21293	14.174848	21.302967	18.762518
LSR1	-	II	-	680688	681862	6438.558105	9595.773438	8451.445312
YER038C	KRE29	V	-	226858	228252	8.556273	15.012539	13.222243
YCR107W	AAD3	III	+	313890	314981	7.276557	11.106706	9.782194
YGR268C	HUA1	VII	-	1026057	1026653	14.59799	24.698147	21.752811
YDL048C	STP4	IV	-	366739	368211	1.688391	3.793175	3.340827
YDR121W	DPB4	IV	+	693585	694175	23.829103	35.619778	31.372
YNL056W	OCA2	XIV	+	517249	517842	35.397305	52.754612	46.463451
YKL067W	YNK1	XI	+	314812	315273	95.106064	141.912918	124.989326
YDL220C	CDC13	IV	-	62244	65018	6.457297	10.04535	8.847408
YKL058W	TOA2	XI	+	330166	330534	54.200542	82.046349	72.262054
YGR125W	-	VII	+	742325	745435	23.305046	34.846848	30.691246
YJL002C	OST1	X	-	433221	434651	131.662476	196.357346	172.941086
YNL146C-A	-	XIV	-	351386	351580	7.035897	27.55249	24.266762
YBL051C	PIN4	II	-	122753	124759	33.787243	50.355045	44.350044
YOR332W	VMA4	XV	+	943656	944357	286.472931	427.207458	376.261597
YER185W	PUG1	V	+	559454	560365	1.889254	2.998688	2.641085
YMR006C	PLB2	XIII	-	277561	279681	43.608204	65.287598	57.501839
YIL075C	RPN2	IX	-	217863	220700	113.125443	168.597244	148.49147
YCR082W	AHC2	III	+	258883	259269	79.57106	118.951263	104.76593
YMR263W	SAP30	XIII	+	794919	795524	21.150166	32.325493	28.47057
YBR111C	YSA1	II	-	461178	461873	71.987068	107.387047	94.58078
YGL150C	INO80	VII	-	221104	225573	28.429754	42.410141	37.352596
YCR012W	PGK1	III	+	137746	138996	4224.411621	6295.933594	5545.122559
YDR246W	TRS23	IV	+	954288	954947	11.813637	19.090115	16.813555
YPR081C	GRS2	XVI	-	702114	703970	8.53958	12.794435	11.268656
YNL022C	RCM1	XIV	-	591427	592899	24.898167	37.169876	32.737247
YDR178W	SDH4	IV	+	817950	818495	15.961538	23.788385	20.95154
YGR017W	-	VII	+	523787	524680	42.252796	63.456573	55.889164
YLR257W	-	XII	+	658826	659791	104.186333	155.669769	137.105621
YMR147W	-	XIII	+	559199	559870	10.355655	15.433619	13.593109
YIL162W	SUC2	IX	+	37385	38983	27.224516	40.574238	35.735626
YNL137C	NAM9	XIV	-	368595	370055	30.245037	45.086094	39.709427
YBL012C	-	II	-	203406	203807	0.0	0.0	0.0
YNL290W	RFC3	XIV	+	86218	87240	32.687195	49.50956	43.605377
YPR010C	RPA135	XVI	-	577585	581196	113.611847	169.381592	149.182281
YLR090W	XDJ1	XII	+	320701	322080	22.970289	34.337605	30.242729
YGL233W	SEC15	VII	+	59122	61854	24.645811	36.80957	32.41991
YGL125W	MET13	VII	+	272520	274322	13.775374	22.159447	19.516857
YBR133C	HSL7	II	-	501804	504287	29.597021	44.177269	38.908985
YPL080C	-	XVI	-	406172	406498	0.125382	41.966984	36.962284
YMR306W	FKS3	XIII	+	881159	886516	1.4567	5.284964	4.654715
YMR193W	MRPL24	XIII	+	650036	650812	22.315315	33.927193	29.88126
YAL037W	-	I	+	74020	74823	4.012438	7.766909	6.840679
YOR041C	-	XV	-	408358	408789	0.729167	6.297022	5.546081
YGR169C	PUS6	VII	-	834689	835903	9.441976	14.891301	13.115463
YKL216W	URA1	XI	+	25215	26159	322.823273	481.121796	423.746429
YDR379C-A	SDH6	IV	-	1233278	1233517	8.491667	12.674241	11.162796
YDR429C	TIF35	IV	-	1324477	1325301	180.958786	269.720245	237.555206
YLR061W	RPL22A	XII	+	263194	263948	1580.390747	2355.345947	2074.463135
YLR371W	ROM2	XII	+	862714	866784	20.900517	31.294561	27.562582
YLR011W	LOT6	XII	+	169103	169678	9.668403	14.761258	13.000929
YPR104C	FHL1	XVI	-	733623	736433	18.096407	26.970102	23.753828
YEL028W	-	V	+	98668	99129	5.80303	12.706742	11.191421
YFL053W	DAK2	VI	+	23423	25198	0.067005	2.968126	2.614167
YPL142C	-	XVI	-	282686	283003	0.0	0.0	0.0
tG(GCC)G2	-	VII	-	930953	931023	6.295774	9.38295	8.264002
YBR175W	SWD3	II	+	582408	583355	20.602322	31.364143	27.623865
YLR180W	SAM1	XII	+	515262	516410	255.63533	380.987793	335.553741
YLR058C	SHM2	XII	-	257992	259401	235.278717	350.6492	308.83313
YDR209C	-	IV	-	871036	871449	0.0	0.0	0.0
YDR320C	SWA2	IV	-	1106095	1108101	15.027903	22.93679	20.201504
YPL203W	TPK2	XVI	+	166256	167398	17.71916	26.476974	23.319508
YAL012W	CYS3	I	+	130799	131983	195.058228	290.706299	256.038635
YDL195W	SEC31	IV	+	107208	111029	56.072998	83.582024	73.614586
YOR220W	RCN2	XV	+	755328	756125	26.974937	40.262043	35.460663
YHR019C	DED81	VIII	-	141894	143558	232.347748	346.281036	304.98587
YLL018C-A	COX19	XII	-	108676	108972	12.232324	18.230526	16.056475
YDR357C	CNL1	IV	-	1189199	1189567	27.604336	44.577415	39.26141
YOR259C	RPT4	XV	-	812395	813708	83.821915	125.001663	110.09481
YPR064W	-	XVI	+	678951	679370	0.064286	1.241963	1.093855
YIR034C	LYS1	IX	-	419615	420736	23.781639	35.937252	31.651619
YAL062W	GDH3	I	+	31567	32940	3.439592	9.863037	8.686837
YDL029W	ARP2	IV	+	399340	400638	94.827377	141.383636	124.523178
YLL019W-A	-	XII	+	106908	107000	0.0	0.0	0.0
YBR252W	DUT1	II	+	722611	723054	83.635132	125.478638	110.514893
YHL022C	SPO11	VIII	-	62961	64157	0.889724	3.422716	3.014546
YKL004W	AUR1	XI	+	435580	436785	67.496681	100.718941	88.707878
YBR141C	BMT2	II	-	527025	528038	11.700197	19.699989	17.3507
YLR440C	SEC39	XII	-	1015568	1017697	19.534273	29.407604	25.90065
YNL282W	POP3	XIV	+	107687	108274	18.39966	29.127853	25.654263
YHR070W	TRM5	VIII	+	234881	236380	20.341999	34.962807	30.793377
YLR364C-A	-	XII	-	855523	855645	0.406504	0.605836	0.533588
YDR091C	RLI1	IV	-	626708	628534	103.031746	153.554047	135.242218
YOL027C	MDM38	XV	-	272003	273724	41.748547	62.410633	54.967957
tS(AGA)H	-	VIII	-	133026	133107	11.073171	16.502974	14.53494
YDR422C	SIP1	IV	-	1315326	1317773	22.779003	34.000587	29.945906
YMR161W	HLJ1	XIII	+	577718	578392	39.045925	58.552246	51.569698
YNL235C	-	XIV	-	209548	209979	0.087963	4.525748	3.986038
YMR212C	EFR3	XIII	-	690695	693043	41.204342	61.53162	54.193771
YLR394W	CST9	XII	+	907950	909398	8.851622	13.306241	11.719427
YLR157W-D	-	XII	+	475764	475976	0.0	0.0	0.0
YDR081C	PDC2	IV	-	607304	610081	17.439526	26.498091	23.338106
YOR348C	PUT4	XV	-	986899	988782	0.461783	1.203994	1.060413
YHR061C	GIC1	VIII	-	221534	222478	18.180952	28.059708	24.713493
YDL053C	PBP4	IV	-	361699	362256	43.200718	64.53405	56.838154
YER043C	SAH1	V	-	235770	237119	475.068878	708.022095	623.588074
YPL004C	LSP1	XVI	-	550632	551657	103.846001	154.767578	136.311035
YNL320W	-	XIV	+	37700	38554	22.930994	34.175358	30.099834
YOR279C	RFM1	XV	-	843698	844630	10.365488	16.258146	14.319307
YHR201C	PPX1	VIII	-	499950	501143	33.220268	50.212784	44.224743
YCR092C	MSH3	III	-	276764	279820	12.295387	18.735495	16.501225
YFL054C	AQY3	VI	-	20847	22787	3.217414	4.818897	4.244227
YJL037W	IRC18	X	+	376662	377336	0.776296	1.344633	1.184281
YHR180W	-	VIII	+	465178	465669	1.664634	5.231395	4.607533
YFR004W	RPN11	VI	+	153393	154313	62.018459	92.491119	81.461243
YJR128W	-	X	+	662921	663280	0.586111	4.459228	3.92745
YGL127C	SOH1	VII	-	270392	270775	22.914062	34.577053	30.453623
tM(CAU)J3	IMT3	X	-	517813	517884	16.430555	24.487387	21.567184
YPL082C	MOT1	XVI	-	398480	404083	32.938438	49.102516	43.24688
YMR194C-B	CMC4	XIII	-	652594	652887	10.837838	48.040504	42.311516
YNL017C	-	XIV	-	602138	602476	0.094395	1.21252	1.067923
YDL042C	SIR2	IV	-	376757	378445	16.60154	24.762569	21.809551
YDR201W	SPC19	IV	+	856317	856814	16.568274	24.920082	21.948278
YLR395C	COX8	XII	-	909729	909965	61.367088	92.559319	81.521317
YCR020C	PET18	III	-	154012	154659	5.768518	9.494123	8.361917
YDR020C	DAS2	IV	-	485746	486444	15.899857	25.248648	22.237665
YJL058C	BIT61	X	-	326242	327873	7.329657	11.520127	10.146314
YLR293C	GSP1	XII	-	720771	721430	647.616638	965.179871	850.078979
YHL020C	OPI1	VIII	-	66242	67456	27.34897	41.020992	36.129105
YMR282C	AEP2	XIII	-	833356	835098	12.511762	18.659813	16.434568
tH(GUG)H	-	VIII	+	62755	62826	5.416667	8.072765	7.110062
YDL068W	-	IV	+	333500	333829	0.490909	1.271122	1.119537
YMR274C	RCE1	XIII	-	814364	815311	11.10443	17.29631	15.233669
YDL133C-A	RPL41B	IV	-	221724	221801	2062.461426	3073.803467	2707.242188
YGR006W	PRP18	VII	+	506070	506825	11.318783	18.53089	16.32102
YJL084C	ALY2	X	-	274862	278002	10.368035	15.511381	13.661596
YDR313C	PIB1	IV	-	1089219	1090079	18.826946	28.185221	24.824041
YHR039C-A	VMA10	VIII	-	187173	187679	356.547821	531.590759	468.196777
YOR383C	FIT3	XV	-	1060441	1061055	59.334961	88.430252	77.884651
YKL138C	MRPL31	XI	-	185286	185681	40.689392	61.232582	53.930389
YLL030C	RRT7	XII	-	80356	80697	0.0	0.0	0.0
YER039C	HVG1	V	-	228456	229205	2.996	4.465108	3.93263
YLR247C	IRC20	XII	-	628684	633354	18.88525	28.172558	24.812887
YOR164C	GET4	XV	-	643394	644332	70.321617	104.999512	92.477974
YIL029C	-	IX	-	300829	301257	4.95338	7.382303	6.501939
YKL196C	YKT6	XI	-	74932	75534	119.859039	178.632706	157.33017
YPR185W	ATG13	XVI	+	907218	909434	8.879116	13.233049	11.654964
YBR065C	ECM2	II	-	368584	369678	16.830137	25.082907	22.091688
YER154W	OXA1	V	+	475020	476228	30.66584	49.159576	43.297138
YPL271W	ATP15	XVI	+	30079	30267	97.84127	145.968216	128.561005
YJR051W	OSM1	X	+	529861	531366	27.096945	40.384109	35.568172
YML035C	AMD1	XIII	-	206428	208860	40.969585	61.3815	54.061554
YLL047W	-	XII	+	46672	47055	0.479167	0.886796	0.781043
YGL161C	YIP5	VII	-	199210	200142	31.110397	46.365589	40.836338
YDR496C	PUF6	IV	-	1441433	1443403	63.640285	94.846718	83.535934
YMR091C	NPL6	XIII	-	450058	451365	33.303516	49.634117	43.715084
YIL177C	.	IX	-	483	6147	0.0	0.0	0.0
YHR086W-A	-	VIII	+	280231	280392	0.166667	1.876745	1.652937
YPR073C	LTP1	XVI	-	691933	692418	61.551441	92.00959	81.03714
YDR050C	TPI1	IV	-	555726	556472	2832.305176	4221.188477	3717.797852
YGL173C	XRN1	VII	-	175527	180113	119.708527	178.412292	157.136032
YEL057C	SDD1	V	-	45020	45721	1.391738	6.581347	5.7965
snR45	-	XVI	+	821732	821903	1493.151123	2225.95166	1960.499512
YBR263W	SHM1	II	+	736264	737736	132.856079	198.727386	175.028473
YML057W	CMP2	XIII	+	160180	161994	19.5427	29.194567	25.71302
YDR322C-A	TIM11	IV	-	1112003	1112293	37.608246	56.858902	50.078289
YOR046C	DBP5	XV	-	414459	415907	92.19117	137.419312	121.031601
YOL099C	-	XV	-	132017	132508	3.50813	5.228365	4.604865
YGR255C	COQ6	VII	-	1002523	1003962	20.752777	31.183643	27.464888
YHL016C	DUR3	VIII	-	72037	74244	3.67663	7.390359	6.509035
YOR333C	-	XV	-	944541	944957	0.122302	1.247032	1.098319
YNL015W	PBI2	XIV	+	605384	605611	51.780701	77.831909	68.550201
YLR046C	-	XII	-	238001	238813	12.415744	18.503887	16.297237
YOR158W	PET123	XV	+	632164	633120	26.473354	42.887077	37.772652
YLR319C	BUD6	XII	-	769318	771684	14.405999	21.470078	18.909698
YGL027C	CWH41	VII	-	443642	446143	43.169064	64.959778	57.213108
tI(AAU)L1	-	XII	+	734802	734875	1.459459	2.175114	1.915725
YIL072W	HOP1	IX	+	226602	228419	0.641364	3.689003	3.249077
YOR215C	AIM41	XV	-	746725	747282	26.940861	40.322426	35.513844
YEL063C	CAN1	V	-	31694	33466	47.493515	70.810852	62.366425
YLR052W	IES3	XII	+	247201	247953	28.176626	41.993221	36.98539
YBR230C	OM14	II	-	679549	680050	29.014814	43.24242	38.085617
YDR421W	ARO80	IV	+	1312040	1314892	9.739923	14.928119	13.147891
YGR157W	CHO2	VII	+	802440	805049	121.353638	181.295883	159.675751
YJR095W	SFC1	X	+	609773	610741	0.230134	0.861299	0.758587
YNL261W	ORC5	XIV	+	155100	156539	22.666666	35.067883	30.885923
YOL059W	GPD2	XV	+	217126	218448	99.896446	148.954559	131.191223
YPR155C	NCA2	XVI	-	835563	837413	13.069152	19.579147	17.244268
tQ(UUG)B	-	II	+	350827	350898	284.902771	425.144928	374.444977
YIL113W	SDP1	IX	+	150559	151188	3.042857	9.046227	7.967435
YKL188C	PXA2	XI	-	86225	88786	3.22014	4.902121	4.317527
YLR031W	-	XII	+	204225	204785	2.397505	3.573136	3.147028
YOR165W	SEY1	XV	+	644566	646896	47.928787	71.430984	62.912605
YIL117C	PRM5	IX	-	140613	141569	34.572624	51.537998	45.391922
YNL154C	YCK2	XIV	-	343636	345276	61.511272	91.882622	80.925316
YGL034C	-	VII	-	433214	433579	0.743169	1.412988	1.244484
YGR124W	ASN2	VII	+	739944	741662	271.112854	404.092133	355.902832
YNR054C	ESF2	XIV	-	723356	724306	20.275499	31.042046	27.340178
YLR393W	ATP10	XII	+	907079	907918	9.440476	14.273713	12.571526
YDL237W	AIM6	IV	+	30657	31829	45.632565	69.095116	60.855293
YBL029W	-	II	+	166134	167264	3.117595	10.580083	9.318374
YNL314W	DAL82	XIV	+	44447	45214	9.993489	15.670092	13.801381
YGL192W	IME4	VII	+	142246	144048	0.09817	0.313924	0.276488
tD(GUC)G2	-	VII	-	544577	544648	4.486111	6.685905	5.888589
YCR003W	MRPL32	III	+	118620	119171	25.302536	38.23629	33.676483
YHR066W	SSF1	VIII	+	229335	230696	38.915565	57.998066	51.081608
tF(GAA)N	-	XIV	+	374869	374959	5.506849	8.207169	7.228437
YDR009W	GAL3	IV	+	463434	464996	1.853487	3.844604	3.386123
YIL067C	-	IX	-	235724	237760	12.888071	19.23103	16.937666
YDL187C	-	IV	-	125509	125838	4.584848	6.833058	6.018194
YGR231C	PHB2	VII	-	952548	953480	68.643089	102.34581	90.140732
YJL077C	ICS3	X	-	294666	295061	0.626263	16.948797	14.927597
YNR060W	FRE4	XIV	+	739951	742110	5.545833	13.487037	11.878663
YMR186W	HSC82	XIII	+	632355	634472	1181.169922	1760.410278	1550.475464
YPR157W	TDA6	XVI	+	841266	842669	4.07906	6.079254	5.354283
YDR498C	SEC20	IV	-	1445843	1446994	18.043404	27.390476	24.124073
YPL260W	CUB1	XVI	+	49303	50958	43.405796	64.745888	57.024723
YFL037W	TUB2	VI	+	56336	57709	159.451965	237.640305	209.300903
YOR367W	SCP1	XV	+	1026007	1026609	29.6733	45.274216	39.875114
YBL024W	NCL1	II	+	172534	174588	76.702675	114.328117	100.694115
YOR144C	ELG1	XV	-	602717	605092	11.411196	17.078259	15.041618
YPR199C	ARR1	XVI	-	938148	939032	18.838419	29.044275	25.580647
YEL068C	-	V	-	25646	25978	21.975975	33.271206	29.303503
YNL311C	SKP2	XIV	-	49397	51688	12.603403	18.875898	16.624887
YHL039W	EFM1	VIII	+	21783	23540	34.57338	51.831856	45.650734
YER008C	SEC3	V	-	167808	171818	22.513838	33.842354	29.806541
YBR233W-A	DAD3	II	+	684977	685261	24.564913	36.735981	32.355095
tH(GUG)K	-	XI	-	313401	313472	22.25	33.160435	29.205944
YHR136C	SPL2	VIII	-	374654	375100	138.957489	207.169586	182.463928
YKR099W	BAS1	XI	+	635851	638286	12.988505	19.357504	17.049057
YPL222W	FMP40	XVI	+	130162	132228	4.907596	8.897588	7.83652
YFL045C	SEC53	VI	-	43628	44392	347.894104	518.488281	456.656799
YFR022W	ROG3	VI	+	196833	199034	6.409173	9.673783	8.520152
YDL124W	-	IV	+	240259	241197	67.828545	102.533035	90.305641
YDR399W	HPT1	IV	+	1270068	1270733	121.597595	181.369247	159.740356
YLR154W-A	-	XII	+	452438	452623	0.0	0.0	0.0
YGL041C	-	VII	-	419022	419225	0.171569	0.255699	0.225206
tL(CAA)D	-	IV	-	1461715	1461829	5.914634	8.814915	7.763706
YOR378W	AMF1	XV	+	1049511	1051058	2.276486	7.250577	6.385922
YBR035C	PDX3	II	-	306269	306955	60.937408	92.534439	81.499405
YDR269C	-	IV	-	1005665	1005988	0.0	0.0	0.0
YBR052C	RFS1	II	-	338720	339352	52.227489	77.891739	68.60289
YGL081W	-	VII	+	357377	358339	2.13188	3.947976	3.477166
YNL067W-A	-	XIV	+	498538	498684	0.0	0.0	0.0
YJL210W	PEX2	X	+	36919	37734	18.599264	28.269974	24.898685
YLR249W	YEF3	XII	+	636780	639914	2277.409668	3394.183594	2989.416016
YLL056C	-	XII	-	27409	28305	4.569677	6.863615	6.045106
YGR106C	VOA1	VII	-	698989	699786	199.588974	298.51767	262.918457
YJL052C-A	-	X	-	337884	338003	0.0	0.0	0.0
YLL063C	AYT1	XII	-	14648	16072	6.069474	9.142946	8.052619
YGL041C-B	-	VII	-	418704	418886	0.901639	7.115148	6.266643
YIL009W	FAA3	IX	+	339344	341428	42.467625	63.301914	55.752956
tK(CUU)E2	-	V	-	435752	435824	5.506849	8.207169	7.228437
YOL155C	HPF1	XV	-	28703	31606	3.11157	46.288303	40.768269
tQ(UUG)H	-	VIII	+	134321	134392	4.097222	6.106322	5.378122
YPR034W	ARP7	XVI	+	639525	640958	35.248955	52.779823	46.485661
YGR293C	-	VII	-	1079885	1080346	0.0	0.0	0.0
YDR171W	HSP42	IV	+	806621	807748	12.731383	19.469763	17.147928
YMR153W	NUP53	XIII	+	564435	565862	21.892157	33.010925	29.074263
YKL156C-A	-	XI	-	158975	159091	0.0	0.0	0.0
YEL055C	POL5	V	-	48471	51539	59.766048	90.397484	79.617287
YLR333C	RPS25B	XII	-	795573	795899	871.697266	1299.139771	1144.213135
YOR035C	SHE4	XV	-	397735	400104	16.531223	24.755013	21.802895
YKL134C	OCT1	XI	-	189124	191442	11.802501	18.553299	16.340757
YJL112W	MDV1	X	+	205305	207449	18.518415	27.758846	24.448511
tG(GCC)O1	-	XV	-	226611	226681	9.887324	14.735639	12.978365
YMR018W	PEX9	XIII	+	310208	311752	1.672492	3.676214	3.237813
YGR101W	PCP1	VII	+	693363	694403	19.073008	28.627447	25.21353
YOR250C	CLP1	XV	-	800970	802307	16.922272	25.26923	22.255791
YBR103C-A	-	II	-	449320	449463	0.708333	6.820451	6.00709
YOR351C	MEK1	XV	-	995018	996511	0.032798	3.731877	3.286838
YHR184W	SSP1	VIII	+	472744	474459	1.371212	2.139131	1.884033
YMR194W	RPL36A	XIII	+	651145	651910	576.627075	859.380005	756.896057
YDR173C	ARG82	IV	-	810565	811632	12.581461	18.8318	16.586046
YLR266C	PDR8	XII	-	675619	677724	22.816238	34.899536	30.737652
YIL021W	RPB3	IX	+	312905	313861	50.390804	75.100266	66.14431
YBR216C	YBP1	II	-	655576	657600	17.959507	27.061197	23.834061
YKL140W	TGL1	XI	+	180779	182425	24.529448	36.557625	32.198006
YHR172W	SPC97	VIII	+	448335	450806	14.781958	23.836662	20.994062
YDR048C	-	IV	-	553084	553398	0.174603	3.275213	2.884634
YOL097W-A	-	XV	+	136220	136405	5.930108	14.775364	13.013353
YBL096C	-	II	-	43174	43482	0.543689	6.749937	5.944984
YHR214W	-	VIII	+	541651	542262	1.78268	2.990454	2.633833
YOL062C	APM4	XV	-	210520	211995	32.550137	48.546654	42.757301
YBR233W	PBP2	II	+	683428	684669	10.801127	16.327463	14.38036
YOR272W	YTM1	XV	+	832813	834195	51.428055	76.673088	67.529564
YOL087C	DUF1	XV	-	155287	158637	15.812892	23.582415	20.770134
YGR031C-A	NAG1	VII	-	546809	547300	0.528455	0.787586	0.693664
YOL146W	PSF3	XV	+	48864	49448	17.894016	27.279896	24.026678
YGL067W	NPY1	VII	+	376101	377255	31.2658	47.282372	41.643791
YOR060C	SLD7	XV	-	440390	441163	13.838501	21.354076	18.807531
YGR262C	BUD32	VII	-	1016974	1017759	26.868958	40.569557	35.731503
YMR143W	RPS16A	XIII	+	551928	552903	998.138916	1487.686401	1310.274902
YKL219W	COS9	XI	+	14485	15708	16.715687	25.578367	22.528063
YGR229C	SMI1	VII	-	949382	950899	61.328064	91.400688	80.500854
YDR487C	RIB3	IV	-	1428354	1428980	106.966507	160.281082	141.167038
YDL002C	NHP10	IV	-	446967	447578	27.69281	41.359833	36.427536
YIL103W	DPH1	IX	+	171751	173028	23.986698	41.113087	36.210213
YPL245W	-	XVI	+	85586	86950	22.021978	34.463814	30.353889
YGR173W	RBG2	VII	+	843854	844960	55.626919	82.903946	73.01738
YCR014C	POL4	III	-	139185	140933	8.121784	12.393225	10.915292
YOR365C	-	XV	-	1023461	1025572	0.191761	4.687324	4.128345
YGL123C-A	-	VII	-	277634	277864	0.08658	0.129035	0.113647
snR161	-	II	-	307185	307345	462.192535	689.248291	607.053101
tR(CCG)L	TRR4	XII	+	818609	818680	985.402771	1468.601562	1293.465942
YLR005W	SSL1	XII	+	160049	161434	22.647907	33.802921	29.771814
YOR321W	PMT3	XV	+	916030	918291	20.066313	30.292059	26.67963
YDL075W	RPL31A	IV	+	322226	322988	1699.219238	2532.564697	2230.547852
YIR025W	MND2	IX	+	403659	404765	6.751581	10.425765	9.182458
YIL125W	KGD1	IX	+	122689	125733	49.039082	73.148849	64.425613
YDL236W	PHO13	IV	+	32296	33234	56.237488	83.891678	73.887321
YBL095W	MRX3	II	+	43277	44089	15.169742	22.922991	20.18935
YDR040C	ENA1	IV	-	535192	538467	2.507021	4.062541	3.578069
YKL156W	RPS27A	XI	+	158613	159212	530.879517	791.199768	696.846619
YJL036W	SNX4	X	+	378825	380096	18.201258	27.249392	23.999811
YPR200C	ARR2	XVI	-	939279	939671	3.0	8.532577	7.515038
YMR132C	JLP2	XIII	-	534944	535570	10.483253	18.956291	16.69569
YDR441C	APT2	IV	-	1344517	1345062	34.758244	53.658298	47.259369
YPL158C	AIM44	XVI	-	252034	254310	33.868248	50.96928	44.891029
YDL135C	RDI1	IV	-	218680	219288	61.896553	92.316452	81.307411
YPR162C	ORC4	XVI	-	866715	868304	16.376101	25.052053	22.06451
tM(CAU)M	EMT4	XIII	-	572883	572955	63.726028	94.974503	83.648483
snR70	-	XVI	-	718887	719050	1603.006104	2389.241699	2104.31665
YEL071W	DLD3	V	+	16355	17845	281.965118	420.287537	370.166901
YCR016W	-	III	+	143634	144506	35.41008	52.773647	46.480213
YBL065W	-	II	+	99963	100307	0.078261	1.441179	1.269314
YOL140W	ARG8	XV	+	58759	60030	21.716194	32.450401	28.580584
YKL181W	PRS1	XI	+	107316	108599	157.338013	234.663849	206.679413
YOR234C	RPL33B	XV	-	778555	779405	752.293213	1121.185181	987.480103
YIR005W	IST3	IX	+	364889	365335	12.657718	20.258181	17.842325
YFL022C	FRS2	VI	-	93499	95010	128.230164	191.108673	168.318329
YNL279W	PRM1	XIV	+	110917	112902	3.426989	11.149158	9.819584
YLR346C	CIS1	XII	-	822287	822592	14.091503	21.001366	18.496883
YBR105C	VID24	II	-	450881	451969	13.370982	19.982275	17.599323
YLR145W	RMP1	XII	+	432168	432773	11.636964	18.892607	16.639601
YHR001W-A	QCR10	VIII	+	107826	108122	22.470085	35.335464	31.121593
YML080W	DUS1	XIII	+	108806	110077	17.591982	26.262844	23.130913
YLR203C	MSS51	XII	-	550650	551960	34.326469	51.15868	45.057838
YMR028W	TAP42	XIII	+	327482	328582	14.810173	22.382421	19.713245
YDR052C	DBF4	IV	-	558511	560625	23.058628	34.397995	30.295919
YMR137C	PSO2	XIII	-	542978	544963	5.5	8.237484	7.255137
YCL011C	GBP2	III	-	102075	103358	86.510124	128.930939	113.555504
YDR223W	CRF1	IV	+	912099	913502	0.836182	6.840355	6.024621
YBR292C	-	II	-	784702	785073	1.857527	3.445448	3.034567
YGR273C	-	VII	-	1038715	1039239	0.097143	1.217835	1.072604
YOR027W	STI1	XV	+	381053	382822	218.250854	325.271606	286.481873
YHR149C	SKG6	VIII	-	394455	396659	19.971428	29.874722	26.312063
YML028W	TSA1	XIII	+	220138	220728	1162.839233	1733.254517	1526.558228
YEL013W	VAC8	V	+	128825	130561	66.287849	98.813995	87.030098
YNL332W	THI12	XIV	+	14832	15854	0.202346	0.301568	0.265605
YOL015W	IRC10	XV	+	297078	298838	2.856332	4.69619	4.136154
tS(AGA)A	-	I	-	182522	182603	9.5	14.158388	12.469954
YER056C-A	RPL34A	V	-	269423	270185	814.338806	1213.826294	1069.073486
YLR194C	NCW2	XII	-	540809	541573	29.841829	48.453152	42.674953
YOL089C	HAL9	XV	-	150398	153490	14.008406	20.98642	18.483719
tS(AGA)D2	-	IV	-	980974	981055	10.060976	15.88502	13.99068
YOR066W	MSA1	XV	+	449436	451325	13.580423	20.350073	17.923258
YPL092W	SSU1	XVI	+	373793	375169	26.236021	39.465767	34.759342
YPR131C	NAT3	XVI	-	793911	794498	29.715986	44.447098	39.146637
YKL068W	NUP100	XI	+	310199	313078	33.571877	50.053211	44.084198
YGR080W	TWF1	VII	+	642010	643008	22.268269	34.663101	30.529409
YCR048W	ARE1	III	+	211929	213761	27.601746	41.164089	36.255135
YML051W	GAL80	XIII	+	171594	172901	31.190367	47.309708	41.66787
YBL045C	COR1	II	-	134143	135516	36.131733	53.849167	47.427475
YLL018C	DPS1	XII	-	109902	111575	146.767624	218.736099	192.651093
YNL271C	BNI1	XIV	-	129522	135383	25.006142	37.26807	32.82373
YJR020W	-	X	+	468001	468333	1.462462	6.791632	5.981707
YHR211W	FLO5	VIII	+	525392	528619	1.427819	3.57861	3.151849
YER068W	MOT2	V	+	293050	294813	26.037415	38.904732	34.265213
YCL036W	GFD2	III	+	59026	60726	16.284538	24.458147	21.541431
YDR453C	TSA2	IV	-	1365072	1365662	4.827411	7.681262	6.765246
tD(GUC)M	-	XIII	+	463554	463625	4.25	6.334015	5.578663
YBR265W	TSC10	II	+	738582	739544	33.639668	50.625698	44.588417
YKR013W	PRY2	XI	+	463959	464948	79.444443	119.480888	105.232399
YLR132C	USB1	XII	-	407283	408155	8.528064	12.909595	11.370084
YOR044W	IRC23	XV	+	413007	413480	19.097046	28.461407	25.067291
YHR032W	ERC1	VIII	+	173344	175089	27.839634	41.522564	36.570862
YHL021C	AIM17	VIII	-	64462	65859	18.628756	29.952118	26.380228
YBR221C	PDB1	II	-	665153	666253	228.683014	340.97757	300.31488
YLR039C	RIC1	XII	-	225426	228596	13.708294	20.450457	18.011671
YOL034W	SMC5	XV	+	259923	263204	11.848872	17.687654	15.578343
YGR211W	ZPR1	VII	+	915241	916701	78.819984	117.502533	103.489967
YIR017W-A	-	IX	+	383566	384165	0.365	0.54398	0.479109
YDR022C	-	IV	-	488072	488662	12.864636	19.694899	17.346216
YJL127C-B	-	X	-	181551	181709	48.886791	73.19619	64.467308
YKL070W	-	XI	+	306211	306720	0.05098	29.190535	25.709469
YKL171W	NNK1	XI	+	127475	130261	8.457123	15.754892	13.876069
YLR188W	MDL1	XII	+	528300	530387	26.969349	40.240345	35.441547
YNL016W	PUB1	XIV	+	602907	604268	172.376648	256.907043	226.270065
tG(CCC)D	SUF3	IV	-	1257008	1257079	922.638916	1375.061035	1211.080444
YLR420W	URA4	XII	+	963785	964879	111.14064	167.247955	147.303085
YJR126C	VPS70	X	-	656254	658689	30.100574	44.911983	39.55608
YDL180W	-	IV	+	135896	137539	16.680048	24.957129	21.980909
YOR070C	GYP1	XV	-	455907	457820	14.176071	21.266781	18.730646
YCL048W-A	-	III	+	41488	41727	0.291667	0.434688	0.38285
YKR104W	-	XI	+	656836	657756	2.694897	4.016357	3.537394
YNL265C	IST1	XIV	-	144280	145281	20.192865	31.188362	27.469044
YHR146W	CRP1	VIII	+	390300	391697	52.336193	78.035843	68.729813
YJR014W	TMA22	X	+	461829	462425	89.400337	133.540451	117.615311
YLR084C	RAX2	XII	-	296589	300251	34.840294	51.979397	45.780678
YGL152C	-	VII	-	216692	217369	0.5	1.843376	1.623547
YJR041C	URB2	X	-	510239	513763	27.119717	40.458637	35.633812
YFL012W	-	VI	+	110647	111093	0.411633	1.863779	1.641517
YMR262W	-	XIII	+	793726	794667	9.215499	14.5555	12.819709
YHR049W	FSH1	VIII	+	206462	207193	54.912567	85.194641	75.034904
YKL106C-A	-	XI	-	237147	237266	2.3	3.638955	3.204997
YNR027W	BUD17	XIV	+	674923	675876	18.062893	26.920153	23.709833
YAL031C	GIP4	I	-	84749	87031	13.349102	19.966078	17.585056
YPR195C	-	XVI	-	927965	928294	2.121212	6.164658	5.429502
YLR362W	STE11	XII	+	849866	852019	11.315692	16.943293	14.922749
YAR070C	-	I	-	224563	224862	1.99	2.96581	2.612127
tI(AAU)N1	-	XIV	-	569867	569940	3.0	4.47107	3.93788
YKR016W	-	XI	+	469717	471339	22.088724	32.990784	29.056524
YOL160W	-	XV	+	14313	14654	0.991228	2.226819	1.961264
YKL010C	UFD4	XI	-	421424	425875	23.264601	34.822861	30.67012
YDR228C	PCF11	IV	-	921926	923806	18.8437	28.100473	24.749397
YMR247W-A	-	XIII	+	769283	769426	0.0	0.0	0.0
YBL032W	HEK2	II	+	160184	161329	68.57766	102.874924	90.60675
YCL009C	ILV6	III	-	104619	105548	152.586029	227.689621	200.53688
YDR135C	YCF1	IV	-	723004	727551	62.756596	94.434479	83.172852
YDL161W	ENT1	IV	+	167714	169078	24.714285	37.642136	33.153183
tD(GUC)K	-	XI	-	513332	513403	5.569445	8.30046	7.310602
YGR062C	COX18	VII	-	616328	617278	12.656152	23.668619	20.846058
YHR207C	SET5	VIII	-	514905	516485	18.119545	27.238365	23.990101
tG(GCC)E	-	V	-	61890	61960	16.070423	24.349487	21.44573
YML111W	BUL2	XIII	+	46942	49704	20.094824	30.18795	26.587936
YCR024C-A	PMP1	III	-	162945	163067	683.15448	1018.143799	896.726807
YLR098C	CHA4	XII	-	337527	339473	11.993836	18.19276	16.023214
YMR313C	TGL3	XIII	-	899379	901307	20.872473	31.624302	27.852999
YDR414C	ERD1	IV	-	1295598	1296686	19.099174	30.802071	27.128824
YDR387C	CIN10	IV	-	1248154	1249821	11.552158	17.514372	15.425725
YHR114W	BZZ1	VIII	+	338083	339984	16.690327	25.329012	22.308445
YML101C-A	-	XIII	-	69409	69726	5.628931	8.389114	7.388685
YDR354W	TRP4	IV	+	1184747	1185889	31.251968	46.649956	41.086796
YLR423C	ATG17	XII	-	971917	973170	5.052631	8.023443	7.066621
YBL041W	PRE7	II	+	141247	141972	120.935265	180.378311	158.867599
YOR370C	MRS6	XV	-	1029183	1030994	58.2351	86.820679	76.467026
YDL084W	SUB2	IV	+	305237	306577	385.395966	574.513	506.000427
YDR233C	RTN1	IV	-	929470	930357	233.025894	347.407501	305.977997
YKR043C	SHB17	XI	-	520897	521712	90.805145	135.668121	119.489243
YPR086W	SUA7	XVI	+	710101	711138	52.844894	78.85537	69.451607
YKL023W	-	XI	+	393721	394554	12.844125	21.279575	18.741917
YOR391C	HSP33	XV	-	1078545	1079258	0.060224	0.21917	0.193034
YIL068C	SEC6	IX	-	233057	235474	20.72167	31.029613	27.329231
YLR273C	PIG1	XII	-	689083	691029	4.162301	6.244648	5.499953
YOL077W-A	ATP19	XV	+	185438	185644	47.874397	71.349922	62.841209
YHL033C	RPL8A	VIII	-	35255	36025	731.417664	1090.07312	960.078308
YOR260W	GCD1	XV	+	813984	815720	75.70063	112.865555	99.40596
YHR180C-B	-	VIII	-	466958	467062	0.0	0.0	0.0
YGR222W	PET54	VII	+	939923	940804	21.189342	31.714855	27.932753
YER073W	ALD5	V	+	304030	305592	145.316696	216.737717	190.891006
YDL152W	-	IV	+	182822	183187	0.0	0.0	0.0
YDR136C	VPS61	IV	-	727711	728283	0.842932	4.772864	4.203684
YIR040C	.	IX	-	433389	433721	0.0	0.0	0.0
tH(GUG)M	-	XIII	+	363064	363135	4.611111	6.8722	6.052667
YNR055C	HOL1	XIV	-	728426	730186	27.338444	44.736088	39.401161
YHR164C	DNA2	VIII	-	424610	429178	9.159334	13.694058	12.060997
YPL268W	PLC1	XVI	+	35236	37845	18.668966	28.275089	24.903191
YEL049W	PAU2	V	+	63728	64090	0.550964	3.161362	2.784359
YHL031C	GOS1	VIII	-	38815	39486	17.880953	26.713528	23.527851
tD(GUC)B	-	II	+	405960	406031	0.0	0.0	0.0
YBR143C	SUP45	II	-	530869	532182	222.377472	331.506805	291.973541
tF(GAA)P1	-	XVI	-	560198	560289	10.931507	16.291843	14.348988
YCR065W	HCM1	III	+	229310	231004	38.79528	57.997292	51.080925
YOR061W	CKA2	XV	+	441534	442553	55.351959	82.551147	72.70665
YEL075W-A	.	V	+	4870	5481	0.0	0.0	0.0
YDR475C	JIP4	IV	-	1407464	1410094	9.574686	16.661289	14.674377
YGL248W	PDE1	VII	+	35653	36762	17.299099	26.778082	23.584709
YNL190W	-	XIV	+	282395	283009	249.229263	371.440521	327.144989
YBL044W	-	II	+	135998	136366	0.495935	0.73912	0.650977
YNL276C	-	XIV	-	118431	118826	3.050505	4.54634	4.004174
YDR078C	SHU2	IV	-	602198	602869	9.205358	15.555597	13.700541
YKL099C	UTP11	XI	-	255720	256472	41.06773	61.767666	54.401665
tD(GUC)G1	-	VII	+	531610	531681	8.555555	12.750829	11.230249
YOL129W	VPS68	XV	+	77560	78114	75.75135	113.48999	99.955933
YDL158C	-	IV	-	173866	174174	32.802589	53.352837	46.990337
YNR036C	MRPS12	XIV	-	694361	694822	65.930733	98.553871	86.800995
tN(GUU)O1	-	XV	+	228331	228404	2.067568	3.081414	2.713945
YIL177W-A	.	IX	+	846	1328	0.0	0.0	0.0
YDR468C	TLG1	IV	-	1398026	1398700	25.16	38.241447	33.68103
YER141W	COX15	V	+	453459	454919	30.698153	46.248997	40.733654
YKL066W	-	XI	+	315281	315724	40.020271	64.572044	56.87162
YPL064C	CWC27	XVI	-	428711	429616	22.413908	33.54454	29.544241
YJL127C	SPT10	X	-	182298	184220	12.529902	19.800119	17.43889
YER069W	ARG5,6	V	+	295410	298001	15.311342	22.994135	20.252008
tR(UCU)G1	-	VII	+	405470	405541	1.958333	2.918615	2.57056
YJL027C	-	X	-	391833	392249	0.208633	0.568266	0.500498
YNL257C	SIP3	XIV	-	160631	164320	17.649052	26.743622	23.554356
YHR199C-A	NBL1	VIII	-	498571	498859	14.198198	21.798143	19.198643
YJL094C	KHA1	X	-	251821	254442	19.639969	29.399588	25.893591
YHR151C	MTC6	VIII	-	399268	400848	19.581278	29.183088	25.702908
YHR175W	CTR2	VIII	+	452872	453441	30.138596	44.917255	39.560726
YJL073W	JEM1	X	+	303181	305118	14.196078	23.171278	20.408026
YAL031W-A	-	I	+	84669	84977	0.0	0.0	0.0
YIR009W	MSL1	IX	+	374525	374860	10.931547	16.655622	14.669384
YGL130W	CEG1	VII	+	266145	267524	20.26087	30.361156	26.740486
YJL164C	TPK1	X	-	109966	111159	15.957287	26.338371	23.197433
YBR204C	LDH1	II	-	632254	633381	13.607269	20.682661	18.216187
YNL103W-A	-	XIV	+	426719	426808	0.0	0.0	0.0
YOL040C	RPS15	XV	-	253149	253577	1799.804199	2682.350098	2362.470947
YOR127W	RGA1	XV	+	561170	564193	20.415344	30.472471	26.838526
YEL029C	BUD16	V	-	96858	97796	20.353567	30.816576	27.141596
YMR310C	-	XIII	-	895716	896669	20.356394	30.439831	26.80978
YMR009W	ADI1	XIII	+	284102	284641	21.368519	32.528412	28.649292
YOR048C	RAT1	XV	-	418630	421650	39.567692	59.399174	52.315628
YPR071W	-	XVI	+	688172	688807	11.628931	17.401554	15.326362
tS(AGA)M	-	XIII	-	259158	259239	11.207317	16.7029	14.711023
YKR095W	MLP1	XI	+	619805	625432	30.236319	45.162468	39.776695
tD(GUC)L2	-	XII	+	793918	793989	11.069445	16.497421	14.530048
YER066C-A	-	V	-	291703	292203	0.275449	5.88777	5.185634
YKL128C	PMU1	XI	-	200884	201771	62.391891	94.102257	82.880257
YOR170W	-	XV	+	651858	652163	0.205882	24.699009	21.753571
IRT1	-	X	-	605936	607424	3.218939	5.684174	5.006318
YGL255W	ZRT1	VII	+	20978	22108	21.374004	32.455776	28.58532
YLR082C	SRL2	XII	-	292394	293572	14.122986	21.09	18.574947
YOL039W	RPP2A	XV	+	254297	254617	1793.48291	2672.929199	2354.17334
tF(GAA)B	-	II	+	36398	36488	35.452053	52.836205	46.535313
YCL022C	-	III	-	81570	82085	0.089147	0.132861	0.117017
YGR205W	TDA10	VII	+	909213	910085	16.399771	25.843092	22.761217
YJL208C	NUC1	X	-	40194	41183	24.625252	36.700409	32.323761
YFR030W	MET10	VI	+	213312	216419	23.53668	35.09243	30.907543
YPL128C	TBF1	XVI	-	306533	308221	22.669626	33.785828	29.756756
YDR038C	ENA5	IV	-	527422	530697	2.186508	3.29416	2.901321
YNR045W	PET494	XIV	+	706139	707608	9.212245	14.60651	12.864635
YKL042W	SPC42	XI	+	358475	359566	16.236263	24.282442	21.386681
YER175W-A	-	V	+	540650	540814	2.078788	15.427448	13.587674
YGL121C	GPG1	VII	-	280777	281157	1.60105	9.153372	8.061801
YHR078W	-	VIII	+	256360	258018	22.513563	33.601749	29.594627
YIL057C	RGI2	IX	-	247902	248396	0.367677	0.54797	0.482623
YML041C	VPS71	XIII	-	194913	195755	15.422301	23.090805	20.337151
YOR289W	-	XV	+	853357	854112	5.292328	81.340744	71.640587
YER062C	-	V	-	279930	280682	33.956177	52.837395	46.536366
YOR008C-A	-	XV	-	342857	343081	0.542222	6.33236	5.577205
YDR039C	ENA2	IV	-	531307	534582	0.0	0.0	0.0
YJL179W	PFD1	X	+	88787	89116	47.839394	71.406151	62.890732
YGR270W	YTA7	VII	+	1027370	1031509	32.654831	48.708023	42.899429
YDR355C	-	IV	-	1186067	1186369	0.0	0.0	0.0
YCR067C	SED4	III	-	233125	236322	28.256098	42.123779	37.100376
YLR335W	NUP2	XII	+	797430	799592	52.931114	79.080544	69.649925
YGL201C	MCM6	VII	-	117854	120907	22.710543	33.87999	29.839693
YJR058C	APS2	X	-	544732	545175	22.527027	38.554588	33.956829
YDR292C	SRP101	IV	-	1043146	1045011	41.079849	61.396938	54.075153
YNL005C	MRP7	XIV	-	621313	622428	32.89785	49.906918	43.955353
YER045C	ACA1	V	-	240032	241501	7.704082	12.484525	10.995705
YLR015W	BRE2	XII	+	175227	176744	10.822134	17.12241	15.080506
YJR099W	YUH1	X	+	615576	616286	16.184248	24.269127	21.374952
YNL075W	IMP4	XIV	+	485607	486479	42.107674	63.079815	55.557331
YGL139W	FLC3	VII	+	245716	248124	30.315899	45.181499	39.793457
YFR005C	SAD1	VI	-	154527	155873	27.084633	40.442104	35.619247
YLR085C	ARP6	XII	-	300673	301989	16.410023	26.494852	23.335253
YLR087C	CSF1	XII	-	306855	315731	16.427397	24.91617	21.944834
YIL148W	RPL40A	IX	+	68708	69528	1520.633057	2266.362549	1996.091431
YLR301W	HRI1	XII	+	730825	731559	126.121086	188.04245	165.617767
YLR059C	REX2	XII	-	259738	260547	20.776543	38.191769	33.637272
YGR135W	PRE9	VII	+	761392	762168	128.436295	192.33461	169.398087
YDL082W	RPL13A	IV	+	308424	309388	793.216675	1182.195557	1041.214722
YOR212W	STE4	XV	+	742910	744181	63.404087	94.623589	83.339409
YGL158W	RCK1	VII	+	207033	208571	0.877193	1.381896	1.2171
YJL068C	-	X	-	313016	313915	31.59	47.916622	42.202408
tN(GUU)F	-	VI	-	137486	137559	6.608108	9.848437	8.673979
YDR351W	SBE2	IV	+	1178666	1181260	19.94104	29.777269	26.226233
YLR029C	RPL15A	XII	-	201976	202590	2178.349609	3246.517822	2859.359619
YPR110C	RPC40	XVI	-	745828	746835	151.029755	225.088196	198.245697
YPL282C	PAU22	XVI	-	7933	8427	0.0	0.0	0.0
YOR078W	BUD21	XV	+	472725	473369	58.47752	87.46891	77.037956
YBR256C	RIB5	II	-	727386	728102	46.945606	70.192268	61.821602
YLL046C	RNP1	XII	-	46714	47463	0.234667	0.386521	0.340427
YGL132W	-	VII	+	261580	261915	0.508929	4.334415	3.817521
YJL198W	PHO90	X	+	60844	63489	35.324265	52.915546	46.605194
YIL039W	TED1	IX	+	278426	279847	53.635723	79.966751	70.43045
YFL026W	STE2	VI	+	82580	83875	252.071762	375.676819	330.876099
YKL051W	SFK1	XI	+	341312	342373	4.785311	45.642525	40.199501
YDR108W	TRS85	IV	+	671269	673365	13.32618	19.860762	17.4923
YJR036C	HUL4	X	-	500713	503391	3.37402	5.238779	4.614038
YDL246C	SOR2	IV	-	8683	9756	0.035382	0.122115	0.107553
YGR145W	ENP2	VII	+	781767	783890	35.493408	52.933628	46.621113
YPL011C	TAF3	XVI	-	533642	534703	22.780603	33.951225	29.902428
tL(UAA)K	-	XI	+	84208	84291	5.119048	7.629208	6.719399
YLL033W	IRC19	XII	+	73409	74101	6.645021	14.103548	12.421653
YEL072W	RMD6	V	+	13720	14415	11.54454	17.299702	15.236654
YLL001W	DNM1	XII	+	147890	150163	22.779684	33.982624	29.930082
YKL060C	FBA1	XI	-	326408	327487	6558.408203	9774.367188	8608.741211
YBR107C	IML3	II	-	453793	454530	8.879404	18.057953	15.904482
YDR222W	-	IV	+	910054	911301	18.883814	31.151794	27.43684
YJL029C	VPS53	X	-	388385	390853	23.929932	36.501965	32.148987
YLL029W	FRA1	XII	+	81461	83710	39.481335	59.177757	52.120613
YOL002C	IZH2	XV	-	323411	324364	35.980083	53.930912	47.499474
YMR049C	ERB1	XIII	-	368094	370517	48.260315	71.925079	63.347778
YOR093C	CMR2	XV	-	497506	502452	14.256924	21.326832	18.783537
YBR277C	-	II	-	760215	760616	0.497512	1.070507	0.942845
YPR115W	RGC1	XVI	+	754877	758128	19.071648	28.477175	25.081179
YAL064C-A	TDA8	I	-	13363	13743	0.2021	4.060341	3.576132
YLR327C	TMA10	XII	-	783127	783387	6.91954	10.575252	9.314117
YDR492W	IZH1	IV	+	1434924	1435874	26.388012	39.327549	34.637611
YMR160W	-	XIII	+	575066	577516	8.25459	13.636975	12.010721
YPR156C	TPO3	XVI	-	837909	839777	14.871054	22.163174	19.520142
YNL020C	ARK1	XIV	-	595623	597539	10.075639	25.25832	22.246181
YCR049C	-	III	-	211871	212317	0.0	0.0	0.0
YJL136C	RPS21B	X	-	156550	157273	1264.427979	1884.448608	1659.721924
YBR132C	AGP2	II	-	499652	501442	17.137911	25.622316	22.566772
YCL047C	POF1	III	-	43661	44437	15.056628	22.547157	19.858335
YGR146C-A	-	VII	-	785276	785437	2.450617	5.013854	4.415935
YDR129C	SAC6	IV	-	713340	715379	98.117676	146.302948	128.85585
YKL078W	DHR2	XI	+	288845	291052	15.151721	22.746162	20.033607
YPL026C	SKS1	XVI	-	500675	502183	20.416832	30.456017	26.824036
YOR142W	LSC1	XV	+	593057	594046	78.719193	117.989571	103.91893
YJR050W	ISY1	X	+	528697	529404	18.988701	29.205095	25.72229
YOR160W	MTR10	XV	+	633839	636757	17.667694	26.410307	23.26079
YPR122W	AXL1	XVI	+	782045	785671	20.70113	32.753738	28.847748
tS(UGA)E	SUP19	V	-	288443	288524	230.646347	343.799805	302.800568
YGR176W	-	VII	+	848720	849067	0.462644	7.928626	6.983111
YGL041W-A	-	VII	+	418825	419289	24.367743	36.420677	32.077393
YLR113W	HOG1	XII	+	371620	372927	71.268349	106.587845	93.876892
YBL080C	PET112	II	-	73070	74695	9.096556	13.877915	12.222929
YNL254C	RTC4	XIV	-	168043	169248	9.161692	17.11315	15.07235
tL(UAG)L2	-	XII	+	732090	732190	2.317073	3.453265	3.041452
YCR020C-A	MAK31	III	-	154830	155096	35.794006	53.345833	46.984169
YJL151C	SNA3	X	-	136372	136773	86.544777	129.909409	114.41729
YGL259W	YPS5	VII	+	8470	8967	0.552209	0.918754	0.80919
YHR060W	VMA22	VIII	+	220725	221270	23.324175	35.195347	30.998186
YLR342W-A	-	XII	+	815810	815983	54.787357	87.588432	77.143219
YER190C-A	-	V	-	574804	575379	0.0	0.0	0.0
YCR024C	SLM5	III	-	160744	162222	8.300879	13.571415	11.952979
YNR072W	HXT17	XIV	+	772657	774351	0.143953	2.364348	2.082392
YKR074W	AIM29	XI	+	579209	579676	52.634617	78.590836	69.21862
YLR419W	-	XII	+	958428	962735	19.589832	29.254995	25.766239
YDL028C	MPS1	IV	-	400997	403291	17.763399	26.473801	23.316713
YPL003W	ULA1	XVI	+	552020	553408	8.925846	17.171825	15.124028
YHR186C	KOG1	VIII	-	475999	480672	17.755028	26.461323	23.305723
YGR008C	STF2	VII	-	508110	508364	18.968628	29.059032	25.593647
YGL071W	AFT1	VII	+	372012	374084	28.267729	42.141937	37.116371
YBR067C	TIP1	II	-	372103	372735	119.082146	182.414474	160.660934
YDR065W	RRG1	IV	+	580687	581784	13.71949	21.436434	18.880068
YHR104W	GRE3	VIII	+	323409	324392	41.033535	61.640789	54.289917
YFR011C	-	VI	-	166746	167258	15.674464	23.587145	20.7743
YEL002C	WBP1	V	-	148722	150014	118.866974	177.225647	156.090912
YHL044W	-	VIII	+	13565	14272	5.422317	8.081186	7.117478
YBR006W	UGA2	II	+	247010	248503	7.742302	14.003766	12.333771
YHR193C-A	-	VIII	-	488653	489027	0.32	0.476914	0.420041
YDR125C	ECM18	IV	-	701397	702758	5.186491	8.553684	7.533629
YER102W	RPS8B	V	+	363100	363702	441.112762	657.415344	579.016357
YDR262W	-	IV	+	993134	993952	37.514042	56.134949	49.44067
YDR430C	CYM1	IV	-	1325501	1328470	23.371044	34.992641	30.819653
YOL061W	PRS5	XV	+	212244	213734	77.723679	116.009918	102.175354
YGL204C	-	VII	-	111700	112005	21.042484	32.15469	28.320133
YGL141W	HUL5	VII	+	238353	241085	13.309916	19.894871	17.522341
YLR036C	-	XII	-	221521	222132	19.055555	31.75531	27.968386
YNR018W	RCF2	XIV	+	664270	664944	72.250374	108.460434	95.526161
YBR154C	RPB5	II	-	548362	549009	107.293213	160.358231	141.234985
YDL095W	PMT1	IV	+	287059	289512	120.537895	179.78334	158.343582
YOR311C	DGK1	XV	-	899056	899928	37.801834	56.606243	49.855759
YGR284C	ERV29	VII	-	1060658	1061590	87.511253	131.34787	115.684189
YER156C	-	V	-	483325	484341	59.230087	90.400314	79.619774
YBL046W	PSY4	II	+	132424	133749	14.212669	21.181946	18.655928
tY(GUA)M1	SUP5	XIII	+	168795	168883	9.866667	14.704852	12.95125
YOL130W	ALR1	XV	+	74400	76979	37.515118	55.992348	49.315079
YNL278W	CAF120	XIV	+	113271	116453	10.493245	15.832521	13.944441
YGR207C	CIR1	VII	-	910843	911628	47.181934	70.488564	62.082561
YBR217W	ATG12	II	+	657832	658392	12.024956	18.205729	16.034636
YKR038C	KAE1	XI	-	511999	513159	44.313522	66.100716	58.217991
YJR116W	TDA4	X	+	640825	641664	13.436905	21.732594	19.140909
YGL059W	PKP2	VII	+	392223	393698	8.214092	13.982695	12.315211
YJL007C	-	X	-	422698	423012	0.0	0.0	0.0
YPL089C	RLM1	XVI	-	379120	381150	13.258001	23.837635	20.994917
YJR143C	PMT4	X	-	698326	700614	130.767578	194.905975	171.662796
YGL105W	ARC1	VII	+	307437	308567	265.586212	395.823456	348.620209
YNR056C	BIO5	XIV	-	731618	733303	0.461447	10.170845	8.957938
YIL101C	XBP1	IX	-	175307	177250	0.657922	2.960781	2.607698
snR84	-	IV	-	1492477	1493026	1090.878174	1627.274414	1433.216553
YKL194C	MST1	XI	-	77258	78646	10.850972	16.17182	14.243275
YNL194C	-	XIV	-	272710	273615	0.155629	4.9695	4.376871
YLR162W	-	XII	+	489573	489929	0.661064	1.05619	0.930236
YCR076C	FUB1	III	-	249293	250045	11.828685	18.388981	16.196033
YPL069C	BTS1	XVI	-	422885	423892	14.205358	22.800385	20.081366
YGR149W	GPC1	VII	+	789031	790329	13.99769	21.15641	18.633438
YBR019C	GAL10	II	-	276253	278352	0.533333	7.918762	6.974424
YDR485C	VPS72	IV	-	1424820	1427207	11.503769	17.17717	15.128736
YJL174W	KRE9	X	+	95092	95922	82.826714	123.441345	108.720551
YLR312C	-	XII	-	757637	758833	0.350877	0.945013	0.832317
snR37	-	X	-	228094	228479	13288.03125	19803.966797	17442.277344
YFL059W	SNZ3	VI	+	11363	12259	1.140468	1.699704	1.497009
YLL010C	PSR1	XII	-	129330	130613	19.056854	28.50481	25.105518
YDR538W	PAD1	IV	+	1510902	1511630	15.871057	23.999172	21.137194
tL(CAA)M	-	XIII	+	504895	505008	0.243902	0.363501	0.320152
YJL035C	TAD2	X	-	380249	381001	8.703852	13.692281	12.05943
YLR172C	DPH5	XII	-	501260	502162	89.024361	134.610718	118.557953
YLR264W	RPS28B	XII	+	673131	673334	840.151978	1252.126099	1102.805908
YDR182W-A	-	IV	+	829151	829354	2.995098	6.071012	5.347024
YLR108C	-	XII	-	366667	368124	45.376545	67.778519	59.695705
YDR444W	-	IV	+	1350290	1352353	14.108043	21.026014	18.518593
YGL251C	HFM1	VII	-	27921	31636	3.520202	5.246356	4.620711
YJR140C	HIR3	X	-	690750	695696	16.25288	24.293432	21.396358
YLR312W-A	MRPL15	XII	+	759480	760241	27.001312	40.241585	35.442642
YOL033W	MSE1	XV	+	263475	265085	12.82185	19.852921	17.485394
YMR318C	ADH6	XIII	-	911061	912143	122.524467	183.031754	161.20462
YPL047W	SGF11	XVI	+	465962	466261	22.280001	33.696964	29.67849
YML081W	TDA9	XIII	+	104777	108532	28.744942	42.91362	37.796028
YER188W	-	V	+	568040	568759	2.675	3.986704	3.511276
YLR045C	STU2	XII	-	235037	237703	21.131233	32.512352	28.635147
YGR034W	RPL26B	VII	+	555812	556672	1512.846313	2254.68042	1985.80249
YJR075W	HOC1	X	+	573981	575171	68.514694	102.395386	90.184395
YER013W	PRP22	V	+	178841	182278	13.022397	19.420588	17.104618
YPL211W	NIP7	XVI	+	153495	154040	105.842491	157.743057	138.931671
YKL163W	PIR3	XI	+	144401	145378	2.091002	3.116339	2.744705
YKR100C	SKG1	XI	-	638901	639968	25.932585	38.704617	34.088963
YMR278W	PRM15	XIII	+	822763	824631	22.332264	33.283039	29.313925
YFL047W	RGD2	VI	+	40421	42565	24.477856	36.511307	32.157215
YKL045W	PRI2	XI	+	353493	355079	15.68809	24.819553	21.859739
YMR242C	RPL20A	XIII	-	753225	753742	1280.961426	1909.089355	1681.424072
YGL240W	DOC1	VII	+	48613	49365	7.690571	12.77392	11.250587
YGL175C	SAE2	VII	-	173285	174322	9.064548	14.673839	12.923936
YBR295W	PCA1	II	+	792849	796499	9.690769	14.491688	12.763507
YLR258W	GSY2	XII	+	660716	662833	14.937205	23.892851	21.043549
YNL331C	AAD14	XIV	-	16118	17248	4.452697	7.562474	6.660624
YBR234C	ARC40	II	-	685438	686592	70.557579	105.886299	93.259003
YOR034C	AKR2	XV	-	394837	397086	19.029333	28.90497	25.457956
YLR310C	CDC25	XII	-	752224	756993	24.431866	36.412197	32.06992
YHR152W	SPO12	VIII	+	401434	401955	35.013409	53.227425	46.879879
YGR013W	SNU71	VII	+	514554	516416	12.302737	18.703457	16.473007
YOL163W	-	XV	+	9597	10106	1.22549	2.086499	1.837677
YER130C	COM2	V	-	421115	422446	22.813063	34.32967	30.235743
YJL169W	-	X	+	102099	102467	0.96477	16.250391	14.312478
YGR012W	MCY1	VII	+	513159	514340	24.022842	36.30695	31.977226
YPR045C	THP3	XVI	-	655140	656552	24.383581	36.757908	32.374409
YEL053W-A	-	V	+	52908	53255	0.12069	125.767204	110.769043
YPL108W	-	XVI	+	348446	348952	10.852071	17.607962	15.508152
YPR150W	-	XVI	+	830999	831520	0.950192	1.416125	1.247247
YPR031W	NTO1	XVI	+	631515	633761	10.139742	15.111832	13.309695
YBL006W-A	-	II	+	216711	216860	0.18	0.268264	0.236273
YOR020C	HSP10	XV	-	370524	370844	291.242981	434.185944	382.407837
YHR131W-A	-	VIII	+	367747	367992	0.186992	6.097878	5.370686
YER070W	RNR1	V	+	298950	301616	149.19722	222.566605	196.024796
YPL283C	YRF1-7	XVI	-	280	6007	0.0	0.0	0.0
YPR085C	ASA1	XVI	-	708497	709828	10.59009	16.943296	14.922752
YNL283C	WSC2	XIV	-	105184	106695	28.826057	43.628414	38.425583
YBR268W	MRPL37	II	+	741299	741616	34.544025	51.501663	45.359921
YJR131W	MNS1	X	+	667644	669293	17.183031	26.176085	23.054497
YML120C	NDI1	XIII	-	28266	29807	16.354734	24.404348	21.494049
YPL093W	NOG1	XVI	+	370978	372921	125.764915	187.593277	165.222153
YOR322C	LDB19	XV	-	918606	921062	23.247049	34.798038	30.648254
YJL209W	CBP1	X	+	38005	39969	15.059542	22.705753	19.998016
YIL104C	SHQ1	IX	-	169982	171505	17.409449	25.946285	22.852106
YMR241W	YHM2	XIII	+	751961	752905	142.008469	211.980759	186.701355
tE(UUC)B	-	II	+	645167	645238	0.972222	1.448957	1.276165
snR67	-	V	+	61352	61433	2586.536621	3855.007324	3395.284668
snR80	-	V	-	52150	52320	2814.017578	4193.889648	3693.754395
YBR245C	ISW1	II	-	708150	711539	34.010914	50.885345	44.817101
YNL102W	POL1	XIV	+	430087	434493	27.487179	41.050583	36.155163
YMR158W	MRPS8	XIII	+	572248	572715	28.741453	43.599304	38.39994
YBR124W	-	II	+	486507	486866	0.152778	3.163496	2.786239
YKR044W	UIP5	XI	+	522015	523346	14.53979	32.454418	28.58412
YNR008W	LRO1	XIV	+	640396	642381	15.9572	24.041569	21.174532
YIL150C	MCM10	IX	-	61013	62728	11.437646	17.046171	15.013359
YBR207W	FTH1	II	+	635146	636543	33.413448	49.797955	43.859383
YMR138W	CIN4	XIII	+	545155	545730	8.473958	14.168738	12.47907
YLR270W	DCS1	XII	+	681186	682238	22.547009	33.805481	29.774063
YBL062W	-	II	+	105308	105688	0.257218	1.354433	1.192912
YDR326C	YSP2	IV	-	1120609	1124925	33.684967	50.234032	44.243458
YJL155C	FBP26	X	-	129285	130643	11.927888	17.984076	15.839415
YJR085C	-	X	-	585120	585437	83.100632	124.351036	109.521767
YBL003C	HTA2	II	-	235394	235792	447.406006	666.794495	587.277039
YKL047W	ANR2	XI	+	349463	351013	18.613153	27.868034	24.54468
YPL159C	PET20	XVI	-	250907	251668	19.531496	29.163656	25.685797
YBL017C	PEP1	II	-	186844	191583	47.952744	71.46669	62.94405
YGR223C	HSV2	VII	-	940869	942215	14.144766	21.528849	18.961464
YGL114W	-	VII	+	293460	295637	13.895776	20.762352	18.286371
YCL055W	KAR4	III	+	27929	28936	24.124008	40.594475	35.753448
YBR028C	YPK3	II	-	294425	296002	25.723066	38.434769	33.851292
YKL107W	-	XI	+	236141	237070	0.549462	3.336476	2.938591
YKR089C	TGL4	XI	-	605633	608365	27.225393	41.123589	36.219463
YPL078C	ATP4	XVI	-	408010	408744	90.57959	135.083084	118.973984
YBR058C-A	TSC3	II	-	356324	356566	85.695473	128.477341	113.155991
YNL301C	RPL18B	XIV	-	63570	64562	244.023178	363.76123	320.3815
YGR266W	-	VII	+	1022656	1024761	21.692308	33.306564	29.334648
YBR211C	AME1	II	-	646158	647132	17.015385	25.962778	22.866631
YBR026C	ETR1	II	-	292877	294019	32.555557	48.83102	43.007759
YHR042W	NCP1	VIII	+	190543	192618	60.371868	89.975616	79.24572
tK(CUU)J	-	X	+	414966	415038	8.369863	12.474083	10.986507
YGL054C	ERV14	VII	-	400871	401287	153.398087	228.617844	201.354416
YOL164W-A	-	XV	+	4130	4312	0.0	0.0	0.0
YDR282C	MRX10	IV	-	1023511	1024755	8.359839	12.459142	10.973349
YNL277W	MET2	XIV	+	117349	118809	9.913757	19.852249	17.484802
YOR224C	RPB8	XV	-	760825	761265	140.548752	209.467789	184.488052
YJL176C	SWI3	X	-	92053	94530	26.31477	39.295979	34.609802
YFR032C-A	RPL29	VI	-	223258	223437	2233.455566	3328.645264	2931.693359
YNL338W	.	XIV	+	6561	6719	0.0	0.0	0.0
YKL096W	CWP1	XI	+	261132	261851	58.009724	87.289352	76.879814
YDR053W	-	IV	+	560249	560644	0.0	0.0	0.0
YER147C	SCC4	V	-	462968	464842	9.547733	16.069622	14.153266
YDR329C	PEX3	IV	-	1126270	1127595	21.981901	32.895748	28.97282
YNL122C	-	XIV	-	398023	398370	21.091953	32.098339	28.270508
YNL108C	-	XIV	-	419014	419826	37.142681	55.355839	48.754471
YOL101C	IZH4	XV	-	126982	127920	12.930778	19.655565	17.311575
YBR007C	DSF2	II	-	248806	251016	9.768431	14.71011	12.95588
YNL227C	JJJ1	XIV	-	220659	222431	12.388042	18.462601	16.260874
YGL165C	-	VII	-	191398	191976	1.075993	14.954885	13.171466
YLR330W	CHS5	XII	+	787664	789679	46.30109	69.076103	60.838551
YGL048C	RPT6	VII	-	410069	411286	98.936783	147.451096	129.867065
YOR109W	INP53	XV	+	525278	528601	39.553551	58.948898	51.919048
YPR193C	HPA2	XVI	-	922909	923379	2.630573	3.920492	3.45296
YDL241W	-	IV	+	20635	21006	23.975807	36.133137	31.824141
YEL025C	-	V	-	102581	106147	13.123633	19.609034	17.27059
YLR256W	HAP1	XII	+	646415	650923	41.504105	69.75457	61.436111
YDR483W	KRE2	IV	+	1421157	1422485	156.338608	233.041763	205.250748
YJR047C	ANB1	X	-	524908	525381	32.763714	48.914509	43.081291
YDR495C	VPS3	IV	-	1438115	1441150	8.742424	13.181506	11.609569
YKL187C	FAT3	XI	-	89284	91536	3.853972	6.144	5.411307
YIL079C	AIR1	IX	-	210923	212005	26.199446	39.664402	34.934292
YHR069C	RRP4	VIII	-	233579	234658	35.792591	53.360291	46.996895
YJL091C	GWT1	X	-	261080	262552	26.342838	40.577564	35.738556
YEL009C-A	-	V	-	136371	136778	1.183824	1.88121	1.65687
YMR114C	-	XIII	-	496343	497449	5.824751	9.053882	7.974177
YOR045W	TOM6	XV	+	413852	414037	122.521507	183.041443	161.213135
YBR091C	TIM12	II	-	427155	427484	19.003031	28.321295	24.943884
YCR095W-A	-	III	+	289639	289797	5.654088	8.57658	7.553795
YPL053C	KTR6	XVI	-	457118	458458	51.202087	76.309372	67.209229
tE(UUC)P	-	XVI	-	210192	210263	6.597222	9.832213	8.65969
YPL192C	PRM3	XVI	-	182655	183056	1.114428	16.026896	14.115635
YML093W	UTP14	XIII	+	83090	85789	32.797035	48.902462	43.070683
YDR043C	NRG1	IV	-	542674	543369	14.522988	24.276112	21.381105
YGR088W	CTT1	VII	+	654634	656322	4.815867	7.996218	7.042643
YNL127W	FAR11	XIV	+	383987	386848	14.957722	22.421484	19.747646
YJR112W	NNF1	X	+	637030	637635	14.273928	21.450314	18.892292
YJR098C	-	X	-	613186	615156	5.148148	7.974278	7.023319
YJL110C	GZF3	X	-	209922	211577	23.718599	35.349171	31.133667
YOR380W	RDR1	XV	+	1051290	1052930	6.070689	9.260009	8.155723
YOR087W	YVC1	XV	+	487707	489734	22.733728	33.881363	29.840897
tN(GUU)P	-	XVI	+	810676	810749	12.716216	18.951696	16.691645
YBR194W	AIM4	II	+	610038	610409	12.330646	18.725609	16.492519
YDR533C	HSP31	IV	-	1501447	1502160	8.670868	14.80755	13.0417
YER177W	BMH1	V	+	545611	546414	416.496277	620.779846	546.749817
YHR212C	.	VIII	-	537759	538094	0.0	0.0	0.0
YLR378C	SEC61	XII	-	875736	877178	135.329865	201.689758	177.637604
YIL116W	HIS5	IX	+	142928	144085	35.681347	53.177929	46.836288
YHR065C	RRP3	VIII	-	227532	229037	40.193226	59.902237	52.758698
YHR142W	CHS7	VIII	+	383538	384488	32.138802	56.989292	50.19313
YNL270C	ALP1	XIV	-	135940	137661	1.195122	1.859916	1.638115
YML049C	RSE1	XIII	-	174220	178305	18.799805	28.041758	24.697685
YFL031C-A	-	VI	-	76014	76115	0.0	0.0	0.0
YBL057C	PTH2	II	-	112801	113427	43.47847	66.83786	58.867222
YGR084C	MRP13	VII	-	647123	648142	26.271568	39.573349	34.854095
YIR007W	EGH1	IX	+	370704	372998	8.056644	12.352101	10.879073
tL(CAA)N	-	XIV	+	443006	443119	0.439024	0.654302	0.576275
YDR344C	-	IV	-	1162006	1162449	3.065315	5.065199	4.461157
YMR265C	-	XIII	-	796540	797925	11.303752	17.578896	15.482554
YGR014W	MSB2	VII	+	516943	520863	40.492222	60.356968	53.159203
tG(GCC)F2	-	VI	-	180974	181044	4.140845	6.171336	5.435383
YMR144W	FDO1	XIII	+	553362	554390	16.209913	24.367113	21.461254
YAL030W	SNC1	I	+	87286	87752	40.601696	64.034805	56.398449
YOR346W	REV1	XV	+	981828	984785	21.681541	34.644127	30.512703
YJL199C	MBB1	X	-	59856	60182	2.648318	3.946938	3.476253
YJL054W	TIM54	X	+	334265	335701	35.102295	52.78891	46.493656
YLR356W	ATG33	XII	+	840321	840914	12.154882	19.050974	16.779081
YBR099C	-	II	-	442924	443307	3.617188	5.390899	4.748016
YPR129W	SCD6	XVI	+	792687	793736	49.452381	73.701683	64.912514
YMR087W	-	XIII	+	442527	443381	9.069006	19.00684	16.740213
YMR133W	REC114	XIII	+	536207	537609	0.198912	5.070918	4.466194
YMR264W	CUE1	XIII	+	795805	796416	47.982025	72.428406	63.791077
YLR351C	NIT3	XII	-	829489	830364	62.184933	93.155792	82.046661
YBR296C-A	-	II	-	800123	800242	0.0	0.0	0.0
YFL013W-A	-	VI	+	107799	108602	0.0	0.0	0.0
YOL111C	MDY2	XV	-	108258	108896	37.539906	56.283703	49.571686
YBR258C	SHG1	II	-	729734	730162	9.051282	15.907558	14.01053
YGL209W	MIG2	VII	+	95858	97006	13.67624	21.168512	18.644096
YNL322C	KRE1	XIV	-	33294	34235	73.21019	109.882957	96.779053
YGR053C	-	VII	-	594986	595837	1.877934	2.798791	2.465026
YMR093W	UTP15	XIII	+	454015	455556	47.594681	70.933044	62.474045
YJL010C	NOP9	X	-	417562	419562	34.726635	51.76997	45.59623
YOR002W	ALG6	XV	+	329417	331051	44.088684	65.8218	57.97234
YDL144C	-	IV	-	198662	199732	22.757236	36.606277	32.240856
YOL049W	GSH2	XV	+	238619	240094	62.917343	93.846016	82.654564
YPL219W	PCL8	XVI	+	136750	138228	8.663286	12.911386	11.37166
YGL147C	RPL9A	VII	-	227754	228329	1571.732666	2342.462891	2063.116455
YDL159W	STE7	IV	+	172481	174028	13.319121	20.007362	17.621418
YDR142C	PEX7	IV	-	740473	741600	11.843971	17.651741	15.546712
YOR161W-A	-	XV	+	637574	637654	3.283951	5.589519	4.92295
tW(CCA)J	-	X	-	415931	416036	1.111111	1.655952	1.458474
YJL215C	-	X	-	26412	26771	3.8	5.663355	4.987981
YKL136W	-	XI	+	186416	186814	2.210526	6.664936	5.87012
YER134C	-	V	-	437267	437803	27.357542	40.772495	35.91024
tT(CGU)K	TRT2	XI	-	46735	46806	332.861115	496.475006	437.268707
YPR021C	AGC1	XVI	-	600649	603357	12.000369	17.901335	15.766541
YIL106W	MOB1	IX	+	166415	167444	25.338625	38.7887	34.163017
YDL078C	MDH3	IV	-	315357	316388	67.409882	101.000542	88.955887
YHR109W	CTM1	VIII	+	330310	332067	8.670079	12.991028	11.441804
YKL018C-A	-	XI	-	403580	403879	7.096667	12.056986	10.619149
YLR158C	ASP3-3	XII	-	482549	483637	0.050505	0.07527	0.066294
YOR274W	MOD5	XV	+	837674	838960	14.818182	23.370922	20.583862
YLR218C	COA4	XII	-	573466	573918	7.459161	13.028283	11.474617
YHR125W	-	VIII	+	358858	359163	0.0	0.0	0.0
YGL006W-A	-	VII	+	485423	485533	1.603604	2.389942	2.104933
tG(UCC)N	SUF6	XIV	-	96241	96312	4.444445	6.623808	5.833897
YDR264C	AKR1	IV	-	996029	998323	83.344223	124.225616	109.411293
YHR007C-A	-	VIII	-	122550	122765	13.462963	21.520473	18.954086
YCL050C	APA1	III	-	37836	38801	117.39959	174.97496	154.108612
YGL004C	RPN14	VII	-	490703	491956	10.444976	16.616171	14.634636
YOL105C	WSC3	XV	-	114138	115808	7.768402	11.922854	10.501015
YCL057W	PRD1	III	+	24768	26906	55.391773	82.612724	72.76088
YGL068W	MNP1	VII	+	375087	375671	72.798294	109.096451	96.086342
YGL188C-A	-	VII	-	148824	148964	44.780144	66.73838	58.77961
YHL001W	RPL14B	VIII	+	104277	105091	406.112701	605.252747	533.074341
YMR189W	GCV2	XIII	+	637500	640604	45.895329	68.440247	60.278519
YNL339W-A	.	XIV	+	1517	2092	0.0	0.0	0.0
YNR065C	-	XIV	-	750350	753700	5.333035	7.953461	7.004984
YPL055C	LGE1	XVI	-	453992	454990	15.677678	24.403658	21.493441
YNR025C	-	XIV	-	672702	673061	5.175	10.814425	9.524768
YDL060W	TSR1	IV	+	341619	343985	46.786228	69.793655	61.470528
YGL258W	VEL1	VII	+	11110	11730	1.483092	4.898257	4.314124
YMR291W	TDA1	XIII	+	852630	854390	28.26519	42.294476	37.250721
YDR097C	MSH6	IV	-	640109	643837	23.561813	35.179451	30.984184
YOR324C	FRT1	XV	-	923232	925040	15.958541	23.812752	20.973001
YMR245W	-	XIII	+	758563	759183	0.330113	6.22962	5.486717
YJR151C	DAN4	X	-	712255	715740	0.320711	0.616066	0.542598
YOR121C	-	XV	-	551798	552103	12.794118	19.067797	16.7939
YGR159C	NSR1	VII	-	806412	807656	194.998398	290.739258	256.067627
YDR214W	AHA1	IV	+	892875	893927	74.320984	111.006805	97.768875
YDR263C	DIN7	IV	-	994242	995534	7.430781	11.623167	10.237066
YKL056C	TMA19	XI	-	334412	334915	1848.605103	2755.081055	2426.528564
YLR328W	NMA1	XII	+	784913	786118	35.306801	52.859463	46.555801
YMR095C	SNO1	XIII	-	457285	457959	0.143704	9.650886	8.499986
YEL017W	GTT3	V	+	123657	124670	24.714005	38.31863	33.749004
YBR025C	OLA1	II	-	290681	291865	373.899567	557.243713	490.790527
YDR202C	RAV2	IV	-	856898	857953	16.375946	25.311174	22.292734
YKR050W	TRK2	XI	+	527815	530484	10.486892	15.704003	13.831249
YIR021W	MRS1	IX	+	397294	398385	15.658425	23.336637	20.553665
YPR092W	-	XVI	+	718379	718684	0.0	0.0	0.0
YIR013C	GAT4	IX	-	380019	380384	0.579235	1.669526	1.470429
YER075C	PTP3	V	-	308413	311199	12.85253	19.250574	16.95488
YIL068W-A	-	IX	+	233013	233396	0.5625	2.400914	2.114597
YHR007C	ERG11	VIII	-	120091	121683	324.588196	483.752228	426.063171
YML094C-A	-	XIII	-	82219	82620	0.564677	2.633615	2.319548
YGR002C	SWC4	VII	-	498476	499906	18.92383	28.471956	25.07658
YOL046C	-	XV	-	243466	244140	0.0	0.0	0.0
YPL215W	CBP3	XVI	+	147416	148423	29.860119	44.626423	39.304573
YKL033W-A	-	XI	+	374505	375215	107.061882	160.279373	141.165527
YNL035C	-	XIV	-	568522	569691	26.396582	40.210331	35.415115
YFL046W	FMP32	VI	+	42815	43438	15.258013	22.816309	20.095388
YMR259C	TRM732	XIII	-	784621	788883	24.940418	37.546288	33.068771
YBL090W	MRP21	II	+	48825	49358	25.013109	37.750118	33.248291
YDL111C	RRP42	IV	-	263313	264110	46.114037	69.559311	61.264133
tT(AGU)O2	-	XV	-	354041	354113	6.616438	9.860852	8.684913
YPR051W	MAK3	XVI	+	664960	665490	27.20339	40.801346	35.93565
YNL233W	BNI4	XIV	+	211922	214600	15.947742	23.939722	21.084833
tA(AGC)F	-	VI	-	204924	204996	16.986301	25.315647	22.296673
YLR429W	CRN1	XII	+	990777	992732	61.838448	92.286926	81.28141
YOL045W	PSK2	XV	+	243497	246802	17.664852	26.326929	23.187355
YLR277C	YSH1	XII	-	697156	699495	19.430342	29.00527	25.546295
YDR260C	SWM1	IV	-	976717	977229	14.298245	24.696924	21.751734
YGL009C	LEU1	VII	-	476313	478652	457.636749	682.041931	600.706177
YLL013C	PUF3	XII	-	122075	124714	19.494318	29.053486	25.588762
YEL027W	VMA3	V	+	100769	101251	700.766052	1044.493164	919.933899
YLR467W	YRF1-5	XII	+	1072508	1077898	0.0	0.0	0.0
YER167W	BCK2	V	+	518216	520771	21.866198	32.626335	28.735535
YIL018W	RPL2B	IX	+	316768	317932	1439.494141	2145.359619	1889.518433
YJR056C	-	X	-	541792	542502	19.299578	28.838715	25.399601
tR(ACG)E	-	V	-	492352	492424	10.671233	15.903943	14.007345
YPR096C	-	XVI	-	724842	725144	4.221122	6.920567	6.095266
YER123W	YCK3	V	+	404813	406387	23.996191	35.762882	31.498041
snR85	-	XIII	-	67768	67938	382.883026	571.590942	503.426849
YDR293C	SSD1	IV	-	1045640	1049392	40.71463	60.724983	53.483326
YLR305C	STT4	XII	-	738161	743863	32.117832	48.274174	42.517319
YLR034C	SMF3	XII	-	210512	211933	64.504921	96.291496	84.808418
YDR322W	MRPL35	IV	+	1110589	1111692	21.151268	31.548582	27.786308
YJL039C	NUP192	X	-	368748	373799	46.023556	68.591515	60.411747
YML078W	CPR3	XIII	+	111002	111550	119.054642	178.595764	157.297623
YER046W-A	-	V	+	243700	244029	0.324242	4.873343	4.29218
YGR043C	NQM1	VII	-	580435	581436	2.203593	3.612851	3.182007
YDL179W	PCL9	IV	+	138291	139205	26.591257	40.76899	35.907154
YNR076W	PAU6	XIV	+	781918	782280	0.0	0.0	0.0
YOR293C-A	-	XV	-	867998	868147	2.233333	10.978961	9.669683
YDR250C	-	IV	-	960086	960361	0.307971	8.283359	7.295541
YPR197C	-	XVI	-	933898	934461	0.262411	2.169478	1.91076
YDL041W	-	IV	+	378102	378455	0.370057	1.540577	1.356858
YKL193C	SDS22	XI	-	78866	79882	22.671583	34.138985	30.067799
YDR058C	TGL2	IV	-	567723	568703	4.908257	7.755629	6.830744
YDR531W	CAB1	IV	+	1498232	1499335	44.990944	67.225342	59.2085
YGR099W	TEL2	VII	+	687899	689965	15.835994	24.141325	21.262392
YOR145C	PNO1	XV	-	605347	606171	70.572121	105.459267	92.882904
YOR129C	AFI1	XV	-	566877	569558	9.134974	13.722727	12.086246
snR63	-	IV	-	323217	323471	2907.019531	4332.495605	3815.831299
YDR356W	SPC110	IV	+	1186107	1188941	14.926631	22.27702	19.620413
YMR142C	RPL13B	XIII	-	550206	551207	1727.719971	2574.918945	2267.851318
YKL108W	SLD2	XI	+	234426	235787	12.16373	18.128294	15.966436
YMR281W	GPI12	XIII	+	832339	833253	15.291803	23.337519	20.554443
YPR004C	AIM45	XVI	-	564007	565041	55.655071	83.015022	73.115211
YOR020W-A	-	XV	+	371685	371957	24.619047	37.531876	33.056072
YGR294W	PAU12	VII	+	1080306	1080668	0.0	0.0	0.0
YNL170W	-	XIV	+	315978	316373	6.371212	17.170811	15.123134
YDR423C	CAD1	IV	-	1318046	1319275	20.708942	31.173897	27.456306
YPR002C-A	-	XVI	-	560569	560766	0.0	0.0	0.0
YDR087C	RRP1	IV	-	617470	618306	50.870968	77.906303	68.615715
YMR185W	RTP1	XIII	+	629025	631970	14.772912	22.035625	19.407804
YOL156W	HXT11	XV	+	25273	26976	0.036972	1.08978	0.95982
YER106W	MAM1	V	+	372326	373234	0.453245	0.824696	0.726349
YDR486C	VPS60	IV	-	1427431	1428120	26.044928	39.896198	35.138447
YFL017C	GNA1	VI	-	103983	104462	37.03125	57.12413	50.31189
YOR255W	OSW1	XV	+	807271	808107	0.0	0.0	0.0
YHR100C	GEP4	VIII	-	314116	314673	17.286737	29.561411	26.036112
YHR053C	CUP1-1	VIII	-	212535	212720	34.521507	51.449356	45.31385
YER152C	-	V	-	472657	473988	30.474474	45.509647	40.082474
YJL188C	BUD19	X	-	76202	76510	0.0	0.0	0.0
YGL044C	RNA15	VII	-	416146	417036	19.428732	29.089554	25.620527
YDR088C	SLU7	IV	-	618497	619645	11.375979	17.021715	14.991818
YHR064C	SSZ1	VIII	-	225525	227141	376.803345	561.610962	494.636993
YKL138C-A	HSK3	XI	-	184803	185012	32.776192	48.848213	43.022903
YJR011C	-	X	-	458641	459426	11.108143	17.288895	15.227138
YCR023C	-	III	-	158538	160373	22.850218	34.990097	30.817413
YLR396C	VPS33	XII	-	910235	912310	14.021194	22.767422	20.052332
YDR442W	-	IV	+	1345647	1346039	0.0	0.0	0.0
YGL090W	LIF1	VII	+	343319	344584	8.035545	12.085309	10.644096
YDR506C	GMC1	IV	-	1459728	1461554	5.638205	10.498571	9.246582
YMR007W	-	XIII	+	279960	280340	0.564304	2.941596	2.590801
YEL018C-A	-	V	-	121455	121988	0.0	0.0	0.0
YNL057W	-	XIV	+	516403	516735	0.555556	3.712967	3.270184
YNL029C	KTR5	XIV	-	577205	578773	9.859783	17.091131	15.052958
YDR036C	EHD3	IV	-	523211	524713	22.610113	33.726883	29.704838
YGR015C	-	VII	-	521090	522076	8.898683	13.541559	11.926683
YDL131W	LYS21	IV	+	227393	228715	48.967499	73.010574	64.303818
YIR018W	YAP5	IX	+	384609	385346	17.750677	26.78401	23.589928
YLR320W	MMS22	XII	+	771940	776304	7.514318	11.408655	10.048135
YNL176C	TDA7	XIV	-	305070	306980	12.422815	18.680542	16.452826
snR6	-	XII	+	366235	366346	1001.955383	1493.270874	1315.193359
YMR086C-A	-	XIII	-	442026	442364	1.666667	20.142668	17.740587
YPL025C	-	XVI	-	502473	503030	0.342294	0.854685	0.752761
YEL008C-A	-	V	-	140726	140818	1.967742	2.932637	2.582911
YKL109W	HAP4	XI	+	232227	233891	9.396397	17.528025	15.437751
YPL034W	-	XVI	+	486712	487209	14.138555	21.071487	18.558643
YBR201C-A	-	II	-	624493	624696	5.166667	8.496493	7.483258
YDR350C	ATP22	IV	-	1176120	1178174	14.660828	21.866541	19.258883
YKL221W	MCH2	XI	+	6107	7528	0.30661	2.557292	2.252327
YPR008W	HAA1	XVI	+	573018	575102	19.251799	29.206699	25.723705
YER050C	RSM18	V	-	253971	254387	33.100719	49.331879	43.448887
YGR189C	CRH1	VII	-	876669	878192	88.275589	131.595352	115.902176
YOR126C	IAH1	XV	-	559961	560677	18.860531	32.538414	28.6581
YBR002C	RER2	II	-	241708	242568	25.737514	38.94141	34.297516
YDR391C	-	IV	-	1257358	1258056	14.499285	21.609106	19.032148
YLR279W	-	XII	+	704309	704698	0.784615	3.451105	3.03955
YGR091W	PRP31	VII	+	666341	667825	12.593266	21.242348	18.709129
YLR372W	-	XII	+	867354	868391	210.537567	313.878021	276.447021
tD(GUC)I2	-	IX	-	336349	336420	3.680556	5.485341	4.831196
YDR318W	MCM21	IV	+	1103758	1104947	10.344173	20.630735	18.170452
tA(UGC)L	-	XII	-	214883	214955	28.712328	42.791607	37.688568
YOR359W	VTS1	XV	+	1011189	1012760	15.565521	23.198177	20.431717
YLR264C-A	-	XII	-	673828	673944	0.059829	1135.944702	1000.479614
YGR251W	NOP19	VII	+	995639	996229	19.094755	29.085913	25.617321
YHR050W-A	-	VIII	+	209475	209645	18.736841	27.933292	24.602154
YIR035C	-	IX	-	421026	421790	21.836601	32.838501	28.9224
YKL141W	SDH3	XI	+	179667	180263	50.160805	74.937225	66.000717
YGR093W	DRN1	VII	+	670388	671911	19.692257	29.877544	26.31455
YNL309W	STB1	XIV	+	52662	53924	10.124308	15.144288	13.338282
YGR150C	CCM1	VII	-	790459	793053	14.704817	22.099203	19.4638
YGR169C-A	-	VII	-	836387	836665	18.354839	27.355257	24.093052
YPR055W	SEC8	XVI	+	667676	670873	19.705753	29.459942	25.946747
YER060W-A	FCY22	V	+	276572	278164	1.117389	4.611405	4.06148
YLR139C	SLS1	XII	-	421542	423473	5.521739	8.339672	7.345139
YPR127W	-	XVI	+	790083	791120	17.770714	27.996592	24.657907
YBR058C	UBP14	II	-	353672	356017	25.450554	38.072701	33.532406
YGR018C	-	VII	-	524365	524694	1.163636	4.376989	3.855019
YHL046C	PAU13	VIII	-	11923	12285	0.07989	0.119065	0.104866
YNL249C	MPA43	XIV	-	179394	181022	9.788828	17.066366	15.031146
YLR133W	CKI1	XII	+	408445	410193	14.384219	21.437616	18.881109
YER040W	GLN3	V	+	229795	231987	14.354765	21.456923	18.898113
YDR374C	PHO92	IV	-	1223474	1224394	0.376764	0.653751	0.575789
YER030W	CHZ1	V	+	213437	213898	59.846321	89.985924	79.254807
YMR121C	RPL15B	XIII	-	509734	510348	31.417887	47.352146	41.705246
YDL069C	CBS1	IV	-	333121	333810	9.747826	17.924334	15.786797
YEL038W	UTR4	V	+	80462	81145	35.505848	53.040573	46.715305
YMR152W	YIM1	XIII	+	563096	564193	30.382513	46.015099	40.527645
YPR035W	GLN1	XVI	+	642208	643320	394.568726	588.048096	517.921448
YNL181W	PBR1	XIV	+	298335	299558	25.273693	37.744743	33.243561
YNL094W	APP1	XIV	+	447611	449374	21.515873	32.15419	28.319696
YIL126W	STH1	IX	+	117992	122071	41.802696	62.300922	54.871334
YML092C	PRE8	XIII	-	85987	86739	91.938911	137.128647	120.775597
YKL017C	HCS1	XI	-	405190	407241	10.066277	15.44175	13.60027
YKL038W	RGT1	XI	+	365605	369117	13.900655	20.775478	18.297934
YPL249C-A	RPL36B	XVI	-	75699	76239	1128.389404	1681.702637	1481.153931
YGL074C	-	VII	-	368596	368922	0.137615	5.196915	4.577166
YMR321C	-	XIII	-	917579	917896	0.226415	0.628012	0.55312
YGR177C	ATF2	VII	-	848829	850436	21.929726	33.386265	29.404842
YCL061C	MRC1	III	-	18816	22106	13.320875	19.886818	17.515249
YAL007C	ERP2	I	-	137698	138345	94.047836	140.220001	123.498314
YEL074W	-	V	+	6126	6464	0.896755	1.481563	1.304882
YJL104W	PAM16	X	+	227327	227776	49.384445	74.153519	65.310471
YOL029C	-	XV	-	269815	270420	24.178217	36.727699	32.347797
YDR411C	DFM1	IV	-	1293369	1294394	25.911306	38.833523	34.202496
YER023W	PRO3	V	+	201076	201936	162.315918	241.924545	213.074234
YJL052W	TDH1	X	+	338271	339269	30.778778	45.944454	40.465427
YHR045W	-	VIII	+	195551	197233	26.725491	40.175873	35.384766
YCR050C	-	III	-	213464	213772	0.0	0.0	0.0
YER119C-A	-	V	-	400867	401238	0.258065	20.102528	17.705233
YHR118C	ORC6	VIII	-	344321	345628	12.295107	19.743807	17.389292
YIL118W	RHO3	IX	+	139752	140447	56.423851	84.190155	74.1502
YOR229W	WTM2	XV	+	768409	769812	13.524217	21.457314	18.898458
YOR214C	SPR2	XV	-	745593	746303	0.0	0.0	0.0
YBR202W	MCM7	II	+	625772	628309	27.47439	40.990093	36.101887
YBR084W	MIS1	II	+	411054	413981	103.932381	154.923279	136.448166
YDR397C	NCB2	IV	-	1266366	1266898	55.793652	83.568344	73.602539
YMR077C	VPS20	XIII	-	421484	422149	12.863363	19.244846	16.949833
YOR341W	RPA190	XV	+	960987	965981	152.154953	226.768112	199.725266
YER183C	FAU1	V	-	553334	553969	28.963837	43.766338	38.547058
YNR075C-A	-	XIV	-	781511	781603	0.0	0.0	0.0
YDL062W	-	IV	+	339857	340282	0.197183	10.585542	9.32318
YDR303C	RSC3	IV	-	1068729	1071386	33.976673	50.667641	44.625359
YPL193W	RSA1	XVI	+	181403	182548	17.349041	25.909576	22.819777
YOR052C	-	XV	-	426772	427224	58.790287	89.375336	78.717026
YAR047C	-	I	-	201467	201787	0.719626	6.968927	6.137859
YER184C	TOG1	V	-	556296	558680	6.342557	9.835729	8.662786
YDL093W	PMT5	IV	+	289909	292140	21.494175	32.25053	28.404549
YIL041W	GVP36	IX	+	276525	277505	111.089706	165.646835	145.892899
tG(GCC)M	-	XIII	-	183898	183968	2.521127	3.757378	3.309299
YMR326C	.	XIII	-	923494	923802	0.0	0.0	0.0
YDL076C	RXT3	IV	-	320668	321552	26.848587	41.278671	36.356052
YDR105C	TMS1	IV	-	665349	666770	23.284107	34.901806	30.739647
YJR094C	IME1	X	-	604569	605651	4.68421	7.261876	6.395873
YIL066C	RNR3	IX	-	238099	240708	2.767433	4.216968	3.71408
YMR167W	MLH1	XIII	+	594886	597195	9.312987	17.404268	15.328752
YOR261C	RPN8	XV	-	815915	816931	117.534904	175.530884	154.598251
YKL003C	MRP17	XI	-	437097	437492	34.904041	52.790997	46.495495
YHR046C	INM1	VIII	-	197398	198285	19.68018	29.906153	26.339745
YPL187W	MF(ALPHA)1	XVI	+	193648	194145	0.088353	0.131677	0.115975
YDR045C	RPC11	IV	-	547978	548310	52.780781	78.912811	69.502197
YBL077W	-	II	+	80897	81328	0.0	0.0	0.0
YMR244C-A	COA6	XIII	-	758517	758831	17.209524	26.288237	23.153276
YLR306W	UBC12	XII	+	744151	744851	11.580247	17.34281	15.274622
YPR164W	MMS1	XVI	+	870703	874926	18.966146	28.403925	25.016665
YCL058W-A	ADF1	III	+	23584	23925	10.929825	20.007969	17.621952
YDL125C	HNT1	IV	-	239019	239606	145.727463	218.298187	192.265427
YLR431C	ATG23	XII	-	1000342	1001703	6.245962	9.572422	8.430879
YPL232W	SSO1	XVI	+	107275	108147	41.84536	62.936413	55.431038
YKR024C	DBP7	XI	-	485144	487372	20.829071	31.042744	27.340796
YNR057C	BIO4	XIV	-	733356	734069	4.067227	7.284796	6.41606
tV(CAC)H	-	VIII	-	475706	475778	11.767123	17.53721	15.445839
YDL154W	MSH5	IV	+	178334	181039	5.861789	8.803349	7.75352
YLR382C	NAM2	XII	-	882067	884751	11.50242	17.14271	15.098385
YML020W	-	XIII	+	231149	233143	11.809524	17.739353	15.623877
YNL223W	ATG4	XIV	+	227370	228854	6.301683	9.552334	8.413186
YGL093W	SPC105	VII	+	334886	337639	14.394336	21.55876	18.987808
YKR055W	RHO4	XI	+	548216	549091	8.337899	12.574457	11.074912
tV(AAC)M1	-	XIII	-	372445	372518	8.243243	12.285372	10.8203
tE(CUC)I	-	IX	+	197592	197663	14.541667	21.67227	19.08778
YOL085C	-	XV	-	161673	162014	0.0	0.0	0.0
YLR022C	SDO1	XII	-	184174	184926	45.211155	69.203613	60.950848
tI(AAU)N2	-	XIV	+	602312	602385	2.567568	3.826592	3.370258
YCR037C	PHO87	III	-	194414	197185	24.38925	36.376099	32.038128
YCR057C	PWP2	III	-	220457	223228	49.373375	73.630173	64.849533
YMR255W	GFD1	XIII	+	778001	778567	31.017637	46.227341	40.714577
YNR069C	BSC5	XIV	-	761123	762592	8.536735	13.130347	11.56451
YNL164C	IBD2	XIV	-	325265	326320	14.696023	21.927719	19.312767
YBR034C	HMT1	II	-	304930	305976	72.824257	108.801727	95.826767
YML100W-A	-	XIII	+	70138	70311	2.95977	4.762289	4.19437
YJR134C	SGM1	X	-	673729	675852	18.186911	27.140768	23.904142
YDR165W	TRM82	IV	+	784871	786205	68.783524	103.652908	91.291954
YMR075W	RCO1	XIII	+	413982	416036	12.952312	19.613745	17.274742
YNL011C	-	XIV	-	611836	613170	13.206741	19.957382	17.577398
YOR343C	-	XV	-	968148	968474	1.036697	2.684465	2.364333
YOR347C	PYK2	XV	-	984942	986462	12.506904	18.764187	16.526497
YBR038W	CHS2	II	+	311898	314789	25.487898	37.986057	33.456093
YOR028C	CIN5	XV	-	383533	384420	7.882883	11.77684	10.372413
YPL076W	GPI2	XVI	+	410443	411285	8.508897	13.623592	11.998934
YGR153W	-	VII	+	796092	796745	4.974006	10.202334	8.985672
YMR055C	BUB2	XIII	-	386101	387021	7.10532	11.832234	10.421202
YPL190C	NAB3	XVI	-	185317	187725	40.864674	60.933868	53.667301
YMR042W	ARG80	XIII	+	352603	353136	11.297752	20.775682	18.298115
YGR184C	UBR1	VII	-	859901	865753	38.359131	57.171585	50.353687
YIL142C-A	-	IX	-	83208	83540	0.0	0.0	0.0
YML012W	ERV25	XIII	+	246116	246751	165.853775	247.408585	217.904282
YOR254C	SEC63	XV	-	805032	807023	95.347893	142.150253	125.198364
YPL071C	-	XVI	-	420048	420518	17.511677	26.294828	23.159082
YDR327W	-	IV	+	1125302	1125628	0.278287	69.923309	61.584721
YDR524C	AGE1	IV	-	1487542	1488990	24.559006	36.828983	32.437004
tA(UGC)E	-	V	-	312023	312095	11.575342	17.251389	15.194102
YKL077W	-	XI	+	291453	292631	94.963531	141.702698	124.804184
YPR006C	ICL2	XVI	-	567269	568996	3.859375	6.936023	6.108879
YPR061C	JID1	XVI	-	675977	676882	6.262693	10.899673	9.599851
YDL063C	SYO1	IV	-	338272	340134	43.011272	64.139137	56.490334
YBR134W	-	II	+	504243	504644	0.273632	11.363298	10.008187
YMR315W	-	XIII	+	902800	903849	57.570477	86.47049	76.1586
YHR127W	-	VIII	+	360913	361644	26.494535	39.720448	34.983654
YGL245W	GUS1	VII	+	39023	41149	312.100128	465.140503	409.670959
YHR063C	PAN5	VIII	-	224030	225169	55.200878	83.241646	73.314804
YLR405W	DUS4	XII	+	929789	930892	17.677536	30.66436	27.007532
YOR376W	-	XV	+	1043191	1043559	0.170732	1.385345	1.220138
YBR049C	REB1	II	-	334386	336818	40.178791	60.180878	53.004112
YDR528W	HLR1	IV	+	1494586	1495857	24.038523	35.854092	31.578371
YDR482C	CWC21	IV	-	1420431	1420838	13.725491	20.623905	18.164436
YJR135C	MCM22	X	-	676059	676778	10.256945	15.46245	13.618502
YOL155W-A	.	XV	+	27084	27218	0.0	0.0	0.0
YJR040W	GEF1	X	+	507746	510085	19.95171	30.078453	26.491497
YMR214W	SCJ1	XIII	+	695350	696483	36.229279	54.169338	47.709465
YFL034C-A	RPL22B	VI	-	64243	64932	221.051483	329.445557	290.158081
YDL113C	ATG20	IV	-	256633	258555	15.372334	22.910259	20.178135
YDR280W	RRP45	IV	+	1020747	1021664	41.202614	61.862785	54.485443
YFR007W	YFH7	VI	+	159299	160360	9.086629	15.283874	13.46122
YMR030W-A	-	XIII	+	337313	337603	4.804124	8.547784	7.528432
YPL095C	EEB1	XVI	-	368071	369441	7.835157	14.76551	13.004674
YER026C	CHO1	V	-	207644	208474	81.385078	121.802139	107.276833
YDR114C	-	IV	-	681924	682226	0.0	0.0	0.0
snR56	-	II	+	88190	88277	301.681824	449.613525	395.995605
YPR070W	MED1	XVI	+	685898	687598	21.614344	32.244621	28.399345
YBR232C	-	II	-	683373	683732	0.233333	3.247262	2.860015
YCR018C	SRD1	III	-	148238	148903	24.379879	41.244389	36.325859
YER187W	-	V	+	566230	566655	1.737089	2.935234	2.585197
YAL019W-A	-	I	+	114250	114819	0.415789	0.619674	0.545776
YML058W	SML1	XIII	+	159383	159697	254.596832	379.440063	334.190582
YER085C	-	V	-	327619	328140	0.178161	0.265523	0.233859
YIL026C	IRR1	IX	-	304477	307929	19.676804	30.377293	26.7547
YLR404W	-	XII	+	928743	929600	14.763403	25.712996	22.646635
YLR222C	UTP13	XII	-	579318	581771	46.111248	68.722206	60.526852
YMR293C	HER2	XIII	-	855399	856793	5.774194	8.664368	7.631113
YHR048W	YHK8	VIII	+	204607	206151	6.238835	15.067553	13.270698
YGL188C	-	VII	-	149343	149516	16.528736	24.633711	21.69606
YPR178W	PRP4	XVI	+	892332	893729	10.580114	15.862055	13.970452
YFR014C	CMK1	VI	-	172537	173877	15.995525	24.394726	21.485575
YLR271W	CMG1	XII	+	682737	683561	6.469091	11.445939	10.080973
YDR383C	NKP1	IV	-	1239960	1240676	10.74756	39.433132	34.730598
YGL055W	OLE1	VII	+	398628	400160	168.670578	251.434738	221.450302
YJL225W-A	-	X	+	829	1311	0.0	0.0	0.0
YKL002W	DID4	XI	+	437778	438544	31.989986	48.804382	42.984295
YMR312W	ELP6	XIII	+	898405	899226	22.142336	33.685326	29.668238
YNL073W	MSK1	XIV	+	488386	490116	18.125938	27.683092	24.381794
tI(AAU)I2	-	IX	+	210665	210738	2.310811	3.443933	3.033232
YDL184C	RPL41A	IV	-	130407	130484	2376.781982	3542.825928	3120.33252
YGR182C	-	VII	-	858551	858904	18.742937	68.056534	59.940567
YNL325C	FIG4	XIV	-	28739	31378	9.102652	13.631231	12.005661
YHR027C	RPN1	VIII	-	161730	164711	126.977531	189.241806	166.674088
YGL237C	HAP2	VII	-	52731	53528	10.561403	15.921417	14.022736
YOR169C	-	XV	-	651376	651840	1.210753	68.999619	60.771187
YBL034C	STU1	II	-	153848	158389	11.890797	17.860655	15.730712
YBL101C	ECM21	II	-	24946	28299	13.899523	20.72991	18.257799
YGR042W	MTE1	VII	+	579476	580291	14.591911	21.966322	19.346766
YMR110C	HFD1	XIII	-	490394	491992	24.337711	36.50861	32.154839
YMR183C	SSO2	XIII	-	626921	627808	70.423424	104.996292	92.475136
YDR174W	HMO1	IV	+	812110	812850	128.538467	191.612396	168.761978
YNR032W	PPG1	XIV	+	686010	687116	18.433605	28.517374	25.116583
YLR322W	VPS65	XII	+	777628	777942	0.0	0.0	0.0
YNL006W	LST8	XIV	+	620067	620978	30.657894	46.611229	41.052685
YDR451C	YHP1	IV	-	1361120	1362181	29.590395	45.412373	39.996799
YMR073C	IRC21	XIII	-	412268	412873	25.772278	38.754192	34.132626
YPR133C	SPN1	XVI	-	795978	797210	42.977291	64.132477	56.484467
YML002W	-	XIII	+	264541	266754	7.604788	15.176865	13.366974
YOL144W	NOP8	XV	+	53098	54552	14.096908	25.087156	22.095428
YPL020C	ULP1	XVI	-	512313	514178	13.634512	20.320286	17.897026
YNL295W	MRX6	XIV	+	76946	78520	11.95365	18.124628	15.963207
YMR292W	GOT1	XIII	+	854795	855293	77.465225	115.936874	102.111023
YHR177W	-	VIII	+	456591	457952	0.636564	6.05772	5.335317
YLR002C	NOC3	XII	-	154343	156334	36.685741	54.674839	48.154682
YGL208W	SIP2	VII	+	97338	98585	6.566506	10.998545	9.686932
YMR056C	AAC1	XIII	-	387315	388244	5.055914	7.759468	6.834126
YGL019W	CKB1	VII	+	458156	458992	51.52927	78.454735	69.098747
YKR045C	-	XI	-	523418	523969	12.161232	18.850853	16.602825
YOR017W	PET127	XV	+	361412	363814	14.590512	21.941051	19.324509
YGR296C-A	.	VII	-	1088870	1089445	0.0	0.0	0.0
YPR188C	MLC2	XVI	-	911988	912479	29.162601	47.730797	42.038738
YOR269W	PAC1	XV	+	826385	827869	11.825589	18.027794	15.87792
YDR219C	MFB1	IV	-	905455	906852	20.266809	30.204773	26.602755
YER005W	YND1	V	+	160550	162442	21.823561	35.009602	30.834593
YDR532C	KRE28	IV	-	1499396	1500553	8.088946	12.830195	11.300152
YHL005C	-	VIII	-	98828	99220	0.592875	8.168621	7.194486
YHL023C	NPR3	VIII	-	59123	62563	12.952339	20.48385	18.041084
YJL163C	-	X	-	111666	113333	4.308154	8.191602	7.214725
YLR248W	RCK2	XII	+	634252	636084	47.076923	70.306938	61.922607
YAL040C	CLN3	I	-	65778	67520	17.225473	25.755894	22.684418
YGL206C	CHC1	VII	-	102543	107504	138.527603	206.455551	181.835037
YDR034W-B	-	IV	+	521314	521469	1.24359	2.082678	1.834312
YOR172W	YRM1	XV	+	654210	656570	14.188056	21.145262	18.623621
YDR316W	OMS1	IV	+	1093763	1095178	9.846751	14.721481	12.965897
YLR136C	TIS11	XII	-	415801	416658	36.9324	57.060856	50.256161
YMR023C	MSS1	XIII	-	319437	321017	6.814042	10.64931	9.379345
YOR071C	NRT1	XV	-	459480	461276	11.988314	18.715298	16.483435
YFL068W	.	VI	+	53	535	0.0	0.0	0.0
YOR266W	PNT1	XV	+	821023	822294	12.128144	18.30608	16.123018
YNL034W	-	XIV	+	570477	572315	0.094073	1.222109	1.076368
YDR294C	DPL1	IV	-	1050459	1052228	44.834465	66.954063	58.96957
YNL059C	ARP5	XIV	-	512668	514935	28.640211	42.684132	37.59391
YOL092W	YPQ1	XV	+	144204	145130	64.807983	96.587013	85.068687
tV(AAC)K1	-	XI	-	308144	308217	1.418919	2.114695	1.862511
YLR055C	SPT8	XII	-	251272	253080	16.100609	24.162889	21.281385
YBR281C	DUG2	II	-	764970	767606	21.715586	32.369053	28.508936
YNR058W	BIO3	XIV	+	734291	735733	2.313236	4.044517	3.562194
YFL010C	WWM1	VI	-	115108	115743	69.948112	104.247635	91.815758
YML121W	GTR1	XIII	+	26930	27862	27.873526	41.591015	36.631145
YCR051W	-	III	+	214071	214739	46.379673	69.781662	61.459965
YLR316C	TAD3	XII	-	765266	766358	11.437565	17.046051	15.013253
YNL145W	MFA2	XIV	+	352414	352530	497.418793	741.331421	652.925171
YLR216C	CPR6	XII	-	572096	573211	178.5457	266.151978	234.412476
YNL024C-A	KSH1	XIV	-	586602	586820	49.219177	73.701195	64.912079
YLR238W	FAR10	XII	+	614755	616191	10.251914	15.329826	13.501695
tY(GUA)F1	SUP11	VI	+	167437	167525	13.573334	20.229109	17.816721
YBR269C	SDH8	II	-	742160	742576	25.472422	37.962994	33.43578
YML017W	PSP2	XIII	+	236588	238731	36.754208	54.916546	48.367569
YDR403W	DIT1	IV	+	1274602	1276212	1.212911	2.791065	2.458222
tR(UCU)M1	-	XIII	-	747892	747963	8.236111	12.274742	10.810938
YER084W	-	V	+	327065	327451	0.651163	0.978167	0.861518
YBR126C	TPS1	II	-	488905	490392	55.487232	82.727806	72.862244
YHL017W	-	VIII	+	70276	71874	31.926205	47.601936	41.925247
YKL220C	FRE2	XI	-	9091	11226	4.329588	7.259906	6.394138
YBR135W	CKS1	II	+	504854	505306	37.830021	56.380222	49.656693
YAR015W	ADE1	I	+	169375	170295	91.48317	136.810196	120.49514
YMR020W	FMS1	XIII	+	315377	316903	13.637852	20.688335	18.221184
YER027C	GAL83	V	-	208979	210232	27.007975	40.312126	35.504772
YPL266W	DIM1	XVI	+	39121	40077	52.803555	79.141518	69.703629
YLR250W	SSP120	XII	+	640317	641021	53.492199	79.925392	70.394028
tI(AAU)G	-	VII	+	739122	739195	5.081081	7.572622	6.669562
YOR253W	NAT5	XV	+	804377	804907	66.438797	101.588432	89.473671
YDL230W	PTP1	IV	+	42700	43707	13.00496	19.657038	17.31287
YPL189W	GUP2	XVI	+	189154	190983	1.786339	2.793401	2.460279
YOR265W	RBL2	XV	+	820454	820774	41.174454	61.931046	54.545567
YGR203W	YCH1	VII	+	905237	905683	12.199105	22.245323	19.592493
YHR079C	IRE1	VIII	-	258244	261591	16.493727	25.186493	22.18292
YJL103C	GSM1	X	-	229025	230881	1.938072	4.445388	3.915261
YJL122W	ALB1	X	+	189716	190243	62.145832	93.29689	82.170929
YOR190W	SPR1	XV	+	690695	692032	1.449925	5.029118	4.429379
YMR158W-B	-	XIII	+	574471	574791	0.0	0.0	0.0
YMR072W	ABF2	XIII	+	411569	412120	132.307968	200.339584	176.448425
YHL037C	-	VIII	-	25778	26179	0.791045	1.683139	1.482419
tR(CCU)J	HSX1	X	+	538555	538626	1176.763916	1753.797852	1544.651733
YKL183C-A	-	XI	-	98395	98607	1.0	19.962383	17.581802
YDR120C	TRM1	IV	-	691549	693261	50.913601	75.879417	66.830551
YFR055W	IRC7	VI	+	264204	265226	57.744869	86.060448	75.797455
YDR231C	COX20	IV	-	926293	926910	15.194175	23.700098	20.873783
YAL037C-A	-	I	-	73426	73518	0.483871	756.187683	666.009827
snR74	-	XIII	+	298138	298225	85.204544	126.985153	111.841759
YBR191W-A	-	II	+	607149	607223	1310.853394	1953.639038	1720.661133
YIL089W	-	IX	+	195599	196216	2.716829	11.662403	10.271623
YDR249C	-	IV	-	958681	959802	13.617647	20.344299	17.918173
YNL064C	YDJ1	XIV	-	505868	507097	294.60733	439.069977	386.709442
YGL089C	MF(ALPHA)2	VII	-	344791	345153	0.217631	6.675813	5.8797
YER143W	DDI1	V	+	456319	457605	17.900543	27.022121	23.799646
YLR025W	SNF7	XII	+	194452	195174	23.359613	35.226425	31.025557
YMR127C	SAS2	XIII	-	522329	523345	12.415929	21.030588	18.522621
YJL049W	CHM7	X	+	345973	347325	11.135255	16.730988	14.735763
YBL030C	PET9	II	-	163041	163997	135.715775	202.403519	178.266235
YGR191W	HIP1	VII	+	880420	882231	40.068432	59.87006	52.730362
YLR234W	TOP3	XII	+	609783	611753	5.950787	9.64388	8.493815
tR(ACG)L	-	XII	+	374355	374427	7.013699	10.452913	9.206368
YMR222C	FSH2	XIII	-	715638	716309	23.501488	35.48468	31.253016
YBR129C	OPY1	II	-	494353	495339	24.402229	36.410305	32.068253
YBR243C	ALG7	II	-	705447	706793	26.322939	40.192051	35.399017
YKR006C	MRPL13	XI	-	450423	451217	37.518238	55.915554	49.24744
YDR064W	RPS13	IV	+	579458	580452	2289.72583	3412.508057	3005.55542
YOR001W	RRP6	XV	+	326832	329033	39.164394	58.479237	51.505398
YER012W	PRE1	V	+	177835	178431	112.256279	168.722351	148.601654
YGL122C	NAB2	VII	-	278946	280523	34.068439	50.909184	44.838093
YGL037C	PNC1	VII	-	427297	427947	64.924728	98.809959	87.026535
YGL190C	CDC55	VII	-	145809	147389	40.974701	61.066917	53.784485
YPR044C	OPI11	XVI	-	654524	654877	0.0	0.0	0.0
YOL100W	PKH2	XV	+	129237	132482	11.635859	17.581305	15.484674
YBL036C	-	II	-	150447	151220	50.983204	76.146812	67.066055
YLR159W	.	XII	+	485345	485689	0.0	0.0	0.0
YDR375C	BCS1	IV	-	1225166	1226536	16.513494	25.171919	22.170084
YML102W	CAC2	XIII	+	68294	69700	13.510305	22.316591	19.655264
YJR018W	-	X	+	466786	467148	1.84022	37.516098	33.042179
YBR178W	-	II	+	586071	586445	0.12	3.308431	2.913889
YMR105C	PGM2	XIII	-	475897	477606	10.051462	14.980263	13.193817
YDL238C	GUD1	IV	-	28985	30454	9.168027	13.719392	12.083308
YLR433C	CNA1	XII	-	1004347	1006008	25.314682	37.940426	33.415909
YPR170C	-	XVI	-	882983	883318	0.779762	17.780777	15.66036
YGL099W	LSG1	VII	+	314631	316553	46.147167	68.775734	60.574001
YDR111C	ALT2	IV	-	678241	679764	13.905512	21.229794	18.698071
YDR305C	HNT2	IV	-	1072746	1073488	16.374619	25.764484	22.691984
YOR205C	GEP3	XV	-	725564	727234	14.248953	21.236021	18.703556
YMR047C	NUP116	XIII	-	363364	366705	34.150211	50.911602	44.840225
YPR183W	DPM1	XVI	+	900755	901558	85.769897	128.103943	112.827118
YMR261C	TPS3	XIII	-	790205	793369	35.192734	52.495399	46.235149
YOL044W	PEX15	XV	+	247150	248301	11.950521	18.040821	15.889393
YKL182W	FAS1	XI	+	100671	106826	373.208405	556.335876	489.990967
YLR063W	BMT6	XII	+	264157	265254	14.008197	23.74662	20.914759
YML048W	GSF2	XIII	+	178426	179637	97.759079	145.695892	128.321182
YML031W	NDC1	XIII	+	214189	216156	35.427338	52.834953	46.53421
YOL082W	ATG19	XV	+	168727	169974	29.435898	44.498131	39.191582
YFR020W	CSS2	VI	+	192737	193435	11.065808	16.492002	14.525276
YBR165W	UBS1	II	+	568852	569685	21.023981	31.388626	27.64543
YPL155C	KIP2	XVI	-	257216	259336	13.398397	20.181999	17.775229
YBR230W-A	-	II	+	680362	680562	9.721393	15.088936	13.28953
YGL010W	MPO1	VII	+	475545	476069	16.651428	27.587212	24.297346
YBR168W	PEX32	II	+	572371	573612	12.516103	18.706255	16.475473
YDL130W-A	STF1	IV	+	229171	229431	20.088123	30.11548	26.524111
YGR089W	NNF2	VII	+	656960	659770	22.109213	32.950615	29.021143
YER016W	BIM1	V	+	188277	189311	24.060869	35.863598	31.586744
YKR081C	RPF2	XI	-	591506	592540	64.884056	96.848701	85.299171
YPL189C-A	COA2	XVI	-	188307	188513	22.130434	35.322174	31.109888
YDR290W	-	IV	+	1039370	1039699	0.051515	2.087523	1.838579
YLR157W-E	-	XII	+	481873	482037	0.0	0.0	0.0
YDR455C	-	IV	-	1367373	1367681	0.0	0.0	0.0
YLR286W-A	-	XII	+	708562	708696	0.325926	11.489912	10.119701
YDR417C	-	IV	-	1301555	1301926	0.008065	176.946487	155.845032
tR(UCU)J1	-	X	+	355374	355445	0.611111	0.910773	0.802161
YBR084C-A	RPL19A	II	-	414186	415261	1129.954346	1684.035034	1483.20813
YDR310C	SUM1	IV	-	1081128	1084316	24.052994	36.076538	31.774292
YPL019C	VTC3	XVI	-	514511	517018	349.351288	520.65802	458.56781
YLR447C	VMA6	XII	-	1026856	1027893	232.6474	347.299011	305.882446
YDL074C	BRE1	IV	-	324047	326149	48.656681	73.598679	64.821793
YOL022C	TSR4	XV	-	280272	281498	40.91687	60.980728	53.708576
YOL093W	TRM10	XV	+	142815	143696	18.446712	27.651014	24.35354
YLR155C	ASP3-1	XII	-	469317	470405	0.023875	0.035582	0.031339
YDR243C	PRP28	IV	-	948518	950284	12.42275	19.585495	17.249859
YOL127W	RPL25	XV	+	80348	81190	2556.410156	3809.962891	3355.612061
YPR002W	PDH1	XVI	+	558385	559935	4.969052	8.563544	7.542314
YLR453C	RIF2	XII	-	1041799	1042986	5.76936	12.540071	11.044627
YOR362C	PRE10	XV	-	1017880	1018746	111.955017	166.852921	146.955154
YGL260W	.	VII	+	6860	7090	0.0	0.0	0.0
YPR089W	-	XVI	+	713275	715941	22.934757	34.318996	30.226343
YER095W	RAD51	V	+	349980	351182	24.646717	36.768322	32.383579
YKR034W	DAL80	XI	+	506898	507707	0.385185	0.574063	0.505604
YMR126C	DLT1	XIII	-	520761	521789	18.170069	27.079884	23.850515
YML098W	TAF13	XIII	+	77267	77770	13.960318	21.039461	18.530434
YMR118C	SHH3	XIII	-	502144	502734	0.279188	15.46844	13.623777
YFR038W	IRC5	VI	+	229380	231941	19.266979	28.819962	25.383085
YPR124W	CTR1	XVI	+	786208	787428	105.927925	158.55426	139.646133
YBR246W	RRT2	II	+	711591	712754	25.82646	38.544415	33.947865
YDR331W	GPI8	IV	+	1129588	1130823	36.122978	54.244881	47.775997
YKL222C	-	XI	-	3503	5620	7.23135	10.877915	9.580688
YKR059W	TIF1	XI	+	554987	556174	120.489899	179.572922	158.158249
YBR056C-B	-	II	-	351293	351451	0.691824	1.031065	0.908107
YMR238W	DFG5	XIII	+	746353	747729	34.770515	52.311848	46.073486
YMR067C	UBX4	XIII	-	404323	405573	22.8745	34.135246	30.064503
YDL235C	YPD1	IV	-	33415	33918	71.049606	106.019356	93.376198
YJR142W	-	X	+	697141	698169	21.96793	33.257111	29.29109
YDR265W	PEX10	IV	+	998864	999877	16.445759	25.779936	22.705593
YNL048W	ALG11	XIV	+	538173	539819	24.848209	37.032696	32.616425
YKL225W	.	XI	+	451	798	0.0	0.0	0.0
YHR212W-A	.	VIII	+	538742	538945	0.0	0.0	0.0
tR(UCU)G2	-	VII	-	828723	828794	6.430555	9.583819	8.440918
YDL211C	-	IV	-	79294	80412	6.633602	9.921062	8.737942
YNL039W	BDP1	XIV	+	555048	556832	14.623529	21.831846	19.228327
YHR020W	-	VIII	+	143996	146062	204.320267	304.516571	268.201935
YFR025C	HIS2	VI	-	203743	204750	25.735119	39.74432	35.004681
YLR092W	SUL2	XII	+	323544	326225	3.047353	9.032719	7.955536
YNR001C	CIT1	XIV	-	629622	631061	68.972221	102.793213	90.534782
YCL074W	.	III	+	2824	3750	0.0	0.0	0.0
YBR279W	PAF1	II	+	761257	762594	33.873692	50.495018	44.47332
YGL018C	JAC1	VII	-	459110	459664	14.113514	21.098616	18.582535
YMR270C	RRN9	XIII	-	805326	806423	20.015482	29.86414	26.302742
YER173W	RAD24	V	+	536300	538279	10.311616	15.530569	13.678498
YOR353C	SOG2	XV	-	998453	1000828	15.118266	22.531609	19.844639
YGR039W	-	VII	+	574888	575199	6.705128	12.945086	11.401341
YGR020C	VMA7	VII	-	526973	527329	186.392151	277.978638	244.828766
tS(AGA)B	-	II	+	227075	227156	7.012195	10.450672	9.204394
YHR200W	RPN10	VIII	+	499079	499885	76.98513	114.783318	101.095032
YMR004W	MVP1	XIII	+	274017	275552	20.819662	31.19949	27.478848
YCL007C	-	III	-	106974	107366	1.19084	27.817682	24.500332
YDR261C	EXG2	IV	-	977521	979209	34.867378	53.056347	46.729198
YLL025W	PAU17	XII	+	94747	95121	1.637333	2.897253	2.551746
YMR220W	ERG8	XIII	+	712316	713671	43.314896	64.650261	56.940506
YFR018C	-	VI	-	183131	184222	21.706043	32.524437	28.645792
YDR537C	-	IV	-	1510856	1511461	0.343234	2.306689	2.031609
YNL252C	MRPL17	XIV	-	171441	172286	22.647755	34.630535	30.500727
YJR046W	TAH11	X	+	522048	523862	29.665565	44.243473	38.967293
YBR142W	MAK5	II	+	528317	530638	36.194229	54.120739	47.66666
YKL146W	AVT3	XI	+	171783	173861	21.988937	32.880573	28.959455
YPR130C	-	XVI	-	793374	793781	2.553921	25.325968	22.305763
YCL023C	-	III	-	78949	79296	0.186782	3.952129	3.480825
YLR259C	HSP60	XII	-	663284	665002	325.938324	485.764313	427.835358
YNL213C	RRG9	XIV	-	246460	247104	20.229458	30.407898	26.781652
YGR038W	ORM1	VII	+	560682	561350	38.878925	61.160316	53.866745
YPL171C	OYE3	XVI	-	226169	227371	0.467165	1.396203	1.229702
YGR148C	RPL24B	VII	-	787312	787779	1032.946533	1539.45874	1355.873169
YMR035W	IMP2	XIII	+	341142	341675	15.649813	23.449394	20.652975
YGL118C	-	VII	-	288014	288451	0.392694	0.755386	0.665304
YPL176C	TRE1	XVI	-	216012	218363	22.659014	33.909416	29.865604
YLR124W	-	XII	+	391600	391944	1.666667	5.438721	4.790136
YER029C	SMB1	V	-	212587	213177	19.082911	28.44034	25.048737
YIL002W-A	-	IX	+	350301	350510	76.361908	113.99099	100.397194
YKL065C	YET1	XI	-	316437	317057	70.146538	105.006546	92.484169
YPR088C	SRP54	XVI	-	711403	713028	74.566422	111.344398	98.0662
YLR214W	FRE1	XII	+	568567	570627	98.438133	146.820724	129.311874
YML090W	-	XIII	+	90744	91130	0.0	0.0	0.0
YDL145C	COP1	IV	-	194571	198176	127.816414	190.49205	167.775238
YIL152W	-	IX	+	56545	57252	6.902543	12.293338	10.827316
YKL122C	SRP21	XI	-	212495	212998	64.234123	95.897354	84.461273
YLR007W	NSE1	XII	+	164392	165402	16.886251	28.234222	24.867197
YDR145W	TAF12	IV	+	746738	748357	30.137037	44.914932	39.558678
YBR008C	FLR1	II	-	252563	254209	11.335155	16.893423	14.878827
YHR055C	CUP1-2	VIII	-	214533	214718	29.935484	44.614548	39.294113
YIL063C	YRB2	IX	-	242761	243744	37.537601	56.577515	49.83046
YKL162C-A	-	XI	-	145922	146074	1.72549	3.087862	2.719625
YGL199C	-	VII	-	123572	124042	1.11465	1.661226	1.463119
YER181C	-	V	-	551473	551796	1.503086	2.240134	1.972991
YPR126C	-	XVI	-	789077	789385	0.220065	8.532115	7.514631
YLL039C	UBI4	XII	-	64062	65207	57.744328	86.059639	75.796745
YEL056W	HAT2	V	+	47168	48373	29.693201	47.574009	41.900654
YGR240C-A	-	VII	-	974577	974777	3.427861	20.672209	18.20698
YIL050W	PCL7	IX	+	258913	259770	22.921911	35.30304	31.093033
YKR002W	PAP1	XI	+	443232	444938	25.394844	37.969608	33.441605
YGR219W	-	VII	+	936035	936376	0.111111	6.689867	5.892078
YIL105W-A	-	IX	+	167664	167804	0.0	0.0	0.0
YKR035C	OPI8	XI	-	507920	508561	0.285047	1.853831	1.632755
YBL056W	PTC3	II	+	113762	115168	87.481873	131.303909	115.645493
YPR159W	KRE6	XVI	+	857583	859745	80.461395	119.916176	105.615768
YBR223C	TDP1	II	-	668663	670297	7.291131	10.866385	9.570533
YBR272C	HSM3	II	-	746361	747803	13.007623	19.446932	17.127823
YNL119W	NCS2	XIV	+	401040	402521	23.582321	35.940521	31.654499
YDR101C	ARX1	IV	-	655686	657467	68.086983	101.538277	89.429497
YGR070W	ROM1	VII	+	627806	631273	6.749424	10.096004	8.892023
YML058W-A	HUG1	XIII	+	158760	158966	9.922706	16.249926	14.312069
tR(ACG)J	-	X	+	233939	234011	71.246574	106.182808	93.520157
YGL014C-A	-	VII	-	466237	466398	0.0	0.0	0.0
YPR091C	NVJ2	XVI	-	716156	718468	28.186769	42.106918	37.085529
YLR314C	CDC3	XII	-	762575	764137	63.433781	94.538956	83.26487
YBL070C	-	II	-	90605	90925	0.495327	10.164056	8.951959
YER058W	PET117	V	+	271768	272091	10.799383	16.55032	14.576639
YOR089C	VPS21	XV	-	490196	490828	41.167458	61.469559	54.139107
YNL023C	FAP1	XIV	-	588263	591160	19.072809	29.088184	25.619322
tX(XXX)L	-	XII	+	784354	784453	22.75	33.905613	29.862257
YDL103C	QRI1	IV	-	275148	276581	33.203625	49.611	43.694725
YLR023C	IZH3	XII	-	185498	187129	20.44179	30.490213	26.854155
YGL101W	-	VII	+	312193	312840	38.85648	59.885658	52.744095
YDR434W	GPI17	IV	+	1331237	1332841	39.978191	59.696907	52.577854
YFL012W-A	-	VI	+	109810	110184	0.064	2.457674	2.164588
YLR337C	VRP1	XII	-	802653	805106	7.437653	11.084755	9.762861
YDR092W	UBC13	IV	+	629876	630605	47.846321	75.327522	66.344467
YDR287W	INM2	IV	+	1035995	1036873	11.982935	18.279333	16.099463
YDR412W	RRP17	IV	+	1294693	1295400	26.887005	40.161587	35.372185
YGR233C	PHO81	VII	-	954674	958210	50.506077	75.443146	66.446297
YER110C	KAP123	V	-	378762	382103	178.988037	266.841614	235.019882
YOL133W	HRT1	XV	+	70325	70690	44.549179	66.394165	58.47644
YNL302C	RPS19B	XIV	-	61958	62943	1353.154053	2016.682129	1776.186035
tQ(UUG)D3	-	IV	-	802731	802802	846.208313	1261.1521	1110.755615
YDR074W	TPS2	IV	+	593893	596583	31.598661	47.231735	41.599194
YMR218C	TRS130	XIII	-	703579	706887	13.443034	20.034914	17.645685
YAR064W	-	I	+	220198	220497	0.0	0.0	0.0
YHR137W	ARO9	VIII	+	375709	377250	28.530479	42.642372	37.557125
YML006C	GIS4	XIII	-	256092	258416	15.292903	22.81111	20.090809
YAL067W-A	.	I	+	2480	2707	0.0	0.0	0.0
YML133C	-	XIII	-	461	4684	0.023515	0.035046	0.030866
YPL162C	-	XVI	-	243206	244027	15.124087	29.569618	26.043344
YOR029W	-	XV	+	384600	384935	0.0	0.0	0.0
YDR440W	DOT1	IV	+	1342493	1344241	16.634077	24.892109	21.923643
YIR042C	-	IX	-	435273	435983	4.739803	7.640436	6.729288
YPL281C	ERR2	XVI	-	9557	10870	0.027397	0.040831	0.035962
YGR296C-B	.	VII	-	1089746	1090228	0.0	0.0	0.0
YAL053W	FLC2	I	+	45899	48250	32.843536	49.086723	43.232967
YER117W	RPL23B	V	+	396769	397653	1178.396118	1756.230469	1546.794189
YPL235W	RVB2	XVI	+	103232	104647	60.67514	90.433914	79.649368
YKR063C	LAS1	XI	-	560789	562297	15.860835	26.396791	23.24889
YGL006W	PMC1	VII	+	485921	489442	17.597387	26.344021	23.202412
YDL217C	TIM22	IV	-	67983	68606	21.988783	32.921593	28.995584
YIL115C	NUP159	IX	-	144327	148709	34.857403	52.068638	45.85928
YMR295C	-	XIII	-	858297	858890	96.260941	143.463135	126.354691
YDR464C-A	-	IV	-	1392492	1392680	0.0	0.0	0.0
YFL009W	CDC4	VI	+	116145	118484	23.91453	35.830338	31.557451
YPL043W	NOP4	XVI	+	469939	471996	42.493198	63.330021	55.777706
YMR172C-A	-	XIII	-	607828	608211	0.0	0.0	0.0
YIR030W-A	-	IX	+	412899	413282	0.697917	2.896055	2.550691
YMR275C	BUL1	XIII	-	815651	818581	20.513136	30.712738	27.050142
YNL067W-B	-	XIV	+	499417	499557	0.297872	0.443936	0.390995
YLR313C	SPH1	XII	-	760750	762342	8.37602	12.509452	11.017659
YNL106C	INP52	XIV	-	420944	424495	8.447635	12.798101	11.271886
YKR017C	HEL1	XI	-	471694	473349	9.365338	13.999993	12.330448
YCR088W	ABP1	III	+	265068	266846	68.957283	102.922569	90.64872
YBL105C	PKC1	II	-	14241	17696	24.660879	36.753506	32.370529
YHR009C	TDA3	VIII	-	124109	125680	54.815521	81.884293	72.119316
YBR092C	PHO3	II	-	427698	429101	105.452278	157.161514	138.419479
YOR233W	KIN4	XV	+	775846	778248	20.404911	30.465174	26.8321
YOR306C	MCH5	XV	-	889867	891432	21.043423	38.899643	34.260731
YDL086W	-	IV	+	301413	302234	35.891727	57.660049	50.783897
YLL028W	TPO1	XII	+	84804	86564	12.515616	20.721968	18.250805
YDR413C	-	IV	-	1294836	1295411	0.026042	0.65999	0.581284
YOR084W	LPX1	XV	+	480587	481750	14.660653	22.268284	19.612717
YDR123C	INO2	IV	-	698554	699468	13.994535	20.900827	18.408335
YJL193W	-	X	+	71366	72574	19.332506	29.294321	25.800877
YOR267C	HRK1	XV	-	822588	824867	18.735527	28.020012	24.678532
YOL073C	DSC2	XV	-	193832	194800	13.289989	20.26362	17.847116
YIL013C	PDR11	IX	-	328207	332442	2.01983	7.161523	6.307487
YOL125W	TRM13	XV	+	83834	85264	19.951082	30.716347	27.05332
YJL065C	DLS1	X	-	315054	315557	22.432539	33.432484	29.445551
YLR009W	RLP24	XII	+	166537	167136	95.779999	142.746353	125.723381
YLR110C	CCW12	XII	-	369697	370098	6093.325684	9081.227539	7998.261719
YPR167C	MET16	XVI	-	876847	877632	8.183207	13.117414	11.553119
YCL017C	NFS1	III	-	92777	94270	53.766399	80.152061	70.593658
YJR037W	-	X	+	503102	503485	0.0	0.0	0.0
YBL027W	RPL19B	II	+	168423	169376	1494.557861	2227.424561	1961.796631
YOL132W	GAS4	XV	+	71300	72715	0.394774	1.308272	1.152256
YDR141C	DOP1	IV	-	734901	739997	22.896606	34.526157	30.408798
YCR075W-A	EGO2	III	+	248975	249202	24.570175	37.644577	33.155338
YJR091C	JSN1	X	-	595061	598336	20.186203	30.190187	26.589905
YFR036W-A	-	VI	+	227451	228101	0.192012	2.1925	1.931037
YDL081C	RPP1A	IV	-	309802	310122	1712.788208	2552.915771	2248.472168
YMR206W	-	XIII	+	675896	676837	0.186837	1.272024	1.120331
YOR325W	-	XV	+	924577	925050	0.0	0.0	0.0
YBR111W-A	SUS1	II	+	462139	462579	35.003437	52.167603	45.946442
YIL033C	BCY1	IX	-	290419	291669	32.077538	49.640434	43.720646
YAL001C	TFC3	I	-	147594	151166	16.96928	25.413942	22.383245
YOR042W	CUE5	XV	+	408425	409660	36.901295	57.058861	50.254398
YCL035C	GRX1	III	-	60841	61173	73.954956	110.953247	97.721703
YLR269C	-	XII	-	680866	681216	0.0	0.0	0.0
YOR304W	ISW2	XV	+	884514	887876	20.583706	30.677063	27.018721
YGL214W	-	VII	+	90010	90495	0.100823	3.871274	3.409612
YBL014C	RRN6	II	-	199064	201748	17.459591	26.100391	22.987833
YER145C	FTR1	V	-	460526	461740	141.72757	211.442963	186.227676
YLR204W	QRI5	XII	+	552270	552605	32.190475	48.072868	42.340019
YER163C	GCG1	V	-	503084	503782	21.569386	34.378414	30.278675
YAR002W	NUP60	I	+	152257	153876	36.690125	54.926998	48.37677
YKL094W	YJU3	XI	+	263349	264290	48.309978	72.011749	63.424114
YLL066C	.	XII	-	6120	9836	0.0	0.0	0.0
YKL155C	RSM22	XI	-	159456	161342	14.294118	21.403637	18.851183
YGR023W	MTL1	VII	+	529264	530919	1.508454	2.331854	2.053772
YJR120W	-	X	+	647126	647476	32.675213	48.69772	42.890354
YGR181W	TIM13	VII	+	858287	858604	56.084908	83.586502	73.618538
YPR036W-A	SPO24	XVI	+	645950	646153	621.784302	926.899597	816.363708
YDR002W	YRB1	IV	+	453045	453650	337.567657	503.096191	443.100281
YJL145W	SFH5	X	+	145160	146044	55.317513	82.442818	72.611244
YML021C	UNG1	XIII	-	229734	230813	21.544445	33.615822	29.607023
YJR093C	FIP1	X	-	603220	604203	15.873983	23.804813	20.966011
YNL074C	MLF3	XIV	-	486766	488124	21.168507	31.7855	27.994974
YJR088C	EMC2	X	-	586495	587373	53.949944	85.694115	75.474808
YPL254W	HFI1	XVI	+	69485	70951	26.06135	38.936199	34.292931
YER099C	PRS2	V	-	358105	359061	31.346918	46.91898	41.323734
YJR108W	ABM1	X	+	628712	629083	4.413979	7.263485	6.397291
YGR066C	-	VII	-	620921	621799	0.288965	3.070576	2.704399
YLR077W	FMP25	XII	+	283872	285623	19.865868	29.773958	26.223314
YGL001C	ERG26	VII	-	495453	496502	63.169525	94.189117	82.956757
YMR022W	UBC7	XIII	+	318680	319177	51.574299	76.864098	67.6978
YJL178C	ATG27	X	-	89282	90097	62.974266	93.905251	82.706741
YGL069C	-	VII	-	375050	375514	0.451613	4.525797	3.986081
YDL046W	NPC2	IV	+	371240	371761	75.695404	116.110764	102.264168
YOL143C	RIB4	XV	-	54595	55104	179.847061	268.331421	236.332001
YIR001C	SGN1	IX	-	356143	356895	17.662683	26.810585	23.613335
YER072W	VTC1	V	+	302806	303195	643.802551	960.760315	846.186523
YBR094W	PBY1	II	+	432036	434297	21.392132	32.033447	28.21335
RDN5-6	.	XII	+	489349	489469	0.0	0.0	0.0
YDR302W	GPI11	IV	+	1067731	1068390	33.289394	49.884045	43.935207
YKL164C	PIR1	XI	-	141794	142819	185.524368	276.766205	243.760925
YDR255C	RMD5	IV	-	966557	967822	9.560032	21.188726	18.661901
YIL054W	-	IX	+	254543	254860	0.163522	2.854173	2.513803
YMR021C	MAC1	XIII	-	317165	318418	15.583732	24.318722	21.418634
YGR291C	.	VII	-	1076283	1076504	0.0	0.0	0.0
YCR028C	FEN2	III	-	170886	172424	23.790773	35.509998	31.275314
YHR160C	PEX18	VIII	-	419221	420072	0.319249	5.742771	5.057926
YOR018W	ROD1	XV	+	364369	366882	12.374304	18.73735	16.502859
YJR106W	ECM27	X	+	624838	627015	9.136823	13.721135	12.084845
tP(AGG)N	SUF10	XIV	-	631846	631917	964.944458	1438.111328	1266.611816
YGR035W-A	-	VII	+	557565	557786	0.0	0.0	0.0
YNL266W	-	XIV	+	144245	144664	2.064286	3.742506	3.2962
YKL173W	SNU114	XI	+	122517	125543	17.940535	26.870729	23.666307
YLL005C	SPO75	XII	-	137940	140546	0.074799	9.22226	8.122475
YDR079W	PET100	IV	+	603064	603399	22.708334	35.608879	31.362402
YMR187C	-	XIII	-	634689	635984	9.334877	14.470028	12.744431
YOR256C	TRE2	XV	-	808254	810683	19.919342	29.686922	26.14666
YKL206C	ADD66	XI	-	49006	49809	26.660448	41.096027	36.19519
YGR261C	APL6	VII	-	1014321	1016750	42.496296	63.401489	55.840649
YER176W	ECM32	V	+	541690	545055	17.975935	28.984468	25.527977
YBR287W	-	II	+	776571	777854	58.838783	87.964699	77.474625
YPL044C	-	XVI	-	469926	470474	0.0	0.0	0.0
YDR230W	-	IV	+	926223	926570	0.465517	3.958775	3.486678
YKL102C	-	XI	-	248062	248367	0.852941	3.716151	3.272987
YNL129W	NRK1	XIV	+	381480	382202	18.257261	27.663326	24.364384
YPR121W	THI22	XVI	+	778583	780301	7.097149	10.577283	9.315907
YHL049C	.	VIII	-	3726	4541	0.0	0.0	0.0
YEL040W	UTR2	V	+	78053	79456	200.556976	298.901398	263.256439
YER076W-A	-	V	+	313390	313737	1.318966	9.122205	8.034351
tQ(UUG)E1	-	V	+	250286	250357	24.263889	36.16185	31.849432
YJL003W	COX16	X	+	432644	433000	22.198879	34.077816	30.013926
YJL133W	MRS3	X	+	160619	161563	28.803175	43.352814	38.182846
YBR248C	HIS7	II	-	714807	716465	38.43882	58.608116	51.6189
YGR168C	-	VII	-	833352	834482	12.167109	19.589426	17.253323
YKL023C-A	-	XI	-	393146	393373	81.574562	121.575188	107.076942
YNL173C	MDG1	XIV	-	308957	310057	16.227066	25.036907	22.051172
YPL246C	RBD2	XVI	-	84509	85297	47.534855	72.326683	63.701488
YKL061W	BLI1	XI	+	325771	326112	13.795321	21.126459	18.607059
YPL199C	-	XVI	-	172033	172755	51.452282	76.760582	67.606628
YJL127W-A	-	X	+	180194	180310	0.0	0.0	0.0
YDR272W	GLO2	IV	+	1009010	1009834	32.534546	49.064346	43.213261
YMR011W	HXT2	XIII	+	288079	289704	158.382538	236.101456	207.945587
YGR239C	PEX21	VII	-	969187	970053	7.423299	14.482417	12.755341
YNL084C	END3	XIV	-	470053	471102	50.169525	74.901062	65.968864
YOR188W	MSB1	XV	+	685767	689180	18.077036	26.958693	23.743778
YBR018C	GAL7	II	-	274427	275527	1.147139	1.709646	1.505765
YFL039C	ACT1	VI	-	53260	54696	1015.38562	1513.299927	1332.833984
YNL002C	RLP7	XIV	-	626174	627142	89.561401	133.519943	117.59726
YKR008W	RSC4	XI	+	452201	454078	27.779552	41.40144	36.46418
YDR418W	RPL12B	IV	+	1301616	1302113	1468.447754	2188.510986	1927.523804
YDR470C	UGO1	IV	-	1399706	1401214	16.033796	26.077784	22.967922
YPR198W	SGE1	XVI	+	934034	935665	17.289215	25.813669	22.735306
YJR022W	LSM8	X	+	469784	470113	16.724243	24.983377	22.004026
YMR113W	FOL3	XIII	+	494999	496282	15.39486	23.697134	20.871172
YCR047W-A	-	III	+	211301	211507	0.15942	1.621396	1.428039
YKL189W	HYM1	XI	+	84704	85903	14.034166	20.991673	18.488346
YJR089W	BIR1	X	+	587718	590582	10.995462	16.477674	14.512656
YGR179C	OKP1	VII	-	853675	854895	15.064701	22.587263	19.893658
YOL086W-A	MHF1	XV	+	159173	159445	15.347985	25.319687	22.30023
YOR125C	CAT5	XV	-	559030	559731	18.552706	27.830608	24.511715
YKR048C	NAP1	XI	-	525387	526640	78.285484	116.673294	102.759621
YJL077W-A	-	X	+	294799	294885	16.839081	25.096235	22.103426
YER144C	UBP5	V	-	457806	460223	12.722498	19.099125	16.821491
YDR143C	SAN1	IV	-	742042	743874	24.097654	36.241764	31.919815
YPR072W	NOT5	XVI	+	690107	691789	46.389187	72.795464	64.114365
YGL108C	-	VII	-	303649	304071	21.335697	31.797798	28.005806
YKL024C	URA6	XI	-	392526	393140	95.939835	142.984573	125.933182
YMR311C	GLC8	XIII	-	896914	897603	29.26232	43.740887	38.524643
YBR275C	RIF1	II	-	751356	757106	15.156494	22.729816	20.019213
YLR032W	RAD5	XII	+	204991	208500	12.378062	18.498255	16.292276
YPR046W	MCM16	XVI	+	656799	657344	14.139194	21.956829	19.338404
YDR273W	DON1	IV	+	1010176	1011273	2.810565	4.832122	4.255876
YFL008W	SMC1	VI	+	119429	123106	19.936651	29.790924	26.238256
YOL088C	MPD2	XV	-	153912	154745	37.820145	56.567436	49.821587
YMR232W	FUS2	XIII	+	736926	738959	3.043756	4.717997	4.15536
YDR169C	STB3	IV	-	792348	793889	9.69974	14.530496	12.797686
YLL048C	YBT1	XII	-	41280	46265	63.223625	94.325882	83.077209
YGL235W	-	VII	+	55279	55815	0.366853	0.546742	0.481541
YLL055W	YCT1	XII	+	30109	31704	7.533208	11.451281	10.085677
YPL119C-A	-	XVI	-	324024	324287	2.943182	5.306572	4.673747
YGR046W	TAM41	VII	+	584895	586052	17.738342	26.436457	23.283821
YOR307C	SLY41	XV	-	892731	894092	29.972099	44.832157	39.485775
YDR148C	KGD2	IV	-	753675	755066	42.538074	63.44722	55.880932
YAL059W	ECM1	I	+	36509	37147	40.145538	60.118984	52.949596
YGL197W	MDS3	VII	+	124698	129161	19.508289	29.129396	25.655619
YDL056W	MBP1	IV	+	352877	355378	17.833733	26.628656	23.453102
YDR229W	IVY1	IV	+	924785	926146	14.929516	22.551218	19.86191
YNR028W	CPR8	XIV	+	676177	677103	32.805824	49.072441	43.22039
YLR426W	TDA5	XII	+	987062	988113	14.518858	22.226213	19.575665
YHR089C	GAR1	VIII	-	282681	283298	112.283173	167.341965	147.385895
YOL041C	NOP12	XV	-	251267	252646	57.971016	86.397484	76.094299
YJL158C	CIS3	X	-	122265	122948	241.654968	360.210907	317.254578
tR(UCU)D	.	IV	+	568882	568953	0.0	0.0	0.0
YER036C	ARB1	V	-	223367	225199	194.841248	290.45694	255.81897
YDR183W	PLP1	IV	+	829585	830277	13.606061	20.680042	18.213879
YKL214C	YRA2	XI	-	31082	31693	32.792484	49.040524	43.19228
YGR209C	TRX2	VII	-	912913	913227	338.507935	504.497528	444.334534
YER057C	HMF1	V	-	270737	271126	118.166664	182.362335	160.615021
YNL007C	SIS1	XIV	-	618507	619565	142.08876	211.891006	186.622314
YGL143C	MRF1	VII	-	234717	235958	12.585346	19.23424	16.940493
YGR187C	HGH1	VII	-	870232	871416	35.998314	53.650326	47.252342
YHR006W	STP2	VIII	+	117814	119439	22.424969	33.496361	29.50181
YPR068C	HOS1	XVI	-	682941	684353	8.535032	13.157961	11.58883
YNL197C	WHI3	XIV	-	267608	269593	22.578047	33.704121	29.684795
YOR187W	TUF1	XV	+	684030	685343	98.216133	146.907867	129.388626
YLL011W	SOF1	XII	+	127523	128992	37.773468	56.387188	49.662827
YOR350C	MNE1	XV	-	992864	994855	12.136546	18.520973	16.312286
YDL213C	NOP6	IV	-	77289	77966	40.690266	60.728733	53.486633
YKR041W	-	XI	+	518198	518950	1.873838	2.909143	2.562218
YJR049C	UTR1	X	-	526884	528476	24.580038	36.912758	32.510788
YIR023C-A	-	IX	-	402383	402706	0.327161	1.658687	1.460883
YER080W	AIM9	V	+	319963	321846	49.721336	74.623276	65.724213
YMR314W	PRE5	XIII	+	901709	902413	105.862411	157.772751	138.957825
YIL134C-A	-	IX	-	96522	96725	1.622549	2.418177	2.129801
tD(GUC)N	-	XIV	-	519099	519169	9.43662	14.504738	12.775
YPR108W	RPN7	XVI	+	742454	743743	93.081398	138.776459	122.226913
YCL025C	AGP1	III	-	76018	77919	18.292324	27.608425	24.316031
YJR150C	DAN1	X	-	708811	709707	1.023411	1.98382	1.747243
YHR032W-A	-	VIII	+	175195	175374	20.26111	30.196281	26.595276
YLR465C	BSC3	XII	-	1067045	1067353	0.0	0.0	0.0
YLL009C	COX17	XII	-	131205	131414	43.328571	64.57502	56.874237
YHR071C-A	-	VIII	-	238910	239230	0.956386	10.501921	9.249532
YLR187W	SKG3	XII	+	524865	527945	14.414475	21.519472	18.953203
YPL212C	PUS1	XVI	-	151515	153149	40.302139	60.064556	52.901665
YKR071C	DRE2	XI	-	574934	575980	57.940784	86.624313	76.294075
YKL204W	EAP1	XI	+	53704	55602	23.988941	35.791321	31.523087
YCR034W	-	III	+	190592	191635	122.439651	182.737137	160.945129
YMR085W	-	XIII	+	437491	438789	2.325635	3.466026	3.052691
YDR242W	AMD2	IV	+	946807	948456	7.283637	18.121834	15.960745
YLR137W	RKM5	XII	+	417006	418109	10.567935	16.53027	14.55898
YPL120W	VPS30	XVI	+	322071	323744	10.955197	16.377897	14.424779
YML065W	ORC1	XIII	+	142210	144954	14.926412	22.436247	19.760649
tW(CCA)P	-	XVI	-	56169	56274	30.527779	45.497276	40.071575
YIL090W	ICE2	IX	+	193595	195070	34.836044	51.991837	45.791637
tP(UGG)A	TRN1	I	+	139152	139254	10.194445	15.193357	13.3815
YML075C	HMG1	XIII	-	115734	118898	37.543446	56.092506	49.403286
YGR076C	MRPL25	VII	-	637104	637577	22.544304	33.749973	29.725176
YPL175W	SPT14	XVI	+	218630	220088	14.027225	22.301613	19.642073
YOR356W	CIR2	XV	+	1007221	1009116	22.290085	33.595913	29.589487
tE(UUC)K	-	XI	-	141018	141089	10.069445	15.193357	13.3815
YIR023W	DAL81	IX	+	399777	402689	14.726398	22.009188	19.38452
YML023C	NSE5	XIII	-	226994	228664	13.795332	22.300941	19.641479
YBR270C	BIT2	II	-	742761	744398	4.289377	6.824887	6.010997
YKR039W	GAP1	XI	+	515063	516871	6.280265	9.52131	8.385862
YMR298W	LIP1	XIII	+	863819	864271	73.856514	110.579201	97.392258
YOL007C	CSI2	XV	-	311342	312367	37.480507	56.816578	50.041016
YOR008W-B	-	XV	+	343929	344030	4.441176	6.618936	5.829606
RDN5-2	-	XII	+	468813	468931	0.0	0.0	0.0
YGR245C	SDA1	VII	-	979765	982068	48.836807	72.827591	64.142662
YOL019W	-	XV	+	288898	290553	30.974638	46.294651	40.773861
YFR031C-A	RPL2A	VI	-	220507	221418	752.911133	1122.106079	988.291199
YMR076C	PDS5	XIII	-	416196	420029	16.545122	24.673292	21.730921
YNL104C	LEU4	XIV	-	424895	426754	125.83226	187.59903	165.227219
YEL059W	HHY1	V	+	42652	42960	0.265372	2.112545	1.860617
YER025W	GCD11	V	+	205251	206834	183.091537	272.871704	240.330826
YPL230W	USV1	XVI	+	115312	116487	1.344388	3.455954	3.04382
YDL177C	-	IV	-	141209	141721	14.651073	21.835325	19.231388
YDR007W	TRP1	IV	+	461842	462516	27.262222	43.471527	38.287403
YLR276C	DBP9	XII	-	695046	696830	56.662746	84.56292	74.478508
YOL010W	RCL1	XV	+	307938	309041	37.54982	56.001774	49.323376
YBL100W-C	-	II	+	28427	28546	0.541667	11.041058	9.724376
YFR010W-A	-	VI	+	166728	166916	0.0	0.0	0.0
YBR299W	MAL32	II	+	805351	807105	0.109972	0.735412	0.647712
YDL200C	MGT1	IV	-	100501	101067	13.380953	21.177784	18.652264
YDL070W	BDF2	IV	+	331024	332940	54.595722	81.367096	71.663803
YFL067W	-	VI	+	836	1363	0.0	0.0	0.0
YGR165W	MRPS35	VII	+	829116	830153	24.733141	36.876991	32.47929
YMR131C	RRB1	XIII	-	533163	534698	110.586586	165.011398	145.333237
YER019C-A	SBH2	V	-	194273	194539	216.419479	324.289307	285.61676
tR(ACG)O	-	XV	-	340299	340371	7.20548	10.738735	9.458105
YDR254W	CHL4	IV	+	965113	966489	11.287581	23.170338	20.407198
YGR132C	PHB1	VII	-	755589	756452	75.052086	112.846214	99.388931
YOL090W	MSH2	XV	+	147382	150276	35.825562	53.493244	47.113998
YOR103C	OST2	XV	-	516449	516841	59.488548	88.741119	78.158447
YIL095W	PRK1	IX	+	183937	186369	12.288532	20.221806	17.810287
YOL149W	DCP1	XV	+	44938	45633	32.821838	48.963352	43.12431
snR189	-	III	-	178610	178798	670.328064	999.240723	880.078003
YAL037C-B	-	I	-	72326	73300	0.0	0.0	0.0
YLR267W	BOP2	XII	+	678212	679924	5.765324	12.427467	10.945452
YCR044C	PER1	III	-	206877	207950	33.519554	54.431324	47.940208
YHL046W-A	-	VIII	+	9981	10307	0.0	0.0	0.0
YDR037W	KRS1	IV	+	525440	527215	347.490417	517.946777	456.179901
tK(CUU)M	-	XIII	-	480621	480693	34.410957	51.284599	45.168739
YMR297W	PRC1	XIII	+	861922	863520	137.800507	205.545258	181.03331
YDR407C	TRS120	IV	-	1284069	1287938	23.520672	35.063816	30.882341
YJL194W	CDC6	X	+	69338	70879	23.191311	35.036633	30.858398
YBL066C	SEF1	II	-	96669	100115	6.617348	9.936309	8.751371
YMR151W	YIM2	XIII	+	562506	562943	0.755708	7.946848	6.99916
YNL107W	YAF9	XIV	+	420098	420778	16.929516	25.883184	22.79653
YLR288C	MEC3	XII	-	713480	714904	8.750877	15.235105	13.418268
YDL240W	LRG1	IV	+	22823	25876	16.402424	24.445461	21.530258
YLR012C	-	XII	-	169982	170281	0.13	0.193746	0.170641
YDL165W	CDC36	IV	+	164290	164865	34.793404	53.414795	47.044907
YFR040W	SAP155	VI	+	234242	237250	30.682951	45.785496	40.32542
YIL102C	-	IX	-	174582	174887	0.0	0.0	0.0
YIL022W	TIM44	IX	+	311165	312460	44.863426	66.995903	59.006424
YCR072C	RSA4	III	-	240805	242352	32.454136	48.473175	42.692589
YGR090W	UTP22	VII	+	662358	666071	58.550079	87.260498	76.854393
YLR128W	DCN1	XII	+	398530	399433	6.95679	11.035998	9.719919
YAL035W	FUN12	I	+	76427	79435	147.162842	219.325119	193.169876
YML027W	YOX1	XIII	+	221406	222563	17.297064	26.700293	23.516191
YGR158C	MTR3	VII	-	805269	806021	32.463478	48.878948	43.049973
YER064C	VHR2	V	-	282705	284222	87.498024	130.403259	114.852242
YJL013C	MAD3	X	-	409493	411040	9.813953	14.752413	12.993138
YOL052C	SPE2	XV	-	232446	233636	29.606213	44.361565	39.071304
YOR186C-A	-	XV	-	683329	683538	0.942857	1.405193	1.237619
YBR070C	ALG14	II	-	379221	379934	21.210085	33.8503	29.813538
YIL102C-A	-	IX	-	173365	173592	18.675438	28.695902	25.273821
YLR385C	SWC7	XII	-	892992	893390	13.909775	21.208635	18.679434
tG(UCC)O	SUF1	XV	-	110962	111033	11.625	17.325396	15.259285
YFR012W-A	-	VI	+	169224	169310	0.08046	0.119914	0.105614
YLR006C	SSK1	XII	-	161755	163893	14.048621	21.04545	18.535711
YGR250C	RIE1	VII	-	991176	993521	14.885763	22.209236	19.560711
YIL115W-A	-	IX	+	144268	144639	0.0	0.0	0.0
YLR329W	REC102	XII	+	786442	787333	0.869182	4.68853	4.129408
YHR072W-A	NOP10	VIII	+	241664	241840	259.86441	387.593781	341.371948
YPL104W	MSD1	XVI	+	355700	357676	10.087001	15.46443	13.620245
YNL294C	RIM21	XIV	-	78659	80260	16.540575	24.827183	21.866459
YJL131C	AIM23	X	-	164278	165348	6.106442	9.882832	8.704271
YPL038W	MET31	XVI	+	480535	481068	19.726591	30.719767	27.056334
YOR037W	CYC2	XV	+	401555	402655	11.877384	17.916765	15.780131
YGR095C	RRP46	VII	-	675671	676342	27.452381	40.913837	36.034729
YOR312C	RPL20B	XV	-	900250	900767	1244.712402	1855.06543	1633.842773
YJL133C-A	-	X	-	159623	159847	67.493332	100.589134	88.593544
YBL061C	SKT5	II	-	105316	107406	34.037304	50.727715	44.678268
YMR155W	-	XIII	+	568551	570194	10.301703	15.556276	13.701139
snR39B	-	VII	-	366374	366469	844.020813	1257.89209	1107.884155
tT(AGU)N1	-	XIV	+	104805	104877	6.109589	9.105467	8.019609
YDR385W	EFT2	IV	+	1243230	1245758	148.206406	220.880402	194.539673
YOL137W	BSC6	XV	+	65621	67114	16.733601	25.060734	22.072159
YGR128C	UTP8	VII	-	747950	750091	46.480858	69.286972	61.024269
tK(CUU)G1	-	VII	+	122269	122341	5.945206	8.860477	7.803836
YBR001C	NTH2	II	-	238941	241283	16.487837	24.798567	21.841255
YPL023C	MET12	XVI	-	504339	506312	26.301926	39.30344	34.616375
YOR320C	GNT1	XV	-	913619	915094	43.348915	67.096336	59.094879
YCR013C	-	III	-	138402	139049	0.0	0.0	0.0
YDR024W	FYV1	IV	+	491017	491502	21.979424	32.757179	28.850779
YML018C	-	XIII	-	234771	235952	48.510998	72.395775	63.762337
YDL079C	MRK1	IV	-	312951	314748	1.571713	9.690288	8.534688
YPL252C	YAH1	XVI	-	73363	73881	33.156071	49.509945	43.605721
YIL078W	THS1	IX	+	212499	214703	347.892059	518.483215	456.652405
YLR224W	UCC1	XII	+	586464	587573	27.515316	41.025082	36.13271
YLR444C	-	XII	-	1023686	1023988	0.376238	1.42572	1.255698
YJR160C	MPH3	X	-	738008	739816	0.092869	0.459712	0.40489
YLR097C	HRT3	XII	-	336231	337265	17.124638	25.521818	22.478256
YDR176W	NGG1	IV	+	814452	816560	21.705074	32.614712	28.725302
YER004W	FMP52	V	+	159580	160275	49.481323	74.342239	65.476685
tK(CUU)P	-	XVI	+	582062	582134	5.493151	8.186754	7.210456
YPL225W	-	XVI	+	126006	126446	156.990936	234.023163	206.115128
YPL048W	CAM1	XVI	+	464401	465648	152.789261	227.769012	200.606796
tG(CCC)O	SUF5	XV	-	594354	594425	579.805542	864.117004	761.068237
YIR017C	MET28	IX	-	383556	384119	6.867021	10.348619	9.114512
YKR084C	HBS1	XI	-	597055	598890	36.655228	54.672386	48.152523
YJR127C	RSF2	X	-	658917	663059	9.415158	14.324712	12.616443
YOR007C	SGT2	XV	-	338938	339978	269.961578	402.568054	354.560486
tM(CAU)D	EMT1	IV	+	1175829	1175901	19.986301	29.786716	26.234552
YLR208W	SEC13	XII	+	559551	560444	97.741608	145.669861	128.298233
YLR364W	GRX8	XII	+	854062	854391	10.745455	23.172791	20.409359
YLR353W	BUD8	XII	+	834352	836163	13.455298	20.197128	17.788553
YOL154W	ZPS1	XV	+	34658	35407	3.769333	10.957102	9.650432
YER172C	BRR2	V	-	529530	536021	19.505854	29.202452	25.719961
YHR005C-A	TIM10	VIII	-	115620	115901	162.670212	245.723862	216.420486
tK(CUU)C	.	III	-	151284	151356	0.0	0.0	0.0
YOR296W	-	XV	+	870202	874071	11.014729	16.539877	14.567443
YHR099W	TRA1	VIII	+	302761	313995	39.438007	58.835991	51.819603
YGR098C	ESP1	VII	-	682566	687458	16.207439	24.154865	21.274317
YBL025W	RRN10	II	+	171481	171918	15.436073	23.638144	20.819218
YOR242C	SSP2	XV	-	788742	789857	2.719534	8.047393	7.087714
YHL007C	STE20	VIII	-	95118	97937	27.051418	40.726372	35.869617
YKL043W	PHD1	XI	+	356748	357848	17.569483	26.293085	23.157549
YBR122C	MRPL36	II	-	483970	484503	40.0	60.741798	53.498138
YDR070C	FMP16	IV	-	588098	588379	1.946808	6.341943	5.585645
YMR280C	CAT8	XIII	-	827028	831329	1.047187	5.082524	4.476417
YCR069W	CPR4	III	+	239055	240011	44.668758	66.647141	58.699242
YKR105C	VBA5	XI	-	658716	660464	0.018296	1.43923	1.267597
YMR304W	UBP15	XIII	+	874987	878679	21.404007	31.936729	28.12817
YER007W	PAC2	V	+	164527	166083	5.603725	10.170392	8.957539
YDR239C	-	IV	-	941057	943420	13.486887	20.167728	17.762659
YHR004C	NEM1	VIII	-	111754	113094	17.301268	25.903978	22.814842
YJL182C	-	X	-	85435	85752	0.0	0.0	0.0
YFL038C	YPT1	VI	-	55366	55986	183.360703	273.536835	240.916656
YMR221C	FMP42	XIII	-	713931	715445	31.326073	46.871964	41.282322
YIL083C	CAB2	IX	-	203556	204653	26.270493	40.592537	35.751743
YHR077C	NMD2	VIII	-	252374	255756	23.466972	35.020645	30.844318
YIL051C	MMF1	IX	-	257843	258280	543.646118	810.369507	713.730286
YPL180W	TCO89	XVI	+	205248	207647	14.104167	21.569807	18.997538
YGR253C	PUP2	VII	-	998358	999140	125.890167	188.270294	165.818451
YJL020C	BBC1	X	-	398937	402410	26.960276	40.271805	35.469261
YJL096W	MRPL49	X	+	246490	246975	31.012346	46.219456	40.707634
YBR197C	-	II	-	615203	615856	14.607034	27.532858	24.249474
YOR316C	COT1	XV	-	906236	907555	32.185608	48.075294	42.342155
YGR033C	TIM21	VII	-	554248	554967	46.575001	69.790092	61.467388
tL(CAA)G3	-	VII	-	857378	857491	1.341463	1.999258	1.76084
YNR034W-A	EGO4	XIV	+	692561	692857	3.265993	5.660345	4.98533
YOL017W	ESC8	XV	+	292529	294673	8.173893	12.497457	11.007093
YDR508C	GNP1	IV	-	1466453	1468444	118.855927	177.137711	156.013458
YNL065W	AQR1	XIV	+	503724	505484	17.752413	26.457424	23.30229
YPL088W	-	XVI	+	381965	382993	6.814383	10.700442	9.424378
YDR435C	PPM1	IV	-	1332983	1333969	15.339413	22.904984	20.173489
YGL109W	-	VII	+	303513	303836	1.311728	23.455812	20.65863
YJL041W	NSP1	X	+	365903	368373	48.242817	71.899002	63.324806
YER060W	FCY21	V	+	274567	276153	18.8368	32.868607	28.948917
tE(UUC)L	-	XII	+	797178	797249	21.041666	31.463085	27.711006
YPL205C	-	XVI	-	163922	164266	0.173913	34.152924	30.080076
YDL096C	OPI6	IV	-	286998	287324	0.437309	24.216282	21.328411
YDL120W	YFH1	IV	+	245923	246447	43.73143	65.655174	57.825577
[truncated: 4,693 more rows]
