# Supplementary material for: Chance promoter activities illuminate the origins of eukaryotic intergenic transcriptions
Source: Nat Commun. 2023 Apr 1;14:1826. doi: 10.1038/s41467-023-37610-w (PMC10067814; doi:10.1038/s41467-023-37610-w)
Supplement: Supplementary file 4 — Source Data [file 41467_2023_37610_MOESM4_ESM.zip › Source_data/FigS14_SCD_Intergenic_comparison_test.csv]

UTR_length	Total_number	Control_percentile	More_than_Control_fraction	More_than_Control_number	More_than_Control_FDR_fraction	More_than_Control_FDR_number	lower_than_Control_FDR_fraction	lower_than_Control_FDR_number
50	83060	1.0	0.0095352757043101	792	0.0095111967252588	790	0.97915964363111	81329
100	66826	1.0	0.0111034627240894	742	0.0110585700176577	739	0.9760572232364648	65226
200	48856	1.0	0.0131611265760602	643	0.013079253315867	639	0.9713852955624692	47458
400	28614	1.0	0.0173341720835954	496	0.0172642762284196	494	0.9628154050464808	27550
800	11936	1.0	0.0206099195710455	246	0.0206099195710455	246	0.9581936997319036	11437
1200	5826	1.0	0.0178510127016821	104	0.0178510127016821	104	0.9562306900102988	5571
1600	3188	1.0	0.0172521957340025	55	0.0172521957340025	55	0.95702634880803	3051
