# Supplementary material for: Chance promoter activities illuminate the origins of eukaryotic intergenic transcriptions
Source: Nat Commun. 2023 Apr 1;14:1826. doi: 10.1038/s41467-023-37610-w (PMC10067814; doi:10.1038/s41467-023-37610-w)
Supplement: Supplementary file 4 — Source Data [file 41467_2023_37610_MOESM4_ESM.zip › Source_data/Fig1_YPD_RTqPCR.csv]

Sample Name	Target Name_ACT1	Ct_Mean_ACT1	Ct_SD_ACT1	Target Name_RD	Ct_Mean_RD	Ct_SD_RD	dCt_mean	dCt_sd	Reverse_transcription	Data_type	ddCt_mean	ddCt_sd	ddCt_se	fold_change_min_se	fold_change_max_se	fold_change_min_sd	fold_change_max_sd	fold_change	short_name	dCt_se	dCT_fold_change_min_se	dCT_fold_change_max_se	dCT_fold_change_min_sd	dCT_fold_change_max_sd	dCT_fold_change
IV_HP1_RD	ACT1	16.789031982421875	0.1509290784597396	RD	18.837350845336918	0.0978625789284706	2.048318862915039	0.1798796016207435	Normal	Experimental	-4.838523864746094	0.3654923898995119	0.1055085648476214	26.59374959838285	30.78237048243985	22.2083680122926	36.860819858602014	28.611512589422052	HP1	0.07343553985098927	0.22976733198934546	0.25439049584428247	0.21342506673049322	0.27386954310946593	0.24176564171442447
IV_LP1_RD	ACT1	15.933921813964844	0.1374630630016327	RD	23.35923194885254	0.0658571198582649	7.425310134887695	0.1524245843878759	Normal	Experimental	0.5384674072265625	0.3527906885407212	0.1018418994982894	0.6415753834269227	0.7388607991031954	0.5391437552890946	0.8792365595138396	0.6885019248221134	LP1	0.062227076001015166	0.005572200127542478	0.00607422868957035	0.005234492119506978	0.006466113064266876	0.005817801808135619
IV_MP1_RD	ACT1	15.732677459716797	0.0508919134736061	RD	21.37242889404297	0.2715258300304413	5.639751434326172	0.2762539831943154	Normal	Experimental	-1.247091293334961	0.4213600351551445	0.1216361648612864	2.181703621041219	2.5824268041862903	1.7724332029715066	3.178731870019987	2.373623792804397	MP1	0.11278021637291201	0.01854878307022524	0.02168781890650919	0.016561700048979142	0.02428993684063039	0.020056985021761585
IV_YHSLP1_RD	ACT1	16.297494888305664	0.0296972468495368	RD	21.046180725097656	0.0967240631580352	4.748685836791992	0.1011803877450661	Normal	Experimental	-2.1381568908691406	0.3338644737905807	0.0963783719079222	4.117528166580473	4.706110719131616	3.4925781967444807	5.548206038488418	4.401993121424739	YHSLP1	0.041306720325394036	0.036146692227817905	0.038276981740682336	0.03467726133972641	0.03989894890589898	0.03719658960698211
IV_YLSHP1_RD	ACT1	17.796852111816406	0.2311465591192245	RD	21.17514038085937	0.259131908416748	3.3782882690429688	0.3472435424199607	Normal	Experimental	-3.508554458618164	0.4709629430725761	0.1359552909806451	10.35746591598188	12.505663947191806	8.211191121185877	15.77444565327034	11.380992403554382	YLSHP1	0.14176158256756485	0.08716846703177894	0.10609829029978134	0.07559675868884869	0.12233891347366513	0.09616873358906522
IV_PSP2_B1_RD	ACT1	16.207448959350586	0.3106506466865539	RD	19.47172164916992	0.4893824160099029	3.264272689819336	0.579654184308596	Normal	Experimental	-3.622570037841797	0.6612314189311359	0.1908810688582647	10.790493698460113	14.05928290809072	7.788462830225464	19.47837550638079	12.3169234642674	PSP2_B1	0.23664282980420934	0.08833227509383168	0.12262883329877766	0.06964063296095968	0.15554258163414006	0.10407729741583058
IV_Negative_B1_RD	ACT1	16.901884078979492	0.296817272901535	RD	23.788726806640625	0.1145754009485244	6.886842727661133	0.3181635051278186	Normal	Control	0.0	0.4499511440039228	0.1298897070564224	0.9139013146223932	1.0942100465335047	0.7320676385814144	1.3659939974095554	1.0	Negative_B1	0.12988970705642247	0.007722413734778435	0.009246012186309467	0.006777616712380852	0.010534902537208093	0.008449942692082888
