# Supplementary material for: Chance promoter activities illuminate the origins of eukaryotic intergenic transcriptions
Source: Nat Commun. 2023 Apr 1;14:1826. doi: 10.1038/s41467-023-37610-w (PMC10067814; doi:10.1038/s41467-023-37610-w)
Supplement: Supplementary file 4 — Source Data [file 41467_2023_37610_MOESM4_ESM.zip › Source_data/FigS7_SCD_sequence_feature_quantile.csv]

quantile	GC_content_mean	GC_content_median	GC_content_sem	GC_content_std	TATA_box_mean	TATA_box_median	TATA_box_sem	TATA_box_std
0	0.42329850545189274	0.4201680672268907	0.0022070805796161512	0.05901619565608172	0.016783216783216783	0.0	0.00480743186588558	0.1285482470466613
1	0.42573997805151453	0.425	0.0022887219797913753	0.0611992445628033	0.012587412587412588	0.0	0.004617918521276129	0.12348075801694271
2	0.4256165353683891	0.425	0.0022670111636433044	0.0606187085436469	0.012587412587412588	0.0	0.004617918521276135	0.12348075801694283
3	0.4214930726214104	0.4166666666666667	0.0022181767408350874	0.05931290128050529	0.019580419580419582	0.0	0.005185228257858903	0.13865032759269055
4	0.4227709731293797	0.4201680672268907	0.0022924597435367206	0.0612991904363472	0.022377622377622378	0.0	0.006510976810582923	0.17410015969258394
5	0.4259261927256481	0.425	0.002307359697405235	0.06169760751313728	0.03076923076923077	0.0	0.006759129939647647	0.18073564629547892
6	0.4236611657369412	0.423728813559322	0.0022468171564682298	0.060078731213624906	0.032167832167832165	0.0	0.007698982610427565	0.20586682166755582
7	0.42148560074564	0.4166666666666667	0.002286511588248195	0.06114013983369026	0.032167832167832165	0.0	0.0068935752919832855	0.1843306456316023
8	0.4333862401251752	0.4285714285714285	0.002347743043494111	0.06277743734628405	0.02097902097902098	0.0	0.006049898400909574	0.16177116097391922
9	0.4266486008060204	0.425	0.002239940725005628	0.05989485898514328	0.025174825174825177	0.0	0.006791478197847319	0.1816006220252628
10	0.42181827789716453	0.425	0.002263456995692629	0.0605236719269013	0.022377622377622378	0.0	0.0055353289060836395	0.14801183824426156
11	0.42316490522745565	0.425	0.0022400568655469707	0.0598979645232803	0.022377622377622378	0.0	0.005535328906083635	0.14801183824426145
12	0.42597410406469244	0.425	0.002260477653856602	0.06044400586380183	0.023776223776223775	0.0	0.006351660114449215	0.1698401134590465
13	0.42535880041755614	0.425	0.0022630924513851597	0.0605139242002557	0.02937062937062937	0.0	0.00662154177995615	0.17705660991261798
14	0.4297175685478291	0.425	0.0021523486456970766	0.05755269198945727	0.02097902097902098	0.0	0.0053633915304011895	0.14341432155294373
15	0.42585340526219095	0.425	0.0021723118989157904	0.05808649907777501	0.03636363636363636	0.0	0.008519588493079312	0.22780939946665446
16	0.43016855581743557	0.425	0.002161775614606001	0.05780476427295751	0.02097902097902098	0.0	0.0057169589542740065	0.15286853199619085
17	0.42891059899013473	0.4322033898305085	0.0021657271108269315	0.057910425242594266	0.02937062937062937	0.0	0.006318794550167806	0.1689613052316113
18	0.42719833443541216	0.425	0.002205013367484695	0.05896091947054532	0.016783216783216783	0.0	0.005198947212812091	0.13901716536798153
19	0.42974959368959187	0.425	0.0021364955864707083	0.05712878936728227	0.01818181818181818	0.0	0.005000173620153876	0.13370206208452115
20	0.4280324261782303	0.425	0.0021970437922935794	0.058747817142919136	0.025174825174825177	0.0	0.00586269760284564	0.1567655082453554
21	0.42491404121387977	0.423728813559322	0.0021481985486099964	0.05744172053515475	0.027972027972027972	0.0	0.006170953195233226	0.16500810369947835
22	0.4305508041632155	0.4285714285714285	0.002151640107977829	0.05753374605651082	0.019580419580419582	0.0	0.0051852282578589	0.1386503275926905
23	0.42985914048422014	0.425	0.002201306502410375	0.058861799811518276	0.03076923076923077	0.0	0.006462831157052352	0.17281276976446258
24	0.43415422021289096	0.4333333333333333	0.0021240579819642997	0.05679621424165145	0.023776223776223775	0.0	0.006351660114449218	0.16984011345904657
25	0.43190415400548504	0.425	0.002143360672023222	0.05731235821198361	0.023776223776223775	0.0	0.006035390230383659	0.16138321998151642
26	0.4315583187871979	0.4273504273504273	0.0022042316192194124	0.058940015925380805	0.016783216783216783	0.0	0.004807431865885578	0.1285482470466612
27	0.432455806963178	0.4333333333333333	0.0022744046799586864	0.06081640735423174	0.026573426573426574	0.0	0.006336113465889605	0.16942440409996642
28	0.4338259850392587	0.4333333333333333	0.002119203443142773	0.056666406378922174	0.02937062937062937	0.0	0.006911039467415839	0.18479762866965657
29	0.4312890284006782	0.4333333333333333	0.002143760525731785	0.05732305009379178	0.025174825174825177	0.0	0.005862697602845641	0.15676550824535543
30	0.43492530935079954	0.4333333333333333	0.002098634437271311	0.05611640177729027	0.03076923076923077	0.0	0.007042974408409821	0.1883255009020916
31	0.4394567232826485	0.4416666666666666	0.002138967257230846	0.057194880567814264	0.013986013986013986	0.0	0.004394802984847678	0.11751476371959668
32	0.42930420766612126	0.4285714285714285	0.002177808257903837	0.058233468880522776	0.02097902097902098	0.0	0.005716958954274004	0.1528685319961908
33	0.435258560797684	0.4333333333333333	0.0021507072021828746	0.05750880063701313	0.02937062937062937	0.0	0.00662154177995615	0.17705660991261798
34	0.43492520432690707	0.4333333333333333	0.002094681679769147	0.056010707081644254	0.01818181818181818	0.0	0.00537767488866306	0.14379625118142836
35	0.4325710692572028	0.4333333333333333	0.0020984814987721504	0.05611231228075211	0.032167832167832165	0.0	0.006893575291983287	0.18433064563160237
36	0.43719855041164474	0.4369747899159664	0.0020743676110097516	0.05546751936681961	0.013986013986013986	0.0	0.00439480298484768	0.11751476371959671
37	0.4381861947536634	0.4333333333333333	0.001971204975281851	0.05270900372822262	0.03076923076923077	0.0	0.006462831157052352	0.17281276976446258
38	0.438389807417134	0.4369747899159664	0.002088849605552374	0.055854760426938196	0.027972027972027972	0.0	0.006480610643622536	0.1732881840596095
39	0.43759957991747367	0.4369747899159664	0.0021326928606844086	0.057027106442289234	0.025174825174825177	0.0	0.006791478197847325	0.18160062202526298
40	0.4412062660218542	0.4416666666666666	0.0020980345300493867	0.05610036056777959	0.01818181818181818	0.0	0.005000173620153881	0.13370206208452126
41	0.43975682441477365	0.4416666666666666	0.0020342668492520644	0.054395245692851084	0.022377622377622378	0.0	0.005878564201826803	0.15718977291358593
42	0.4396922848827877	0.4416666666666666	0.002044314681903253	0.05466391955240053	0.019580419580419582	0.0	0.0051852282578589036	0.13865032759269058
43	0.44217608262574437	0.4416666666666666	0.0020623080167595704	0.0551450520403546	0.019580419580419582	0.0	0.005185228257858903	0.13865032759269055
44	0.44443376451941663	0.4416666666666666	0.0019958471310879723	0.05336792225701263	0.012587412587412588	0.0	0.004617918521276132	0.12348075801694276
45	0.4479283180564232	0.45	0.0020436301949482588	0.05464561672447795	0.025174825174825177	0.0	0.006187800429788158	0.16545859005685942
46	0.44679681437578755	0.45	0.002001696606241876	0.0535243342037972	0.02097902097902098	0.0	0.005716958954274003	0.15286853199619077
47	0.45355001096078246	0.45	0.00205949642766358	0.05506987159894891	0.03496503496503497	0.0	0.006874472864428651	0.18381985657728217
48	0.4520366063075728	0.45	0.0019592488760107906	0.05238930380408702	0.022377622377622378	0.0	0.006202835484798389	0.16586061966845525
49	0.46131827480674387	0.4583333333333333	0.0020472978875792002	0.054743688932585396	0.044755244755244755	0.0	0.008228751468081726	0.22003256751506553
