# Supplementary material for: Chance promoter activities illuminate the origins of eukaryotic intergenic transcriptions
Source: Nat Commun. 2023 Apr 1;14:1826. doi: 10.1038/s41467-023-37610-w (PMC10067814; doi:10.1038/s41467-023-37610-w)
Supplement: Supplementary file 4 — Source Data [file 41467_2023_37610_MOESM4_ESM.zip › Source_data/Fig3_YPD_motif_significant.csv]

Total_name	Motif	Strandness	relative_fold	relative_fold_median	T_value	P_value	Ranksum_statistic	Ranksum_P_value	Corrected_pvalue	N_with_motif	N_without_motif	Significant
MSN4_f	MSN4	Forward	1.321779607370354	1.360045181222289	14.324671975012606	5.5583702952805224e-45	16.312108192946916	8.094996744590493e-60	2.9749113036370062e-58	2607	43461	Yes
MSN2_f	MSN2	Forward	1.2757195597375584	1.293712631648239	13.38526511092772	7.663309417448377e-40	14.548658059751604	5.955997789146956e-48	1.3469718076993891e-46	3038	43030	Yes
PIP2_f	PIP2	Forward	1.2548096560544	1.4432433286236888	1.9856425105893387	0.0514192076396884	2.573188956894363	0.0100766176254427	0.0192998409243008	64	46004	Yes
ACA1_f	ACA1	Forward	1.2506252576122745	1.3045183415503163	2.087797159804674	0.0406694174293587	2.1420127206497845	0.0321924584176049	0.0540833301415762	67	46001	No
USV1_f	USV1	Forward	1.24812220007136	1.283805233197589	20.68036580857872	1.4226578214634133e-93	22.31205015246385	2.8225824742206794e-110	4.149196237104398e-108	9465	36603	Yes
CUP2_f	CUP2	Forward	1.1969542651054674	1.3544182073962074	2.318353613840139	0.0223766112146514	3.109995605526783	0.0018709012733101	0.004214904018032	105	45963	Yes
RPN4_f	RPN4	Forward	1.1762474723368872	1.244744216357074	4.925228082104199	1.033344062667554e-06	5.804601588134466	6.451923314341e-09	2.6905892970443323e-08	742	45326	Yes
YRM1_f	YRM1	Forward	1.1688006888829596	1.2690739949811187	0.7823059757418027	0.4427601930953524	1.018245877979197	0.3085611217546649	0.3952809141432308	22	46046	No
YGR067C_f	YGR067C	Forward	1.1686346390876696	1.1885203445454766	16.829305456159812	2.714143586506287e-63	18.052143446774565	7.588766586537232e-73	3.432457502218379e-71	29849	16219	Yes
HSF1_f	HSF1	Forward	1.1465136813670205	1.0827647606629591	2.179889251397193	0.0301486181709451	1.9762661901530008	0.0481246367393526	0.0781692994550811	263	45805	No
THI2_f	THI2	Forward	1.115872223639284	1.0030038209054777	1.243745477036353	0.2159482081233566	0.838960994386097	0.4014911982944131	0.4959597155401574	124	45944	No
HAP4_f	HAP4	Forward	1.1151664711940563	1.148252107108101	3.671653721041707	0.0002496852921001	4.760093735015035	1.935030695533693e-06	6.251637631724239e-06	1403	44665	Yes
RIM101_f	RIM101	Forward	1.1125714935812194	1.201188243552604	1.7116400771184292	0.088580574581269	2.1161554890780043	0.0343315854456102	0.0571868902040193	191	45877	No
SFL1_f	SFL1	Forward	1.1124126182249354	1.1413611522889202	5.409986229009753	6.90639099056345e-08	6.783951781500544	1.1693237015556656e-11	6.138949433167244e-11	2259	43809	Yes
RME1_f	RME1	Forward	1.1090977889608231	1.12385470929102	8.084662037286742	7.157645477676474e-16	9.320597348214088	1.1568712778814722e-20	1.0971617925714608e-19	6147	39921	Yes
UME1_f	UME1	Forward	1.1057626312009663	1.174511998220376	2.916812983685388	0.0036598839347396	3.492153545366168	0.000479142727433	0.0011738996822109	624	45444	Yes
PUT3_f	PUT3	Forward	1.10537622475901	0.9688218037270042	0.8512023889155815	0.398338811865759	0.5492322896121253	0.5828460478287063	0.6719872080848613	56	46012	No
HMS1_f	HMS1	Forward	1.1018883924550678	1.0937695987231646	10.32034036474032	6.378644615394996e-25	9.776041345732793	1.4268239833820138e-22	1.4465043141872829e-21	14037	32031	Yes
GLN3_f	GLN3	Forward	1.1003607781781133	1.1436040331008748	6.634831709929002	3.588915286384098e-11	7.683732290658566	1.5451939483939153e-14	1.0689106372419082e-13	4173	41895	Yes
FKH2_f	FKH2	Forward	1.0988001487226982	1.0740765349190449	2.568377679258416	0.0104442008932775	2.832363923760458	0.0046205227902096	0.0095664345093073	622	45446	Yes
MSN1_f	MSN1	Forward	1.0895234515705137	1.1062637642900066	4.659452670639452	3.276741418729995e-06	5.720088752788619	1.0646842415152278e-08	4.377862475601077e-08	3479	42589	Yes
UPC2_f	UPC2	Forward	1.089144298918388	1.1699262601964813	1.6678413950188615	0.096359978048044	2.266818806999887	0.0234012967537544	0.041321208682305	306	45762	Yes
EDS1_f	EDS1	Forward	1.0879141338571117	1.0952204490502115	5.105239901579117	3.462423520725624e-07	5.367161844829147	7.99852787417132e-08	2.957946157240714e-07	3364	42704	Yes
HCM1_f	HCM1	Forward	1.0864370278305435	1.0838333176932071	7.205654375714064	6.112787921691181e-13	7.562784417648541	3.945311991845975e-14	2.606565675511723e-13	8800	37268	Yes
MET32_f	MET32	Forward	1.0845077582869964	1.0959343039159066	2.577343004831665	0.0101155768865821	2.6637159785815268	0.0077282783189384	0.0151980857910897	863	45205	Yes
MOT3_f	MOT3	Forward	1.0844641382490707	1.0929200512822488	6.896902148443247	5.628749876992633e-12	7.440546473007821	1.002696340602353e-13	6.078200497671996e-13	7420	38648	Yes
NHP10_f	NHP10	Forward	1.0818589324412782	1.0488072022859252	4.01161603919709	6.180214372062687e-05	2.318245376966249	0.0204359891814152	0.0368600050266017	2677	43391	Yes
GZF3_f	GZF3	Forward	1.0812907380189984	1.0984948843564455	8.999172972003247	2.36268966566536e-19	10.140288673321768	3.660163563275829e-24	3.985511435567014e-23	20650	25418	Yes
STE12_f	STE12	Forward	1.0797765040614171	1.0810856326349891	2.784555680491655	0.0054492229718045	2.9748146669739666	0.0029316560921148	0.0063375506697188	1083	44985	Yes
AFT2_f	AFT2	Forward	1.0781887357541649	1.0676328878324393	6.63073214641197	3.4952273059220736e-11	6.566026543391127	5.167560846188199e-11	2.553383006351816e-10	7787	38281	Yes
ROX1_f	ROX1	Forward	1.077770087404734	1.0904947358890416	7.921447701479408	2.441712513294793e-15	9.058401227025511	1.3237652186457857e-19	1.1446675714172385e-18	14139	31929	Yes
FKH1_f	FKH1	Forward	1.0768873585200331	1.067455567664201	4.014830341588322	6.073658750466613e-05	4.389541149851676	1.1359008339356784e-05	3.356330102282306e-05	3129	42939	Yes
DAL80_f	DAL80	Forward	1.076753455844382	1.103690740480331	5.794936689080971	7.112939323795233e-09	6.413085098034135	1.4260386365321302e-10	6.762183211942681e-10	5734	40334	Yes
NRG2_f	NRG2	Forward	1.0763759670296045	1.1020497387362829	6.371300205403346	1.954391121381364e-10	7.2367459329654436	4.595779164402283e-13	2.6755625234342e-12	7335	38733	Yes
UGA3_f	UGA3	Forward	1.0761322244591156	1.0864100940212296	3.461507606184825	0.0005472187468812	3.2101434899251893	0.001326687270646	0.0030353778799217	2064	44004	Yes
MET4_f	MET4	Forward	1.0749076851419748	0.9420849023990006	0.7737068085463094	0.4403762599876806	0.106786679783427	0.9149582150386638	0.9455104225707106	144	45924	No
SRD1_f	SRD1	Forward	1.074209985045609	1.1085043189064274	2.3501643135444987	0.0190045207246112	3.000387412184402	0.0026963641539292	0.0059380603839339	779	45289	Yes
ECM22_f	ECM22	Forward	1.067729885755269	1.02389891904912	2.969762542152893	0.0030155638749213	1.5391407494420208	0.1237699387170971	0.181488089689908	1864	44204	No
MOT2_f	MOT2	Forward	1.0649297611428463	1.080875701991428	1.7588544807556692	0.0790764277750493	2.192995387589125	0.0283077114103644	0.0489556891449832	628	45440	Yes
MATA1_f	MATA1	Forward	1.0607545910402625	1.0866516957878785	1.342185328099811	0.1802964905941076	1.89379976920118	0.0582515923127265	0.0928236755552391	394	45674	No
SOK2_f	SOK2	Forward	1.058762817997247	1.0530237406360266	5.709092089253042	1.1525166815457962e-08	5.652118310815523	1.5848243997685687e-08	6.382717445643277e-08	11502	34566	Yes
SWI5_f	SWI5	Forward	1.057607600884797	1.0734266636565537	6.352573543064103	2.1398436153762715e-10	6.842188282857048	7.799248456427081e-12	4.1690528112537484e-11	19560	26508	Yes
PHO4_f	PHO4	Forward	1.0534515291860178	1.0604374605227835	2.3078881834086555	0.021120274255886	2.166722673109593	0.0302560066942955	0.051566759235495	1643	44425	No
MIG1_f	MIG1	Forward	1.0516355511616653	1.1191704155981246	0.578503241077743	0.5649141482615783	1.2887218048468532	0.1974948191617038	0.2719600788456249	66	46002	No
MET31_f	MET31	Forward	1.0514010849571418	1.021648020204058	2.262755892472763	0.0237674237559414	1.7348263153833745	0.0827715736021282	0.1264147669559777	1696	44372	No
CRZ1_f	CRZ1	Forward	1.0494942442248822	1.040573268427616	5.167671911957361	2.38640684592054e-07	4.458043649361797	8.271106208362267e-06	2.506912603359285e-05	14997	31071	Yes
YPR022C_f	YPR022C	Forward	1.045461230384535	1.0645167305148415	3.470657948965575	0.0005223455084279	4.4385950003469485	9.054801653353327e-06	2.7026514579552063e-05	5309	40759	Yes
GTS1_f	GTS1	Forward	1.04178785566513	1.0322455951772502	2.3321845011674927	0.0197408298753881	2.363119039680443	0.0181218476215994	0.0328877975354952	3484	42584	Yes
ACE2_f	ACE2	Forward	1.040275954541665	1.0585334626233092	2.56871709692095	0.0102342097731646	3.1155394116653348	0.0018360881101908	0.0041523838799701	4537	41531	Yes
SKN7_f	SKN7	Forward	1.038994132316872	1.0379571664406295	2.603152937014992	0.0092636980395678	2.1021997235622143	0.0355357840258164	0.0588592704427607	4222	41846	No
DIG1_f	DIG1	Forward	1.0362840960768005	1.071606216556418	1.9851319411067068	0.0472141064037672	2.8601041387852275	0.0042350191346389	0.0088618905735504	2860	43208	Yes
SUT1_f	SUT1	Forward	1.035564046298146	0.9817498333406596	1.783069448848767	0.0746756728877994	-0.8439193059511593	0.3987144991680258	0.4935665800227351	2721	43347	No
XBP1_f	XBP1	Forward	1.0335724374755446	1.027193782711513	1.980605766667982	0.047707443474659	1.6270975106466112	0.1037163896601991	0.1547848657873022	3287	42781	No
OPI1_f	OPI1	Forward	1.02945281051648	1.0581317653254234	2.0320606520620546	0.0421975596598366	2.9665871450904	0.0030112501087305	0.006485769464958	4278	41790	Yes
RTG1_f	RTG1	Forward	1.0293802937754732	1.0454914017618695	0.5139331830775249	0.607685568171991	0.6676803139376379	0.504337678775173	0.6003047674489914	291	45777	No
FHL1_f	FHL1	Forward	1.0289482413294069	1.003927130989175	2.083825047496139	0.0372042283880041	0.7103281080771315	0.4775006933135338	0.5718338241718084	7191	38877	No
RPH1_f	RPH1	Forward	1.0275814325352357	1.0700453524839435	1.787290884680961	0.0739641503124065	3.356358073082728	0.0007897624447297	0.0018954298673513	3433	42635	Yes
REI1_f	REI1	Forward	1.027174439240403	1.04926317937966	1.1472446275109025	0.251461119989187	1.7723170291731194	0.0763419459956963	0.1178190662610745	1417	44651	No
YER130C_f	YER130C	Forward	1.023999987397359	1.0333651825215786	1.3735722429576662	0.1696753419817456	2.113307833642151	0.0345744286780935	0.0574287120415791	2666	43402	No
YLR278C_f	YLR278C	Forward	1.02339375280014	1.0129766126416329	2.3706080978688946	0.0177666430869508	0.8790863087976095	0.3793544805847195	0.4735890330866562	13831	32237	No
PDR8_f	PDR8	Forward	1.023383309339923	1.0534517585444296	2.053819128224731	0.0400169791167232	2.781192446418162	0.0054159620869411	0.0109435934952625	7455	38613	Yes
HAP2_f	HAP2	Forward	1.02085465901323	1.0584445824006028	1.4136859963655606	0.1575152793244101	2.672129473488553	0.0075371561048686	0.0149220464298409	4167	41901	Yes
MATALPHA2_f	MATALPHA2	Forward	1.0194046848080391	1.0581197167860443	0.6625919420337254	0.5077558808211056	1.48170797766293	0.1384180134641764	0.1999749187148297	891	45177	No
AFT1_f	AFT1	Forward	1.0165541761542949	1.022136372618652	0.6754739652014765	0.4994779610313447	1.2751368204078504	0.2022608188367366	0.2772246188251774	1417	44651	No
HAP3_f	HAP3	Forward	1.0165219420882508	1.0581163065488022	0.5432542974723716	0.5870970045851922	1.1191491798295468	0.2630765019005714	0.3491850634707359	817	45251	No
JHD1_f	JHD1	Forward	1.0149242218632113	1.0275471151233109	1.1087518078189902	0.2675775596152848	2.25603825799739	0.0240682352530828	0.0422451412800378	5162	40906	Yes
ASH1_f	ASH1	Forward	1.014057052293204	1.0177283288412098	0.5719687873146713	0.5674294463280559	0.3082962615546211	0.7578569104508807	0.8252219691576256	1396	44672	No
FZF1_f	FZF1	Forward	1.011855937785526	1.053983186235276	0.4207304059680702	0.6740370054059673	1.0524029318987471	0.292614724110116	0.3806580924264341	1013	45055	No
PHD1_f	PHD1	Forward	1.0088706005951364	1.00867903926824	0.767926435754292	0.4425446330454634	0.6478200979003105	0.5171013148080343	0.6093298058259001	9212	36856	No
CHA4_f	CHA4	Forward	1.0079533439031614	0.9899548715020614	0.2608389218555546	0.794258374573368	-0.5821177222013784	0.5604873886556038	0.6500327111035404	1238	44830	No
NDD1_f	NDD1	Forward	1.0076404218916428	0.9782441413910558	0.3142081022643895	0.7534076742013831	0.3726150700441016	0.7094349550654455	0.7841123187565451	1373	44695	No
YKL222C_f	YKL222C	Forward	1.0073956408696156	1.0141790151711971	0.3956173868008302	0.6924173790052756	-0.0351913149222968	0.9719271876312092	0.9853330798743982	2497	43571	No
WAR1_f	WAR1	Forward	1.004669219394927	1.0521483922918815	0.0732162623976929	0.9417406039574634	0.9271061083604468	0.353871444966305	0.4465159005154236	137	45931	No
YNR063W_f	YNR063W	Forward	1.0038987452595192	1.0128931585310923	0.2959764193521573	0.7672571860031496	0.3648025716311643	0.7152587853198558	0.7875883254083805	5205	40863	No
YAP3_f	YAP3	Forward	1.0035706115832177	1.0114112881273896	0.3979143420047375	0.6906957063860448	1.54317204142443	0.1227890389739971	0.1804998872917758	16931	29137	No
GCR2_f	GCR2	Forward	1.0000190878299755	1.0120417019762302	0.0011494489395776	0.9990829329467604	0.2383022591418787	0.8116466692747499	0.8630167116339114	3266	42802	No
RSF2_f	RSF2	Forward	0.9997365634043112	0.9550196008855172	-0.0086870320642155	0.993070538675304	-0.8142549036186238	0.4154989384406318	0.5068742236578662	978	45090	No
GCR1_f	GCR1	Forward	0.9995486679590376	1.0069343521273095	-0.0146255697017109	0.9883341796974978	-0.2539018527334311	0.7995713834124685	0.8563715363324799	855	45213	No
SIP4_f	SIP4	Forward	0.9989767902649042	1.1843303917418089	-0.0219503480229901	0.9825047683073864	1.3464198508933554	0.178167152547253	0.2500293214744267	251	45817	No
INO4_f	INO4	Forward	0.9983590360545076	0.9696827416022272	-0.0494821023155226	0.9605487095720692	-0.1139216716693477	0.9092998858987376	0.9413174875148904	702	45366	No
SPT23_f	SPT23	Forward	0.9981188261841198	0.9842770717317444	-0.1594277335899645	0.8733351128526949	-0.4599411419701912	0.645558468223486	0.7299776525296341	7088	38980	No
ERT1_f	ERT1	Forward	0.9969481096020828	0.9864021811247236	-0.2478175148773803	0.8042813691074518	-1.1983612215301958	0.2307764222267176	0.3126648301136175	6487	39581	No
HAP5_f	HAP5	Forward	0.9967264899366955	1.0280435522317035	-0.152627881115326	0.8787081946843028	0.241524486188936	0.8091486408854232	0.861919204421429	1716	44352	No
GCN4_f	GCN4	Forward	0.9953883511211008	0.9908535829856208	-0.2993857122947291	0.7646598692412842	0.0853807093612899	0.9319587288546436	0.961389004502685	3684	42384	No
YML081W_f	YML081W	Forward	0.9936083177176224	0.9937590949840556	-0.67796111374588	0.4978030031563442	0.0126319006568025	0.9899214695230296	0.9984113620575324	12356	33712	No
GIS1_f	GIS1	Forward	0.991437968144178	0.9761365585197918	-0.5586975654895932	0.5763992715445152	-3.17005287678424e-05	0.9999747066375312	1.0	3351	42717	No
INO2_f	INO2	Forward	0.9912167428606984	1.014499916584805	-0.5463067219506276	0.5848901177800074	0.6353433835213588	0.5252044846482016	0.6176404739462851	2959	43109	No
CAD1_f	CAD1	Forward	0.9909428032157236	0.9704040269311957	-0.2568401697979431	0.7973789539952314	-0.5359824061499776	0.5919707099974469	0.6771960651332661	668	45400	No
NDT80_f	NDT80	Forward	0.9903499556532752	0.973866544328872	-0.279303926851859	0.7800922854551023	-0.5479130193645487	0.5837516287484094	0.6717142029433751	694	45374	No
SMP1_f	SMP1	Forward	0.989843786432243	1.0045223743004703	-0.9941172432076036	0.3201807553600823	0.0442772326190531	0.9646834196106868	0.9830742646985854	9692	36376	No
TBF1_f	TBF1	Forward	0.989631559041032	1.0054607013480767	-0.4345112581300251	0.6639840391181305	1.1859993297800298	0.2356225642027727	0.3177662104386017	1310	44758	No
STB1_f	STB1	Forward	0.9873439142449184	0.9871766963256736	-0.5425443774069516	0.587504245284731	-1.4457644178135605	0.1482432893939625	0.2136447405971812	1853	44215	No
YHP1_f	YHP1	Forward	0.9840190285909656	0.9837330749314436	-0.7258538850993556	0.4679866670917062	-1.2823430741814787	0.1997223239934417	0.2743848750190273	2686	43382	No
STP4_f	STP4	Forward	0.9833063814404291	0.9583409700348884	-1.3404147355435223	0.1801416001246384	-3.489395356567464	0.0004841145603592	0.0011811591763122	7297	38771	Yes
RGM1_f	RGM1	Forward	0.9832148226693288	1.0507979712841298	-0.1619648142245272	0.8718121847653127	-0.2111370984859623	0.8327802922834123	0.8807100932781411	69	45999	No
GAT3_f	GAT3	Forward	0.9827140380908002	0.9815153395302022	-1.4137110351342628	0.1574809464700771	-1.6002513229787634	0.109542840698834	0.1626545210376626	6669	39399	No
YAP5_f	YAP5	Forward	0.982588875513742	1.047171175658432	-0.5443171612929765	0.5863968611240133	0.3357874468067461	0.7370311571062643	0.8055284765399321	674	45394	No
NRG1_f	NRG1	Forward	0.982455570420453	0.967068513250798	-0.8199680907826806	0.4123427623240296	-0.6127689409811135	0.5400291302869589	0.6312865379895264	1652	44416	No
STP3_f	STP3	Forward	0.9807468175699656	0.9622318929388912	-1.0441249474540026	0.296491016367812	-2.253249295155316	0.0242434348286011	0.0421749694651404	3532	42536	Yes
ARR1_f	ARR1	Forward	0.9801461726423916	0.9934650283367924	-1.7144839517642232	0.0864694940597184	-1.381393522873675	0.1671579963417119	0.236840727346811	7317	38751	No
HAC1_f	HAC1	Forward	0.9792792941037852	1.0370560236072928	-0.3980203984057223	0.6909611718252955	-0.0591529037773038	0.9528303212555708	0.9760700851886336	243	45825	No
GSM1_f	GSM1	Forward	0.9784890660146564	0.9729326101131344	-2.509152183704632	0.0121055676848993	-3.56439827032269	0.0003646918573935	0.0009086390345229	21404	24664	Yes
RTG3_f	RTG3	Forward	0.9777665430975926	0.9429313262536214	-1.1143552576341211	0.2652033649413023	-2.751532258231565	0.0059317177391195	0.0119446918856242	3165	42903	Yes
STB5_f	STB5	Forward	0.9775068581098408	0.9918443523998132	-1.339873545868752	0.1803775990102263	-1.0265008780745133	0.3046555499450388	0.3911298326805302	2882	43186	No
RDR1_f	RDR1	Forward	0.9758412161625888	0.9898370177580584	-1.2630162381239585	0.2067112042528461	-1.3082677252287418	0.1907825180519347	0.2633336164660507	2062	44006	No
GAL4_f	GAL4	Forward	0.9737680065809596	1.0067873114825356	-0.2038096751831047	0.8396473971774839	-0.0353630947214682	0.9717902124398076	0.9868957597834314	37	46031	No
ECM23_f	ECM23	Forward	0.9734963172620216	0.9876006461400536	-3.1055214237453503	0.0019005935377214	-2.150480825912493	0.0315172010661869	0.0532532018014883	22404	23664	No
PPR1_f	PPR1	Forward	0.9719104793519668	0.9817926228841396	-0.5837693535614852	0.559854928521617	-0.2879011731835845	0.7734223888506209	0.8344447057691102	271	45797	No
ABF2_f	ABF2	Forward	0.9714124568181458	1.0021032838840984	-2.7007616424602503	0.0069275155551482	-1.0319016647189867	0.3021181860418678	0.3895734504224085	7869	38199	No
ARG81_f	ARG81	Forward	0.9706460394350084	0.9653665123279084	-2.748849153765793	0.0059870749910281	-3.354641504485466	0.0007946789750695	0.0018994765745564	10552	35516	Yes
GAT4_f	GAT4	Forward	0.9690608852426724	0.9981209097734014	-1.3879064086904436	0.1653685567668253	-0.5984426930020299	0.5495445861261639	0.6411353504805245	1407	44661	No
CUP9_f	CUP9	Forward	0.9682555655926872	1.0318510196851631	-0.4200806838469595	0.6753788823928606	0.3349248770542983	0.7376817556399228	0.8047437334253703	95	45973	No
HAP1_f	HAP1	Forward	0.9658785398489712	0.950414790031075	-1.977611537121981	0.0480593005544395	-2.5235671562357225	0.0116170869182409	0.0218937407305309	2751	43317	Yes
CIN5_f	CIN5	Forward	0.9646483863729194	0.9565639570337756	-2.446882432729657	0.0144402314611175	-2.2558000751747413	0.0240831546407835	0.0420204597293197	4563	41505	Yes
YAP7_f	YAP7	Forward	0.9616408496058824	0.9662263375683946	-1.9025081842484957	0.0572458824396713	-1.346538243219761	0.1781289955312958	0.2505738023263204	1843	44225	No
TOD6_f	TOD6	Forward	0.9615721639629656	0.9519438238476944	-2.1100411854629346	0.034933931281108	-2.37204375424478	0.0176899957150405	0.0322034596917766	2769	43299	Yes
PDR3_f	PDR3	Forward	0.9612410295574912	0.9380910490055636	-2.671862672875992	0.0075619940094967	-4.846686489230751	1.2554057746740731e-06	4.1470707612828935e-06	5292	40776	Yes
YAP6_f	YAP6	Forward	0.961234496016339	0.9498315298873764	-3.3067015544851035	0.0009473255617258	-3.883305162726044	0.000103046108096	0.0002669211963015	7126	38942	Yes
RLM1_f	RLM1	Forward	0.9610203217817022	0.956281402321094	-2.080201832458925	0.0376099197961998	-2.023606247690624	0.0430106816957502	0.0702507801030587	2200	43868	No
RAP1_f	RAP1	Forward	0.9589691626478302	1.0122522078214744	-0.9342350811165844	0.3508585268411437	-0.4402584744872208	0.6597499127121074	0.7375151115488957	328	45740	No
RFX1_f	RFX1	Forward	0.9583991621674428	0.952229241368075	-0.6712011307303942	0.5029539677278162	-0.6755848265171637	0.4993042779067692	0.5955190981930635	179	45889	No
MIG2_f	MIG2	Forward	0.9552906389903316	0.9122856689680806	-1.2143806214365578	0.2249971337548205	-1.8170897130369352	0.0692033776394473	0.1088010322245856	707	45361	No
DOT6_f	DOT6	Forward	0.9552498639323136	0.9555342279340436	-2.9795930425737063	0.0029009327860599	-2.8559270798172176	0.0042911367593305	0.0089474766471148	3930	42138	Yes
SUM1_f	SUM1	Forward	0.9546253588214584	0.9013720938984564	-0.6480461809482195	0.517406365243325	-2.309391309617243	0.0209218768319949	0.0376209895327615	328	45740	Yes
TOS8_f	TOS8	Forward	0.9507345010683756	0.9734801012397482	-5.656655600735057	1.5565879702257655e-08	-3.323687912865268	0.0008883555018638	0.0020978033537989	14512	31556	Yes
YER184C_f	YER184C	Forward	0.9481600738673224	0.9299176158167908	-6.067192915194758	1.312441274562491e-09	-7.810510627722114	5.6956755962367835e-15	4.186321563234036e-14	20296	25772	Yes
NHP6A_f	NHP6A	Forward	0.9477292284432588	0.94210074348425	-4.493886201928219	7.076961024791476e-06	-4.703694974633915	2.5549487138493715e-06	8.076934643781884e-06	6643	39425	Yes
SKO1_f	SKO1	Forward	0.9474500429572488	0.9625498713151138	-2.74411637276682	0.0061191136534241	-1.726399667567312	0.0842755355587621	0.1273882131325248	1878	44190	No
CST6_f	CST6	Forward	0.9438853337487816	0.9303404383510508	-6.641399864452872	3.142192236520734e-11	-7.461712709334993	8.540494642263763e-14	5.342351967713928e-13	21355	24713	Yes
MGA1_f	MGA1	Forward	0.9424796149595464	0.9358313100417236	-6.09728421673818	1.0962993920192567e-09	-6.346981053331137	2.1958116144948666e-10	1.0247120867642711e-09	12234	33834	Yes
GAT1_f	GAT1	Forward	0.9389882409041408	0.9243982795111494	-3.789882568251372	0.0001529411371578	-4.231134721620191	2.3251534913567737e-05	6.479574658378119e-05	3399	42669	Yes
CAT8_f	CAT8	Forward	0.936639176214478	0.9118951209788544	-5.542920361254732	3.0512536219731445e-08	-6.620105565297235	3.5894244301928904e-11	1.8194668663391546e-10	6858	39210	Yes
SWI4_f	SWI4	Forward	0.9363294434659378	0.8731424508122976	-2.5969653782682305	0.009500374718703	-4.067072805709133	4.760737276552494e-05	0.0001278225350964	1358	44710	Yes
STB4_f	STB4	Forward	0.9362009228140006	0.895681048387222	-0.9424541749264642	0.3472636120111679	-1.3550988903712722	0.1753860521940415	0.2473069512951953	174	45894	No
TEC1_f	TEC1	Forward	0.935993977958848	0.9098367350378876	-5.015434103937009	5.423484043069129e-07	-5.964283342146849	2.4571005020065275e-09	1.0862970640449913e-08	5236	40832	Yes
OAF1_f	OAF1	Forward	0.930505239857054	0.9275239225924024	-4.681680479801608	2.935987586872276e-06	-4.784543358721195	1.7137650127243308e-06	5.567369212607218e-06	3428	42640	Yes
LEU3_f	LEU3	Forward	0.929659779441334	0.955652497455184	-2.332807305020295	0.0199419438748657	-1.4247353885128216	0.15423370543421	0.2201199485323191	669	45399	No
PHO2_f	PHO2	Forward	0.9282914651199816	0.929692039662936	-7.654817930376703	2.019799670896734e-14	-7.493641007386666	6.698879195866465e-14	4.3285065573291e-13	11171	34897	Yes
ADR1_f	ADR1	Forward	0.9281827314075902	0.9312997560699152	-1.3064229912333452	0.1930018301170079	-0.5572587669631189	0.5773506431886621	0.6669590927208906	187	45881	No
RDS2_f	RDS2	Forward	0.9277130915280848	0.9109841866149644	-8.599092682620556	8.29124449987538e-18	-10.970558027787602	5.2944622604327635e-28	6.3533547125193165e-27	20880	25188	Yes
TEA1_f	TEA1	Forward	0.9270536337879705	0.777195708120989	-0.3981135959612038	0.6989040588488622	0.1714776220827553	0.8638482248137781	0.9022073822211396	11	46057	No
STB2_f	STB2	Forward	0.9227918656687616	0.8806869150691053	-6.337348887391126	2.4627123699162477e-10	-8.592364646306061	8.519750282277028e-18	6.591596271024857e-17	5941	40127	Yes
TYE7_f	TYE7	Forward	0.9218958064686708	0.91218756810564	-4.132987604715696	3.715234716815574e-05	-3.730053495047709	0.0001914391203586	0.0004872995790948	1961	44107	Yes
YOX1_f	YOX1	Forward	0.9197156022676354	0.9096042601474644	-7.896866953570463	3.028332778086405e-15	-8.63092569329732	6.085741220875125e-18	4.771221117166098e-17	10771	35297	Yes
SPT15_f	SPT15	Forward	0.9176472888381582	0.8990471632370011	-5.648012510613954	1.7248793942828216e-08	-5.829282649903334	5.566614809591439e-09	2.337978220028404e-08	3618	42450	Yes
ARO80_f	ARO80	Forward	0.9148550797903876	0.8859733375555184	-1.621657722977067	0.1059634794291838	-2.301795443434034	0.0213467106468971	0.038267883720657	287	45781	Yes
SUT2_f	SUT2	Forward	0.9148330475521907	0.921597209314355	-1.445828945248986	0.1499645374876828	-0.8767784089545564	0.3806070086175731	0.4741460192100276	179	45889	No
MET28_f	MET28	Forward	0.9145972211040024	0.8969169363200089	-3.7247488779606313	0.0002027411383955	-3.969041725373525	7.216224637126458e-05	0.0001911324363347	1395	44673	Yes
SPT2_f	SPT2	Forward	0.9139368067317156	0.9241548218982728	-5.913316532675061	3.608409582669278e-09	-5.425324979414648	5.784919014155603e-08	2.2232237779892125e-07	3576	42492	Yes
RDS1_f	RDS1	Forward	0.913688920263004	0.9055610450322308	-1.5974530044227744	0.1116281082719064	-1.3130940010409813	0.1891512750558721	0.2623135606906906	214	45854	No
YPR013C_f	YPR013C	Forward	0.913102566386516	0.850704727125318	-2.4137677079161644	0.0159504955206985	-3.965910893846758	7.311617582887092e-05	0.0001927906340241	1073	44995	Yes
ARG80_f	ARG80	Forward	0.9123818082567732	0.8736866327624241	-4.159208881863202	3.305674905142722e-05	-6.027337864027828	1.6668232479798602e-09	7.539169767785828e-09	2197	43871	Yes
HMRA2_f	HMRA2	Forward	0.9104421729306488	0.9052504136919124	-8.622275421669537	7.214650716185879e-18	-9.319595525844942	1.167846454052264e-20	1.0899900237821133e-19	9445	36623	Yes
STP2_f	STP2	Forward	0.9088443126138926	0.8341744810194398	-4.212482059150746	2.6467140396566933e-05	-6.579007366906354	4.7359930957444605e-11	2.3801401199126006e-10	1708	44360	Yes
SWI6_f	SWI6	Forward	0.9049508469202936	0.8369184084594833	-5.52376668998047	3.4755597835626945e-08	-11.311693271287115	1.14851390674601e-29	1.5007248381481196e-28	4657	41411	Yes
MIG3_f	MIG3	Forward	0.903110290861605	0.9740386288889664	-1.234846523597818	0.2206686546663155	-0.4019710367466849	0.6877053418996533	0.761526819278712	77	45991	No
MATA2_f	MATA2	Forward	0.9026093414661388	0.8818728028833014	-11.847526022379016	2.4820389355202024e-32	-14.055457739467148	7.131927829653363e-45	1.497704844227206e-43	25726	20342	Yes
BAS1_f	BAS1	Forward	0.9025093936993192	0.9107271222620988	-5.409077057340828	6.98138786977306e-08	-4.624224705252596	3.760020889085113e-06	1.1636275172537088e-05	2059	44009	Yes
MAC1_f	MAC1	Forward	0.9003673428829672	0.8600105062729805	-7.812871389777379	6.293375783967186e-15	-10.141997200900134	3.5966975102498536e-24	3.9902983698621014e-23	6149	39919	Yes
NHP6B_f	NHP6B	Forward	0.8997164933703944	0.8719548983333928	-8.02136716479469	1.2093238220709506e-15	-8.651439613321426	5.0853798713629756e-18	4.0408153572451735e-17	5478	40590	Yes
MCM1_f	MCM1	Forward	0.8991434886361165	0.8801792468272674	-1.880005097539172	0.0614869488692651	-1.5695851032265529	0.1165116664013476	0.1717014031177754	209	45859	No
IXR1_f	IXR1	Forward	0.8961040811319677	0.6611653781598956	-0.5244018915411864	0.6057576013413544	-1.012974030882569	0.3110725652557828	0.3976318877617398	21	46047	No
CBF1_f	CBF1	Forward	0.8957927877028777	0.8993804632418607	-5.146316268991821	2.94688881858783e-07	-4.632144969919263	3.6189659073927295e-06	1.1259005045221827e-05	1633	44435	Yes
DAL82_f	DAL82	Forward	0.8944756960860129	0.8621717013877817	-2.946384046742324	0.0033456503926055	-3.683606390100812	0.0002299572410857	0.0005803212779332	558	45510	Yes
YPR015C_f	YPR015C	Forward	0.8930319893559701	0.8405742432773193	-1.0911208387771587	0.2769624511380712	-2.432453247935521	0.014996927458404	0.0278176446231594	151	45917	Yes
ASG1_f	ASG1	Forward	0.8924518587747863	0.845242468718337	-3.0599185779645093	0.0023074016838828	-4.232568640012196	2.3103736812431545e-05	6.469046307480832e-05	616	45452	Yes
HAL9_f	HAL9	Forward	0.8919036438674525	0.8400242492093711	-4.214720811365207	2.7034626489828157e-05	-4.754647160929375	1.987932950097708e-06	6.387456692117225e-06	1050	45018	Yes
LYS14_f	LYS14	Forward	0.8888652225264156	0.8716149649417141	-4.950407851700332	8.234697744360018e-07	-5.227833049131026	1.7150826893414337e-07	6.186924057256213e-07	1400	44668	Yes
STP1_f	STP1	Forward	0.8860089646287735	0.8321901228469276	-4.920698557801761	9.467997080847462e-07	-7.218074466747403	5.272884171446941e-13	3.0396626400105896e-12	1563	44505	Yes
CEP3_f	CEP3	Forward	0.8848121518090144	1.020676927394592	-0.8714074048724129	0.3884751939236569	-0.6654635595254066	0.5057540436043952	0.6007745002815846	43	46025	No
YPR196W_f	YPR196W	Forward	0.8813943006643467	0.8570379457393411	-13.626038953359492	3.756665063884783e-42	-15.451858724714004	7.32988634505688e-54	1.8739013786493243e-52	14143	31925	Yes
PDR1_f	PDR1	Forward	0.8722293416430162	0.7652271281384146	-2.161315959545308	0.0317245640841786	-3.21957969016362	0.0012837867303059	0.0029486976461714	224	45844	Yes
DAL81_f	DAL81	Forward	0.8721329395776868	0.8565654036672696	-3.036680671731161	0.0025749813544877	-2.975115286474889	0.0029287845600176	0.0063547059826214	337	45731	Yes
ABF1_f	ABF1	Forward	0.8617783935256681	0.7795738284892988	-4.105949901429302	4.494410110563516e-05	-5.8328069283362245	5.4502621658164436e-09	2.3055785276978916e-08	688	45380	Yes
TBS1_f	TBS1	Forward	0.8605303224123372	0.8403598415803151	-3.859895573404418	0.0001296499848287	-3.414362315468051	0.0006393149698644	0.0015406442716405	448	45620	Yes
YAP1_f	YAP1	Forward	0.8598338630329593	0.8334521250116467	-3.257930078834507	0.0012547597643448	-2.556557835499332	0.0105713496097061	0.0200514631306683	287	45781	Yes
SFP1_f	SFP1	Forward	0.8576110544342337	0.8250328544349778	-10.29817944612263	1.2412282832345675e-24	-11.90784923615453	1.0771999134460064e-32	1.6240860233493636e-31	4128	41940	Yes
RGT1_f	RGT1	Forward	0.8555489283664662	0.8460152427492043	-2.023601866582529	0.0449414617754109	-2.446988916027541	0.0144055269061588	0.0268052209519664	138	45930	Yes
URC2_f	URC2	Forward	0.8541513541744717	0.6481669098578607	-1.0641573162428182	0.2947421509083632	-1.4363857450969997	0.1508926071327201	0.2169311809145219	35	46033	No
MBP1_f	MBP1	Forward	0.8516964860776942	0.8194934672786128	-10.699653084911692	1.8276985420611011e-26	-12.818328761664867	1.2946090369113775e-37	2.238912099129088e-36	4529	41539	Yes
IME1_f	IME1	Forward	0.8457597282168725	0.7884047822197953	-2.7869752690916183	0.0059327406866806	-2.1912976746815858	0.0284302582318453	0.0490234364818917	167	45901	Yes
YLL054C_f	YLL054C	Forward	0.83852729868172	0.8177208485632705	-3.676272149739404	0.0002814790038557	-3.247987721960617	0.0011622428577267	0.0027011810290249	288	45780	Yes
AZF1_f	AZF1	Forward	0.8291554484845906	0.8255577036312318	-3.43194396605762	0.0006990737700913	-3.558020742371343	0.000373659812716	0.0009270547252195	252	45816	Yes
THO2_f	THO2	Forward	0.8175963457060794	0.791089270399437	-10.361328747092177	1.048607742135275e-24	-11.593687046359118	4.436163647672522e-31	6.066195871701029e-30	2423	43645	Yes
SNT2_f	SNT2	Forward	0.8108946290902536	1.2050995958855748	-1.2049367587602158	0.2589088660979204	-0.2534837683659904	0.7998944026458814	0.8551598341014149	10	46058	No
RSC3_f	RSC3	Forward	0.8038208213406782	0.7525935349071298	-21.273234054553857	3.827362713816376e-99	-23.871471816562856	6.061247872769397e-126	1.1880045830628016e-123	9443	36625	Yes
REB1_f	REB1	Forward	0.7962090077545193	0.7353467032171164	-7.681718674468873	4.338470131570128e-14	-7.640443037654143	2.1647555248586047e-14	1.4630761478354709e-13	802	45266	Yes
RSC30_f	RSC30	Forward	0.7782194585626008	0.6898054501356544	-13.838161290157167	3.044587252608615e-42	-16.073704934130397	3.900600169947812e-58	1.1467764499646568e-56	2518	43550	Yes
STB3_f	STB3	Forward	0.7502082049461849	0.7470812561872674	-5.399657765393229	1.457173136311785e-07	-5.373106067547923	7.739177278349265e-08	2.880149518778081e-07	268	45800	Yes
ORC1_f	ORC1	Forward	0.7393148598484388	0.6379413363929037	-6.336753675899487	6.554056010787463e-10	-7.458655879629016	8.740956643684772e-14	5.410192112091206e-13	378	45690	Yes
YDR026C_f	YDR026C	Forward	0.7139792810249446	0.6144988561615448	-4.167725131673543	6.602600867550448e-05	-4.066929890671176	4.7636566796508304e-05	0.0001273195512561	99	45969	Yes
GAL80_f	GAL80	Forward	0.7000090335266155	0.9581356474641838	-1.6179585407578672	0.2040021875334674	-0.4127985812749309	0.6797541909753364	0.7541423854594298	4	46064	No
UME6_f	UME6	Forward	0.6707586787076226	0.6135900223551602	-5.285697165108654	5.441799073554744e-07	-5.109883314945661	3.2235784030236173e-07	1.14876612180478e-06	124	45944	Yes
YRR1_f	YRR1	Forward	0.6611526824891572	0.538838518452688	-4.293205454925312	6.153822634655819e-05	-3.875307804973614	0.0001064900033553	0.0002746321139164	64	46004	Yes
ZAP1_f	ZAP1	Forward	0.4793032589382495	0.3024694969166749	-2.6448151620089946	0.0572341110882948	-1.6340583050371775	0.1022466086106166	0.1529796586845866	5	46063	No
