# Supplementary material for: Chance promoter activities illuminate the origins of eukaryotic intergenic transcriptions
Source: Nat Commun. 2023 Apr 1;14:1826. doi: 10.1038/s41467-023-37610-w (PMC10067814; doi:10.1038/s41467-023-37610-w)
Supplement: Supplementary file 4 — Source Data [file 41467_2023_37610_MOESM4_ESM.zip › Source_data/FigS14_YPD_intergenic_SL_example1.csv]

index	chr	start_codon	end_codon	count	Gene	strand	Normalized_count_perM
0	I	992	1012	0	Intergenic1	+	0.0
1	I	992	1012	0	Intergenic1	-	0.0
2	I	1012	1032	0	Intergenic1	+	0.0
3	I	1012	1032	0	Intergenic1	-	0.0
4	I	1032	1052	0	Intergenic1	-	0.0
5	I	1032	1052	0	Intergenic1	+	0.0
6	I	1052	1072	0	Intergenic1	-	0.0
7	I	1052	1072	0	Intergenic1	+	0.0
8	I	1072	1092	0	Intergenic1	+	0.0
9	I	1072	1092	0	Intergenic1	-	0.0
10	I	1092	1112	0	Intergenic1	+	0.0
11	I	1092	1112	0	Intergenic1	-	0.0
12	I	1112	1132	0	Intergenic1	-	0.0
13	I	1112	1132	0	Intergenic1	+	0.0
14	I	1132	1152	0	Intergenic1	-	0.0
15	I	1132	1152	0	Intergenic1	+	0.0
16	I	1152	1172	0	Intergenic1	-	0.0
17	I	1152	1172	0	Intergenic1	+	0.0
18	I	1172	1192	0	Intergenic1	-	0.0
19	I	1172	1192	0	Intergenic1	+	0.0
20	I	1192	1212	0	Intergenic1	-	0.0
21	I	1192	1212	0	Intergenic1	+	0.0
22	I	1212	1232	0	Intergenic1	-	0.0
23	I	1212	1232	0	Intergenic1	+	0.0
24	I	1232	1252	0	Intergenic1	+	0.0
25	I	1232	1252	0	Intergenic1	-	0.0
26	I	1252	1272	0	Intergenic1	+	0.0
27	I	1252	1272	0	Intergenic1	-	0.0
28	I	1272	1292	0	Intergenic1	-	0.0
29	I	1272	1292	0	Intergenic1	+	0.0
30	I	1292	1312	0	Intergenic1	-	0.0
31	I	1292	1312	0	Intergenic1	+	0.0
32	I	1312	1332	0	Intergenic1	+	0.0
33	I	1312	1332	0	Intergenic1	-	0.0
34	I	1332	1352	0	Intergenic1	+	0.0
35	I	1332	1352	0	Intergenic1	-	0.0
36	I	1352	1372	0	Intergenic1	+	0.0
37	I	1352	1372	0	Intergenic1	-	0.0
38	I	1372	1392	0	Intergenic1	+	0.0
39	I	1372	1392	0	Intergenic1	-	0.0
40	I	1392	1412	0	Intergenic1	+	0.0
41	I	1392	1412	0	Intergenic1	-	0.0
42	I	1412	1432	0	Intergenic1	+	0.0
43	I	1412	1432	0	Intergenic1	-	0.0
44	I	1432	1452	0	Intergenic1	+	0.0
45	I	1432	1452	0	Intergenic1	-	0.0
48	I	2907	2927	0	Intergenic2	-	0.0
49	I	2907	2927	0	Intergenic2	+	0.0
50	I	2927	2947	0	Intergenic2	-	0.0
51	I	2927	2947	0	Intergenic2	+	0.0
52	I	2947	2967	0	Intergenic2	-	0.0
53	I	2947	2967	0	Intergenic2	+	0.0
54	I	2967	2987	0	Intergenic2	+	0.0
55	I	2967	2987	0	Intergenic2	-	0.0
56	I	2987	3007	0	Intergenic2	-	0.0
57	I	2987	3007	0	Intergenic2	+	0.0
58	I	3007	3027	0	Intergenic2	-	0.0
59	I	3007	3027	0	Intergenic2	+	0.0
60	I	3027	3047	0	Intergenic2	-	0.0
61	I	3027	3047	0	Intergenic2	+	0.0
62	I	3047	3067	0	Intergenic2	-	0.0
63	I	3047	3067	0	Intergenic2	+	0.0
64	I	3067	3087	0	Intergenic2	-	0.0
65	I	3067	3087	0	Intergenic2	+	0.0
66	I	3087	3107	0	Intergenic2	-	0.0
67	I	3087	3107	0	Intergenic2	+	0.0
68	I	3107	3127	0	Intergenic2	-	0.0
69	I	3107	3127	0	Intergenic2	+	0.0
70	I	3127	3147	0	Intergenic2	-	0.0
71	I	3127	3147	0	Intergenic2	+	0.0
72	I	3147	3167	0	Intergenic2	+	0.0
73	I	3147	3167	0	Intergenic2	-	0.0
74	I	3167	3187	0	Intergenic2	+	0.0
75	I	3167	3187	0	Intergenic2	-	0.0
76	I	3187	3207	0	Intergenic2	+	0.0
77	I	3187	3207	0	Intergenic2	-	0.0
78	I	3207	3227	0	Intergenic2	+	0.0
79	I	3207	3227	0	Intergenic2	-	0.0
80	I	3227	3247	0	Intergenic2	+	0.0
81	I	3227	3247	0	Intergenic2	-	0.0
82	I	3247	3267	0	Intergenic2	+	0.0
83	I	3247	3267	0	Intergenic2	-	0.0
84	I	3267	3287	0	Intergenic2	+	0.0
85	I	3267	3287	0	Intergenic2	-	0.0
86	I	3287	3307	0	Intergenic2	-	0.0
87	I	3287	3307	0	Intergenic2	+	0.0
88	I	3307	3327	0	Intergenic2	+	0.0
89	I	3307	3327	0	Intergenic2	-	0.0
90	I	3327	3347	0	Intergenic2	-	0.0
91	I	3327	3347	0	Intergenic2	+	0.0
92	I	3347	3367	0	Intergenic2	+	0.0
93	I	3347	3367	0	Intergenic2	-	0.0
94	I	3367	3387	0	Intergenic2	-	0.0
95	I	3367	3387	0	Intergenic2	+	0.0
96	I	3387	3407	0	Intergenic2	-	0.0
97	I	3387	3407	0	Intergenic2	+	0.0
98	I	3407	3427	0	Intergenic2	-	0.0
99	I	3407	3427	0	Intergenic2	+	0.0
100	I	3427	3447	0	Intergenic2	-	0.0
101	I	3427	3447	0	Intergenic2	+	0.0
102	I	3447	3467	0	Intergenic2	-	0.0
103	I	3447	3467	0	Intergenic2	+	0.0
104	I	3467	3487	0	Intergenic2	-	0.0
105	I	3467	3487	0	Intergenic2	+	0.0
106	I	3487	3507	0	Intergenic2	-	0.0
107	I	3487	3507	0	Intergenic2	+	0.0
108	I	3507	3527	0	Intergenic2	+	0.0
109	I	3507	3527	1	Intergenic2	-	0.06475624099604942
110	I	3527	3547	2	Intergenic2	-	0.12951248199209883
111	I	3527	3547	0	Intergenic2	+	0.0
112	I	3547	3567	3	Intergenic2	-	0.19426872298814823
113	I	3547	3567	0	Intergenic2	+	0.0
114	I	3567	3587	3	Intergenic2	-	0.19426872298814823
115	I	3567	3587	0	Intergenic2	+	0.0
116	I	3587	3607	2	Intergenic2	-	0.12951248199209883
117	I	3587	3607	0	Intergenic2	+	0.0
118	I	3607	3627	0	Intergenic2	+	0.0
119	I	3607	3627	2	Intergenic2	-	0.12951248199209883
120	I	3627	3647	3	Intergenic2	-	0.19426872298814823
121	I	3627	3647	0	Intergenic2	+	0.0
122	I	3647	3667	3	Intergenic2	-	0.19426872298814823
123	I	3647	3667	0	Intergenic2	+	0.0
124	I	3667	3687	2	Intergenic2	-	0.12951248199209883
125	I	3667	3687	0	Intergenic2	+	0.0
126	I	3687	3707	0	Intergenic2	+	0.0
127	I	3687	3707	1	Intergenic2	-	0.06475624099604942
128	I	3707	3727	0	Intergenic2	+	0.0
129	I	3707	3727	1	Intergenic2	-	0.06475624099604942
130	I	3727	3747	1	Intergenic2	-	0.06475624099604942
131	I	3727	3747	0	Intergenic2	+	0.0
132	I	3747	3767	0	Intergenic2	-	0.0
133	I	3747	3767	0	Intergenic2	+	0.0
134	I	3767	3787	0	Intergenic2	-	0.0
135	I	3767	3787	0	Intergenic2	+	0.0
136	I	3787	3807	0	Intergenic2	-	0.0
137	I	3787	3807	0	Intergenic2	+	0.0
138	I	3807	3827	0	Intergenic2	-	0.0
139	I	3807	3827	0	Intergenic2	+	0.0
140	I	3827	3847	0	Intergenic2	-	0.0
141	I	3827	3847	0	Intergenic2	+	0.0
142	I	3847	3867	1	Intergenic2	-	0.06475624099604942
143	I	3847	3867	0	Intergenic2	+	0.0
144	I	3867	3887	1	Intergenic2	-	0.06475624099604942
145	I	3867	3887	0	Intergenic2	+	0.0
146	I	3887	3907	0	Intergenic2	+	0.0
147	I	3887	3907	3	Intergenic2	-	0.19426872298814823
148	I	3907	3927	3	Intergenic2	-	0.19426872298814823
149	I	3907	3927	0	Intergenic2	+	0.0
150	I	3927	3947	3	Intergenic2	-	0.19426872298814823
151	I	3927	3947	0	Intergenic2	+	0.0
152	I	3947	3967	0	Intergenic2	+	0.0
153	I	3947	3967	2	Intergenic2	-	0.12951248199209883
154	I	3967	3987	1	Intergenic2	-	0.06475624099604942
155	I	3967	3987	0	Intergenic2	+	0.0
156	I	3987	4007	0	Intergenic2	+	0.0
157	I	3987	4007	1	Intergenic2	-	0.06475624099604942
158	I	4007	4027	0	Intergenic2	+	0.0
159	I	4007	4027	0	Intergenic2	-	0.0
160	I	4027	4047	3	Intergenic2	-	0.19426872298814823
161	I	4027	4047	0	Intergenic2	+	0.0
162	I	4047	4067	3	Intergenic2	-	0.19426872298814823
163	I	4047	4067	0	Intergenic2	+	0.0
164	I	4067	4087	2	Intergenic2	-	0.12951248199209883
165	I	4067	4087	0	Intergenic2	+	0.0
166	I	4087	4107	0	Intergenic2	+	0.0
167	I	4087	4107	0	Intergenic2	-	0.0
168	I	4107	4127	0	Intergenic2	+	0.0
169	I	4107	4127	1	Intergenic2	-	0.06475624099604942
170	I	4127	4147	0	Intergenic2	+	0.0
171	I	4127	4147	1	Intergenic2	-	0.06475624099604942
172	I	4147	4167	0	Intergenic2	+	0.0
173	I	4147	4167	1	Intergenic2	-	0.06475624099604942
174	I	4167	4187	0	Intergenic2	-	0.0
175	I	4167	4187	0	Intergenic2	+	0.0
176	I	4187	4207	0	Intergenic2	+	0.0
177	I	4187	4207	0	Intergenic2	-	0.0
178	I	4207	4227	0	Intergenic2	-	0.0
179	I	4207	4227	0	Intergenic2	+	0.0
180	I	4227	4247	0	Intergenic2	+	0.0
181	I	4227	4247	0	Intergenic2	-	0.0
182	I	4247	4267	0	Intergenic2	-	0.0
183	I	4247	4267	0	Intergenic2	+	0.0
184	I	4267	4287	0	Intergenic2	-	0.0
185	I	4267	4287	0	Intergenic2	+	0.0
186	I	4287	4307	0	Intergenic2	+	0.0
187	I	4287	4307	0	Intergenic2	-	0.0
188	I	4307	4327	0	Intergenic2	+	0.0
189	I	4307	4327	0	Intergenic2	-	0.0
190	I	4327	4347	0	Intergenic2	+	0.0
191	I	4327	4347	0	Intergenic2	-	0.0
192	I	4347	4367	0	Intergenic2	+	0.0
193	I	4347	4367	0	Intergenic2	-	0.0
194	I	4367	4387	0	Intergenic2	-	0.0
195	I	4367	4387	0	Intergenic2	+	0.0
196	I	4387	4407	1	Intergenic2	-	0.06475624099604942
197	I	4387	4407	0	Intergenic2	+	0.0
198	I	4407	4427	1	Intergenic2	-	0.06475624099604942
199	I	4407	4427	0	Intergenic2	+	0.0
200	I	4427	4447	1	Intergenic2	-	0.06475624099604942
201	I	4427	4447	0	Intergenic2	+	0.0
202	I	4447	4467	2	Intergenic2	-	0.12951248199209883
203	I	4447	4467	0	Intergenic2	+	0.0
204	I	4467	4487	1	Intergenic2	-	0.06475624099604942
205	I	4467	4487	0	Intergenic2	+	0.0
206	I	4487	4507	1	Intergenic2	-	0.06475624099604942
207	I	4487	4507	0	Intergenic2	+	0.0
208	I	4507	4527	1	Intergenic2	-	0.06475624099604942
209	I	4507	4527	0	Intergenic2	+	0.0
210	I	4527	4547	2	Intergenic2	-	0.12951248199209883
211	I	4527	4547	0	Intergenic2	+	0.0
212	I	4547	4567	2	Intergenic2	-	0.12951248199209883
213	I	4547	4567	0	Intergenic2	+	0.0
214	I	4567	4587	3	Intergenic2	-	0.19426872298814823
215	I	4567	4587	0	Intergenic2	+	0.0
216	I	4587	4607	0	Intergenic2	+	0.0
217	I	4587	4607	1	Intergenic2	-	0.06475624099604942
218	I	4607	4627	2	Intergenic2	-	0.12951248199209883
219	I	4607	4627	0	Intergenic2	+	0.0
220	I	4627	4647	0	Intergenic2	+	0.0
221	I	4627	4647	2	Intergenic2	-	0.12951248199209883
222	I	4647	4667	1	Intergenic2	-	0.06475624099604942
223	I	4647	4667	0	Intergenic2	+	0.0
224	I	4667	4687	0	Intergenic2	-	0.0
225	I	4667	4687	0	Intergenic2	+	0.0
226	I	4687	4707	0	Intergenic2	-	0.0
227	I	4687	4707	0	Intergenic2	+	0.0
228	I	4707	4727	0	Intergenic2	-	0.0
229	I	4707	4727	0	Intergenic2	+	0.0
230	I	4727	4747	2	Intergenic2	-	0.12951248199209883
231	I	4727	4747	0	Intergenic2	+	0.0
232	I	4747	4767	3	Intergenic2	-	0.19426872298814823
233	I	4747	4767	0	Intergenic2	+	0.0
234	I	4767	4787	4	Intergenic2	-	0.25902496398419766
235	I	4767	4787	0	Intergenic2	+	0.0
236	I	4787	4807	0	Intergenic2	+	0.0
237	I	4787	4807	2	Intergenic2	-	0.12951248199209883
238	I	4807	4827	2	Intergenic2	-	0.12951248199209883
239	I	4807	4827	0	Intergenic2	+	0.0
240	I	4827	4847	2	Intergenic2	-	0.12951248199209883
241	I	4827	4847	0	Intergenic2	+	0.0
242	I	4847	4867	2	Intergenic2	-	0.12951248199209883
243	I	4847	4867	0	Intergenic2	+	0.0
244	I	4867	4887	1	Intergenic2	-	0.06475624099604942
245	I	4867	4887	0	Intergenic2	+	0.0
246	I	4887	4907	0	Intergenic2	+	0.0
247	I	4887	4907	1	Intergenic2	-	0.06475624099604942
248	I	4907	4927	1	Intergenic2	-	0.06475624099604942
249	I	4907	4927	0	Intergenic2	+	0.0
250	I	4927	4947	1	Intergenic2	-	0.06475624099604942
251	I	4927	4947	0	Intergenic2	+	0.0
252	I	4947	4967	0	Intergenic2	+	0.0
253	I	4947	4967	1	Intergenic2	-	0.06475624099604942
254	I	4967	4987	1	Intergenic2	-	0.06475624099604942
255	I	4967	4987	0	Intergenic2	+	0.0
256	I	4987	5007	1	Intergenic2	-	0.06475624099604942
257	I	4987	5007	0	Intergenic2	+	0.0
258	I	5007	5027	3	Intergenic2	-	0.19426872298814823
259	I	5007	5027	0	Intergenic2	+	0.0
260	I	5027	5047	3	Intergenic2	-	0.19426872298814823
261	I	5027	5047	0	Intergenic2	+	0.0
262	I	5047	5067	3	Intergenic2	-	0.19426872298814823
263	I	5047	5067	0	Intergenic2	+	0.0
264	I	5067	5087	2	Intergenic2	-	0.12951248199209883
265	I	5067	5087	0	Intergenic2	+	0.0
266	I	5087	5107	2	Intergenic2	-	0.12951248199209883
267	I	5087	5107	0	Intergenic2	+	0.0
268	I	5107	5127	0	Intergenic2	+	0.0
269	I	5107	5127	0	Intergenic2	-	0.0
270	I	5127	5147	0	Intergenic2	+	0.0
271	I	5127	5147	2	Intergenic2	-	0.12951248199209883
272	I	5147	5167	0	Intergenic2	+	0.0
273	I	5147	5167	2	Intergenic2	-	0.12951248199209883
274	I	5167	5187	7	Intergenic2	-	0.4532936869723459
275	I	5167	5187	0	Intergenic2	+	0.0
276	I	5187	5207	0	Intergenic2	+	0.0
277	I	5187	5207	6	Intergenic2	-	0.38853744597629647
278	I	5207	5227	4	Intergenic2	-	0.25902496398419766
279	I	5207	5227	0	Intergenic2	+	0.0
280	I	5227	5247	5	Intergenic2	-	0.3237812049802471
281	I	5227	5247	0	Intergenic2	+	0.0
282	I	5247	5267	3	Intergenic2	-	0.19426872298814823
283	I	5247	5267	0	Intergenic2	+	0.0
284	I	5267	5287	4	Intergenic2	-	0.25902496398419766
285	I	5267	5287	0	Intergenic2	+	0.0
286	I	5287	5307	6	Intergenic2	-	0.38853744597629647
287	I	5287	5307	0	Intergenic2	+	0.0
288	I	5307	5327	7	Intergenic2	-	0.4532936869723459
289	I	5307	5327	0	Intergenic2	+	0.0
290	I	5327	5347	0	Intergenic2	+	0.0
291	I	5327	5347	7	Intergenic2	-	0.4532936869723459
292	I	5347	5367	0	Intergenic2	+	0.0
293	I	5347	5367	6	Intergenic2	-	0.38853744597629647
294	I	5367	5387	0	Intergenic2	+	0.0
295	I	5367	5387	3	Intergenic2	-	0.19426872298814823
296	I	5387	5407	0	Intergenic2	+	0.0
297	I	5387	5407	5	Intergenic2	-	0.3237812049802471
298	I	5407	5427	0	Intergenic2	+	0.0
299	I	5407	5427	6	Intergenic2	-	0.38853744597629647
300	I	5427	5447	0	Intergenic2	+	0.0
301	I	5427	5447	5	Intergenic2	-	0.3237812049802471
302	I	5447	5467	0	Intergenic2	+	0.0
303	I	5447	5467	3	Intergenic2	-	0.19426872298814823
304	I	5467	5487	0	Intergenic2	+	0.0
305	I	5467	5487	7	Intergenic2	-	0.4532936869723459
306	I	5487	5507	0	Intergenic2	+	0.0
307	I	5487	5507	7	Intergenic2	-	0.4532936869723459
308	I	5507	5527	0	Intergenic2	+	0.0
309	I	5507	5527	6	Intergenic2	-	0.38853744597629647
310	I	5527	5547	3	Intergenic2	-	0.19426872298814823
311	I	5527	5547	0	Intergenic2	+	0.0
312	I	5547	5567	0	Intergenic2	+	0.0
313	I	5547	5567	2	Intergenic2	-	0.12951248199209883
314	I	5567	5587	1	Intergenic2	-	0.06475624099604942
315	I	5567	5587	0	Intergenic2	+	0.0
316	I	5587	5607	0	Intergenic2	+	0.0
317	I	5587	5607	0	Intergenic2	-	0.0
318	I	5607	5627	0	Intergenic2	+	0.0
319	I	5607	5627	0	Intergenic2	-	0.0
320	I	5627	5647	0	Intergenic2	+	0.0
321	I	5627	5647	1	Intergenic2	-	0.06475624099604942
322	I	5647	5667	0	Intergenic2	+	0.0
323	I	5647	5667	2	Intergenic2	-	0.12951248199209883
324	I	5667	5687	0	Intergenic2	+	0.0
325	I	5667	5687	4	Intergenic2	-	0.25902496398419766
326	I	5687	5707	4	Intergenic2	-	0.25902496398419766
327	I	5687	5707	0	Intergenic2	+	0.0
328	I	5707	5727	0	Intergenic2	+	0.0
329	I	5707	5727	3	Intergenic2	-	0.19426872298814823
330	I	5727	5747	0	Intergenic2	+	0.0
331	I	5727	5747	1	Intergenic2	-	0.06475624099604942
332	I	5747	5767	2	Intergenic2	-	0.12951248199209883
333	I	5747	5767	0	Intergenic2	+	0.0
334	I	5767	5787	3	Intergenic2	-	0.19426872298814823
335	I	5767	5787	0	Intergenic2	+	0.0
336	I	5787	5807	5	Intergenic2	-	0.3237812049802471
337	I	5787	5807	0	Intergenic2	+	0.0
338	I	5807	5827	6	Intergenic2	-	0.38853744597629647
339	I	5807	5827	0	Intergenic2	+	0.0
340	I	5827	5847	8	Intergenic2	-	0.5180499279683953
341	I	5827	5847	0	Intergenic2	+	0.0
342	I	5847	5867	5	Intergenic2	-	0.3237812049802471
343	I	5847	5867	0	Intergenic2	+	0.0
344	I	5867	5887	3	Intergenic2	-	0.19426872298814823
345	I	5867	5887	0	Intergenic2	+	0.0
346	I	5887	5907	4	Intergenic2	-	0.25902496398419766
347	I	5887	5907	0	Intergenic2	+	0.0
348	I	5907	5927	2	Intergenic2	-	0.12951248199209883
349	I	5907	5927	0	Intergenic2	+	0.0
350	I	5927	5947	6	Intergenic2	-	0.38853744597629647
351	I	5927	5947	0	Intergenic2	+	0.0
352	I	5947	5967	0	Intergenic2	+	0.0
353	I	5947	5967	5	Intergenic2	-	0.3237812049802471
354	I	5967	5987	6	Intergenic2	-	0.38853744597629647
355	I	5967	5987	0	Intergenic2	+	0.0
356	I	5987	6007	0	Intergenic2	+	0.0
357	I	5987	6007	4	Intergenic2	-	0.25902496398419766
358	I	6007	6027	6	Intergenic2	-	0.38853744597629647
359	I	6007	6027	0	Intergenic2	+	0.0
360	I	6027	6047	4	Intergenic2	-	0.25902496398419766
361	I	6027	6047	0	Intergenic2	+	0.0
362	I	6047	6067	0	Intergenic2	+	0.0
363	I	6047	6067	4	Intergenic2	-	0.25902496398419766
364	I	6067	6087	0	Intergenic2	+	0.0
365	I	6067	6087	2	Intergenic2	-	0.12951248199209883
366	I	6087	6107	0	Intergenic2	+	0.0
367	I	6087	6107	3	Intergenic2	-	0.19426872298814823
368	I	6107	6127	0	Intergenic2	+	0.0
369	I	6107	6127	2	Intergenic2	-	0.12951248199209883
370	I	6127	6147	3	Intergenic2	-	0.19426872298814823
371	I	6127	6147	0	Intergenic2	+	0.0
372	I	6147	6167	2	Intergenic2	-	0.12951248199209883
373	I	6147	6167	0	Intergenic2	+	0.0
374	I	6167	6187	3	Intergenic2	-	0.19426872298814823
375	I	6167	6187	0	Intergenic2	+	0.0
376	I	6187	6207	6	Intergenic2	-	0.38853744597629647
377	I	6187	6207	0	Intergenic2	+	0.0
378	I	6207	6227	6	Intergenic2	-	0.38853744597629647
379	I	6207	6227	0	Intergenic2	+	0.0
380	I	6227	6247	7	Intergenic2	-	0.4532936869723459
381	I	6227	6247	0	Intergenic2	+	0.0
382	I	6247	6267	5	Intergenic2	-	0.3237812049802471
383	I	6247	6267	0	Intergenic2	+	0.0
384	I	6267	6287	7	Intergenic2	-	0.4532936869723459
385	I	6267	6287	0	Intergenic2	+	0.0
386	I	6287	6307	0	Intergenic2	+	0.0
387	I	6287	6307	4	Intergenic2	-	0.25902496398419766
388	I	6307	6327	0	Intergenic2	+	0.0
389	I	6307	6327	4	Intergenic2	-	0.25902496398419766
390	I	6327	6347	0	Intergenic2	+	0.0
391	I	6327	6347	2	Intergenic2	-	0.12951248199209883
392	I	6347	6367	0	Intergenic2	+	0.0
393	I	6347	6367	0	Intergenic2	-	0.0
394	I	6367	6387	0	Intergenic2	+	0.0
395	I	6367	6387	0	Intergenic2	-	0.0
396	I	6387	6407	0	Intergenic2	+	0.0
397	I	6387	6407	0	Intergenic2	-	0.0
398	I	6407	6427	0	Intergenic2	+	0.0
399	I	6407	6427	0	Intergenic2	-	0.0
400	I	6427	6447	0	Intergenic2	+	0.0
401	I	6427	6447	0	Intergenic2	-	0.0
402	I	6447	6467	0	Intergenic2	+	0.0
403	I	6447	6467	0	Intergenic2	-	0.0
404	I	6467	6487	0	Intergenic2	+	0.0
405	I	6467	6487	0	Intergenic2	-	0.0
406	I	6487	6507	0	Intergenic2	+	0.0
407	I	6487	6507	0	Intergenic2	-	0.0
408	I	6507	6527	0	Intergenic2	-	0.0
409	I	6507	6527	0	Intergenic2	+	0.0
410	I	6527	6547	0	Intergenic2	-	0.0
411	I	6527	6547	0	Intergenic2	+	0.0
412	I	6547	6567	0	Intergenic2	-	0.0
413	I	6547	6567	0	Intergenic2	+	0.0
414	I	6567	6587	0	Intergenic2	-	0.0
415	I	6567	6587	1	Intergenic2	+	0.06475624099604942
416	I	6587	6607	0	Intergenic2	-	0.0
417	I	6587	6607	1	Intergenic2	+	0.06475624099604942
418	I	6607	6627	0	Intergenic2	-	0.0
419	I	6607	6627	1	Intergenic2	+	0.06475624099604942
420	I	6627	6647	0	Intergenic2	+	0.0
421	I	6627	6647	0	Intergenic2	-	0.0
422	I	6647	6667	1	Intergenic2	-	0.06475624099604942
423	I	6647	6667	0	Intergenic2	+	0.0
424	I	6667	6687	1	Intergenic2	-	0.06475624099604942
425	I	6667	6687	0	Intergenic2	+	0.0
426	I	6687	6707	0	Intergenic2	+	0.0
427	I	6687	6707	1	Intergenic2	-	0.06475624099604942
428	I	6707	6727	0	Intergenic2	+	0.0
429	I	6707	6727	1	Intergenic2	-	0.06475624099604942
430	I	6727	6747	0	Intergenic2	-	0.0
431	I	6727	6747	0	Intergenic2	+	0.0
432	I	6747	6767	0	Intergenic2	+	0.0
433	I	6747	6767	0	Intergenic2	-	0.0
434	I	6767	6787	0	Intergenic2	-	0.0
435	I	6767	6787	0	Intergenic2	+	0.0
436	I	6787	6807	0	Intergenic2	+	0.0
437	I	6787	6807	0	Intergenic2	-	0.0
440	I	9391	9411	0	Intergenic3	-	0.0
441	I	9391	9411	3	Intergenic3	+	0.19426872298814823
442	I	9411	9431	5	Intergenic3	+	0.3237812049802471
443	I	9411	9431	0	Intergenic3	-	0.0
444	I	9431	9451	8	Intergenic3	+	0.5180499279683953
445	I	9431	9451	0	Intergenic3	-	0.0
446	I	9451	9471	9	Intergenic3	+	0.5828061689644447
447	I	9451	9471	1	Intergenic3	-	0.06475624099604942
448	I	9471	9491	9	Intergenic3	+	0.5828061689644447
449	I	9471	9491	1	Intergenic3	-	0.06475624099604942
450	I	9491	9511	1	Intergenic3	-	0.06475624099604942
451	I	9491	9511	5	Intergenic3	+	0.3237812049802471
452	I	9511	9531	0	Intergenic3	-	0.0
453	I	9511	9531	5	Intergenic3	+	0.3237812049802471
454	I	9531	9551	0	Intergenic3	-	0.0
455	I	9531	9551	9	Intergenic3	+	0.5828061689644447
456	I	9551	9571	0	Intergenic3	-	0.0
457	I	9551	9571	9	Intergenic3	+	0.5828061689644447
458	I	9571	9591	0	Intergenic3	-	0.0
459	I	9571	9591	6	Intergenic3	+	0.38853744597629647
462	I	10660	10680	1	Intergenic4	-	0.06475624099604942
463	I	10660	10680	1	Intergenic4	+	0.06475624099604942
464	I	10680	10700	1	Intergenic4	-	0.06475624099604942
465	I	10680	10700	1	Intergenic4	+	0.06475624099604942
466	I	10700	10720	0	Intergenic4	-	0.0
467	I	10700	10720	0	Intergenic4	+	0.0
468	I	10720	10740	0	Intergenic4	-	0.0
469	I	10720	10740	0	Intergenic4	+	0.0
470	I	10740	10760	0	Intergenic4	-	0.0
471	I	10740	10760	0	Intergenic4	+	0.0
472	I	10760	10780	0	Intergenic4	+	0.0
473	I	10760	10780	0	Intergenic4	-	0.0
474	I	10780	10800	0	Intergenic4	-	0.0
475	I	10780	10800	0	Intergenic4	+	0.0
476	I	10800	10820	0	Intergenic4	+	0.0
477	I	10800	10820	0	Intergenic4	-	0.0
478	I	10820	10840	0	Intergenic4	-	0.0
479	I	10820	10840	0	Intergenic4	+	0.0
480	I	10840	10860	0	Intergenic4	-	0.0
481	I	10840	10860	1	Intergenic4	+	0.06475624099604942
482	I	10860	10880	0	Intergenic4	-	0.0
483	I	10860	10880	1	Intergenic4	+	0.06475624099604942
484	I	10880	10900	0	Intergenic4	-	0.0
485	I	10880	10900	1	Intergenic4	+	0.06475624099604942
486	I	10900	10920	1	Intergenic4	-	0.06475624099604942
487	I	10900	10920	0	Intergenic4	+	0.0
488	I	10920	10940	1	Intergenic4	-	0.06475624099604942
489	I	10920	10940	0	Intergenic4	+	0.0
490	I	10940	10960	1	Intergenic4	-	0.06475624099604942
491	I	10940	10960	0	Intergenic4	+	0.0
492	I	10960	10980	0	Intergenic4	+	0.0
493	I	10960	10980	2	Intergenic4	-	0.12951248199209883
494	I	10980	11000	2	Intergenic4	-	0.12951248199209883
495	I	10980	11000	0	Intergenic4	+	0.0
496	I	11000	11020	1	Intergenic4	-	0.06475624099604942
497	I	11000	11020	0	Intergenic4	+	0.0
498	I	11020	11040	0	Intergenic4	-	0.0
499	I	11020	11040	0	Intergenic4	+	0.0
500	I	11040	11060	1	Intergenic4	-	0.06475624099604942
501	I	11040	11060	0	Intergenic4	+	0.0
502	I	11060	11080	0	Intergenic4	+	0.0
503	I	11060	11080	1	Intergenic4	-	0.06475624099604942
504	I	11080	11100	1	Intergenic4	-	0.06475624099604942
505	I	11080	11100	0	Intergenic4	+	0.0
508	I	15351	15371	0	Intergenic5	-	0.0
509	I	15351	15371	2	Intergenic5	+	0.12951248199209883
510	I	15371	15391	1	Intergenic5	-	0.06475624099604942
511	I	15371	15391	2	Intergenic5	+	0.12951248199209883
512	I	15391	15411	1	Intergenic5	-	0.06475624099604942
513	I	15391	15411	4	Intergenic5	+	0.25902496398419766
514	I	15411	15431	1	Intergenic5	-	0.06475624099604942
515	I	15411	15431	3	Intergenic5	+	0.19426872298814823
516	I	15431	15451	1	Intergenic5	-	0.06475624099604942
517	I	15431	15451	1	Intergenic5	+	0.06475624099604942
518	I	15451	15471	2	Intergenic5	+	0.12951248199209883
519	I	15451	15471	1	Intergenic5	-	0.06475624099604942
520	I	15471	15491	1	Intergenic5	+	0.06475624099604942
521	I	15471	15491	1	Intergenic5	-	0.06475624099604942
522	I	15491	15511	2	Intergenic5	+	0.12951248199209883
523	I	15491	15511	2	Intergenic5	-	0.12951248199209883
524	I	15511	15531	1	Intergenic5	+	0.06475624099604942
525	I	15511	15531	2	Intergenic5	-	0.12951248199209883
526	I	15531	15551	3	Intergenic5	+	0.19426872298814823
527	I	15531	15551	1	Intergenic5	-	0.06475624099604942
528	I	15551	15571	3	Intergenic5	+	0.19426872298814823
529	I	15551	15571	0	Intergenic5	-	0.0
530	I	15571	15591	0	Intergenic5	-	0.0
531	I	15571	15591	5	Intergenic5	+	0.3237812049802471
532	I	15591	15611	0	Intergenic5	-	0.0
533	I	15591	15611	3	Intergenic5	+	0.19426872298814823
534	I	15611	15631	2	Intergenic5	+	0.12951248199209883
535	I	15611	15631	0	Intergenic5	-	0.0
536	I	15631	15651	1	Intergenic5	+	0.06475624099604942
537	I	15631	15651	0	Intergenic5	-	0.0
538	I	15651	15671	1	Intergenic5	+	0.06475624099604942
539	I	15651	15671	0	Intergenic5	-	0.0
540	I	15671	15691	1	Intergenic5	+	0.06475624099604942
541	I	15671	15691	0	Intergenic5	-	0.0
542	I	15691	15711	2	Intergenic5	+	0.12951248199209883
543	I	15691	15711	0	Intergenic5	-	0.0
544	I	15711	15731	3	Intergenic5	+	0.19426872298814823
545	I	15711	15731	0	Intergenic5	-	0.0
546	I	15731	15751	3	Intergenic5	+	0.19426872298814823
547	I	15731	15751	0	Intergenic5	-	0.0
548	I	15751	15771	1	Intergenic5	+	0.06475624099604942
549	I	15751	15771	3	Intergenic5	-	0.19426872298814823
550	I	15771	15791	0	Intergenic5	+	0.0
551	I	15771	15791	4	Intergenic5	-	0.25902496398419766
552	I	15791	15811	0	Intergenic5	+	0.0
553	I	15791	15811	2	Intergenic5	-	0.12951248199209883
554	I	15811	15831	0	Intergenic5	+	0.0
555	I	15811	15831	1	Intergenic5	-	0.06475624099604942
556	I	15831	15851	1	Intergenic5	+	0.06475624099604942
557	I	15831	15851	0	Intergenic5	-	0.0
558	I	15851	15871	0	Intergenic5	-	0.0
559	I	15851	15871	1	Intergenic5	+	0.06475624099604942
560	I	15871	15891	1	Intergenic5	+	0.06475624099604942
561	I	15871	15891	0	Intergenic5	-	0.0
562	I	15891	15911	1	Intergenic5	-	0.06475624099604942
563	I	15891	15911	1	Intergenic5	+	0.06475624099604942
564	I	15911	15931	3	Intergenic5	-	0.19426872298814823
565	I	15911	15931	0	Intergenic5	+	0.0
566	I	15931	15951	0	Intergenic5	+	0.0
567	I	15931	15951	3	Intergenic5	-	0.19426872298814823
568	I	15951	15971	0	Intergenic5	+	0.0
569	I	15951	15971	6	Intergenic5	-	0.38853744597629647
570	I	15971	15991	1	Intergenic5	+	0.06475624099604942
571	I	15971	15991	4	Intergenic5	-	0.25902496398419766
572	I	15991	16011	3	Intergenic5	-	0.19426872298814823
573	I	15991	16011	1	Intergenic5	+	0.06475624099604942
574	I	16011	16031	2	Intergenic5	-	0.12951248199209883
575	I	16011	16031	1	Intergenic5	+	0.06475624099604942
576	I	16031	16051	3	Intergenic5	-	0.19426872298814823
577	I	16031	16051	1	Intergenic5	+	0.06475624099604942
578	I	16051	16071	3	Intergenic5	-	0.19426872298814823
579	I	16051	16071	1	Intergenic5	+	0.06475624099604942
580	I	16071	16091	3	Intergenic5	+	0.19426872298814823
581	I	16071	16091	3	Intergenic5	-	0.19426872298814823
582	I	16091	16111	3	Intergenic5	+	0.19426872298814823
583	I	16091	16111	2	Intergenic5	-	0.12951248199209883
584	I	16111	16131	3	Intergenic5	+	0.19426872298814823
585	I	16111	16131	3	Intergenic5	-	0.19426872298814823
586	I	16131	16151	2	Intergenic5	-	0.12951248199209883
587	I	16131	16151	3	Intergenic5	+	0.19426872298814823
588	I	16151	16171	1	Intergenic5	-	0.06475624099604942
589	I	16151	16171	2	Intergenic5	+	0.12951248199209883
590	I	16171	16191	2	Intergenic5	+	0.12951248199209883
591	I	16171	16191	0	Intergenic5	-	0.0
592	I	16191	16211	0	Intergenic5	-	0.0
593	I	16191	16211	1	Intergenic5	+	0.06475624099604942
594	I	16211	16231	0	Intergenic5	-	0.0
595	I	16211	16231	1	Intergenic5	+	0.06475624099604942
596	I	16231	16251	1	Intergenic5	-	0.06475624099604942
597	I	16231	16251	3	Intergenic5	+	0.19426872298814823
598	I	16251	16271	2	Intergenic5	-	0.12951248199209883
599	I	16251	16271	4	Intergenic5	+	0.25902496398419766
600	I	16271	16291	5	Intergenic5	+	0.3237812049802471
601	I	16271	16291	3	Intergenic5	-	0.19426872298814823
602	I	16291	16311	4	Intergenic5	+	0.25902496398419766
603	I	16291	16311	3	Intergenic5	-	0.19426872298814823
604	I	16311	16331	1	Intergenic5	+	0.06475624099604942
605	I	16311	16331	2	Intergenic5	-	0.12951248199209883
606	I	16331	16351	1	Intergenic5	-	0.06475624099604942
607	I	16331	16351	1	Intergenic5	+	0.06475624099604942
608	I	16351	16371	3	Intergenic5	-	0.19426872298814823
609	I	16351	16371	1	Intergenic5	+	0.06475624099604942
610	I	16371	16391	3	Intergenic5	-	0.19426872298814823
611	I	16371	16391	4	Intergenic5	+	0.25902496398419766
612	I	16391	16411	2	Intergenic5	-	0.12951248199209883
613	I	16391	16411	3	Intergenic5	+	0.19426872298814823
614	I	16411	16431	3	Intergenic5	-	0.19426872298814823
615	I	16411	16431	2	Intergenic5	+	0.12951248199209883
616	I	16431	16451	3	Intergenic5	-	0.19426872298814823
617	I	16431	16451	0	Intergenic5	+	0.0
618	I	16451	16471	2	Intergenic5	-	0.12951248199209883
619	I	16451	16471	0	Intergenic5	+	0.0
620	I	16471	16491	2	Intergenic5	-	0.12951248199209883
621	I	16471	16491	0	Intergenic5	+	0.0
622	I	16491	16511	3	Intergenic5	-	0.19426872298814823
623	I	16491	16511	0	Intergenic5	+	0.0
624	I	16511	16531	0	Intergenic5	+	0.0
625	I	16511	16531	2	Intergenic5	-	0.12951248199209883
626	I	16531	16551	2	Intergenic5	-	0.12951248199209883
627	I	16531	16551	0	Intergenic5	+	0.0
628	I	16551	16571	0	Intergenic5	-	0.0
629	I	16551	16571	1	Intergenic5	+	0.06475624099604942
630	I	16571	16591	0	Intergenic5	-	0.0
631	I	16571	16591	2	Intergenic5	+	0.12951248199209883
632	I	16591	16611	2	Intergenic5	+	0.12951248199209883
633	I	16591	16611	0	Intergenic5	-	0.0
634	I	16611	16631	1	Intergenic5	-	0.06475624099604942
635	I	16611	16631	1	Intergenic5	+	0.06475624099604942
636	I	16631	16651	3	Intergenic5	+	0.19426872298814823
637	I	16631	16651	1	Intergenic5	-	0.06475624099604942
638	I	16651	16671	2	Intergenic5	+	0.12951248199209883
639	I	16651	16671	2	Intergenic5	-	0.12951248199209883
640	I	16671	16691	2	Intergenic5	+	0.12951248199209883
641	I	16671	16691	2	Intergenic5	-	0.12951248199209883
642	I	16691	16711	3	Intergenic5	+	0.19426872298814823
643	I	16691	16711	2	Intergenic5	-	0.12951248199209883
644	I	16711	16731	1	Intergenic5	+	0.06475624099604942
645	I	16711	16731	3	Intergenic5	-	0.19426872298814823
646	I	16731	16751	1	Intergenic5	-	0.06475624099604942
647	I	16731	16751	0	Intergenic5	+	0.0
648	I	16751	16771	0	Intergenic5	+	0.0
649	I	16751	16771	1	Intergenic5	-	0.06475624099604942
650	I	16771	16791	0	Intergenic5	+	0.0
651	I	16771	16791	1	Intergenic5	-	0.06475624099604942
652	I	16791	16811	2	Intergenic5	-	0.12951248199209883
653	I	16791	16811	0	Intergenic5	+	0.0
654	I	16811	16831	1	Intergenic5	-	0.06475624099604942
655	I	16811	16831	0	Intergenic5	+	0.0
656	I	16831	16851	0	Intergenic5	+	0.0
657	I	16831	16851	0	Intergenic5	-	0.0
658	I	16851	16871	0	Intergenic5	+	0.0
659	I	16851	16871	0	Intergenic5	-	0.0
660	I	16871	16891	0	Intergenic5	-	0.0
661	I	16871	16891	0	Intergenic5	+	0.0
662	I	16891	16911	2	Intergenic5	+	0.12951248199209883
663	I	16891	16911	0	Intergenic5	-	0.0
664	I	16911	16931	0	Intergenic5	-	0.0
665	I	16911	16931	2	Intergenic5	+	0.12951248199209883
666	I	16931	16951	0	Intergenic5	-	0.0
667	I	16931	16951	2	Intergenic5	+	0.12951248199209883
668	I	16951	16971	0	Intergenic5	-	0.0
669	I	16951	16971	0	Intergenic5	+	0.0
670	I	16971	16991	0	Intergenic5	-	0.0
671	I	16971	16991	1	Intergenic5	+	0.06475624099604942
672	I	16991	17011	0	Intergenic5	-	0.0
673	I	16991	17011	2	Intergenic5	+	0.12951248199209883
674	I	17011	17031	3	Intergenic5	+	0.19426872298814823
675	I	17011	17031	0	Intergenic5	-	0.0
676	I	17031	17051	3	Intergenic5	+	0.19426872298814823
677	I	17031	17051	0	Intergenic5	-	0.0
678	I	17051	17071	0	Intergenic5	-	0.0
679	I	17051	17071	2	Intergenic5	+	0.12951248199209883
680	I	17071	17091	0	Intergenic5	-	0.0
681	I	17071	17091	2	Intergenic5	+	0.12951248199209883
682	I	17091	17111	0	Intergenic5	-	0.0
683	I	17091	17111	2	Intergenic5	+	0.12951248199209883
684	I	17111	17131	0	Intergenic5	-	0.0
685	I	17111	17131	4	Intergenic5	+	0.25902496398419766
686	I	17131	17151	0	Intergenic5	-	0.0
687	I	17131	17151	4	Intergenic5	+	0.25902496398419766
688	I	17151	17171	0	Intergenic5	-	0.0
689	I	17151	17171	4	Intergenic5	+	0.25902496398419766
690	I	17171	17191	0	Intergenic5	-	0.0
691	I	17171	17191	3	Intergenic5	+	0.19426872298814823
692	I	17191	17211	5	Intergenic5	+	0.3237812049802471
693	I	17191	17211	0	Intergenic5	-	0.0
694	I	17211	17231	2	Intergenic5	+	0.12951248199209883
695	I	17211	17231	1	Intergenic5	-	0.06475624099604942
696	I	17231	17251	1	Intergenic5	-	0.06475624099604942
697	I	17231	17251	3	Intergenic5	+	0.19426872298814823
698	I	17251	17271	5	Intergenic5	+	0.3237812049802471
699	I	17251	17271	0	Intergenic5	-	0.0
700	I	17271	17291	5	Intergenic5	+	0.3237812049802471
701	I	17271	17291	0	Intergenic5	-	0.0
702	I	17291	17311	0	Intergenic5	-	0.0
703	I	17291	17311	5	Intergenic5	+	0.3237812049802471
704	I	17311	17331	3	Intergenic5	+	0.19426872298814823
705	I	17311	17331	1	Intergenic5	-	0.06475624099604942
706	I	17331	17351	1	Intergenic5	-	0.06475624099604942
707	I	17331	17351	6	Intergenic5	+	0.38853744597629647
708	I	17351	17371	5	Intergenic5	+	0.3237812049802471
709	I	17351	17371	1	Intergenic5	-	0.06475624099604942
710	I	17371	17391	0	Intergenic5	-	0.0
711	I	17371	17391	4	Intergenic5	+	0.25902496398419766
712	I	17391	17411	1	Intergenic5	-	0.06475624099604942
713	I	17391	17411	0	Intergenic5	+	0.0
714	I	17411	17431	0	Intergenic5	+	0.0
715	I	17411	17431	1	Intergenic5	-	0.06475624099604942
716	I	17431	17451	2	Intergenic5	+	0.12951248199209883
717	I	17431	17451	1	Intergenic5	-	0.06475624099604942
718	I	17451	17471	3	Intergenic5	+	0.19426872298814823
719	I	17451	17471	2	Intergenic5	-	0.12951248199209883
720	I	17471	17491	4	Intergenic5	+	0.25902496398419766
721	I	17471	17491	2	Intergenic5	-	0.12951248199209883
722	I	17491	17511	1	Intergenic5	-	0.06475624099604942
723	I	17491	17511	5	Intergenic5	+	0.3237812049802471
724	I	17511	17531	1	Intergenic5	-	0.06475624099604942
725	I	17511	17531	3	Intergenic5	+	0.19426872298814823
726	I	17531	17551	2	Intergenic5	-	0.12951248199209883
727	I	17531	17551	5	Intergenic5	+	0.3237812049802471
728	I	17551	17571	1	Intergenic5	-	0.06475624099604942
729	I	17551	17571	2	Intergenic5	+	0.12951248199209883
730	I	17571	17591	1	Intergenic5	-	0.06475624099604942
731	I	17571	17591	1	Intergenic5	+	0.06475624099604942
732	I	17591	17611	0	Intergenic5	-	0.0
733	I	17591	17611	1	Intergenic5	+	0.06475624099604942
734	I	17611	17631	1	Intergenic5	+	0.06475624099604942
735	I	17611	17631	1	Intergenic5	-	0.06475624099604942
736	I	17631	17651	1	Intergenic5	+	0.06475624099604942
737	I	17631	17651	1	Intergenic5	-	0.06475624099604942
738	I	17651	17671	2	Intergenic5	+	0.12951248199209883
739	I	17651	17671	1	Intergenic5	-	0.06475624099604942
740	I	17671	17691	1	Intergenic5	+	0.06475624099604942
741	I	17671	17691	0	Intergenic5	-	0.0
742	I	17691	17711	1	Intergenic5	+	0.06475624099604942
743	I	17691	17711	0	Intergenic5	-	0.0
744	I	17711	17731	0	Intergenic5	-	0.0
745	I	17711	17731	1	Intergenic5	+	0.06475624099604942
746	I	17731	17751	1	Intergenic5	+	0.06475624099604942
747	I	17731	17751	0	Intergenic5	-	0.0
748	I	17751	17771	3	Intergenic5	+	0.19426872298814823
749	I	17751	17771	1	Intergenic5	-	0.06475624099604942
750	I	17771	17791	1	Intergenic5	-	0.06475624099604942
751	I	17771	17791	3	Intergenic5	+	0.19426872298814823
752	I	17791	17811	1	Intergenic5	-	0.06475624099604942
753	I	17791	17811	2	Intergenic5	+	0.12951248199209883
754	I	17811	17831	0	Intergenic5	-	0.0
755	I	17811	17831	0	Intergenic5	+	0.0
756	I	17831	17851	1	Intergenic5	-	0.06475624099604942
757	I	17831	17851	2	Intergenic5	+	0.12951248199209883
758	I	17851	17871	1	Intergenic5	-	0.06475624099604942
759	I	17851	17871	3	Intergenic5	+	0.19426872298814823
760	I	17871	17891	3	Intergenic5	+	0.19426872298814823
761	I	17871	17891	1	Intergenic5	-	0.06475624099604942
762	I	17891	17911	3	Intergenic5	+	0.19426872298814823
763	I	17891	17911	0	Intergenic5	-	0.0
764	I	17911	17931	3	Intergenic5	+	0.19426872298814823
765	I	17911	17931	2	Intergenic5	-	0.12951248199209883
766	I	17931	17951	2	Intergenic5	-	0.12951248199209883
767	I	17931	17951	3	Intergenic5	+	0.19426872298814823
768	I	17951	17971	0	Intergenic5	-	0.0
769	I	17951	17971	2	Intergenic5	+	0.12951248199209883
770	I	17971	17991	0	Intergenic5	-	0.0
771	I	17971	17991	0	Intergenic5	+	0.0
772	I	17991	18011	1	Intergenic5	+	0.06475624099604942
773	I	17991	18011	0	Intergenic5	-	0.0
774	I	18011	18031	1	Intergenic5	+	0.06475624099604942
775	I	18011	18031	0	Intergenic5	-	0.0
776	I	18031	18051	0	Intergenic5	-	0.0
777	I	18031	18051	1	Intergenic5	+	0.06475624099604942
778	I	18051	18071	0	Intergenic5	+	0.0
779	I	18051	18071	1	Intergenic5	-	0.06475624099604942
780	I	18071	18091	1	Intergenic5	-	0.06475624099604942
781	I	18071	18091	2	Intergenic5	+	0.12951248199209883
782	I	18091	18111	1	Intergenic5	-	0.06475624099604942
783	I	18091	18111	2	Intergenic5	+	0.12951248199209883
784	I	18111	18131	1	Intergenic5	-	0.06475624099604942
785	I	18111	18131	2	Intergenic5	+	0.12951248199209883
786	I	18131	18151	1	Intergenic5	+	0.06475624099604942
787	I	18131	18151	1	Intergenic5	-	0.06475624099604942
788	I	18151	18171	1	Intergenic5	-	0.06475624099604942
789	I	18151	18171	7	Intergenic5	+	0.4532936869723459
790	I	18171	18191	1	Intergenic5	-	0.06475624099604942
791	I	18171	18191	8	Intergenic5	+	0.5180499279683953
792	I	18191	18211	6	Intergenic5	+	0.38853744597629647
793	I	18191	18211	0	Intergenic5	-	0.0
794	I	18211	18231	1	Intergenic5	+	0.06475624099604942
795	I	18211	18231	0	Intergenic5	-	0.0
796	I	18231	18251	0	Intergenic5	-	0.0
797	I	18231	18251	1	Intergenic5	+	0.06475624099604942
798	I	18251	18271	2	Intergenic5	+	0.12951248199209883
799	I	18251	18271	0	Intergenic5	-	0.0
800	I	18271	18291	0	Intergenic5	-	0.0
801	I	18271	18291	2	Intergenic5	+	0.12951248199209883
802	I	18291	18311	0	Intergenic5	-	0.0
803	I	18291	18311	2	Intergenic5	+	0.12951248199209883
804	I	18311	18331	1	Intergenic5	-	0.06475624099604942
805	I	18311	18331	1	Intergenic5	+	0.06475624099604942
806	I	18331	18351	1	Intergenic5	+	0.06475624099604942
807	I	18331	18351	1	Intergenic5	-	0.06475624099604942
808	I	18351	18371	0	Intergenic5	+	0.0
809	I	18351	18371	1	Intergenic5	-	0.06475624099604942
810	I	18371	18391	1	Intergenic5	-	0.06475624099604942
811	I	18371	18391	1	Intergenic5	+	0.06475624099604942
812	I	18391	18411	1	Intergenic5	+	0.06475624099604942
813	I	18391	18411	0	Intergenic5	-	0.0
814	I	18411	18431	1	Intergenic5	+	0.06475624099604942
815	I	18411	18431	0	Intergenic5	-	0.0
816	I	18431	18451	1	Intergenic5	-	0.06475624099604942
817	I	18431	18451	1	Intergenic5	+	0.06475624099604942
818	I	18451	18471	1	Intergenic5	-	0.06475624099604942
819	I	18451	18471	0	Intergenic5	+	0.0
820	I	18471	18491	1	Intergenic5	+	0.06475624099604942
821	I	18471	18491	1	Intergenic5	-	0.06475624099604942
822	I	18491	18511	0	Intergenic5	-	0.0
823	I	18491	18511	1	Intergenic5	+	0.06475624099604942
824	I	18511	18531	0	Intergenic5	-	0.0
825	I	18511	18531	0	Intergenic5	+	0.0
826	I	18531	18551	0	Intergenic5	-	0.0
827	I	18531	18551	0	Intergenic5	+	0.0
828	I	18551	18571	1	Intergenic5	-	0.06475624099604942
829	I	18551	18571	0	Intergenic5	+	0.0
830	I	18571	18591	1	Intergenic5	-	0.06475624099604942
831	I	18571	18591	0	Intergenic5	+	0.0
832	I	18591	18611	1	Intergenic5	-	0.06475624099604942
833	I	18591	18611	0	Intergenic5	+	0.0
834	I	18611	18631	0	Intergenic5	+	0.0
835	I	18611	18631	0	Intergenic5	-	0.0
836	I	18631	18651	0	Intergenic5	+	0.0
837	I	18631	18651	0	Intergenic5	-	0.0
838	I	18651	18671	0	Intergenic5	-	0.0
839	I	18651	18671	0	Intergenic5	+	0.0
840	I	18671	18691	0	Intergenic5	-	0.0
841	I	18671	18691	0	Intergenic5	+	0.0
842	I	18691	18711	0	Intergenic5	-	0.0
843	I	18691	18711	1	Intergenic5	+	0.06475624099604942
844	I	18711	18731	1	Intergenic5	+	0.06475624099604942
845	I	18711	18731	0	Intergenic5	-	0.0
846	I	18731	18751	2	Intergenic5	+	0.12951248199209883
847	I	18731	18751	0	Intergenic5	-	0.0
848	I	18751	18771	0	Intergenic5	-	0.0
849	I	18751	18771	1	Intergenic5	+	0.06475624099604942
850	I	18771	18791	0	Intergenic5	+	0.0
851	I	18771	18791	0	Intergenic5	-	0.0
852	I	18791	18811	0	Intergenic5	+	0.0
853	I	18791	18811	0	Intergenic5	-	0.0
854	I	18811	18831	0	Intergenic5	-	0.0
855	I	18811	18831	0	Intergenic5	+	0.0
856	I	18831	18851	0	Intergenic5	-	0.0
857	I	18831	18851	0	Intergenic5	+	0.0
858	I	18851	18871	0	Intergenic5	+	0.0
859	I	18851	18871	0	Intergenic5	-	0.0
860	I	18871	18891	0	Intergenic5	+	0.0
861	I	18871	18891	0	Intergenic5	-	0.0
862	I	18891	18911	0	Intergenic5	-	0.0
863	I	18891	18911	0	Intergenic5	+	0.0
864	I	18911	18931	0	Intergenic5	+	0.0
865	I	18911	18931	0	Intergenic5	-	0.0
866	I	18931	18951	0	Intergenic5	-	0.0
867	I	18931	18951	0	Intergenic5	+	0.0
868	I	18951	18971	0	Intergenic5	+	0.0
869	I	18951	18971	0	Intergenic5	-	0.0
870	I	18971	18991	1	Intergenic5	-	0.06475624099604942
871	I	18971	18991	0	Intergenic5	+	0.0
872	I	18991	19011	1	Intergenic5	-	0.06475624099604942
873	I	18991	19011	0	Intergenic5	+	0.0
874	I	19011	19031	1	Intergenic5	+	0.06475624099604942
875	I	19011	19031	1	Intergenic5	-	0.06475624099604942
876	I	19031	19051	2	Intergenic5	+	0.12951248199209883
877	I	19031	19051	1	Intergenic5	-	0.06475624099604942
878	I	19051	19071	1	Intergenic5	+	0.06475624099604942
879	I	19051	19071	0	Intergenic5	-	0.0
880	I	19071	19091	1	Intergenic5	+	0.06475624099604942
881	I	19071	19091	1	Intergenic5	-	0.06475624099604942
882	I	19091	19111	1	Intergenic5	-	0.06475624099604942
883	I	19091	19111	1	Intergenic5	+	0.06475624099604942
884	I	19111	19131	1	Intergenic5	-	0.06475624099604942
885	I	19111	19131	0	Intergenic5	+	0.0
886	I	19131	19151	0	Intergenic5	-	0.0
887	I	19131	19151	0	Intergenic5	+	0.0
888	I	19151	19171	1	Intergenic5	-	0.06475624099604942
889	I	19151	19171	0	Intergenic5	+	0.0
890	I	19171	19191	1	Intergenic5	-	0.06475624099604942
891	I	19171	19191	0	Intergenic5	+	0.0
892	I	19191	19211	1	Intergenic5	-	0.06475624099604942
893	I	19191	19211	0	Intergenic5	+	0.0
894	I	19211	19231	0	Intergenic5	-	0.0
895	I	19211	19231	0	Intergenic5	+	0.0
896	I	19231	19251	0	Intergenic5	-	0.0
897	I	19231	19251	0	Intergenic5	+	0.0
898	I	19251	19271	0	Intergenic5	+	0.0
899	I	19251	19271	0	Intergenic5	-	0.0
900	I	19271	19291	0	Intergenic5	+	0.0
901	I	19271	19291	0	Intergenic5	-	0.0
902	I	19291	19311	0	Intergenic5	+	0.0
903	I	19291	19311	0	Intergenic5	-	0.0
904	I	19311	19331	0	Intergenic5	+	0.0
905	I	19311	19331	0	Intergenic5	-	0.0
906	I	19331	19351	0	Intergenic5	+	0.0
907	I	19331	19351	0	Intergenic5	-	0.0
908	I	19351	19371	0	Intergenic5	+	0.0
909	I	19351	19371	0	Intergenic5	-	0.0
910	I	19371	19391	0	Intergenic5	+	0.0
911	I	19371	19391	0	Intergenic5	-	0.0
912	I	19391	19411	0	Intergenic5	+	0.0
913	I	19391	19411	0	Intergenic5	-	0.0
914	I	19411	19431	0	Intergenic5	+	0.0
915	I	19411	19431	0	Intergenic5	-	0.0
916	I	19431	19451	1	Intergenic5	+	0.06475624099604942
917	I	19431	19451	0	Intergenic5	-	0.0
918	I	19451	19471	1	Intergenic5	+	0.06475624099604942
919	I	19451	19471	2	Intergenic5	-	0.12951248199209883
920	I	19471	19491	2	Intergenic5	-	0.12951248199209883
921	I	19471	19491	1	Intergenic5	+	0.06475624099604942
922	I	19491	19511	2	Intergenic5	-	0.12951248199209883
923	I	19491	19511	0	Intergenic5	+	0.0
924	I	19511	19531	0	Intergenic5	-	0.0
925	I	19511	19531	0	Intergenic5	+	0.0
926	I	19531	19551	0	Intergenic5	-	0.0
927	I	19531	19551	0	Intergenic5	+	0.0
928	I	19551	19571	0	Intergenic5	-	0.0
929	I	19551	19571	0	Intergenic5	+	0.0
930	I	19571	19591	0	Intergenic5	-	0.0
931	I	19571	19591	0	Intergenic5	+	0.0
932	I	19591	19611	0	Intergenic5	+	0.0
933	I	19591	19611	0	Intergenic5	-	0.0
934	I	19611	19631	0	Intergenic5	-	0.0
935	I	19611	19631	0	Intergenic5	+	0.0
936	I	19631	19651	0	Intergenic5	-	0.0
937	I	19631	19651	0	Intergenic5	+	0.0
938	I	19651	19671	0	Intergenic5	+	0.0
939	I	19651	19671	0	Intergenic5	-	0.0
940	I	19671	19691	0	Intergenic5	+	0.0
941	I	19671	19691	1	Intergenic5	-	0.06475624099604942
942	I	19691	19711	3	Intergenic5	-	0.19426872298814823
943	I	19691	19711	0	Intergenic5	+	0.0
944	I	19711	19731	0	Intergenic5	+	0.0
945	I	19711	19731	3	Intergenic5	-	0.19426872298814823
946	I	19731	19751	2	Intergenic5	-	0.12951248199209883
947	I	19731	19751	0	Intergenic5	+	0.0
948	I	19751	19771	0	Intergenic5	+	0.0
949	I	19751	19771	0	Intergenic5	-	0.0
950	I	19771	19791	1	Intergenic5	-	0.06475624099604942
951	I	19771	19791	0	Intergenic5	+	0.0
952	I	19791	19811	1	Intergenic5	-	0.06475624099604942
953	I	19791	19811	0	Intergenic5	+	0.0
954	I	19811	19831	0	Intergenic5	+	0.0
955	I	19811	19831	1	Intergenic5	-	0.06475624099604942
956	I	19831	19851	0	Intergenic5	+	0.0
957	I	19831	19851	1	Intergenic5	-	0.06475624099604942
958	I	19851	19871	0	Intergenic5	+	0.0
959	I	19851	19871	1	Intergenic5	-	0.06475624099604942
960	I	19871	19891	0	Intergenic5	+	0.0
961	I	19871	19891	2	Intergenic5	-	0.12951248199209883
962	I	19891	19911	2	Intergenic5	-	0.12951248199209883
963	I	19891	19911	0	Intergenic5	+	0.0
964	I	19911	19931	0	Intergenic5	-	0.0
965	I	19911	19931	0	Intergenic5	+	0.0
966	I	19931	19951	0	Intergenic5	-	0.0
967	I	19931	19951	0	Intergenic5	+	0.0
968	I	19951	19971	0	Intergenic5	-	0.0
969	I	19951	19971	0	Intergenic5	+	0.0
970	I	19971	19991	2	Intergenic5	-	0.12951248199209883
971	I	19971	19991	0	Intergenic5	+	0.0
972	I	19991	20011	2	Intergenic5	-	0.12951248199209883
973	I	19991	20011	0	Intergenic5	+	0.0
974	I	20011	20031	2	Intergenic5	-	0.12951248199209883
975	I	20011	20031	0	Intergenic5	+	0.0
976	I	20031	20051	1	Intergenic5	-	0.06475624099604942
977	I	20031	20051	0	Intergenic5	+	0.0
978	I	20051	20071	0	Intergenic5	-	0.0
979	I	20051	20071	0	Intergenic5	+	0.0
980	I	20071	20091	0	Intergenic5	-	0.0
981	I	20071	20091	0	Intergenic5	+	0.0
982	I	20091	20111	0	Intergenic5	-	0.0
983	I	20091	20111	0	Intergenic5	+	0.0
984	I	20111	20131	0	Intergenic5	+	0.0
985	I	20111	20131	1	Intergenic5	-	0.06475624099604942
986	I	20131	20151	1	Intergenic5	-	0.06475624099604942
987	I	20131	20151	0	Intergenic5	+	0.0
988	I	20151	20171	0	Intergenic5	+	0.0
989	I	20151	20171	1	Intergenic5	-	0.06475624099604942
990	I	20171	20191	1	Intergenic5	-	0.06475624099604942
991	I	20171	20191	0	Intergenic5	+	0.0
992	I	20191	20211	1	Intergenic5	-	0.06475624099604942
993	I	20191	20211	0	Intergenic5	+	0.0
994	I	20211	20231	1	Intergenic5	-	0.06475624099604942
995	I	20211	20231	0	Intergenic5	+	0.0
996	I	20231	20251	2	Intergenic5	-	0.12951248199209883
997	I	20231	20251	0	Intergenic5	+	0.0
998	I	20251	20271	1	Intergenic5	-	0.06475624099604942
999	I	20251	20271	0	Intergenic5	+	0.0
1000	I	20271	20291	2	Intergenic5	-	0.12951248199209883
1001	I	20271	20291	0	Intergenic5	+	0.0
1002	I	20291	20311	1	Intergenic5	-	0.06475624099604942
1003	I	20291	20311	0	Intergenic5	+	0.0
1004	I	20311	20331	0	Intergenic5	+	0.0
1005	I	20311	20331	1	Intergenic5	-	0.06475624099604942
1006	I	20331	20351	1	Intergenic5	-	0.06475624099604942
1007	I	20331	20351	0	Intergenic5	+	0.0
1008	I	20351	20371	0	Intergenic5	-	0.0
1009	I	20351	20371	0	Intergenic5	+	0.0
1010	I	20371	20391	0	Intergenic5	-	0.0
1011	I	20371	20391	0	Intergenic5	+	0.0
1012	I	20391	20411	0	Intergenic5	-	0.0
1013	I	20391	20411	0	Intergenic5	+	0.0
1014	I	20411	20431	0	Intergenic5	+	0.0
1015	I	20411	20431	0	Intergenic5	-	0.0
1016	I	20431	20451	0	Intergenic5	-	0.0
1017	I	20431	20451	0	Intergenic5	+	0.0
1018	I	20451	20471	0	Intergenic5	-	0.0
1019	I	20451	20471	0	Intergenic5	+	0.0
1020	I	20471	20491	0	Intergenic5	-	0.0
1021	I	20471	20491	0	Intergenic5	+	0.0
1022	I	20491	20511	0	Intergenic5	-	0.0
1023	I	20491	20511	0	Intergenic5	+	0.0
1024	I	20511	20531	1	Intergenic5	-	0.06475624099604942
1025	I	20511	20531	0	Intergenic5	+	0.0
1026	I	20531	20551	2	Intergenic5	-	0.12951248199209883
1027	I	20531	20551	0	Intergenic5	+	0.0
1028	I	20551	20571	3	Intergenic5	-	0.19426872298814823
1029	I	20551	20571	0	Intergenic5	+	0.0
1030	I	20571	20591	3	Intergenic5	-	0.19426872298814823
1031	I	20571	20591	0	Intergenic5	+	0.0
1032	I	20591	20611	2	Intergenic5	-	0.12951248199209883
1033	I	20591	20611	0	Intergenic5	+	0.0
1034	I	20611	20631	1	Intergenic5	-	0.06475624099604942
1035	I	20611	20631	0	Intergenic5	+	0.0
1036	I	20631	20651	0	Intergenic5	-	0.0
1037	I	20631	20651	0	Intergenic5	+	0.0
1038	I	20651	20671	0	Intergenic5	-	0.0
1039	I	20651	20671	0	Intergenic5	+	0.0
1040	I	20671	20691	0	Intergenic5	-	0.0
1041	I	20671	20691	0	Intergenic5	+	0.0
1042	I	20691	20711	0	Intergenic5	+	0.0
1043	I	20691	20711	0	Intergenic5	-	0.0
1044	I	20711	20731	0	Intergenic5	+	0.0
1045	I	20711	20731	2	Intergenic5	-	0.12951248199209883
1046	I	20731	20751	0	Intergenic5	+	0.0
1047	I	20731	20751	3	Intergenic5	-	0.19426872298814823
1048	I	20751	20771	1	Intergenic5	-	0.06475624099604942
1049	I	20751	20771	0	Intergenic5	+	0.0
1050	I	20771	20791	0	Intergenic5	+	0.0
1051	I	20771	20791	1	Intergenic5	-	0.06475624099604942
1052	I	20791	20811	0	Intergenic5	+	0.0
1053	I	20791	20811	0	Intergenic5	-	0.0
1054	I	20811	20831	0	Intergenic5	-	0.0
1055	I	20811	20831	0	Intergenic5	+	0.0
1056	I	20831	20851	0	Intergenic5	-	0.0
1057	I	20831	20851	0	Intergenic5	+	0.0
1058	I	20851	20871	0	Intergenic5	+	0.0
1059	I	20851	20871	0	Intergenic5	-	0.0
1060	I	20871	20891	0	Intergenic5	+	0.0
1061	I	20871	20891	0	Intergenic5	-	0.0
1062	I	20891	20911	0	Intergenic5	+	0.0
1063	I	20891	20911	0	Intergenic5	-	0.0
1064	I	20911	20931	0	Intergenic5	+	0.0
1065	I	20911	20931	0	Intergenic5	-	0.0
1066	I	20931	20951	0	Intergenic5	-	0.0
1067	I	20931	20951	0	Intergenic5	+	0.0
1068	I	20951	20971	0	Intergenic5	-	0.0
1069	I	20951	20971	0	Intergenic5	+	0.0
1070	I	20971	20991	0	Intergenic5	-	0.0
1071	I	20971	20991	1	Intergenic5	+	0.06475624099604942
1072	I	20991	21011	0	Intergenic5	-	0.0
1073	I	20991	21011	1	Intergenic5	+	0.06475624099604942
1074	I	21011	21031	0	Intergenic5	-	0.0
1075	I	21011	21031	1	Intergenic5	+	0.06475624099604942
1076	I	21031	21051	0	Intergenic5	-	0.0
1077	I	21031	21051	0	Intergenic5	+	0.0
1078	I	21051	21071	0	Intergenic5	+	0.0
1079	I	21051	21071	0	Intergenic5	-	0.0
1080	I	21071	21091	0	Intergenic5	-	0.0
1081	I	21071	21091	0	Intergenic5	+	0.0
1082	I	21091	21111	0	Intergenic5	+	0.0
1083	I	21091	21111	0	Intergenic5	-	0.0
1084	I	21111	21131	0	Intergenic5	-	0.0
1085	I	21111	21131	0	Intergenic5	+	0.0
1086	I	21131	21151	0	Intergenic5	-	0.0
1087	I	21131	21151	0	Intergenic5	+	0.0
1088	I	21151	21171	0	Intergenic5	-	0.0
1089	I	21151	21171	0	Intergenic5	+	0.0
1090	I	21171	21191	0	Intergenic5	-	0.0
1091	I	21171	21191	0	Intergenic5	+	0.0
1092	I	21191	21211	0	Intergenic5	-	0.0
1093	I	21191	21211	0	Intergenic5	+	0.0
1094	I	21211	21231	1	Intergenic5	+	0.06475624099604942
1095	I	21211	21231	0	Intergenic5	-	0.0
1096	I	21231	21251	0	Intergenic5	-	0.0
1097	I	21231	21251	1	Intergenic5	+	0.06475624099604942
1098	I	21251	21271	0	Intergenic5	-	0.0
1099	I	21251	21271	2	Intergenic5	+	0.12951248199209883
1100	I	21271	21291	1	Intergenic5	+	0.06475624099604942
1101	I	21271	21291	1	Intergenic5	-	0.06475624099604942
1102	I	21291	21311	1	Intergenic5	-	0.06475624099604942
1103	I	21291	21311	1	Intergenic5	+	0.06475624099604942
1104	I	21311	21331	0	Intergenic5	-	0.0
1105	I	21311	21331	0	Intergenic5	+	0.0
1106	I	21331	21351	0	Intergenic5	+	0.0
1107	I	21331	21351	0	Intergenic5	-	0.0
1110	I	28411	28431	0	Intergenic6	-	0.0
1111	I	28411	28431	0	Intergenic6	+	0.0
1112	I	28431	28451	0	Intergenic6	+	0.0
1113	I	28431	28451	1	Intergenic6	-	0.06475624099604942
1114	I	28451	28471	2	Intergenic6	-	0.12951248199209883
1115	I	28451	28471	0	Intergenic6	+	0.0
1116	I	28471	28491	0	Intergenic6	+	0.0
1117	I	28471	28491	3	Intergenic6	-	0.19426872298814823
1118	I	28491	28511	0	Intergenic6	+	0.0
1119	I	28491	28511	3	Intergenic6	-	0.19426872298814823
1120	I	28511	28531	0	Intergenic6	+	0.0
1121	I	28511	28531	1	Intergenic6	-	0.06475624099604942
1122	I	28531	28551	0	Intergenic6	-	0.0
1123	I	28531	28551	0	Intergenic6	+	0.0
1124	I	28551	28571	0	Intergenic6	-	0.0
1125	I	28551	28571	0	Intergenic6	+	0.0
1126	I	28571	28591	0	Intergenic6	-	0.0
1127	I	28571	28591	0	Intergenic6	+	0.0
1128	I	28591	28611	0	Intergenic6	-	0.0
1129	I	28591	28611	0	Intergenic6	+	0.0
1130	I	28611	28631	0	Intergenic6	-	0.0
1131	I	28611	28631	0	Intergenic6	+	0.0
1132	I	28631	28651	0	Intergenic6	+	0.0
1133	I	28631	28651	0	Intergenic6	-	0.0
1134	I	28651	28671	0	Intergenic6	-	0.0
1135	I	28651	28671	0	Intergenic6	+	0.0
1136	I	28671	28691	1	Intergenic6	-	0.06475624099604942
1137	I	28671	28691	0	Intergenic6	+	0.0
1138	I	28691	28711	2	Intergenic6	-	0.12951248199209883
1139	I	28691	28711	0	Intergenic6	+	0.0
1140	I	28711	28731	2	Intergenic6	-	0.12951248199209883
1141	I	28711	28731	0	Intergenic6	+	0.0
1142	I	28731	28751	0	Intergenic6	+	0.0
1143	I	28731	28751	2	Intergenic6	-	0.12951248199209883
1144	I	28751	28771	1	Intergenic6	+	0.06475624099604942
1145	I	28751	28771	1	Intergenic6	-	0.06475624099604942
1146	I	28771	28791	1	Intergenic6	+	0.06475624099604942
1147	I	28771	28791	0	Intergenic6	-	0.0
1148	I	28791	28811	1	Intergenic6	+	0.06475624099604942
1149	I	28791	28811	0	Intergenic6	-	0.0
1150	I	28811	28831	0	Intergenic6	+	0.0
1151	I	28811	28831	0	Intergenic6	-	0.0
1152	I	28831	28851	0	Intergenic6	-	0.0
1153	I	28831	28851	0	Intergenic6	+	0.0
1154	I	28851	28871	0	Intergenic6	+	0.0
1155	I	28851	28871	0	Intergenic6	-	0.0
1156	I	28871	28891	0	Intergenic6	-	0.0
1157	I	28871	28891	0	Intergenic6	+	0.0
1158	I	28891	28911	0	Intergenic6	+	0.0
1159	I	28891	28911	0	Intergenic6	-	0.0
1160	I	28911	28931	0	Intergenic6	+	0.0
1161	I	28911	28931	2	Intergenic6	-	0.12951248199209883
1162	I	28931	28951	2	Intergenic6	-	0.12951248199209883
1163	I	28931	28951	0	Intergenic6	+	0.0
1164	I	28951	28971	2	Intergenic6	-	0.12951248199209883
1165	I	28951	28971	0	Intergenic6	+	0.0
1166	I	28971	28991	1	Intergenic6	-	0.06475624099604942
1167	I	28971	28991	0	Intergenic6	+	0.0
1168	I	28991	29011	2	Intergenic6	-	0.12951248199209883
1169	I	28991	29011	0	Intergenic6	+	0.0
1170	I	29011	29031	0	Intergenic6	+	0.0
1171	I	29011	29031	2	Intergenic6	-	0.12951248199209883
1172	I	29031	29051	0	Intergenic6	+	0.0
1173	I	29031	29051	2	Intergenic6	-	0.12951248199209883
1174	I	29051	29071	2	Intergenic6	-	0.12951248199209883
1175	I	29051	29071	0	Intergenic6	+	0.0
1176	I	29071	29091	2	Intergenic6	-	0.12951248199209883
1177	I	29071	29091	0	Intergenic6	+	0.0
1178	I	29091	29111	0	Intergenic6	+	0.0
1179	I	29091	29111	2	Intergenic6	-	0.12951248199209883
1180	I	29111	29131	0	Intergenic6	+	0.0
1181	I	29111	29131	2	Intergenic6	-	0.12951248199209883
1182	I	29131	29151	1	Intergenic6	-	0.06475624099604942
1183	I	29131	29151	0	Intergenic6	+	0.0
1184	I	29151	29171	0	Intergenic6	-	0.0
1185	I	29151	29171	0	Intergenic6	+	0.0
1186	I	29171	29191	0	Intergenic6	+	0.0
1187	I	29171	29191	0	Intergenic6	-	0.0
1188	I	29191	29211	0	Intergenic6	+	0.0
1189	I	29191	29211	1	Intergenic6	-	0.06475624099604942
1190	I	29211	29231	0	Intergenic6	+	0.0
1191	I	29211	29231	1	Intergenic6	-	0.06475624099604942
1192	I	29231	29251	0	Intergenic6	+	0.0
1193	I	29231	29251	1	Intergenic6	-	0.06475624099604942
1194	I	29251	29271	1	Intergenic6	-	0.06475624099604942
1195	I	29251	29271	0	Intergenic6	+	0.0
1196	I	29271	29291	0	Intergenic6	-	0.0
1197	I	29271	29291	0	Intergenic6	+	0.0
1198	I	29291	29311	1	Intergenic6	-	0.06475624099604942
1199	I	29291	29311	0	Intergenic6	+	0.0
1200	I	29311	29331	0	Intergenic6	+	0.0
1201	I	29311	29331	3	Intergenic6	-	0.19426872298814823
1202	I	29331	29351	3	Intergenic6	-	0.19426872298814823
1203	I	29331	29351	0	Intergenic6	+	0.0
1204	I	29351	29371	0	Intergenic6	+	0.0
1205	I	29351	29371	3	Intergenic6	-	0.19426872298814823
1206	I	29371	29391	0	Intergenic6	+	0.0
1207	I	29371	29391	1	Intergenic6	-	0.06475624099604942
1208	I	29391	29411	2	Intergenic6	-	0.12951248199209883
1209	I	29391	29411	0	Intergenic6	+	0.0
1210	I	29411	29431	4	Intergenic6	-	0.25902496398419766
1211	I	29411	29431	0	Intergenic6	+	0.0
1212	I	29431	29451	0	Intergenic6	+	0.0
1213	I	29431	29451	3	Intergenic6	-	0.19426872298814823
1214	I	29451	29471	0	Intergenic6	+	0.0
1215	I	29451	29471	3	Intergenic6	-	0.19426872298814823
1216	I	29471	29491	0	Intergenic6	+	0.0
1217	I	29471	29491	2	Intergenic6	-	0.12951248199209883
1218	I	29491	29511	1	Intergenic6	-	0.06475624099604942
1219	I	29491	29511	0	Intergenic6	+	0.0
1220	I	29511	29531	2	Intergenic6	-	0.12951248199209883
1221	I	29511	29531	0	Intergenic6	+	0.0
1222	I	29531	29551	5	Intergenic6	-	0.3237812049802471
1223	I	29531	29551	0	Intergenic6	+	0.0
1224	I	29551	29571	5	Intergenic6	-	0.3237812049802471
1225	I	29551	29571	0	Intergenic6	+	0.0
1226	I	29571	29591	2	Intergenic6	-	0.12951248199209883
1227	I	29571	29591	0	Intergenic6	+	0.0
1228	I	29591	29611	3	Intergenic6	-	0.19426872298814823
1229	I	29591	29611	0	Intergenic6	+	0.0
1230	I	29611	29631	0	Intergenic6	+	0.0
1231	I	29611	29631	4	Intergenic6	-	0.25902496398419766
1232	I	29631	29651	0	Intergenic6	+	0.0
1233	I	29631	29651	4	Intergenic6	-	0.25902496398419766
1234	I	29651	29671	4	Intergenic6	-	0.25902496398419766
1235	I	29651	29671	0	Intergenic6	+	0.0
1236	I	29671	29691	1	Intergenic6	-	0.06475624099604942
1237	I	29671	29691	0	Intergenic6	+	0.0
1238	I	29691	29711	0	Intergenic6	+	0.0
1239	I	29691	29711	3	Intergenic6	-	0.19426872298814823
1240	I	29711	29731	0	Intergenic6	+	0.0
1241	I	29711	29731	8	Intergenic6	-	0.5180499279683953
1242	I	29731	29751	0	Intergenic6	+	0.0
1243	I	29731	29751	8	Intergenic6	-	0.5180499279683953
1244	I	29751	29771	0	Intergenic6	+	0.0
1245	I	29751	29771	4	Intergenic6	-	0.25902496398419766
1246	I	29771	29791	0	Intergenic6	+	0.0
1247	I	29771	29791	1	Intergenic6	-	0.06475624099604942
1248	I	29791	29811	0	Intergenic6	-	0.0
1249	I	29791	29811	0	Intergenic6	+	0.0
1250	I	29811	29831	0	Intergenic6	+	0.0
1251	I	29811	29831	0	Intergenic6	-	0.0
1252	I	29831	29851	1	Intergenic6	-	0.06475624099604942
1253	I	29831	29851	0	Intergenic6	+	0.0
1254	I	29851	29871	0	Intergenic6	+	0.0
1255	I	29851	29871	1	Intergenic6	-	0.06475624099604942
1256	I	29871	29891	0	Intergenic6	+	0.0
1257	I	29871	29891	2	Intergenic6	-	0.12951248199209883
1258	I	29891	29911	1	Intergenic6	-	0.06475624099604942
1259	I	29891	29911	0	Intergenic6	+	0.0
1260	I	29911	29931	1	Intergenic6	-	0.06475624099604942
1261	I	29911	29931	0	Intergenic6	+	0.0
1262	I	29931	29951	0	Intergenic6	-	0.0
1263	I	29931	29951	0	Intergenic6	+	0.0
1264	I	29951	29971	0	Intergenic6	-	0.0
1265	I	29951	29971	0	Intergenic6	+	0.0
1266	I	29971	29991	0	Intergenic6	+	0.0
1267	I	29971	29991	0	Intergenic6	-	0.0
1268	I	29991	30011	0	Intergenic6	+	0.0
1269	I	29991	30011	0	Intergenic6	-	0.0
1270	I	30011	30031	0	Intergenic6	+	0.0
1271	I	30011	30031	0	Intergenic6	-	0.0
1272	I	30031	30051	0	Intergenic6	+	0.0
1273	I	30031	30051	1	Intergenic6	-	0.06475624099604942
1274	I	30051	30071	1	Intergenic6	-	0.06475624099604942
1275	I	30051	30071	0	Intergenic6	+	0.0
1276	I	30071	30091	4	Intergenic6	-	0.25902496398419766
1277	I	30071	30091	0	Intergenic6	+	0.0
1278	I	30091	30111	3	Intergenic6	-	0.19426872298814823
1279	I	30091	30111	0	Intergenic6	+	0.0
1280	I	30111	30131	3	Intergenic6	-	0.19426872298814823
1281	I	30111	30131	0	Intergenic6	+	0.0
1282	I	30131	30151	2	Intergenic6	-	0.12951248199209883
1283	I	30131	30151	1	Intergenic6	+	0.06475624099604942
1284	I	30151	30171	1	Intergenic6	-	0.06475624099604942
1285	I	30151	30171	5	Intergenic6	+	0.3237812049802471
1286	I	30171	30191	7	Intergenic6	+	0.4532936869723459
1287	I	30171	30191	1	Intergenic6	-	0.06475624099604942
1288	I	30191	30211	8	Intergenic6	+	0.5180499279683953
1289	I	30191	30211	1	Intergenic6	-	0.06475624099604942
1290	I	30211	30231	1	Intergenic6	-	0.06475624099604942
1291	I	30211	30231	5	Intergenic6	+	0.3237812049802471
1292	I	30231	30251	1	Intergenic6	-	0.06475624099604942
1293	I	30231	30251	4	Intergenic6	+	0.25902496398419766
1294	I	30251	30271	4	Intergenic6	+	0.25902496398419766
1295	I	30251	30271	0	Intergenic6	-	0.0
1296	I	30271	30291	0	Intergenic6	-	0.0
1297	I	30271	30291	2	Intergenic6	+	0.12951248199209883
1298	I	30291	30311	1	Intergenic6	+	0.06475624099604942
1299	I	30291	30311	0	Intergenic6	-	0.0
1300	I	30311	30331	0	Intergenic6	-	0.0
1301	I	30311	30331	1	Intergenic6	+	0.06475624099604942
1302	I	30331	30351	2	Intergenic6	+	0.12951248199209883
1303	I	30331	30351	0	Intergenic6	-	0.0
1304	I	30351	30371	3	Intergenic6	+	0.19426872298814823
1305	I	30351	30371	0	Intergenic6	-	0.0
1306	I	30371	30391	5	Intergenic6	+	0.3237812049802471
1307	I	30371	30391	0	Intergenic6	-	0.0
1308	I	30391	30411	4	Intergenic6	+	0.25902496398419766
1309	I	30391	30411	0	Intergenic6	-	0.0
1310	I	30411	30431	4	Intergenic6	+	0.25902496398419766
1311	I	30411	30431	0	Intergenic6	-	0.0
1312	I	30431	30451	5	Intergenic6	+	0.3237812049802471
1313	I	30431	30451	2	Intergenic6	-	0.12951248199209883
1314	I	30451	30471	5	Intergenic6	+	0.3237812049802471
1315	I	30451	30471	2	Intergenic6	-	0.12951248199209883
1316	I	30471	30491	1	Intergenic6	+	0.06475624099604942
1317	I	30471	30491	2	Intergenic6	-	0.12951248199209883
1318	I	30491	30511	5	Intergenic6	+	0.3237812049802471
1319	I	30491	30511	1	Intergenic6	-	0.06475624099604942
1320	I	30511	30531	0	Intergenic6	-	0.0
1321	I	30511	30531	7	Intergenic6	+	0.4532936869723459
1322	I	30531	30551	9	Intergenic6	+	0.5828061689644447
1323	I	30531	30551	1	Intergenic6	-	0.06475624099604942
1324	I	30551	30571	7	Intergenic6	+	0.4532936869723459
1325	I	30551	30571	2	Intergenic6	-	0.12951248199209883
1326	I	30571	30591	5	Intergenic6	+	0.3237812049802471
1327	I	30571	30591	2	Intergenic6	-	0.12951248199209883
1328	I	30591	30611	4	Intergenic6	+	0.25902496398419766
1329	I	30591	30611	3	Intergenic6	-	0.19426872298814823
1330	I	30611	30631	1	Intergenic6	+	0.06475624099604942
1331	I	30611	30631	2	Intergenic6	-	0.12951248199209883
1332	I	30631	30651	4	Intergenic6	-	0.25902496398419766
1333	I	30631	30651	4	Intergenic6	+	0.25902496398419766
1334	I	30651	30671	4	Intergenic6	+	0.25902496398419766
1335	I	30651	30671	3	Intergenic6	-	0.19426872298814823
1336	I	30671	30691	3	Intergenic6	+	0.19426872298814823
1337	I	30671	30691	2	Intergenic6	-	0.12951248199209883
1338	I	30691	30711	2	Intergenic6	-	0.12951248199209883
1339	I	30691	30711	1	Intergenic6	+	0.06475624099604942
1340	I	30711	30731	1	Intergenic6	-	0.06475624099604942
1341	I	30711	30731	1	Intergenic6	+	0.06475624099604942
1342	I	30731	30751	1	Intergenic6	+	0.06475624099604942
1343	I	30731	30751	2	Intergenic6	-	0.12951248199209883
1344	I	30751	30771	2	Intergenic6	+	0.12951248199209883
1345	I	30751	30771	2	Intergenic6	-	0.12951248199209883
1346	I	30771	30791	3	Intergenic6	+	0.19426872298814823
1347	I	30771	30791	1	Intergenic6	-	0.06475624099604942
1348	I	30791	30811	4	Intergenic6	+	0.25902496398419766
1349	I	30791	30811	1	Intergenic6	-	0.06475624099604942
1350	I	30811	30831	0	Intergenic6	-	0.0
1351	I	30811	30831	4	Intergenic6	+	0.25902496398419766
1352	I	30831	30851	2	Intergenic6	+	0.12951248199209883
1353	I	30831	30851	0	Intergenic6	-	0.0
1354	I	30851	30871	2	Intergenic6	+	0.12951248199209883
1355	I	30851	30871	0	Intergenic6	-	0.0
1356	I	30871	30891	2	Intergenic6	+	0.12951248199209883
1357	I	30871	30891	0	Intergenic6	-	0.0
1358	I	30891	30911	1	Intergenic6	+	0.06475624099604942
1359	I	30891	30911	0	Intergenic6	-	0.0
1360	I	30911	30931	0	Intergenic6	+	0.0
1361	I	30911	30931	0	Intergenic6	-	0.0
1364	I	45273	45293	0	Intergenic7	-	0.0
1365	I	45273	45293	2	Intergenic7	+	0.12951248199209883
1366	I	45293	45313	0	Intergenic7	-	0.0
1367	I	45293	45313	2	Intergenic7	+	0.12951248199209883
1368	I	45313	45333	0	Intergenic7	+	0.0
1369	I	45313	45333	0	Intergenic7	-	0.0
1370	I	45333	45353	0	Intergenic7	+	0.0
1371	I	45333	45353	0	Intergenic7	-	0.0
1372	I	45353	45373	0	Intergenic7	+	0.0
1373	I	45353	45373	0	Intergenic7	-	0.0
1374	I	45373	45393	0	Intergenic7	-	0.0
1375	I	45373	45393	0	Intergenic7	+	0.0
1376	I	45393	45413	0	Intergenic7	-	0.0
1377	I	45393	45413	0	Intergenic7	+	0.0
1378	I	45413	45433	0	Intergenic7	-	0.0
1379	I	45413	45433	2	Intergenic7	+	0.12951248199209883
1380	I	45433	45453	3	Intergenic7	+	0.19426872298814823
1381	I	45433	45453	0	Intergenic7	-	0.0
1382	I	45453	45473	0	Intergenic7	-	0.0
1383	I	45453	45473	3	Intergenic7	+	0.19426872298814823
1386	I	68048	68068	0	Intergenic8	+	0.0
1387	I	68048	68068	2	Intergenic8	-	0.12951248199209883
1388	I	68068	68088	0	Intergenic8	-	0.0
1389	I	68068	68088	0	Intergenic8	+	0.0
1390	I	68088	68108	0	Intergenic8	-	0.0
1391	I	68088	68108	0	Intergenic8	+	0.0
1392	I	68108	68128	1	Intergenic8	-	0.06475624099604942
1393	I	68108	68128	0	Intergenic8	+	0.0
1394	I	68128	68148	1	Intergenic8	-	0.06475624099604942
1395	I	68128	68148	0	Intergenic8	+	0.0
1396	I	68148	68168	1	Intergenic8	-	0.06475624099604942
1397	I	68148	68168	0	Intergenic8	+	0.0
1398	I	68168	68188	1	Intergenic8	-	0.06475624099604942
1399	I	68168	68188	0	Intergenic8	+	0.0
1400	I	68188	68208	0	Intergenic8	+	0.0
1401	I	68188	68208	1	Intergenic8	-	0.06475624099604942
1402	I	68208	68228	0	Intergenic8	-	0.0
1403	I	68208	68228	0	Intergenic8	+	0.0
1404	I	68228	68248	0	Intergenic8	+	0.0
1405	I	68228	68248	0	Intergenic8	-	0.0
1406	I	68248	68268	0	Intergenic8	+	0.0
1407	I	68248	68268	0	Intergenic8	-	0.0
1408	I	68268	68288	0	Intergenic8	+	0.0
1409	I	68268	68288	0	Intergenic8	-	0.0
1410	I	68288	68308	1	Intergenic8	+	0.06475624099604942
1411	I	68288	68308	0	Intergenic8	-	0.0
1412	I	68308	68328	1	Intergenic8	+	0.06475624099604942
1413	I	68308	68328	1	Intergenic8	-	0.06475624099604942
1414	I	68328	68348	1	Intergenic8	+	0.06475624099604942
1415	I	68328	68348	1	Intergenic8	-	0.06475624099604942
1416	I	68348	68368	1	Intergenic8	+	0.06475624099604942
1417	I	68348	68368	1	Intergenic8	-	0.06475624099604942
1418	I	68368	68388	0	Intergenic8	-	0.0
1419	I	68368	68388	0	Intergenic8	+	0.0
1420	I	68388	68408	0	Intergenic8	-	0.0
1421	I	68388	68408	0	Intergenic8	+	0.0
1422	I	68408	68428	0	Intergenic8	-	0.0
1423	I	68408	68428	0	Intergenic8	+	0.0
1426	I	70469	70489	2	Intergenic10	+	0.12951248199209883
1427	I	70469	70489	0	Intergenic10	-	0.0
1428	I	70489	70509	0	Intergenic10	-	0.0
1429	I	70489	70509	3	Intergenic10	+	0.19426872298814823
1430	I	70509	70529	4	Intergenic10	+	0.25902496398419766
1431	I	70509	70529	0	Intergenic10	-	0.0
1432	I	70529	70549	1	Intergenic10	-	0.06475624099604942
1433	I	70529	70549	4	Intergenic10	+	0.25902496398419766
1434	I	70549	70569	1	Intergenic10	-	0.06475624099604942
1435	I	70549	70569	3	Intergenic10	+	0.19426872298814823
1436	I	70569	70589	2	Intergenic10	-	0.12951248199209883
1437	I	70569	70589	1	Intergenic10	+	0.06475624099604942
1438	I	70589	70609	1	Intergenic10	-	0.06475624099604942
1439	I	70589	70609	1	Intergenic10	+	0.06475624099604942
1440	I	70609	70629	1	Intergenic10	-	0.06475624099604942
1441	I	70609	70629	2	Intergenic10	+	0.12951248199209883
1442	I	70629	70649	2	Intergenic10	+	0.12951248199209883
1443	I	70629	70649	1	Intergenic10	-	0.06475624099604942
1444	I	70649	70669	0	Intergenic10	-	0.0
1445	I	70649	70669	3	Intergenic10	+	0.19426872298814823
1446	I	70669	70689	1	Intergenic10	-	0.06475624099604942
1447	I	70669	70689	2	Intergenic10	+	0.12951248199209883
1448	I	70689	70709	1	Intergenic10	-	0.06475624099604942
1449	I	70689	70709	3	Intergenic10	+	0.19426872298814823
1450	I	70709	70729	3	Intergenic10	+	0.19426872298814823
1451	I	70709	70729	0	Intergenic10	-	0.0
1452	I	70729	70749	2	Intergenic10	+	0.12951248199209883
1453	I	70729	70749	0	Intergenic10	-	0.0
1454	I	70749	70769	1	Intergenic10	+	0.06475624099604942
1455	I	70749	70769	0	Intergenic10	-	0.0
1456	I	70769	70789	1	Intergenic10	-	0.06475624099604942
1457	I	70769	70789	2	Intergenic10	+	0.12951248199209883
1458	I	70789	70809	1	Intergenic10	-	0.06475624099604942
1459	I	70789	70809	2	Intergenic10	+	0.12951248199209883
1460	I	70809	70829	1	Intergenic10	-	0.06475624099604942
1461	I	70809	70829	2	Intergenic10	+	0.12951248199209883
1462	I	70829	70849	2	Intergenic10	+	0.12951248199209883
1463	I	70829	70849	3	Intergenic10	-	0.19426872298814823
1464	I	70849	70869	4	Intergenic10	-	0.25902496398419766
1465	I	70849	70869	1	Intergenic10	+	0.06475624099604942
1466	I	70869	70889	1	Intergenic10	+	0.06475624099604942
1467	I	70869	70889	1	Intergenic10	-	0.06475624099604942
1468	I	70889	70909	1	Intergenic10	-	0.06475624099604942
1469	I	70889	70909	10	Intergenic10	+	0.6475624099604942
1470	I	70909	70929	0	Intergenic10	-	0.0
1471	I	70909	70929	10	Intergenic10	+	0.6475624099604942
1472	I	70929	70949	1	Intergenic10	-	0.06475624099604942
1473	I	70929	70949	0	Intergenic10	+	0.0
1474	I	70949	70969	1	Intergenic10	-	0.06475624099604942
1475	I	70949	70969	0	Intergenic10	+	0.0
1476	I	70969	70989	1	Intergenic10	-	0.06475624099604942
1477	I	70969	70989	0	Intergenic10	+	0.0
1478	I	70989	71009	1	Intergenic10	-	0.06475624099604942
1479	I	70989	71009	0	Intergenic10	+	0.0
1480	I	71009	71029	1	Intergenic10	-	0.06475624099604942
1481	I	71009	71029	0	Intergenic10	+	0.0
1482	I	71029	71049	0	Intergenic10	+	0.0
1483	I	71029	71049	1	Intergenic10	-	0.06475624099604942
1484	I	71049	71069	0	Intergenic10	+	0.0
1485	I	71049	71069	1	Intergenic10	-	0.06475624099604942
1486	I	71069	71089	0	Intergenic10	-	0.0
1487	I	71069	71089	0	Intergenic10	+	0.0
1488	I	71089	71109	0	Intergenic10	+	0.0
1489	I	71089	71109	0	Intergenic10	-	0.0
1490	I	71109	71129	1	Intergenic10	+	0.06475624099604942
1491	I	71109	71129	1	Intergenic10	-	0.06475624099604942
1492	I	71129	71149	3	Intergenic10	-	0.19426872298814823
1493	I	71129	71149	1	Intergenic10	+	0.06475624099604942
1494	I	71149	71169	3	Intergenic10	-	0.19426872298814823
1495	I	71149	71169	1	Intergenic10	+	0.06475624099604942
1496	I	71169	71189	2	Intergenic10	-	0.12951248199209883
1497	I	71169	71189	1	Intergenic10	+	0.06475624099604942
1498	I	71189	71209	2	Intergenic10	-	0.12951248199209883
1499	I	71189	71209	1	Intergenic10	+	0.06475624099604942
1500	I	71209	71229	1	Intergenic10	-	0.06475624099604942
1501	I	71209	71229	1	Intergenic10	+	0.06475624099604942
1502	I	71229	71249	1	Intergenic10	+	0.06475624099604942
1503	I	71229	71249	1	Intergenic10	-	0.06475624099604942
1504	I	71249	71269	1	Intergenic10	+	0.06475624099604942
1505	I	71249	71269	1	Intergenic10	-	0.06475624099604942
1508	I	151404	151424	0	Intergenic11	-	0.0
1509	I	151404	151424	0	Intergenic11	+	0.0
1510	I	151424	151444	0	Intergenic11	+	0.0
1511	I	151424	151444	0	Intergenic11	-	0.0
1512	I	151444	151464	0	Intergenic11	+	0.0
1513	I	151444	151464	0	Intergenic11	-	0.0
1514	I	151582	151602	3	Intergenic12	-	0.19426872298814823
1515	I	151582	151602	0	Intergenic12	+	0.0
1516	I	151602	151622	0	Intergenic12	+	0.0
1517	I	151602	151622	3	Intergenic12	-	0.19426872298814823
1518	I	151622	151642	0	Intergenic12	+	0.0
1519	I	151622	151642	3	Intergenic12	-	0.19426872298814823
1520	I	151642	151662	3	Intergenic12	-	0.19426872298814823
1521	I	151642	151662	0	Intergenic12	+	0.0
1522	I	151662	151682	2	Intergenic12	-	0.12951248199209883
1523	I	151662	151682	0	Intergenic12	+	0.0
1524	I	151682	151702	2	Intergenic12	-	0.12951248199209883
1525	I	151682	151702	0	Intergenic12	+	0.0
1526	I	151702	151722	0	Intergenic12	+	0.0
1527	I	151702	151722	3	Intergenic12	-	0.19426872298814823
1528	I	151722	151742	0	Intergenic12	+	0.0
1529	I	151722	151742	4	Intergenic12	-	0.25902496398419766
1530	I	151742	151762	3	Intergenic12	-	0.19426872298814823
1531	I	151742	151762	0	Intergenic12	+	0.0
1532	I	151762	151782	3	Intergenic12	-	0.19426872298814823
1533	I	151762	151782	0	Intergenic12	+	0.0
1534	I	151782	151802	3	Intergenic12	-	0.19426872298814823
1535	I	151782	151802	0	Intergenic12	+	0.0
1536	I	151802	151822	0	Intergenic12	+	0.0
1537	I	151802	151822	5	Intergenic12	-	0.3237812049802471
1538	I	151822	151842	0	Intergenic12	+	0.0
1539	I	151822	151842	7	Intergenic12	-	0.4532936869723459
1540	I	151842	151862	7	Intergenic12	-	0.4532936869723459
1541	I	151842	151862	0	Intergenic12	+	0.0
1542	I	151862	151882	0	Intergenic12	+	0.0
1543	I	151862	151882	7	Intergenic12	-	0.4532936869723459
1544	I	151882	151902	5	Intergenic12	-	0.3237812049802471
1545	I	151882	151902	0	Intergenic12	+	0.0
1546	I	151902	151922	6	Intergenic12	-	0.38853744597629647
1547	I	151902	151922	0	Intergenic12	+	0.0
1548	I	151922	151942	0	Intergenic12	+	0.0
1549	I	151922	151942	8	Intergenic12	-	0.5180499279683953
1550	I	151942	151962	7	Intergenic12	-	0.4532936869723459
1551	I	151942	151962	1	Intergenic12	+	0.06475624099604942
1552	I	151962	151982	1	Intergenic12	+	0.06475624099604942
1553	I	151962	151982	3	Intergenic12	-	0.19426872298814823
1554	I	151982	152002	1	Intergenic12	+	0.06475624099604942
1555	I	151982	152002	2	Intergenic12	-	0.12951248199209883
1558	I	166162	166182	7	Intergenic13	+	0.4532936869723459
1559	I	166162	166182	1	Intergenic13	-	0.06475624099604942
1560	I	166182	166202	5	Intergenic13	+	0.3237812049802471
1561	I	166182	166202	0	Intergenic13	-	0.0
1564	I	175530	175550	8	Intergenic14	+	0.5180499279683953
1565	I	175530	175550	0	Intergenic14	-	0.0
1566	I	175550	175570	8	Intergenic14	+	0.5180499279683953
1567	I	175550	175570	0	Intergenic14	-	0.0
1568	I	175570	175590	9	Intergenic14	+	0.5828061689644447
1569	I	175570	175590	0	Intergenic14	-	0.0
1570	I	175590	175610	8	Intergenic14	+	0.5180499279683953
1571	I	175590	175610	0	Intergenic14	-	0.0
1572	I	175610	175630	7	Intergenic14	+	0.4532936869723459
1573	I	175610	175630	0	Intergenic14	-	0.0
1574	I	175630	175650	7	Intergenic14	+	0.4532936869723459
1575	I	175630	175650	0	Intergenic14	-	0.0
1576	I	175650	175670	5	Intergenic14	+	0.3237812049802471
1577	I	175650	175670	0	Intergenic14	-	0.0
1578	I	175670	175690	0	Intergenic14	-	0.0
1579	I	175670	175690	7	Intergenic14	+	0.4532936869723459
1580	I	175690	175710	1	Intergenic14	-	0.06475624099604942
1581	I	175690	175710	7	Intergenic14	+	0.4532936869723459
1582	I	175710	175730	1	Intergenic14	-	0.06475624099604942
1583	I	175710	175730	11	Intergenic14	+	0.7123186509565436
1584	I	175730	175750	0	Intergenic14	-	0.0
1585	I	175730	175750	11	Intergenic14	+	0.7123186509565436
1586	I	175750	175770	0	Intergenic14	-	0.0
1587	I	175750	175770	10	Intergenic14	+	0.6475624099604942
1588	I	175770	175790	0	Intergenic14	-	0.0
1589	I	175770	175790	13	Intergenic14	+	0.8418311329486424
1590	I	175790	175810	0	Intergenic14	-	0.0
1591	I	175790	175810	9	Intergenic14	+	0.5828061689644447
1592	I	175810	175830	0	Intergenic14	-	0.0
1593	I	175810	175830	8	Intergenic14	+	0.5180499279683953
1594	I	175830	175850	0	Intergenic14	-	0.0
1595	I	175830	175850	6	Intergenic14	+	0.38853744597629647
1596	I	175850	175870	0	Intergenic14	-	0.0
1597	I	175850	175870	8	Intergenic14	+	0.5180499279683953
1598	I	175870	175890	0	Intergenic14	-	0.0
1599	I	175870	175890	10	Intergenic14	+	0.6475624099604942
1600	I	175890	175910	0	Intergenic14	-	0.0
1601	I	175890	175910	8	Intergenic14	+	0.5180499279683953
1602	I	175910	175930	0	Intergenic14	-	0.0
1603	I	175910	175930	10	Intergenic14	+	0.6475624099604942
1604	I	175930	175950	0	Intergenic14	-	0.0
1605	I	175930	175950	13	Intergenic14	+	0.8418311329486424
1606	I	175950	175970	0	Intergenic14	-	0.0
1607	I	175950	175970	13	Intergenic14	+	0.8418311329486424
1608	I	175970	175990	0	Intergenic14	-	0.0
1609	I	175970	175990	9	Intergenic14	+	0.5828061689644447
1610	I	175990	176010	8	Intergenic14	+	0.5180499279683953
1611	I	175990	176010	0	Intergenic14	-	0.0
1612	I	176010	176030	7	Intergenic14	+	0.4532936869723459
1613	I	176010	176030	1	Intergenic14	-	0.06475624099604942
1614	I	176030	176050	5	Intergenic14	+	0.3237812049802471
1615	I	176030	176050	2	Intergenic14	-	0.12951248199209883
1616	I	176050	176070	2	Intergenic14	-	0.12951248199209883
1617	I	176050	176070	7	Intergenic14	+	0.4532936869723459
1618	I	176070	176090	9	Intergenic14	+	0.5828061689644447
1619	I	176070	176090	1	Intergenic14	-	0.06475624099604942
1620	I	176090	176110	12	Intergenic14	+	0.7770748919525929
1621	I	176090	176110	1	Intergenic14	-	0.06475624099604942
1622	I	176110	176130	14	Intergenic14	+	0.9065873739446918
1623	I	176110	176130	1	Intergenic14	-	0.06475624099604942
1624	I	176130	176150	9	Intergenic14	+	0.5828061689644447
1625	I	176130	176150	1	Intergenic14	-	0.06475624099604942
1628	I	177223	177243	6	Intergenic15	-	0.38853744597629647
1629	I	177223	177243	0	Intergenic15	+	0.0
1630	I	177243	177263	0	Intergenic15	+	0.0
1631	I	177243	177263	6	Intergenic15	-	0.38853744597629647
1632	I	177263	177283	3	Intergenic15	-	0.19426872298814823
1633	I	177263	177283	0	Intergenic15	+	0.0
1634	I	177283	177303	2	Intergenic15	-	0.12951248199209883
1635	I	177283	177303	0	Intergenic15	+	0.0
1636	I	177303	177323	0	Intergenic15	+	0.0
1637	I	177303	177323	4	Intergenic15	-	0.25902496398419766
1638	I	177323	177343	0	Intergenic15	+	0.0
1639	I	177323	177343	5	Intergenic15	-	0.3237812049802471
1640	I	177343	177363	4	Intergenic15	-	0.25902496398419766
1641	I	177343	177363	0	Intergenic15	+	0.0
1642	I	177363	177383	6	Intergenic15	-	0.38853744597629647
1643	I	177363	177383	0	Intergenic15	+	0.0
1644	I	177383	177403	0	Intergenic15	+	0.0
1645	I	177383	177403	6	Intergenic15	-	0.38853744597629647
1646	I	177403	177423	0	Intergenic15	+	0.0
1647	I	177403	177423	8	Intergenic15	-	0.5180499279683953
1648	I	177423	177443	0	Intergenic15	+	0.0
1649	I	177423	177443	7	Intergenic15	-	0.4532936869723459
1650	I	177443	177463	6	Intergenic15	-	0.38853744597629647
1651	I	177443	177463	0	Intergenic15	+	0.0
1652	I	177463	177483	0	Intergenic15	+	0.0
1653	I	177463	177483	3	Intergenic15	-	0.19426872298814823
1654	I	177483	177503	1	Intergenic15	-	0.06475624099604942
1655	I	177483	177503	0	Intergenic15	+	0.0
1656	I	177503	177523	3	Intergenic15	-	0.19426872298814823
1657	I	177503	177523	0	Intergenic15	+	0.0
1658	I	177523	177543	0	Intergenic15	+	0.0
1659	I	177523	177543	3	Intergenic15	-	0.19426872298814823
1660	I	177543	177563	0	Intergenic15	+	0.0
1661	I	177543	177563	4	Intergenic15	-	0.25902496398419766
1662	I	177563	177583	1	Intergenic15	+	0.06475624099604942
1663	I	177563	177583	2	Intergenic15	-	0.12951248199209883
1664	I	177583	177603	1	Intergenic15	+	0.06475624099604942
1665	I	177583	177603	4	Intergenic15	-	0.25902496398419766
1666	I	177603	177623	0	Intergenic15	+	0.0
1667	I	177603	177623	4	Intergenic15	-	0.25902496398419766
1668	I	177623	177643	0	Intergenic15	+	0.0
1669	I	177623	177643	2	Intergenic15	-	0.12951248199209883
1670	I	177643	177663	0	Intergenic15	+	0.0
1671	I	177643	177663	1	Intergenic15	-	0.06475624099604942
1672	I	177663	177683	0	Intergenic15	+	0.0
1673	I	177663	177683	1	Intergenic15	-	0.06475624099604942
1674	I	177683	177703	1	Intergenic15	+	0.06475624099604942
1675	I	177683	177703	1	Intergenic15	-	0.06475624099604942
1676	I	177703	177723	2	Intergenic15	+	0.12951248199209883
1677	I	177703	177723	2	Intergenic15	-	0.12951248199209883
1678	I	177723	177743	2	Intergenic15	-	0.12951248199209883
1679	I	177723	177743	2	Intergenic15	+	0.12951248199209883
1680	I	177743	177763	0	Intergenic15	-	0.0
1681	I	177743	177763	1	Intergenic15	+	0.06475624099604942
1682	I	177763	177783	0	Intergenic15	-	0.0
1683	I	177763	177783	1	Intergenic15	+	0.06475624099604942
1684	I	177783	177803	3	Intergenic15	-	0.19426872298814823
1685	I	177783	177803	0	Intergenic15	+	0.0
1686	I	177803	177823	5	Intergenic15	-	0.3237812049802471
1687	I	177803	177823	0	Intergenic15	+	0.0
1688	I	177823	177843	0	Intergenic15	+	0.0
1689	I	177823	177843	6	Intergenic15	-	0.38853744597629647
1690	I	177843	177863	0	Intergenic15	+	0.0
1691	I	177843	177863	6	Intergenic15	-	0.38853744597629647
1692	I	177863	177883	0	Intergenic15	+	0.0
1693	I	177863	177883	6	Intergenic15	-	0.38853744597629647
1694	I	177883	177903	5	Intergenic15	-	0.3237812049802471
1695	I	177883	177903	0	Intergenic15	+	0.0
1696	I	177903	177923	1	Intergenic15	+	0.06475624099604942
1697	I	177903	177923	4	Intergenic15	-	0.25902496398419766
1698	I	177923	177943	2	Intergenic15	+	0.12951248199209883
1699	I	177923	177943	5	Intergenic15	-	0.3237812049802471
1700	I	177943	177963	4	Intergenic15	-	0.25902496398419766
1701	I	177943	177963	2	Intergenic15	+	0.12951248199209883
1702	I	177963	177983	2	Intergenic15	+	0.12951248199209883
1703	I	177963	177983	3	Intergenic15	-	0.19426872298814823
1704	I	177983	178003	1	Intergenic15	-	0.06475624099604942
1705	I	177983	178003	0	Intergenic15	+	0.0
1706	I	178003	178023	0	Intergenic15	+	0.0
1707	I	178003	178023	1	Intergenic15	-	0.06475624099604942
1708	I	178023	178043	0	Intergenic15	+	0.0
1709	I	178023	178043	2	Intergenic15	-	0.12951248199209883
1710	I	178043	178063	0	Intergenic15	+	0.0
1711	I	178043	178063	4	Intergenic15	-	0.25902496398419766
1712	I	178063	178083	3	Intergenic15	-	0.19426872298814823
1713	I	178063	178083	1	Intergenic15	+	0.06475624099604942
1714	I	178083	178103	1	Intergenic15	-	0.06475624099604942
1715	I	178083	178103	1	Intergenic15	+	0.06475624099604942
1716	I	178103	178123	2	Intergenic15	-	0.12951248199209883
1717	I	178103	178123	0	Intergenic15	+	0.0
1718	I	178123	178143	5	Intergenic15	-	0.3237812049802471
1719	I	178123	178143	0	Intergenic15	+	0.0
1720	I	178143	178163	5	Intergenic15	-	0.3237812049802471
1721	I	178143	178163	0	Intergenic15	+	0.0
1722	I	178163	178183	3	Intergenic15	-	0.19426872298814823
1723	I	178163	178183	0	Intergenic15	+	0.0
1724	I	178183	178203	1	Intergenic15	+	0.06475624099604942
1725	I	178183	178203	5	Intergenic15	-	0.3237812049802471
1726	I	178203	178223	6	Intergenic15	-	0.38853744597629647
1727	I	178203	178223	1	Intergenic15	+	0.06475624099604942
1728	I	178223	178243	6	Intergenic15	-	0.38853744597629647
1729	I	178223	178243	1	Intergenic15	+	0.06475624099604942
1730	I	178243	178263	5	Intergenic15	-	0.3237812049802471
1731	I	178243	178263	0	Intergenic15	+	0.0
1732	I	178263	178283	6	Intergenic15	-	0.38853744597629647
1733	I	178263	178283	0	Intergenic15	+	0.0
1734	I	178283	178303	5	Intergenic15	-	0.3237812049802471
1735	I	178283	178303	0	Intergenic15	+	0.0
1736	I	178303	178323	0	Intergenic15	+	0.0
1737	I	178303	178323	7	Intergenic15	-	0.4532936869723459
1738	I	178323	178343	0	Intergenic15	+	0.0
1739	I	178323	178343	5	Intergenic15	-	0.3237812049802471
1740	I	178343	178363	4	Intergenic15	-	0.25902496398419766
1741	I	178343	178363	0	Intergenic15	+	0.0
1742	I	178363	178383	4	Intergenic15	-	0.25902496398419766
1743	I	178363	178383	0	Intergenic15	+	0.0
1744	I	178383	178403	3	Intergenic15	-	0.19426872298814823
1745	I	178383	178403	0	Intergenic15	+	0.0
1746	I	178403	178423	0	Intergenic15	+	0.0
1747	I	178403	178423	2	Intergenic15	-	0.12951248199209883
1748	I	178423	178443	0	Intergenic15	+	0.0
1749	I	178423	178443	1	Intergenic15	-	0.06475624099604942
1750	I	178443	178463	0	Intergenic15	+	0.0
1751	I	178443	178463	0	Intergenic15	-	0.0
1752	I	178463	178483	1	Intergenic15	-	0.06475624099604942
1753	I	178463	178483	0	Intergenic15	+	0.0
1754	I	178483	178503	0	Intergenic15	+	0.0
1755	I	178483	178503	1	Intergenic15	-	0.06475624099604942
1756	I	178503	178523	0	Intergenic15	+	0.0
1757	I	178503	178523	2	Intergenic15	-	0.12951248199209883
1758	I	178523	178543	0	Intergenic15	+	0.0
1759	I	178523	178543	3	Intergenic15	-	0.19426872298814823
1760	I	178543	178563	2	Intergenic15	-	0.12951248199209883
1761	I	178543	178563	0	Intergenic15	+	0.0
1762	I	178563	178583	0	Intergenic15	+	0.0
1763	I	178563	178583	6	Intergenic15	-	0.38853744597629647
1764	I	178583	178603	0	Intergenic15	+	0.0
1765	I	178583	178603	6	Intergenic15	-	0.38853744597629647
1766	I	178603	178623	0	Intergenic15	+	0.0
1767	I	178603	178623	7	Intergenic15	-	0.4532936869723459
1768	I	178623	178643	0	Intergenic15	+	0.0
1769	I	178623	178643	5	Intergenic15	-	0.3237812049802471
1770	I	178643	178663	0	Intergenic15	+	0.0
1771	I	178643	178663	3	Intergenic15	-	0.19426872298814823
1772	I	178663	178683	0	Intergenic15	+	0.0
1773	I	178663	178683	3	Intergenic15	-	0.19426872298814823
1774	I	178683	178703	3	Intergenic15	-	0.19426872298814823
1775	I	178683	178703	0	Intergenic15	+	0.0
1776	I	178703	178723	2	Intergenic15	-	0.12951248199209883
1777	I	178703	178723	0	Intergenic15	+	0.0
1778	I	178723	178743	1	Intergenic15	+	0.06475624099604942
1779	I	178723	178743	3	Intergenic15	-	0.19426872298814823
1780	I	178743	178763	2	Intergenic15	-	0.12951248199209883
1781	I	178743	178763	1	Intergenic15	+	0.06475624099604942
1782	I	178763	178783	1	Intergenic15	+	0.06475624099604942
1783	I	178763	178783	2	Intergenic15	-	0.12951248199209883
1784	I	178783	178803	1	Intergenic15	+	0.06475624099604942
1785	I	178783	178803	1	Intergenic15	-	0.06475624099604942
1786	I	178803	178823	0	Intergenic15	+	0.0
1787	I	178803	178823	2	Intergenic15	-	0.12951248199209883
1790	I	180897	180917	0	Intergenic16	-	0.0
1791	I	180897	180917	0	Intergenic16	+	0.0
1792	I	180917	180937	2	Intergenic16	-	0.12951248199209883
1793	I	180917	180937	0	Intergenic16	+	0.0
1794	I	180937	180957	0	Intergenic16	+	0.0
1795	I	180937	180957	3	Intergenic16	-	0.19426872298814823
1796	I	180957	180977	5	Intergenic16	-	0.3237812049802471
1797	I	180957	180977	0	Intergenic16	+	0.0
1798	I	180977	180997	0	Intergenic16	+	0.0
1799	I	180977	180997	2	Intergenic16	-	0.12951248199209883
1800	I	180997	181017	0	Intergenic16	+	0.0
1801	I	180997	181017	2	Intergenic16	-	0.12951248199209883
1802	I	181017	181037	0	Intergenic16	+	0.0
1803	I	181017	181037	0	Intergenic16	-	0.0
1804	I	181037	181057	0	Intergenic16	+	0.0
1805	I	181037	181057	0	Intergenic16	-	0.0
1806	I	181057	181077	0	Intergenic16	-	0.0
1807	I	181057	181077	0	Intergenic16	+	0.0
1810	I	181304	181324	5	Intergenic17	+	0.3237812049802471
1811	I	181304	181324	0	Intergenic17	-	0.0
1812	I	181324	181344	4	Intergenic17	+	0.25902496398419766
1813	I	181324	181344	1	Intergenic17	-	0.06475624099604942
1814	I	181344	181364	2	Intergenic17	+	0.12951248199209883
1815	I	181344	181364	1	Intergenic17	-	0.06475624099604942
1816	I	181364	181384	1	Intergenic17	-	0.06475624099604942
1817	I	181364	181384	0	Intergenic17	+	0.0
1818	I	181384	181404	0	Intergenic17	+	0.0
1819	I	181384	181404	0	Intergenic17	-	0.0
1820	I	181404	181424	0	Intergenic17	-	0.0
1821	I	181404	181424	0	Intergenic17	+	0.0
1822	I	181424	181444	0	Intergenic17	+	0.0
1823	I	181424	181444	0	Intergenic17	-	0.0
1824	I	181444	181464	1	Intergenic17	+	0.06475624099604942
1825	I	181444	181464	0	Intergenic17	-	0.0
1826	I	181464	181484	1	Intergenic17	+	0.06475624099604942
1827	I	181464	181484	0	Intergenic17	-	0.0
1828	I	181484	181504	0	Intergenic17	+	0.0
1829	I	181484	181504	1	Intergenic17	-	0.06475624099604942
1830	I	181504	181524	0	Intergenic17	+	0.0
1831	I	181504	181524	1	Intergenic17	-	0.06475624099604942
1832	I	181524	181544	0	Intergenic17	+	0.0
1833	I	181524	181544	1	Intergenic17	-	0.06475624099604942
1834	I	181544	181564	0	Intergenic17	+	0.0
1835	I	181544	181564	0	Intergenic17	-	0.0
1836	I	181564	181584	0	Intergenic17	-	0.0
1837	I	181564	181584	0	Intergenic17	+	0.0
1838	I	181584	181604	1	Intergenic17	+	0.06475624099604942
1839	I	181584	181604	0	Intergenic17	-	0.0
1840	I	181604	181624	2	Intergenic17	+	0.12951248199209883
1841	I	181604	181624	0	Intergenic17	-	0.0
1842	I	181624	181644	2	Intergenic17	+	0.12951248199209883
1843	I	181624	181644	0	Intergenic17	-	0.0
1844	I	181644	181664	2	Intergenic17	+	0.12951248199209883
1845	I	181644	181664	0	Intergenic17	-	0.0
1846	I	181664	181684	0	Intergenic17	+	0.0
1847	I	181664	181684	1	Intergenic17	-	0.06475624099604942
1848	I	181684	181704	1	Intergenic17	-	0.06475624099604942
1849	I	181684	181704	0	Intergenic17	+	0.0
1850	I	181704	181724	2	Intergenic17	-	0.12951248199209883
1851	I	181704	181724	0	Intergenic17	+	0.0
1852	I	181724	181744	3	Intergenic17	-	0.19426872298814823
1853	I	181724	181744	0	Intergenic17	+	0.0
1854	I	181744	181764	3	Intergenic17	-	0.19426872298814823
1855	I	181744	181764	0	Intergenic17	+	0.0
1856	I	181764	181784	2	Intergenic17	-	0.12951248199209883
1857	I	181764	181784	0	Intergenic17	+	0.0
1858	I	181784	181804	1	Intergenic17	-	0.06475624099604942
1859	I	181784	181804	0	Intergenic17	+	0.0
1860	I	181804	181824	1	Intergenic17	-	0.06475624099604942
1861	I	181804	181824	0	Intergenic17	+	0.0
1862	I	181824	181844	1	Intergenic17	-	0.06475624099604942
1863	I	181824	181844	0	Intergenic17	+	0.0
1864	I	181844	181864	2	Intergenic17	-	0.12951248199209883
1865	I	181844	181864	0	Intergenic17	+	0.0
1866	I	181864	181884	1	Intergenic17	-	0.06475624099604942
1867	I	181864	181884	0	Intergenic17	+	0.0
1868	I	181884	181904	0	Intergenic17	+	0.0
1869	I	181884	181904	1	Intergenic17	-	0.06475624099604942
1870	I	181904	181924	0	Intergenic17	-	0.0
1871	I	181904	181924	0	Intergenic17	+	0.0
1872	I	181924	181944	0	Intergenic17	+	0.0
1873	I	181924	181944	0	Intergenic17	-	0.0
1874	I	181944	181964	1	Intergenic17	-	0.06475624099604942
1875	I	181944	181964	0	Intergenic17	+	0.0
1876	I	181964	181984	1	Intergenic17	-	0.06475624099604942
1877	I	181964	181984	0	Intergenic17	+	0.0
1878	I	181984	182004	1	Intergenic17	-	0.06475624099604942
1879	I	181984	182004	0	Intergenic17	+	0.0
1880	I	182004	182024	0	Intergenic17	-	0.0
1881	I	182004	182024	0	Intergenic17	+	0.0
1882	I	182024	182044	0	Intergenic17	+	0.0
1883	I	182024	182044	0	Intergenic17	-	0.0
1884	I	182044	182064	0	Intergenic17	+	0.0
1885	I	182044	182064	0	Intergenic17	-	0.0
1886	I	182064	182084	0	Intergenic17	+	0.0
1887	I	182064	182084	1	Intergenic17	-	0.06475624099604942
1888	I	182084	182104	0	Intergenic17	+	0.0
1889	I	182084	182104	1	Intergenic17	-	0.06475624099604942
1890	I	182104	182124	0	Intergenic17	+	0.0
1891	I	182104	182124	1	Intergenic17	-	0.06475624099604942
1892	I	182124	182144	0	Intergenic17	+	0.0
1893	I	182124	182144	1	Intergenic17	-	0.06475624099604942
1894	I	182144	182164	0	Intergenic17	+	0.0
1895	I	182144	182164	1	Intergenic17	-	0.06475624099604942
1896	I	182164	182184	0	Intergenic17	+	0.0
1897	I	182164	182184	1	Intergenic17	-	0.06475624099604942
1898	I	182184	182204	1	Intergenic17	+	0.06475624099604942
1899	I	182184	182204	1	Intergenic17	-	0.06475624099604942
1900	I	182204	182224	1	Intergenic17	+	0.06475624099604942
1901	I	182204	182224	3	Intergenic17	-	0.19426872298814823
1902	I	182224	182244	1	Intergenic17	+	0.06475624099604942
1903	I	182224	182244	2	Intergenic17	-	0.12951248199209883
1904	I	182244	182264	1	Intergenic17	+	0.06475624099604942
1905	I	182244	182264	1	Intergenic17	-	0.06475624099604942
1906	I	182264	182284	0	Intergenic17	+	0.0
1907	I	182264	182284	0	Intergenic17	-	0.0
1908	I	182284	182304	0	Intergenic17	+	0.0
1909	I	182284	182304	0	Intergenic17	-	0.0
1910	I	182304	182324	0	Intergenic17	+	0.0
1911	I	182304	182324	0	Intergenic17	-	0.0
1912	I	182324	182344	3	Intergenic17	-	0.19426872298814823
1913	I	182324	182344	0	Intergenic17	+	0.0
1914	I	182344	182364	5	Intergenic17	-	0.3237812049802471
1915	I	182344	182364	0	Intergenic17	+	0.0
1916	I	182364	182384	5	Intergenic17	-	0.3237812049802471
1917	I	182364	182384	0	Intergenic17	+	0.0
1918	I	182384	182404	4	Intergenic17	-	0.25902496398419766
1919	I	182384	182404	0	Intergenic17	+	0.0
1920	I	182404	182424	3	Intergenic17	-	0.19426872298814823
1921	I	182404	182424	0	Intergenic17	+	0.0
1922	I	182424	182444	3	Intergenic17	-	0.19426872298814823
1923	I	182424	182444	0	Intergenic17	+	0.0
1924	I	182444	182464	3	Intergenic17	-	0.19426872298814823
1925	I	182444	182464	0	Intergenic17	+	0.0
1928	I	182959	182979	0	Intergenic18	-	0.0
1929	I	182959	182979	8	Intergenic18	+	0.5180499279683953
1930	I	182979	182999	1	Intergenic18	-	0.06475624099604942
1931	I	182979	182999	7	Intergenic18	+	0.4532936869723459
1932	I	182999	183019	2	Intergenic18	-	0.12951248199209883
1933	I	182999	183019	7	Intergenic18	+	0.4532936869723459
1934	I	183019	183039	3	Intergenic18	-	0.19426872298814823
1935	I	183019	183039	6	Intergenic18	+	0.38853744597629647
1936	I	183039	183059	5	Intergenic18	+	0.3237812049802471
1937	I	183039	183059	6	Intergenic18	-	0.38853744597629647
1938	I	183059	183079	6	Intergenic18	+	0.38853744597629647
1939	I	183059	183079	4	Intergenic18	-	0.25902496398419766
1940	I	183079	183099	6	Intergenic18	+	0.38853744597629647
1941	I	183079	183099	7	Intergenic18	-	0.4532936869723459
1942	I	183099	183119	5	Intergenic18	+	0.3237812049802471
1943	I	183099	183119	5	Intergenic18	-	0.3237812049802471
1944	I	183119	183139	6	Intergenic18	-	0.38853744597629647
1945	I	183119	183139	7	Intergenic18	+	0.4532936869723459
1948	I	189757	189777	2	Intergenic19	-	0.12951248199209883
1949	I	189757	189777	0	Intergenic19	+	0.0
1950	I	189777	189797	3	Intergenic19	-	0.19426872298814823
1951	I	189777	189797	0	Intergenic19	+	0.0
1952	I	189797	189817	3	Intergenic19	-	0.19426872298814823
1953	I	189797	189817	0	Intergenic19	+	0.0
1954	I	189817	189837	3	Intergenic19	-	0.19426872298814823
1955	I	189817	189837	0	Intergenic19	+	0.0
1956	I	189837	189857	0	Intergenic19	+	0.0
1957	I	189837	189857	5	Intergenic19	-	0.3237812049802471
1958	I	189857	189877	0	Intergenic19	+	0.0
1959	I	189857	189877	6	Intergenic19	-	0.38853744597629647
1960	I	189877	189897	7	Intergenic19	-	0.4532936869723459
1961	I	189877	189897	0	Intergenic19	+	0.0
1962	I	189897	189917	7	Intergenic19	-	0.4532936869723459
1963	I	189897	189917	0	Intergenic19	+	0.0
1964	I	189917	189937	4	Intergenic19	-	0.25902496398419766
1965	I	189917	189937	0	Intergenic19	+	0.0
1968	I	196618	196638	0	Intergenic20	-	0.0
1969	I	196618	196638	17	Intergenic20	+	1.10085609693284
1970	I	196638	196658	15	Intergenic20	+	0.9713436149407412
1971	I	196638	196658	0	Intergenic20	-	0.0
1972	I	196658	196678	20	Intergenic20	+	1.2951248199209884
1973	I	196658	196678	0	Intergenic20	-	0.0
1974	I	196678	196698	0	Intergenic20	-	0.0
1975	I	196678	196698	17	Intergenic20	+	1.10085609693284
1976	I	196698	196718	0	Intergenic20	-	0.0
1977	I	196698	196718	20	Intergenic20	+	1.2951248199209884
1978	I	196718	196738	0	Intergenic20	-	0.0
1979	I	196718	196738	19	Intergenic20	+	1.2303685789249388
1980	I	196738	196758	0	Intergenic20	-	0.0
1981	I	196738	196758	15	Intergenic20	+	0.9713436149407412
1982	I	196758	196778	17	Intergenic20	+	1.10085609693284
1983	I	196758	196778	0	Intergenic20	-	0.0
1984	I	196778	196798	14	Intergenic20	+	0.9065873739446918
1985	I	196778	196798	0	Intergenic20	-	0.0
1986	I	196798	196818	0	Intergenic20	-	0.0
1987	I	196798	196818	15	Intergenic20	+	0.9713436149407412
1988	I	196818	196838	0	Intergenic20	-	0.0
1989	I	196818	196838	12	Intergenic20	+	0.7770748919525929
1990	I	196838	196858	7	Intergenic20	+	0.4532936869723459
1991	I	196838	196858	0	Intergenic20	-	0.0
1992	I	196858	196878	9	Intergenic20	+	0.5828061689644447
1993	I	196858	196878	0	Intergenic20	-	0.0
1994	I	196878	196898	0	Intergenic20	-	0.0
1995	I	196878	196898	11	Intergenic20	+	0.7123186509565436
1996	I	196898	196918	13	Intergenic20	+	0.8418311329486424
1997	I	196898	196918	0	Intergenic20	-	0.0
1998	I	196918	196938	12	Intergenic20	+	0.7770748919525929
1999	I	196918	196938	0	Intergenic20	-	0.0
2000	I	196938	196958	0	Intergenic20	-	0.0
2001	I	196938	196958	14	Intergenic20	+	0.9065873739446918
2002	I	196958	196978	16	Intergenic20	+	1.0360998559367907
2003	I	196958	196978	0	Intergenic20	-	0.0
2004	I	196978	196998	13	Intergenic20	+	0.8418311329486424
2005	I	196978	196998	0	Intergenic20	-	0.0
2006	I	196998	197018	14	Intergenic20	+	0.9065873739446918
2007	I	196998	197018	0	Intergenic20	-	0.0
2008	I	197018	197038	12	Intergenic20	+	0.7770748919525929
2009	I	197018	197038	0	Intergenic20	-	0.0
2010	I	197038	197058	0	Intergenic20	-	0.0
2011	I	197038	197058	9	Intergenic20	+	0.5828061689644447
2012	I	197058	197078	0	Intergenic20	-	0.0
2013	I	197058	197078	9	Intergenic20	+	0.5828061689644447
2014	I	197078	197098	1	Intergenic20	-	0.06475624099604942
2015	I	197078	197098	6	Intergenic20	+	0.38853744597629647
2016	I	197098	197118	4	Intergenic20	+	0.25902496398419766
2017	I	197098	197118	1	Intergenic20	-	0.06475624099604942
2018	I	197118	197138	4	Intergenic20	+	0.25902496398419766
2019	I	197118	197138	0	Intergenic20	-	0.0
2020	I	197138	197158	0	Intergenic20	-	0.0
2021	I	197138	197158	5	Intergenic20	+	0.3237812049802471
2022	I	197158	197178	0	Intergenic20	-	0.0
2023	I	197158	197178	6	Intergenic20	+	0.38853744597629647
2024	I	197178	197198	0	Intergenic20	-	0.0
2025	I	197178	197198	5	Intergenic20	+	0.3237812049802471
2026	I	197198	197218	0	Intergenic20	-	0.0
2027	I	197198	197218	5	Intergenic20	+	0.3237812049802471
2028	I	197218	197238	0	Intergenic20	-	0.0
2029	I	197218	197238	7	Intergenic20	+	0.4532936869723459
2030	I	197238	197258	3	Intergenic20	+	0.19426872298814823
2031	I	197238	197258	0	Intergenic20	-	0.0
2032	I	197258	197278	4	Intergenic20	+	0.25902496398419766
[truncated: 46,857 more rows]
