# Supplementary material for: Chance promoter activities illuminate the origins of eukaryotic intergenic transcriptions
Source: Nat Commun. 2023 Apr 1;14:1826. doi: 10.1038/s41467-023-37610-w (PMC10067814; doi:10.1038/s41467-023-37610-w)
Supplement: Supplementary file 4 — Source Data [file 41467_2023_37610_MOESM4_ESM.zip › Source_data/FigS17_SCD_double_neighbor_summary.csv]

Quantile	DN_expression	P_value_resampled	ranksum_statistic	ranksum_p
0.02	0.217240915246663	1.0	15.462155067671825	6.247295819872343e-54
0.04	0.2879609736059134	1.0	19.80767747489077	2.5560571780632702e-87
0.06	0.3683685198186663	1.0	23.73511544509113	1.5654678085116898e-124
0.08	0.4101658803867087	1.0	24.86914671111963	1.6053051775292196e-136
0.1	0.4748968042720022	1.0	26.132539922889023	1.5566108212131057e-150
0.12	0.6276690735037163	1.0	27.505905519307383	1.4921182147839472e-166
0.14	0.7705911685424025	1.0	27.90521175097615	2.306530737056158e-171
0.16	0.8354931995586877	1.0	28.08376671394353	1.5465052113551483e-173
0.18	0.8840177129658036	1.0	28.0795043367182	1.743411122418681e-173
0.2	0.8840269476736113	1.0	28.11988742599433	5.597066693828173e-174
0.22	0.8948263164820388	1.0	28.13147333541136	4.0388910920199687e-174
0.24	1.0347327094287313	1.0	28.04727037719983	4.312783051985566e-173
0.26	1.162104886943933	1.0	27.1391264784535	3.402706354099846e-162
0.28	1.162104886943933	1.0	27.1391264784535	3.402706354099846e-162
0.3	1.2080105722144792	1.0	26.55255537352568	2.399499731423437e-155
0.32	1.3872462998106798	1.0	25.974955729680136	9.503074707440231e-149
0.34	1.3969425747265287	1.0	25.410239556368413	1.943440136057857e-142
0.36	1.5539298440368092	1.0	24.736786108358476	4.301585419356014e-135
0.38	1.574162393910571	1.0	23.89392167212786	3.542440401091544e-126
0.4	1.640146077922878	1.0	22.973836771664327	8.515045944190182e-117
0.42	1.6803597362453937	1.0	21.87649969713684	4.349745391449877e-106
0.44	1.9503355367078563	1.0	21.357742877386556	3.3039473965273284e-101
0.46	2.009985940623608	1.0	20.668890196562103	6.601682611748472e-95
0.48	2.306182433160622	1.0	19.48074963383373	1.5992081803256664e-84
0.5	2.3174166501964706	1.0	18.288513300520624	1.0216359349838001e-74
0.52	2.4210724112817865	1.0	17.1336020540017	8.333184063552888e-66
0.54	2.6737107142237235	1.0	16.11748232019093	1.922849460069172e-58
0.56	3.1616546896826447	1.0	14.34154045775906	1.2035398868871078e-46
0.58	3.4206594366431307	1.0	13.282168669338631	2.9376131575299428e-40
0.6	3.487590956846589	0.996	8.862638983155145	7.814230384411031e-19
0.62	3.487590956846589	0.996	8.862638983155145	7.814230384411031e-19
0.64	3.487590956846589	0.996	8.862638983155145	7.814230384411031e-19
0.66	3.746005666018975	0.994	6.954275416728329	3.543786871589802e-12
0.68	3.787932789389428	0.992	6.164209494929778	7.083611160296382e-10
0.7	3.8868242598943024	0.26	4.387499093809211	1.146614713101502e-05
0.72	4.578748537071454	0.029	3.091427895058965	0.0019919635460068
0.74	5.084738425662053	0.007	1.678192590734961	0.0933095077213204
0.76	5.790442305149632	0.008	0.1838496188039204	0.8541314293462329
0.78	6.719243443446999	0.003	-1.6751264611729604	0.0939094221883125
0.8	7.100707965231003	0.0	-3.225651556310808	0.0012568627160558
0.82	10.063913315620594	0.0	-5.309942184248904	1.096600164035545e-07
0.84	13.76345222046823	0.0	-7.382160253210643	1.5574157079888588e-13
0.86	14.611178941551495	0.0	-9.492236075340015	2.261305646975107e-21
0.88	21.316111391165755	0.0	-11.013264002525256	3.298334762340876e-28
0.9	22.03082081750269	0.0	-13.62701794567132	2.7665596905802328e-42
0.92	27.83873249070482	0.0	-15.528817811200067	2.2142419093795967e-54
0.94	48.729451364757416	0.0	-17.516707110059354	1.0683259814759423e-68
0.96	89.96328644835714	0.0	-19.74047305534878	9.686688339434869e-87
0.98	155.9594870955857	0.0	-23.22982573770616	2.2753892457990874e-119
1.0	171.6111820032116	0.0	-23.828628228945963	1.6869841794038038e-125
