# Supplementary material for: Chance promoter activities illuminate the origins of eukaryotic intergenic transcriptions
Source: Nat Commun. 2023 Apr 1;14:1826. doi: 10.1038/s41467-023-37610-w (PMC10067814; doi:10.1038/s41467-023-37610-w)
Supplement: Supplementary file 4 — Source Data [file 41467_2023_37610_MOESM4_ESM.zip › Source_data/FigS4_SCD_expression.csv]

barcode_cluster.x	DNA_absolute_count_S1	DNA_relative_count_S1	RNA_absolute_count_S1	RNA_relative_count_S1	N_DNA_absolute_count_S1	N_RNA_absolute_count_S1	N_DNA_relative_count_S1	N_RNA_relative_count_S1	DNA_absolute_count_S2	DNA_relative_count_S2	RNA_absolute_count_S2	RNA_relative_count_S2	N_DNA_absolute_count_S2	N_RNA_absolute_count_S2	N_DNA_relative_count_S2	N_RNA_relative_count_S2	DNA_absolute_count_S3	DNA_relative_count_S3	RNA_absolute_count_S3	RNA_relative_count_S3	N_DNA_absolute_count_S3	N_RNA_absolute_count_S3	N_DNA_relative_count_S3	N_RNA_relative_count_S3	DNA_absolute_count_Total	DNA_relative_count_Total	RNA_absolute_count_Total	RNA_relative_count_Total	N_DNA_absolute_count_Total	N_RNA_absolute_count_Total	N_DNA_relative_count_Total	N_RNA_relative_count_Total	expression	expression_normalized	S1_normalized_relative	S2_normalized_relative	S3_normalized_relative	Mean_normalized_relative	SD_normalized_relative	CV_normalized_relative	expression_normalized_absolute	S1_normalized_absolute	S2_normalized_absolute	S3_normalized_absolute	S1_absolute	S2_absolute	S3_absolute	S1_relative	S2_relative
3006466.0	301	249	0	0	3.40455223018022e-06	0.0	4.21558487507063e-06	0.0	206	172	3	2	2.96282344071996e-06	5.12149063511537e-08	3.48634015442541e-06	4.29351406737683e-07	203	163	0	0	3.1999179307748e-06	0.0	3.69090303807513e-06	0.0	710	584	3	2	9.56729360167498e-06	5.12149063511537e-08	1.13928280675712e-05	4.29351406737683e-07	0.0034246575342465	0.0376861130696598	0.0	0.1231524715661157	0.0	0.0410508238553719	0.0711021126100646	1.7320508075688774	0.0053531237237443	0.0	0.0172858448624628	0.0	0.0	0.0145631067961165	0.0	0.0	0.0116279069767441
2126623.0	341	277	304	69	3.85698442023739e-06	4.80853124551968e-06	4.68962654776934e-06	1.29241098144753e-05	241	206	518	118	3.46621577288112e-06	8.84310716329921e-06	4.1755004175095e-06	2.53317329975233e-05	218	177	49	10	3.43636506851678e-06	9.49145794934494e-07	4.00791311496502e-06	2.61919978208258e-06	800	660	871	197	1.07595652616353e-05	1.46007842037534e-05	1.28730400802439e-05	4.08750425940812e-05	0.2984848484848484	3.1752439469843363	2.7558931788764203	6.066753793460893	0.6535071262654953	3.1587180328676028	2.7290127825314934	0.8639621372136193	1.3570050321470228	1.2467074588866822	2.551228123905517	0.2762063331484651	0.8914956011730205	2.149377593360996	0.2247706422018348	0.2490974729241877	0.5728155339805825
2673369.0	211	172	0	0	2.38657980255158e-06	0.0	2.91197027514919e-06	0.0	147	126	202	42	2.11424779507686e-06	3.44847036097768e-06	2.55394685731164e-06	9.01637954149134e-06	138	122	0	0	2.17531366722622e-06	0.0	2.76251638432617e-06	0.0	496	420	202	42	6.67614126485466e-06	3.44847036097768e-06	8.228433516787e-06	9.01637954149134e-06	0.1	1.095758934321683	0.0	3.5303708515619805	0.0	1.1767902838539934	2.0382605614885176	1.7320508075688772	0.5165364578385316	0.0	1.6310625315573837	0.0	0.0	1.3741496598639455	0.0	0.0	0.3333333333333333
2840148.0	330	271	104	16	3.73256556797166e-06	1.64502384715147e-06	4.5880461893339e-06	2.99689502944356e-06	327	278	0	0	4.70312264619139e-06	0.0	5.63489862168758e-06	0.0	292	237	0	0	4.60283761471056e-06	0.0	5.3665277302074e-06	0.0	949	786	104	16	1.30385258288736e-05	1.64502384715147e-06	1.55894725412289e-05	2.99689502944356e-06	0.0203562340966921	0.1922383853281618	0.653196351076547	0.0	0.0	0.2177321170255156	0.3771230891277257	1.7320508075688774	0.1261663986206624	0.4407220227467843	0.0	0.0	0.3151515151515151	0.0	0.0	0.059040590405904	0.0
2757670.0	353	285	207	36	3.99271407725454e-06	3.2742301573111e-06	4.82506702568326e-06	6.743013816248e-06	306	253	1	1	4.4010872468947e-06	1.70716354503846e-08	5.12816313412575e-06	2.14675703368841e-07	185	151	116	23	2.91618136548443e-06	2.24695739208982e-06	3.41918011502665e-06	6.02415949878993e-06	844	689	324	60	1.13099826896337e-05	5.53825918485131e-06	1.33724102748357e-05	1.29818490184068e-05	0.0870827285921625	0.9707935033100308	1.3974964037506084	0.0418621049592329	1.7618725238588306	1.067077010856224	0.9063617885156636	0.8493874193657286	0.4896788383175394	0.8200512468357157	0.0038789586510537	0.7705135965425662	0.5864022662889519	0.0032679738562091	0.6270270270270271	0.1263157894736842	0.0039525691699604
4369841.0	293	238	0	0	3.31406579216878e-06	0.0	4.029354217939e-06	0.0	200	172	0	0	2.87652761234947e-06	0.0	3.48634015442541e-06	0.0	163	128	0	0	2.56939223012952e-06	0.0	2.89837784585041e-06	0.0	656	538	0	0	8.75998563464778e-06	0.0	1.04140722182148e-05	0.0	0.0	0.0	0.0	0.0	0.0	0.0	0.0		0.0	0.0	0.0	0.0	0.0	0.0	0.0	0.0	0.0
1652593.0	404	322	182	43	4.56956511957743e-06	2.87879173251507e-06	5.45147923603512e-06	8.05415539162956e-06	325	271	0	0	4.67435737006789e-06	0.0	5.49301268517027e-06	0.0	234	187	245	40	3.6885753487749e-06	4.74572897467247e-06	4.23434888417208e-06	1.04767991283303e-05	963	780	427	83	1.29324978384202e-05	7.62452070718754e-06	1.51788408053775e-05	1.85309545199599e-05	0.1064102564102564	1.2208412195346845	1.4774256752901758	0.0	2.4742408844704284	1.317222186586868	1.2448758399699085	0.945076580584768	0.5895628827817327	0.6299924953868009	0.0	1.28660215013601	0.4504950495049505	0.0	1.047008547008547	0.1335403726708074	0.0
1886110.0	205	159	0	0	2.318714974043e-06	0.0	2.69187949853908e-06	0.0	139	111	1	1	1.99918669058288e-06	1.70716354503846e-08	2.24990556477454e-06	2.14675703368841e-07	130	104	1	1	2.04920852709717e-06	1.93703223456019e-08	2.35493199975346e-06	2.61919978208258e-07	474	374	2	2	6.36711019172305e-06	3.64419577959865e-08	7.29671706306707e-06	4.76595681577099e-07	0.0053475935828877	0.0653164536130127	0.0	0.0954154284205938	0.1112218859124928	0.0688791047776955	0.0601723302759946	0.8735933846730191	0.0057234689990695	0.0	0.0085392902677874	0.009452587225489	0.0	0.0071942446043165	0.0076923076923076	0.0	0.009009009009009
1896713.0	519	404	1	1	5.8703076659918e-06	1.58175369918411e-08	6.83974413465276e-06	1.87305939340222e-07	325	268	150	36	4.67435737006789e-06	2.56074531755769e-06	5.43220442666285e-06	7.72832532127829e-06	279	224	1	1	4.39791676200084e-06	1.93703223456019e-08	5.07216123023821e-06	2.61919978208258e-07	1123	896	152	38	1.49425817980605e-05	2.59593317689513e-06	1.73441097915538e-05	8.17755123882677e-06	0.0424107142857142	0.4714886688972101	0.0273849336543538	1.4226867610772167	0.051638732745086	0.5005701424922189	0.7986684890463353	1.5955176332930208	0.1737272187616248	0.0026944988051437	0.5478283141026716	0.0044044313237045	0.001926782273603	0.4615384615384615	0.003584229390681	0.0024752475247524	0.1343283582089552
1134089.0	234	185	150	29	2.64672831183445e-06	2.37263054877616e-06	3.13206105175931e-06	5.43187224086645e-06	177	146	0	0	2.54572693692928e-06	0.0	2.9593352473611e-06	0.0	195	162	122	22	3.07381279064575e-06	2.36317932616343e-06	3.66825946115442e-06	5.76223952058167e-06	606	493	272	51	8.26626803940949e-06	4.73580987493959e-06	9.75965576027483e-06	1.11941117614481e-05	0.1034482758620689	1.1469781349268486	1.734280446996815	0.0	1.5708374998011356	1.1017059822659834	0.957598795303907	0.8691963288919632	0.5729078530192323	0.8964390255574389	0.0	0.7688104276731085	0.6410256410256411	0.0	0.6256410256410256	0.1567567567567567	0.0
3091811.0	286	239	180	38	3.23489015890878e-06	2.84715665853139e-06	4.04628427767824e-06	7.11762569492845e-06	195	167	217	33	2.80461442204074e-06	3.70454489273345e-06	3.38499305691304e-06	7.08429821117177e-06	120	103	1	1	1.89157710193584e-06	1.93703223456019e-08	2.33228842283275e-06	2.61919978208258e-07	601	509	398	72	7.93108168288536e-06	6.57107187361044e-06	9.76356575742403e-06	1.44638438843085e-05	0.1414538310412573	1.481409993404353	1.759052307370887	2.092854576674473	0.1123017100475657	1.321402864697642	1.0603302270425787	0.8024276739291005	0.8285215228321614	0.8801401341836647	1.3208749351142135	0.0102403028276131	0.6293706293706294	1.1128205128205129	0.0083333333333333	0.1589958158995816	0.1976047904191616
2423913.0	1188	952	201	49	1.3437236044698e-05	3.17932493536005e-06	1.6117416871756e-05	9.17799102767089e-06	878	737	654	113	1.26279562182142e-05	1.11648495845515e-05	1.49385621733228e-05	2.42583544806791e-05	795	664	825	114	1.2531698300325e-05	1.59805159351216e-05	1.5035335075349e-05	2.98588775157414e-05	2861	2353	1680	276	3.85968905632372e-05	3.03246904550331e-05	4.60913141204278e-05	6.32952230240914e-05	0.1172970675733106	1.3732570709247534	0.5694455321655365	1.623874787896223	1.9859136737628251	1.3930779979415282	0.7358980009009828	0.5282532650636772	0.7856770328518844	0.2366055731092506	0.8841374955392737	1.2752075219291832	0.1691919191919192	0.744874715261959	1.0377358490566038	0.0514705882352941	0.1533242876526458
4054470.0	244	201	59	13	2.75983635934875e-06	9.33234682518623e-07	3.40294200758714e-06	2.43497721142289e-06	131	105	0	0	1.88412558608891e-06	0.0	2.1282890477597e-06	0.0	124	108	40	14	1.95462967200037e-06	7.74812893824077e-07	2.44550630743628e-06	3.66687969491561e-06	499	414	99	27	6.59859161743802e-06	1.7080475763427e-06	7.97673736278312e-06	6.1018569063385e-06	0.0652173913043478	0.7649564764170115	0.7155506047396363	0.0	1.499435795264721	0.7383288000014524	0.7499773734352428	1.015776945764228	0.2588503237310312	0.3381485570176495	0.0	0.3963988191334129	0.2418032786885245	0.0	0.3225806451612903	0.0646766169154228	0.0
4306503.0	232	181	214	52	2.62410670233159e-06	3.38495291625399e-06	3.06434081280235e-06	9.73990884569156e-06	210	172	242	46	3.02035399296695e-06	4.13133577899307e-06	3.48634015442541e-06	9.8750823549667e-06	203	165	433	84	3.1999179307748e-06	8.38734957564563e-06	3.73619019191654e-06	2.20012781694937e-05	645	518	889	182	8.84437862607335e-06	1.59036382708927e-05	1.02868711591443e-05	4.16162693701519e-05	0.3513513513513513	4.0455711679792925	3.178467879616948	2.8325068460206606	5.888693305039641	3.9665560102257498	1.6735833096316417	0.421923528954881	1.798163437283039	1.2899448460866196	1.3678316477515875	2.6211139651368467	0.9224137931034484	1.1523809523809525	2.1330049261083746	0.287292817679558	0.2674418604651162
5075077.0	339	267	37	6	3.83436281073453e-06	5.85248868698119e-07	4.52032595037694e-06	1.12383563604133e-06	227	195	149	24	3.26485884001665e-06	2.5436736821073e-06	3.9525368029823e-06	5.15221688085219e-06	326	266	0	0	5.13878446025904e-06	0.0	6.02319146090788e-06	0.0	892	728	186	30	1.22380061110102e-05	3.12892255080542e-06	1.44960542142671e-05	6.27605251689353e-06	0.0412087912087912	0.43294902351542	0.2486182740754825	1.3035215451921152	0.0	0.5173799397558659	0.6920742224642387	1.3376518285397865	0.2556725762696272	0.1526326270064167	0.7791067873839004	0.0	0.1091445427728613	0.6563876651982379	0.0	0.0224719101123595	0.123076923076923
1073137.0	137	108	240	54	1.54958025094581e-06	3.79620887804185e-06	1.82844645183787e-06	1.0114520724372e-05	105	80	0	0	1.51017699648347e-06	0.0	1.62155356019787e-06	0.0	152	126	1	1	2.39599766245207e-06	1.93703223456019e-08	2.853090692009e-06	2.61919978208258e-07	394	314	241	55	5.45575490988136e-06	3.81557920038746e-06	6.30309070404473e-06	1.03764407025803e-05	0.1751592356687898	1.646246451113527	5.5317565981794825	0.0	0.0918021915468195	1.874519596575434	3.1675927413446834	1.6898157517966572	0.6993677801538987	2.4498304464868963	0.0	0.0080844496007472	1.7518248175182485	0.0	0.006578947368421	0.5	0.0
2588496.0	552	431	128	43	6.24356422278897e-06	2.02464473495566e-06	7.29685574761222e-06	8.05415539162956e-06	430	357	157	22	6.18453436655137e-06	2.68024676571038e-06	7.23618276238297e-06	4.72286547411451e-06	415	341	2	2	6.5417041441948e-06	3.87406446912038e-08	7.72145972996085e-06	5.23839956416516e-07	1397	1129	287	67	1.89698027335351e-05	4.74363214535724e-06	2.2254498239956e-05	1.33008608221606e-05	0.0593445527015057	0.5976706676891088	1.103784379219111	0.6526736028097788	0.0678420887677377	0.6081000235988759	0.5194075569908109	0.8541482269920618	0.250062281194489	0.3242770735929518	0.4333789104975001	0.0059221028400654	0.2318840579710145	0.3651162790697674	0.0048192771084337	0.099767981438515	0.0616246498599439
1846789.0	409	341	1	1	4.62611914333458e-06	1.58175369918411e-08	5.77315037108067e-06	1.87305939340222e-07	295	235	0	0	4.24287822821547e-06	0.0	4.76331358308123e-06	0.0	253	208	195	28	3.98807505658141e-06	3.77721285739237e-06	4.70986399950691e-06	7.33375938983122e-06	957	784	196	29	1.28570724281315e-05	3.79303039438422e-06	1.52463279536688e-05	7.52106532917144e-06	0.0369897959183673	0.4933033942354368	0.0324443202239266	0.0	1.5571064027749024	0.5298502409996096	0.8897778233400054	1.6793005919207669	0.2950150911559775	0.003419180635378	0.0	0.9471268227910956	0.0024449877750611	0.0	0.7707509881422925	0.002932551319648	0.0
2625554.0	258	223	1	1	2.91818762586876e-06	1.58175369918411e-08	3.77540332185041e-06	1.87305939340222e-07	271	223	0	0	3.89769491473354e-06	0.0	4.52008054905155e-06	0.0	287	228	1	1	4.5240219021299e-06	1.93703223456019e-08	5.16273553792104e-06	2.61919978208258e-07	816	674	2	2	1.13399044427322e-05	3.5187859337443e-08	1.3458219408823e-05	4.4922591754848e-07	0.0029673590504451	0.0333792981004585	0.049612166799816	0.0	0.0507327900653476	0.0334483189550545	0.028972512487099	0.8661874017056046	0.0031030119799638	0.0054203289917426	0.0	0.0042816597188626	0.003875968992248	0.0	0.0034843205574912	0.0044843049327354	0.0
2261720.0	183	151	344	67	2.06987726951156e-06	5.44123272519332e-06	2.55643902062516e-06	1.25494979357949e-05	122	99	0	0	1.75468184353318e-06	0.0	2.00667253074486e-06	0.0	109	81	0	0	1.71818253425839e-06	0.0	1.83412973057721e-06	0.0	414	331	344	67	5.54274164730313e-06	5.44123272519332e-06	6.39724128194723e-06	1.25494979357949e-05	0.202416918429003	1.9617046446581752	4.908976054013603	0.0	0.0	1.6363253513378675	2.8341986462301807	1.7320508075688774	0.9816861530684547	2.6287707031428567	0.0	0.0	1.8797814207650276	0.0	0.0	0.4437086092715231	0.0
5029003.0	156	120	1	1	1.76448554122297e-06	1.58175369918411e-08	2.03160716870874e-06	1.87305939340222e-07	127	103	0	0	1.82659503384192e-06	0.0	2.08775020875475e-06	0.0	125	97	0	0	1.9703928145165e-06	0.0	2.19642696130851e-06	0.0	408	320	1	1	5.56147338958139e-06	1.58175369918411e-08	6.315784338772e-06	1.87305939340222e-07	0.003125	0.0296567978406686	0.0921959433029914	0.0	0.0	0.0307319811009971	0.0532293526841736	1.7320508075688772	0.0028441270655853	0.0089643902555743	0.0	0.0	0.0064102564102564	0.0	0.0	0.0083333333333333	0.0
2722639.0	229	180	0	0	2.59017428807731e-06	0.0	3.04741075306311e-06	0.0	176	139	0	0	2.53134429886754e-06	0.0	2.81744931084379e-06	0.0	107	91	125	21	1.68665624922613e-06	2.42129029320024e-06	2.06056549978427e-06	5.50031954237341e-06	512	410	125	21	6.80817483617097e-06	2.42129029320024e-06	7.92542556369118e-06	5.50031954237341e-06	0.0512195121951219	0.6940093624211261	0.0	0.0	2.6693252618998344	0.8897750872999448	1.5411356585125378	1.7320508075688774	0.3556445525364936	0.0	0.0	1.4355564711607207	0.0	0.0	1.1682242990654206	0.0	0.0
2497371.0	332	274	0	0	3.75518717747452e-06	0.0	4.63883636855162e-06	0.0	276	234	0	0	3.96960810504227e-06	0.0	4.74304416357876e-06	0.0	190	153	0	0	2.99499707806509e-06	0.0	3.46446726886807e-06	0.0	798	661	0	0	1.07197923605819e-05	0.0	1.28463478009984e-05	0.0	0.0	0.0	0.0	0.0	0.0	0.0	0.0		0.0	0.0	0.0	0.0	0.0	0.0	0.0	0.0	0.0
1966326.0	226	181	76	20	2.55624187382302e-06	1.20213281137992e-06	3.06434081280235e-06	3.74611878680445e-06	207	177	0	0	2.97720607878171e-06	0.0	3.58768725193778e-06	0.0	150	121	0	0	2.36447137741981e-06	0.0	2.73987280740546e-06	0.0	583	479	76	20	7.89791933002453e-06	1.20213281137992e-06	9.39190087214559e-06	3.74611878680445e-06	0.0417536534446764	0.3988669426776696	1.2224876460065195	0.0	0.0	0.4074958820021732	0.705803571502856	1.7320508075688774	0.1522087984375735	0.4702734994251756	0.0	0.0	0.336283185840708	0.0	0.0	0.1104972375690607	0.0
2555449.0	232	187	0	0	2.62410670233159e-06	0.0	3.16592117123779e-06	0.0	211	177	96	31	3.03473663102869e-06	1.63887700323692e-06	3.58768725193778e-06	6.65494680443408e-06	125	107	0	0	1.9703928145165e-06	0.0	2.42286273051558e-06	0.0	568	471	96	31	7.62923614787679e-06	1.63887700323692e-06	9.17647115369114e-06	6.65494680443408e-06	0.0658174097664543	0.725218517333561	0.0	1.854940616922396	0.0	0.618313538974132	1.0709504645109158	1.7320508075688772	0.2148153460544039	0.0	0.5400392859400741	0.0	0.0	0.4549763033175355	0.0	0.0	0.1751412429378531
3219735.0	149	123	0	0	1.68530990796296e-06	0.0	2.08239734792646e-06	0.0	163	122	145	20	2.34437000406482e-06	2.47538714030576e-06	2.47286917930174e-06	4.29351406737683e-06	101	87	0	0	1.59207739412934e-06	0.0	1.96999119210145e-06	0.0	413	332	145	20	5.62175730615712e-06	2.47538714030576e-06	6.52525771932965e-06	4.29351406737683e-06	0.0602409638554216	0.6579838302260818	0.0	1.736247959784586	0.0	0.5787493199281953	1.0024232269615692	1.7320508075688772	0.4403226616692685	0.0	1.0558858610261068	0.0	0.0	0.8895705521472392	0.0	0.0	0.1639344262295081
2570946.0	467	366	0	0	5.28214581891748e-06	0.0	6.19640186456166e-06	0.0	316	268	135	27	4.54491362751217e-06	2.30467078580192e-06	5.43220442666285e-06	5.79624399095872e-06	306	240	0	0	4.8235216099364e-06	0.0	5.43445846096952e-06	0.0	1089	874	135	27	1.4650581056366e-05	2.30467078580192e-06	1.7063064752194e-05	5.79624399095872e-06	0.0308924485125858	0.3396953639417812	0.0	1.0670150708079131	0.0	0.3556716902693044	0.6160414383603362	1.7320508075688772	0.1573091727171114	0.0	0.507087917326048	0.0	0.0	0.4272151898734177	0.0	0.0	0.1007462686567164
1525278.0	269	213	0	0	3.04260647813448e-06	0.0	3.60610272445801e-06	0.0	135	109	0	0	1.94165613833589e-06	0.0	2.20936672576959e-06	0.0	144	121	0	0	2.26989252232301e-06	0.0	2.73987280740546e-06	0.0	548	443	0	0	7.25415513879339e-06	0.0	8.55534225763307e-06	0.0	0.0	0.0	0.0	0.0	0.0	0.0	0.0		0.0	0.0	0.0	0.0	0.0	0.0	0.0	0.0	0.0
1803698.0	223	186	0	0	2.52230945956873e-06	0.0	3.14899111149855e-06	0.0	137	114	335	55	1.97042141445939e-06	5.71899787587883e-06	2.31071382328196e-06	1.18071636852863e-05	118	97	77	13	1.86005081690358e-06	1.49151482061135e-06	2.19642696130851e-06	3.40495971670735e-06	478	397	412	68	6.3527816909317e-06	7.21051269649018e-06	7.65613189608902e-06	1.52121234019936e-05	0.1712846347607053	1.986920237067024	0.0	5.109747285155509	1.5502266984916553	2.219991327882388	2.619888895282718	1.1801347430405442	1.1350166033224236	0.0	2.9024237322592787	0.8018677807385227	0.0	2.4452554744525545	0.652542372881356	0.0	0.4824561403508772
3567453.0	129	104	238	61	1.45909381293438e-06	3.76457380405817e-06	1.76072621288091e-06	1.14256622997536e-05	112	92	0	0	1.61085546291571e-06	0.0	1.86478659422755e-06	0.0	113	85	80	20	1.78123510432292e-06	1.54962578764815e-06	1.92470403826004e-06	5.23839956416516e-06	354	281	318	81	4.851184380173e-06	5.31419959170633e-06	5.55021684536849e-06	1.66640618639187e-05	0.2882562277580071	3.0024163610516266	6.489176009402886	0.0	2.721664972917472	3.07028032744012	3.258604121293227	1.0613376544708295	1.095443746361341	2.5800766000694946	0.0	0.8699726296025314	1.8449612403100772	0.0	0.7079646017699115	0.5865384615384616	0.0
2525721.0	200	159	0	0	2.26216095028586e-06	0.0	2.69187949853908e-06	0.0	147	125	217	41	2.11424779507686e-06	3.70454489273345e-06	2.53367743780916e-06	8.8017038381225e-06	108	87	0	0	1.70241939174226e-06	0.0	1.96999119210145e-06	0.0	455	371	217	41	6.07882813710498e-06	3.70454489273345e-06	7.19554812844969e-06	8.8017038381225e-06	0.1105121293800539	1.223215199315033	0.0	3.473884917936999	0.0	1.1579616393123329	2.0056483925047077	1.7320508075688774	0.6094176063509712	0.0	1.7521810363760022	0.0	0.0	1.4761904761904765	0.0	0.0	0.328
1453597.0	308	232	76	25	3.48372786344022e-06	1.20213281137992e-06	3.92777385950356e-06	4.68264848350556e-06	215	175	0	0	3.09226718327568e-06	0.0	3.54714841293283e-06	0.0	134	118	305	47	2.11226109716169e-06	5.90794831540859e-06	2.67194207664335e-06	1.23102389757881e-05	657	525	381	72	8.6882561438776e-06	7.11008112678851e-06	1.01468643490797e-05	1.69928874592937e-05	0.1371428571428571	1.6746934693016686	1.192188922021445	0.0	4.607225240171727	1.9331380540643903	2.391314558067435	1.2370117866335184	0.8183553763891743	0.3450708145132784	0.0	2.7969782350047923	0.2467532467532467	0.0	2.276119402985074	0.1077586206896551	0.0
2350343.0	934	724	430	80	1.0564291637835e-05	6.80154090649166e-06	1.22573632512094e-05	1.49844751472178e-05	616	520	157	31	8.85970504603638e-06	2.68024676571038e-06	1.05400981412861e-05	6.65494680443408e-06	669	529	1	1	1.05455423432923e-05	1.93703223456019e-08	1.19784521910536e-05	2.61919978208258e-07	2219	1773	588	112	2.99695390271637e-05	9.50115799454763e-06	3.47759135835492e-05	2.19013419298601e-05	0.0631697687535251	0.6297848042796081	1.2224876460065195	0.6313932484524328	0.0218659284213597	0.6252489409601041	0.6003344414326109	0.9601526721672882	0.3170271650136493	0.6438236598971381	0.3025209927174109	0.0018368256193028	0.4603854389721627	0.2548701298701298	0.0014947683109118	0.1104972375690607	0.0596153846153846
2813384.0	197	149	83	22	2.22822853603157e-06	1.31285557032281e-06	2.52257890114668e-06	4.12073066548489e-06	155	124	0	0	2.22930889957084e-06	0.0	2.51340801830669e-06	0.0	117	96	0	0	1.84428767438745e-06	0.0	2.17378338438781e-06	0.0	469	369	83	22	6.30182510998986e-06	1.31285557032281e-06	7.20977030384118e-06	4.12073066548489e-06	0.059620596205962	0.5715481203734702	1.6335388612073714	0.0	0.0	0.5445129537357905	0.9431241012497904	1.7320508075688772	0.208329420034464	0.5891925128384627	0.0	0.0	0.4213197969543147	0.0	0.0	0.1476510067114094	0.0
3013096.0	298	238	255	48	3.37061981592593e-06	4.03347193291947e-06	4.029354217939e-06	8.99068508833067e-06	264	221	0	0	3.79701644830131e-06	0.0	4.4795417100466e-06	0.0	200	153	237	42	3.15262850322641e-06	4.59076639590766e-06	3.46446726886807e-06	1.10006390847468e-05	762	612	492	90	1.03202647674536e-05	8.62423832882713e-06	1.19733631968537e-05	1.99913241730775e-05	0.1470588235294117	1.669649858974521	2.2312967790976126	0.0	3.1752758017370413	1.802190860278218	1.630549913816986	0.904759839679392	0.8356605690994355	1.1966558535796925	0.0	1.4561710620865904	0.8557046979865772	0.0	1.185	0.2016806722689075	0.0
2801929.0	346	274	31	5	3.91353844399453e-06	4.90343646747073e-07	4.63883636855162e-06	9.36529696701112e-07	266	230	68	12	3.8257817244248e-06	1.16087121062615e-06	4.66196648556886e-06	2.5761084404261e-06	265	215	0	0	4.17723276677499e-06	0.0	4.86836903795186e-06	0.0	877	719	99	17	1.19165529351943e-05	1.65121485737322e-06	1.41691718920723e-05	3.51263813712721e-06	0.0236439499304589	0.247907087575989	0.2018889269408577	0.5525797854618766	0.0	0.2514895708009114	0.2796091427846598	1.1118120798973763	0.1385648069834464	0.1252941944391842	0.3034337278613784	0.0	0.0895953757225433	0.2556390977443609	0.0	0.0182481751824817	0.0521739130434782
2316696.0	160	136	0	0	1.80972876022869e-06	0.0	2.30248812453657e-06	0.0	131	113	0	0	1.88412558608891e-06	0.0	2.29044440377948e-06	0.0	143	117	0	0	2.25412937980688e-06	0.0	2.64929849972264e-06	0.0	434	366	0	0	5.94798372612447e-06	0.0	7.24223102803869e-06	0.0	0.0	0.0	0.0	0.0	0.0	0.0	0.0		0.0	0.0	0.0	0.0	0.0	0.0	0.0	0.0	0.0
1100776.0	276	228	0	0	3.12178211139448e-06	0.0	3.86005362054661e-06	0.0	209	166	0	0	3.0059713549052e-06	0.0	3.36472363741057e-06	0.0	186	154	117	20	2.93194450800056e-06	2.26632771443542e-06	3.48711084578877e-06	5.23839956416516e-06	671	548	117	20	9.05969797430024e-06	2.26632771443542e-06	1.07118881037459e-05	5.23839956416516e-06	0.0364963503649635	0.4890267255810219	0.0	0.0	1.5022176798570497	0.5007392266190165	0.8673057818468826	1.7320508075688772	0.2501548860529722	0.0	0.0	0.7729776973101522	0.0	0.0	0.6290322580645161	0.0	0.0
2380357.0	415	335	511	129	4.69398397184315e-06	8.08276140283078e-06	5.67157001264523e-06	2.41624661748887e-05	388	318	134	35	5.58046356795798e-06	2.28759915035153e-06	6.44567540178651e-06	7.51364961790945e-06	243	198	0	0	3.83044363142009e-06	0.0	4.48342823029985e-06	0.0	1046	851	645	164	1.41048911712212e-05	1.03703605531823e-05	1.66006736447316e-05	3.16761157927981e-05	0.1927144535840188	1.9081223130273903	4.260278215911379	1.1656884887232974	0.0	1.8086555682115588	2.201714699551581	1.2173211628838143	0.7352315184353483	1.721940562923777	0.4099299498139391	0.0	1.231325301204819	0.345360824742268	0.0	0.3850746268656716	0.110062893081761
2169545.0	136	107	0	0	1.53826944619438e-06	0.0	1.81151639209863e-06	0.0	142	121	527	72	2.04233460476813e-06	8.99675188235267e-06	2.45259975979927e-06	1.54566506425566e-05	117	87	0	0	1.84428767438745e-06	0.0	1.96999119210145e-06	0.0	395	315	527	72	5.42489172534996e-06	8.99675188235267e-06	6.23410734399935e-06	1.54566506425566e-05	0.2285714285714285	2.479368703433447	0.0	6.30214961931727	0.0	2.1007165397724235	3.638547779186124	1.7320508075688772	1.6584205432731085	0.0	4.405131197086134	0.0	0.0	3.711267605633803	0.0	0.0	0.5950413223140496
2232675.0	487	364	0	0	5.50836191394606e-06	0.0	6.16254174508318e-06	0.0	411	333	0	0	5.91126424337817e-06	0.0	6.74971669432361e-06	0.0	245	194	226	47	3.86196991645235e-06	4.37769285010603e-06	4.39285392261702e-06	1.23102389757881e-05	1143	891	226	47	1.52815960737766e-05	4.37769285010603e-06	1.73051123620238e-05	1.23102389757881e-05	0.052749719416386	0.7113642904048986	0.0	0.0	2.802332878042605	0.9341109593475352	1.6179276414968369	1.7320508075688772	0.2864683001023828	0.0	0.0	1.133538827285177	0.0	0.0	0.9224489795918368	0.0	0.0
2606079.0	602	479	280	56	6.80910446036043e-06	4.4289103577155e-06	8.10949861509572e-06	1.04891326030525e-05	336	281	91	18	4.83256638874712e-06	1.553518825985e-06	5.695706880195e-06	3.86416266063915e-06	394	327	54	19	6.21067815135602e-06	1.0459974066625e-06	7.40444965307096e-06	4.9764795859569e-06	1332	1087	425	93	1.78523490004636e-05	7.028426590363e-06	2.12096551483617e-05	1.93297748496485e-05	0.0855565777368905	0.911366767372528	1.2934378684678636	0.6784342561720549	0.6720931087556155	0.8813217444651779	0.3569171154272192	0.4049793593187822	0.3936975795275166	0.650439479009118	0.3214686982060812	0.1684191937130279	0.4651162790697674	0.2708333333333333	0.1370558375634517	0.1169102296450939	0.0640569395017793
1231973.0	199	160	0	0	2.25085014553443e-06	0.0	2.70880955827832e-06	0.0	134	114	0	0	1.92727350027415e-06	0.0	2.31071382328196e-06	0.0	109	88	30	7	1.71818253425839e-06	5.81109670368058e-07	1.99263476902216e-06	1.8334398474578e-06	442	362	30	7	5.89630618006697e-06	5.81109670368058e-07	7.01215815058243e-06	1.8334398474578e-06	0.0193370165745856	0.2614658437653056	0.0	0.0	0.9201083289124372	0.3067027763041457	0.5312247913812124	1.7320508075688774	0.0985548668304497	0.0	0.0	0.3382118365083249	0.0	0.0	0.2752293577981651	0.0	0.0
2255655.0	363	290	2	2	4.10582212476883e-06	3.16350739836821e-08	4.90971732437945e-06	3.74611878680445e-07	367	303	0	0	5.27842816866128e-06	0.0	6.14163410924941e-06	0.0	189	154	198	49	2.97923393554896e-06	3.83532382442918e-06	3.48711084578877e-06	1.28340789322046e-05	919	747	200	51	1.23634842289791e-05	3.86695889841286e-06	1.45384622794176e-05	1.32086908108851e-05	0.0682730923694779	0.9085342422757402	0.0763000910093725	0.0	3.68043331564976	1.2522444688863774	2.103219254531389	1.67955962816253	0.3127725830999155	0.0077049304676011	0.0	1.2873523554713655	0.0055096418732782	0.0	1.0476190476190477	0.0068965517241379	0.0
2074081.0	182	154	142	26	2.05856646476013e-06	2.24609025284143e-06	2.60722919984288e-06	4.86995442284578e-06	146	133	77	28	2.09986515701512e-06	1.31451592967961e-06	2.69583279382895e-06	6.01091969432756e-06	161	141	0	0	2.53786594509726e-06	0.0	3.19274434581959e-06	0.0	489	428	219	54	6.6962975668725e-06	3.56060618252104e-06	8.49580633949142e-06	1.08808741171733e-05	0.1261682242990654	1.2807347157379596	1.867865864320352	2.229707906249675	0.0	1.3658579235233423	1.1966237154032666	0.8760967702383552	0.5317275922945608	1.0910943568213385	0.6260001625762225	0.0	0.7802197802197802	0.5273972602739726	0.0	0.1688311688311688	0.2105263157894736
5092316.0	381	311	0	0	4.30941661029456e-06	0.0	5.26524857890348e-06	0.0	258	217	115	17	3.71072061993082e-06	1.96323807679423e-06	4.39846403203671e-06	3.6494869572703e-06	219	182	0	0	3.45212821103292e-06	0.0	4.12113099956855e-06	0.0	858	710	115	17	1.14722654412583e-05	1.96323807679423e-06	1.37848436105087e-05	3.6494869572703e-06	0.0239436619718309	0.2647463446366674	0.0	0.8297184950675621	0.0	0.2765728316891874	0.4790381964788682	1.7320508075688772	0.171129066603858	0.0	0.5290719183355903	0.0	0.0	0.4457364341085271	0.0	0.0	0.0783410138248847
2367193.0	477	372	269	61	5.39525386643177e-06	4.25491745080525e-06	6.29798222299709e-06	1.14256622997536e-05	410	343	57	9	5.89688160531642e-06	9.7308322067192e-07	6.95241088934835e-06	1.93208133031957e-06	330	277	105	20	5.20183703032357e-06	2.0338838462882e-06	6.27227080703565e-06	5.23839956416516e-06	1217	992	431	90	1.64939725020718e-05	7.26188451776537e-06	1.95226639193811e-05	1.85961431942383e-05	0.0907258064516129	0.9525412756697104	1.814178239187907	0.277900912513625	0.8351679519782869	0.9757490345599396	0.7777270001088055	0.7970563870038143	0.4402750469514368	0.7886408232388333	0.1650165775406823	0.3909933806906839	0.5639412997903563	0.1390243902439024	0.3181818181818182	0.1639784946236559	0.0262390670553935
2598698.0	208	162	203	36	2.35264738829729e-06	3.21096000934374e-06	2.7426696777568e-06	6.743013816248e-06	257	202	0	0	3.69633798186907e-06	0.0	4.09442273949961e-06	0.0	187	160	89	11	2.94770765051669e-06	1.72395868875857e-06	3.62297230731301e-06	2.88111976029084e-06	652	524	292	47	8.99669302068306e-06	4.93491869810231e-06	1.04600647245694e-05	9.62413357653884e-06	0.0896946564885496	0.9200835587501616	2.4585584880797744	0.0	0.7952364842743258	1.0845983241180337	1.2545617424405937	1.156706325782653	0.5485258513052649	1.3648284164112017	0.0	0.5848472417053928	0.9759615384615384	0.0	0.4759358288770053	0.2222222222222222	0.0
2763363.0	335	257	0	0	3.78911959172881e-06	0.0	4.35102535298455e-06	0.0	222	182	206	36	3.19294564970792e-06	3.51675690277922e-06	3.68903434945014e-06	7.72832532127829e-06	315	237	0	0	4.96538989258159e-06	0.0	5.3665277302074e-06	0.0	872	676	206	36	1.19474551340183e-05	3.51675690277922e-06	1.34065874326421e-05	7.72832532127829e-06	0.0532544378698224	0.5764573095209532	0.0	2.0949453404873326	0.0	0.6983151134957776	1.2095172562679135	1.7320508075688772	0.2943519656136533	0.0	1.1014145834586695	0.0	0.0	0.927927927927928	0.0	0.0	0.1978021978021978
3523632.0	228	187	0	0	2.57886348332588e-06	0.0	3.16592117123779e-06	0.0	214	181	0	0	3.07788454521394e-06	0.0	3.66876492994767e-06	0.0	122	100	0	0	1.92310338696811e-06	0.0	2.26435769207063e-06	0.0	564	468	0	0	7.57985141550792e-06	0.0	9.09904379325609e-06	0.0	0.0	0.0	0.0	0.0	0.0	0.0	0.0		0.0	0.0	0.0	0.0	0.0	0.0	0.0	0.0	0.0
2737583.0	621	457	83	21	7.02400975063759e-06	1.31285557032281e-06	7.73703730083245e-06	3.93342472614467e-06	421	357	378	67	6.05509062399564e-06	6.45307820024537e-06	7.23618276238297e-06	1.43832721257124e-05	420	336	283	46	6.62051985677546e-06	5.48180122380534e-06	7.60824184535732e-06	1.20483189975799e-05	1462	1150	744	134	1.96996202314087e-05	1.32477349943735e-05	2.25814619085727e-05	3.03650158494369e-05	0.1165217391304347	1.3446877785139897	0.5083890090230613	1.9876877903752392	1.5835878041826432	1.359888201193648	0.7645994738492732	0.5622517153822958	0.6724868215099681	0.1869097021403818	1.0657277654396369	0.8280016286327195	0.1336553945249597	0.8978622327790974	0.6738095238095239	0.0459518599562363	0.1876750700280112
2730685.0	157	111	0	0	1.7757963459744e-06	0.0	1.87923663105558e-06	0.0	105	88	0	0	1.51017699648347e-06	0.0	1.78370891621765e-06	0.0	161	127	0	0	2.53786594509726e-06	0.0	2.8757342689297e-06	0.0	423	326	0	0	5.82383928755513e-06	0.0	6.53867981620294e-06	0.0	0.0	0.0	0.0	0.0	0.0	0.0	0.0		0.0	0.0	0.0	0.0	0.0	0.0	0.0	0.0	0.0
2511663.0	296	248	208	46	3.34799820642307e-06	3.29004769430294e-06	4.1986548153314e-06	8.61607320965023e-06	273	230	61	12	3.92646019085703e-06	1.04136976247346e-06	4.66196648556886e-06	2.5761084404261e-06	278	221	1	1	4.38215361948471e-06	1.93703223456019e-08	5.0042304994761e-06	2.61919978208258e-07	847	699	270	59	1.16566120167648e-05	4.350787779122e-06	1.38648518003764e-05	1.14541016282846e-05	0.0844062947067239	0.8261250674149757	2.0521032541633604	0.5525797854618766	0.0523397110176437	0.8856742502142936	1.0406620483904474	1.1749941337220244	0.3732463406060525	0.9826909966651256	0.2652184695258962	0.0044202746018473	0.7027027027027027	0.2234432234432234	0.0035971223021582	0.1854838709677419	0.0521739130434782
2246083.0	284	218	124	33	3.21226854940592e-06	1.96137458698829e-06	3.69075302315421e-06	6.18109599822734e-06	207	175	1	1	2.97720607878171e-06	1.70716354503846e-08	3.54714841293283e-06	2.14675703368841e-07	208	165	56	9	3.27873364335546e-06	1.08473805135371e-06	3.73619019191654e-06	2.35727980387432e-06	699	558	181	43	9.46820827154309e-06	3.06318427379238e-06	1.09740916280036e-05	8.7530515054705e-06	0.0770609318996415	0.797610572444514	1.6747519976139775	0.0605206431696338	0.6309314255399602	0.7887346887745239	0.8186037618001843	1.0378696074240994	0.3235231192578271	0.6105886095205297	0.0057341127885142	0.3308405528921183	0.4366197183098591	0.0048309178743961	0.2692307692307692	0.1513761467889908	0.0057142857142857
5091531.0	393	310	0	0	4.44514626731171e-06	0.0	5.24831851916424e-06	0.0	221	173	0	0	3.17856301164617e-06	0.0	3.50660957392788e-06	0.0	205	170	0	0	3.23144421580707e-06	0.0	3.84940807652007e-06	0.0	819	653	0	0	1.08551534947649e-05	0.0	1.26043361696122e-05	0.0	0.0	0.0	0.0	0.0	0.0	0.0	0.0		0.0	0.0	0.0	0.0	0.0	0.0	0.0	0.0	0.0
3133224.0	192	158	0	0	2.17167451227442e-06	0.0	2.67494943879984e-06	0.0	168	136	1	1	2.41628319437356e-06	1.70716354503846e-08	2.75664105233637e-06	2.14675703368841e-07	103	90	108	21	1.6236036791616e-06	2.09199481332501e-06	2.03792192286357e-06	5.50031954237341e-06	463	384	109	22	6.21156138580958e-06	2.10906644877539e-06	7.46951241399978e-06	5.71499524574226e-06	0.0572916666666666	0.7651095451733763	0.0	0.0778758276079848	2.698984431476491	0.925620086361492	1.536272106928089	1.659722092858854	0.3395388563000583	0.0	0.0070652461144193	1.2884885887948214	0.0	0.0059523809523809	1.0485436893203883	0.0	0.0073529411764705
1906399.0	168	134	0	0	1.90021519824012e-06	0.0	2.26862800505809e-06	0.0	132	106	50	10	1.89850822415065e-06	8.53581772519228e-07	2.14855846726217e-06	2.14675703368841e-06	106	84	0	0	1.67089310671e-06	0.0	1.90206046133933e-06	0.0	406	324	50	10	5.46961652910077e-06	8.53581772519228e-07	6.31924693365959e-06	2.14675703368841e-06	0.0308641975308641	0.3397172252050585	0.0	0.9991615617628244	0.0	0.3330538539209415	0.5768661966476936	1.7320508075688772	0.1560587964398961	0.0	0.4496065709175957	0.0	0.0	0.3787878787878788	0.0	0.0	0.0943396226415094
3328454.0	196	156	0	0	2.21691773128014e-06	0.0	2.64108931932136e-06	0.0	149	117	106	26	2.14301307120036e-06	1.80959335774076e-06	2.37152208178938e-06	5.58156828758988e-06	119	101	42	8	1.87581395941971e-06	8.13553538515281e-07	2.28700126899134e-06	2.09535982566606e-06	464	374	148	34	6.23574476190021e-06	2.62314689625605e-06	7.29961267010208e-06	7.67692811325594e-06	0.0909090909090909	1.0516897896102455	0.0	2.3535805677079886	0.9162040502890486	1.0899282059990123	1.1863685910715185	1.0884832455401134	0.4206629675228563	0.0	0.8444154550710031	0.433706943287146	0.0	0.7114093959731543	0.3529411764705882	0.0	0.2222222222222222
4888970.0	418	339	154	40	4.72791638609744e-06	2.43590069674352e-06	5.73929025160219e-06	7.49223757360889e-06	276	236	0	0	3.96960810504227e-06	0.0	4.7835830025837e-06	0.0	189	160	43	7	2.97923393554896e-06	8.32923860860883e-07	3.62297230731301e-06	1.8334398474578e-06	883	735	197	47	1.16767584266887e-05	3.26882455760441e-06	1.41458455614989e-05	9.3256774210667e-06	0.0639455782312925	0.6592520313136054	1.3054292857060756	0.0	0.5060595809018417	0.603829622202639	0.6581835919610413	1.0900154079227362	0.2799428093102534	0.5152165346888005	0.0	0.2795765216427714	0.3684210526315789	0.0	0.2275132275132275	0.1179941002949852	0.0
4184921.0	257	204	0	0	2.90687682111733e-06	0.0	3.45373218680486e-06	0.0	278	232	134	26	3.99837338116577e-06	2.28759915035153e-06	4.70250532457381e-06	5.58156828758988e-06	251	213	203	42	3.95654877154914e-06	3.93217543615719e-06	4.82308188411045e-06	1.10006390847468e-05	786	649	337	68	1.08617989738322e-05	6.21977458650872e-06	1.29793193954891e-05	1.65822073723367e-05	0.1047765793528505	1.2775868184659795	0.0	1.1869350276803228	2.2808319139237905	1.1559223138680377	1.1407321754937998	0.9868588587727772	0.5726284017493921	0.0	0.5721324479417566	0.993839748528512	0.0	0.4820143884892086	0.8087649402390438	0.0	0.1120689655172413
2440165.0	359	276	0	0	4.06057890576311e-06	0.0	4.6726964880301e-06	0.0	253	216	0	0	3.63880742962208e-06	0.0	4.37819461253424e-06	0.0	190	153	181	29	2.99499707806509e-06	3.50602834455395e-06	3.46446726886807e-06	7.59567936803948e-06	802	645	181	29	1.06943834134503e-05	3.50602834455395e-06	1.25153583694324e-05	7.59567936803948e-06	0.0449612403100775	0.6069086592511183	0.0	0.0	2.1924523392946305	0.7308174464315434	1.2658129482771796	1.7320508075688774	0.3278382875392728	0.0	0.0	1.1706283021881978	0.0	0.0	0.9526315789473684	0.0	0.0
3521357.0	441	357	0	0	4.98806489538032e-06	0.0	6.0440313269085e-06	0.0	438	364	0	0	6.29959547104535e-06	0.0	7.37806869890029e-06	0.0	359	301	228	30	5.6589681632914e-06	4.41643349479724e-06	6.8157166531326e-06	7.85759934624773e-06	1238	1022	228	30	1.69466285297171e-05	4.41643349479724e-06	2.02378166789414e-05	7.85759934624773e-06	0.0293542074363992	0.3882631941430723	0.0	0.0	1.1528647310530826	0.3842882436843609	0.6656067628127228	1.7320508075688774	0.2606083851459135	0.0	0.0	0.7804308784498497	0.0	0.0	0.6350974930362117	0.0	0.0
3949161.0	365	301	0	0	4.12844373427169e-06	0.0	5.09594798151109e-06	0.0	304	260	0	0	4.3723219707712e-06	0.0	5.27004907064306e-06	0.0	282	223	0	0	4.44520618954924e-06	0.0	5.04951765331751e-06	0.0	951	784	0	0	1.29459718945921e-05	0.0	1.54155147054717e-05	0.0	0.0	0.0	0.0	0.0	0.0	0.0	0.0		0.0	0.0	0.0	0.0	0.0	0.0	0.0	0.0	0.0
2422700.0	150	125	615	142	1.69662071271439e-06	9.72778524998225e-06	2.11625746740494e-06	2.65974433863116e-05	125	97	190	37	1.79782975771842e-06	3.24361073557307e-06	1.96613369173991e-06	7.94300102464713e-06	121	98	349	63	1.90734024445198e-06	6.76024249861507e-06	2.21907053822922e-06	1.65009586271202e-05	396	320	1154	242	5.40179071488479e-06	1.97316384841704e-05	6.30146169737407e-06	5.10414030380789e-05	0.75625	8.099930696928421	12.568150991063815	4.0399089126121694	7.435977515292363	8.014679139656117	4.29347177872398	0.5357010185822858	3.6527958089526313	5.733624007465379	1.804181247778129	3.54432960678048	4.1	1.52	2.884297520661157	1.136	0.3814432989690721
5087549.0	185	143	0	0	2.09249887901442e-06	0.0	2.42099854271125e-06	0.0	174	144	52	16	2.50257902274404e-06	8.87725043419998e-07	2.91879640835616e-06	3.43481125390146e-06	127	105	36	12	2.00191909954877e-06	6.97331604441669e-07	2.37757557667416e-06	3.14303973849909e-06	486	392	88	28	6.59699700130723e-06	1.58505664786167e-06	7.71737052774157e-06	6.57785099240056e-06	0.0714285714285714	0.8523435500155411	0.0	1.1767902838539928	1.321951558274202	0.8329139473760648	0.7249670211106216	0.8703984648047866	0.2402694206996884	0.0	0.354724080779124	0.3483315607503053	0.0	0.2988505747126437	0.2834645669291338	0.0	0.1111111111111111
2981087.0	1383	1085	86	35	1.56428429712267e-05	1.36030818129833e-06	1.83691148170749e-05	6.55570787690778e-06	1083	889	838	153	1.55763970208724e-05	1.43060305074223e-05	1.80195139376988e-05	3.28453826154327e-05	923	743	519	99	1.45493805423899e-05	1.00531972973674e-05	1.68241776520848e-05	2.59300778426175e-05	3389	2717	1443	287	4.5768620534489e-05	2.5719535986088e-05	5.32128064068584e-05	6.5331168334958e-05	0.1056312108943687	1.227733937493244	0.3568875224631924	1.8227674025499965	1.5412389466420269	1.2402979572184052	0.7778978500081337	0.6271862704286894	0.5619469340725927	0.0869604191386737	0.9184428522367653	0.690970812680115	0.0621836587129428	0.7737765466297323	0.562296858071506	0.032258064516129	0.172103487064117
3856785.0	386	314	149	50	4.3659706340517e-06	2.35681301178432e-06	5.3160387581212e-06	9.36529696701112e-06	357	303	185	25	5.13460178804381e-06	3.15825255832115e-06	6.14163410924941e-06	5.36689258422104e-06	331	268	145	21	5.21760017283971e-06	2.80869674011228e-06	6.06847861474929e-06	5.50031954237341e-06	1074	885	479	96	1.47181725949352e-05	8.32376231021774e-06	1.75261514821199e-05	2.02325090936056e-05	0.1084745762711864	1.154418248310059	1.7617059229871026	0.8738541711787102	0.9063753687794196	1.1806451543150775	0.5034760369080534	0.4264414545453606	0.5655431920320124	0.5398142152864539	0.6150920146670978	0.5383119915422017	0.3860103626943005	0.5182072829131653	0.4380664652567976	0.1592356687898089	0.0825082508250825
2960896.0	257	198	0	0	2.90687682111733e-06	0.0	3.35215182836942e-06	0.0	171	139	0	0	2.4594311085588e-06	0.0	2.81744931084379e-06	0.0	137	119	0	0	2.15955052471009e-06	0.0	2.69458565356405e-06	0.0	565	456	0	0	7.52585845438622e-06	0.0	8.86418679277726e-06	0.0	0.0	0.0	0.0	0.0	0.0	0.0	0.0		0.0	0.0	0.0	0.0	0.0	0.0	0.0	0.0	0.0
1399889.0	221	176	0	0	2.49968785006587e-06	0.0	2.97969051410615e-06	0.0	193	156	232	51	2.77584914591724e-06	3.96061942448922e-06	3.16202944238584e-06	1.09484608718109e-05	147	120	64	6	2.31718194987141e-06	1.23970063011852e-06	2.71722923048476e-06	1.57151986924955e-06	561	452	296	57	7.59271894585452e-06	5.20032005460774e-06	8.85894918697675e-06	1.25199807410605e-05	0.1261061946902655	1.413257992208118	0.0	3.4624791044165546	0.578353806744964	1.3469443037205062	1.854788101417828	1.3770339993231822	0.6849088043021817	0.0	1.4268136401845026	0.5350035762997878	0.0	1.2020725388601037	0.4353741496598639	0.0	0.3269230769230769
2530952.0	851	672	176	51	9.62549484346632e-06	2.78388651056403e-06	1.13770001447689e-05	9.55260290635134e-06	642	537	22	5	9.23365363564181e-06	3.75575979908461e-07	1.08846782728282e-05	1.07337851684421e-06	594	484	0	0	9.36330665458243e-06	0.0	1.09594912296219e-05	0.0	2087	1693	198	56	2.82224551336906e-05	3.15946249047249e-06	3.3221169647219e-05	1.06259814231955e-05	0.0330773774365032	0.3198557286222768	0.8396416265093913	0.0986137109374855	0.0	0.3127517791489589	0.4589562609169203	1.4674776980191897	0.1119485344384825	0.2892200926639841	0.0406746879110498	0.0	0.2068155111633372	0.0342679127725856	0.0	0.0758928571428571	0.0093109869646182
1099156.0	226	178	52	17	2.55624187382302e-06	8.22511923575735e-07	3.01355063358463e-06	3.18420096878378e-06	165	137	205	39	2.37313528018832e-06	3.49968526732884e-06	2.77691047183884e-06	8.37235243138482e-06	110	87	0	0	1.73394567677452e-06	0.0	1.96999119210145e-06	0.0	501	402	257	56	6.66332283078586e-06	4.32219719090457e-06	7.76045229752492e-06	1.15565534001686e-05	0.1393034825870646	1.4891597753721637	1.0566276648208033	3.014988245494548	0.0	1.35720530343845	1.5298034899114634	1.1271717595235884	0.6486549279790513	0.3217660785540677	1.4747095526097116	0.0	0.2300884955752212	1.2424242424242424	0.0	0.095505617977528	0.2846715328467153
3792120.0	168	139	0	0	1.90021519824012e-06	0.0	2.35327830375429e-06	0.0	138	119	116	25	1.98480405252114e-06	1.98030971224461e-06	2.41206092079432e-06	5.36689258422104e-06	112	94	0	0	1.76547196180679e-06	0.0	2.12849623054639e-06	0.0	418	352	116	25	5.65049121256805e-06	1.98030971224461e-06	6.89383545509501e-06	5.36689258422104e-06	0.0710227272727272	0.7785060463336912	0.0	2.225023645942433	0.0	0.7416745486474777	1.2846180009381465	1.7320508075688772	0.3504668245195967	0.0	0.9977356252014796	0.0	0.0	0.8405797101449275	0.0	0.0	0.2100840336134453
4293643.0	485	384	0	0	5.4857403044432e-06	0.0	6.50114293986797e-06	0.0	320	267	0	0	4.60244417975916e-06	0.0	5.41193500716037e-06	0.0	265	226	1	1	4.17723276677499e-06	1.93703223456019e-08	5.11744838407963e-06	2.61919978208258e-07	1070	877	1	1	1.42654172509774e-05	1.93703223456019e-08	1.7030526331108e-05	2.61919978208258e-07	0.0011402508551881	0.0153794411937718	0.0	0.0	0.0511817528092887	0.0170605842697629	0.0295497987620397	1.7320508075688772	0.0013578517897382	0.0	0.0	0.0046371182615606	0.0	0.0	0.0037735849056603	0.0	0.0
1891884.0	824	674	97	22	9.32010311517773e-06	1.53430108820858e-06	1.14108602642474e-05	4.12073066548489e-06	585	469	256	55	8.41384326612221e-06	4.37033867529845e-06	9.50635774665999e-06	1.18071636852863e-05	541	450	258	57	8.52786010122743e-06	4.9975431651653e-06	1.01896096143178e-05	1.49294387578707e-05	1950	1593	611	134	2.62618064825274e-05	1.09021829286723e-05	3.11068276252252e-05	3.08573331086419e-05	0.0841180163214061	0.991979429095464	0.3611235761422823	1.2420281247499534	1.4651629770872467	1.022771559326494	0.5837643624106371	0.5707671054082225	0.4151345390472578	0.1646227589166884	0.5194224015195686	0.5860254631107276	0.1177184466019417	0.4376068376068376	0.476894639556377	0.0326409495548961	0.1172707889125799
3263876.0	427	344	114	27	4.82971362886031e-06	1.80319921706988e-06	5.82394055029839e-06	5.057260362186e-06	289	254	42	13	4.15658239984499e-06	7.17008688916152e-07	5.14843255362822e-06	2.79078414379494e-06	272	224	81	14	4.28757476438791e-06	1.56899610999376e-06	5.07216123023821e-06	3.66687969491561e-06	988	822	237	54	1.32738707930932e-05	4.08920401597979e-06	1.60445343341648e-05	1.15149242008965e-05	0.0656934306569343	0.7176851606329846	0.8683571404118969	0.5420648157910138	0.7229422584312049	0.7111214048780385	0.1634670294300015	0.2298721825959339	0.3080641720655837	0.3733553075061697	0.1724995729527438	0.3659402333985301	0.2669789227166276	0.1453287197231834	0.2977941176470588	0.0784883720930232	0.0511811023622047
2239748.0	844	654	0	0	9.54631921020632e-06	0.0	1.10722590694626e-05	0.0	658	538	1	1	9.46377584462977e-06	1.70716354503846e-08	1.09049476923306e-05	2.14675703368841e-07	602	483	2	2	9.48941179471149e-06	3.87406446912038e-08	1.09368476527011e-05	5.23839956416516e-07	2104	1675	3	3	2.84995068495476e-05	5.58122801415884e-08	3.29140544144944e-05	7.38515659785357e-07	0.0017910447761194	0.0224376994242355	0.0	0.0196860828154014	0.0478967955896452	0.0225276261350155	0.0240744996472823	1.0686656242870802	0.001958359505525	0.0	0.0018038926249581	0.0040825127551946	0.0	0.0015197568389057	0.0033222591362126	0.0	0.0018587360594795
1768885.0	197	160	76	19	2.22822853603157e-06	1.20213281137992e-06	2.70880955827832e-06	3.55881284746422e-06	251	207	0	0	3.61004215349859e-06	0.0	4.19576983701198e-06	0.0	217	183	558	105	3.42060192600065e-06	1.08086398688459e-05	4.14377457648926e-06	2.75015977118671e-05	665	550	634	124	9.25887261553081e-06	1.20107726802258e-05	1.10483539717796e-05	3.10604105593313e-05	0.2254545454545454	2.8113156619228308	1.313792192067629	0.0	6.63684696264712	2.650213051571583	3.514462965616161	1.3261058251645377	1.2972176180584838	0.53950157802076	0.0	3.1598648725206404	0.3857868020304568	0.0	2.571428571428572	0.11875	0.0
2604732.0	751	586	0	0	8.49441436832339e-06	0.0	9.92101500719434e-06	0.0	618	500	351	69	8.88847032215987e-06	5.99214404308498e-06	1.01347097512367e-05	1.48126235324501e-05	540	427	402	72	8.5120969587113e-06	7.78686958293197e-06	9.6688073451416e-06	1.88582384309946e-05	1909	1513	753	141	2.58949816491946e-05	1.3779013626017e-05	2.97245321035726e-05	3.36708619634446e-05	0.0931923331130204	1.132763397119973	0.0	1.4615735325466594	1.950420331879973	1.1373312881422109	1.0148323223789346	0.8922926265720045	0.5321113493218314	0.0	0.6741479496360525	0.9148003859334414	0.0	0.5679611650485437	0.7444444444444445	0.0	0.138
1798744.0	289	236	0	0	3.26882257316306e-06	0.0	3.99549409846052e-06	0.0	222	184	0	0	3.19294564970792e-06	0.0	3.72957318845509e-06	0.0	167	134	0	0	2.63244480019405e-06	0.0	3.03423930737465e-06	0.0	678	554	0	0	9.09421302306503e-06	0.0	1.07593065942903e-05	0.0	0.0	0.0	0.0	0.0	0.0	0.0	0.0		0.0	0.0	0.0	0.0	0.0	0.0	0.0	0.0	0.0
3151219.0	291	238	225	51	3.29144418266592e-06	3.55894582316424e-06	4.029354217939e-06	9.55260290635134e-06	247	209	0	0	3.5525116012516e-06	0.0	4.23630867601692e-06	0.0	249	205	131	32	3.92502248651688e-06	2.53751222727385e-06	4.64193326874479e-06	8.38143930266425e-06	787	652	356	83	1.07689782704344e-05	6.09645805043809e-06	1.29075961627007e-05	1.79340422090156e-05	0.1273006134969325	1.3894176718078544	2.370752827791214	0.0	1.80559237227696	1.3921150666893916	1.2382810078075883	0.8894961612277941	0.5661129493756671	1.0812718143321682	0.0	0.6464962267071427	0.7731958762886598	0.0	0.5261044176706827	0.2142857142857142	0.0
1395850.0	166	126	0	0	1.87759358873726e-06	0.0	2.13318752714418e-06	0.0	147	126	1	1	2.11424779507686e-06	1.70716354503846e-08	2.55394685731164e-06	2.14675703368841e-07	187	159	0	0	2.94770765051669e-06	0.0	3.6003287303923e-06	0.0	500	411	1	1	6.93954903433082e-06	1.70716354503846e-08	8.28746311484812e-06	2.14675703368841e-07	0.0024330900243309	0.0259036692403758	0.0	0.0840564488467136	0.0	0.0280188162822378	0.0485300133687741	1.7320508075688772	0.0024600496899624	0.0	0.0080745669879078	0.0	0.0	0.0068027210884353	0.0	0.0	0.0079365079365079
3737333.0	210	169	0	0	2.37526899780015e-06	0.0	2.86118009593147e-06	0.0	155	131	0	0	2.22930889957084e-06	0.0	2.655293954824e-06	0.0	120	98	0	0	1.89157710193584e-06	0.0	2.21907053822922e-06	0.0	485	398	0	0	6.49615499930684e-06	0.0	7.7355445889847e-06	0.0	0.0	0.0	0.0	0.0	0.0	0.0	0.0		0.0	0.0	0.0	0.0	0.0	0.0	0.0	0.0	0.0
2574875.0	391	318	0	0	4.42252465780885e-06	0.0	5.38375899707816e-06	0.0	298	253	0	0	4.28602614240072e-06	0.0	5.12816313412575e-06	0.0	332	278	0	0	5.23336331535584e-06	0.0	6.29491438395636e-06	0.0	1021	849	0	0	1.39419141155654e-05	0.0	1.68068365151603e-05	0.0	0.0	0.0	0.0	0.0	0.0	0.0	0.0		0.0	0.0	0.0	0.0	0.0	0.0	0.0	0.0	0.0
2472162.0	343	266	275	44	3.87960602974025e-06	4.34982267275629e-06	4.50339589063771e-06	8.24146133096978e-06	295	239	0	0	4.24287822821547e-06	0.0	4.84439126109112e-06	0.0	261	202	267	47	4.11418019671046e-06	5.17187606627571e-06	4.57400253798268e-06	1.23102389757881e-05	899	707	542	91	1.22366644546662e-05	9.521698739032e-06	1.39217896897115e-05	2.05517003067579e-05	0.1287128712871287	1.4762254541128463	1.8300548144353208	0.0	2.69134939772408	1.507134737386467	1.3744265812615712	0.9119467205997616	0.7781286129326767	1.1212021631607585	0.0	1.257085450562166	0.8017492711370262	0.0	1.0229885057471264	0.1654135338345864	0.0
1659512.0	139	114	343	74	1.57220186044867e-06	5.42541518820148e-06	1.9300268102733e-06	1.38606395111765e-05	147	123	0	0	2.11424779507686e-06	0.0	2.49313859880422e-06	0.0	126	111	0	0	1.98615595703264e-06	0.0	2.5134370381984e-06	0.0	412	348	343	74	5.67260561255817e-06	5.42541518820148e-06	6.93660244727592e-06	1.38606395111765e-05	0.2126436781609195	1.998188539206211	7.181578741496225	0.0	0.0	2.393859580498742	4.146286419609339	1.732050807568877	0.9564238303806184	3.450838804282544	0.0	0.0	2.467625899280576	0.0	0.0	0.6491228070175439	0.0
2824305.0	152	128	0	0	1.71924232221725e-06	0.0	2.16704764662266e-06	0.0	132	111	1	1	1.89850822415065e-06	1.70716354503846e-08	2.24990556477454e-06	2.14675703368841e-07	113	85	0	0	1.78123510432292e-06	0.0	1.92470403826004e-06	0.0	397	324	1	1	5.39898565069082e-06	1.70716354503846e-08	6.34165724965723e-06	2.14675703368841e-07	0.0030864197530864	0.0338516723495966	0.0	0.0954154284205938	0.0	0.0318051428068646	0.0550881232834733	1.7320508075688774	0.0031620079316566	0.0	0.0089921314183519	0.0	0.0	0.0075757575757575	0.0	0.0	0.009009009009009
2622504.0	317	260	43	14	3.58552510620308e-06	6.80154090649166e-07	4.40181553220227e-06	2.62228315076311e-06	300	263	162	36	4.31479141852421e-06	2.7656049429623e-06	5.33085732915048e-06	7.72832532127829e-06	339	268	57	15	5.34370531296876e-06	1.10410837369931e-06	6.06847861474929e-06	3.92879967312387e-06	956	791	262	65	1.32440218376961e-05	4.54986740731077e-06	1.5801151476102e-05	1.42794081451653e-05	0.0821744627054361	0.9036941495537072	0.5957276336500992	1.4497340379037806	0.6474109776995864	0.897624216417822	0.478838942911891	0.5334514534632422	0.3435412190548196	0.1896944158813659	0.640959127500124	0.2066184995306017	0.1356466876971608	0.54	0.168141592920354	0.0538461538461538	0.1368821292775665
2372473.0	155	122	0	0	1.75317473647154e-06	0.0	2.06546728818722e-06	0.0	126	90	0	0	1.81221239578017e-06	0.0	1.8242477552226e-06	0.0	119	91	76	6	1.87581395941971e-06	1.47214449826575e-06	2.06056549978427e-06	1.57151986924955e-06	400	303	76	6	5.44120109167142e-06	1.47214449826575e-06	5.95028054319409e-06	1.57151986924955e-06	0.0198019801980198	0.2641085336803235	0.0	0.0	0.762664360542812	0.2542214535142706	0.4403244738607262	1.7320508075688772	0.2705550619180551	0.0	0.0	0.7848030402338851	0.0	0.0	0.6386554621848739	0.0	0.0
4337924.0	369	305	0	0	4.17368695327741e-06	0.0	5.16366822046805e-06	0.0	345	294	1	1	4.96201013130284e-06	1.70716354503846e-08	5.95920933372715e-06	2.14675703368841e-07	250	202	0	0	3.94078562903301e-06	0.0	4.57400253798268e-06	0.0	964	801	1	1	1.30764827136133e-05	1.70716354503846e-08	1.56968800921779e-05	2.14675703368841e-07	0.0012484394506866	0.0136763294430603	0.0	0.0360241923628773	0.0	0.0120080641209591	0.020798577158046	1.7320508075688774	0.0013055219682745	0.0	0.0034404676731085	0.0	0.0	0.0028985507246376	0.0	0.0	0.0034013605442176
2584557.0	454	358	0	0	5.1351053571489e-06	0.0	6.06096138664774e-06	0.0	377	309	1	1	5.42225454927876e-06	1.70716354503846e-08	6.26325062626425e-06	2.14675703368841e-07	372	303	0	0	5.86388901600112e-06	0.0	6.86100380697401e-06	0.0	1203	970	1	1	1.64212489224288e-05	1.70716354503846e-08	1.9185215819886e-05	2.14675703368841e-07	0.0010309278350515	0.0111896423467034	0.0	0.0342754451607959	0.0	0.0114251483869319	0.0197889374901797	1.7320508075688774	0.0010396063984553	0.0	0.0031484385867969	0.0	0.0	0.0026525198938992	0.0	0.0	0.0032362459546925
2767235.0	588	464	122	19	6.65075319384042e-06	1.92973951300461e-06	7.85554771900713e-06	3.55881284746422e-06	453	361	271	64	6.51533504197156e-06	4.62641320705422e-06	7.31726044039287e-06	1.37392450156059e-05	419	326	250	30	6.60475671425932e-06	4.84258058640048e-06	7.38180607615026e-06	7.85759934624773e-06	1460	1151	643	113	1.97708449500713e-05	1.13987333064593e-05	2.25546142355503e-05	2.51556572093178e-05	0.0981754995655951	1.1153219889554913	0.4530317903681478	1.8776487631576264	1.064454859039809	1.1317118041885277	0.7146859466178257	0.6315087851630898	0.5765425471316638	0.2901535294967544	0.7100806293538288	0.733195906511682	0.2074829931972789	0.5982339955849889	0.5966587112171837	0.0409482758620689	0.1772853185595568
2202526.0	272	218	1	1	3.07653889238877e-06	1.58175369918411e-08	3.69075302315421e-06	1.87305939340222e-07	319	260	858	153	4.58806154169741e-06	1.464746321643e-05	5.27004907064306e-06	3.28453826154327e-05	273	217	399	57	4.30333790690405e-06	7.72875861589517e-06	4.91365619179327e-06	1.49294387578707e-05	864	695	1258	211	1.19679383409902e-05	2.2392039369317e-05	1.38744582855905e-05	4.79621273126436e-05	0.3035971223021583	3.4568648609838197	0.0507500605337567	6.232462387949806	3.0383564040979647	3.107189617527176	3.091430952356065	0.9949283220173568	1.8710022337451595	0.0051413414701088	3.1925167270121206	1.7959915728429214	0.0036764705882352	2.689655172413793	1.4615384615384617	0.0045871559633027	0.5884615384615385
2414971.0	216	178	0	0	2.44313382630873e-06	0.0	3.01355063358463e-06	0.0	153	126	0	0	2.20054362344735e-06	0.0	2.55394685731164e-06	0.0	177	149	0	0	2.79007622535537e-06	0.0	3.37389296118524e-06	0.0	546	453	0	0	7.43375367511144e-06	0.0	8.94139045208151e-06	0.0	0.0	0.0	0.0	0.0	0.0	0.0	0.0		0.0	0.0	0.0	0.0	0.0	0.0	0.0	0.0	0.0
2361944.0	254	200	0	0	2.87294440686304e-06	0.0	3.3860119478479e-06	0.0	195	165	1	1	2.80461442204074e-06	1.70716354503846e-08	3.3444542179081e-06	2.14675703368841e-07	197	159	0	0	3.10533907567801e-06	0.0	3.6003287303923e-06	0.0	646	524	1	1	8.78289790458179e-06	1.70716354503846e-08	1.03307948961483e-05	2.14675703368841e-07	0.0019083969465648	0.0207801728257019	0.0	0.0641885609374904	0.0	0.0213961869791634	0.0370592829361548	1.7320508075688774	0.0019437360693306	0.0	0.0060869812678074	0.0	0.0	0.0051282051282051	0.0	0.0	0.006060606060606
2433955.0	168	133	46	5	1.90021519824012e-06	7.27606701624689e-07	2.25169794531885e-06	9.36529696701112e-07	119	101	351	40	1.71153392934794e-06	5.99214404308498e-06	2.0472113697498e-06	8.58702813475366e-06	107	86	67	8	1.68665624922613e-06	1.29781159715533e-06	1.94734761518074e-06	2.09535982566606e-06	394	320	464	53	5.29840537681419e-06	8.017562341865e-06	6.2462569302494e-06	1.16189176571208e-05	0.165625	1.8601408470491592	0.4159215487353014	4.194500021657814	1.0760070823162111	1.895476217569776	2.01818261481296	1.0647364478149497	1.51320289250608	0.3829075266309628	3.5010372510510885	0.7694582685421472	0.2738095238095238	2.9495798319327733	0.6261682242990654	0.037593984962406	0.396039603960396
1104315.0	344	281	1	1	3.89091683449167e-06	1.58175369918411e-08	4.7573467867263e-06	1.87305939340222e-07	299	244	0	0	4.30040878046246e-06	0.0	4.94573835860349e-06	0.0	277	224	0	0	4.36639047696857e-06	0.0	5.07216123023821e-06	0.0	920	749	1	1	1.25577160919227e-05	1.58175369918411e-08	1.4775246375568e-05	1.87305939340222e-07	0.0013351134846461	0.0126770095455021	0.039371933083128	0.0	0.0	0.013123977694376	0.0227313961640598	1.7320508075688772	0.001259587083834	0.0040652467438069	0.0	0.0	0.002906976744186	0.0	0.0	0.0035587188612099	0.0
2007955.0	618	483	367	56	6.9900773363833e-06	5.80503607600567e-06	8.17721885405268e-06	1.04891326030525e-05	501	405	245	20	7.20570166893543e-06	4.18255068534422e-06	8.20911489850169e-06	4.29351406737683e-06	427	356	349	51	6.73086185438838e-06	6.76024249861507e-06	8.06111338377145e-06	1.33579188886211e-05	1546	1244	961	127	2.09266408597071e-05	1.6747829259965e-05	2.44474471363258e-05	2.81405655590504e-05	0.1020900321543408	1.1510635610389397	1.2827261676938024	0.523017903935109	1.6570811316850007	1.154275067771304	0.5778404753364897	0.5006089895471753	0.8003114007758344	0.8304680759096185	0.5804501598193629	1.0043650642164843	0.5938511326860841	0.4890219560878243	0.8173302107728337	0.1159420289855072	0.0493827160493827
2888093.0	489	399	0	0	5.53098352344892e-06	0.0	6.75509383595656e-06	0.0	369	300	290	51	5.30719344478478e-06	4.95077428061152e-06	6.08082585074199e-06	1.09484608718109e-05	308	249	0	0	4.85504789496867e-06	0.0	5.63825065325587e-06	0.0	1166	948	290	51	1.56932248632024e-05	4.95077428061152e-06	1.84741703399544e-05	1.09484608718109e-05	0.0537974683544303	0.5926361330626295	0.0	1.8004891342966112	0.0	0.6001630447655371	1.0395128863591447	1.7320508075688774	0.3154720794334716	0.0	0.9328422512046356	0.0	0.0	0.7859078590785907	0.0	0.0	0.17
2705144.0	324	256	1	1	3.66470073946309e-06	1.58175369918411e-08	4.33409529324531e-06	1.87305939340222e-07	324	266	95	23	4.65997473200615e-06	1.62180536778653e-06	5.3916655876579e-06	4.93754117748335e-06	178	145	0	0	2.8058393678715e-06	0.0	3.28331865350242e-06	0.0	826	667	96	24	1.11305148393407e-05	1.63762290477838e-06	1.30090795344056e-05	5.12484711682357e-06	0.0359820089955022	0.3939438684550813	0.0432168484232772	0.9157728900668304	0.0	0.3196632461633692	0.5166981272106022	1.616382657099512	0.1471291246106799	0.0043161879008321	0.348028790080656	0.0	0.0030864197530864	0.2932098765432099	0.0	0.00390625	0.0864661654135338
2587720.0	409	321	0	0	4.62611914333458e-06	0.0	5.43454917629588e-06	0.0	389	307	164	44	5.59484620601973e-06	2.79974821386307e-06	6.22271178725931e-06	9.44573094822902e-06	315	250	0	0	4.96538989258159e-06	0.0	5.66089423017658e-06	0.0	1113	878	164	44	1.51863552419359e-05	2.79974821386307e-06	1.73181551937318e-05	9.44573094822902e-06	0.0501138952164009	0.54542362292999	0.0	1.517944470378442	0.0	0.5059814901261473	0.8763856485878974	1.7320508075688772	0.1843594575037853	0.0	0.500415580834144	0.0	0.0	0.4215938303341902	0.0	0.0	0.1433224755700325
2378390.0	171	133	82	16	1.93414761249441e-06	1.29703803333097e-06	2.25169794531885e-06	2.99689502944356e-06	222	180	265	48	3.19294564970792e-06	4.52398339435191e-06	3.6484955104452e-06	1.03044337617044e-05	129	106	0	0	2.03344538458103e-06	0.0	2.40021915359487e-06	0.0	522	419	347	64	7.16053864678336e-06	5.82102142768288e-06	8.30041260935892e-06	1.33013287911479e-05	0.152744630071599	1.6024900709333805	1.330948955952965	2.824296681249588	0.0	1.3850818790675177	1.4129262953010158	1.02010308318541	0.8129306627369137	0.6705992991187577	1.4168682748376094	0.0	0.47953216374269	1.1936936936936935	0.0	0.1203007518796992	0.2666666666666666
2028144.0	444	343	171	51	5.0219973096346e-06	2.70479882560482e-06	5.80701049055915e-06	9.55260290635134e-06	390	318	52	8	5.60922884408147e-06	8.87725043419998e-07	6.44567540178651e-06	1.71740562695073e-06	245	198	375	73	3.86196991645235e-06	7.26387087960072e-06	4.48342823029985e-06	1.91201584092028e-05	1079	859	598	132	1.44931960701684e-05	1.08563947486255e-05	1.67361141226455e-05	3.03901669425049e-05	0.1536670547147846	1.8158436731370164	1.645012166222474	0.2664430831367535	4.264629080038614	2.058694776465947	2.0309413563588983	0.9865189243085896	0.7490683694655458	0.5385902577876173	0.1582615129629937	1.880871947928946	0.3851351351351351	0.1333333333333333	1.530612244897959	0.1486880466472303	0.0251572327044025
2865212.0	328	263	337	60	3.70994395846881e-06	5.33050996625044e-06	4.45260571141999e-06	1.12383563604133e-05	238	199	2	2	3.42306785869587e-06	3.41432709007691e-08	4.03361448099219e-06	4.29351406737683e-07	188	153	124	23	2.96347079303282e-06	2.40191997085464e-06	3.46446726886807e-06	6.02415949878993e-06	754	615	463	85	1.00964826101975e-05	7.76657320800585e-06	1.19506874612802e-05	1.7691867265941e-05	0.1382113821138211	1.4804058196034342	2.5239954060134493	0.1064433422581503	1.7388415104750512	1.45642675291555	1.2332712867440887	0.8467787921879784	0.76923553556776	1.4368168430367554	0.0099744651027096	0.8105090748664042	1.0274390243902438	0.0084033613445378	0.6595744680851063	0.2281368821292775	0.0100502512562814
2523933.0	364	290	12	8	4.11713292952026e-06	1.89810443902093e-07	4.90971732437945e-06	1.49844751472178e-06	302	258	175	30	4.34355669464771e-06	2.9875362038173e-06	5.22951023163812e-06	6.44027110106524e-06	305	261	1	1	4.80775846742027e-06	1.93703223456019e-08	5.90997357630435e-06	2.61919978208258e-07	971	809	188	39	1.32684480915882e-05	3.19671697006499e-06	1.60492011323219e-05	8.20063859399528e-06	0.0482076637824474	0.510968647372722	0.3052003640374901	1.2315247156611555	0.0443182993674301	0.527014459688692	0.6239117633883963	1.1838608066976788	0.2409262144298256	0.0461025784572397	0.6878087276951287	0.0040289716043068	0.0329670329670329	0.5794701986754967	0.0032786885245901	0.0275862068965517	0.1162790697674418
3072628.0	357	296	196	27	4.03795729626026e-06	3.10023725040085e-06	5.01129768281489e-06	5.057260362186e-06	213	179	1	1	3.06350190715219e-06	1.70716354503846e-08	3.62822609094272e-06	2.14675703368841e-07	221	177	1	1	3.48365449606518e-06	1.93703223456019e-08	4.00791311496502e-06	2.61919978208258e-07	791	652	198	29	1.05851136994776e-05	3.13667920819683e-06	1.26474368887226e-05	5.5338560437631e-06	0.0444785276073619	0.4375476305952157	1.0091718118300432	0.0591682265624912	0.0653507126265495	0.3778969170063613	0.5467088351302465	1.4467141977796114	0.2963292882108231	0.7677736595362521	0.0055725884846124	0.0055603454267582	0.5490196078431373	0.0046948356807511	0.004524886877828	0.0912162162162162	0.0055865921787709
2672329.0	202	165	0	0	2.28478255978872e-06	0.0	2.79345985697452e-06	0.0	169	136	0	0	2.43066583243531e-06	0.0	2.75664105233637e-06	0.0	114	96	122	21	1.79699824683905e-06	2.36317932616343e-06	2.17378338438781e-06	5.50031954237341e-06	485	397	122	21	6.51244663906307e-06	2.36317932616343e-06	7.72388429369869e-06	5.50031954237341e-06	0.052896725440806	0.7121183245663957	0.0	0.0	2.530297904509208	0.8434326348364026	1.460868176298337	1.7320508075688772	0.3628711998941484	0.0	0.0	1.3150704683882148	0.0	0.0	1.0701754385964912	0.0	0.0
1843954.0	187	147	0	0	2.11512048851728e-06	0.0	2.48871878166821e-06	0.0	142	128	0	0	2.04233460476813e-06	0.0	2.59448569631658e-06	0.0	126	101	0	0	1.98615595703264e-06	0.0	2.28700126899134e-06	0.0	455	376	0	0	6.14361105031804e-06	0.0	7.37020574697613e-06	0.0	0.0	0.0	0.0	0.0	0.0	0.0	0.0		0.0	0.0	0.0	0.0	0.0	0.0	0.0	0.0	0.0
2746561.0	562	433	0	0	6.35667227030326e-06	0.0	7.3307158670907e-06	0.0	384	313	0	0	5.52293301571099e-06	0.0	6.34432830427415e-06	0.0	396	303	299	71	6.24220443638829e-06	5.79172638133497e-06	6.86100380697401e-06	1.85963184527863e-05	1342	1049	299	71	1.81218097224025e-05	5.79172638133497e-06	2.05360479783389e-05	1.85963184527863e-05	0.0676835081029551	0.9055451405451236	0.0	0.0	2.7104369821051093	0.9034789940350364	1.5648715212399018	1.7320508075688774	0.3195997789434427	0.0	0.0	0.92783349862313	0.0	0.0	0.7550505050505051	0.0	0.0
2810373.0	508	405	0	0	5.74588881372608e-06	0.0	6.856674194392e-06	0.0	349	292	107	30	5.01954068354983e-06	1.82666499319115e-06	5.91867049472221e-06	6.44027110106524e-06	304	235	292	44	4.79199532490414e-06	5.65613412491576e-06	5.32124057636598e-06	1.15244790411633e-05	1161	932	399	74	1.555742482218e-05	7.48279911810691e-06	1.80965852654802e-05	1.79647501422286e-05	0.0793991416309012	0.992714917133948	0.0	1.0881280021937616	2.165750425257728	1.08462614248383	1.082879459308412	0.9983895988608406	0.4809792882584776	0.0	0.3639107855381159	1.1803296417090945	0.0	0.3065902578796561	0.9605263157894736	0.0	0.1027397260273972
1992525.0	573	453	334	64	6.48109112256898e-06	5.28305735527491e-06	7.66931706187549e-06	1.19875801177742e-05	397	323	0	0	5.70990731051371e-06	0.0	6.54702249929888e-06	0.0	325	265	168	28	5.12302131774291e-06	3.25421415406112e-06	6.00054788398717e-06	7.33375938983122e-06	1295	1041	502	92	1.73140197508256e-05	8.53727150933604e-06	2.02168874451615e-05	1.93213395076054e-05	0.0883765609990393	0.9557029765345788	1.5630570520242255	0.0	1.2221816293478478	0.9284128937906913	0.8218953032252975	0.8852691606527733	0.4930843115694696	0.815149371512124	0.0	0.6352138615528649	0.5828970331588132	0.0	0.5169230769230769	0.141280353200883	0.0
3419748.0	274	211	0	0	3.09916050189162e-06	0.0	3.57224260497953e-06	0.0	163	139	156	26	2.34437000406482e-06	2.66317513025999e-06	2.81744931084379e-06	5.58156828758988e-06	156	119	0	0	2.4590502325166e-06	0.0	2.69458565356405e-06	0.0	593	469	156	26	7.90258073847304e-06	2.66317513025999e-06	9.08427756938738e-06	5.58156828758988e-06	0.0554371002132196	0.6144207114937691	0.0	1.9810714131067269	0.0	0.6603571377022422	1.143772113641041	1.7320508075688774	0.337000686028369	0.0	1.1359875470349838	0.0	0.0	0.9570552147239264	0.0	0.0	0.1870503597122302
1153666.0	932	732	878	202	1.05416700283321e-05	1.38877974788365e-05	1.23928037291233e-05	3.78357997467249e-05	753	637	436	88	1.08301264604958e-05	7.44323305636767e-06	1.29116202230755e-05	1.8891461896458e-05	524	432	656	114	8.25988667845319e-06	1.27069314587149e-05	9.78202522974513e-06	2.98588775157414e-05	2209	1801	1970	404	2.96316831672811e-05	3.4037961993919e-05	3.50864491819439e-05	8.65861391589243e-05	0.2243198223209328	2.467794296023635	3.053045991344971	1.463136428276863	3.0524228689317514	2.5228684295178616	0.9177548871627296	0.3637743753994017	1.1487016043524405	1.317419103568149	0.6872711120703683	1.5383905316597517	0.94206008583691	0.5790172642762285	1.251908396946565	0.2759562841530054	0.1381475667189952
1519653.0	297	224	0	0	3.3593090111745e-06	0.0	3.79233338158965e-06	0.0	229	190	1	1	3.29362411614015e-06	1.70716354503846e-08	3.85118970546993e-06	2.14675703368841e-07	190	151	252	41	2.99499707806509e-06	4.88132123109168e-06	3.41918011502665e-06	1.07387191065386e-05	716	565	253	42	9.64793020537973e-06	4.89839286654207e-06	1.10627032020862e-05	1.09533948099074e-05	0.0743362831858407	0.9901191968922942	0.0	0.0557426976562417	3.1407292816614016	1.0654906597725478	1.7974254686689684	1.6869462460165237	0.5077143762721982	0.0	0.0051832373241155	1.6298250395106375	0.0	0.0043668122270742	1.326315789473684	0.0	0.0052631578947368
2678552.0	353	271	0	0	3.99271407725454e-06	0.0	4.5880461893339e-06	0.0	363	289	0	0	5.22089761641429e-06	0.0	5.85786223621479e-06	0.0	243	200	41	14	3.83044363142009e-06	7.94183216169679e-07	4.52871538414126e-06	3.66687969491561e-06	959	760	41	14	1.30440553250889e-05	7.94183216169679e-07	1.497462380969e-05	3.66687969491561e-06	0.0184210526315789	0.2448729090972416	0.0	0.0	0.8096953294429492	0.2698984431476497	0.4674778164154694	1.7320508075688774	0.0608846862710057	0.0	0.0	0.2073345263862413	0.0	0.0	0.1687242798353909	0.0	0.0
2248008.0	313	241	152	34	3.54028188719737e-06	2.40426562275984e-06	4.08014439715672e-06	6.36840193756756e-06	244	203	102	15	3.50936368706636e-06	1.74130681593923e-06	4.11469215900208e-06	3.22013555053262e-06	257	209	2	2	4.05112762664593e-06	3.87406446912038e-08	4.73250757642762e-06	5.23839956416516e-07	814	653	256	51	1.11007732009097e-05	4.18431308339027e-06	1.29273441325864e-05	1.01123774445167e-05	0.0781010719754977	0.7822470989246803	1.560827587868074	0.7825945237452677	0.1106897237789404	0.818037278464094	0.7257183323182574	0.8871457957036261	0.3769388859370056	0.6791170023647901	0.4961887599044683	0.0095629287106115	0.4856230031948881	0.4180327868852459	0.0077821011673151	0.1410788381742738	0.0738916256157635
1368772.0	249	191	0	0	2.81639038310589e-06	0.0	3.23364141019474e-06	0.0	128	105	0	0	1.84097767190366e-06	0.0	2.1282890477597e-06	0.0	178	140	1	1	2.8058393678715e-06	1.93703223456019e-08	3.17010076889888e-06	2.61919978208258e-07	555	436	1	1	7.46320742288106e-06	1.93703223456019e-08	8.53203122685333e-06	2.61919978208258e-07	0.0022935779816513	0.0306984317384942	0.0	0.0	0.0826219723921377	0.0275406574640459	0.0477018180015785	1.7320508075688774	0.0025954420462997	0.0	0.0	0.0069035749399639	0.0	0.0	0.0056179775280898	0.0	0.0
2257170.0	333	257	236	61	3.76649798222595e-06	3.73293873007449e-06	4.35102535298455e-06	1.14256622997536e-05	207	165	0	0	2.97720607878171e-06	0.0	3.3444542179081e-06	0.0	155	121	0	0	2.44328709000047e-06	0.0	2.73987280740546e-06	0.0	695	543	236	61	9.18699115100812e-06	3.73293873007449e-06	1.04353523782981e-05	1.14256622997536e-05	0.1123388581952117	1.094899519015285	2.625970058279772	0.0	0.0	0.8753233527599238	1.5161045200317234	1.7320508075688774	0.4063287608222918	0.991090065012692	0.0	0.0	0.7087087087087087	0.0	0.0	0.2373540856031128	0.0
3686685.0	791	621	1	1	8.94684655838057e-06	1.58175369918411e-08	1.05135670980677e-05	1.87305939340222e-07	629	501	783	163	9.0466793408391e-06	1.33670905576511e-05	1.01549791707391e-05	3.49921396491212e-05	620	480	385	64	9.77314836000186e-06	7.45757410305674e-06	1.0868916921939e-05	1.67628786053285e-05	2040	1602	1169	228	2.77666742592215e-05	2.08404821976997e-05	3.15374631907459e-05	5.19423241937899e-05	0.1423220973782771	1.6470038785184042	0.0178156412179694	3.445811070686263	1.542276817986573	1.6686345099636015	1.7174873699259623	1.0292771482734264	0.7505573769166265	0.0017679454865608	1.477568735890585	0.7630677268318191	0.0012642225031605	1.2448330683624802	0.6209677419354839	0.001610305958132	0.3253493013972056
2002402.0	357	271	0	0	4.03795729626026e-06	0.0	4.5880461893339e-06	0.0	295	255	172	36	4.24287822821547e-06	2.93632129746615e-06	5.1687019731307e-06	7.72832532127829e-06	325	262	0	0	5.12302131774291e-06	0.0	5.93261715322505e-06	0.0	977	788	172	36	1.34038568422186e-05	2.93632129746615e-06	1.56893653156897e-05	7.72832532127829e-06	0.0456852791878172	0.4925836810970166	0.0	1.4952158900733092	0.0	0.498405296691103	0.863263296630431	1.7320508075688774	0.2190654027441949	0.0	0.6920588193974989	0.0	0.0	0.5830508474576271	0.0	0.0	0.1411764705882353
2795355.0	191	145	1	1	2.16036370752299e-06	1.58175369918411e-08	2.45485866218973e-06	1.87305939340222e-07	183	153	172	25	2.63202276529977e-06	2.93632129746615e-06	3.10122118387842e-06	5.36689258422104e-06	120	93	1	1	1.89157710193584e-06	1.93703223456019e-08	2.10585265362569e-06	2.61919978208258e-07	494	391	174	27	6.68396357475861e-06	2.97150915680359e-06	7.66193249969383e-06	5.81611850176952e-06	0.0690537084398976	0.7590928922960273	0.0763000910093721	1.7305739468441097	0.1243771627408522	0.6437504001981114	0.9415237210844496	1.4625602109058105	0.4445729129980941	0.0073217009417256	1.1156139438374966	0.0102403028276131	0.0052356020942408	0.9398907103825136	0.0083333333333333	0.0068965517241379	0.1633986928104575
2700545.0	322	252	0	0	3.64207912996023e-06	0.0	4.26637505428835e-06	0.0	204	169	0	0	2.93405816459646e-06	0.0	3.42553189591799e-06	0.0	173	142	0	0	2.72702365529084e-06	0.0	3.2153879227403e-06	0.0	699	563	0	0	9.30316094984754e-06	0.0	1.09072948729466e-05	0.0	0.0	0.0	0.0	0.0	0.0	0.0	0.0		0.0	0.0	0.0	0.0	0.0	0.0	0.0	0.0	0.0
4113049.0	626	481	62	21	7.08056377439473e-06	9.80687293494146e-07	8.1433587345742e-06	3.93342472614467e-06	455	380	0	0	6.54410031809505e-06	0.0	7.70237941093986e-06	0.0	427	347	1	1	6.73086185438838e-06	1.93703223456019e-08	7.85732119148509e-06	2.61919978208258e-07	1508	1208	63	22	2.03555259468782e-05	1.00005761583975e-06	2.37030593369991e-05	4.19534470435293e-06	0.0182119205298013	0.1769959162108766	0.4830224056622432	0.0	0.0333345133570584	0.1721189730064338	0.2697656497277998	1.5673208189414185	0.0491295394896501	0.138504125482293	0.0	0.0028778368602191	0.0990415335463258	0.0	0.0023419203747072	0.0436590436590436	0.0
3160228.0	539	436	118	31	6.09652376102039e-06	1.86646936503725e-06	7.38150604630842e-06	5.80648411954689e-06	484	400	0	0	6.96119682188573e-06	0.0	8.10776780098933e-06	0.0	505	414	126	26	7.96038697064668e-06	2.44066061554584e-06	9.37444084517241e-06	6.8099194334147e-06	1528	1250	244	57	2.10181075535528e-05	4.30712998058309e-06	2.48637146924702e-05	1.26164035529616e-05	0.0456	0.5074223103429669	0.7866259382732312	0.0	0.7264347331096157	0.5043535571276156	0.4378186019748606	0.8680787431505717	0.2049247283376392	0.3061530534779469	0.0	0.3066007500069519	0.2189239332096475	0.0	0.2495049504950495	0.0711009174311926	0.0
4512818.0	195	152	105	21	2.20560692652871e-06	1.66084138414331e-06	2.5733690803644e-06	3.93342472614467e-06	107	87	287	39	1.53894227260697e-06	4.89955937426037e-06	1.76343949671518e-06	8.37235243138482e-06	124	108	0	0	1.95462967200037e-06	0.0	2.44550630743628e-06	0.0	426	347	392	60	5.69917887113605e-06	6.56040075840368e-06	6.78231488451586e-06	1.23057771575295e-05	0.1729106628242075	1.8143918952544948	1.5285116916022323	4.747740110721288	0.0	2.09208393410784	2.423524147626767	1.1584258681572772	1.15111332820757	0.7530087814682473	3.18371875376489	0.0	0.5384615384615384	2.682242990654206	0.0	0.1381578947368421	0.4482758620689655
2639900.0	404	323	0	0	4.56956511957743e-06	0.0	5.46840929577436e-06	0.0	234	194	45	10	3.36553730644888e-06	7.68223595267306e-07	3.93226738347982e-06	2.14675703368841e-06	280	228	510	80	4.41367990451697e-06	9.87886439625698e-06	5.16273553792104e-06	2.09535982566606e-05	918	745	555	90	1.23487823305433e-05	1.06470879915243e-05	1.45634122171752e-05	2.3100355290349e-05	0.1208053691275167	1.586191130613322	0.0	0.5459336368394815	4.058623205227807	1.534852280689096	2.202629256960515	1.4350757298751968	0.8621973978106283	0.0	0.2282617975427796	2.238237618035446	0.0	0.1923076923076923	1.8214285714285716	0.0	0.0515463917525773
2598376.0	229	184	424	84	2.59017428807731e-06	6.70663568454061e-06	3.11513099202007e-06	1.57336989045787e-05	247	201	0	0	3.5525116012516e-06	0.0	4.07415331999714e-06	0.0	218	175	47	6	3.43636506851678e-06	9.1040515024329e-07	3.96262596112361e-06	1.57151986924955e-06	694	560	471	90	9.57905095784569e-06	7.6170408347839e-06	1.11519102731408e-05	1.73052187738282e-05	0.1607142857142857	1.5517717009889818	5.050734285294329	0.0	0.3965854674822608	1.81577325092553	2.808567193190839	1.5467609690578188	0.7951769823862549	2.589260388928868	0.0	0.2649326052648543	1.851528384279476	0.0	0.2155963302752293	0.4565217391304347	0.0
3120548.0	598	462	196	41	6.76386124135471e-06	3.10023725040085e-06	7.82168759952865e-06	7.67954351294912e-06	378	326	185	42	5.43663718734051e-06	3.15825255832115e-06	6.6078307578063e-06	9.01637954149134e-06	309	249	182	40	4.8708110374848e-06	3.52539866689955e-06	5.63825065325587e-06	1.04767991283303e-05	1285	1037	563	123	1.707130946618e-05	9.78388847562154e-06	2.00677690105908e-05	2.71727221827708e-05	0.1186113789778206	1.3540479845283422	0.98182692868121	1.3644991634871473	1.8581648409476716	1.401496977705343	0.4393388928965636	0.3134783020480635	0.5731188046824655	0.458353171328499	0.5809202360744807	0.7237806270390655	0.3277591973244147	0.4894179894179894	0.5889967637540453	0.0887445887445887	0.1288343558282208
1267371.0	212	174	0	0	2.39789060730301e-06	0.0	2.94583039462767e-06	0.0	175	143	124	24	2.51696166080579e-06	2.11688279584769e-06	2.89852698885368e-06	5.15221688085219e-06	180	145	1	1	2.83736565290377e-06	1.93703223456019e-08	3.28331865350242e-06	2.61919978208258e-07	567	462	125	25	7.75221792101257e-06	2.13625311819329e-06	9.12767603698377e-06	5.41413685906045e-06	0.0541125541125541	0.5931561152174224	0.0	1.777529379807434	0.0797729388613742	0.6191007728896026	1.0040211942174504	1.621741141642035	0.2755667010344131	0.0	0.8410468974604813	0.006826868551742	0.0	0.7085714285714285	0.0055555555555555	0.0	0.1678321678321678
1985135.0	1071	826	100	28	1.21138718887808e-05	1.58175369918411e-06	1.39842293446118e-05	5.24456630152623e-06	974	804	279	48	1.40086894721419e-05	4.7629862906573e-06	1.62966132799885e-05	1.03044337617044e-05	1110	867	309	39	1.74970881929066e-05	5.98542960479099e-06	1.96319811902524e-05	1.02148791501221e-05	3155	2497	688	115	4.36196495538293e-05	1.23301695946324e-05	4.99128238148527e-05	2.57638792133527e-05	0.0460552663195835	0.5161775520640063	0.375034345639289	0.6323052271454325	0.5203183036459894	0.5092192921435702	0.1289940605608845	0.2533173085761954	0.2826746597176628	0.1305737516218116	0.3400022750257344	0.3420814674305357	0.0933706816059757	0.2864476386036961	0.2783783783783783	0.0338983050847457	0.0597014925373134
3141189.0	160	119	181	37	1.80972876022869e-06	2.86297419552323e-06	2.0146771089695e-06	6.93031975558823e-06	179	149	654	133	2.57449221305278e-06	1.11648495845515e-05	3.02014350586852e-06	2.85518685480559e-05	126	102	119	23	1.98615595703264e-06	2.30506835912663e-06	2.30964484591204e-06	6.02415949878993e-06	465	370	954	193	6.3703769303141e-06	1.63328921392014e-05	7.34446546075007e-06	4.15063478024341e-05	0.5216216216216216	5.6513776290800575	3.439915867775489	9.453811877672706	2.608262265712584	5.16733000372026	3.735419262980825	0.7228915630105838	2.563881590974568	1.5819907703524836	4.336719112198227	1.1605676537961562	1.13125	3.653631284916201	0.9444444444444444	0.3109243697478991	0.8926174496644296
3184145.0	278	228	0	0	3.14440372089734e-06	0.0	3.86005362054661e-06	0.0	168	141	166	37	2.41628319437356e-06	2.83389148476384e-06	2.85798814984874e-06	7.94300102464713e-06	248	195	0	0	3.90925934400075e-06	0.0	4.41549749953773e-06	0.0	694	564	166	37	9.46994625927165e-06	2.83389148476384e-06	1.11335392699331e-05	7.94300102464713e-06	0.0656028368794326	0.71343000927816	0.0	2.779228117187091	0.0	0.926409372395697	1.6045881015973438	1.7320508075688774	0.2992510630130861	0.0	1.1728308549936126	0.0	0.0	0.988095238095238	0.0	0.0	0.2624113475177305
2464273.0	399	321	154	28	4.51301109582029e-06	2.43590069674352e-06	5.43454917629588e-06	5.24456630152623e-06	269	238	0	0	3.86892963861004e-06	0.0	4.82412184158865e-06	0.0	245	205	0	0	3.86196991645235e-06	0.0	4.64193326874479e-06	0.0	913	764	154	28	1.22439106508827e-05	2.43590069674352e-06	1.49006042866293e-05	5.24456630152623e-06	0.0366492146596858	0.3519700409890299	0.965041649526642	0.0	0.0	0.321680549842214	0.5571670561334072	1.7320508075688772	0.1989479314411616	0.5397506553882664	0.0	0.0	0.3859649122807017	0.0	0.0	0.087227414330218	0.0
1111849.0	806	621	220	55	9.11650862965201e-06	3.47985813820503e-06	1.05135670980677e-05	1.03018266637122e-05	534	438	31	13	7.6803287249731e-06	5.29220698961922e-07	8.87800574208331e-06	2.79078414379494e-06	475	375	0	0	7.48749269516272e-06	0.0	8.49134134526487e-06	0.0	1815	1434	251	68	2.42843300497878e-05	4.00907883716695e-06	2.78829141854159e-05	1.30926108075072e-05	0.0474198047419804	0.4695567586818189	0.9798602669883169	0.3143480895226427	0.0	0.4314027855036532	0.5003077923578734	1.1597231384905755	0.1650891265662888	0.3817095205599407	0.0689059958125393	0.0	0.2729528535980149	0.0580524344569288	0.0	0.0885668276972624	0.0296803652968036
3030786.0	164	127	0	0	1.8549719792344e-06	0.0	2.15011758688342e-06	0.0	125	102	0	0	1.79782975771842e-06	0.0	2.06748078925228e-06	0.0	140	106	184	36	2.20683995225849e-06	3.56413931159075e-06	2.40021915359487e-06	9.42911921549728e-06	429	335	184	36	5.85964168921131e-06	3.56413931159075e-06	6.61781752973056e-06	9.42911921549728e-06	0.1074626865671641	1.4248079783307626	0.0	0.0	3.928440951475221	1.309480317158407	2.2680864408297685	1.7320508075688772	0.6082520912759893	0.0	0.0	1.6150420459549837	0.0	0.0	1.3142857142857145	0.0	0.0
2484126.0	254	190	346	67	2.87294440686304e-06	5.47286779917701e-06	3.2167113504555e-06	1.25494979357949e-05	183	157	200	51	2.63202276529977e-06	3.41432709007691e-06	3.18229886188831e-06	1.09484608718109e-05	157	127	1	1	2.47481337503273e-06	1.93703223456019e-08	2.8757342689297e-06	2.61919978208258e-07	594	474	547	119	7.97978054719554e-06	8.90656521159952e-06	9.27474448127352e-06	2.37598787858141e-05	0.2510548523206751	2.561782573502404	3.9013441271371274	3.4404250973820574	0.0910793396448762	2.4776161880546868	2.0796105848477886	0.8393594596589254	1.1161416230587562	1.9049682221845767	1.2972255160901092	0.0078269830529527	1.3622047244094488	1.092896174863388	0.0063694267515923	0.3526315789473684	0.3248407643312102
2705789.0	216	179	141	31	2.44313382630873e-06	2.23027271584959e-06	3.03048069332387e-06	5.80648411954689e-06	153	124	124	22	2.20054362344735e-06	2.11688279584769e-06	2.51340801830669e-06	4.72286547411451e-06	114	98	80	16	1.79699824683905e-06	1.54962578764815e-06	2.21907053822922e-06	4.19071965133212e-06	483	401	345	69	6.44067569659513e-06	5.89678129934543e-06	7.76295924985978e-06	1.47200692449935e-05	0.1720698254364089	1.8961930329931056	1.9160274250677585	1.8790683564765405	1.8885022261059992	1.894532669216766	0.0192033296817696	0.0101361829192993	0.9155532085651772	0.9128737410259892	0.961981745461334	0.8623412907463698	0.6527777777777778	0.8104575163398693	0.7017543859649122	0.1731843575418994	0.1774193548387097
2481484.0	1345	1050	0	0	1.52130323906724e-05	0.0	1.77765627262015e-05	0.0	861	698	0	0	1.23834513711645e-05	0.0	1.41480548127264e-05	0.0	894	724	1	1	1.4092249409422e-05	1.93703223456019e-08	1.63939496905914e-05	2.61919978208258e-07	3100	2472	1	1	4.16887331712589e-05	1.93703223456019e-08	4.83185672295192e-05	2.61919978208258e-07	0.0004045307443365	0.0054206900830503	0.0	0.0	0.0159766244957172	0.0053255414985724	0.0092241084533438	1.7320508075688772	0.0004646416638766	0.0	0.0	0.001374537292297	0.0	0.0	0.0011185682326621	0.0	0.0
2304569.0	263	216	0	0	2.9747416496259e-06	0.0	3.65689290367573e-06	0.0	249	204	0	0	3.58127687737509e-06	0.0	4.13496157850456e-06	0.0	252	208	148	23	3.97231191406527e-06	2.86680770714908e-06	4.70986399950691e-06	6.02415949878993e-06	764	628	148	23	1.05283304410663e-05	2.86680770714908e-06	1.25017184816872e-05	6.02415949878993e-06	0.036624203821656	0.4818665136008506	0.0	0.0	1.2790516879936698	0.4263505626645565	0.7384608363705905	1.7320508075688774	0.2722946171946643	0.0	0.0	0.7216975326127361	0.0	0.0	0.5873015873015873	0.0	0.0
3219487.0	573	439	201	33	6.48109112256898e-06	3.17932493536005e-06	7.43229622552614e-06	6.18109599822734e-06	412	332	0	0	5.92564688143992e-06	0.0	6.72944727482114e-06	0.0	386	326	62	8	6.08457301122697e-06	1.20095998542732e-06	7.38180607615026e-06	2.09535982566606e-06	1371	1097	263	41	1.84913110152359e-05	4.38028492078737e-06	2.15435495764975e-05	8.2764558238934e-06	0.0373746581586144	0.3841732670145699	0.8316536115714056	0.0	0.2838546290772821	0.3718360802162292	0.4227499074137412	1.1369254623378793	0.2368834160638063	0.4905539630956194	0.0	0.197377857609953	0.3507853403141361	0.0	0.160621761658031	0.0751708428246013	0.0
2052007.0	211	165	0	0	2.38657980255158e-06	0.0	2.79345985697452e-06	0.0	125	105	0	0	1.79782975771842e-06	0.0	2.1282890477597e-06	0.0	106	88	114	22	1.67089310671e-06	2.20821674739862e-06	1.99263476902216e-06	5.76223952058167e-06	442	358	114	22	5.85530266698e-06	2.20821674739862e-06	6.91438367375637e-06	5.76223952058167e-06	0.0614525139664804	0.8333699419157665	0.0	0.0	2.891769033724809	0.9639230112416032	1.6695636300552426	1.7320508075688772	0.37713110200972	0.0	0.0	1.321578704544789	0.0	0.0	1.0754716981132075	0.0	0.0
2410191.0	155	126	0	0	1.75317473647154e-06	0.0	2.13318752714418e-06	0.0	140	115	0	0	2.01356932864463e-06	0.0	2.33098324278443e-06	0.0	115	93	0	0	1.81276138935518e-06	0.0	2.10585265362569e-06	0.0	410	334	0	0	5.57950545447136e-06	0.0	6.57002342355429e-06	0.0	0.0	0.0	0.0	0.0	0.0	0.0	0.0		0.0	0.0	0.0	0.0	0.0	0.0	0.0	0.0	0.0
2854456.0	215	177	1	1	2.4318230215573e-06	1.58175369918411e-08	2.99662057384539e-06	1.87305939340222e-07	151	126	0	0	2.17177834732385e-06	0.0	2.55394685731164e-06	0.0	105	88	0	0	1.65512996419386e-06	0.0	1.99263476902216e-06	0.0	471	391	1	1	6.25873133307501e-06	1.58175369918411e-08	7.54320220017918e-06	1.87305939340222e-07	0.0025575447570332	0.0248310908775284	0.0625057242732145	0.0	0.0	0.0208352414244048	0.0360876967350329	1.7320508075688772	0.0025272752815337	0.0065043947900911	0.0	0.0	0.0046511627906976	0.0	0.0	0.0056497175141242	0.0
4757687.0	378	288	448	92	4.27548419604027e-06	7.0862565723448e-06	4.87585720490097e-06	1.72321464193005e-05	230	197	20	4	3.3080067542019e-06	3.41432709007691e-07	3.99307564198724e-06	8.58702813475366e-07	221	188	169	31	3.48365449606518e-06	3.27358447640672e-06	4.25699246109279e-06	8.11951932445599e-06	829	673	637	127	1.10671454463073e-05	1.07012737577592e-05	1.3125925307981e-05	2.62103685572318e-05	0.1887072808320951	1.9968396849931047	3.5341778266146924	0.2150479706535221	1.9073370222440265	1.885520939837413	1.6596724695770195	0.8802195905181152	0.9669407355019284	1.6574161539195302	0.1032140301932564	0.9396983771221468	1.1851851851851851	0.0869565217391304	0.7647058823529411	0.3194444444444444	0.0203045685279187
2867846.0	181	150	124	30	2.0472556600087e-06	1.96137458698829e-06	2.53950896088592e-06	5.61917818020667e-06	142	118	0	0	2.04233460476813e-06	0.0	2.39179150129185e-06	0.0	113	91	0	0	1.78123510432292e-06	0.0	2.06056549978427e-06	0.0	436	359	124	30	5.87082536909975e-06	1.96137458698829e-06	6.99186596196205e-06	5.61917818020667e-06	0.0835654596100278	0.803673613135144	2.212702639271803	0.0	0.0	0.7375675464239344	1.277504464420171	1.7320508075688772	0.3340883885444293	0.9580506359327664	0.0	0.0	0.6850828729281768	0.0	0.0	0.2	0.0
2528823.0	368	292	40	3	4.16237614852598e-06	6.32701479673642e-07	4.94357744385793e-06	5.61917818020667e-07	277	234	0	0	3.98399074310402e-06	0.0	4.74304416357876e-06	0.0	246	205	0	0	3.87773305896848e-06	0.0	4.64193326874479e-06	0.0	891	731	40	3	1.20240999505985e-05	6.32701479673642e-07	1.43285548761815e-05	5.61917818020667e-07	0.0041039671682626	0.0392166427721715	0.1136662314694418	0.0	0.0	0.0378887438231472	0.0656252293366525	1.7320508075688772	0.0526194461351054	0.1520048782466957	0.0	0.0	0.108695652173913	0.0	0.0	0.0102739726027397	0.0
1931088.0	116	93	0	0	1.3120533511658e-06	0.0	1.57449555574927e-06	0.0	102	85	0	0	1.46702908229823e-06	0.0	1.72290065771023e-06	0.0	106	86	0	0	1.67089310671e-06	0.0	1.94734761518074e-06	0.0	324	264	0	0	4.44997554017402e-06	0.0	5.24474382864025e-06	0.0	0.0	0.0	0.0	0.0	0.0	0.0	0.0		0.0	0.0	0.0	0.0	0.0	0.0	0.0	0.0	0.0
5152378.0	653	504	190	31	7.38595550268332e-06	3.0053320284498e-06	8.53275010857671e-06	5.80648411954689e-06	346	281	171	29	4.97639276936459e-06	2.91924966201576e-06	5.695706880195e-06	6.2255953976964e-06	394	324	310	42	6.21067815135602e-06	6.0047999271366e-06	7.33651892230885e-06	1.10006390847468e-05	1393	1109	671	102	1.85730264234039e-05	1.19293816176022e-05	2.15649759110806e-05	2.30327186019901e-05	0.0919747520288548	1.0680614111029605	0.6804938672363663	1.0930329682771982	1.4994357952647148	1.0909875435927596	0.4094747955519386	0.375324904447109	0.642296055885107	0.4068982039436822	0.5866196253613849	0.9668509268710906	0.2909647779479326	0.4942196531791907	0.7868020304568528	0.0615079365079365	0.1032028469750889
2972331.0	488	376	1	1	5.51967271869749e-06	1.58175369918411e-08	6.36570246195405e-06	1.87305939340222e-07	334	272	1	1	4.80380111262362e-06	1.70716354503846e-08	5.51328210467274e-06	2.14675703368841e-07	287	230	391	58	4.5240219021299e-06	7.57379603713035e-06	5.20802269176245e-06	1.5191358736079e-05	1109	878	393	60	1.4847495733451e-05	7.60668520957258e-06	1.70870072583892e-05	1.5593340378788e-05	0.0683371298405467	0.9125846406562592	0.0294242372243589	0.0389379138039924	2.9169148514093903	0.9950923341459138	1.6643539192149637	1.6725622960842883	0.512321090784012	0.0028656657374377	0.0035537764886899	1.6741289500752907	0.0020491803278688	0.0029940119760479	1.362369337979094	0.0026595744680851	0.0036764705882352
2049354.0	473	390	139	31	5.35001064742605e-06	2.19863764186591e-06	6.6027232983034e-06	5.80648411954689e-06	410	341	283	58	5.89688160531642e-06	4.83127283245883e-06	6.9118720503434e-06	1.24511907953928e-05	306	248	241	36	4.8235216099364e-06	4.66824768529006e-06	5.61560707633517e-06	9.42911921549728e-06	1189	979	663	125	1.60704138626789e-05	1.16981581596148e-05	1.9130202424982e-05	2.7686794130437e-05	0.1276813074565883	1.4472818172734547	0.8794074591977665	1.8014209037295754	1.6790916970015048	1.453306686642949	0.5007607723767035	0.3445664820640375	0.72793135631572	0.4109594890103067	0.8192928323511066	0.967809012335204	0.2938689217758985	0.6902439024390243	0.7875816993464052	0.0794871794871794	0.1700879765395894
2808493.0	205	165	1	1	2.318714974043e-06	1.58175369918411e-08	2.79345985697452e-06	1.87305939340222e-07	105	92	516	110	1.51017699648347e-06	8.80896389239844e-06	1.86478659422755e-06	2.36143273705726e-05	115	99	131	18	1.81276138935518e-06	2.53751222727385e-06	2.24171411514992e-06	4.71455960774864e-06	425	356	648	129	5.64165335988166e-06	1.13622936566641e-05	6.89996056635199e-06	2.85161929176614e-05	0.3623595505617977	4.132805201340145	0.0670515951294482	12.663286750167975	2.1031047517998718	4.944481032365765	6.761756383964078	1.367536115459383	2.014000671764498	0.0068216823408273	5.833067192064636	1.399804873478948	0.0048780487804878	4.914285714285715	1.1391304347826088	0.006060606060606	1.1956521739130437
2424085.0	307	244	94	25	3.47241705868879e-06	1.48684847723306e-06	4.13093457637444e-06	4.68264848350556e-06	249	208	152	34	3.58127687737509e-06	2.59488858845845e-06	4.21603925651445e-06	7.29897391454061e-06	219	184	0	0	3.45212821103292e-06	0.0	4.16641815340996e-06	0.0	775	636	246	59	1.05058221470968e-05	4.08173706569151e-06	1.25133919862988e-05	1.19816223980462e-05	0.0927672955974842	0.9575039614490742	1.133556679954815	1.731239552208281	0.0	0.9549320773876988	0.8793336444514548	0.9208337066830448	0.3885214320727356	0.4281883345529078	0.7245707822402112	0.0	0.3061889250814332	0.6104417670682731	0.0	0.1024590163934426	0.1634615384615384
3239831.0	371	290	273	54	4.19630856278027e-06	4.31818759877261e-06	4.90971732437945e-06	1.0114520724372e-05	327	260	0	0	4.70312264619139e-06	0.0	5.27004907064306e-06	0.0	340	265	2	2	5.35946845548489e-06	3.87406446912038e-08	6.00054788398717e-06	5.23839956416516e-07	1038	815	275	56	1.42588996644565e-05	4.35692824346381e-06	1.61803142790097e-05	1.06383606807885e-05	0.0687116564417178	0.6574878891313852	2.060102457253055	0.0	0.0872986878105606	0.7158003816878719	1.165017732912253	1.6275735005409155	0.3055585175568931	1.0290443455644236	0.0	0.0072284490547857	0.7358490566037735	0.0	0.0058823529411764	0.1862068965517241	0.0
3167585.0	580	443	0	0	6.56026675582899e-06	0.0	7.5000164644831e-06	0.0	504	413	387	57	7.24884958312067e-06	6.60672291929883e-06	8.37127025452148e-06	1.2236515092024e-05	426	334	0	0	6.71509871187225e-06	0.0	7.56295469151591e-06	0.0	1510	1190	387	57	2.05242150508219e-05	6.60672291929883e-06	2.34342414105205e-05	1.2236515092024e-05	0.0478991596638655	0.5221639086866526	0.0	1.4617273985886228	0.0	0.4872424661962076	0.8439287070569927	1.7320508075688772	0.3218989326967835	0.0	0.9114167487600976	0.0	0.0	0.7678571428571429	0.0	0.0	0.1380145278450363
1980366.0	714	543	1	1	8.07591459252051e-06	1.58175369918411e-08	9.19302243840705e-06	1.87305939340222e-07	566	447	0	0	8.14057314294901e-06	0.0	9.06043051760557e-06	0.0	508	398	0	0	8.00767639819508e-06	0.0	9.01214361444111e-06	0.0	1788	1388	1	1	2.42241641336646e-05	1.58175369918411e-08	2.72655965704537e-05	1.87305939340222e-07	0.0007204610951008	0.006869680582863	0.0203747941001086	0.0	0.0	0.0067915980333695	0.0117633928583809	1.7320508075688772	0.0006529652335809	0.0019586062743271	0.0	0.0	0.0014005602240896	0.0	0.0	0.001841620626151	0.0
2722730.0	286	230	0	0	3.23489015890878e-06	0.0	3.89391374002508e-06	0.0	202	176	0	0	2.90529288847297e-06	0.0	3.5674178324353e-06	0.0	157	130	0	0	2.47481337503273e-06	0.0	2.94366499969182e-06	0.0	645	536	0	0	8.61499642241447e-06	0.0	1.04049965721522e-05	0.0	0.0	0.0	0.0	0.0	0.0	0.0	0.0		0.0	0.0	0.0	0.0	0.0	0.0	0.0	0.0	0.0
2385854.0	247	194	1	1	2.79376877360303e-06	1.58175369918411e-08	3.28443158941246e-06	1.87305939340222e-07	139	114	1	1	1.99918669058288e-06	1.70716354503846e-08	2.31071382328196e-06	2.14675703368841e-07	119	99	0	0	1.87581395941971e-06	0.0	2.24171411514992e-06	0.0	505	407	2	2	6.66876942360563e-06	3.28891724422256e-08	7.83685952784435e-06	4.01981642709064e-07	0.0049140049140049	0.0512937154584465	0.0570284185379329	0.0929044960937361	0.0	0.0499776382105563	0.0468518566977494	0.9374563980066852	0.0049318203034291	0.0056617201614154	0.0085392902677874	0.0	0.0040485829959514	0.0071942446043165	0.0	0.0051546391752577	0.0087719298245614
2100999.0	145	121	191	35	1.64006668895725e-06	3.02114956544164e-06	2.04853722844798e-06	6.55570787690778e-06	138	117	0	0	1.98480405252114e-06	0.0	2.37152208178938e-06	0.0	131	106	98	13	2.0649716696133e-06	1.89829158986899e-06	2.40021915359487e-06	3.40495971670735e-06	414	344	289	48	5.68984241109168e-06	4.91944115531063e-06	6.82027846383223e-06	9.96066759361513e-06	0.1395348837209302	1.460448813994371	3.2001897675418567	0.0	1.418603676921607	1.5395978148211544	1.6035221617191455	1.0415201595394683	0.864600598730249	1.8420894624489197	0.0	0.9192821469674092	1.3172413793103448	0.0	0.7480916030534351	0.2892561983471074	0.0
1251757.0	239	183	106	28	2.7032823355916e-06	1.67665892113515e-06	3.09820093228083e-06	5.24456630152623e-06	164	130	0	0	2.35875264212657e-06	0.0	2.63502453532153e-06	0.0	136	114	307	43	2.14378738219396e-06	5.94668896009979e-06	2.58136776896052e-06	1.12625590629551e-05	539	427	413	71	7.20582235991213e-06	7.62334788123494e-06	8.31459323656288e-06	1.65071253644813e-05	0.1662763466042154	1.985319653629272	1.692777975399191	0.0	4.363019945619904	2.018599307006365	2.199683026385161	1.089707609999801	1.0579427996512394	0.6202307835404922	0.0	2.77391732477403	0.4435146443514644	0.0	2.2573529411764706	0.1530054644808743	0.0
2849478.0	162	130	0	0	1.83235036973154e-06	0.0	2.20090776610113e-06	0.0	141	114	0	0	2.02795196670638e-06	0.0	2.31071382328196e-06	0.0	114	95	0	0	1.79699824683905e-06	0.0	2.1511398074671e-06	0.0	417	339	0	0	5.65730058327698e-06	0.0	6.66276139685019e-06	0.0	0.0	0.0	0.0	0.0	0.0	0.0	0.0		0.0	0.0	0.0	0.0	0.0	0.0	0.0	0.0	0.0
4360543.0	199	163	1	1	2.25085014553443e-06	1.58175369918411e-08	2.75959973749604e-06	1.87305939340222e-07	213	173	0	0	3.06350190715219e-06	0.0	3.50660957392788e-06	0.0	169	141	242	42	2.66397108522631e-06	4.68761800763566e-06	3.19274434581959e-06	1.10006390847468e-05	581	477	243	43	7.97832313791293e-06	4.70343554462751e-06	9.45895365724351e-06	1.11879450240871e-05	0.090146750524109	1.1827888611674884	0.0678743140880918	0.0	3.4455120401827517	1.1711287847569476	1.969966021293055	1.682108788489812	0.5895268295510394	0.0070273612053748	0.0	1.7596354681295034	0.0050251256281407	0.0	1.4319526627218937	0.0061349693251533	0.0
4703439.0	268	221	118	25	3.03129567338305e-06	1.86646936503725e-06	3.74154320237193e-06	4.68264848350556e-06	179	151	0	0	2.57449221305278e-06	0.0	3.06068234487347e-06	0.0	155	126	187	40	2.44328709000047e-06	3.62225027862756e-06	2.853090692009e-06	1.04767991283303e-05	602	498	305	65	8.04907497643629e-06	5.4887196436648e-06	9.6553162392544e-06	1.51594476118359e-05	0.1305220883534136	1.5700622575368428	1.2515286421220584	0.0	3.672087661872773	1.6412054346649436	1.8668001904607907	1.1374567443117825	0.6819068849194543	0.6157331933754234	0.0	1.48253158355896	0.4402985074626865	0.0	1.206451612903226	0.1131221719457013	0.0
4784884.0	332	263	215	37	3.75518717747452e-06	3.40077045324583e-06	4.45260571141999e-06	6.93031975558823e-06	235	206	0	0	3.37991994451063e-06	0.0	4.1755004175095e-06	0.0	251	211	164	29	3.95654877154914e-06	3.17673286467872e-06	4.77779473026903e-06	7.59567936803948e-06	818	680	379	66	1.10916558935343e-05	6.57750331792454e-06	1.34059008591985e-05	1.45259991236277e-05	0.0970588235294117	1.0835526292633024	1.5564638337083	0.0	1.5897877152231232	1.0487505163104744	0.9083974099291116	0.8661711205872604	0.5930136474715907	0.905619425216762	0.0	0.8029050185156463	0.6475903614457831	0.0	0.6533864541832669	0.1406844106463878	0.0
2565105.0	209	173	1	1	2.36395819304872e-06	1.58175369918411e-08	2.92890033488843e-06	1.87305939340222e-07	174	144	137	42	2.50257902274404e-06	2.33881405670269e-06	2.91879640835616e-06	9.01637954149134e-06	137	111	78	17	2.15955052471009e-06	1.51088514295695e-06	2.5134370381984e-06	4.45263962954038e-06	520	428	216	60	7.02608774050285e-06	3.86551673665148e-06	8.36113378144299e-06	1.36563251103719e-05	0.1401869158878504	1.63331020258057	0.0639509433315548	3.089074495116733	1.7715341828224096	1.6415198737568992	1.5167468201096317	0.9239893128057578	0.5501663058330708	0.0066911238271273	0.9345615205142318	0.6996294486602853	0.0047846889952153	0.7873563218390804	0.5693430656934306	0.0057803468208092	0.2916666666666667
2226854.0	819	648	192	46	9.26354909142059e-06	3.03696710243348e-06	1.09706787110272e-05	8.61607320965023e-06	642	538	0	0	9.23365363564181e-06	0.0	1.09049476923306e-05	0.0	633	505	111	19	9.97806921271158e-06	2.15010578036181e-06	1.14350063449567e-05	4.9764795859569e-06	2094	1691	303	65	2.8475271939774e-05	5.1870728827953e-06	3.33106327483145e-05	1.35925527956071e-05	0.0384387936132466	0.4080544761280427	0.7853728503588174	0.0	0.4351969238872988	0.4068565914153721	0.3934526774005329	0.9670549419681032	0.1821606091687589	0.327840557918148	0.0	0.2154831495478783	0.2344322344322344	0.0	0.1753554502369668	0.0709876543209876	0.0
2476260.0	395	319	0	0	4.46776787681457e-06	0.0	5.4006890568174e-06	0.0	340	280	0	0	4.89009694099411e-06	0.0	5.67543746069253e-06	0.0	294	235	119	29	4.63436389974282e-06	2.30506835912663e-06	5.32124057636598e-06	7.59567936803948e-06	1029	834	119	29	1.39922287175515e-05	2.30506835912663e-06	1.63973670938759e-05	7.59567936803948e-06	0.0347721822541966	0.4632255486233714	0.0	0.0	1.427426416647145	0.4758088055490483	0.8241250258996121	1.7320508075688772	0.1647391852761247	0.0	0.0	0.4973861373412105	0.0	0.0	0.4047619047619047	0.0	0.0
1512703.0	659	515	1	1	7.4538203311919e-06	1.58175369918411e-08	8.71898076570834e-06	1.87305939340222e-07	645	518	359	54	9.27680154982705e-06	6.12871712668806e-06	1.04995593022812e-05	1.15924879819174e-05	489	404	2	2	7.70817669038857e-06	3.87406446912038e-08	9.14800507596535e-06	5.23839956416516e-07	1793	1437	362	57	2.44387985714075e-05	6.1832753083711e-06	2.83665451439549e-05	1.23036338776742e-05	0.0396659707724425	0.4337374824898684	0.0214825498958426	1.1040928145811553	0.0572627531430657	0.3942793725400211	0.6149767455870302	1.5597487173250668	0.253010608942344	0.0021220711378901	0.6606498041129617	0.005025915498215	0.0015174506828528	0.5565891472868217	0.0040899795501022	0.0019417475728155	0.1042471042471042
3131001.0	330	248	1	1	3.73256556797166e-06	1.58175369918411e-08	4.1986548153314e-06	1.87305939340222e-07	284	227	0	0	4.08466920953625e-06	0.0	4.60115822706144e-06	0.0	238	193	65	8	3.75162791883943e-06	1.25907095246412e-06	4.37021034569632e-06	2.09535982566606e-06	852	668	66	9	1.15688626963473e-05	1.27488848945597e-06	1.31700233880892e-05	2.28266576500628e-06	0.0134730538922155	0.173322833053637	0.044610940307899	0.0	0.4794642957471191	0.1746917453516727	0.2648816048816856	1.5162800299948418	0.1101999844685249	0.0042377117571806	0.0	0.3356065632579083	0.003030303030303	0.0	0.2731092436974789	0.0040322580645161	0.0
2534073.0	1961	1483	145	23	2.21804881175528e-05	2.29354286381695e-06	2.51072785932922e-05	4.30803660482511e-06	1631	1310	755	136	2.345808267871e-05	1.28890847650404e-05	2.655293954824e-05	2.91958956581624e-05	1496	1159	0	0	2.35816612041335e-05	0.0	2.62439056510986e-05	0.0	5088	3952	900	159	6.92202320003963e-05	1.51826276288573e-05	7.79041237926308e-05	3.35039322629875e-05	0.0402327935222672	0.4300662228378306	0.171585167576707	1.0995353491887712	0.0	0.4237068389218261	0.5915390932984146	1.396104662373773	0.2193380055237372	0.1034036244676656	0.5494517579110687	0.0	0.0739418663946965	0.4629061925199264	0.0	0.0155091031692515	0.1038167938931297
1701702.0	349	270	37	14	3.94747085824882e-06	5.85248868698119e-07	4.57111612959466e-06	2.62228315076311e-06	300	243	188	37	4.31479141852421e-06	3.2094674646723e-06	4.92546893910102e-06	7.94300102464713e-06	253	211	210	44	3.98807505658141e-06	4.0677676925764e-06	4.77779473026903e-06	1.15244790411633e-05	902	724	435	95	1.22503373333544e-05	7.86248402594682e-06	1.42743797989647e-05	2.20897632165736e-05	0.1312154696132596	1.547511242357145	0.5736636472186146	1.61263853713325	2.412091705855763	1.5327979634025424	0.9218108914556852	0.6013909944200517	0.6418177566865342	0.1482591992984965	0.7438291109260701	1.0199827322365649	0.1060171919770773	0.6266666666666667	0.8300395256916996	0.0518518518518518	0.1522633744855967
4828613.0	204	165	0	0	2.30740416929157e-06	0.0	2.79345985697452e-06	0.0	144	112	1	1	2.07109988089162e-06	1.70716354503846e-08	2.27017498427701e-06	2.14675703368841e-07	131	116	0	0	2.0649716696133e-06	0.0	2.62665492280193e-06	0.0	479	393	1	1	6.44347571979649e-06	1.70716354503846e-08	7.69028976405346e-06	2.14675703368841e-07	0.0025445292620865	0.0279151644418256	0.0	0.094563504952553	0.0	0.0315211683175176	0.0545962650398709	1.7320508075688772	0.0026494451430824	0.0	0.0082427871334892	0.0	0.0	0.0069444444444444	0.0	0.0	0.0089285714285714
2048924.0	181	149	32	5	2.0472556600087e-06	5.06161183738914e-07	2.52257890114668e-06	9.36529696701112e-07	171	143	0	0	2.4594311085588e-06	0.0	2.89852698885368e-06	0.0	104	92	140	31	1.63936682167773e-06	2.71184512838427e-06	2.08320907670498e-06	8.11951932445599e-06	456	384	172	36	6.14605359024523e-06	3.21800631212318e-06	7.50431496670535e-06	9.0560490211571e-06	0.09375	1.2067789080464213	0.3712588320925846	0.0	3.8976017411073616	1.422953524399982	2.151132522054708	1.511737723803578	0.5235890421181277	0.2472388737891012	0.0	1.6542027644605886	0.1767955801104972	0.0	1.3461538461538465	0.0335570469798657	0.0
2633823.0	209	172	0	0	2.36395819304872e-06	0.0	2.91197027514919e-06	0.0	144	125	0	0	2.07109988089162e-06	0.0	2.53367743780916e-06	0.0	153	123	0	0	2.4117608049682e-06	0.0	2.78515996124688e-06	0.0	506	420	0	0	6.84681887890854e-06	0.0	8.23080767420523e-06	0.0	0.0	0.0	0.0	0.0	0.0	0.0	0.0		0.0	0.0	0.0	0.0	0.0	0.0	0.0	0.0	0.0
2777721.0	128	101	131	18	1.44778300818295e-06	2.07209734593118e-06	1.70993603366319e-06	3.371506908124e-06	144	122	70	11	2.07109988089162e-06	1.19501448152692e-06	2.47286917930174e-06	2.36143273705726e-06	104	91	0	0	1.63936682167773e-06	0.0	2.06056549978427e-06	0.0	376	314	201	29	5.1582497107523e-06	3.2671118274581e-06	6.24337071274921e-06	5.73293964518126e-06	0.0923566878980891	0.9182443120787896	1.9717152231134825	0.9549363778815236	0.0	0.975550533665002	0.9860192380619972	1.0107310734151984	0.6333760501450425	1.4312209317415463	0.5769950993442479	0.0	1.0234375	0.4861111111111111	0.0	0.1782178217821782	0.0901639344262295
4293868.0	382	299	230	54	4.32072741504599e-06	3.63803350812344e-06	5.06208786203261e-06	1.0114520724372e-05	281	232	125	18	4.04152129535101e-06	2.13395443129807e-06	4.70250532457381e-06	3.86416266063915e-06	317	262	1	1	4.99691617761386e-06	1.93703223456019e-08	5.93261715322505e-06	2.61919978208258e-07	980	793	356	73	1.33591648880109e-05	5.79135826176712e-06	1.56972103398315e-05	1.42406033632194e-05	0.0920554854981084	0.9072059974302584	1.9980926842922588	0.8217242499325315	0.0441491455530506	0.954655359925947	0.9837310852810518	1.03045677694342	0.4335119979666198	0.8419956082984505	0.5280077167359659	0.0038764553290649	0.6020942408376964	0.4448398576512455	0.0031545741324921	0.1806020066889632	0.0775862068965517
2529036.0	844	663	325	62	9.54631921020632e-06	5.14069952234835e-06	1.12246296071158e-05	1.16129682390938e-05	648	547	583	81	9.31994946401229e-06	9.9527634675742e-06	1.10873724678529e-05	1.73887319728762e-05	635	483	0	0	1.00095954977438e-05	0.0	1.09368476527011e-05	0.0	2127	1693	908	143	2.88758641719625e-05	1.50934629899226e-05	3.32488497276698e-05	2.90017002119699e-05	0.0844654459539279	0.8722617609184413	1.034597010820902	1.5683365940211418	0.0	0.867644534947348	0.7973862081430122	0.9190240657614476	0.5227016895507443	0.5385006942625844	1.067898866405385	0.0	0.3850710900473933	0.8996913580246914	0.0	0.0935143288084464	0.1480804387568556
1279208.0	986	786	1	1	1.11524534849093e-05	1.58175369918411e-08	1.33070269550422e-05	1.87305939340222e-07	729	618	383	76	1.04849431470138e-05	6.53843637749729e-06	1.25265012525285e-05	1.63153534560319e-05	529	433	0	0	8.33870239103385e-06	0.0	9.80466880666583e-06	0.0	2244	1837	384	77	2.9976099022957e-05	6.55425391448913e-06	3.56381970142366e-05	1.65026593953722e-05	0.0419161676646706	0.4630610069521694	0.0140757165348079	1.3024669161102438	0.0	0.4388475442150172	0.7479494274906033	1.704349123859148	0.2186493282354584	0.0014183010952024	0.6236024636299045	0.0	0.0010141987829614	0.5253772290809328	0.0	0.0012722646310432	0.1229773462783171
3617424.0	401	311	0	0	4.53563270532314e-06	0.0	5.26524857890348e-06	0.0	221	182	1	1	3.17856301164617e-06	1.70716354503846e-08	3.68903434945014e-06	2.14675703368841e-07	170	133	0	0	2.67973422774245e-06	0.0	3.01159573045394e-06	0.0	792	626	1	1	1.03939299447118e-05	1.70716354503846e-08	1.19658786588076e-05	2.14675703368841e-07	0.0015974440894568	0.0179406552155555	0.0	0.058192926124648	0.0	0.0193976420415493	0.0335977015629975	1.7320508075688772	0.0016424620467131	0.0	0.0053708658245359	0.0	0.0	0.004524886877828	0.0	0.0	0.0054945054945054
1571745.0	257	202	41	16	2.90687682111733e-06	6.48519016665483e-07	3.41987206732638e-06	2.99689502944356e-06	255	205	207	39	3.66757270574558e-06	3.53382853822961e-06	4.15523099800703e-06	8.37235243138482e-06	189	158	1176	193	2.97923393554896e-06	2.27794990784279e-05	3.5776851534716e-06	5.05505557941938e-05	701	565	1424	248	9.55368346241186e-06	2.69618466333229e-05	1.1152788218805e-05	6.19198032550221e-05	0.4389380530973451	5.551957236184001	0.8763178769393268	2.0148945835744017	14.129403126807334	5.673538529107021	7.345088413368766	1.2946221085282446	2.822141505881156	0.2230982104072124	0.9635333289217558	7.646092777951154	0.159533073929961	0.8117647058823529	6.222222222222222	0.0792079207920792	0.1902439024390244
1174996.0	372	284	0	0	4.2076193675317e-06	0.0	4.80813696594402e-06	0.0	230	191	126	19	3.3080067542019e-06	2.15102606674846e-06	3.8714591249724e-06	4.07883836400799e-06	184	149	493	74	2.9004182229683e-06	9.54956891638175e-06	3.37389296118524e-06	1.93820783874111e-05	786	624	619	93	1.04160443447019e-05	1.17005949831302e-05	1.20534890521017e-05	2.34609167514191e-05	0.1490384615384615	1.9464004696074575	0.0	1.0535661703614314	5.744722375721791	2.266096182027741	3.058288829627326	1.3495847413196371	1.1233242290372625	0.0	0.6502483902175173	3.292479974356485	0.0	0.5478260869565217	2.6793478260869565	0.0	0.0994764397905759
3573338.0	301	238	69	18	3.40455223018022e-06	1.09141005243703e-06	4.029354217939e-06	3.371506908124e-06	271	235	0	0	3.89769491473354e-06	0.0	4.76331358308123e-06	0.0	238	184	267	50	3.75162791883943e-06	5.17187606627571e-06	4.16641815340996e-06	1.30959989104129e-05	810	657	336	68	1.10538750637532e-05	6.26328611871275e-06	1.29590859544302e-05	1.64675058185369e-05	0.1035007610350076	1.2707305034046257	0.8367362921616044	0.0	3.143227210570456	1.326654500910687	1.627877210592238	1.227054375856544	0.5666145204816647	0.3205737432259208	0.0	1.3785684983055662	0.2292358803986711	0.0	1.1218487394957983	0.0756302521008403	0.0
2625844.0	176	143	0	0	1.99070163625155e-06	0.0	2.42099854271125e-06	0.0	185	151	73	17	2.66078804142326e-06	1.24622938787807e-06	3.06068234487347e-06	3.6494869572703e-06	177	151	0	0	2.79007622535537e-06	0.0	3.41918011502665e-06	0.0	538	445	73	17	7.44156590303019e-06	1.24622938787807e-06	8.90086100261137e-06	3.6494869572703e-06	0.0382022471910112	0.4100150486789535	0.0	1.1923769101302053	0.0	0.3974589700434017	0.6884191300391682	1.7320508075688774	0.1674687027055163	0.0	0.4683685316066964	0.0	0.0	0.3945945945945946	0.0	0.0	0.1125827814569536
1633418.0	193	147	0	0	2.18298531702585e-06	0.0	2.48871878166821e-06	0.0	154	117	1	1	2.21492626150909e-06	1.70716354503846e-08	2.37152208178938e-06	2.14675703368841e-07	114	86	54	14	1.79699824683905e-06	1.0459974066625e-06	1.94734761518074e-06	3.66687969491561e-06	461	350	55	15	6.194909825374e-06	1.06306904211289e-06	6.80758847863833e-06	3.88155539828445e-06	0.0428571428571428	0.5701806756481332	0.0	0.09052232952723	1.883012394053372	0.6578449078602008	1.0619911016361814	1.614348745345713	0.1716036346095982	0.0	0.0077075412157302	0.5820803712537989	0.0	0.0064935064935064	0.4736842105263157	0.0	0.0085470085470085
1023153.0	505	387	146	31	5.71195639947179e-06	2.3093604008088e-06	6.55193311908568e-06	5.80648411954689e-06	357	290	0	0	5.13460178804381e-06	0.0	5.87813165571726e-06	0.0	367	287	0	0	5.78507330342046e-06	0.0	6.49870657624271e-06	0.0	1229	964	146	31	1.66316314909361e-05	2.3093604008088e-06	1.89287713510457e-05	5.80648411954689e-06	0.0321576763485477	0.3067544116763879	0.8862245712845712	0.0	0.0	0.2954081904281904	0.5116619947936079	1.7320508075688774	0.1388535094748434	0.4043028761603217	0.0	0.0	0.2891089108910891	0.0	0.0	0.0801033591731266	0.0
4816936.0	906	702	407	73	1.02475891047949e-05	6.43773755567931e-06	1.18849019369461e-05	1.36733335718362e-05	711	570	1019	186	1.02260556619024e-05	1.73959965239419e-05	1.15535691164098e-05	3.99296808266045e-05	622	508	2	2	9.80467464503413e-06	3.87406446912038e-08	1.15029370757188e-05	5.23839956416516e-07	2239	1780	1428	261	3.02783194117314e-05	2.38724747243124e-05	3.49414081290747e-05	5.41268543548572e-05	0.146629213483146	1.549074786995156	1.15047929249887	3.456047254686992	0.0455396698224381	1.5506887390027666	1.7401195928463875	1.1221591729397882	0.7884346023201987	0.6282197197648234	1.7011443218279572	0.0039512422485967	0.4492273730684327	1.4331926863572433	0.0032154340836012	0.1039886039886039	0.3263157894736842
3650674.0	827	642	536	96	9.35403552943202e-06	8.47819982762681e-06	1.08690983525918e-05	1.79813701766613e-05	719	590	73	23	1.03411167663964e-05	1.24622938787807e-06	1.19589575064593e-05	4.93754117748335e-06	551	467	0	0	8.68549152638875e-06	0.0	1.05745504219698e-05	0.0	2097	1699	609	119	2.83806438222171e-05	9.72442921550488e-06	3.34026062810209e-05	2.29189113541447e-05	0.0700412007062978	0.6861414094853744	1.654357113474232	0.4128738792504676	0.0	0.6890769975748999	0.8610693855054907	1.2495982140397828	0.3426430096660579	0.9063681446313268	0.1205120700239754	0.0	0.6481257557436517	0.1015299026425591	0.0	0.1495327102803738	0.0389830508474576
2894054.0	184	144	0	0	2.08118807426299e-06	0.0	2.43792860245049e-06	0.0	130	114	0	0	1.86974294802716e-06	0.0	2.31071382328196e-06	0.0	108	93	0	0	1.70241939174226e-06	0.0	2.10585265362569e-06	0.0	422	351	0	0	5.65335041403241e-06	0.0	6.85449507935813e-06	0.0	0.0	0.0	0.0	0.0	0.0	0.0	0.0		0.0	0.0	0.0	0.0	0.0	0.0	0.0	0.0	0.0
1727650.0	249	198	0	0	2.81639038310589e-06	0.0	3.35215182836942e-06	0.0	216	169	63	8	3.10664982133743e-06	1.07551303337423e-06	3.42553189591799e-06	1.71740562695073e-06	194	160	0	0	3.05804964812962e-06	0.0	3.62297230731301e-06	0.0	659	527	63	8	8.98108985257294e-06	1.07551303337423e-06	1.04006560316004e-05	1.71740562695073e-06	0.0151802656546489	0.1651247403752919	0.0	0.5013544404585063	0.0	0.1671181468195021	0.2894571211581328	1.7320508075688774	0.1197530646089809	0.0	0.3461970596065493	0.0	0.0	0.2916666666666667	0.0	0.0	0.0473372781065088
3385840.0	568	470	98	16	6.42453709881184e-06	1.55011862520042e-06	7.95712807744256e-06	2.99689502944356e-06	461	356	71	13	6.63039614646554e-06	1.2120861169773e-06	7.2159133428805e-06	2.79078414379494e-06	406	335	0	0	6.39983586154961e-06	0.0	7.58559826843662e-06	0.0	1435	1161	169	29	1.9454769106827e-05	2.76220474217773e-06	2.27586396887597e-05	5.7876791732385e-06	0.0249784668389319	0.2543069028900258	0.3766302364717961	0.3867541101430266	0.0	0.2544614488716075	0.2204282080993856	0.8662538434676843	0.1419808545149182	0.2412809827944024	0.182807495993045	0.0	0.1725352112676056	0.1540130151843818	0.0	0.0340425531914893	0.0365168539325842
2241335.0	238	193	0	0	2.69197153084017e-06	0.0	3.26750152967322e-06	0.0	150	130	0	0	2.15739570926211e-06	0.0	2.63502453532153e-06	0.0	173	151	0	0	2.72702365529084e-06	0.0	3.41918011502665e-06	0.0	561	474	0	0	7.57639089539312e-06	0.0	9.32170618002141e-06	0.0	0.0	0.0	0.0	0.0	0.0	0.0	0.0		0.0	0.0	0.0	0.0	0.0	0.0	0.0	0.0	0.0
2825505.0	195	162	312	56	2.20560692652871e-06	4.93507154145441e-06	2.7426696777568e-06	1.04891326030525e-05	173	138	176	35	2.48819638468229e-06	3.00460783926768e-06	2.79717989134132e-06	7.51364961790945e-06	125	95	0	0	1.9703928145165e-06	0.0	2.1511398074671e-06	0.0	493	395	488	91	6.66419612572751e-06	7.9396793807221e-06	7.69098937656522e-06	1.80027822209619e-05	0.230379746835443	2.340762851112129	3.8244243147907806	2.686151734884116	0.0	2.170192016558299	1.963725071921188	0.9048623609976476	1.1913934150392895	2.237511807791365	1.2075444919719749	0.0	1.6	1.0173410404624277	0.0	0.345679012345679	0.2536231884057971
2481846.0	616	471	737	160	6.96745572688044e-06	1.16575247629869e-05	7.9740581371818e-06	2.99689502944356e-05	451	382	938	174	6.48656976584806e-06	1.60131940524607e-05	7.74291824994481e-06	3.73535723861784e-05	336	288	523	86	5.29641588542037e-06	1.01306785867498e-05	6.52135015316342e-06	2.25251181259102e-05	1403	1141	2198	420	1.87504413781489e-05	3.78013974021974e-05	2.223832654029e-05	8.98476408065241e-05	0.3680981595092024	4.040215914796637	3.7583059690391543	4.824224043233912	3.45405745694909	4.012195823074052	0.7195027185697401	0.1793289137164979	2.016027070501381	1.6731394098439945	2.4686690547553405	1.9127422781577397	1.1964285714285714	2.079822616407982	1.556547619047619	0.3397027600849256	0.4554973821989528
2259407.0	649	517	121	30	7.34071228367761e-06	1.91392197601277e-06	8.75284088518682e-06	5.61917818020667e-06	466	388	1	1	6.70230933677427e-06	1.70716354503846e-08	7.86453476695965e-06	2.14675703368841e-07	471	371	338	60	7.42444012509819e-06	6.54716895281345e-06	8.40076703758204e-06	1.57151986924955e-05	1586	1276	460	91	2.14674617455501e-05	8.4781625642766e-06	2.50181426897285e-05	2.1549052576071e-05	0.0713166144200627	0.8613370242275508	0.6419833576223789	0.027296681841974	1.8706861673691575	0.846655402277837	0.9385836048193192	1.1085780617405372	0.3949308336852633	0.2607270115011125	0.0025471273545546	0.8818400906326741	0.1864406779661017	0.0021459227467811	0.7176220806794055	0.058027079303675	0.0025773195876288
4285967.0	309	240	49	4	3.49503866819165e-06	7.75059312600212e-07	4.06321433741748e-06	7.49223757360889e-07	255	214	89	19	3.66757270574558e-06	1.51937555508423e-06	4.33765577352929e-06	4.07883836400799e-06	283	232	156	22	4.46096933206537e-06	3.0217702859139e-06	5.25330984560387e-06	5.76223952058167e-06	847	686	294	45	1.16235807060026e-05	5.31620515359834e-06	1.36541799565506e-05	1.05903016419505e-05	0.0655976676384839	0.7756087641769944	0.1843918866059831	0.9403324230795944	1.0968779093438945	0.7405340730098241	0.4879520682822903	0.6589191315654925	0.4573638096609049	0.2217598676815874	0.4142727839325428	0.6773797488795692	0.1585760517799352	0.3490196078431372	0.5512367491166078	0.0166666666666666	0.0887850467289719
1696608.0	568	446	1	1	6.42453709881184e-06	1.58175369918411e-08	7.55080664370081e-06	1.87305939340222e-07	364	313	47	7	5.23528025447604e-06	8.02366866168075e-07	6.34432830427415e-06	1.50272992358189e-06	467	374	0	0	7.36138755503366e-06	0.0	8.46869776834416e-06	0.0	1399	1133	48	8	1.90212049083215e-05	8.18184403159916e-07	2.23638327163191e-05	1.69003586292211e-06	0.0070609002647837	0.0755700458128035	0.024806083399908	0.2368619421175771	0.0	0.087222675172495	0.13018359382928	1.4925430064123084	0.0430143309587066	0.0024620508448408	0.1532614926358661	0.0	0.0017605633802816	0.1291208791208791	0.0	0.0022421524663677	0.0223642172523961
3262290.0	690	544	588	97	7.80445527848621e-06	9.30071175120254e-06	9.20995249814629e-06	1.81686761160016e-05	427	353	458	80	6.14138645236613e-06	7.81880903627613e-06	7.15510508437308e-06	1.71740562695073e-05	422	340	98	17	6.65204614180772e-06	1.89829158986899e-06	7.69881615304015e-06	4.45263962954038e-06	1539	1237	1144	194	2.05978878726601e-05	1.90178123773477e-05	2.40638737355595e-05	3.97953720150493e-05	0.1568310428455941	1.653739229700294	1.9727220221448976	2.400252137039308	0.5783538067449627	1.650442655309723	0.952746752394408	0.5772674072190743	0.92328944088439	1.1917182454540955	1.2731341850770082	0.285369576428272	0.8521739130434782	1.0725995316159251	0.2322274881516587	0.1783088235294117	0.2266288951841359
2233939.0	531	421	73	19	6.00603732300895e-06	1.1546802004044e-06	7.12755515021983e-06	3.55881284746422e-06	412	340	0	0	5.92564688143992e-06	0.0	6.89160263084093e-06	0.0	337	273	138	26	5.3121790279365e-06	2.67310448369306e-06	6.18169649935282e-06	6.8099194334147e-06	1280	1034	211	45	1.72438632323854e-05	3.82778468409746e-06	2.02008542804136e-05	1.03687322808789e-05	0.0435203094777562	0.5132818710014776	0.4993034459164385	0.0	1.101626298561835	0.5336432481594245	0.5516153931267037	1.0336782017373338	0.2219795316462823	0.1922532509048611	0.0	0.5032030113509596	0.1374764595103578	0.0	0.4094955489614243	0.0451306413301662	0.0
4706352.0	304	248	0	0	3.4384846444345e-06	0.0	4.1986548153314e-06	0.0	127	104	0	0	1.82659503384192e-06	0.0	2.10801962825722e-06	0.0	179	150	0	0	2.82160251038764e-06	0.0	3.39653653810595e-06	0.0	610	502	0	0	8.08668218866405e-06	0.0	9.70321098169457e-06	0.0	0.0	0.0	0.0	0.0	0.0	0.0	0.0		0.0	0.0	0.0	0.0	0.0	0.0	0.0	0.0	0.0
2241895.0	214	175	87	11	2.42051221680587e-06	1.37612571829017e-06	2.96276045436691e-06	2.06036533274245e-06	118	103	147	34	1.69715129128619e-06	2.50953041120653e-06	2.08775020875475e-06	7.29897391454061e-06	174	134	236	45	2.74278679780697e-06	4.57139607356205e-06	3.03423930737465e-06	1.17863990193716e-05	506	412	470	90	6.86045030589903e-06	8.45705220305876e-06	8.08474997049631e-06	2.11457382666547e-05	0.2184466019417475	2.6155092419458703	0.6954208294854246	3.496095406401192	3.884465866197509	2.691994034028042	1.7399529661268958	0.6463435446487216	1.2327255247059914	0.5685266567694164	1.47867218679407	1.666697563666694	0.4065420560747663	1.2457627118644068	1.3563218390804597	0.0628571428571428	0.3300970873786408
2408589.0	334	268	246	59	3.77780878697738e-06	3.8911140999929e-06	4.53725601011619e-06	1.10510504210731e-05	269	228	0	0	3.86892963861004e-06	0.0	4.62142764656392e-06	0.0	232	188	97	34	3.65704906374263e-06	1.87892126752339e-06	4.25699246109279e-06	8.90527925908076e-06	835	684	343	93	1.13037874893301e-05	5.77003536751629e-06	1.34156761177729e-05	1.99563296801539e-05	0.1359649122807017	1.487538123681745	2.4356241738252957	0.0	2.0919180243966733	1.5091807327406563	1.318238727372808	0.8734796958207254	0.5104515077767303	1.0299923366704262	0.0	0.5137807108336958	0.7365269461077845	0.0	0.418103448275862	0.2201492537313432	0.0
3137018.0	775	600	202	50	8.7658736823577e-06	3.19514247235189e-06	1.01580358435437e-05	9.36529696701112e-06	584	490	251	41	8.39946062806046e-06	4.28498049804653e-06	9.93201555621193e-06	8.8017038381225e-06	483	397	0	0	7.61359783529178e-06	0.0	8.98950003752041e-06	0.0	1842	1487	453	91	2.47789321457099e-05	7.48012297039842e-06	2.9079551437276e-05	1.81670008051336e-05	0.0611970410221923	0.624734561133773	0.9219594330299165	0.8861951321267835	0.0	0.6027181883855667	0.5222754850295551	0.8665334730125129	0.301874307028743	0.3644978912692377	0.5101494831384173	0.0	0.2606451612903225	0.4297945205479452	0.0	0.0833333333333333	0.0836734693877551
2266621.0	225	169	1	1	2.54493106907159e-06	1.58175369918411e-08	2.86118009593147e-06	1.87305939340222e-07	149	130	104	27	2.14301307120036e-06	1.77545008684e-06	2.63502453532153e-06	5.79624399095872e-06	182	146	0	0	2.86889193793603e-06	0.0	3.30596223042312e-06	0.0	556	445	105	28	7.55683607820798e-06	1.79126762383184e-06	8.80216686167613e-06	5.98354993029894e-06	0.0629213483146067	0.6797814702139762	0.0654645751263846	2.1996926075117	0.0	0.7550523942126947	1.2515232367237794	1.657531644580457	0.2370393647941374	0.0062153105771982	0.828483087994196	0.0	0.0044444444444444	0.697986577181208	0.0	0.0059171597633136	0.2076923076923077
2554898.0	688	513	0	0	7.78183366898335e-06	0.0	8.68512064622986e-06	0.0	480	392	0	0	6.90366626963874e-06	0.0	7.94561244496954e-06	0.0	408	337	0	0	6.43136214658187e-06	0.0	7.63088542227803e-06	0.0	1576	1242	0	0	2.1116862085204e-05	0.0	2.42616185134774e-05	0.0	0.0	0.0	0.0	0.0	0.0	0.0	0.0		0.0	0.0	0.0	0.0	0.0	0.0	0.0	0.0	0.0
2734567.0	481	385	0	0	5.44049708543749e-06	0.0	6.51807299960721e-06	0.0	415	339	58	19	5.96879479562516e-06	9.90154856122305e-07	6.87133321133845e-06	4.07883836400799e-06	355	275	0	0	5.59591559322687e-06	0.0	6.22698365319424e-06	0.0	1251	999	58	19	1.70052074742895e-05	9.90154856122305e-07	1.96163898641399e-05	4.07883836400799e-06	0.019019019019019	0.2079301233436629	0.0	0.5936021785812193	0.0	0.1978673928604064	0.3427163775954153	1.7320508075688774	0.0582265672217959	0.0	0.1658885738286799	0.0	0.0	0.1397590361445783	0.0	0.0	0.0560471976401179
4152715.0	263	208	1	1	2.9747416496259e-06	1.58175369918411e-08	3.52145242576181e-06	1.87305939340222e-07	232	201	0	0	3.33677203032539e-06	0.0	4.07415331999714e-06	0.0	219	180	0	0	3.45212821103292e-06	0.0	4.07584384572714e-06	0.0	714	589	1	1	9.76364189098421e-06	1.58175369918411e-08	1.16714495914861e-05	1.87305939340222e-07	0.0016977928692699	0.0160482155941327	0.0531899672901874	0.0	0.0	0.0177299890967291	0.0307092419331771	1.7320508075688772	0.0016200447710446	0.0053172809120517	0.0	0.0	0.0038022813688212	0.0	0.0	0.0048076923076923	0.0
2728789.0	208	156	380	67	2.35264738829729e-06	6.0106640568996e-06	2.64108931932136e-06	1.25494979357949e-05	149	131	0	0	2.14301307120036e-06	0.0	2.655293954824e-06	0.0	139	103	0	0	2.19107680974235e-06	0.0	2.33228842283275e-06	0.0	496	390	380	67	6.68673726924e-06	6.0106640568996e-06	7.62867169697812e-06	1.25494979357949e-05	0.1717948717948718	1.6450436503599997	4.751637077923419	0.0	0.0	1.583879025974473	2.743358946030493	1.7320508075688772	0.898893408680727	2.554851222838697	0.0	0.0	1.8269230769230769	0.0	0.0	0.4294871794871794	0.0
2300584.0	247	195	0	0	2.79376877360303e-06	0.0	3.3013616491517e-06	0.0	139	117	0	0	1.99918669058288e-06	0.0	2.37152208178938e-06	0.0	189	152	0	0	2.97923393554896e-06	0.0	3.44182369194736e-06	0.0	575	464	0	0	7.77218939973487e-06	0.0	9.11470742288844e-06	0.0	0.0	0.0	0.0	0.0	0.0	0.0	0.0		0.0	0.0	0.0	0.0	0.0	0.0	0.0	0.0	0.0
2607996.0	276	215	209	35	3.12178211139448e-06	3.30586523129478e-06	3.63996284393649e-06	6.55570787690778e-06	227	189	401	48	3.26485884001665e-06	6.84572581560421e-06	3.83092028596746e-06	1.03044337617044e-05	216	184	2	1	3.40483878348452e-06	3.87406446912038e-08	4.16641815340996e-06	2.61919978208258e-07	719	588	612	84	9.79147973489566e-06	1.01903316915902e-05	1.16373012833139e-05	1.71220616168204e-05	0.1428571428571428	1.4713086135675462	1.8010370319654183	2.6898063630948457	0.0628645442114091	1.5179026464238914	1.3361622806218705	0.8802687601670681	1.040734594514155	1.0589673184519823	2.0967907499392218	0.0113781142529034	0.7572463768115942	1.7665198237885462	0.0092592592592592	0.1627906976744186	0.2539682539682539
2845827.0	315	250	128	19	3.56290349670023e-06	2.02464473495566e-06	4.23251493480987e-06	3.55881284746422e-06	263	212	1	1	3.78263381023956e-06	1.70716354503846e-08	4.29711693452434e-06	2.14675703368841e-07	179	142	62	9	2.82160251038764e-06	1.20095998542732e-06	3.2153879227403e-06	2.35727980387432e-06	757	604	191	29	1.01671398173274e-05	3.24267635583336e-06	1.17450197920745e-05	6.13076835470739e-06	0.0480132450331125	0.5219887631730014	0.8408270029232836	0.0499580780881412	0.7331245437612202	0.5413032082575483	0.4289113925198102	0.7923680960629688	0.3189369295686297	0.5682569670581248	0.0045131610160549	0.4256304638963227	0.4063492063492063	0.0038022813688212	0.3463687150837989	0.076	0.0047169811320754
2550240.0	1005	762	264	48	1.13673587751864e-05	4.17582976584604e-06	1.29007055213005e-05	8.99068508833067e-06	698	574	481	86	1.00390813670997e-05	8.21145665163498e-06	1.16346467944197e-05	1.84621104897204e-05	498	402	239	44	7.85004497303375e-06	4.62950704059886e-06	9.10271792212394e-06	1.15244790411633e-05	2201	1738	984	178	2.92564851153199e-05	1.70167934580799e-05	3.36380702378441e-05	3.89772746192144e-05	0.1024165707710011	1.1587250500286874	0.6969142170934798	1.586821741642844	1.2660481341680738	1.183261364301466	0.4506928971163228	0.3808904023350646	0.5816417587760468	0.3673526848612699	0.817949008616042	0.589742741156517	0.2626865671641791	0.6891117478510028	0.4799196787148594	0.0629921259842519	0.1498257839721254
4628046.0	270	200	0	0	3.05391728288591e-06	0.0	3.3860119478479e-06	0.0	197	158	0	0	2.83337969816423e-06	0.0	3.20256828139078e-06	0.0	171	146	0	0	2.69549737025858e-06	0.0	3.30596223042312e-06	0.0	638	504	0	0	8.58279435130872e-06	0.0	9.89454245966181e-06	0.0	0.0	0.0	0.0	0.0	0.0	0.0	0.0		0.0	0.0	0.0	0.0	0.0	0.0	0.0	0.0	0.0
2468514.0	580	432	1	1	6.56026675582899e-06	1.58175369918411e-08	7.31378580735146e-06	1.87305939340222e-07	352	295	131	22	5.06268859773507e-06	2.23638424400038e-06	5.97947875322963e-06	4.72286547411451e-06	273	225	0	0	4.30333790690405e-06	0.0	5.09480480715892e-06	0.0	1205	952	132	23	1.59262932604681e-05	2.25220178099222e-06	1.838806936774e-05	4.91017141345473e-06	0.0241596638655462	0.2670302855213896	0.0256099842508309	0.7898456820443757	0.0	0.2718185554317355	0.4488073592904233	1.6511284837695224	0.1414140593896124	0.0024111118618441	0.441738455926538	0.0	0.0017241379310344	0.3721590909090909	0.0	0.0023148148148148	0.0745762711864406
1827517.0	398	307	0	0	4.50170029106886e-06	0.0	5.19752833994652e-06	0.0	358	281	0	0	5.14898442610556e-06	0.0	5.695706880195e-06	0.0	239	201	0	0	3.76739106135556e-06	0.0	4.55135896106197e-06	0.0	995	789	0	0	1.341807577853e-05	0.0	1.54445941812035e-05	0.0	0.0	0.0	0.0	0.0	0.0	0.0	0.0		0.0	0.0	0.0	0.0	0.0	0.0	0.0	0.0	0.0
2691819.0	661	522	0	0	7.47644194069476e-06	0.0	8.83749118388302e-06	0.0	413	333	1	1	5.94002951950166e-06	1.70716354503846e-08	6.74971669432361e-06	2.14675703368841e-07	337	275	0	0	5.3121790279365e-06	0.0	6.22698365319424e-06	0.0	1411	1130	1	1	1.87286504881329e-05	1.70716354503846e-08	2.18141915314009e-05	2.14675703368841e-07	0.0008849557522123	0.0098411028921159	0.0	0.0318051428068646	0.0	0.0106017142689548	0.0183627077611578	1.7320508075688774	0.0009115251235641	0.0	0.0028739984194248	0.0	0.0	0.0024213075060532	0.0	0.0	0.003003003003003
1435298.0	1080	835	242	62	1.22156691315436e-05	3.82784395202554e-06	1.4136599882265e-05	1.16129682390938e-05	779	628	260	48	1.12040750501012e-05	4.43862521709999e-06	1.27291954475532e-05	1.03044337617044e-05	802	648	93	13	1.26420402979379e-05	1.80143997814098e-06	1.46730378446177e-05	3.40495971670735e-06	2661	2111	595	123	3.60617844795827e-05	1.00679091472665e-05	4.15388331744359e-05	2.53223617175055e-05	0.0582662245381335	0.6096069576910879	0.821482416975159	0.809511787619312	0.2320555397433492	0.6210165814459401	0.3369033139694046	0.5425029283195272	0.279184995766549	0.313355241600412	0.3961616819997915	0.1424959844839935	0.224074074074074	0.3337612323491656	0.1159600997506234	0.074251497005988	0.0764331210191082
2478977.0	568	457	178	41	6.42453709881184e-06	2.81552158454771e-06	7.73703730083245e-06	7.67954351294912e-06	498	420	242	48	7.16255375475019e-06	4.13133577899307e-06	8.51315619103879e-06	1.03044337617044e-05	355	285	93	12	5.59591559322687e-06	1.80143997814098e-06	6.4534194224013e-06	3.14303973849909e-06	1421	1162	513	101	1.91830064467889e-05	8.74829734168175e-06	2.27036129142725e-05	2.11270170131526e-05	0.0869191049913941	0.9305574884899144	0.9925690176164532	1.2104128633926818	0.4870347846273369	0.896672221878824	0.3711012096236266	0.41386495596579	0.4560441224866581	0.4382450503816711	0.5767964779675373	0.3219205057920082	0.3133802816901408	0.4859437751004016	0.2619718309859155	0.0897155361050328	0.1142857142857142
1736670.0	397	319	140	33	4.49038948631743e-06	2.21445517885775e-06	5.4006890568174e-06	6.18109599822734e-06	287	239	147	17	4.1278171237215e-06	2.50953041120653e-06	4.84439126109112e-06	3.6494869572703e-06	204	166	0	0	3.21568107329094e-06	0.0	3.75883376883725e-06	0.0	888	724	287	50	1.18338876833299e-05	4.72398559006428e-06	1.40039140867458e-05	9.83058295549764e-06	0.0690607734806629	0.7019882366174992	1.1445013651405864	0.7533427340153184	0.0	0.6326146997186349	0.5817235489483148	0.9195542708809096	0.3991913491555983	0.4931543656970891	0.6079558119919863	0.0	0.3526448362720403	0.5121951219512195	0.0	0.1034482758620689	0.0711297071129707
2185909.0	156	128	0	0	1.76448554122297e-06	0.0	2.16704764662266e-06	0.0	101	82	0	0	1.45264644423648e-06	0.0	1.66209239920281e-06	0.0	155	128	0	0	2.44328709000047e-06	0.0	2.89837784585041e-06	0.0	412	338	0	0	5.66041907545992e-06	0.0	6.72751789167588e-06	0.0	0.0	0.0	0.0	0.0	0.0	0.0	0.0		0.0	0.0	0.0	0.0	0.0	0.0	0.0	0.0	0.0
4032982.0	478	368	60	15	5.4065646711832e-06	9.49052219510464e-07	6.23026198404013e-06	2.80958909010333e-06	317	256	0	0	4.55929626557392e-06	0.0	5.18897139263317e-06	0.0	315	262	0	0	4.96538989258159e-06	0.0	5.93261715322505e-06	0.0	1110	886	60	15	1.49312508293387e-05	9.49052219510464e-07	1.73518505298984e-05	2.80958909010333e-06	0.0169300225733634	0.1619187005594717	0.4509584183298499	0.0	0.0	0.1503194727766166	0.2603609642160667	1.7320508075688774	0.0635614678473991	0.1755370142095736	0.0	0.0	0.1255230125523012	0.0	0.0	0.0407608695652173	0.0
2606088.0	440	333	0	0	4.97675409062889e-06	0.0	5.63770989316675e-06	0.0	310	263	0	0	4.45861779914168e-06	0.0	5.33085732915048e-06	0.0	371	301	167	20	5.84812587348499e-06	3.23484383171552e-06	6.8157166531326e-06	5.23839956416516e-06	1121	897	167	20	1.52834977632556e-05	3.23484383171552e-06	1.77842838754498e-05	5.23839956416516e-06	0.0222965440356744	0.2945521788142661	0.0	0.0	0.7685764873687226	0.2561921624562409	0.443737841875149	1.7320508075688774	0.2116559888203531	0.0	0.0	0.553141964057594	0.0	0.0	0.4501347708894879	0.0	0.0
2896731.0	139	111	0	0	1.57220186044867e-06	0.0	1.87923663105558e-06	0.0	140	115	0	0	2.01356932864463e-06	0.0	2.33098324278443e-06	0.0	114	97	93	15	1.79699824683905e-06	1.80143997814098e-06	2.19642696130851e-06	3.92879967312387e-06	393	323	93	15	5.38276943593236e-06	1.80143997814098e-06	6.40664683514853e-06	3.92879967312387e-06	0.0464396284829721	0.6132380595055519	0.0	0.0	1.7887231136442197	0.5962410378814066	1.0327197711681957	1.732050807568877	0.3346678693156674	0.0	0.0	1.002471750492658	0.0	0.0	0.8157894736842105	0.0	0.0
4589314.0	198	147	174	52	2.239539340783e-06	2.75225143658034e-06	2.48871878166821e-06	9.73990884569156e-06	182	158	0	0	2.61764012723802e-06	0.0	3.20256828139078e-06	0.0	143	114	0	0	2.25412937980688e-06	0.0	2.58136776896052e-06	0.0	523	419	174	52	7.1113088478279e-06	2.75225143658034e-06	8.27265483201951e-06	9.73990884569156e-06	0.1241050119331742	1.177361928361015	3.913623715718822	0.0	0.0	1.304541238572941	2.259531705777165	1.7320508075688772	0.3870245963822814	1.2289364095823754	0.0	0.0	0.8787878787878788	0.0	0.0	0.3537414965986394	0.0
2504587.0	514	411	114	25	5.81375364223465e-06	1.80319921706988e-06	6.95825455282743e-06	4.68264848350556e-06	298	244	0	0	4.28602614240072e-06	0.0	4.94573835860349e-06	0.0	211	179	0	0	3.32602307090386e-06	0.0	4.05320026880643e-06	0.0	1023	834	114	25	1.34258028555392e-05	1.80319921706988e-06	1.59571931802374e-05	4.68264848350556e-06	0.0299760191846522	0.2934506357487046	0.6729630898028591	0.0	0.0	0.2243210299342863	0.388535421052363	1.7320508075688772	0.1343084831851168	0.3101609266636862	0.0	0.0	0.2217898832684824	0.0	0.0	0.0608272506082725	0.0
2448394.0	462	356	2	2	5.22559179516033e-06	3.16350739836821e-08	6.02710126716926e-06	3.74611878680445e-07	465	370	561	101	6.68792669871253e-06	9.57718748766574e-06	7.49968521591513e-06	2.1682246040253e-05	259	210	1	1	4.0826539116782e-06	1.93703223456019e-08	4.75515115334833e-06	2.61919978208258e-07	1186	936	564	104	1.59961724055511e-05	9.62819288399503e-06	1.82819376364327e-05	2.23187778971417e-05	0.1111111111111111	1.220810306926345	0.0621545685188708	2.8910874811440044	0.0550813149280917	1.0027744548636557	1.635330875280023	1.6308062768734717	0.6019060460147196	0.0060538739388294	1.4320114318103114	0.0047445418506315	0.0043290043290043	1.206451612903226	0.0038610038610038	0.0056179775280898	0.2729729729729729
2296317.0	283	219	0	0	3.20095774465449e-06	0.0	3.70768308289345e-06	0.0	133	108	23	10	1.9128908622124e-06	3.92647615358845e-07	2.18909730626712e-06	2.14675703368841e-06	211	177	0	0	3.32602307090386e-06	0.0	4.00791311496502e-06	0.0	627	504	23	10	8.43987167777075e-06	3.92647615358845e-07	9.90469350412558e-06	2.14675703368841e-06	0.0198412698412698	0.2167413896042544	0.0	0.9806585698783262	0.0	0.3268861899594421	0.5661834893023651	1.7320508075688772	0.0465229366452353	0.0	0.2052639923768149	0.0	0.0	0.1729323308270676	0.0	0.0	0.0925925925925925
1283923.0	517	412	427	114	5.84768605648894e-06	6.75408829551613e-06	6.97518461256667e-06	2.13528770847853e-05	331	272	122	24	4.76065319843838e-06	2.08273952494692e-06	5.51328210467274e-06	5.15221688085219e-06	333	267	90	18	5.24912645787197e-06	1.74332901110417e-06	6.04583503782859e-06	4.71455960774864e-06	1181	951	639	156	1.58574657127993e-05	1.05801568315672e-05	1.8534301755068e-05	3.12196535733862e-05	0.1640378548895899	1.6844256657712788	3.0612633601575814	0.9345099312958188	0.7798028854988263	1.5918587256507422	1.2748906041058743	0.8008817513530964	0.6672035130448029	1.1550018640315671	0.4374902850789706	0.3321179295442097	0.8259187620889749	0.3685800604229607	0.2702702702702703	0.2766990291262136	0.088235294117647
2628965.0	264	211	0	0	2.98605245437733e-06	0.0	3.57224260497953e-06	0.0	173	143	0	0	2.48819638468229e-06	0.0	2.89852698885368e-06	0.0	170	140	2	2	2.67973422774245e-06	3.87406446912038e-08	3.17010076889888e-06	5.23839956416516e-07	607	494	2	2	8.15398306680207e-06	3.87406446912038e-08	9.6408703627321e-06	5.23839956416516e-07	0.0040485829959514	0.0543353386890752	0.0	0.0	0.1652439447842755	0.0550813149280918	0.0954036360031571	1.7320508075688774	0.004751131364122	0.0	0.0	0.0144568981095714	0.0	0.0	0.0117647058823529	0.0	0.0
2345161.0	325	261	0	0	3.67601154421452e-06	0.0	4.41874559194151e-06	0.0	149	124	0	0	2.14301307120036e-06	0.0	2.51340801830669e-06	0.0	151	121	0	0	2.38023451993594e-06	0.0	2.73987280740546e-06	0.0	625	506	0	0	8.19925913535081e-06	0.0	9.67202641765366e-06	0.0	0.0	0.0	0.0	0.0	0.0	0.0	0.0		0.0	0.0	0.0	0.0	0.0	0.0	0.0	0.0	0.0
2249089.0	309	245	125	37	3.49503866819165e-06	1.97719212398013e-06	4.14786463611368e-06	6.93031975558823e-06	197	171	110	23	2.83337969816423e-06	1.8778798995423e-06	3.46607073492294e-06	4.93754117748335e-06	199	165	19	8	3.13686536071028e-06	3.68036124566436e-07	3.73619019191654e-06	2.09535982566606e-06	705	581	254	68	9.46528372706616e-06	4.22310814808887e-06	1.13501255629532e-05	1.39632207587376e-05	0.1170395869191049	1.2302261046620966	1.6708162786338072	1.4245356067706232	0.5608279338132973	1.2187266064059097	0.5829121202056841	0.4782960486312212	0.446168151939578	0.5657139481673142	0.6627702954033989	0.1173260826480297	0.4045307443365696	0.5583756345177665	0.0954773869346733	0.1510204081632653	0.1345029239766081
2427316.0	577	463	0	0	6.5263343415747e-06	0.0	7.83861765926789e-06	0.0	427	365	0	0	6.14138645236613e-06	0.0	7.39833811840276e-06	0.0	395	330	165	32	6.22644129387216e-06	3.19610318702432e-06	7.47238038383308e-06	8.38143930266425e-06	1399	1158	165	32	1.8894162087813e-05	3.19610318702432e-06	2.27093361615037e-05	8.38143930266425e-06	0.0276338514680483	0.3690746062789918	0.0	0.0	1.121655867626596	0.3738852892088653	0.6475883171123384	1.7320508075688774	0.1691582390460094	0.0	0.0	0.5133113822449125	0.0	0.0	0.4177215189873418	0.0	0.0
2654486.0	345	261	2	2	3.9022276392431e-06	3.16350739836821e-08	4.41874559194151e-06	3.74611878680445e-07	179	149	502	76	2.57449221305278e-06	8.56996099609305e-06	3.02014350586852e-06	1.63153534560319e-05	235	190	0	0	3.70433849129103e-06	0.0	4.3022796149342e-06	0.0	759	600	504	78	1.01810583435869e-05	8.60159607007673e-06	1.17411687127442e-05	1.66899653347124e-05	0.13	1.4214909727510034	0.0847778788993027	5.4021782158129605	0.0	1.828985364904088	3.0947660952852925	1.692067172690353	0.8448626635653176	0.0081069268398237	3.3287966274059797	0.0	0.0057971014492753	2.804469273743017	0.0	0.0076628352490421	0.5100671140939598
3375461.0	610	476	769	141	6.89959089837187e-06	1.21636859467258e-05	8.058708435878e-06	2.64101374469713e-05	381	318	205	41	5.47978510152575e-06	3.49968526732884e-06	6.44567540178651e-06	8.8017038381225e-06	318	267	123	21	5.01267932012999e-06	2.38254964850904e-06	6.04583503782859e-06	5.50031954237341e-06	1309	1061	1097	203	1.73920553200276e-05	1.80459208625637e-05	2.05502188754931e-05	4.07121608274673e-05	0.1913289349670122	1.9811059470523729	3.2772171442996134	1.365520801075863	0.9097700330819634	1.850835992819147	1.256124827636893	0.6786797060951875	1.0375956452819668	1.7629575616716815	0.6386537432561752	0.4753046218099695	1.260655737704918	0.5380577427821522	0.3867924528301887	0.296218487394958	0.1289308176100629
2516969.0	298	243	220	43	3.37061981592593e-06	3.47985813820503e-06	4.1140045166352e-06	8.05415539162956e-06	309	253	269	62	4.44423516107994e-06	4.59226993615345e-06	5.12816313412575e-06	1.33098936088682e-05	223	182	546	84	3.51518078109744e-06	1.05761960006986e-05	4.12113099956855e-06	2.20012781694937e-05	830	678	1035	189	1.13300357581033e-05	1.86483240750571e-05	1.33632986503295e-05	4.33653271699914e-05	0.2787610619469026	3.245106489401263	1.957741018285747	2.595450507472452	5.338650523799671	3.2972806831859565	1.7964023680053245	0.5448132993851081	1.6459192603800674	1.0324089717158125	1.0333093928894477	3.008720364417989	0.738255033557047	0.8705501618122977	2.4484304932735426	0.176954732510288	0.2450592885375494
1948294.0	393	304	0	0	4.44514626731171e-06	0.0	5.14673816072881e-06	0.0	258	219	363	64	3.71072061993082e-06	6.1970036684896e-06	4.43900287104166e-06	1.37392450156059e-05	246	205	0	0	3.87773305896848e-06	0.0	4.64193326874479e-06	0.0	897	728	363	64	1.2033599946211e-05	6.1970036684896e-06	1.42276743005153e-05	1.37392450156059e-05	0.0879120879120879	0.9656704761022178	0.0	3.095119650684488	0.0	1.0317065502281626	1.786968163496789	1.7320508075688772	0.5149750445577045	0.0	1.6700270117897296	0.0	0.0	1.4069767441860466	0.0	0.0	0.2922374429223744
3599897.0	284	225	1	1	3.21226854940592e-06	1.58175369918411e-08	3.80926344132889e-06	1.87305939340222e-07	204	167	0	0	2.93405816459646e-06	0.0	3.38499305691304e-06	0.0	224	177	0	0	3.53094392361358e-06	0.0	4.00791311496502e-06	0.0	712	569	1	1	9.67727063761596e-06	1.58175369918411e-08	1.12021696132069e-05	1.87305939340222e-07	0.0017574692442882	0.0167205055634397	0.0491711697615954	0.0	0.0	0.0163903899205318	0.0283889880982259	1.7320508075688772	0.0016345039406418	0.0049241016896817	0.0	0.0	0.0035211267605633	0.0	0.0	0.0044444444444444	0.0
1833264.0	283	234	94	23	3.20095774465449e-06	1.48684847723306e-06	3.96163397898204e-06	4.30803660482511e-06	166	142	0	0	2.38751791825006e-06	0.0	2.87825756935121e-06	0.0	163	138	0	0	2.56939223012952e-06	0.0	3.12481361505747e-06	0.0	612	514	94	23	8.15786789303407e-06	1.48684847723306e-06	9.96470516339072e-06	4.30803660482511e-06	0.0447470817120622	0.4323295606027948	1.0874393312660549	0.0	0.0	0.3624797770886849	0.6278333906338434	1.7320508075688772	0.1822594453267215	0.4645011261757689	0.0	0.0	0.3321554770318021	0.0	0.0	0.0982905982905982	0.0
4493916.0	155	117	0	0	1.75317473647154e-06	0.0	1.98081698949102e-06	0.0	129	107	0	0	1.85536030996541e-06	0.0	2.16882788676464e-06	0.0	132	107	0	0	2.08073481212943e-06	0.0	2.42286273051558e-06	0.0	416	331	0	0	5.68926985856638e-06	0.0	6.57250760677124e-06	0.0	0.0	0.0	0.0	0.0	0.0	0.0	0.0		0.0	0.0	0.0	0.0	0.0	0.0	0.0	0.0	0.0
4975100.0	470	360	110	17	5.31607823317176e-06	1.73992906910252e-06	6.09482150612622e-06	3.18420096878378e-06	380	311	172	43	5.465402463464e-06	2.93632129746615e-06	6.3037894652692e-06	9.23105524486018e-06	285	235	1	1	4.49249561709763e-06	1.93703223456019e-08	5.32124057636598e-06	2.61919978208258e-07	1135	906	283	61	1.52739763137334e-05	4.69562068891426e-06	1.77198515477614e-05	1.26771761918522e-05	0.0673289183222958	0.7154222572171461	0.5224436787169526	1.4643660445385724	0.0492216005740395	0.6786771079431881	0.7203923324319628	1.0614654951530598	0.3074262125634078	0.3272956101822484	0.5372561887427947	0.0043117064537318	0.2340425531914893	0.4526315789473684	0.0035087719298245	0.0472222222222222	0.1382636655948553
2101796.0	306	242	143	23	3.46110625393736e-06	2.26190778983327e-06	4.09707445689596e-06	4.30803660482511e-06	273	224	0	0	3.92646019085703e-06	0.0	4.54034996855402e-06	0.0	231	182	16	8	3.6412859212265e-06	3.09925157529631e-07	4.12113099956855e-06	2.09535982566606e-06	810	648	159	31	1.10288523660209e-05	2.5718329473629e-06	1.27585554250185e-05	6.40339643049118e-06	0.0478395061728395	0.5018903956739988	1.0514909236208951	0.0	0.5084429070285383	0.5199779435498112	0.5258403592488324	1.0112743545601173	0.2331913477495203	0.6535216268671671	0.0	0.0851142053204211	0.4673202614379085	0.0	0.0692640692640692	0.0950413223140495	0.0
2199474.0	248	187	84	15	2.80507957835446e-06	1.32867310731465e-06	3.16592117123779e-06	2.80958909010333e-06	242	203	0	0	3.48059841094286e-06	0.0	4.11469215900208e-06	0.0	156	130	0	0	2.4590502325166e-06	0.0	2.94366499969182e-06	0.0	646	520	84	15	8.74472822181393e-06	1.32867310731465e-06	1.02242783299317e-05	2.80958909010333e-06	0.0288461538461538	0.2747958339395186	0.8874475825956388	0.0	0.0	0.2958158608652129	0.5123681007032748	1.7320508075688774	0.1519398972286232	0.4736668141493824	0.0	0.0	0.3387096774193548	0.0	0.0	0.0802139037433155	0.0
3377411.0	303	227	0	0	3.42717383968307e-06	0.0	3.84312356080737e-06	0.0	322	263	0	0	4.63120945588265e-06	0.0	5.33085732915048e-06	0.0	239	201	149	31	3.76739106135556e-06	2.88617802949469e-06	4.55135896106197e-06	8.11951932445599e-06	864	691	149	31	1.18257743569213e-05	2.88617802949469e-06	1.37253398510198e-05	8.11951932445599e-06	0.044862518089725	0.591571459256268	0.0	0.0	1.7839769163277468	0.5946589721092489	1.0299795528699032	1.7320508075688776	0.2440582698760432	0.0	0.0	0.7660946215804321	0.0	0.0	0.6234309623430963	0.0	0.0
3271934.0	245	191	144	24	2.77114716410018e-06	2.27772532682511e-06	3.23364141019474e-06	4.49534254416534e-06	185	144	0	0	2.66078804142326e-06	0.0	2.91879640835616e-06	0.0	211	177	121	25	3.32602307090386e-06	2.34380900381783e-06	4.00791311496502e-06	6.54799945520645e-06	641	512	265	49	8.7579582764273e-06	4.62153433064295e-06	1.01603509335159e-05	1.10433419993718e-05	0.095703125	1.0869055676948305	1.3901796686524424	0.0	1.6337678156637383	1.00798249477206	0.8813939690435141	0.8744139641461014	0.5276954039712836	0.8219431130662131	0.0	0.7046881377106294	0.5877551020408164	0.0	0.5734597156398105	0.1256544502617801	0.0
3107376.0	186	144	198	44	2.10380968376585e-06	3.13187232438453e-06	2.43792860245049e-06	8.24146133096978e-06	175	140	0	0	2.51696166080579e-06	0.0	2.83771873034626e-06	0.0	233	182	0	0	3.67281220625876e-06	0.0	4.12113099956855e-06	0.0	594	466	198	44	8.2935835508304e-06	3.13187232438453e-06	9.3967783323653e-06	8.24146133096978e-06	0.0944206008583691	0.8770517979107516	3.3805179211096887	0.0	0.0	1.126839307036563	1.9517429317530328	1.7320508075688772	0.3776259448270645	1.4886671301837688	0.0	0.0	1.064516129032258	0.0	0.0	0.3055555555555556	0.0
1739056.0	403	315	1	1	4.558254314826e-06	1.58175369918411e-08	5.33296881786044e-06	1.87305939340222e-07	269	219	0	0	3.86892963861004e-06	0.0	4.43900287104166e-06	0.0	235	194	1	1	3.70433849129103e-06	1.93703223456019e-08	4.39285392261702e-06	2.61919978208258e-07	907	728	2	2	1.21315224447271e-05	3.5187859337443e-08	1.41648256115191e-05	4.4922591754848e-07	0.0027472527472527	0.0317141862433633	0.0351222641154253	0.0	0.0596241037881406	0.031582122634522	0.0299692824307381	0.9489318617862356	0.0029005311985996	0.0034700865505449	0.0	0.0052290908055896	0.0024813895781637	0.0	0.0042553191489361	0.0031746031746031	0.0
3493312.0	346	279	368	77	3.91353844399453e-06	5.82085361299751e-06	4.72348666724782e-06	1.44225573291971e-05	303	244	0	0	4.35793933270945e-06	0.0	4.94573835860349e-06	0.0	232	179	36	11	3.65704906374263e-06	6.97331604441669e-07	4.05320026880643e-06	2.88111976029084e-06	881	702	404	88	1.19285268404466e-05	6.51818521743918e-06	1.37224252946577e-05	1.7303677089488e-05	0.1253561253561253	1.2609780500116494	3.053371025518429	0.0	0.7108259077312409	1.2547323110832231	1.5976996859780417	1.2733390794716453	0.5464367314275281	1.4873633404393476	0.0	0.1906815009279691	1.0635838150289016	0.0	0.1551724137931034	0.2759856630824372	0.0
2260251.0	550	409	559	101	6.22094261328611e-06	8.84200317843915e-06	6.92439443334895e-06	1.89178998733625e-05	412	340	1	1	5.92564688143992e-06	1.70716354503846e-08	6.89160263084093e-06	2.14675703368841e-07	424	335	0	0	6.68357242683998e-06	0.0	7.58559826843662e-06	0.0	1386	1084	560	102	1.8830161921566e-05	8.85907481388954e-06	2.14015953326265e-05	1.91325755767313e-05	0.0940959409594096	0.8939789431287813	2.732065605946851	0.0311503310431939	0.0	0.9210719789966816	1.568443822207739	1.702846094521555	0.4704725774951158	1.421328523358377	0.0028809741437438	0.0	1.0163636363636364	0.0024271844660194	0.0	0.2469437652811736	0.0029411764705882
2570890.0	521	400	0	0	5.89292927549466e-06	0.0	6.7720238956958e-06	0.0	350	302	0	0	5.03392332161158e-06	0.0	6.12136468974694e-06	0.0	285	231	59	14	4.49249561709763e-06	1.14284901839051e-06	5.23066626868316e-06	3.66687969491561e-06	1156	933	59	14	1.54193482142039e-05	1.14284901839051e-06	1.81240548541259e-05	3.66687969491561e-06	0.015005359056806	0.2023211540921182	0.0	0.0	0.7010349172666221	0.2336783057555407	0.4047426981952113	1.7320508075688772	0.0741178552111396	0.0	0.0	0.2543906807701786	0.0	0.0	0.2070175438596491	0.0	0.0
2458974.0	397	321	254	45	4.49038948631743e-06	4.01765439592763e-06	5.43454917629588e-06	8.42876727031e-06	256	221	116	28	3.68195534380733e-06	1.98030971224461e-06	4.4795417100466e-06	6.01091969432756e-06	281	226	464	66	4.4294430470331e-06	8.98782956835929e-06	5.11744838407963e-06	1.7286718561745e-05	934	768	834	139	1.26017878771579e-05	1.49857936765315e-05	1.50315392704221e-05	3.17264055263826e-05	0.1809895833333333	2.1106557988250323	1.550959793882101	1.3418604141683568	3.377995685413055	2.0902719644878376	1.1200914800695003	0.5358592083226583	1.18917996578048	0.8947229206218612	0.5378418604601729	2.029110538937725	0.6397984886649875	0.453125	1.6512455516014235	0.1401869158878504	0.1266968325791855
2722816.0	166	134	0	0	1.87759358873726e-06	0.0	2.26862800505809e-06	0.0	115	100	0	0	1.65400337710095e-06	0.0	2.02694195024733e-06	0.0	108	95	0	0	1.70241939174226e-06	0.0	2.1511398074671e-06	0.0	389	329	0	0	5.23401635758047e-06	0.0	6.44670976277252e-06	0.0	0.0	0.0	0.0	0.0	0.0	0.0	0.0		0.0	0.0	0.0	0.0	0.0	0.0	0.0	0.0	0.0
1579834.0	393	303	0	0	4.44514626731171e-06	0.0	5.12980810098957e-06	0.0	268	215	0	0	3.85454700054829e-06	0.0	4.35792519303176e-06	0.0	194	160	58	11	3.05804964812962e-06	1.12347869604491e-06	3.62297230731301e-06	2.88111976029084e-06	855	678	58	11	1.13577429159896e-05	1.12347869604491e-06	1.31107056013343e-05	2.88111976029084e-06	0.0162241887905604	0.219753219079042	0.0	0.0	0.7952364842743258	0.2650788280914419	0.4591299982651936	1.732050807568877	0.0989174261431168	0.0	0.0	0.3673840602071512	0.0	0.0	0.2989690721649484	0.0	0.0
2205779.0	279	221	0	0	3.15571452564877e-06	0.0	3.74154320237193e-06	0.0	249	205	0	0	3.58127687737509e-06	0.0	4.15523099800703e-06	0.0	186	156	1	1	2.93194450800056e-06	1.93703223456019e-08	3.53239799963019e-06	2.61919978208258e-07	714	582	1	1	9.66893591102443e-06	1.93703223456019e-08	1.14291722000091e-05	2.61919978208258e-07	0.0017182130584192	0.0229167934146665	0.0	0.0	0.0741479239416619	0.0247159746472206	0.0428093238475704	1.7320508075688772	0.0020033561628551	0.0	0.0	0.0066066469855568	0.0	0.0	0.0053763440860215	0.0	0.0
2332991.0	261	208	93	19	2.95212004012304e-06	1.47103094024122e-06	3.52145242576181e-06	3.55881284746422e-06	165	147	0	0	2.37313528018832e-06	0.0	2.97960466686358e-06	0.0	216	167	102	15	3.40483878348452e-06	1.9757728792514e-06	3.78147734575795e-06	3.92879967312387e-06	642	522	195	34	8.73009410379588e-06	3.44680381949261e-06	1.02825344383833e-05	7.48761252058809e-06	0.0651340996168582	0.7281874488684281	1.0106093785135626	0.0	1.038958934272391	0.6831894375953178	0.5918291814867579	0.8662739043066464	0.3948186329393546	0.4982964514477905	0.0	0.5802838268980799	0.3563218390804598	0.0	0.4722222222222222	0.0913461538461538	0.0
2437279.0	376	295	1	1	4.25286258653741e-06	1.58175369918411e-08	4.99436762307565e-06	1.87305939340222e-07	226	178	0	0	3.25047620195491e-06	0.0	3.60795667144025e-06	0.0	224	191	198	26	3.53094392361358e-06	3.83532382442918e-06	4.32492319185491e-06	6.8099194334147e-06	826	664	199	27	1.10342827121059e-05	3.85114136142102e-06	1.29272474863708e-05	6.99722537275493e-06	0.0406626506024096	0.5412772811947869	0.0375034345639287	0.0	1.5745758089391648	0.5373597478343645	0.898451164483268	1.6719733253265672	0.3490160132652634	0.0037192682975255	0.0	1.0862035499289655	0.0026595744680851	0.0	0.8839285714285714	0.0033898305084745	0.0
2478693.0	390	307	0	0	4.41121385305742e-06	0.0	5.19752833994652e-06	0.0	288	254	46	11	4.14219976178324e-06	7.8529523071769e-07	5.14843255362822e-06	2.36143273705726e-06	282	234	321	68	4.44520618954924e-06	6.21787347293822e-06	5.29859699944528e-06	1.78105585181615e-05	960	795	367	79	1.29986198043899e-05	7.00316870365591e-06	1.564455789302e-05	2.01719912552188e-05	0.0993710691823899	1.289393499845641	0.0	0.458670228746243	3.361372552022001	1.2733475935894147	1.8227673370352528	1.4314766417369895	0.538762484713246	0.0	0.1895841040702527	1.3987817904952426	0.0	0.1597222222222222	1.1382978723404256	0.0	0.0433070866141732
2249927.0	224	182	367	91	2.53362026432016e-06	5.80503607600567e-06	3.08127087254159e-06	1.70448404799602e-05	233	185	0	0	3.35115466838714e-06	0.0	3.74984260795756e-06	0.0	191	159	200	33	3.01076022058122e-06	3.87406446912038e-06	3.6003287303923e-06	8.64335928087251e-06	648	526	567	124	8.89553515328852e-06	9.67910054512605e-06	1.04314422108915e-05	2.56881997608327e-05	0.2357414448669201	2.462574133230741	5.531756598179485	0.0	2.4007139147904173	2.644156837656634	2.773901784111291	1.0490685516860805	1.0880852448262046	2.2912021022863587	0.0	1.2867396223178813	1.6383928571428572	0.0	1.0471204188481675	0.5	0.0
2706210.0	309	230	95	18	3.49503866819165e-06	1.5026660142249e-06	3.89391374002508e-06	3.371506908124e-06	188	168	0	0	2.70393595560851e-06	0.0	3.40526247641552e-06	0.0	179	142	0	0	2.82160251038764e-06	0.0	3.2153879227403e-06	0.0	676	540	95	18	9.02057713418779e-06	1.5026660142249e-06	1.05145641391809e-05	3.371506908124e-06	0.0333333333333333	0.3206511333703886	0.8658401631933133	0.0	0.0	0.2886133877311044	0.4998930512948489	1.7320508075688774	0.1665820259470792	0.4299426006071591	0.0	0.0	0.3074433656957929	0.0	0.0	0.0782608695652174	0.0
2217523.0	323	249	0	0	3.65338993471166e-06	0.0	4.21558487507063e-06	0.0	201	176	0	0	2.89091025041122e-06	0.0	3.5674178324353e-06	0.0	248	198	0	0	3.90925934400075e-06	0.0	4.48342823029985e-06	0.0	772	623	0	0	1.04535595291236e-05	0.0	1.22664309378058e-05	0.0	0.0	0.0	0.0	0.0	0.0	0.0	0.0		0.0	0.0	0.0	0.0	0.0	0.0	0.0	0.0	0.0
2896889.0	395	308	132	46	4.46776787681457e-06	2.08791488292302e-06	5.21445839968576e-06	8.61607320965023e-06	283	229	120	11	4.07028657147451e-06	2.04859625404615e-06	4.64169706606639e-06	2.36143273705726e-06	234	189	0	0	3.6885753487749e-06	0.0	4.27963603801349e-06	0.0	912	726	252	57	1.2226629797064e-05	4.13651113696917e-06	1.41357915037656e-05	1.09775059467075e-05	0.0785123966942148	0.776575258893938	1.6523428799756965	0.5087433978233435	0.0	0.72036209259968	0.8462541593609598	1.1747622036953027	0.3383198154868872	0.4673284155513607	0.5033051648999795	0.0	0.3341772151898734	0.4240282685512367	0.0	0.1493506493506493	0.0480349344978165
4965123.0	168	140	143	38	1.90021519824012e-06	2.26190778983327e-06	2.37020836349353e-06	7.11762569492845e-06	194	157	0	0	2.79023178397899e-06	0.0	3.18229886188831e-06	0.0	130	108	115	12	2.04920852709717e-06	2.22758706974422e-06	2.44550630743628e-06	3.14303973849909e-06	492	405	258	50	6.73965550931628e-06	4.48949485957749e-06	7.99801353281812e-06	1.02606654334275e-05	0.1234567901234567	1.282901734452571	3.002953581868871	0.0	1.2852306816554735	1.429394754508115	1.5066585590772936	1.0540535106383309	0.666131207058228	1.1903429632223397	0.0	1.0870475309312393	0.8511904761904762	0.0	0.8846153846153846	0.2714285714285714	0.0
1620195.0	292	235	0	0	3.30275498741735e-06	0.0	3.97856403872128e-06	0.0	247	198	0	0	3.5525116012516e-06	0.0	4.01334506148972e-06	0.0	195	166	0	0	3.07381279064575e-06	0.0	3.75883376883725e-06	0.0	734	599	0	0	9.9290793793147e-06	0.0	1.17507428690482e-05	0.0	0.0	0.0	0.0	0.0	0.0	0.0	0.0		0.0	0.0	0.0	0.0	0.0	0.0	0.0	0.0	0.0
5160157.0	335	259	101	25	3.78911959172881e-06	1.59757123617595e-06	4.38488547246303e-06	4.68264848350556e-06	248	200	0	0	3.56689423931335e-06	0.0	4.05388390049466e-06	0.0	281	223	0	0	4.4294430470331e-06	0.0	5.04951765331751e-06	0.0	864	682	101	25	1.17854568780753e-05	1.59757123617595e-06	1.34882870262752e-05	4.68264848350556e-06	0.0366568914956011	0.3471640597789589	1.0679066791852316	0.0	0.0	0.3559688930617439	0.6165562086969928	1.7320508075688772	0.1355544594243046	0.4216206951248661	0.0	0.0	0.3014925373134328	0.0	0.0	0.0965250965250965	0.0
5139410.0	231	183	0	0	2.61279589758017e-06	0.0	3.09820093228083e-06	0.0	184	163	0	0	2.64640540336152e-06	0.0	3.30391537890315e-06	0.0	160	130	164	28	2.52210280258113e-06	3.17673286467872e-06	2.94366499969182e-06	7.33375938983122e-06	575	476	164	28	7.78130410352281e-06	3.17673286467872e-06	9.3457813108758e-06	7.33375938983122e-06	0.0588235294117647	0.7847133531036976	0.0	0.0	2.491370244439843	0.8304567481466143	1.438393281278367	1.7320508075688774	0.4082519873809488	0.0	0.0	1.259557247796418	0.0	0.0	1.025	0.0	0.0
2825818.0	340	274	195	46	3.84567361548596e-06	3.08441971340901e-06	4.63883636855162e-06	8.61607320965023e-06	238	199	280	50	3.42306785869587e-06	4.78005792610768e-06	4.03361448099219e-06	1.07337851684421e-05	244	196	1	1	3.84620677393622e-06	1.93703223456019e-08	4.43814107645844e-06	2.61919978208258e-07	822	669	476	97	1.1114948248118e-05	7.88384796186229e-06	1.31105919260023e-05	1.96117783563006e-05	0.1449925261584454	1.4958728383120878	1.8573781278558912	2.661083556453764	0.0590156945658125	1.5258257929584893	1.3323417363985386	0.8731938747838335	0.7093013647811806	0.8020492693369784	1.396425114379357	0.0050362145053835	0.5735294117647058	1.1764705882352942	0.0040983606557377	0.1678832116788321	0.2512562814070351
1862360.0	179	139	1	1	2.02463405050584e-06	1.58175369918411e-08	2.35327830375429e-06	1.87305939340222e-07	142	110	0	0	2.04233460476813e-06	0.0	2.22963614527206e-06	0.0	133	106	0	0	2.09649795464556e-06	0.0	2.40021915359487e-06	0.0	454	355	1	1	6.16346660991953e-06	1.58175369918411e-08	6.98313360262122e-06	1.87305939340222e-07	0.0028169014084507	0.0268226200440893	0.0795936201176904	0.0	0.0	0.0265312067058968	0.0459533980007254	1.7320508075688772	0.0025663377435004	0.0078125412283218	0.0	0.0	0.0055865921787709	0.0	0.0	0.0071942446043165	0.0
2712321.0	300	234	0	0	3.39324142542879e-06	0.0	3.96163397898204e-06	0.0	249	202	0	0	3.58127687737509e-06	0.0	4.09442273949961e-06	0.0	257	201	230	48	4.05112762664593e-06	4.45517413948844e-06	4.55135896106197e-06	1.25721589539964e-05	806	637	230	48	1.10256459294498e-05	4.45517413948844e-06	1.26074156795436e-05	1.25721589539964e-05	0.075353218210361	0.9972034930517596	0.0	0.0	2.7622868381849046	0.9207622793949682	1.5948070496050148	1.7320508075688772	0.4040737538640297	0.0	0.0	1.0997368017203235	0.0	0.0	0.8949416342412452	0.0	0.0
2308441.0	178	133	0	0	2.01332324575441e-06	0.0	2.25169794531885e-06	0.0	123	102	273	42	1.76906448159493e-06	4.66055647795499e-06	2.06748078925228e-06	9.01637954149134e-06	161	126	151	32	2.53786594509726e-06	2.92491867418589e-06	2.853090692009e-06	8.38143930266425e-06	462	361	424	74	6.3202536724466e-06	7.58547515214088e-06	7.17226942658013e-06	1.73978188441556e-05	0.2049861495844875	2.425706259678424	0.0	4.361046346047153	2.9376701294982213	2.4329054918484583	2.223909128687384	0.9140959795350356	1.2001852370594024	0.0	2.6344751852986086	1.1525111008468956	0.0	2.2195121951219514	0.937888198757764	0.0	0.4117647058823529
1966864.0	804	627	454	111	9.09388702014915e-06	7.18116179429584e-06	1.06151474565032e-05	2.07909592667647e-05	543	448	663	100	7.80977246752882e-06	1.1318494303605e-05	9.08069993710805e-06	2.14675703368841e-05	504	425	403	72	7.94462382813055e-06	7.80623990527757e-06	9.62352019130018e-06	1.88582384309946e-05	1851	1500	1520	283	2.48482833158085e-05	2.63058960031784e-05	2.93193675849114e-05	6.11167680346434e-05	0.1886666666666666	2.084518632867643	1.9586123840444112	2.364087623813823	1.959598780500586	2.094099596119607	0.2338170108613823	0.1116551530283699	1.0586604985481056	0.7896691237074618	1.4492732471611192	0.9825814379828802	0.5646766169154229	1.2209944751381216	0.7996031746031746	0.1770334928229665	0.2232142857142857
2904482.0	153	124	164	43	1.73055312696868e-06	2.59407606666193e-06	2.0993274076657e-06	8.05415539162956e-06	103	81	265	49	1.48141172035998e-06	4.52398339435191e-06	1.64182297970034e-06	1.05191094650732e-05	100	79	122	23	1.5763142516132e-06	2.36317932616343e-06	1.7888425767358e-06	6.02415949878993e-06	356	284	551	115	4.78827909894186e-06	9.48123878717728e-06	5.52999296410184e-06	2.45974243554927e-05	0.4049295774647887	4.448002830232844	3.836540866479325	6.4069693232050575	3.3676297607934558	4.537046650159279	1.6362846661375543	0.3606497336940784	1.9800931798801151	1.498986668618396	3.0538325923684413	1.4991803339625664	1.0718954248366013	2.5728155339805827	1.22	0.3467741935483871	0.6049382716049383
2568558.0	232	191	0	0	2.62410670233159e-06	0.0	3.23364141019474e-06	0.0	204	180	2	2	2.93405816459646e-06	3.41432709007691e-08	3.6484955104452e-06	4.29351406737683e-07	178	143	0	0	2.8058393678715e-06	0.0	3.238031499661e-06	0.0	614	514	2	2	8.36400423479956e-06	3.41432709007691e-08	1.01201684203009e-05	4.29351406737683e-07	0.0038910505836575	0.0424253222778793	0.0	0.1176790283853994	0.0	0.0392263427951331	0.0679420187162839	1.7320508075688772	0.0040821680551895	0.0	0.0116368759531612	0.0	0.0	0.0098039215686274	0.0	0.0	0.0111111111111111
1797084.0	569	459	93	12	6.43584790356326e-06	1.47103094024122e-06	7.77089742031093e-06	2.24767127208267e-06	461	394	1	1	6.63039614646554e-06	1.70716354503846e-08	7.98615128397449e-06	2.14675703368841e-07	370	306	199	35	5.83236273096885e-06	3.85469414677478e-06	6.92893453773613e-06	9.16719923728902e-06	1400	1159	293	48	1.88986067809977e-05	5.34279672246639e-06	2.26859832420215e-05	1.16295462127405e-05	0.0414150129421915	0.5126313498812325	0.2892421750682092	0.0268809963316901	1.3230315840571054	0.5463849184856683	0.6852688373072481	1.254186955244854	0.2827084972125301	0.228568319556895	0.0025747534646907	0.6609146797929786	0.1634446397188049	0.0021691973969631	0.5378378378378378	0.0261437908496732	0.0025380710659898
3916619.0	768	599	235	50	8.68669804909769e-06	3.71712119308265e-06	1.01411057838045e-05	9.36529696701112e-06	524	435	0	0	7.53650234435562e-06	0.0	8.81719748357589e-06	0.0	497	399	383	72	7.83428183051762e-06	7.41883345836554e-06	9.03478719136182e-06	1.88582384309946e-05	1789	1433	618	122	2.40574822239709e-05	1.11359546514482e-05	2.79930904587422e-05	2.82235353980057e-05	0.0851360781577111	1.0082322078586907	0.9234985973588444	0.0	2.087291934117165	1.0035968438253364	1.0459487087677384	1.042200077852948	0.4628894473567281	0.4279095661059334	0.0	0.9469704586661992	0.3059895833333333	0.0	0.7706237424547284	0.0834724540901502	0.0
4052055.0	153	123	0	0	1.73055312696868e-06	0.0	2.08239734792646e-06	0.0	117	105	205	41	1.68276865322444e-06	3.49968526732884e-06	2.1282890477597e-06	8.8017038381225e-06	138	111	0	0	2.17531366722622e-06	0.0	2.5134370381984e-06	0.0	408	339	205	41	5.58863544741935e-06	3.49968526732884e-06	6.72412343388456e-06	8.8017038381225e-06	0.1209439528023598	1.3089741621589643	0.0	4.135577283258322	0.0	1.3785257610861077	2.3876766577436936	1.7320508075688772	0.6262146279276243	0.0	2.079718599834215	0.0	0.0	1.752136752136752	0.0	0.0	0.3904761904761905
3441772.0	195	154	0	0	2.20560692652871e-06	0.0	2.60722919984288e-06	0.0	112	95	0	0	1.61085546291571e-06	0.0	1.92559485273496e-06	0.0	173	143	0	0	2.72702365529084e-06	0.0	3.238031499661e-06	0.0	480	392	0	0	6.54348604473526e-06	0.0	7.77085555223885e-06	0.0	0.0	0.0	0.0	0.0	0.0	0.0	0.0		0.0	0.0	0.0	0.0	0.0	0.0	0.0	0.0	0.0
4646749.0	151	115	0	0	1.70793151746582e-06	0.0	1.94695687001254e-06	0.0	100	77	0	0	1.43826380617474e-06	0.0	1.56074530169045e-06	0.0	123	90	1	1	1.93886652948424e-06	1.93703223456019e-08	2.03792192286357e-06	2.61919978208258e-07	374	282	1	1	5.0850618531248e-06	1.93703223456019e-08	5.54562409456656e-06	2.61919978208258e-07	0.0035460992907801	0.0472300274490078	0.0	0.0	0.1285230681655473	0.0428410227218491	0.0742028280024554	1.7320508075688774	0.0038092599274281	0.0	0.0	0.0099905393440128	0.0	0.0	0.008130081300813	0.0	0.0
2162611.0	442	343	151	34	4.99937570013175e-06	2.388448085768e-06	5.80701049055915e-06	6.36840193756756e-06	322	277	0	0	4.63120945588265e-06	0.0	5.61462920218511e-06	0.0	252	214	0	0	3.97231191406527e-06	0.0	4.84572546103115e-06	0.0	1016	834	151	34	1.36028970700797e-05	2.388448085768e-06	1.62673651537754e-05	6.36840193756756e-06	0.0407673860911271	0.3914833089051028	1.0966747774816494	0.0	0.0	0.3655582591605498	0.6331654779925032	1.7320508075688774	0.1755837799450471	0.4777492689147279	0.0	0.0	0.3416289592760181	0.0	0.0	0.0991253644314868	0.0
2748997.0	171	142	29	4	1.93414761249441e-06	4.58708572763391e-07	2.40406848297201e-06	7.49223757360889e-07	173	139	0	0	2.48819638468229e-06	0.0	2.81744931084379e-06	0.0	139	111	0	0	2.19107680974235e-06	0.0	2.5134370381984e-06	0.0	483	392	29	4	6.61342080691906e-06	4.58708572763391e-07	7.7349548320142e-06	7.49223757360889e-07	0.010204081632653	0.0968620727117794	0.3116482590523658	0.0	0.0	0.1038827530174552	0.1799302062563616	1.7320508075688774	0.0693602578991319	0.2371631667615114	0.0	0.0	0.1695906432748538	0.0	0.0	0.028169014084507	0.0
3812959.0	275	223	632	127	3.11047130664305e-06	9.99668337884355e-06	3.77540332185041e-06	2.37878542962082e-05	217	180	0	0	3.12103245939918e-06	0.0	3.6484955104452e-06	0.0	226	184	2	2	3.56247020864584e-06	3.87406446912038e-08	4.16641815340996e-06	5.23839956416516e-07	718	587	634	129	9.79397397468807e-06	1.00354240235348e-05	1.15903169857056e-05	2.43116942526248e-05	0.2197614991482112	2.0975866563967616	6.300745183576636	0.0	0.1257290884228182	2.1421580906664848	3.6019906868158453	1.681477526103205	1.0246529191797673	3.2138805966457817	0.0	0.0108746578700316	2.2981818181818183	0.0	0.0088495575221238	0.5695067264573991	0.0
4504030.0	182	151	89	18	2.05856646476013e-06	1.40776079227385e-06	2.55643902062516e-06	3.371506908124e-06	148	129	0	0	2.12863043313861e-06	0.0	2.61475511581906e-06	0.0	116	96	154	28	1.82852453187132e-06	2.9830296412227e-06	2.17378338438781e-06	7.33375938983122e-06	446	376	243	46	6.01572142977006e-06	4.39079043349655e-06	7.34497752083203e-06	1.07052662979552e-05	0.1223404255319148	1.4574947666745917	1.3188293876454449	0.0	3.3737305393456136	1.5641866423303528	1.700195451954921	1.0869517779680946	0.7298859305166296	0.683854913782386	0.0	1.6313861746059566	0.489010989010989	0.0	1.3275862068965518	0.119205298013245	0.0
1480685.0	386	316	289	60	4.3659706340517e-06	4.57126819064207e-06	5.34989887759968e-06	1.12383563604133e-05	262	221	0	0	3.76825117217781e-06	0.0	4.4795417100466e-06	0.0	235	191	0	0	3.70433849129103e-06	0.0	4.32492319185491e-06	0.0	883	728	289	60	1.18385602975205e-05	4.57126819064207e-06	1.41543637795012e-05	1.12383563604133e-05	0.0824175824175824	0.7939852709373659	2.1006670625998023	0.0	0.0	0.7002223541999341	1.2128206940697763	1.7320508075688774	0.3861337929409785	1.047022202803927	0.0	0.0	0.7487046632124352	0.0	0.0	0.189873417721519	0.0
4595709.0	790	613	65	16	8.93553575362914e-06	1.02813990446967e-06	1.03781266201538e-05	2.99689502944356e-06	594	488	881	161	8.54328700867794e-06	1.50401108317888e-05	9.89147671720698e-06	3.45627882423835e-05	550	427	184	34	8.66972838387262e-06	3.56413931159075e-06	9.6688073451416e-06	8.90527925908076e-06	1934	1528	1130	211	2.61485511461797e-05	1.96323900478492e-05	2.99384106825024e-05	4.64649625309078e-05	0.1380890052356021	1.552018342712641	0.2887703281268259	3.4941990190664742	0.9210318233877626	1.5680003901936876	1.697827882325223	1.0827981248879015	0.750802212256318	0.1150619204956003	1.760459506570672	0.411101611697633	0.0822784810126582	1.4831649831649831	0.3345454545454545	0.0261011419249592	0.3299180327868852
1219673.0	613	492	340	75	6.93352331262615e-06	5.37796257722596e-06	8.32958939170583e-06	1.40479454505167e-05	492	404	1184	193	7.07625792637971e-06	2.02128163732553e-05	8.18884547899922e-06	4.14324107501864e-05	469	380	491	79	7.39291384006593e-06	9.51082827169054e-06	8.6045592298684e-06	2.06916782784524e-05	1574	1276	2015	347	2.14026950790718e-05	3.51016072221718e-05	2.51229941005735e-05	7.61720344791554e-05	0.2719435736677116	3.031964827688136	1.686511157981558	5.059615651124725	2.4047342490974826	3.0502870194012552	1.7767983185637055	0.5825020095690784	1.6400554739713695	0.7756464260288174	2.856427307136951	1.286478982095877	0.5546492659053833	2.4065040650406506	1.046908315565032	0.1524390243902439	0.4777227722772277
2866245.0	901	695	290	50	1.01910350810378e-05	4.58708572763391e-06	1.17663915187714e-05	9.36529696701112e-06	794	660	139	29	1.14198146210274e-05	2.37295732760345e-06	1.33778168716324e-05	6.2255953976964e-06	631	512	739	125	9.94654292767932e-06	1.43146682133998e-05	1.15935113834016e-05	3.27399972760322e-05	2326	1867	1168	204	3.15573926297445e-05	2.12747112686372e-05	3.67377197738055e-05	4.83308896407397e-05	0.1092662024638457	1.3155658527070666	0.7959362011769099	0.4653670667968065	2.8239931969968968	1.3617654883235375	1.2770674971043263	0.9378028067641204	0.6741593489122629	0.4501098947416032	0.207792981440706	1.4391601501628093	0.3218645948945616	0.1750629722921914	1.1711568938193344	0.0719424460431654	0.0439393939393939
2242161.0	218	175	0	0	2.46575543581158e-06	0.0	2.96276045436691e-06	0.0	175	147	0	0	2.51696166080579e-06	0.0	2.97960466686358e-06	0.0	204	166	0	0	3.21568107329094e-06	0.0	3.75883376883725e-06	0.0	597	488	0	0	8.19839816990831e-06	0.0	9.70119889006774e-06	0.0	0.0	0.0	0.0	0.0	0.0	0.0	0.0		0.0	0.0	0.0	0.0	0.0	0.0	0.0	0.0	0.0
2438414.0	315	251	0	0	3.56290349670023e-06	0.0	4.24944499454911e-06	0.0	276	222	0	0	3.96960810504227e-06	0.0	4.49981112954908e-06	0.0	146	116	0	0	2.30141880735528e-06	0.0	2.62665492280193e-06	0.0	737	589	0	0	9.83393040909778e-06	0.0	1.13759110469001e-05	0.0	0.0	0.0	0.0	0.0	0.0	0.0	0.0		0.0	0.0	0.0	0.0	0.0	0.0	0.0	0.0	0.0
2399699.0	124	90	123	29	1.40253978917723e-06	1.94555704999645e-06	1.52370537653155e-06	5.43187224086645e-06	106	90	0	0	1.52455963454522e-06	0.0	1.8242477552226e-06	0.0	101	81	1	1	1.59207739412934e-06	1.93703223456019e-08	1.83412973057721e-06	2.61919978208258e-07	331	261	124	30	4.51917681785179e-06	1.96492737234205e-06	5.18208286233136e-06	5.69379221907471e-06	0.1149425287356321	1.0987458846833529	3.564909807715689	0.0	0.1428034090728306	1.2359044055961734	2.0182412704473967	1.6330075864353286	0.4347976305286692	1.387167098580333	0.0	0.0121666964288472	0.9919354838709676	0.0	0.0099009900990099	0.3222222222222222	0.0
3065834.0	408	330	0	0	4.61480833858315e-06	0.0	5.58691971394903e-06	0.0	451	371	1	1	6.48656976584806e-06	1.70716354503846e-08	7.5199546354176e-06	2.14675703368841e-07	440	353	100	20	6.9357827070981e-06	1.93703223456019e-06	7.99318265300933e-06	5.23839956416516e-06	1299	1054	101	21	1.80371608115293e-05	1.95410387001058e-06	2.1100057002376e-05	5.453075267534e-06	0.0199240986717267	0.2584388879575041	0.0	0.0285474731932235	0.6553584212407519	0.2279686314779918	0.3704055397149476	1.6248092437696051	0.1083376641384448	0.0	0.0026318433419566	0.279280986207631	0.0	0.0022172949002217	0.2272727272727272	0.0	0.0026954177897574
1872568.0	311	252	0	0	3.51766027769451e-06	0.0	4.26637505428835e-06	0.0	230	198	99	21	3.3080067542019e-06	1.69009190958807e-06	4.01334506148972e-06	4.50818977074567e-06	196	161	0	0	3.08957593316188e-06	0.0	3.64561588423372e-06	0.0	737	611	99	21	9.91524296505828e-06	1.69009190958807e-06	1.19253360000118e-05	4.50818977074567e-06	0.0343698854337152	0.378034612252536	0.0	1.1232998164060848	0.0	0.3744332721353616	0.6485374513827102	1.7320508075688772	0.1704539077402362	0.0	0.5109094494566191	0.0	0.0	0.4304347826086956	0.0	0.0	0.106060606060606
4217296.0	191	155	0	0	2.16036370752299e-06	0.0	2.62415925958212e-06	0.0	181	145	0	0	2.60325748917627e-06	0.0	2.93906582785863e-06	0.0	154	123	0	0	2.42752394748433e-06	0.0	2.78515996124688e-06	0.0	526	423	0	0	7.1911451441836e-06	0.0	8.34838504868763e-06	0.0	0.0	0.0	0.0	0.0	0.0	0.0	0.0		0.0	0.0	0.0	0.0	0.0	0.0	0.0	0.0	0.0
2745198.0	448	335	1	1	5.06724052864032e-06	1.58175369918411e-08	5.67157001264523e-06	1.87305939340222e-07	324	256	0	0	4.65997473200615e-06	0.0	5.18897139263317e-06	0.0	316	260	0	0	4.98115303509772e-06	0.0	5.88732999938364e-06	0.0	1088	851	1	1	1.47083682957442e-05	1.58175369918411e-08	1.6747871404662e-05	1.87305939340222e-07	0.0011750881316098	0.0111838653888925	0.0330254125264447	0.0	0.0	0.0110084708421482	0.0190672308122412	1.7320508075688772	0.0010754107235958	0.0031215287497089	0.0	0.0	0.0022321428571428	0.0	0.0	0.0029850746268656	0.0
2335049.0	210	170	0	0	2.37526899780015e-06	0.0	2.87811015567071e-06	0.0	141	123	0	0	2.02795196670638e-06	0.0	2.49313859880422e-06	0.0	130	113	29	8	2.04920852709717e-06	5.61739348022456e-07	2.55872419203981e-06	2.09535982566606e-06	481	406	29	8	6.45242949160369e-06	5.61739348022456e-07	7.92997294651475e-06	2.09535982566606e-06	0.0197044334975369	0.2642329097209566	0.0	0.0	0.8189080449486207	0.2729693483162069	0.4727967801926362	1.7320508075688772	0.087058579834685	0.0	0.0	0.2741250295391823	0.0	0.0	0.2230769230769231	0.0	0.0
2666646.0	230	187	0	0	2.60148509282874e-06	0.0	3.16592117123779e-06	0.0	231	198	115	27	3.32238939226364e-06	1.96323807679423e-06	4.01334506148972e-06	5.79624399095872e-06	112	96	0	0	1.76547196180679e-06	0.0	2.17378338438781e-06	0.0	573	481	115	27	7.68934644689917e-06	1.96323807679423e-06	9.35304961711531e-06	5.79624399095872e-06	0.0561330561330561	0.6197170151168738	0.0	1.4442426210935382	0.0	0.4814142070311794	0.833833866063485	1.7320508075688774	0.2553192381630731	0.0	0.5909114932059842	0.0	0.0	0.4978354978354978	0.0	0.0	0.1363636363636363
2505397.0	360	272	0	0	4.07188971051454e-06	0.0	4.60497624907314e-06	0.0	244	202	0	0	3.50936368706636e-06	0.0	4.09442273949961e-06	0.0	166	137	164	26	2.61668165767792e-06	3.17673286467872e-06	3.10217003813676e-06	6.8099194334147e-06	770	611	164	26	1.01979350552588e-05	3.17673286467872e-06	1.18015690267095e-05	6.8099194334147e-06	0.0425531914893617	0.577035088978625	0.0	0.0	2.195211529250958	0.7317371764169861	1.2674059673412108	1.7320508075688772	0.3115074618013541	0.0	0.0	1.214031082213416	0.0	0.0	0.9879518072289156	0.0	0.0
2438424.0	373	290	2	2	4.21893017228312e-06	3.16350739836821e-08	4.90971732437945e-06	3.74611878680445e-07	313	249	0	0	4.50176571332693e-06	0.0	5.04708545611586e-06	0.0	247	202	0	0	3.89349620148461e-06	0.0	4.57400253798268e-06	0.0	933	741	2	2	1.26141920870947e-05	3.16350739836821e-08	1.4530805318478e-05	3.74611878680445e-07	0.0026990553306342	0.0257805311178501	0.0763000910093725	0.0	0.0	0.0254333636697908	0.0440518780834541	1.7320508075688772	0.0025078953741355	0.0074983639671292	0.0	0.0	0.0053619302949061	0.0	0.0	0.0068965517241379	0.0
3286387.0	516	405	242	52	5.83637525173751e-06	3.82784395202554e-06	6.856674194392e-06	9.73990884569156e-06	373	306	66	12	5.36472399703177e-06	1.12672793972538e-06	6.20244236775683e-06	2.5761084404261e-06	263	225	0	0	4.14570648174273e-06	0.0	5.09480480715892e-06	0.0	1152	936	308	64	1.5346805730512e-05	4.95457189175092e-06	1.81539213693078e-05	1.23160172861177e-05	0.0683760683760683	0.6784218701607884	1.4205004597794255	0.4153377472425871	0.0	0.6119460690073376	0.7303742281863139	1.1935271181185678	0.3228405948933339	0.655859808000861	0.2100253322163048	0.0	0.4689922480620155	0.1769436997319035	0.0	0.128395061728395	0.0392156862745098
2453584.0	294	231	104	39	3.32537659692021e-06	1.64502384715147e-06	3.91084379976432e-06	7.30493163426867e-06	235	198	0	0	3.37991994451063e-06	0.0	4.01334506148972e-06	0.0	182	142	0	0	2.86889193793603e-06	0.0	3.2153879227403e-06	0.0	711	571	104	39	9.57418847936687e-06	1.64502384715147e-06	1.11395767839943e-05	7.30493163426867e-06	0.0683012259194395	0.6557638387810772	1.867865864320352	0.0	0.0	0.6226219547734505	1.078412859575468	1.7320508075688774	0.1718186194784681	0.4946879847157778	0.0	0.0	0.3537414965986394	0.0	0.0	0.1688311688311688	0.0
3534436.0	430	339	255	52	4.86364604311459e-06	4.03347193291947e-06	5.73929025160219e-06	9.73990884569156e-06	365	298	314	77	5.24966289253779e-06	5.36049353142075e-06	6.04028701173705e-06	1.65300291594008e-05	292	245	111	17	4.60283761471056e-06	2.15010578036181e-06	5.54767634557305e-06	4.45263962954038e-06	1087	882	680	146	1.47161465503629e-05	1.1544071244702e-05	1.73272536089123e-05	3.07225776346327e-05	0.1655328798185941	1.7730783151249363	1.6970580714178989	2.73662975406315	0.8026134460950501	1.7454337571920329	0.9679152468590564	0.5545413814020593	0.784449326132684	0.8293103357366254	1.0211119535009576	0.4671261426842699	0.5930232558139535	0.8602739726027397	0.3801369863013699	0.1533923303834808	0.2583892617449664
3213171.0	371	284	143	28	4.19630856278027e-06	2.26190778983327e-06	4.80813696594402e-06	5.24456630152623e-06	288	231	187	28	4.14219976178324e-06	3.19239582922191e-06	4.68223590507134e-06	6.01091969432756e-06	309	241	1	1	4.8708110374848e-06	1.93703223456019e-08	5.45710203789022e-06	2.61919978208258e-07	968	756	331	57	1.32093193620483e-05	5.47367394140079e-06	1.49474749089056e-05	1.1517405974062e-05	0.0753968253968253	0.7705251919974798	1.0907689066832815	1.2837712187498116	0.0479961665348517	0.8075120973226483	0.6648013311930838	0.8232710486905026	0.4143797111247991	0.5390232286289833	0.7707005969812442	0.0039768166320827	0.38544474393531	0.6493055555555556	0.0032362459546925	0.0985915492957746	0.1212121212121212
2809272.0	156	128	172	30	1.76448554122297e-06	2.72061636259666e-06	2.16704764662266e-06	5.61917818020667e-06	142	115	83	16	2.04233460476813e-06	1.41694574238192e-06	2.33098324278443e-06	3.43481125390146e-06	117	98	15	4	1.84428767438745e-06	2.90554835184029e-07	2.21907053822922e-06	1.04767991283303e-06	415	341	270	50	5.65110782037854e-06	4.42811694016261e-06	6.7171014276363e-06	1.01016693469412e-05	0.1466275659824047	1.503873278640651	2.5930109053966346	1.4735460945650016	0.4721255565264998	1.5128941854960454	1.0609900423462684	0.7012982484286517	0.7835838707933186	1.5418751239587902	0.693787266334249	0.1575431204248177	1.1025641025641026	0.5845070422535211	0.1282051282051282	0.234375	0.1391304347826087
2571011.0	587	453	368	70	6.63944238908899e-06	5.82085361299751e-06	7.66931706187549e-06	1.31114157538156e-05	375	322	190	29	5.39348927315526e-06	3.24361073557307e-06	6.52675307979641e-06	6.2255953976964e-06	407	328	0	0	6.41559900406574e-06	0.0	7.42709322999167e-06	0.0	1369	1103	558	99	1.844853066631e-05	9.06446434857058e-06	2.16231633716636e-05	1.9337011151512e-05	0.0897552130553037	0.8942729987811348	1.7095936506515057	0.953857962999666	0.0	0.8878172045503906	0.8567080301476123	0.9649599329193754	0.4913380101930695	0.8767082040749811	0.6013937492593763	0.0	0.626916524701874	0.5066666666666667	0.0	0.1545253863134658	0.0900621118012422
2103667.0	492	382	549	132	5.56491593770321e-06	8.68382780852074e-06	6.46728282038949e-06	2.47243839929093e-05	363	305	855	160	5.22089761641429e-06	1.45962483100788e-05	6.18217294825436e-06	3.43481125390146e-05	285	240	757	111	4.49249561709763e-06	1.46633340156207e-05	5.43445846096952e-06	2.90731175811166e-05	1140	927	2161	403	1.52783091712151e-05	3.79434101342202e-05	1.80839142296134e-05	8.81456141130406e-05	0.4347357065803667	4.874255263204983	3.8229940887942	5.555993471310661	5.349772712390903	4.909586757498588	0.9466490749554206	0.1928164470277604	2.4834822825621954	1.5604598354642512	2.795735404614867	3.263961785475024	1.1158536585365857	2.355371900826446	2.656140350877193	0.3455497382198952	0.5245901639344263
2335852.0	416	325	199	39	4.70529477659458e-06	3.14768986137637e-06	5.50226941525284e-06	7.30493163426867e-06	319	263	588	122	4.58806154169741e-06	1.00381216448261e-05	5.33085732915048e-06	2.61904358109987e-05	285	227	2	2	4.49249561709763e-06	3.87406446912038e-08	5.14009196100033e-06	5.23839956416516e-07	1020	815	789	163	1.37858519353896e-05	1.32245521508937e-05	1.59732187054037e-05	3.40192074016838e-05	0.2	2.129765329649884	1.327621583563079	4.912987572896156	0.1019125650651919	2.1141739071748087	2.5001218172477486	1.182552584138495	0.9592843599999076	0.6689676228222381	2.187878596134169	0.0086234129074637	0.4783653846153846	1.8432601880877744	0.0070175438596491	0.12	0.4638783269961977
2374547.0	189	145	66	19	2.13774209802014e-06	1.04395744146151e-06	2.45485866218973e-06	3.55881284746422e-06	178	148	0	0	2.56010957499103e-06	0.0	2.99987408636605e-06	0.0	126	105	0	0	1.98615595703264e-06	0.0	2.37757557667416e-06	0.0	493	398	66	19	6.6840076300438e-06	1.04395744146151e-06	7.83230832522994e-06	3.55881284746422e-06	0.0477386934673366	0.4543759897705177	1.449701729178072	0.0	0.0	0.483233909726024	0.8369856835856259	1.7320508075688772	0.1561873503508656	0.4883458310655745	0.0	0.0	0.3492063492063492	0.0	0.0	0.1310344827586207	0.0
2836272.0	613	483	0	0	6.93352331262615e-06	0.0	8.17721885405268e-06	0.0	518	417	656	133	7.45020651598514e-06	1.11989928554523e-05	8.45234793253137e-06	2.85518685480559e-05	445	356	515	86	7.01459841967876e-06	9.97571600798499e-06	8.06111338377145e-06	2.25251181259102e-05	1576	1256	1171	219	2.139832824829e-05	2.11747088634373e-05	2.46906801703555e-05	5.10769866739661e-05	0.1743630573248407	2.0686747518317024	0.0	3.377980742861467	2.794293673037465	2.0574248052996444	1.805524929478029	0.8775654521259995	0.9895496796638508	0.0	1.503178848992142	1.4221364376325676	0.0	1.2664092664092663	1.1573033707865168	0.0	0.3189448441247002
2525952.0	651	523	402	91	7.36333389318047e-06	6.35864987072011e-06	8.85442124362226e-06	1.70448404799602e-05	573	456	0	0	8.24125160938124e-06	0.0	9.24285529312783e-06	0.0	477	394	486	59	7.51901898019498e-06	9.41397665996253e-06	8.92156930675829e-06	1.54532787142872e-05	1701	1373	888	150	2.31236044827567e-05	1.57726265306826e-05	2.70188458435084e-05	3.24981191942474e-05	0.1092498179169701	1.2027945006413168	1.925008988276609	0.0	1.7321256141092791	1.2190448674619627	1.0601197058217338	0.8696314090792169	0.6821006881710102	0.8635558244356073	0.0	1.2520219306213816	0.6175115207373272	0.0	1.018867924528302	0.1739961759082218	0.0
2447885.0	180	136	0	0	2.03594485525727e-06	0.0	2.30248812453657e-06	0.0	121	103	0	0	1.74029920547143e-06	0.0	2.08775020875475e-06	0.0	139	113	0	0	2.19107680974235e-06	0.0	2.55872419203981e-06	0.0	440	352	0	0	5.96732087047106e-06	0.0	6.94896252533114e-06	0.0	0.0	0.0	0.0	0.0	0.0	0.0	0.0		0.0	0.0	0.0	0.0	0.0	0.0	0.0	0.0	0.0
2345615.0	277	212	0	0	3.13309291614591e-06	0.0	3.58917266471877e-06	0.0	227	187	338	59	3.26485884001665e-06	5.77021278222998e-06	3.79038144696251e-06	1.26658664987616e-05	193	159	1	1	3.04228650561348e-06	1.93703223456019e-08	3.6003287303923e-06	2.61919978208258e-07	697	558	339	60	9.44023826177605e-06	5.78958310457559e-06	1.09798828420736e-05	1.29277864769699e-05	0.1075268817204301	1.1774065955815272	0.0	3.341580966451706	0.0727489065088005	1.1381099576535023	1.9086085155972103	1.6769983451619062	0.6132878158401863	0.0	1.7673697593003908	0.0063670276648371	0.0	1.4889867841409692	0.005181347150259	0.0	0.3155080213903743
3575512.0	597	459	193	22	6.75255043660328e-06	3.05278463942532e-06	7.77089742031093e-06	4.12073066548489e-06	432	362	0	0	6.21329964267486e-06	0.0	7.33752985989534e-06	0.0	447	343	0	0	7.04612470471102e-06	0.0	7.76674688380227e-06	0.0	1476	1164	193	22	2.00119747839892e-05	3.05278463942532e-06	2.28751741640085e-05	4.12073066548489e-06	0.0189003436426116	0.1801398597422875	0.530277320958383	0.0	0.0	0.1767591069861276	0.306155754000476	1.7320508075688774	0.1525478955663952	0.4520935708791173	0.0	0.0	0.3232830820770519	0.0	0.0	0.0479302832244008	0.0
1973615.0	460	381	220	52	5.20297018565747e-06	3.47985813820503e-06	6.45035276065025e-06	9.73990884569156e-06	314	265	1	1	4.51614835138867e-06	1.70716354503846e-08	5.37139616815543e-06	2.14675703368841e-07	288	235	0	0	4.53978504464603e-06	0.0	5.32124057636598e-06	0.0	1062	881	221	53	1.42589035816922e-05	3.49692977365542e-06	1.71429895051717e-05	9.9545845490604e-06	0.0601589103291713	0.5806796151894801	1.5099808037025395	0.0399664624705129	0.0	0.5166490887243509	0.8604825689790201	1.6655067970866306	0.2452453481868916	0.6688214642854617	0.0037801316790524	0.0	0.4782608695652174	0.0031847133757961	0.0	0.1364829396325459	0.0037735849056603
1830122.0	259	194	43	8	2.92949843062019e-06	6.80154090649166e-07	3.28443158941246e-06	1.49844751472178e-06	143	116	472	100	2.05671724282987e-06	8.05781193258152e-06	2.3512526622869e-06	2.14675703368841e-05	128	99	202	31	2.0176822420649e-06	3.91280511381159e-06	2.24171411514992e-06	8.11951932445599e-06	530	409	717	139	7.00389791551496e-06	1.26507711370423e-05	7.87739836684929e-06	3.10855371760619e-05	0.3398533007334963	3.946167976838669	0.4562273483034645	9.130269443694786	3.622013739210889	4.40283684373638	4.3894208169843765	0.996952867610552	1.8062472197115331	0.2321742464648372	3.9178024887342544	1.9392573479792423	0.166023166023166	3.300699300699301	1.578125	0.0412371134020618	0.8620689655172413
2200957.0	260	211	0	0	2.94080923537161e-06	0.0	3.57224260497953e-06	0.0	191	154	0	0	2.74708386979375e-06	0.0	3.12149060338089e-06	0.0	107	91	0	0	1.68665624922613e-06	0.0	2.06056549978427e-06	0.0	558	456	0	0	7.37454935439149e-06	0.0	8.7542987081447e-06	0.0	0.0	0.0	0.0	0.0	0.0	0.0	0.0		0.0	0.0	0.0	0.0	0.0	0.0	0.0	0.0	0.0
5171918.0	427	350	0	0	4.82971362886031e-06	0.0	5.92552090873382e-06	0.0	411	354	88	23	5.91126424337817e-06	1.50230391963384e-06	7.17537450387555e-06	4.93754117748335e-06	280	227	38	9	4.41367990451697e-06	7.36072249132873e-07	5.14009196100033e-06	2.35727980387432e-06	1118	931	126	32	1.51546577767554e-05	2.23837616876672e-06	1.82409873736097e-05	7.29482098135767e-06	0.0343716433941997	0.3999137125609501	0.0	0.6881231320841156	0.4586065427933632	0.3822432249591596	0.3503596415974577	0.9165882315766132	0.1477021917446396	0.0	0.2541425755610111	0.1667706460496999	0.0	0.2141119221411192	0.1357142857142857	0.0	0.0649717514124293
2332942.0	283	229	347	68	3.20095774465449e-06	5.48868533616885e-06	3.87698368028584e-06	1.27368038751351e-05	192	156	0	0	2.76146650785549e-06	0.0	3.16202944238584e-06	0.0	162	129	157	24	2.55362908761339e-06	3.0411406082595e-06	2.92102142277111e-06	6.28607947699819e-06	637	514	504	92	8.51605334012337e-06	8.52982594442835e-06	9.9600345454428e-06	1.90228833521333e-05	0.178988326848249	1.909921422997192	3.2852353596175177	0.0	2.152014164632426	1.8124165080833143	1.6687383762203547	0.9207256548248371	1.001617252001005	1.7147009657765089	0.0	1.1909092918038993	1.226148409893993	0.0	0.9691358024691358	0.296943231441048	0.0
5119407.0	651	513	211	55	7.36333389318047e-06	3.33750030527846e-06	8.68512064622986e-06	1.03018266637122e-05	515	419	1	1	7.4070586017999e-06	1.70716354503846e-08	8.49288677153632e-06	2.14675703368841e-07	423	337	0	0	6.66780928432385e-06	0.0	7.63088542227803e-06	0.0	1589	1269	212	56	2.14382017793042e-05	3.35457194072885e-06	2.48088928400442e-05	1.05165023670811e-05	0.0441292356185973	0.4239005115982581	1.1861466389858542	0.0252771182689401	0.0	0.4038079190849314	0.6776430754233059	1.6781322093903257	0.1564763675266483	0.4532594003878428	0.002304779314995	0.0	0.3241167434715822	0.0019417475728155	0.0	0.1072124756335282	0.0023866348448687
1802035.0	521	424	71	15	5.89292927549466e-06	1.12304512642072e-06	7.17834532943755e-06	2.80958909010333e-06	470	394	0	0	6.75983988902126e-06	0.0	7.98615128397449e-06	0.0	391	304	0	0	6.16338872380763e-06	0.0	6.88364738389472e-06	0.0	1382	1122	71	15	1.88161578883235e-05	1.12304512642072e-06	2.20481439973068e-05	2.80958909010333e-06	0.0133689839572192	0.1274297324276602	0.3913978725126995	0.0	0.0	0.1304659575042331	0.2259736670554539	1.7320508075688774	0.0596851457713178	0.1905750220167796	0.0	0.0	0.1362763915547025	0.0	0.0	0.035377358490566	0.0
2277612.0	265	203	0	0	2.99736325912876e-06	0.0	3.43680212706562e-06	0.0	182	152	1	1	2.61764012723802e-06	1.70716354503846e-08	3.08095176437594e-06	2.14675703368841e-07	182	156	65	12	2.86889193793603e-06	1.25907095246412e-06	3.53239799963019e-06	3.14303973849909e-06	629	511	66	13	8.48389532430281e-06	1.27614258791451e-06	1.00501518910717e-05	3.35771544186793e-06	0.0254403131115459	0.3340959896189071	0.0	0.0696783720703022	0.8897750872999413	0.3198178197900811	0.4948254580900941	1.5472104037695047	0.15041941692266	0.0	0.0065217656440794	0.4388701211834193	0.0	0.0054945054945054	0.3571428571428571	0.0	0.006578947368421
1368755.0	292	225	59	10	3.30275498741735e-06	9.33234682518623e-07	3.80926344132889e-06	1.87305939340222e-06	217	184	1	1	3.12103245939918e-06	1.70716354503846e-08	3.72957318845509e-06	2.14675703368841e-07	202	164	139	39	3.18415478825867e-06	2.69247480603867e-06	3.71354661499584e-06	1.02148791501221e-05	711	573	199	50	9.6079422350752e-06	3.64278112400767e-06	1.12523832447798e-05	1.23026142468931e-05	0.0872600349040139	1.0933340945884085	0.4917116976159541	0.0575603943189452	2.750707129640688	1.0999930738585293	1.4459476162732214	1.3145061097531834	0.3791426962070155	0.2825624928503652	0.0054698679595504	0.8455854018048894	0.2020547945205479	0.0046082949308755	0.6881188118811881	0.0444444444444444	0.0054347826086956
4024939.0	184	152	0	0	2.08118807426299e-06	0.0	2.5733690803644e-06	0.0	129	100	95	24	1.85536030996541e-06	1.62180536778653e-06	2.02694195024733e-06	5.15221688085219e-06	167	133	0	0	2.63244480019405e-06	0.0	3.01159573045394e-06	0.0	480	385	95	24	6.56899318442245e-06	1.62180536778653e-06	7.61190676106567e-06	5.15221688085219e-06	0.0623376623376623	0.676862846928892	0.0	2.5418670131246284	0.0	0.8472890043748761	1.467547604271734	1.7320508075688772	0.2468879662765429	0.0	0.8741188215979276	0.0	0.0	0.7364341085271318	0.0	0.0	0.24
2696481.0	486	372	363	71	5.49705110919463e-06	5.74176592803831e-06	6.29798222299709e-06	1.32987216931558e-05	284	242	0	0	4.08466920953625e-06	0.0	4.90519951959854e-06	0.0	297	243	1	1	4.68165332729122e-06	1.93703223456019e-08	5.50238919173163e-06	2.61919978208258e-07	1067	857	364	72	1.42633736460221e-05	5.76113625038391e-06	1.67055709343273e-05	1.3560641671364e-05	0.0840140023337222	0.8117436826716906	2.111584507907231	0.0	0.0476011363576102	0.7197285480882805	1.205617570670021	1.6751003887123042	0.4039111919353405	1.0445174720013717	0.0	0.0041374960919649	0.7469135802469136	0.0	0.0033670033670033	0.1908602150537634	0.0
2408423.0	984	759	360	77	1.11298318754064e-05	5.69431331706278e-06	1.28499153420828e-05	1.44225573291971e-05	698	577	994	156	1.00390813670997e-05	1.69692056376823e-05	1.16954550529271e-05	3.34894097255393e-05	581	468	98	10	9.15838580187272e-06	1.89829158986899e-06	1.05971939988906e-05	2.61919978208258e-06	2263	1804	1452	243	3.03272990443788e-05	2.4561810544614e-05	3.51425643939004e-05	5.0531166836819e-05	0.13470066518847	1.4378907091250734	1.1223853967320687	2.8634550407816484	0.2471597464722056	1.411000061328641	1.3318123310818146	0.9438782942558764	0.8098911317052007	0.5116261755620505	1.6903145832938615	0.2072735994022903	0.3658536585365853	1.4240687679083095	0.1686746987951807	0.1014492753623188	0.2703639514731369
2326716.0	320	246	0	0	3.61945752045737e-06	0.0	4.16479469585292e-06	0.0	321	263	0	0	4.61682681782091e-06	0.0	5.33085732915048e-06	0.0	208	179	0	0	3.27873364335546e-06	0.0	4.05320026880643e-06	0.0	849	688	0	0	1.15150179816337e-05	0.0	1.35488522938098e-05	0.0	0.0	0.0	0.0	0.0	0.0	0.0	0.0		0.0	0.0	0.0	0.0	0.0	0.0	0.0	0.0	0.0
2164197.0	365	287	0	0	4.12844373427169e-06	0.0	4.85892714516173e-06	0.0	304	251	192	43	4.3723219707712e-06	3.27775400647384e-06	5.0876242951208e-06	9.23105524486018e-06	319	262	0	0	5.02844246264612e-06	0.0	5.93261715322505e-06	0.0	988	800	192	43	1.3529208167689e-05	3.27775400647384e-06	1.58791685935076e-05	9.23105524486018e-06	0.05375	0.5813311440395194	0.0	1.8144137045876336	0.0	0.6048045681958779	1.0475522407650164	1.7320508075688772	0.2422724202220425	0.0	0.7496597982457596	0.0	0.0	0.631578947368421	0.0	0.0	0.1713147410358565
3036485.0	471	366	128	14	5.32738903792319e-06	2.02464473495566e-06	6.19640186456166e-06	2.62228315076311e-06	392	334	0	0	5.63799412020497e-06	0.0	6.76998611382609e-06	0.0	346	281	310	57	5.45404731058169e-06	6.0047999271366e-06	6.36284511471847e-06	1.49294387578707e-05	1209	981	438	71	1.64194304687098e-05	8.02944466209225e-06	1.93292330931062e-05	1.75517219086338e-05	0.0723751274209989	0.9080402633715275	0.4231944938497969	0.0	2.3463464045881097	0.9231802994793022	1.250529774517235	1.354588887157326	0.4890208998048873	0.3800444684146702	0.0	1.100980535223148	0.2717622080679405	0.0	0.8959537572254336	0.0382513661202185	0.0
2414814.0	325	264	1	1	3.67601154421452e-06	1.58175369918411e-08	4.46953577115923e-06	1.87305939340222e-07	245	210	275	46	3.52374632512811e-06	4.69469974885576e-06	4.2565780955194e-06	9.8750823549667e-06	362	291	222	36	5.7062575908398e-06	4.30021156072363e-06	6.58928088392554e-06	9.42911921549728e-06	932	765	498	83	1.29060154601824e-05	9.01072884657122e-06	1.53153947506042e-05	1.94915075098042e-05	0.1084967320261438	1.2726741835390991	0.0419072469559051	2.319957988169301	1.4309784909153724	1.2642812420135263	1.148137524201395	0.9081345875011496	0.6981805402582302	0.0043029073226757	1.3323035530047922	0.7535957660983826	0.003076923076923	1.1224489795918366	0.6132596685082873	0.0037878787878787	0.219047619047619
2432442.0	181	151	96	22	2.0472556600087e-06	1.51848355121674e-06	2.55643902062516e-06	4.12073066548489e-06	143	127	187	28	2.05671724282987e-06	3.19239582922191e-06	2.57421627681411e-06	6.01091969432756e-06	144	123	250	44	2.26989252232301e-06	4.84258058640048e-06	2.78515996124688e-06	1.15244790411633e-05	468	401	533	94	6.37386542516159e-06	9.55345996683914e-06	7.91581525868615e-06	2.16561294009758e-05	0.2344139650872818	2.735805307888178	1.6119025848999882	2.335048437253597	4.137815853134676	2.694922291762753	1.3008425550505596	0.482701322790156	1.4988487094700371	0.7417166213673025	1.552180223290899	2.13339642241941	0.5303867403314917	1.3076923076923077	1.7361111111111112	0.1456953642384106	0.2204724409448819
2838489.0	194	150	0	0	2.19429612177728e-06	0.0	2.53950896088592e-06	0.0	128	101	85	18	1.84097767190366e-06	1.45108901328269e-06	2.0472113697498e-06	3.86416266063915e-06	127	100	0	0	2.00191909954877e-06	0.0	2.26435769207063e-06	0.0	449	351	85	18	6.03719289322971e-06	1.45108901328269e-06	6.85107802270636e-06	3.86416266063915e-06	0.0512820512820512	0.5640225739412469	0.0	1.887525009746018	0.0	0.6291750032486726	1.0897630724790144	1.7320508075688774	0.2403582325338627	0.0	0.7882165196399116	0.0	0.0	0.6640625	0.0	0.0	0.1782178217821782
2621279.0	300	244	261	76	3.39324142542879e-06	4.12837715487052e-06	4.13093457637444e-06	1.42352513898569e-05	177	151	70	21	2.54572693692928e-06	1.19501448152692e-06	3.06068234487347e-06	4.50818977074567e-06	192	157	119	16	3.02652336309735e-06	2.30506835912663e-06	3.55504157655089e-06	4.19071965133212e-06	669	552	450	113	8.96549172545542e-06	7.62845999552406e-06	1.07466584977988e-05	2.29341608119347e-05	0.2047101449275362	2.1340736580242337	3.4460123070626367	1.47293618310202	1.1788103067413254	2.0325862656353277	1.2328655193186693	0.6065501573844942	0.8508691133878167	1.216647045486554	0.4694197418393885	0.761622522803729	0.87	0.3954802259887006	0.6197916666666666	0.3114754098360656	0.1390728476821192
2108424.0	285	231	0	0	3.22357935415735e-06	0.0	3.91084379976432e-06	0.0	196	165	90	22	2.81899706010248e-06	1.53644719053461e-06	3.3444542179081e-06	4.72286547411451e-06	155	127	0	0	2.44328709000047e-06	0.0	2.8757342689297e-06	0.0	636	523	90	22	8.4858635042603e-06	1.53644719053461e-06	1.01310322866021e-05	4.72286547411451e-06	0.0420650095602294	0.4661781090521563	0.0	1.412148340624792	0.0	0.4707161135415973	0.8153042245954071	1.7320508075688774	0.1810596163564547	0.0	0.5450332716837792	0.0	0.0	0.4591836734693877	0.0	0.0	0.1333333333333333
2283235.0	458	371	1	1	5.18034857615461e-06	1.58175369918411e-08	6.28105216325785e-06	1.87305939340222e-07	299	242	74	18	4.30040878046246e-06	1.26330102332846e-06	4.90519951959854e-06	3.86416266063915e-06	360	287	0	0	5.67473130580753e-06	0.0	6.49870657624271e-06	0.0	1117	900	75	19	1.51554886624246e-05	1.2791185603203e-06	1.76849582590991e-05	4.05146859997937e-06	0.0211111111111111	0.2290912164236998	0.0298207902866818	0.7877687024146588	0.0	0.2725298309004469	0.4464590025105995	1.638202324624373	0.0843996910170011	0.0030533731001519	0.2937630090115773	0.0	0.0021834061135371	0.2474916387959866	0.0	0.0026954177897574	0.0743801652892562
4901916.0	124	102	0	0	1.40253978917723e-06	0.0	1.72686609340243e-06	0.0	137	119	1	1	1.97042141445939e-06	1.70716354503846e-08	2.41206092079432e-06	2.14675703368841e-07	129	103	1	1	2.03344538458103e-06	1.93703223456019e-08	2.33228842283275e-06	2.61919978208258e-07	390	324	2	2	5.40640658821765e-06	3.64419577959865e-08	6.4712154370295e-06	4.76595681577099e-07	0.0061728395061728	0.073648557402359	0.0	0.089000945837697	0.1123017100475657	0.0671008852950876	0.0592674278902784	0.8832585088801703	0.0067405137222578	0.0	0.0086639514395799	0.009525863095454	0.0	0.0072992700729927	0.0077519379844961	0.0	0.0084033613445378
1786903.0	363	286	159	46	4.10582212476883e-06	2.51498838170273e-06	4.8419970854225e-06	8.61607320965023e-06	269	218	0	0	3.86892963861004e-06	0.0	4.41873345153918e-06	0.0	287	231	1	1	4.5240219021299e-06	1.93703223456019e-08	5.23066626868316e-06	2.61919978208258e-07	919	735	160	47	1.24987736655088e-05	2.53435870404833e-06	1.44913968056448e-05	8.87799318785849e-06	0.0639455782312925	0.6126388854661868	1.779446178435362	0.0	0.0500739226619016	0.6098400336990879	1.0132180169076768	1.6614488405456616	0.2027685892930489	0.6125419721742893	0.0	0.0042816597188626	0.4380165289256198	0.0	0.0034843205574912	0.1608391608391608	0.0
2268222.0	312	242	275	72	3.52897108244594e-06	4.34982267275629e-06	4.09707445689596e-06	1.3486027632496e-05	135	117	0	0	1.94165613833589e-06	0.0	2.37152208178938e-06	0.0	175	143	1	1	2.75854994032311e-06	1.93703223456019e-08	3.238031499661e-06	2.61919978208258e-07	622	502	276	73	8.22917716110494e-06	4.36919299510189e-06	9.70662803834634e-06	1.37479476107043e-05	0.1454183266932271	1.416346393041188	3.2916237609001944	0.0	0.080888644299995	1.1241708017333965	1.8775049908974557	1.6701243156311016	0.5309392311728084	1.2326036601414754	0.0	0.0070219219389347	0.8814102564102564	0.0	0.0057142857142857	0.2975206611570248	0.0
2472321.0	364	286	129	32	4.11713292952026e-06	2.0404622719475e-06	4.8419970854225e-06	5.99379005888711e-06	276	222	121	27	3.96960810504227e-06	2.06566788949653e-06	4.49981112954908e-06	5.79624399095872e-06	294	231	162	29	4.63436389974282e-06	3.13799221998751e-06	5.23066626868316e-06	7.59567936803948e-06	934	739	412	88	1.27211049343054e-05	7.24412238143154e-06	1.45724744836547e-05	1.93857134178853e-05	0.1190798376184032	1.3302966108898937	1.237875602389816	1.2881082836780204	1.4521437571951463	1.3260425477543274	0.1120578727005761	0.0845054880707619	0.5694570101293709	0.4956027184153271	0.5203707355576689	0.6771139012544204	0.3543956043956044	0.4384057971014493	0.5510204081632653	0.1118881118881118	0.1216216216216216
2291977.0	641	512	1141	218	7.25022584566617e-06	1.80478097076907e-05	8.66819058649062e-06	4.08326947761685e-05	404	328	0	0	5.81058577694594e-06	0.0	6.64836959681125e-06	0.0	366	299	368	59	5.76931016090433e-06	7.12827862318151e-06	6.77042949929119e-06	1.54532787142872e-05	1411	1139	1509	277	1.88301217835164e-05	2.51760883308722e-05	2.20869896825931e-05	5.62859734904557e-05	0.2431957857769973	2.548376863453468	4.710636478137234	0.0	2.282466528291157	2.3310343354761303	2.3556937685553185	1.010578751545567	1.3370114447645771	2.489275519393481	0.0	1.2355512919874223	1.78003120124805	0.0	1.005464480874317	0.42578125	0.0
2819649.0	192	155	1	1	2.17167451227442e-06	1.58175369918411e-08	2.62415925958212e-06	1.87305939340222e-07	132	112	88	22	1.89850822415065e-06	1.50230391963384e-06	2.27017498427701e-06	4.72286547411451e-06	127	107	0	0	2.00191909954877e-06	0.0	2.42286273051558e-06	0.0	451	374	89	23	6.07210183597384e-06	1.51812145662568e-06	7.31719697437471e-06	4.91017141345473e-06	0.0614973262032085	0.6710454058638115	0.0713775044926386	2.08039710895617	0.0	0.7172582044829362	1.181052260360762	1.6466207747489905	0.2500158096215796	0.0072835670826542	0.7913075648149679	0.0	0.0052083333333333	0.6666666666666666	0.0	0.0064516129032258	0.1964285714285714
1960110.0	342	275	169	29	3.86829522498882e-06	2.67316375162114e-06	4.65576642829086e-06	5.43187224086645e-06	284	231	20	9	4.08466920953625e-06	3.41432709007691e-07	4.68223590507134e-06	1.93208133031957e-06	269	220	186	23	4.24028533683952e-06	3.60287995628196e-06	4.98158692255539e-06	6.02415949878993e-06	895	726	375	61	1.21932497713646e-05	6.61747641691079e-06	1.43195892559176e-05	1.3388113069976e-05	0.0840220385674931	0.9349509144924204	1.1666977552524045	0.4126407488838673	1.2092852322849232	0.9295412454737316	0.4481551247404575	0.4821250556903042	0.5427163833264279	0.6910443997016453	0.0835888272691867	0.8496786584101325	0.4941520467836257	0.0704225352112676	0.6914498141263941	0.1054545454545454	0.0389610389610389
2607538.0	436	348	0	0	4.93151087162317e-06	0.0	5.89166078925534e-06	0.0	424	353	1	1	6.09823853818088e-06	1.70716354503846e-08	7.15510508437308e-06	2.14675703368841e-07	392	313	0	0	6.17915186632376e-06	0.0	7.08743957618108e-06	0.0	1252	1014	1	1	1.72089012761278e-05	1.70716354503846e-08	2.01342054498095e-05	2.14675703368841e-07	0.0009861932938856	0.0106622386417971	0.0	0.0300031517129913	0.0	0.0100010505709971	0.0173223277180327	1.7320508075688774	0.0009920235566733	0.0	0.0027994371396756	0.0	0.0	0.0023584905660377	0.0	0.0	0.0028328611898017
1976039.0	370	289	130	22	4.18499775802884e-06	2.05627980893934e-06	4.89278726464021e-06	4.12073066548489e-06	216	184	113	28	3.10664982133743e-06	1.92909480589346e-06	3.72957318845509e-06	6.01091969432756e-06	199	166	0	0	3.13686536071028e-06	0.0	3.75883376883725e-06	0.0	785	639	243	50	1.04285129400765e-05	3.98537461483279e-06	1.23811942219326e-05	1.01316503598125e-05	0.0782472613458529	0.8183096216893878	0.8422051568162563	1.6116910409304712	0.0	0.8179653992489092	0.8061188977062126	0.9855171116607444	0.3821613529880276	0.4913454983325632	0.6209566307228583	0.0	0.3513513513513513	0.5231481481481481	0.0	0.0761245674740484	0.1521739130434782
2666312.0	305	236	0	0	3.44979544918593e-06	0.0	3.99549409846052e-06	0.0	212	177	0	0	3.04911926909044e-06	0.0	3.58768725193778e-06	0.0	178	137	0	0	2.8058393678715e-06	0.0	3.10217003813676e-06	0.0	695	550	0	0	9.30475408614788e-06	0.0	1.06853513885351e-05	0.0	0.0	0.0	0.0	0.0	0.0	0.0	0.0		0.0	0.0	0.0	0.0	0.0	0.0	0.0	0.0	0.0
1561139.0	163	141	0	0	1.84366117448297e-06	0.0	2.38713842323277e-06	0.0	127	110	0	0	1.82659503384192e-06	0.0	2.22963614527206e-06	0.0	117	93	339	66	1.84428767438745e-06	6.56653927515905e-06	2.10585265362569e-06	1.7286718561745e-05	407	344	339	66	5.51454388271234e-06	6.56653927515905e-06	6.72262722213052e-06	1.7286718561745e-05	0.191860465116279	2.571423044972369	0.0	0.0	8.208892740896236	2.736297580298745	4.739406433705207	1.7320508075688774	1.190767435135412	0.0	0.0	3.560474521600877	0.0	0.0	2.8974358974358974	0.0	0.0
3591168.0	191	150	0	0	2.16036370752299e-06	0.0	2.53950896088592e-06	0.0	164	135	181	32	2.35875264212657e-06	3.08996601651961e-06	2.7363716328339e-06	6.86962250780293e-06	134	108	123	16	2.11226109716169e-06	2.38254964850904e-06	2.44550630743628e-06	4.19071965133212e-06	489	393	304	48	6.63137744681126e-06	5.47251566502864e-06	7.7213869011561e-06	1.1060342159135e-05	0.1221374045801526	1.4324294716379216	0.0	2.5104859388885217	1.7136409088739646	1.4080422825874954	1.2828397416007886	0.911080411053688	0.8252456912492795	0.0	1.3100000234589255	1.1279617144445566	0.0	1.103658536585366	0.917910447761194	0.0	0.237037037037037
2832191.0	483	377	0	0	5.46311869494035e-06	0.0	6.38263252169329e-06	0.0	447	367	133	24	6.42903921360107e-06	2.27052751490115e-06	7.43887695740771e-06	5.15221688085219e-06	282	235	0	0	4.44520618954924e-06	0.0	5.32124057636598e-06	0.0	1212	979	133	24	1.63373640980907e-05	2.27052751490115e-06	1.9142750055467e-05	5.15221688085219e-06	0.0245148110316649	0.269147163595795	0.0	0.692606815565293	0.0	0.2308689385217643	0.3998767314091914	1.7320508075688772	0.1389775915667142	0.0	0.353167470202654	0.0	0.0	0.2975391498881432	0.0	0.0	0.0653950953678474
1430891.0	292	234	129	35	3.30275498741735e-06	2.0404622719475e-06	3.96163397898204e-06	6.55570787690778e-06	194	162	1	1	2.79023178397899e-06	1.70716354503846e-08	3.28364595940068e-06	2.14675703368841e-07	199	160	100	17	3.13686536071028e-06	1.93703223456019e-06	3.62297230731301e-06	4.45263962954038e-06	685	556	230	53	9.22985213210662e-06	3.99456614195807e-06	1.08682522456957e-05	1.1223023209817e-05	0.0953237410071942	1.0326428717424925	1.654798982361389	0.0653772379918884	1.2290018393330464	0.9830593532287746	0.8227582574620621	0.8369365031315584	0.4327876638524599	0.617806128435545	0.0061183574599095	0.6175056981475252	0.4417808219178082	0.0051546391752577	0.5025125628140703	0.1495726495726495	0.0061728395061728
2489359.0	560	440	0	0	6.3340506608004e-06	0.0	7.44922628526538e-06	0.0	498	402	190	31	7.16255375475019e-06	3.24361073557307e-06	8.14830663999427e-06	6.65494680443408e-06	390	322	0	0	6.1476255812915e-06	0.0	7.29123176846743e-06	0.0	1448	1164	190	31	1.96442299968421e-05	3.24361073557307e-06	2.28887646937271e-05	6.65494680443408e-06	0.0266323024054982	0.2907516807256066	0.0	0.8167275850628468	0.0	0.2722425283542822	0.4715378910906276	1.7320508075688774	0.1651177336090289	0.0	0.4528567389001324	0.0	0.0	0.3815261044176707	0.0	0.0	0.0771144278606965
4977591.0	166	142	94	23	1.87759358873726e-06	1.48684847723306e-06	2.40406848297201e-06	4.30803660482511e-06	108	92	0	0	1.55332491066872e-06	0.0	1.86478659422755e-06	0.0	124	103	0	0	1.95462967200037e-06	0.0	2.33228842283275e-06	0.0	398	337	94	23	5.38554817140635e-06	1.48684847723306e-06	6.6011435000323e-06	4.30803660482511e-06	0.0682492581602373	0.6526197475943419	1.7919774895511027	0.0	0.0	0.5973258298503675	1.034598685974079	1.7320508075688774	0.2760811768664939	0.7918904741430288	0.0	0.0	0.5662650602409639	0.0	0.0	0.1619718309859155	0.0
1048904.0	172	139	11	5	1.94545841724584e-06	1.73992906910252e-07	2.35327830375429e-06	9.36529696701112e-07	142	109	2	2	2.04233460476813e-06	3.41432709007691e-08	2.20936672576959e-06	4.29351406737683e-07	121	105	58	16	1.90734024445198e-06	1.12347869604491e-06	2.37757557667416e-06	4.19071965133212e-06	435	353	71	23	5.89513326646594e-06	1.33161487385593e-06	6.94022060619804e-06	5.55660075477092e-06	0.065155807365439	0.8006374825907604	0.3979681005884533	0.1943323404529534	1.7626020776989355	0.7849675062467808	0.8527566459285555	1.0863591666435972	0.2258837610051547	0.0894354283637537	0.0167177654538372	0.5890289890924573	0.063953488372093	0.0140845070422535	0.4793388429752066	0.0359712230215827	0.018348623853211
3565077.0	519	410	334	45	5.8703076659918e-06	5.28305735527491e-06	6.94132449308819e-06	8.42876727031e-06	423	365	685	104	6.08385590011914e-06	1.16940702835134e-05	7.39833811840276e-06	2.23262731503595e-05	408	337	287	60	6.43136214658187e-06	5.55928251318775e-06	7.63088542227803e-06	1.57151986924955e-05	1350	1112	1306	209	1.83855257126928e-05	2.25364101519761e-05	2.1970548033769e-05	4.6470239113165e-05	0.1879496402877697	2.1151151551495064	1.214288033746719	3.0177416594173665	2.059420083364858	2.0971499255096475	0.902318624836789	0.430259474471053	1.2257691460199942	0.8999626009180095	1.9221478081498276	0.8644020328014631	0.6435452793834296	1.619385342789598	0.7034313725490197	0.1097560975609756	0.284931506849315
1822237.0	474	355	0	0	5.36132145217748e-06	0.0	6.01017120743002e-06	0.0	380	304	153	51	5.465402463464e-06	2.61196022390884e-06	6.16190352875189e-06	1.09484608718109e-05	308	253	1	1	4.85504789496867e-06	1.93703223456019e-08	5.7288249609387e-06	2.61919978208258e-07	1162	912	154	52	1.56817718106102e-05	2.63133054625444e-06	1.79008996971206e-05	1.12103808500192e-05	0.0570175438596491	0.6262467831056789	0.0	1.7767984877927063	0.0457196685173884	0.607506052103365	1.0128949462518655	1.667300173792384	0.1677954875273785	0.0	0.4779081213816715	0.0039897283743947	0.0	0.4026315789473684	0.0032467532467532	0.0	0.1677631578947368
1792223.0	146	117	0	0	1.65137749370868e-06	0.0	1.98081698949102e-06	0.0	158	128	0	0	2.27245681375608e-06	0.0	2.59448569631658e-06	0.0	152	126	0	0	2.39599766245207e-06	0.0	2.853090692009e-06	0.0	456	371	0	0	6.31983196991683e-06	0.0	7.4283933778166e-06	0.0	0.0	0.0	0.0	0.0	0.0	0.0	0.0		0.0	0.0	0.0	0.0	0.0	0.0	0.0	0.0	0.0
2742228.0	218	184	49	15	2.46575543581158e-06	7.75059312600212e-07	3.11513099202007e-06	2.80958909010333e-06	135	119	0	0	1.94165613833589e-06	0.0	2.41206092079432e-06	0.0	142	110	0	0	2.23836623729075e-06	0.0	2.49079346127769e-06	0.0	495	413	49	15	6.64577781143823e-06	7.75059312600212e-07	8.01798537409209e-06	2.80958909010333e-06	0.036319612590799	0.3504108524794448	0.9019168366596986	0.0	0.0	0.3006389455532328	0.5207219284321327	1.7320508075688774	0.1166243191679138	0.314329353732159	0.0	0.0	0.2247706422018348	0.0	0.0	0.0815217391304347	0.0
3594042.0	482	384	0	0	5.45180789018892e-06	0.0	6.50114293986797e-06	0.0	351	290	0	0	5.04830595967333e-06	0.0	5.87813165571726e-06	0.0	372	296	111	16	5.86388901600112e-06	2.15010578036181e-06	6.70249876852907e-06	4.19071965133212e-06	1205	970	111	16	1.63640028658634e-05	2.15010578036181e-06	1.90817733641143e-05	4.19071965133212e-06	0.0164948453608247	0.219618982542435	0.0	0.0	0.6252473586432027	0.2084157862144009	0.3609867308227555	1.7320508075688772	0.1313924104014366	0.0	0.0	0.3666689076984057	0.0	0.0	0.2983870967741935	0.0	0.0
2782093.0	120	95	0	0	1.35729657017151e-06	0.0	1.60835567522775e-06	0.0	123	101	0	0	1.76906448159493e-06	0.0	2.0472113697498e-06	0.0	114	89	0	0	1.79699824683905e-06	0.0	2.01527834594286e-06	0.0	357	285	0	0	4.92335929860549e-06	0.0	5.67084539092042e-06	0.0	0.0	0.0	0.0	0.0	0.0	0.0	0.0		0.0	0.0	0.0	0.0	0.0	0.0	0.0	0.0	0.0
2224887.0	185	152	315	63	2.09249887901442e-06	4.98252415242993e-06	2.5733690803644e-06	1.1800274178434e-05	206	176	0	0	2.96282344071996e-06	0.0	3.5674178324353e-06	0.0	183	149	2	2	2.88465508045216e-06	3.87406446912038e-08	3.37389296118524e-06	5.23839956416516e-07	574	477	317	65	7.93997740018654e-06	5.02126479712114e-06	9.51467987398495e-06	1.23241141348505e-05	0.1362683438155136	1.2952736506193037	4.585535074806693	0.0	0.1552627669113997	1.5802659472393643	2.603796944565612	1.6476954079244055	0.632402907973412	2.381135876534725	0.0	0.0134299053476893	1.7027027027027026	0.0	0.0109289617486338	0.4144736842105263	0.0
2521396.0	605	475	613	114	6.84303687461472e-06	9.69615017599857e-06	8.04177837613876e-06	2.13528770847853e-05	487	409	99	24	7.00434473607097e-06	1.69009190958807e-06	8.29019257651159e-06	5.15221688085219e-06	340	279	52	17	5.35946845548489e-06	1.0072567619713e-06	6.31755796087706e-06	4.45263962954038e-06	1432	1163	764	155	1.92068500661706e-05	1.23934988475579e-05	2.26495289135274e-05	3.09577335951779e-05	0.1332760103181427	1.3668157829405645	2.6552431671261543	0.6214833772920845	0.7048039221981629	1.3271768222054672	1.15089345322845	0.8671741654709776	0.645264517860053	1.416936712991845	0.241291937115036	0.1879396754244297	1.0132231404958678	0.2032854209445585	0.1529411764705882	0.24	0.0586797066014669
2765310.0	303	246	271	64	3.42717383968307e-06	4.28655252478893e-06	4.16479469585292e-06	1.19875801177742e-05	266	206	162	35	3.8257817244248e-06	2.7656049429623e-06	4.1755004175095e-06	7.51364961790945e-06	201	165	0	0	3.16839164574254e-06	0.0	3.73619019191654e-06	0.0	770	617	433	99	1.04213472098504e-05	7.05215746775123e-06	1.2076485305279e-05	1.95012297356837e-05	0.1604538087520259	1.6148100413916884	2.87831237628851	1.7994608709417894	0.0	1.5592577490767665	1.4541126808776477	0.9325672306189436	0.6767030524695918	1.2507543315005378	0.7228862340226961	0.0	0.8943894389438944	0.6090225563909775	0.0	0.2601626016260163	0.1699029126213592
5123517.0	358	273	251	59	4.04926810101168e-06	3.97020178495211e-06	4.62190630881238e-06	1.10510504210731e-05	324	268	287	44	4.65997473200615e-06	4.89955937426037e-06	5.43220442666285e-06	9.44573094822902e-06	259	210	148	25	4.0826539116782e-06	2.86680770714908e-06	4.75515115334833e-06	6.54799945520645e-06	941	751	686	128	1.2791896744696e-05	1.17365688663616e-05	1.48092618888236e-05	2.70447808245086e-05	0.170439414114514	1.8262072092140544	2.3910156724731872	1.7388393746499318	1.3770328732022932	1.8356293067751372	0.5138740093884016	0.2799443261729044	0.9175002816707398	0.9804739241543884	1.0514132921384056	0.7021921938934719	0.7011173184357542	0.8858024691358025	0.5714285714285714	0.2161172161172161	0.1641791044776119
2681894.0	177	140	69	18	2.00201244100298e-06	1.09141005243703e-06	2.37020836349353e-06	3.371506908124e-06	187	160	493	76	2.68955331754676e-06	8.41631627703959e-06	3.24310712039573e-06	1.63153534560319e-05	163	138	0	0	2.56939223012952e-06	0.0	3.12481361505747e-06	0.0	527	438	562	94	7.26095798867926e-06	9.50772632947663e-06	8.73812909894673e-06	1.9686860364156e-05	0.2146118721461187	2.252983463763313	1.4224516966747272	5.030778463475814	0.0	2.1510767200501806	2.593328711455545	1.205595638353172	1.3094313924278809	0.5451564785932344	3.12926173358646	0.0	0.3898305084745763	2.636363636363636	0.0	0.1285714285714285	0.475
2218685.0	342	283	125	25	3.86829522498882e-06	1.97719212398013e-06	4.79120690620478e-06	4.68264848350556e-06	299	247	351	65	4.30040878046246e-06	5.99214404308498e-06	5.00654661711091e-06	1.39539207189747e-05	240	200	287	44	3.78315420387169e-06	5.55928251318775e-06	4.52871538414126e-06	1.15244790411633e-05	881	730	763	134	1.1951858209323e-05	1.35286186802529e-05	1.43264689074569e-05	3.01610482436436e-05	0.1835616438356164	2.105267420637393	0.9773421551553882	2.7871348828120937	2.5447567496778305	2.1030779292151043	0.9824192407540598	0.4671340168172994	1.131925968607957	0.511127514572222	1.3933894076089652	1.4694834557624863	0.3654970760233918	1.173913043478261	1.1958333333333333	0.0883392226148409	0.2631578947368421
2401929.0	191	161	0	0	2.16036370752299e-06	0.0	2.72573961801756e-06	0.0	231	192	224	41	3.32238939226364e-06	3.82404634088614e-06	3.89172854447488e-06	8.8017038381225e-06	157	141	24	7	2.47481337503273e-06	4.64887736294446e-07	3.19274434581959e-06	1.8334398474578e-06	579	494	248	48	7.95756647481937e-06	4.28893407718059e-06	9.81021250831203e-06	1.06351436855803e-05	0.097165991902834	1.084089022186759	0.0	2.2616438267818944	0.5742520066971253	0.9452986111596732	1.1755912924216276	1.2436189776894266	0.5389755889256264	0.0	1.1509928215490437	0.1878475932708654	0.0	0.9696969696969696	0.1528662420382165	0.0	0.2135416666666666
2828387.0	473	369	0	0	5.35001064742605e-06	0.0	6.24719204377937e-06	0.0	305	246	0	0	4.38670460883295e-06	0.0	4.98627719760844e-06	0.0	377	295	1	1	5.94270472858178e-06	1.93703223456019e-08	6.67985519160836e-06	2.61919978208258e-07	1155	910	1	1	1.56794199848408e-05	1.93703223456019e-08	1.79133244329962e-05	2.61919978208258e-07	0.001098901098901	0.0146215170270574	0.0	0.0	0.0392104275759297	0.0130701425253099	0.0226381509160033	1.7320508075688774	0.0012353978887184	0.0	0.0	0.0032595128363755	0.0	0.0	0.0026525198938992	0.0	0.0
2647140.0	416	321	0	0	4.70529477659458e-06	0.0	5.43454917629588e-06	0.0	285	233	0	0	4.099051847598e-06	0.0	4.72277474407628e-06	0.0	295	232	73	11	4.65012704225895e-06	1.41403353122894e-06	5.25330984560387e-06	2.88111976029084e-06	996	786	73	11	1.34544736664515e-05	1.41403353122894e-06	1.5410633765976e-05	2.88111976029084e-06	0.0139949109414758	0.1869566043839061	0.0	0.0	0.5484389546719481	0.1828129848906493	0.3166413781139262	1.7320508075688774	0.1050976475397033	0.0	0.0	0.3040849246436991	0.0	0.0	0.247457627118644	0.0	0.0
2339875.0	392	313	300	50	4.43383546256028e-06	4.74526109755232e-06	5.29910869838196e-06	9.36529696701112e-06	280	233	156	18	4.02713865728926e-06	2.66317513025999e-06	4.72277474407628e-06	3.86416266063915e-06	256	203	1	1	4.0353644841298e-06	1.93703223456019e-08	4.59664611490338e-06	2.61919978208258e-07	928	749	457	69	1.24963386039793e-05	7.42780655015791e-06	1.46185295573616e-05	1.34913796058585e-05	0.0921228304405874	0.9228958051437198	1.7673343764151763	0.8181975364135083	0.0569806706152673	0.8808375278146509	0.8568957206847995	0.972819269872333	0.5943986303150125	1.070238428471635	0.6613070363096515	0.0048001419504436	0.7653061224489796	0.5571428571428572	0.00390625	0.1597444089456869	0.0772532188841201
2469476.0	559	427	354	71	6.32273985604897e-06	5.59940809511174e-06	7.22913550865526e-06	1.32987216931558e-05	405	337	0	0	5.82496841500768e-06	0.0	6.83079437233351e-06	0.0	443	352	0	0	6.98307213464649e-06	0.0	7.97053907608862e-06	0.0	1407	1116	354	71	1.91307804057031e-05	5.59940809511174e-06	2.20304689570774e-05	1.32987216931558e-05	0.0636200716845878	0.6036513212254394	1.8396005548981036	0.0	0.0	0.6132001849660345	1.062093875571805	1.7320508075688774	0.2926910442943819	0.8855983675739533	0.0	0.0	0.6332737030411449	0.0	0.0	0.1662763466042154	0.0
1812335.0	261	205	1	1	2.95212004012304e-06	1.58175369918411e-08	3.4706622465441e-06	1.87305939340222e-07	190	163	0	0	2.732701231732e-06	0.0	3.30391537890315e-06	0.0	199	151	0	0	3.13686536071028e-06	0.0	3.41918011502665e-06	0.0	650	519	1	1	8.82168663256532e-06	1.58175369918411e-08	1.01937577404739e-05	1.87305939340222e-07	0.001926782273603	0.0183745723715339	0.0539683570554095	0.0	0.0	0.0179894523518031	0.0311586454736625	1.7320508075688774	0.0017930286634134	0.0053580263596536	0.0	0.0	0.003831417624521	0.0	0.0	0.0048780487804878	0.0
2413951.0	2285	1744	60	12	2.58451888570159e-05	9.49052219510464e-07	2.95260241852337e-05	2.24767127208267e-06	1782	1411	1	1	2.56298610260338e-05	1.70716354503846e-08	2.86001509179898e-05	2.14675703368841e-07	1556	1236	233	44	2.45274497551015e-05	4.51328510652525e-06	2.7987461073993e-05	1.15244790411633e-05	5623	4391	294	57	7.60024996381512e-05	5.4794089614861e-06	8.61136361772165e-05	1.39868260166149e-05	0.0129810976998405	0.1624228941840393	0.0761250908006353	0.0075061038658298	0.4117729368410727	0.1651347105025126	0.2163329664211232	1.310039335538918	0.0720951151287606	0.0367206533007336	0.0006660838087668	0.1840095546658504	0.0262582056892779	0.0005611672278338	0.1497429305912596	0.0068807339449541	0.0007087172218284
4261153.0	293	234	211	51	3.31406579216878e-06	3.33750030527846e-06	3.96163397898204e-06	9.55260290635134e-06	260	217	0	0	3.73948589605432e-06	0.0	4.39846403203671e-06	0.0	192	162	0	0	3.02652336309735e-06	0.0	3.66825946115442e-06	0.0	745	613	211	51	1.00800750513204e-05	3.33750030527846e-06	1.20283574721732e-05	9.55260290635134e-06	0.0831973898858075	0.7941735127552243	2.4112785171551674	0.0	0.0	0.8037595057183892	1.3921523009706975	1.7320508075688772	0.3310987555436184	1.007071227482887	0.0	0.0	0.7201365187713311	0.0	0.0	0.2179487179487179	0.0
1878882.0	235	188	1	1	2.65803911658588e-06	1.58175369918411e-08	3.18285123097702e-06	1.87305939340222e-07	166	149	0	0	2.38751791825006e-06	0.0	3.02014350586852e-06	0.0	190	161	274	43	2.99499707806509e-06	5.30746832269493e-06	3.64561588423372e-06	1.12625590629551e-05	591	498	275	44	8.04055411290103e-06	5.32328585968677e-06	9.84861062107926e-06	1.14498650022953e-05	0.0883534136546184	1.1625868300437048	0.058848474448718	0.0	3.089343315532103	1.0493972633269404	1.7668901232580383	1.6837190118605854	0.6620546028221592	0.0059508292760408	0.0	1.7721113524837913	0.0042553191489361	0.0	1.4421052631578948	0.0053191489361702	0.0
2721073.0	278	223	335	58	3.14440372089734e-06	5.29887489226676e-06	3.77540332185041e-06	1.08637444817329e-05	215	168	0	0	3.09226718327568e-06	0.0	3.40526247641552e-06	0.0	171	135	0	0	2.69549737025858e-06	0.0	3.05688288429535e-06	0.0	664	526	335	58	8.93216827443161e-06	5.29887489226676e-06	1.02375486825613e-05	1.08637444817329e-05	0.1102661596958174	1.0611665759634692	2.8775056743893352	0.0	0.0	0.9591685581297784	1.6613286757033583	1.7320508075688772	0.5932350051481703	1.6851763840155307	0.0	0.0	1.2050359712230216	0.0	0.0	0.2600896860986547	0.0
2594525.0	149	114	0	0	1.68530990796296e-06	0.0	1.9300268102733e-06	0.0	105	83	167	19	1.51017699648347e-06	2.85096312021422e-06	1.68236181870529e-06	4.07883836400799e-06	131	105	247	29	2.0649716696133e-06	4.78446961936367e-06	2.37757557667416e-06	7.59567936803948e-06	385	302	414	48	5.26045857405974e-06	7.6354327395779e-06	5.98996420565275e-06	1.16745177320475e-05	0.1589403973509933	1.949012937511416	0.0	2.424471548663044	3.194716265829326	1.87306260483079	1.6672108061946664	0.8900988156481187	1.4514766406924258	0.0	1.8878337617728544	2.316966227560711	0.0	1.5904761904761904	1.8854961832061068	0.0	0.2289156626506024
1912837.0	132	110	0	0	1.49302622718867e-06	0.0	1.86230657131634e-06	0.0	169	133	0	0	2.43066583243531e-06	0.0	2.69583279382895e-06	0.0	105	84	0	0	1.65512996419386e-06	0.0	1.90206046133933e-06	0.0	406	327	0	0	5.57882202381784e-06	0.0	6.46019982648463e-06	0.0	0.0	0.0	0.0	0.0	0.0	0.0	0.0		0.0	0.0	0.0	0.0	0.0	0.0	0.0	0.0	0.0
2825142.0	424	330	165	39	4.79578121460602e-06	2.60989360365378e-06	5.58691971394903e-06	7.30493163426867e-06	342	282	38	15	4.9188622171176e-06	6.48722147114614e-07	5.71597629969747e-06	3.22013555053262e-06	236	189	189	32	3.72010163380716e-06	3.66099092331876e-06	4.27963603801349e-06	8.38143930266425e-06	1002	801	392	86	1.34347450655308e-05	6.91960667408715e-06	1.558253205166e-05	1.89065064874655e-05	0.1073657927590511	1.2133141407818504	1.3075061050242458	0.5633570507811679	1.958446752998819	1.2764366362680777	0.6980636097269549	0.5468846552131925	0.5150530687657495	0.5442061442888791	0.131884594135828	0.9841104581790938	0.3891509433962264	0.1111111111111111	0.8008474576271186	0.1181818181818181	0.0531914893617021
2945868.0	650	503	136	29	7.35202308842904e-06	2.15118503089038e-06	8.51582004883747e-06	5.43187224086645e-06	549	464	263	52	7.89606829589931e-06	4.48984012345114e-06	9.40501064914762e-06	1.11631365751798e-05	447	362	73	13	7.04612470471102e-06	1.41403353122894e-06	8.19697484529569e-06	3.40495971670735e-06	1646	1329	472	94	2.22942160890394e-05	8.05505868557046e-06	2.61178055432808e-05	1.99999685327536e-05	0.0707298720842738	0.7657599142321088	0.6378566256350118	1.1869350276803268	0.4153922368886473	0.7467279634013285	0.3971262968451269	0.5318219168279515	0.3613071055470124	0.2925976979419469	0.5686171845528315	0.2006824446753718	0.2092307692307692	0.4790528233151184	0.16331096196868	0.0576540755467196	0.1120689655172413
2403080.0	556	441	188	30	6.28880744179468e-06	2.97369695446612e-06	7.46615634500462e-06	5.61917818020667e-06	512	422	243	42	7.36391068761465e-06	4.14840741444345e-06	8.55369503004374e-06	9.01637954149134e-06	528	429	1	1	8.32293924851772e-06	1.93703223456019e-08	9.71409449898301e-06	2.61919978208258e-07	1596	1292	432	73	2.19756573779271e-05	7.14147469125517e-06	2.57339458740314e-05	1.48974776999063e-05	0.0565015479876161	0.5789037473238653	0.7526199453305438	1.054091770845521	0.0269628814333316	0.6112248658697989	0.5279610451899479	0.8637754690143978	0.3249720619701801	0.4728554629774918	0.563342983154406	0.0023273415517302	0.3381294964028777	0.474609375	0.0018939393939393	0.0680272108843537	0.0995260663507109
2525329.0	282	225	0	0	3.18964693990306e-06	0.0	3.80926344132889e-06	0.0	270	221	318	53	3.88331227667179e-06	5.42878007322229e-06	4.4795417100466e-06	1.13778122785486e-05	204	164	0	0	3.21568107329094e-06	0.0	3.71354661499584e-06	0.0	756	610	318	53	1.02886402898658e-05	5.42878007322229e-06	1.20023517663713e-05	1.13778122785486e-05	0.0868852459016393	0.9479652404812396	0.0	2.539950069675819	0.0	0.846650023225273	1.466440856455543	1.7320508075688772	0.5276479612733258	0.0	1.3979766978397756	0.0	0.0	1.1777777777777778	0.0	0.0	0.2398190045248869
2900712.0	338	267	0	0	3.8230520059831e-06	0.0	4.52032595037694e-06	0.0	251	212	156	24	3.61004215349859e-06	2.66317513025999e-06	4.29711693452434e-06	5.15221688085219e-06	228	182	2	2	3.59399649367811e-06	3.87406446912038e-08	4.12113099956855e-06	5.23839956416516e-07	817	661	158	26	1.10270906531598e-05	2.7019157749512e-06	1.29385738844698e-05	5.67605683726871e-06	0.0393343419062027	0.4386926169723924	0.0	1.1989938741153907	0.1271107267571348	0.4420348669575085	0.658619380296592	1.48997156000344	0.2450252618696817	0.0	0.7377130285525987	0.0107792661343296	0.0	0.6215139442231076	0.0087719298245614	0.0	0.1132075471698113
1315751.0	349	263	0	0	3.94747085824882e-06	0.0	4.45260571141999e-06	0.0	320	269	0	0	4.60244417975916e-06	0.0	5.45247384616532e-06	0.0	298	240	1	1	4.69741646980735e-06	1.93703223456019e-08	5.43445846096952e-06	2.61919978208258e-07	967	772	1	1	1.32473315078153e-05	1.93703223456019e-08	1.53395380185548e-05	2.61919978208258e-07	0.0012953367875647	0.0170748283221722	0.0	0.0	0.0481961505620802	0.0160653835206934	0.0278260605009207	1.7320508075688772	0.0014622056022508	0.0	0.0	0.0041236118768911	0.0	0.0	0.0033557046979865	0.0	0.0
3289573.0	221	178	0	0	2.49968785006587e-06	0.0	3.01355063358463e-06	0.0	158	126	0	0	2.27245681375608e-06	0.0	2.55394685731164e-06	0.0	194	152	0	0	3.05804964812962e-06	0.0	3.44182369194736e-06	0.0	573	456	0	0	7.83019431195157e-06	0.0	9.00932118284363e-06	0.0	0.0	0.0	0.0	0.0	0.0	0.0	0.0		0.0	0.0	0.0	0.0	0.0	0.0	0.0	0.0	0.0
2511162.0	237	178	265	39	2.68066072608874e-06	4.19164730283788e-06	3.01355063358463e-06	7.30493163426867e-06	185	154	0	0	2.66078804142326e-06	0.0	3.12149060338089e-06	0.0	211	169	90	12	3.32602307090386e-06	1.74332901110417e-06	3.82676449959937e-06	3.14303973849909e-06	633	501	355	51	8.66747183841586e-06	5.93497631394205e-06	9.96180573656489e-06	1.04479713727678e-05	0.1017964071856287	1.0488029629425957	2.42402817223596	0.0	0.8213308498153309	1.0817863406837638	1.232824375972117	1.1396191000090523	0.6847413437949833	1.56366199647867	0.0	0.5241482016029472	1.1181434599156117	0.0	0.4265402843601896	0.2191011235955056	0.0
2166151.0	151	118	0	0	1.70793151746582e-06	0.0	1.99774704923026e-06	0.0	137	113	150	36	1.97042141445939e-06	2.56074531755769e-06	2.29044440377948e-06	7.72832532127829e-06	121	95	1	1	1.90734024445198e-06	1.93703223456019e-08	2.1511398074671e-06	2.61919978208258e-07	409	326	151	37	5.58569317637719e-06	2.58011563990329e-06	6.43933126047685e-06	7.99024529948655e-06	0.1134969325153374	1.2408501715898448	0.0	3.3741597519353537	0.1217586961568344	1.1653061493640628	1.9138918394769808	1.6423940099530412	0.4619150315694068	0.0	1.2995927159369929	0.010155672225732	0.0	1.094890510948905	0.0082644628099173	0.0	0.3185840707964602
1816589.0	376	296	122	21	4.25286258653741e-06	1.92973951300461e-06	5.01129768281489e-06	3.93342472614467e-06	264	230	0	0	3.79701644830131e-06	0.0	4.66196648556886e-06	0.0	270	227	251	44	4.25604847935565e-06	4.86195090874608e-06	5.14009196100033e-06	1.15244790411633e-05	910	753	373	65	1.23059275141944e-05	6.79169042175069e-06	1.48133561293841e-05	1.5457903767308e-05	0.0863213811420982	1.043511249732622	0.7849114092011454	0.0	2.242076431434212	1.0089959468784524	1.1377113391004468	1.1275677990780868	0.5519039839879395	0.4537507322981161	0.0	1.1423626709915111	0.324468085106383	0.0	0.9296296296296296	0.0709459459459459	0.0
4111405.0	243	193	135	29	2.74852555459732e-06	2.13536749389854e-06	3.26750152967322e-06	5.43187224086645e-06	145	123	126	34	2.08548251895337e-06	2.15102606674846e-06	2.49313859880422e-06	7.29897391454061e-06	172	152	1	1	2.71126051277471e-06	1.93703223456019e-08	3.44182369194736e-06	2.61919978208258e-07	560	468	262	64	7.5452685863254e-06	4.3057638829926e-06	9.2024638204248e-06	1.29927661336153e-05	0.1367521367521367	1.4118790779462724	1.662393174582442	2.9276246086123754	0.0760991850980215	1.5553723227642795	1.4287719927546496	0.9186044857834232	0.5706574701391164	0.7769138221497771	1.0314284810346837	0.0071443973215905	0.5555555555555556	0.8689655172413793	0.005813953488372	0.1502590673575129	0.2764227642276423
3006414.0	351	292	0	0	3.97009246775168e-06	0.0	4.94357744385793e-06	0.0	323	263	1	1	4.6455920939444e-06	1.70716354503846e-08	5.33085732915048e-06	2.14675703368841e-07	221	189	245	44	3.48365449606518e-06	4.74572897467247e-06	4.27963603801349e-06	1.15244790411633e-05	895	744	246	45	1.20993390577613e-05	4.76280061012286e-06	1.45540708110219e-05	1.17391547445322e-05	0.0604838709677419	0.8065890909120804	0.0	0.0402703899417716	2.692864285373366	0.9110448917717126	1.5432322215524592	1.6939145759890375	0.3936413871357453	0.0	0.0036748029325772	1.362284629555777	0.0	0.0030959752321981	1.1085972850678734	0.0	0.0038022813688212
2738517.0	434	345	0	0	4.90888926212031e-06	0.0	5.84087061003763e-06	0.0	225	189	153	32	3.23609356389316e-06	2.61196022390884e-06	3.83092028596746e-06	6.86962250780293e-06	231	191	219	41	3.6412859212265e-06	4.24210059368682e-06	4.32492319185491e-06	1.07387191065386e-05	890	725	372	73	1.178626874724e-05	6.85406081759566e-06	1.399671408786e-05	1.76083416143415e-05	0.1006896551724138	1.258033957385329	0.0	1.79320424206323	2.4829849294809985	1.4253963905147429	1.2817041397112576	0.8991913745820596	0.5815293172574807	0.0	0.8071337161112669	1.1650006853232628	0.0	0.68	0.948051948051948	0.0	0.1693121693121693
3457243.0	198	153	0	0	2.239539340783e-06	0.0	2.59029914010364e-06	0.0	174	140	0	0	2.50257902274404e-06	0.0	2.83771873034626e-06	0.0	214	161	213	26	3.37331249845226e-06	4.12587865961321e-06	3.64561588423372e-06	6.8099194334147e-06	586	454	213	26	8.1154308619793e-06	4.12587865961321e-06	9.07363375468362e-06	6.8099194334147e-06	0.0572687224669603	0.750517336001088	0.0	0.0	1.867975027996152	0.6226583426653841	1.0784758852530771	1.732050807568877	0.5083992125350859	0.0	0.0	1.223094113428934	0.0	0.0	0.9953271028037384	0.0	0.0
2318190.0	292	229	372	76	3.30275498741735e-06	5.88412376096487e-06	3.87698368028584e-06	1.42352513898569e-05	214	185	2	2	3.07788454521394e-06	3.41432709007691e-08	3.74984260795756e-06	4.29351406737683e-07	244	193	38	6	3.84620677393622e-06	7.36072249132873e-07	4.37021034569632e-06	1.57151986924955e-06	750	607	412	84	1.02268463065675e-05	6.65433928099852e-06	1.19970366339397e-05	1.62361226658441e-05	0.1383855024711696	1.3533444267321812	3.671733637219585	0.1144985141047131	0.3595982218103404	1.3819434577115464	1.986799629129203	1.437685180274509	0.6506736369671676	1.781580463395521	0.0110930967030135	0.1913761512045735	1.273972602739726	0.0093457943925233	0.1557377049180328	0.3318777292576419	0.0108108108108108
3149456.0	496	391	191	42	5.61015915670893e-06	3.02114956544164e-06	6.61965335804264e-06	7.86684945228934e-06	471	397	41	5	6.77422252708301e-06	6.99937053465767e-07	8.04695954248191e-06	1.07337851684421e-06	384	304	362	64	6.0530467261947e-06	7.0120566891079e-06	6.88364738389472e-06	1.67628786053285e-05	1351	1092	594	111	1.84374284099866e-05	1.07331433080153e-05	2.15502602844193e-05	2.5703106574462e-05	0.1016483516483516	1.192705156932382	1.1884080671280772	0.1333893268852138	2.435173923136688	1.252323772383326	1.1522226325319456	0.9200676837261696	0.5821388465542034	0.5385140565626889	0.103323599227432	1.1584342573737392	0.3850806451612903	0.0870488322717622	0.9427083333333334	0.1074168797953964	0.0125944584382871
2815517.0	202	163	69	11	2.28478255978872e-06	1.09141005243703e-06	2.75959973749604e-06	2.06036533274245e-06	193	149	0	0	2.77584914591724e-06	0.0	3.02014350586852e-06	0.0	151	120	0	0	2.38023451993594e-06	0.0	2.71722923048476e-06	0.0	546	432	69	11	7.4408662256419e-06	1.09141005243703e-06	8.49697247384932e-06	2.06036533274245e-06	0.0254629629629629	0.2424822887309011	0.7466174549690131	0.0	0.0	0.248872484989671	0.431059788608033	1.7320508075688772	0.1466778220895749	0.4776866173811986	0.0	0.0	0.3415841584158416	0.0	0.0	0.0674846625766871	0.0
2184606.0	750	587	0	0	8.48310356357197e-06	0.0	9.93794506693358e-06	0.0	511	425	1	1	7.34952804955291e-06	1.70716354503846e-08	8.61450328855116e-06	2.14675703368841e-07	436	369	36	20	6.87273013703357e-06	6.97331604441669e-07	8.35547988374063e-06	5.23839956416516e-06	1697	1381	37	21	2.27053617501584e-05	7.14403239892054e-07	2.69079282392254e-05	5.453075267534e-06	0.0152063721940622	0.202656823634036	0.0	0.0249202648345551	0.6269417959295	0.2172873535880183	0.3549898963314854	1.633734731771616	0.0314640765363304	0.0	0.002322820640357	0.1014635509524972	0.0	0.0019569471624266	0.0825688073394495	0.0	0.0023529411764705
4634273.0	569	445	0	0	6.43584790356326e-06	0.0	7.53387658396158e-06	0.0	508	430	758	165	7.30638013536766e-06	1.29402996713915e-05	8.71585038606353e-06	3.54214910558588e-05	389	311	0	0	6.13186243877536e-06	0.0	7.04215242233966e-06	0.0	1466	1186	758	165	1.98740904777063e-05	1.29402996713915e-05	2.32918793923648e-05	3.54214910558588e-05	0.1391231028667791	1.520765690872938	0.0	4.064031561681813	0.0	1.354677187227271	2.3463697161321297	1.7320508075688772	0.6511140565605879	0.0	1.7710958684933438	0.0	0.0	1.4921259842519683	0.0	0.0	0.3837209302325581
2887298.0	318	249	0	0	3.59683591095451e-06	0.0	4.21558487507063e-06	0.0	291	248	1	1	4.18534767596848e-06	1.70716354503846e-08	5.02681603661338e-06	2.14675703368841e-07	262	220	0	0	4.12994333922659e-06	0.0	4.98158692255539e-06	0.0	871	717	1	1	1.19121269261496e-05	1.70716354503846e-08	1.42239878342394e-05	2.14675703368841e-07	0.00139470013947	0.0150925117393648	0.0	0.0427060990108303	0.0	0.0142353663369434	0.0246563777599417	1.7320508075688772	0.0014331307545849	0.0	0.004078904973273	0.0	0.0	0.0034364261168384	0.0	0.0	0.0040322580645161
2381794.0	367	291	0	0	4.15106534377455e-06	0.0	4.92664738411869e-06	0.0	237	212	87	18	3.40868522063413e-06	1.48523228418346e-06	4.29711693452434e-06	3.86416266063915e-06	238	198	0	0	3.75162791883943e-06	0.0	4.48342823029985e-06	0.0	842	701	87	18	1.13113784832481e-05	1.48523228418346e-06	1.37071925489429e-05	3.86416266063915e-06	0.0256776034236804	0.2819076661279668	0.0	0.8992454055865446	0.0	0.2997484685288482	0.5191795769829257	1.732050807568877	0.1313042690935553	0.0	0.4357199882209002	0.0	0.0	0.3670886075949367	0.0	0.0	0.0849056603773584
2208921.0	383	310	1	1	4.33203821979742e-06	1.58175369918411e-08	5.24831851916424e-06	1.87305939340222e-07	413	341	71	15	5.94002951950166e-06	1.2120861169773e-06	6.9118720503434e-06	3.22013555053262e-06	272	224	0	0	4.28757476438791e-06	0.0	5.07216123023821e-06	0.0	1068	875	72	16	1.4559642503687e-05	1.22790365396915e-06	1.72323517997459e-05	3.40744148987284e-06	0.0182857142857142	0.1977351396646327	0.0356887522463193	0.4658847164817866	0.0	0.1671911562427019	0.2592909638908567	1.5508653072203091	0.0843361128996266	0.003651292114542	0.2040538877791617	0.0	0.0026109660574412	0.171912832929782	0.0	0.0032258064516129	0.0439882697947214
2332908.0	399	296	372	71	4.51301109582029e-06	5.88412376096487e-06	5.01129768281489e-06	1.32987216931558e-05	250	205	0	0	3.59565951543684e-06	0.0	4.15523099800703e-06	0.0	301	234	72	19	4.74470589735574e-06	1.39466320888334e-06	5.29859699944528e-06	4.9764795859569e-06	950	735	444	90	1.28533765086129e-05	7.27878696984821e-06	1.44651256802672e-05	1.82752012791127e-05	0.1224489795918367	1.2633973380572192	2.653748097775303	0.0	0.9392070365943848	1.1976517114565626	1.3456188089815675	1.123547685950409	0.5662937645194457	1.3038132714573716	0.0	0.2939409183740127	0.9323308270676692	0.0	0.2392026578073089	0.2398648648648648	0.0
2665457.0	198	164	0	0	2.239539340783e-06	0.0	2.77652979723528e-06	0.0	164	137	0	0	2.35875264212657e-06	0.0	2.77691047183884e-06	0.0	128	100	0	0	2.0176822420649e-06	0.0	2.26435769207063e-06	0.0	490	401	0	0	6.61597422497447e-06	0.0	7.81779796114475e-06	0.0	0.0	0.0	0.0	0.0	0.0	0.0	0.0		0.0	0.0	0.0	0.0	0.0	0.0	0.0	0.0	0.0
3716007.0	577	422	196	43	6.5263343415747e-06	3.10023725040085e-06	7.14448520995907e-06	8.05415539162956e-06	295	250	0	0	4.24287822821547e-06	0.0	5.06735487561833e-06	0.0	157	125	0	0	2.47481337503273e-06	0.0	2.83044711508829e-06	0.0	1029	797	196	43	1.32440259448229e-05	3.10023725040085e-06	1.50422872006657e-05	8.05415539162956e-06	0.0539523212045169	0.5354342251405173	1.1273248043683333	0.0	0.0	0.3757749347894444	0.6508612792661994	1.7320508075688774	0.2340857125557607	0.4750350025206972	0.0	0.0	0.3396880415944541	0.0	0.0	0.1018957345971564	0.0
2638585.0	322	239	42	3	3.64207912996023e-06	6.64336553657325e-07	4.04628427767824e-06	5.61917818020667e-07	309	246	204	30	4.44423516107994e-06	3.48261363187845e-06	4.98627719760844e-06	6.44027110106524e-06	217	178	159	18	3.42060192600065e-06	3.07988125295071e-06	4.03055669188572e-06	4.71455960774864e-06	848	663	405	51	1.15069162170408e-05	7.22683143848648e-06	1.30631181671724e-05	1.17167485268346e-05	0.0769230769230769	0.8969335174720209	0.138872550581912	1.2915990920348706	1.169704328248241	0.8667253236216746	0.6332786336012796	0.7306566640456273	0.6280424139861325	0.1824058538960352	0.7836249670983166	0.9003916034601813	0.1304347826086956	0.6601941747572816	0.7327188940092166	0.0125523012552301	0.1219512195121951
4630250.0	566	432	209	49	6.40191548930898e-06	3.30586523129478e-06	7.31378580735146e-06	9.17799102767089e-06	408	347	1	1	5.86811632919293e-06	1.70716354503846e-08	7.03348856735824e-06	2.14675703368841e-07	513	396	99	14	8.08649211077574e-06	1.91766191221459e-06	8.9668564605997e-06	3.66687969491561e-06	1487	1175	309	64	2.03565239292776e-05	5.24059877895976e-06	2.33141308353094e-05	1.30595464259553e-05	0.0544680851063829	0.5601558350258776	1.2548892282907194	0.0305219381979421	0.4089370350721963	0.5647827338536193	0.6268849389112688	1.1099576905156332	0.2574407495683736	0.5163868902698704	0.0029092189882903	0.2371438549552517	0.3692579505300353	0.0024509803921568	0.1929824561403508	0.1134259259259259	0.0028818443804034
4402674.0	360	280	220	47	4.07188971051454e-06	3.47985813820503e-06	4.74041672698706e-06	8.80337914899045e-06	244	201	214	30	3.50936368706636e-06	3.6533299863823e-06	4.07415331999714e-06	6.44027110106524e-06	202	155	222	35	3.18415478825867e-06	4.30021156072363e-06	3.50975442270948e-06	9.16719923728902e-06	806	636	656	112	1.07654081858396e-05	1.1433399685311e-05	1.23243244696937e-05	2.44108494873447e-05	0.1761006289308176	1.9807048692504436	1.8570897151031167	1.580763067863573	2.6119204175578963	2.016591066841529	0.533762007698132	0.264685298112588	1.062049806931617	0.8546052043647571	1.0410234766623143	1.350503303602053	0.6111111111111112	0.8770491803278688	1.099009900990099	0.1678571428571428	0.1492537313432835
3000903.0	299	241	1	1	3.38193062067736e-06	1.58175369918411e-08	4.08014439715672e-06	1.87305939340222e-07	157	131	1	1	2.25807417569434e-06	1.70716354503846e-08	2.655293954824e-06	2.14675703368841e-07	178	145	198	39	2.8058393678715e-06	3.83532382442918e-06	3.28331865350242e-06	1.02148791501221e-05	634	517	200	41	8.4458441642432e-06	3.86821299687141e-06	1.00187570054831e-05	1.06168607928311e-05	0.0793036750483558	1.0596984024086686	0.0459066937608256	0.0808481874403507	3.1111446155936058	1.0792998322649274	1.7597159272593152	1.63042360857828	0.4580019381896831	0.0046770731768214	0.0075602633581047	1.366907838112858	0.0033444816053511	0.0063694267515923	1.1123595505617978	0.0041493775933609	0.0076335877862595
1186138.0	355	265	0	0	4.0153356867574e-06	0.0	4.48646583089847e-06	0.0	303	250	0	0	4.35793933270945e-06	0.0	5.06735487561833e-06	0.0	297	232	0	0	4.68165332729122e-06	0.0	5.25330984560387e-06	0.0	955	747	0	0	1.30549283467581e-05	0.0	1.48071305521207e-05	0.0	0.0	0.0	0.0	0.0	0.0	0.0	0.0		0.0	0.0	0.0	0.0	0.0	0.0	0.0	0.0	0.0
2630557.0	388	311	375	74	4.38859224355456e-06	5.9315763719404e-06	5.26524857890348e-06	1.38606395111765e-05	303	252	330	60	4.35793933270945e-06	5.63363969862691e-06	5.10789371462328e-06	1.28805422021305e-05	353	276	317	49	5.56438930819461e-06	6.14039218355581e-06	6.24962723011494e-06	1.28340789322046e-05	1044	839	1022	183	1.43109208844586e-05	1.77056082541231e-05	1.66227695236417e-05	3.95752606455116e-05	0.2181168057210965	2.380786221527392	2.632475808779965	2.521693465401418	2.0535751109060247	2.4025814616958026	0.3072820472624599	0.1278966195991425	1.2372095686274855	1.3515897679152102	1.2927301801432654	1.1035159194402389	0.9664948453608248	1.0891089108910892	0.8980169971671388	0.2379421221864952	0.238095238095238
3166366.0	324	243	120	26	3.66470073946309e-06	1.89810443902093e-06	4.1140045166352e-06	4.86995442284578e-06	211	179	1	1	3.03473663102869e-06	1.70716354503846e-08	3.62822609094272e-06	2.14675703368841e-07	211	170	141	20	3.32602307090386e-06	2.73121545072987e-06	3.84940807652007e-06	5.23839956416516e-06	746	592	262	47	1.00254604413956e-05	4.64639152520118e-06	1.1591638684098e-05	1.03230296903798e-05	0.0793918918918918	0.8905582697760808	1.1837503831495215	0.0591682265624912	1.360832486458739	0.8679170320569174	0.7059713100541692	0.8134087521949588	0.4634591650290703	0.5179425480998534	0.0056254092285424	0.8211655158446184	0.3703703703703703	0.0047393364928909	0.6682464454976303	0.1069958847736625	0.0055865921787709
5004060.0	276	230	0	0	3.12178211139448e-06	0.0	3.89391374002508e-06	0.0	217	184	0	0	3.12103245939918e-06	0.0	3.72957318845509e-06	0.0	240	203	0	0	3.78315420387169e-06	0.0	4.59664611490338e-06	0.0	733	617	0	0	1.00259687746654e-05	0.0	1.22201330433836e-05	0.0	0.0	0.0	0.0	0.0	0.0	0.0	0.0		0.0	0.0	0.0	0.0	0.0	0.0	0.0	0.0	0.0
2030976.0	668	522	119	32	7.55561757395476e-06	1.88228690202909e-06	8.83749118388302e-06	5.99379005888711e-06	462	361	165	29	6.64477878452728e-06	2.81681984931345e-06	7.31726044039287e-06	6.2255953976964e-06	371	307	1	1	5.84812587348499e-06	1.93703223456019e-08	6.95157811465684e-06	2.61919978208258e-07	1501	1190	285	62	2.0048522231967e-05	4.71847707368814e-06	2.31063297389327e-05	1.24813054347918e-05	0.0521008403361344	0.5401682385654522	0.6782230311944205	0.8508095958057963	0.037677772426382	0.5222367998088663	0.4284210765525938	0.8203578849851101	0.2353528613777136	0.2491241627312622	0.423914766865161	0.0033122273296861	0.1781437125748503	0.3571428571428571	0.0026954177897574	0.0613026819923371	0.0803324099722991
2758916.0	160	124	0	0	1.80972876022869e-06	0.0	2.0993274076657e-06	0.0	172	146	187	41	2.47381374662055e-06	3.19239582922191e-06	2.9593352473611e-06	8.8017038381225e-06	147	121	29	6	2.31718194987141e-06	5.61739348022456e-07	2.73987280740546e-06	1.57151986924955e-06	479	391	216	47	6.60072445672064e-06	3.75413517724437e-06	7.79853546243226e-06	1.0373223707372e-05	0.1202046035805626	1.3301502259421325	0.0	2.974216539329621	0.5735740232181474	1.1825968541825895	1.577869643596208	1.3342413672213185	0.5687459311260953	0.0	1.2904754182011509	0.242423495510842	0.0	1.087209302325581	0.1972789115646258	0.0	0.2808219178082192
1228878.0	1224	975	245	46	1.38444250157494e-05	3.87529656300106e-06	1.65068082457585e-05	8.61607320965023e-06	960	796	1033	205	1.38073325392775e-05	1.76349994202473e-05	1.61344579239688e-05	4.40085191906125e-05	862	711	0	0	1.35878288489058e-05	0.0	1.60995831906222e-05	0.0	3046	2482	1278	251	4.12395864039327e-05	2.15102959832483e-05	4.87408493603495e-05	5.26245924002627e-05	0.1011281224818694	1.0796814805421222	0.521970879007707	2.7276106453650946	0.0	1.0831938414576006	1.447823666184188	1.336624721052626	0.5215933974836622	0.2799174800392597	1.2772198663341594	0.0	0.2001633986928104	1.0760416666666666	0.0	0.0471794871794871	0.257537688442211
3868151.0	825	664	1	1	9.33141391992916e-06	1.58175369918411e-08	1.1241559666855e-05	1.87305939340222e-07	518	421	1	1	7.45020651598514e-06	1.70716354503846e-08	8.53342561054127e-06	2.14675703368841e-07	538	434	312	66	8.48057067367904e-06	6.0435405718278e-06	9.82731238358654e-06	1.7286718561745e-05	1881	1519	314	68	2.52621911095933e-05	6.07642974427003e-06	2.96022976609828e-05	1.76887002044541e-05	0.0447662936142198	0.5975448394929367	0.016661917464396	0.0251570369469974	1.759048444477767	0.6002891329630535	1.0035239898877832	1.6717343939483706	0.2405345489593145	0.0016950847028722	0.0022914311722441	0.7126337135052719	0.0012121212121212	0.0019305019305019	0.5799256505576208	0.0015060240963855	0.002375296912114
2339064.0	146	118	175	42	1.65137749370868e-06	2.76806897357219e-06	1.99774704923026e-06	7.86684945228934e-06	169	145	0	0	2.43066583243531e-06	0.0	2.93906582785863e-06	0.0	141	113	1	1	2.22260309477462e-06	1.93703223456019e-08	2.55872419203981e-06	2.61919978208258e-07	456	376	176	43	6.3046464209186e-06	2.78743929591779e-06	7.4955370691287e-06	8.12876943049759e-06	0.1143617021276595	1.0844812527146237	3.937860629212527	0.0	0.1023635056185778	1.346741378277035	2.244558709690395	1.666659052654928	0.4421246030021862	1.6762181779258922	0.0	0.0087151513426494	1.1986301369863013	0.0	0.0070921985815602	0.3559322033898305	0.0
2477325.0	288	235	0	0	3.25751176841163e-06	0.0	3.97856403872128e-06	0.0	232	199	0	0	3.33677203032539e-06	0.0	4.03361448099219e-06	0.0	169	143	1	1	2.66397108522631e-06	1.93703223456019e-08	3.238031499661e-06	2.61919978208258e-07	689	577	1	1	9.25825488396334e-06	1.93703223456019e-08	1.12502100193745e-05	2.61919978208258e-07	0.0017331022530329	0.0232813412156034	0.0	0.0	0.080888644299995	0.0269628814333316	0.046701080560986	1.7320508075688772	0.0020922217619169	0.0	0.0	0.0072712209426838	0.0	0.0	0.0059171597633136	0.0	0.0
4498072.0	327	261	1	1	3.69863315371738e-06	1.58175369918411e-08	4.41874559194151e-06	1.87305939340222e-07	303	249	0	0	4.35793933270945e-06	0.0	5.04708545611586e-06	0.0	144	124	1	1	2.26989252232301e-06	1.93703223456019e-08	2.80780353816758e-06	2.61919978208258e-07	774	634	2	2	1.03264650087498e-05	3.5187859337443e-08	1.22736345862249e-05	4.4922591754848e-07	0.0031545741324921	0.0366008874056476	0.0423889394496512	0.0	0.0932828720556394	0.0452239371684302	0.0467060110027211	1.0327718886741586	0.0034075416231622	0.004276589846696	0.0	0.0085335856896776	0.0030581039755351	0.0	0.0069444444444444	0.003831417624521	0.0
2872339.0	109	88	1	1	1.23287771790579e-06	1.58175369918411e-08	1.48984525705308e-06	1.87305939340222e-07	142	114	0	0	2.04233460476813e-06	0.0	2.31071382328196e-06	0.0	163	136	0	0	2.56939223012952e-06	0.0	3.07952646121606e-06	0.0	414	338	1	1	5.84460455280344e-06	1.58175369918411e-08	6.88008554155109e-06	1.87305939340222e-07	0.0029585798816568	0.0272243619950682	0.1257217408677153	0.0	0.0	0.041907246955905	0.0725854809329638	1.7320508075688774	0.0027063485388851	0.0128297695400881	0.0	0.0	0.0091743119266055	0.0	0.0	0.0113636363636363	0.0
2490948.0	228	183	341	66	2.57886348332588e-06	5.3937801142178e-06	3.09820093228083e-06	1.23621919964547e-05	186	160	272	57	2.67517067948501e-06	4.6434848425046e-06	3.24310712039573e-06	1.2236515092024e-05	212	183	58	17	3.34178621341999e-06	1.12347869604491e-06	4.14377457648926e-06	4.45263962954038e-06	626	526	671	140	8.59582037623088e-06	1.11607436527673e-05	1.04850826291658e-05	2.9051346718019e-05	0.2661596958174905	2.7707313089940184	3.990119513440955	3.773083847606884	1.0745371272857225	2.945913496111187	1.624288538225212	0.5513700726003623	1.2983919119144154	2.0915337896295343	1.735771432497348	0.3361910739631485	1.4956140350877194	1.4623655913978495	0.2735849056603773	0.360655737704918	0.35625
2394394.0	236	193	0	0	2.66934992133731e-06	0.0	3.26750152967322e-06	0.0	178	152	0	0	2.56010957499103e-06	0.0	3.08095176437594e-06	0.0	149	112	187	32	2.34870823490367e-06	3.62225027862756e-06	2.53608061511911e-06	8.38143930266425e-06	563	457	187	32	7.57816773123202e-06	3.62225027862756e-06	8.88453390916827e-06	8.38143930266425e-06	0.0700218818380744	0.9433741137523424	0.0	0.0	3.304878895685501	1.1016262985618337	1.908072720063137	1.7320508075688772	0.4779849703905501	0.0	0.0	1.5422308419573123	0.0	0.0	1.25503355704698	0.0	0.0
2836710.0	743	555	146	25	8.40392793031196e-06	2.3093604008088e-06	9.39618315527792e-06	4.68264848350556e-06	353	297	0	0	5.07707123579682e-06	0.0	6.02001759223457e-06	0.0	315	265	1	1	4.96538989258159e-06	1.93703223456019e-08	6.00054788398717e-06	2.61919978208258e-07	1411	1117	147	26	1.84463890586904e-05	2.3287307231544e-06	2.14167486314997e-05	4.94456846171382e-06	0.0232766338406445	0.2308739083971579	0.4983564502864414	0.0	0.0436493439052803	0.1806685980639072	0.2759900268001823	1.5276037438590042	0.1262431750596356	0.2747953599743775	0.0	0.0039010677438526	0.19650067294751	0.0	0.0031746031746031	0.045045045045045	0.0
2999081.0	358	272	147	23	4.04926810101168e-06	2.32517793780064e-06	4.60497624907314e-06	4.30803660482511e-06	285	224	1	1	4.099051847598e-06	1.70716354503846e-08	4.54034996855402e-06	2.14675703368841e-07	230	183	1	1	3.62552277871037e-06	1.93703223456019e-08	4.14377457648926e-06	2.61919978208258e-07	873	679	149	25	1.17738427273201e-05	2.36161989559662e-06	1.32891007941164e-05	4.78463228640221e-06	0.0368188512518409	0.3600418388368724	0.9355176599862386	0.0472817524762765	0.0632080663109249	0.3486691595911467	0.5082880912239299	1.457794809899316	0.2005819128292501	0.574221780281654	0.0041647766569208	0.0053427666926677	0.4106145251396648	0.0035087719298245	0.0043478260869565	0.0845588235294117	0.0044642857142857
2892879.0	638	488	78	25	7.21629343141189e-06	1.2337678853636e-06	8.26186915274887e-06	4.68264848350556e-06	368	307	261	49	5.29281080672303e-06	4.45569685255037e-06	6.22271178725931e-06	1.05191094650732e-05	317	264	0	0	4.99691617761386e-06	0.0	5.97790430706647e-06	0.0	1323	1059	339	74	1.75060204157488e-05	5.68946473791398e-06	2.04624852470746e-05	1.52017579485788e-05	0.0698772426817752	0.7429086821578579	0.5667783399774081	1.6904381601941694	0.0	0.7524055000571925	0.8603710683650552	1.1434938584309338	0.3250004628576585	0.1709697502034932	0.8418394337637496	0.0	0.122257053291536	0.7092391304347826	0.0	0.0512295081967213	0.1596091205211726
2388936.0	895	689	143	32	1.01231702525292e-05	2.26190778983327e-06	1.1664811160336e-05	5.99379005888711e-06	720	590	92	17	1.03554994044581e-05	1.57059046143538e-06	1.19589575064593e-05	3.6494869572703e-06	646	507	86	13	1.01829900654213e-05	1.66584772172177e-06	1.14802934987981e-05	3.40495971670735e-06	2261	1786	321	62	3.06616597224086e-05	5.49834597299042e-06	3.51040621655934e-05	1.30482367328648e-05	0.0347144456886898	0.3717016187845573	0.5138351557089811	0.3051676498807802	0.2965916957666477	0.3718648337854697	0.1230246559740811	0.3308316484829393	0.1793231685032379	0.2234386791300036	0.1516672832562022	0.1635912154504148	0.1597765363128491	0.1277777777777777	0.1331269349845201	0.04644412191582	0.0288135593220339
2440658.0	530	418	32	5	5.99472651825752e-06	5.06161183738914e-07	7.07676497100211e-06	9.36529696701112e-07	417	339	1	1	5.99756007174865e-06	1.70716354503846e-08	6.87133321133845e-06	2.14675703368841e-07	364	308	128	28	5.73778387587206e-06	2.47940126023705e-06	6.97422169157755e-06	7.33375938983122e-06	1311	1065	161	34	1.77300704658782e-05	3.00263407942634e-06	2.09223198739181e-05	8.48496478990117e-06	0.0319248826291079	0.4055460790692997	0.1323386745975957	0.0312422199253272	1.0515523758999326	0.4050444234742851	0.562169478626355	1.3879205490704531	0.1693526308992937	0.0844344078411836	0.0028464300892624	0.4321182731652152	0.060377358490566	0.0023980815347721	0.3516483516483517	0.0119617224880382	0.0029498525073746
2345638.0	292	227	0	0	3.30275498741735e-06	0.0	3.84312356080737e-06	0.0	179	156	0	0	2.57449221305278e-06	0.0	3.16202944238584e-06	0.0	232	187	109	19	3.65704906374263e-06	2.11136513567061e-06	4.23434888417208e-06	4.9764795859569e-06	703	570	109	19	9.53429626421276e-06	2.11136513567061e-06	1.12395018873653e-05	4.9764795859569e-06	0.0333333333333333	0.4427669158142255	0.0	0.0	1.1752644201234554	0.3917548067078185	0.6785392293272664	1.7320508075688772	0.2214494994869916	0.0	0.0	0.5773412111430181	0.0	0.0	0.4698275862068966	0.0	0.0
1415827.0	139	103	0	0	1.57220186044867e-06	0.0	1.74379615314167e-06	0.0	131	103	214	39	1.88412558608891e-06	3.6533299863823e-06	2.08775020875475e-06	8.37235243138482e-06	137	112	56	8	2.15955052471009e-06	1.08473805135371e-06	2.53608061511911e-06	2.09535982566606e-06	407	318	270	47	5.61587797124767e-06	4.73806803773601e-06	6.36762697701553e-06	1.04677122570509e-05	0.1477987421383647	1.6438953309977111	0.0	4.010227083813133	0.8262197239213742	1.6121489359115024	2.1174852681026293	1.3134551162950785	0.8436914160161785	0.0	1.9390055595847648	0.5022980657048213	0.0	1.633587786259542	0.4087591240875912	0.0	0.3786407766990291
1976627.0	477	363	0	0	5.39525386643177e-06	0.0	6.14561168534394e-06	0.0	424	340	118	19	6.09823853818088e-06	2.01445298314538e-06	6.89160263084093e-06	4.07883836400799e-06	364	301	109	41	5.73778387587206e-06	2.11136513567061e-06	6.8157166531326e-06	1.07387191065386e-05	1265	1004	227	60	1.72312762804847e-05	4.12581811881599e-06	1.98529309693175e-05	1.48175574705466e-05	0.0597609561752988	0.7463662415109881	0.0	0.5918562898206857	1.5755817991058845	0.7224793629755234	0.7958714040903495	1.101583581311668	0.2394377556054097	0.0	0.3303335824817204	0.367975716992253	0.0	0.2783018867924528	0.2994505494505494	0.0	0.0558823529411764
2060530.0	187	143	0	0	2.11512048851728e-06	0.0	2.42099854271125e-06	0.0	171	139	0	0	2.4594311085588e-06	0.0	2.81744931084379e-06	0.0	127	104	0	0	2.00191909954877e-06	0.0	2.35493199975346e-06	0.0	485	386	0	0	6.57647069662485e-06	0.0	7.5933798533085e-06	0.0	0.0	0.0	0.0	0.0	0.0	0.0	0.0		0.0	0.0	0.0	0.0	0.0	0.0	0.0	0.0	0.0
2463463.0	582	449	48	10	6.58288836533184e-06	7.59241775608371e-07	7.60159682291853e-06	1.87305939340222e-06	498	417	175	29	7.16255375475019e-06	2.9875362038173e-06	8.45234793253137e-06	6.2255953976964e-06	350	273	0	0	5.51709988064621e-06	0.0	6.18169649935282e-06	0.0	1430	1139	223	39	1.92625420007282e-05	3.74677797942567e-06	2.22356412548027e-05	8.09865479109862e-06	0.0342405618964003	0.3642195292815935	0.2464034119456343	0.7365521920525004	0.0	0.3276518679993783	0.3749376836391265	1.1443172472309482	0.1945110868173072	0.1153356601954312	0.417104891092227	0.0	0.0824742268041237	0.3514056224899598	0.0	0.0222717149220489	0.0695443645083932
3269661.0	568	430	2	2	6.42453709881184e-06	3.16350739836821e-08	7.27992568787298e-06	3.74611878680445e-07	404	331	1	1	5.81058577694594e-06	1.70716354503846e-08	6.70917785531867e-06	2.14675703368841e-07	332	277	84	17	5.23336331535584e-06	1.62710707703056e-06	6.27227080703565e-06	4.45263962954038e-06	1304	1038	87	20	1.74684861911136e-05	1.67581378646463e-06	2.02613743502273e-05	5.04192721158967e-06	0.0192678227360308	0.2488442849156038	0.0514582009132977	0.0319973188963321	0.7098927591815428	0.2644494263303908	0.3858879417245065	1.4592126255641635	0.0959335438761221	0.0049241016896816	0.0029380231366892	0.310910399103435	0.0035211267605633	0.0024752475247524	0.253012048192771	0.0046511627906976	0.0030211480362537
2378019.0	297	241	113	32	3.3593090111745e-06	1.78738168007804e-06	4.08014439715672e-06	5.99379005888711e-06	212	173	0	0	3.04911926909044e-06	0.0	3.50660957392788e-06	0.0	218	187	0	0	3.43636506851678e-06	0.0	4.23434888417208e-06	0.0	727	601	113	32	9.84479334878173e-06	1.78738168007804e-06	1.18211028552567e-05	5.99379005888711e-06	0.0532445923460898	0.5070415283817401	1.4690142003464213	0.0	0.0	0.4896714001154738	0.8481357440133892	1.7320508075688774	0.1815560384819275	0.5320682539571213	0.0	0.0	0.3804713804713804	0.0	0.0	0.1327800829875518	0.0
2344941.0	367	290	0	0	4.15106534377455e-06	0.0	4.90971732437945e-06	0.0	243	200	1	1	3.49498104900461e-06	1.70716354503846e-08	4.05388390049466e-06	2.14675703368841e-07	222	179	388	56	3.49941763858131e-06	7.51568507009355e-06	4.05320026880643e-06	1.46675187796624e-05	832	669	389	57	1.11454640313605e-05	7.53275670554393e-06	1.30168014936805e-05	1.48821944830313e-05	0.085201793721973	1.1433065557814972	0.0	0.0529555627734296	3.6187500757226663	1.2239018794986989	2.074168383985509	1.694717868098277	0.6758585092867079	0.0	0.0048846145976232	2.1476959443858963	0.0	0.0041152263374485	1.7477477477477477	0.0	0.005
3070592.0	236	183	0	0	2.66934992133731e-06	0.0	3.09820093228083e-06	0.0	191	163	0	0	2.74708386979375e-06	0.0	3.30391537890315e-06	0.0	161	120	0	0	2.53786594509726e-06	0.0	2.71722923048476e-06	0.0	588	466	0	0	7.95429973622832e-06	0.0	9.11934554166874e-06	0.0	0.0	0.0	0.0	0.0	0.0	0.0	0.0		0.0	0.0	0.0	0.0	0.0	0.0	0.0	0.0	0.0
1723160.0	579	448	546	116	6.54895595107756e-06	8.63637519754522e-06	7.58466676317929e-06	2.17274889634658e-05	359	320	56	9	5.16336706416731e-06	9.56011585221536e-07	6.48621424079146e-06	1.93208133031957e-06	393	324	286	51	6.19491500883989e-06	5.53991219084215e-06	7.33651892230885e-06	1.33579188886211e-05	1331	1092	888	176	1.79072380240848e-05	1.51322989736089e-05	2.14073999262796e-05	3.70174891824065e-05	0.1611721611721611	1.7291912754413508	2.864659666914386	0.297875040600542	1.8207434656785808	1.6610927243978362	1.2908183833769542	0.7770899025789723	0.8450381322488887	1.318740767545428	0.185152744970633	0.8942676667778207	0.9430051813471504	0.1559888579387186	0.727735368956743	0.2589285714285714	0.028125
2696756.0	288	230	0	0	3.25751176841163e-06	0.0	3.89391374002508e-06	0.0	220	181	0	0	3.16418037358442e-06	0.0	3.66876492994767e-06	0.0	206	159	163	25	3.2472073583232e-06	3.15736254233311e-06	3.6003287303923e-06	6.54799945520645e-06	714	570	163	25	9.66889950031926e-06	3.15736254233311e-06	1.11630074003651e-05	6.54799945520645e-06	0.043859649122807	0.5865802306099241	0.0	0.0	1.8187226627200137	0.6062408875733379	1.0500400189026728	1.7320508075688772	0.3265482842415371	0.0	0.0	0.972331666544238	0.0	0.0	0.7912621359223301	0.0	0.0
2536071.0	260	203	375	78	2.94080923537161e-06	5.9315763719404e-06	3.43680212706562e-06	1.46098632685373e-05	231	191	0	0	3.32238939226364e-06	0.0	3.8714591249724e-06	0.0	165	138	0	0	2.60091851516179e-06	0.0	3.12481361505747e-06	0.0	656	532	375	78	8.86411714279704e-06	5.9315763719404e-06	1.04330748670955e-05	1.46098632685373e-05	0.1466165413533834	1.4003410743859248	4.251005070522162	0.0	0.0	1.417001690174054	2.454318921792434	1.7320508075688774	0.6691671913158757	2.0169878075042385	0.0	0.0	1.4423076923076923	0.0	0.0	0.3842364532019704	0.0
2179814.0	193	149	31	9	2.18298531702585e-06	4.90343646747073e-07	2.52257890114668e-06	1.685753454062e-06	175	149	181	33	2.51696166080579e-06	3.08996601651961e-06	3.02014350586852e-06	7.08429821117177e-06	203	170	202	33	3.1999179307748e-06	3.91280511381159e-06	3.84940807652007e-06	8.64335928087251e-06	571	468	414	75	7.89986490860645e-06	7.49311477707827e-06	9.39213048353528e-06	1.74134109461063e-05	0.1602564102564102	1.854042698473216	0.6682658977666518	2.345682646339846	2.2453736026569198	1.7531073822544725	0.9408380630642288	0.5366688159480133	0.948511761120744	0.2246206801863095	1.227657164841508	1.22278295833174	0.160621761658031	1.0342857142857145	0.9950738916256158	0.0604026845637583	0.2214765100671141
3422102.0	684	517	681	114	7.73659044997763e-06	1.07717426914438e-05	8.75284088518682e-06	2.13528770847853e-05	574	462	259	40	8.25563424744299e-06	4.4215535816496e-06	9.36447181014267e-06	8.58702813475366e-06	509	406	221	41	8.02343954071121e-06	4.28084123837802e-06	9.19329222980676e-06	1.07387191065386e-05	1767	1385	1161	195	2.40156642381318e-05	1.94741375114714e-05	2.73106049251363e-05	4.06786243260776e-05	0.1407942238267148	1.4894808971674427	2.439536758965035	0.916979441964152	1.1681037476129836	1.508206649514057	0.8162705947168379	0.5412193315682833	0.8108931453393068	1.3923113496947417	0.535580120088179	0.5335419076390971	0.9956140350877192	0.4512195121951219	0.4341846758349705	0.2205029013539652	0.0865800865800865
2637196.0	460	354	151	29	5.20297018565747e-06	2.388448085768e-06	5.99324114769078e-06	5.43187224086645e-06	431	378	260	53	6.19891700461312e-06	4.43862521709999e-06	7.66184057193491e-06	1.13778122785486e-05	369	297	142	24	5.81659958845272e-06	2.75058577307547e-06	6.72514234544978e-06	6.28607947699819e-06	1260	1029	553	106	1.72184867787233e-05	9.57765907594346e-06	2.03802240650755e-05	2.30957639964132e-05	0.1030126336248785	1.133243870266921	0.9063330019616136	1.4849972629586137	0.9347132230221624	1.108681162647463	0.3262080850498732	0.2942307455381565	0.5562427871291495	0.4590547323050218	0.7160323672339615	0.4728855289499404	0.3282608695652174	0.6032482598607889	0.3848238482384823	0.0819209039548022	0.1402116402116402
1051415.0	400	316	0	0	4.52432190057171e-06	0.0	5.34989887759968e-06	0.0	292	241	1	1	4.19973031403023e-06	1.70716354503846e-08	4.88493010009607e-06	2.14675703368841e-07	325	268	155	21	5.12302131774291e-06	3.0023999635683e-06	6.06847861474929e-06	5.50031954237341e-06	1017	825	156	22	1.38470735323449e-05	3.01947159901868e-06	1.6303307592445e-05	5.71499524574226e-06	0.0266666666666666	0.3505420733391919	0.0	0.0439465251231781	0.9063753687794196	0.3167739646341992	0.5110823672316549	1.6133976408756854	0.2180584649865259	0.0	0.0040649361206248	0.5860604079803227	0.0	0.0034246575342465	0.4769230769230769	0.0	0.0041493775933609
3436161.0	202	154	0	0	2.28478255978872e-06	0.0	2.60722919984288e-06	0.0	124	105	0	0	1.78344711965667e-06	0.0	2.1282890477597e-06	0.0	116	97	373	56	1.82852453187132e-06	7.22513023490952e-06	2.19642696130851e-06	1.46675187796624e-05	442	356	373	56	5.89675421131671e-06	7.22513023490952e-06	6.93194520891109e-06	1.46675187796624e-05	0.1573033707865168	2.115931147408255	0.0	0.0	6.677899624271732	2.2259665414239107	3.8554871456945854	1.7320508075688774	1.2252724085130542	0.0	0.0	3.9513444358962415	0.0	0.0	3.2155172413793105	0.0	0.0
2138222.0	435	327	2	2	4.92020006687174e-06	3.16350739836821e-08	5.53612953473131e-06	3.74611878680445e-07	443	377	0	0	6.37150866135408e-06	0.0	7.64157115243244e-06	0.0	331	264	1	1	5.21760017283971e-06	1.93703223456019e-08	5.97790430706647e-06	2.61919978208258e-07	1209	968	3	3	1.65093089010655e-05	5.1005396329284e-08	1.91556049942302e-05	6.36531856888702e-07	0.003099173553719	0.0332295355370101	0.0676667473783426	0.0	0.0438146823291639	0.0371604765691688	0.034320635424091	0.9235789901727486	0.0030894931238455	0.0064296316315843	0.0	0.0037124964933944	0.0045977011494252	0.0	0.0030211480362537	0.0061162079510703	0.0
2845012.0	356	294	0	0	4.02664649150883e-06	0.0	4.97743756333641e-06	0.0	287	240	0	0	4.1278171237215e-06	0.0	4.8646606805936e-06	0.0	283	231	0	0	4.46096933206537e-06	0.0	5.23066626868316e-06	0.0	926	765	0	0	1.26154329472957e-05	0.0	1.50727645126132e-05	0.0	0.0	0.0	0.0	0.0	0.0	0.0	0.0		0.0	0.0	0.0	0.0	0.0	0.0	0.0	0.0	0.0
1955303.0	399	323	404	80	4.51301109582029e-06	6.39028494470379e-06	5.46840929577436e-06	1.49844751472178e-05	302	248	766	136	4.34355669464771e-06	1.30768727549946e-05	5.02681603661338e-06	2.91958956581624e-05	210	166	463	77	3.31025992838773e-06	8.96845924601369e-06	3.75883376883725e-06	2.01678383220359e-05	911	737	1633	293	1.21668277188557e-05	2.84356169457121e-05	1.4254059101225e-05	6.43482091274161e-05	0.3975576662143826	4.514377881447537	2.740189026961982	5.808029465472938	5.365450978236416	4.637889823557113	1.658288323660721	0.3575523323641326	2.3371430583868325	1.4159692517977922	3.0106370595112533	2.7092915481056496	1.012531328320802	2.5364238410596025	2.204761904761905	0.2476780185758514	0.5483870967741935
2342152.0	214	176	278	50	2.42051221680587e-06	4.39727528373181e-06	2.97969051410615e-06	9.36529696701112e-06	157	131	0	0	2.25807417569434e-06	0.0	2.655293954824e-06	0.0	201	170	140	22	3.16839164574254e-06	2.71184512838427e-06	3.84940807652007e-06	5.76223952058167e-06	572	477	418	72	7.84697803824274e-06	7.10912041211608e-06	9.48439254545023e-06	1.51275364875928e-05	0.1509433962264151	1.5949926592662649	3.1430435216929	0.0	1.4969157351046118	1.5466530855991705	1.5721119546137896	1.0164606201944482	0.9059691995401714	1.8166713859988255	0.0	0.855905907979607	1.2990654205607477	0.0	0.6965174129353234	0.2840909090909091	0.0
3470981.0	334	258	76	17	3.77780878697738e-06	1.20213281137992e-06	4.36795541272379e-06	3.18420096878378e-06	269	219	0	0	3.86892963861004e-06	0.0	4.43900287104166e-06	0.0	241	190	0	0	3.79891734638782e-06	0.0	4.3022796149342e-06	0.0	844	667	76	17	1.14456557719752e-05	1.20213281137992e-06	1.31092378986996e-05	3.18420096878378e-06	0.025487256371814	0.2428974890370739	0.7289911796050503	0.0	0.0	0.2429970598683501	0.4208832537818386	1.7320508075688774	0.1050296143208634	0.3182090145811072	0.0	0.0	0.2275449101796407	0.0	0.0	0.065891472868217	0.0
4792930.0	316	246	0	0	3.57421430145165e-06	0.0	4.16479469585292e-06	0.0	252	199	0	0	3.62442479156034e-06	0.0	4.03361448099219e-06	0.0	167	135	1	1	2.63244480019405e-06	1.93703223456019e-08	3.05688288429535e-06	2.61919978208258e-07	735	580	1	1	9.83108389320604e-06	1.93703223456019e-08	1.12552920611405e-05	2.61919978208258e-07	0.0017241379310344	0.0232708291162475	0.0	0.0	0.0856820454436984	0.0285606818145661	0.049468552001637	1.7320508075688774	0.001970314011763	0.0	0.0	0.0073583014330154	0.0	0.0	0.0059880239520958	0.0	0.0
1503937.0	596	472	284	56	6.74123963185186e-06	4.49218050568286e-06	7.99098819692104e-06	1.04891326030525e-05	541	453	757	154	7.78100719140533e-06	1.29232280359411e-05	9.18204703462041e-06	3.30600583188016e-05	399	326	294	47	6.28949386393668e-06	5.69487476960696e-06	7.38180607615026e-06	1.23102389757881e-05	1536	1251	1335	257	2.08117406871939e-05	2.31102833112309e-05	2.45548413076917e-05	5.58594298976421e-05	0.2054356514788169	2.274884581727856	1.3126202097375148	3.6005106698049407	1.6676459458290325	2.1935922751238293	1.2312901141854782	0.5613122037986623	1.1104445158425102	0.6663730635620247	1.660868280679102	0.9054583552836888	0.4765100671140939	1.399260628465804	0.7368421052631579	0.1186440677966101	0.3399558498896247
2315951.0	410	314	324	67	4.63742994808601e-06	5.1248819853565e-06	5.3160387581212e-06	1.25494979357949e-05	311	264	109	21	4.47300043720343e-06	1.86080826409192e-06	5.35112674865296e-06	4.50818977074567e-06	259	219	0	0	4.0826539116782e-06	0.0	4.95894334563468e-06	0.0	980	797	433	88	1.31930842969676e-05	6.98569024944842e-06	1.56261088524088e-05	1.70576877065406e-05	0.110414052697616	1.0916145450958583	2.3606859368027173	0.8424748623045636	0.0	1.0677202663690937	1.1963532681000524	1.1204744405277518	0.5294963703865717	1.1051125392140262	0.4160089609236251	0.0	0.7902439024390244	0.3504823151125402	0.0	0.2133757961783439	0.0795454545454545
1849588.0	226	176	179	37	2.55624187382302e-06	2.83133912153955e-06	2.97969051410615e-06	6.93031975558823e-06	169	139	291	44	2.43066583243531e-06	4.96784591606191e-06	2.81744931084379e-06	9.44573094822902e-06	181	141	0	0	2.8531287954199e-06	0.0	3.19274434581959e-06	0.0	576	456	470	81	7.84003650167822e-06	7.79918503760146e-06	8.98988417076953e-06	1.63760507038172e-05	0.1776315789473684	1.821608642863684	2.3258522060527462	3.352582391411381	0.0	1.8928115324880423	1.7177297056060488	0.9075017116723428	0.9947893783315912	1.1076178473303486	2.043821017998419	0.0	0.7920353982300885	1.7218934911242605	0.0	0.2102272727272727	0.316546762589928
4297498.0	184	146	236	55	2.08118807426299e-06	3.73293873007449e-06	2.47178872192897e-06	1.03018266637122e-05	139	119	0	0	1.99918669058288e-06	0.0	2.41206092079432e-06	0.0	140	116	0	0	2.20683995225849e-06	0.0	2.62665492280193e-06	0.0	463	381	236	55	6.28721471710436e-06	3.73293873007449e-06	7.51050456552522e-06	1.03018266637122e-05	0.1443569553805774	1.371655735488096	4.16776182054618	0.0	0.0	1.38925394018206	2.4062584090105816	1.7320508075688772	0.5937348886652518	1.793657563311011	0.0	0.0	1.2826086956521738	0.0	0.0	0.3767123287671233	0.0
2843721.0	415	328	93	36	4.69398397184315e-06	1.47103094024122e-06	5.55305959447055e-06	6.743013816248e-06	316	258	189	33	4.54491362751217e-06	3.22653910012268e-06	5.22951023163812e-06	7.08429821117177e-06	360	297	2	2	5.67473130580753e-06	3.87406446912038e-08	6.72514234544978e-06	5.23839956416516e-07	1091	883	284	71	1.49136289051629e-05	4.73631068505511e-06	1.75077121715584e-05	1.43511519838363e-05	0.0804077010192525	0.8197045875102978	1.2142880337467197	1.3546771872272725	0.0778927685851802	0.8822859965197242	0.7001525744178642	0.7935664593790385	0.3175827100951575	0.3133864429587308	0.7099230842564653	0.006826868551742	0.2240963855421686	0.5981012658227848	0.0055555555555555	0.1097560975609756	0.127906976744186
2344110.0	348	269	0	0	3.93616005349739e-06	0.0	4.55418606985542e-06	0.0	211	182	274	50	3.03473663102869e-06	4.67762811340537e-06	3.68903434945014e-06	1.07337851684421e-05	285	227	0	0	4.49249561709763e-06	0.0	5.14009196100033e-06	0.0	844	678	274	50	1.14633923016237e-05	4.67762811340537e-06	1.33833123803059e-05	1.07337851684421e-05	0.0737463126843657	0.802027544708387	0.0	2.909646306232415	0.0	0.9698821020774716	1.679885078149885	1.7320508075688774	0.4080492048364096	0.0	1.5413621286206265	0.0	0.0	1.2985781990521328	0.0	0.0	0.2747252747252747
2598531.0	1304	998	700	136	1.47492893958638e-05	1.10722758942887e-05	1.6896199619761e-05	2.54736077502702e-05	909	732	118	34	1.30738179981284e-05	2.01445298314538e-06	1.48372150758105e-05	7.29897391454061e-06	838	670	315	59	1.32095134285186e-05	6.10165153886461e-06	1.51711965368732e-05	1.54532787142872e-05	3051	2400	1133	229	4.10326208225108e-05	1.91883804162987e-05	4.69046112324447e-05	4.82258603790981e-05	0.0954166666666666	1.028168854019612	1.507653100906636	0.491936921938964	1.0185932715806831	1.0060610981420943	0.5079740451858669	0.5049137136143609	0.4676372123364786	0.7506989385803048	0.1540829911685906	0.4619134211023614	0.5368098159509203	0.1298129812981298	0.3758949880668257	0.1362725450901803	0.0464480874316939
1706460.0	310	244	262	36	3.50634947294308e-06	4.14419469186236e-06	4.13093457637444e-06	6.743013816248e-06	225	188	141	33	3.23609356389316e-06	2.40710059850422e-06	3.81065086646498e-06	7.08429821117177e-06	262	209	0	0	4.12994333922659e-06	0.0	4.73250757642762e-06	0.0	797	641	403	69	1.08723863760628e-05	6.55129529036658e-06	1.2674093019267e-05	1.38273120274198e-05	0.1076443057722308	1.090990259137257	1.632321619134932	1.859078267577856	0.0	1.163799962237596	1.0142373531286644	0.8714877006686157	0.602562773595891	1.1819114791156002	0.743829110926068	0.0	0.8451612903225807	0.6266666666666667	0.0	0.1475409836065573	0.175531914893617
5000946.0	193	152	0	0	2.18298531702585e-06	0.0	2.5733690803644e-06	0.0	185	150	0	0	2.66078804142326e-06	0.0	3.040412925371e-06	0.0	148	121	126	23	2.33294509238754e-06	2.44066061554584e-06	2.73987280740546e-06	6.02415949878993e-06	526	423	126	23	7.17671845083666e-06	2.44066061554584e-06	8.35365481314086e-06	6.02415949878993e-06	0.0543735224586288	0.7211405826002677	0.0	0.0	2.198700422336228	0.7329001407787427	1.269420280703165	1.7320508075688772	0.3400803072135717	0.0	0.0	1.0461714780642626	0.0	0.0	0.8513513513513513	0.0	0.0
1698035.0	494	397	114	23	5.58753754720607e-06	1.80319921706988e-06	6.72123371647808e-06	4.30803660482511e-06	340	289	0	0	4.89009694099411e-06	0.0	5.85786223621479e-06	0.0	338	279	68	11	5.32794217045263e-06	1.31718191950093e-06	6.31755796087706e-06	2.88111976029084e-06	1172	965	182	34	1.58055766586528e-05	3.12038113657081e-06	1.88966539135699e-05	7.18915636511595e-06	0.0352331606217616	0.3804459984290306	0.6409592028117298	0.0	0.4560495967164593	0.3656695998427297	0.3298993525204824	0.9021787774055278	0.1974227960143769	0.3227180492006772	0.0	0.2472215120512522	0.2307692307692307	0.0	0.2011834319526627	0.0579345088161209	0.0
2319815.0	313	248	0	0	3.54028188719737e-06	0.0	4.1986548153314e-06	0.0	232	192	217	30	3.33677203032539e-06	3.70454489273345e-06	3.89172854447488e-06	6.44027110106524e-06	179	142	1	1	2.82160251038764e-06	1.93703223456019e-08	3.2153879227403e-06	2.61919978208258e-07	724	582	218	31	9.69865642791039e-06	3.72391521507905e-06	1.13057712825466e-05	6.7021910792735e-06	0.0532646048109965	0.5928114864326042	0.0	1.6548613366696778	0.0814582826401356	0.5787732064366045	0.9328092575516465	1.6117008306151108	0.3839619686251099	0.0	1.1102181566692757	0.0068650074821987	0.0	0.9353448275862069	0.0055865921787709	0.0	0.15625
4895917.0	347	259	0	0	3.92484924874596e-06	0.0	4.38488547246303e-06	0.0	323	263	0	0	4.6455920939444e-06	0.0	5.33085732915048e-06	0.0	269	214	18	7	4.24028533683952e-06	3.48665802220835e-07	4.84572546103115e-06	1.8334398474578e-06	939	736	18	7	1.28107266795299e-05	3.48665802220835e-07	1.45614682626447e-05	1.8334398474578e-06	0.0095108695652173	0.1259103693657884	0.0	0.0	0.3783623034780125	0.1261207678260041	0.2184475777642374	1.7320508075688772	0.0272167076031653	0.0	0.0	0.082226966942916	0.0	0.0	0.0669144981412639	0.0	0.0
4585996.0	389	290	0	0	4.39990304830599e-06	0.0	4.90971732437945e-06	0.0	331	274	0	0	4.76065319843838e-06	0.0	5.55382094367769e-06	0.0	295	233	0	0	4.65012704225895e-06	0.0	5.27595342252457e-06	0.0	1015	797	0	0	1.38106832890033e-05	0.0	1.57394916905817e-05	0.0	0.0	0.0	0.0	0.0	0.0	0.0	0.0		0.0	0.0	0.0	0.0	0.0	0.0	0.0	0.0	0.0
1147208.0	247	187	0	0	2.79376877360303e-06	0.0	3.16592117123779e-06	0.0	190	153	0	0	2.732701231732e-06	0.0	3.10122118387842e-06	0.0	204	162	0	0	3.21568107329094e-06	0.0	3.66825946115442e-06	0.0	641	502	0	0	8.74215107862597e-06	0.0	9.93540181627063e-06	0.0	0.0	0.0	0.0	0.0	0.0	0.0	0.0		0.0	0.0	0.0	0.0	0.0	0.0	0.0	0.0	0.0
4170981.0	219	173	0	0	2.47706624056301e-06	0.0	2.92890033488843e-06	0.0	143	118	0	0	2.05671724282987e-06	0.0	2.39179150129185e-06	0.0	159	139	0	0	2.50633966006499e-06	0.0	3.14745719197818e-06	0.0	521	430	0	0	7.04012314345788e-06	0.0	8.46814902815846e-06	0.0	0.0	0.0	0.0	0.0	0.0	0.0	0.0		0.0	0.0	0.0	0.0	0.0	0.0	0.0	0.0	0.0
1940708.0	265	204	188	36	2.99736325912876e-06	2.97369695446612e-06	3.45373218680486e-06	6.743013816248e-06	257	217	103	19	3.69633798186907e-06	1.75837845138961e-06	4.39846403203671e-06	4.07883836400799e-06	152	124	53	17	2.39599766245207e-06	1.0266270843169e-06	2.80780353816758e-06	4.45263962954038e-06	674	545	344	72	9.08969890344991e-06	5.75870249017263e-06	1.06599997570091e-05	1.52744918097964e-05	0.1321100917431192	1.4328791893032835	1.9523846817104085	0.9273324356637476	1.5858088249458675	1.488508647440008	0.5194068927039089	0.348944491251162	0.633541611371414	0.9921042921339072	0.4757082442175588	0.4284758288396021	0.7094339622641509	0.4007782101167315	0.3486842105263157	0.1764705882352941	0.0875576036866359
3360971.0	132	103	0	0	1.49302622718867e-06	0.0	1.74379615314167e-06	0.0	103	91	0	0	1.48141172035998e-06	0.0	1.84451717472507e-06	0.0	128	108	0	0	2.0176822420649e-06	0.0	2.44550630743628e-06	0.0	363	302	0	0	4.99212018961355e-06	0.0	6.03381963530302e-06	0.0	0.0	0.0	0.0	0.0	0.0	0.0	0.0		0.0	0.0	0.0	0.0	0.0	0.0	0.0	0.0	0.0
2274830.0	338	250	298	58	3.8230520059831e-06	4.71362602356864e-06	4.23251493480987e-06	1.08637444817329e-05	158	133	212	41	2.27245681375608e-06	3.61918671548153e-06	2.69583279382895e-06	8.8017038381225e-06	158	127	150	27	2.49057651754886e-06	2.90554835184029e-06	2.8757342689297e-06	7.07183941162296e-06	654	510	660	126	8.58608533728804e-06	1.12383610908905e-05	9.80408199756853e-06	2.67372877314784e-05	0.2470588235294117	2.7271587220618314	2.566735061555291	3.2649294341513104	2.4591421704116563	2.763602222039419	0.4374823285106181	0.1583014823992199	1.3089039590701523	1.2329484443820764	1.5926316810832932	1.166616777829348	0.8816568047337278	1.3417721518987342	0.9493670886075948	0.232	0.3082706766917293
2321572.0	1438	1089	570	117	1.62649372325553e-05	9.01599608534941e-06	1.84368350560318e-05	2.1914794902806e-05	1048	871	898	157	1.50730046887112e-05	1.53303286344453e-05	1.76546643866543e-05	3.37040854289081e-05	881	717	337	58	1.38873285567123e-05	6.52779863046785e-06	1.62354446521464e-05	1.5191358736079e-05	3367	2677	1805	332	4.52252704779789e-05	3.08741233502626e-05	5.23269440948325e-05	7.08102390677931e-05	0.1240194247291744	1.3532271049397266	1.1886419136584048	1.909075397342928	0.9356909565190524	1.344469422506795	0.5050554195283165	0.3756540766740746	0.6826741559300531	0.5543209885435847	1.0170718414177116	0.470054309135842	0.3963838664812239	0.8568702290076335	0.3825198637911464	0.1074380165289256	0.1802525832376578
2447021.0	190	161	0	0	2.14905290277156e-06	0.0	2.72573961801756e-06	0.0	128	118	0	0	1.84097767190366e-06	0.0	2.39179150129185e-06	0.0	185	154	129	27	2.91618136548443e-06	2.49877158258265e-06	3.48711084578877e-06	7.07183941162296e-06	503	433	129	27	6.90621194015965e-06	2.49877158258265e-06	8.60464196509818e-06	7.07183941162296e-06	0.0623556581986143	0.8218632966144884	0.0	0.0	2.027993867807015	0.6759979559356717	1.1708628054932906	1.7320508075688774	0.3618150737674706	0.0	0.0	0.8568642582240625	0.0	0.0	0.6972972972972973	0.0	0.0
2341993.0	213	164	0	0	2.40920141205444e-06	0.0	2.77652979723528e-06	0.0	175	149	152	24	2.51696166080579e-06	2.59488858845845e-06	3.02014350586852e-06	5.15221688085219e-06	179	142	1	1	2.82160251038764e-06	1.93703223456019e-08	3.2153879227403e-06	2.61919978208258e-07	567	455	153	25	7.74776558324786e-06	2.61425891080406e-06	9.0120612258441e-06	5.41413685906045e-06	0.0549450549450549	0.6007656543138213	0.0	1.705951015519886	0.0814582826401356	0.5958030993866739	0.962278628944785	1.6150950371613793	0.3374210128990717	0.0	1.0309607130160705	0.0068650074821987	0.0	0.8685714285714285	0.0055865921787709	0.0	0.1610738255033557
2813297.0	306	238	0	0	3.46110625393736e-06	0.0	4.029354217939e-06	0.0	195	162	0	0	2.80461442204074e-06	0.0	3.28364595940068e-06	0.0	170	140	0	0	2.67973422774245e-06	0.0	3.17010076889888e-06	0.0	671	540	0	0	8.94545490372055e-06	0.0	1.04831009462386e-05	0.0	0.0	0.0	0.0	0.0	0.0	0.0	0.0		0.0	0.0	0.0	0.0	0.0	0.0	0.0	0.0	0.0
2829518.0	251	195	0	0	2.83901199260875e-06	0.0	3.3013616491517e-06	0.0	173	143	1	1	2.48819638468229e-06	1.70716354503846e-08	2.89852698885368e-06	2.14675703368841e-07	170	137	0	0	2.67973422774245e-06	0.0	3.10217003813676e-06	0.0	594	475	1	1	8.00694260503349e-06	1.70716354503846e-08	9.30205867614215e-06	2.14675703368841e-07	0.0021052631578947	0.0230783002820052	0.0	0.0740637241586429	0.0	0.0246879080528809	0.0427607110801787	1.7320508075688772	0.0021321041366841	0.0	0.0068610482498407	0.0	0.0	0.0057803468208092	0.0	0.0	0.0069930069930069
2447098.0	227	183	1	1	2.56755267857445e-06	1.58175369918411e-08	3.09820093228083e-06	1.87305939340222e-07	161	135	0	0	2.31560472794133e-06	0.0	2.7363716328339e-06	0.0	142	119	0	0	2.23836623729075e-06	0.0	2.69458565356405e-06	0.0	530	437	1	1	7.12152364380653e-06	1.58175369918411e-08	8.52915821867878e-06	1.87305939340222e-07	0.0022883295194508	0.0219606594857184	0.0604563562642566	0.0	0.0	0.0201521187547522	0.0349044935633925	1.7320508075688774	0.002221088882517	0.0061605501315841	0.0	0.0	0.0044052863436123	0.0	0.0	0.0054644808743169	0.0
2195433.0	593	468	612	107	6.70730721759757e-06	9.68033263900673e-06	7.92326795796408e-06	2.00417355094038e-05	366	307	97	22	5.26404553059954e-06	1.6559486386873e-06	6.22271178725931e-06	4.72286547411451e-06	405	325	171	26	6.38407271903348e-06	3.31232512109793e-06	7.35916249922955e-06	6.8099194334147e-06	1364	1100	880	155	1.83554254672306e-05	1.4648606398792e-05	2.15051422444529e-05	3.1574520416933e-05	0.1409090909090909	1.468231182013103	2.529478444466696	0.758972235189221	0.9253660907919412	1.404605590149286	0.9777146478296888	0.6960777136916949	0.7980532200108206	1.443251714131866	0.3145771876518512	0.5188420099323996	1.0320404721753795	0.2650273224043716	0.4222222222222222	0.2286324786324786	0.0716612377850162
1893078.0	477	384	0	0	5.39525386643177e-06	0.0	6.50114293986797e-06	0.0	375	307	1	1	5.39348927315526e-06	1.70716354503846e-08	6.22271178725931e-06	2.14675703368841e-07	468	375	1	1	7.37715069754979e-06	1.93703223456019e-08	8.49134134526487e-06	2.61919978208258e-07	1320	1066	2	2	1.81658938371368e-05	3.64419577959865e-08	2.12151960723921e-05	4.76595681577099e-07	0.0018761726078799	0.022464825682064	0.0	0.0344987379631463	0.0308455363597313	0.0217814247742925	0.0189514991329821	0.8700761924146289	0.002006064668367	0.0	0.0031652302592598	0.0026257186737469	0.0	0.0026666666666666	0.0021367521367521	0.0	0.003257328990228
3518402.0	163	132	0	0	1.84366117448297e-06	0.0	2.23476788557961e-06	0.0	152	125	0	0	2.1861609853856e-06	0.0	2.53367743780916e-06	0.0	111	91	0	0	1.74970881929066e-06	0.0	2.06056549978427e-06	0.0	426	348	0	0	5.77953097915923e-06	0.0	6.82901082317305e-06	0.0	0.0	0.0	0.0	0.0	0.0	0.0	0.0		0.0	0.0	0.0	0.0	0.0	0.0	0.0	0.0	0.0
2472800.0	484	388	0	0	5.47442949969178e-06	0.0	6.56886317882492e-06	0.0	346	277	0	0	4.97639276936459e-06	0.0	5.61462920218511e-06	0.0	469	368	0	0	7.39291384006593e-06	0.0	8.33283630681992e-06	0.0	1299	1033	0	0	1.78437361091223e-05	0.0	2.051632868783e-05	0.0	0.0	0.0	0.0	0.0	0.0	0.0	0.0		0.0	0.0	0.0	0.0	0.0	0.0	0.0	0.0	0.0
3003518.0	177	140	0	0	2.00201244100298e-06	0.0	2.37020836349353e-06	0.0	139	124	0	0	1.99918669058288e-06	0.0	2.51340801830669e-06	0.0	104	84	0	0	1.63936682167773e-06	0.0	1.90206046133933e-06	0.0	420	348	0	0	5.6405659532636e-06	0.0	6.78567684313955e-06	0.0	0.0	0.0	0.0	0.0	0.0	0.0	0.0		0.0	0.0	0.0	0.0	0.0	0.0	0.0	0.0	0.0
1963762.0	139	118	0	0	1.57220186044867e-06	0.0	1.99774704923026e-06	0.0	222	187	0	0	3.19294564970792e-06	0.0	3.79038144696251e-06	0.0	179	143	1	1	2.82160251038764e-06	1.93703223456019e-08	3.238031499661e-06	2.61919978208258e-07	540	448	1	1	7.58675002054422e-06	1.93703223456019e-08	9.02615999585377e-06	2.61919978208258e-07	0.0022321428571428	0.0290178745256646	0.0	0.0	0.080888644299995	0.0269628814333316	0.046701080560986	1.7320508075688772	0.0025531778815894	0.0	0.0	0.0068650074821987	0.0	0.0	0.0055865921787709	0.0	0.0
3803176.0	232	192	0	0	2.62410670233159e-06	0.0	3.25057146993398e-06	0.0	211	173	0	0	3.03473663102869e-06	0.0	3.50660957392788e-06	0.0	249	200	142	23	3.92502248651688e-06	2.75058577307547e-06	4.52871538414126e-06	6.02415949878993e-06	692	565	142	23	9.58386581987717e-06	2.75058577307547e-06	1.12858964280031e-05	6.02415949878993e-06	0.0407079646017699	0.5337776699635929	0.0	0.0	1.3302137555134166	0.4434045851711388	0.7679992698254141	1.7320508075688774	0.2870016989773259	0.0	0.0	0.7007821694077423	0.0	0.0	0.570281124497992	0.0	0.0
2590388.0	207	164	0	0	2.34133658354586e-06	0.0	2.77652979723528e-06	0.0	139	113	112	20	1.99918669058288e-06	1.91202317044307e-06	2.29044440377948e-06	4.29351406737683e-06	120	97	0	0	1.89157710193584e-06	0.0	2.19642696130851e-06	0.0	466	374	112	20	6.23210037606459e-06	1.91202317044307e-06	7.26340116232327e-06	4.29351406737683e-06	0.053475935828877	0.591116196314222	0.0	1.874533195519642	0.0	0.6248443985065474	1.0822622450381547	1.7320508075688772	0.3068023708004624	0.0	0.9564005099921924	0.0	0.0	0.8057553956834532	0.0	0.0	0.1769911504424778
2947120.0	498	390	247	42	5.63278076621178e-06	3.90693163698474e-06	6.6027232983034e-06	7.86684945228934e-06	421	353	0	0	6.05509062399564e-06	0.0	7.15510508437308e-06	0.0	400	305	486	81	6.30525700645282e-06	9.41397665996253e-06	6.90629096081543e-06	2.12155182348689e-05	1319	1048	733	123	1.79931283966602e-05	1.33209082969473e-05	2.06641193434919e-05	2.90823676871582e-05	0.1173664122137404	1.4073848105371884	1.1914552673002008	0.0	3.0719120227109533	1.4211224300037182	1.54878052771761	1.0898290639980663	0.7403330873479381	0.6936061954373334	0.0	1.4930361522659958	0.4959839357429719	0.0	1.215	0.1076923076923077	0.0
1966745.0	214	181	0	0	2.42051221680587e-06	0.0	3.06434081280235e-06	0.0	169	146	0	0	2.43066583243531e-06	0.0	2.9593352473611e-06	0.0	120	97	0	0	1.89157710193584e-06	0.0	2.19642696130851e-06	0.0	503	424	0	0	6.74275515117702e-06	0.0	8.22010302147197e-06	0.0	0.0	0.0	0.0	0.0	0.0	0.0	0.0		0.0	0.0	0.0	0.0	0.0	0.0	0.0	0.0	0.0
3370248.0	382	297	559	103	4.32072741504599e-06	8.84200317843915e-06	5.02822774255413e-06	1.92925117520429e-05	419	343	166	24	6.02632534787215e-06	2.83389148476384e-06	6.95241088934835e-06	5.15221688085219e-06	330	269	84	11	5.20183703032357e-06	1.62710707703056e-06	6.09112219167e-06	2.88111976029084e-06	1131	909	809	138	1.55488897932417e-05	1.33030017402336e-05	1.80717608235725e-05	2.73258483931859e-05	0.1518151815181518	1.5120744823903671	3.8368412768517737	0.7410691000363341	0.4730031133230188	1.6836378300703754	1.8695396908682136	1.1104167757920167	0.8555595876700939	2.0464154132123227	0.4702519895917113	0.3127947045525471	1.463350785340314	0.39618138424821	0.2545454545454545	0.3468013468013468	0.0699708454810495
2282164.0	333	253	0	0	3.76649798222595e-06	0.0	4.28330511402759e-06	0.0	295	240	0	0	4.24287822821547e-06	0.0	4.8646606805936e-06	0.0	280	219	312	51	4.41367990451697e-06	6.0435405718278e-06	4.95894334563468e-06	1.33579188886211e-05	908	712	312	51	1.24230561149584e-05	6.0435405718278e-06	1.41069091402559e-05	1.33579188886211e-05	0.071629213483146	0.9469061405168152	0.0	0.0	2.6937026615518755	0.8979008871839586	1.5552099567637867	1.7320508075688772	0.4864777648835435	0.0	0.0	1.3692747780922732	0.0	0.0	1.1142857142857143	0.0	0.0
3576495.0	257	206	0	0	2.90687682111733e-06	0.0	3.48759230628334e-06	0.0	146	123	195	34	2.09986515701512e-06	3.32896891282499e-06	2.49313859880422e-06	7.29897391454061e-06	169	141	0	0	2.66397108522631e-06	0.0	3.19274434581959e-06	0.0	572	470	195	34	7.67071306335876e-06	3.32896891282499e-06	9.17347525090715e-06	7.29897391454061e-06	0.0723404255319148	0.7956607190735949	0.0	2.9276246086123754	0.0	0.9758748695374584	1.6902648558685276	1.7320508075688772	0.4339842835116219	0.0	1.585325087043682	0.0	0.0	1.3356164383561644	0.0	0.0	0.2764227642276423
4941001.0	404	329	2	2	4.56956511957743e-06	3.16350739836821e-08	5.56998965420979e-06	3.74611878680445e-07	270	232	161	12	3.88331227667179e-06	2.74853330751192e-06	4.70250532457381e-06	2.5761084404261e-06	265	208	1	1	4.17723276677499e-06	1.93703223456019e-08	4.70986399950691e-06	2.61919978208258e-07	939	769	164	15	1.26301101630242e-05	2.7995387038412e-06	1.49823589782905e-05	3.2126402973148e-06	0.0195058517555266	0.2144282019920847	0.0672553993699636	0.5478161666216876	0.0556109429562465	0.2235608363159659	0.2808737042961609	1.256363632041494	0.2216559212632289	0.0069229944548	0.7077806551956111	0.0046371182615606	0.0049504950495049	0.5962962962962963	0.0037735849056603	0.0060790273556231	0.0517241379310344
2404796.0	309	252	0	0	3.49503866819165e-06	0.0	4.26637505428835e-06	0.0	165	133	128	26	2.37313528018832e-06	2.18516933764922e-06	2.69583279382895e-06	5.58156828758988e-06	191	149	0	0	3.01076022058122e-06	0.0	3.37389296118524e-06	0.0	665	534	128	26	8.87893416896118e-06	2.18516933764922e-06	1.03361008093025e-05	5.58156828758988e-06	0.048689138576779	0.540007144915466	0.0	2.070443055803271	0.0	0.6901476852677569	1.1953708556098095	1.7320508075688772	0.2461071673769241	0.0	0.9207942572392318	0.0	0.0	0.7757575757575758	0.0	0.0	0.1954887218045112
2866759.0	242	191	300	59	2.73721474984589e-06	4.74526109755232e-06	3.23364141019474e-06	1.10510504210731e-05	191	157	96	25	2.74708386979375e-06	1.63887700323692e-06	3.18229886188831e-06	5.36689258422104e-06	145	108	27	12	2.28565566483915e-06	5.22998703331252e-07	2.44550630743628e-06	3.14303973849909e-06	578	456	423	96	7.76995428447878e-06	6.90713680412049e-06	8.86144657951934e-06	1.95609827437932e-05	0.2105263157894736	2.207425454553067	3.417525018770579	1.6864828908735607	1.2852306816554735	2.129746197099871	1.1331511611467802	0.5320592485103721	0.88895462588733	1.73360935521025	0.5965879022688761	0.2288178011135624	1.2396694214876034	0.5026178010471204	0.1862068965517241	0.3089005235602094	0.1592356687898089
4269319.0	205	162	0	0	2.318714974043e-06	0.0	2.7426696777568e-06	0.0	159	138	0	0	2.28683945181783e-06	0.0	2.79717989134132e-06	0.0	176	147	0	0	2.77431308283924e-06	0.0	3.32860580734383e-06	0.0	540	447	0	0	7.37986750870007e-06	0.0	8.86845537644194e-06	0.0	0.0	0.0	0.0	0.0	0.0	0.0	0.0		0.0	0.0	0.0	0.0	0.0	0.0	0.0	0.0	0.0
2988815.0	173	148	0	0	1.95676922199727e-06	0.0	2.50564884140745e-06	0.0	178	151	1	1	2.56010957499103e-06	1.70716354503846e-08	3.06068234487347e-06	2.14675703368841e-07	148	115	0	0	2.33294509238754e-06	0.0	2.60401134588123e-06	0.0	499	414	1	1	6.84982388937584e-06	1.70716354503846e-08	8.17034253216214e-06	2.14675703368841e-07	0.002415458937198	0.0262749942886459	0.0	0.0701398182429531	0.0	0.0233799394143177	0.0404952429434804	1.7320508075688772	0.0024922736301093	0.0	0.006668322175407	0.0	0.0	0.0056179775280898	0.0	0.0	0.0066225165562913
3295073.0	175	136	1	1	1.97939083150013e-06	1.58175369918411e-08	2.30248812453657e-06	1.87305939340222e-07	158	130	279	59	2.27245681375608e-06	4.7629862906573e-06	2.63502453532153e-06	1.26658664987616e-05	166	136	0	0	2.61668165767792e-06	0.0	3.07952646121606e-06	0.0	499	402	280	60	6.86852930293413e-06	4.77880382764914e-06	8.01703912107416e-06	1.28531724381019e-05	0.1492537313432835	1.6032318470687184	0.0813493617379337	4.806735697895918	0.0	1.629361686544617	2.7519872157536964	1.6889971321160917	0.6957535764763657	0.0079911135992548	2.0959633916143354	0.0	0.0057142857142857	1.7658227848101269	0.0	0.0073529411764705	0.4538461538461538
4403818.0	348	283	0	0	3.93616005349739e-06	0.0	4.79120690620478e-06	0.0	419	344	270	61	6.02632534787215e-06	4.60934157160383e-06	6.97268030885082e-06	1.30952179054993e-05	445	347	18	9	7.01459841967876e-06	3.48665802220835e-07	7.85732119148509e-06	2.35727980387432e-06	1212	974	288	70	1.69770838210483e-05	4.95800737382467e-06	1.96212084065407e-05	1.54524977093736e-05	0.0718685831622176	0.7875405728947119	0.0	1.878075191383261	0.3000106202135256	0.7260286038655955	1.008915307604434	1.3896357557163233	0.2920411671454257	0.0	0.764867693914228	0.0497057395677402	0.0	0.6443914081145584	0.0404494382022471	0.0	0.1773255813953488
3191350.0	337	261	47	9	3.81174120123167e-06	7.4342423861653e-07	4.41874559194151e-06	1.685753454062e-06	178	146	0	0	2.56010957499103e-06	0.0	2.9593352473611e-06	0.0	213	185	80	22	3.35754935593612e-06	1.54962578764815e-06	4.18906173033067e-06	5.76223952058167e-06	728	592	127	31	9.72940013215883e-06	2.29305002626468e-06	1.15671425696333e-05	7.44799297464367e-06	0.0523648648648648	0.6438922084522889	0.3815004550468616	0.0	1.3755441890150468	0.5856815480206362	0.7101393476137198	1.2125008035743996	0.2356825698519073	0.195035339328995	0.0	0.4615347753290429	0.1394658753709199	0.0	0.3755868544600939	0.0344827586206896	0.0
3473335.0	465	375	337	98	5.25952420941462e-06	5.33050996625044e-06	6.34877240221481e-06	1.83559820553418e-05	388	304	124	29	5.58046356795798e-06	2.11688279584769e-06	6.16190352875189e-06	6.2255953976964e-06	340	271	0	0	5.35946845548489e-06	0.0	6.13640934551141e-06	0.0	1193	950	461	127	1.61994562328575e-05	7.44739276209812e-06	1.86470852764781e-05	2.45815774530382e-05	0.1336842105263158	1.318253072186355	2.8912647819818207	1.010336395019383	0.0	1.300533725667068	1.467315193787067	1.1282407867081292	0.4597310338721436	1.0134966118624864	0.3793381625143924	0.0	0.7247311827956989	0.3195876288659793	0.0	0.2613333333333333	0.0953947368421052
2071489.0	162	141	0	0	1.83235036973154e-06	0.0	2.38713842323277e-06	0.0	136	109	0	0	1.95603877639764e-06	0.0	2.20936672576959e-06	0.0	146	120	0	0	2.30141880735528e-06	0.0	2.71722923048476e-06	0.0	444	370	0	0	6.08980795348446e-06	0.0	7.31373437948712e-06	0.0	0.0	0.0	0.0	0.0	0.0	0.0	0.0		0.0	0.0	0.0	0.0	0.0	0.0	0.0	0.0	0.0
1139362.0	396	314	0	0	4.479078681566e-06	0.0	5.3160387581212e-06	0.0	278	228	0	0	3.99837338116577e-06	0.0	4.62142764656392e-06	0.0	207	171	0	0	3.26297050083933e-06	0.0	3.87205165344078e-06	0.0	881	713	0	0	1.17404225635711e-05	0.0	1.38095180581259e-05	0.0	0.0	0.0	0.0	0.0	0.0	0.0	0.0		0.0	0.0	0.0	0.0	0.0	0.0	0.0	0.0	0.0
2650058.0	281	219	292	50	3.17833613515163e-06	4.61872080161759e-06	3.70768308289345e-06	9.36529696701112e-06	233	197	1	1	3.35115466838714e-06	1.70716354503846e-08	3.99307564198724e-06	2.14675703368841e-07	170	146	126	18	2.67973422774245e-06	2.44066061554584e-06	3.30596223042312e-06	4.71455960774864e-06	684	562	419	69	9.20922503128121e-06	7.07645305261382e-06	1.10067209553038e-05	1.42945322781286e-05	0.1227758007117437	1.2987094281917364	2.525916254876484	0.0537619926633804	1.4260778796451157	1.3352520423949936	1.2385772780003446	0.9275981153181784	0.7684091797710504	1.4531882737435018	0.0050942547091092	0.9107845809030032	1.0391459074733096	0.0042918454935622	0.7411764705882353	0.228310502283105	0.0050761421319796
2400994.0	493	380	3	2	5.57622674245464e-06	4.74526109755232e-08	6.43342270091101e-06	3.74611878680445e-07	423	353	0	0	6.08385590011914e-06	0.0	7.15510508437308e-06	0.0	430	339	100	20	6.77815128193678e-06	1.93703223456019e-06	7.67617257611944e-06	5.23839956416516e-06	1346	1072	103	22	1.84382339245106e-05	1.98448484553572e-06	2.12647003614035e-05	5.6130114428456e-06	0.0205223880597014	0.2639591128701488	0.0582290168229421	0.0	0.6824233707905176	0.2468841292044865	0.3783100287079936	1.5323383885670958	0.1076287920882527	0.0085098065712146	0.0	0.2857758928636223	0.0060851926977687	0.0	0.2325581395348837	0.0052631578947368	0.0
2642507.0	174	128	0	0	1.9680800267487e-06	0.0	2.16704764662266e-06	0.0	137	110	0	0	1.97042141445939e-06	0.0	2.22963614527206e-06	0.0	151	129	107	25	2.38023451993594e-06	2.07262449097941e-06	2.92102142277111e-06	6.54799945520645e-06	462	367	107	25	6.31873596114402e-06	2.07262449097941e-06	7.31770521466583e-06	6.54799945520645e-06	0.0681198910081744	0.8948159652678044	0.0	0.0	2.241681421492111	0.7472271404973703	1.294235372135853	1.7320508075688772	0.3280125176498366	0.0	0.0	0.8707648232222055	0.0	0.0	0.7086092715231788	0.0	0.0
1998403.0	286	231	0	0	3.23489015890878e-06	0.0	3.91084379976432e-06	0.0	262	213	0	0	3.76825117217781e-06	0.0	4.31738635402682e-06	0.0	226	181	0	0	3.56247020864584e-06	0.0	4.09848742264784e-06	0.0	774	625	0	0	1.05656115397324e-05	0.0	1.2326717576439e-05	0.0	0.0	0.0	0.0	0.0	0.0	0.0	0.0		0.0	0.0	0.0	0.0	0.0	0.0	0.0	0.0	0.0
2474934.0	405	333	256	51	4.58087592432886e-06	4.04928946991131e-06	5.63770989316675e-06	9.55260290635134e-06	368	305	0	0	5.29281080672303e-06	0.0	6.18217294825436e-06	0.0	430	348	1	1	6.77815128193678e-06	1.93703223456019e-08	7.8799647684058e-06	2.61919978208258e-07	1203	986	257	52	1.66518380129887e-05	4.06865979225691e-06	1.96998476098269e-05	9.8145228845596e-06	0.0527383367139959	0.4982029850659255	1.6944119309739014	0.0	0.0332387245255726	0.575883551833158	0.9688165483771608	1.6823132824217932	0.2443369788418125	0.8839552820904155	0.0	0.0028577589286362	0.6320987654320988	0.0	0.0023255813953488	0.1531531531531531	0.0
3835009.0	495	401	191	32	5.5988483519575e-06	3.02114956544164e-06	6.78895395543504e-06	5.99379005888711e-06	395	337	155	34	5.68114203439021e-06	2.64610349480961e-06	6.83079437233351e-06	7.29897391454061e-06	454	368	1	1	7.15646670232395e-06	1.93703223456019e-08	8.33283630681992e-06	2.61919978208258e-07	1344	1106	347	67	1.84364570886717e-05	5.68662338259685e-06	2.19525846345885e-05	1.3554683951636e-05	0.0605786618444846	0.6174527590832851	0.8828738710311409	1.068539545576624	0.0314322721057045	0.6609485629044898	0.5530244171480161	0.8367132454570912	0.3084444779843846	0.5396019637476641	0.4657696425809624	0.0027066879720563	0.3858585858585858	0.3924050632911392	0.0022026431718061	0.0798004987531172	0.1008902077151335
2545053.0	371	285	143	33	4.19630856278027e-06	2.26190778983327e-06	4.82506702568326e-06	6.18109599822734e-06	248	213	0	0	3.56689423931335e-06	0.0	4.31738635402682e-06	0.0	263	218	0	0	4.14570648174273e-06	0.0	4.93629976871398e-06	0.0	882	716	143	33	1.19089092838363e-05	2.26190778983327e-06	1.4078753148424e-05	6.18109599822734e-06	0.0460893854748603	0.4390371741775487	1.281038370104726	0.0	0.0	0.4270127900349086	0.7396078478222029	1.7320508075688774	0.189934085139376	0.5390232286289833	0.0	0.0	0.38544474393531	0.0	0.0	0.1157894736842105	0.0
2823574.0	300	241	0	0	3.39324142542879e-06	0.0	4.08014439715672e-06	0.0	189	159	0	0	2.71831859367025e-06	0.0	3.22283770089326e-06	0.0	205	159	0	0	3.23144421580707e-06	0.0	3.6003287303923e-06	0.0	694	559	0	0	9.34300423490611e-06	0.0	1.09033108284423e-05	0.0	0.0	0.0	0.0	0.0	0.0	0.0	0.0		0.0	0.0	0.0	0.0	0.0	0.0	0.0	0.0	0.0
2563427.0	384	297	176	29	4.34334902454885e-06	2.78388651056403e-06	5.02822774255413e-06	5.43187224086645e-06	261	217	0	0	3.75386853411606e-06	0.0	4.39846403203671e-06	0.0	288	227	204	39	4.53978504464603e-06	3.95154575850279e-06	5.14009196100033e-06	1.02148791501221e-05	933	741	380	68	1.26370026033109e-05	6.73543226906682e-06	1.45667837355912e-05	1.56467513909885e-05	0.0917678812415654	1.074139060138485	1.0802756993077811	0.0	1.98729501877125	1.0225235726930104	0.9949054497813608	0.972990233526928	0.5329928686809112	0.6409539032735682	0.0	0.870425740347117	0.4583333333333333	0.0	0.7083333333333334	0.0976430976430976	0.0
2707304.0	320	245	528	117	3.61945752045737e-06	8.35165953169208e-06	4.14786463611368e-06	2.1914794902806e-05	205	168	78	13	2.94844080265821e-06	1.33158756513e-06	3.40526247641552e-06	2.79078414379494e-06	166	134	90	21	2.61668165767792e-06	1.74332901110417e-06	3.03423930737465e-06	5.50031954237341e-06	691	547	696	151	9.1845799807935e-06	1.14265761079263e-05	1.05873664199038e-05	3.02058985889744e-05	0.2760511882998172	2.853013430439943	5.283392016220412	0.8195503762554603	1.8127507375588363	2.6385643766782363	2.343703622813253	0.8882495509788577	1.2441043718734217	2.307434051784846	0.4516243174797635	0.6662365695073602	1.65	0.3804878048780488	0.5421686746987951	0.4775510204081633	0.0773809523809523
2772080.0	183	140	0	0	2.06987726951156e-06	0.0	2.37020836349353e-06	0.0	163	126	0	0	2.34437000406482e-06	0.0	2.55394685731164e-06	0.0	158	128	0	0	2.49057651754886e-06	0.0	2.89837784585041e-06	0.0	504	394	0	0	6.90482379112524e-06	0.0	7.82253306665558e-06	0.0	0.0	0.0	0.0	0.0	0.0	0.0	0.0		0.0	0.0	0.0	0.0	0.0	0.0	0.0	0.0	0.0
2372638.0	2344	1755	1748	349	2.65125263373502e-05	2.76490546617382e-05	2.97122548423653e-05	6.53697728297376e-05	1741	1427	247	55	2.50401728655022e-05	4.21669395624499e-06	2.89244616300294e-05	1.18071636852863e-05	1545	1242	1038	184	2.4354055187424e-05	2.01063945947348e-05	2.81233225355172e-05	4.81932759903194e-05	5630	4424	3033	588	7.59067543902764e-05	5.1972143212718e-05	8.6760039007912e-05	0.0001253702125053	0.1329113924050632	1.4450225465420432	2.200094647025238	0.4082068609024029	1.7136409088739666	1.4406474722672025	0.9266118506887484	0.6431912515214451	0.6846840393873511	1.042867598128017	0.168397158393995	0.8255871328203848	0.7457337883959044	0.1418724870763928	0.6718446601941748	0.1988603988603988	0.0385423966362999
2549533.0	177	142	118	23	2.00201244100298e-06	1.86646936503725e-06	2.40406848297201e-06	4.30803660482511e-06	137	115	162	25	1.97042141445939e-06	2.7656049429623e-06	2.33098324278443e-06	5.36689258422104e-06	165	125	0	0	2.60091851516179e-06	0.0	2.83044711508829e-06	0.0	479	382	280	48	6.57335237062416e-06	4.63207430799955e-06	7.56549884084473e-06	9.67492918904615e-06	0.1256544502617801	1.2788223741193372	1.7919774895511027	2.3024157727578185	0.0	1.364797754102974	1.2091904285281727	0.8859850662070619	0.7046745780280937	0.9322965865797392	1.4035601332119496	0.0	0.6666666666666666	1.1824817518248176	0.0	0.1619718309859155	0.217391304347826
2005342.0	234	182	0	0	2.64672831183445e-06	0.0	3.08127087254159e-06	0.0	162	132	0	0	2.32998736600307e-06	0.0	2.67556337432648e-06	0.0	191	163	178	32	3.01076022058122e-06	3.44791737751714e-06	3.69090303807513e-06	8.38143930266425e-06	587	477	178	32	7.98747589841875e-06	3.44791737751714e-06	9.4477372849432e-06	8.38143930266425e-06	0.0670859538784067	0.8871372107289326	0.0	0.0	2.2708370326182603	0.7569456775394201	1.3110683720679237	1.7320508075688772	0.4316654499326516	0.0	0.0	1.145198263862915	0.0	0.0	0.9319371727748692	0.0	0.0
2349112.0	207	162	0	0	2.34133658354586e-06	0.0	2.7426696777568e-06	0.0	185	155	0	0	2.66078804142326e-06	0.0	3.14176002288336e-06	0.0	144	117	0	0	2.26989252232301e-06	0.0	2.64929849972264e-06	0.0	536	434	0	0	7.27201714729214e-06	0.0	8.5337282003628e-06	0.0	0.0	0.0	0.0	0.0	0.0	0.0	0.0		0.0	0.0	0.0	0.0	0.0	0.0	0.0	0.0	0.0
2359105.0	246	189	0	0	2.7824579688516e-06	0.0	3.19978129071626e-06	0.0	299	234	0	0	4.30040878046246e-06	0.0	4.74304416357876e-06	0.0	226	183	21	8	3.56247020864584e-06	4.0677676925764e-07	4.14377457648926e-06	2.09535982566606e-06	771	606	21	8	1.06453369579599e-05	4.0677676925764e-07	1.20866000307843e-05	2.09535982566606e-06	0.0132013201320132	0.1733622209992243	0.0	0.0	0.5056645304873985	0.1685548434957995	0.2919455527965452	1.7320508075688772	0.0382117325984198	0.0	0.0	0.1141839076353324	0.0	0.0	0.0929203539823008	0.0	0.0
3593142.0	392	329	51	10	4.43383546256028e-06	8.06694386583894e-07	5.56998965420979e-06	1.87305939340222e-06	349	292	399	60	5.01954068354983e-06	6.81158254470344e-06	5.91867049472221e-06	1.28805422021305e-05	293	239	52	12	4.61860075722669e-06	1.0072567619713e-06	5.41181488404881e-06	3.14303973849909e-06	1034	860	502	82	1.40719769033368e-05	8.62553369325864e-06	1.69004750329808e-05	1.78966413340318e-05	0.0953488372093023	1.0589430947418348	0.3362769968498172	2.1762560043875268	0.5807736971497531	1.0311022327956991	0.999238474818514	0.9690973824285196	0.6129582042742922	0.1819405328401779	1.3570131161654964	0.2180869953730581	0.1301020408163265	1.143266475644699	0.1774744027303754	0.0303951367781155	0.2054794520547945
3245029.0	312	229	1	1	3.52897108244594e-06	1.58175369918411e-08	3.87698368028584e-06	1.87305939340222e-07	263	224	341	57	3.78263381023956e-06	5.82142768858114e-06	4.54034996855402e-06	1.2236515092024e-05	234	184	1	1	3.6885753487749e-06	1.93703223456019e-08	4.16641815340996e-06	2.61919978208258e-07	809	637	343	59	1.10001802414604e-05	5.85661554791858e-06	1.25837518022498e-05	1.26857410095724e-05	0.0926216640502354	1.0081048330359128	0.0483122847002576	2.6950598911477748	0.0628645442114091	0.9354122400198138	1.5239169380758035	1.6291394027979835	0.5324108714005078	0.0044821951277871	1.5389879064747376	0.0052514373474939	0.0032051282051282	1.296577946768061	0.0042735042735042	0.0043668122270742	0.2544642857142857
2770265.0	501	381	1	1	5.66671318046607e-06	1.58175369918411e-08	6.45035276065025e-06	1.87305939340222e-07	393	319	174	27	5.65237675826672e-06	2.97046456836692e-06	6.46594482128899e-06	5.79624399095872e-06	395	331	0	0	6.22644129387216e-06	0.0	7.49502396075379e-06	0.0	1289	1031	175	28	1.75455312326049e-05	2.98628210535876e-06	2.0411321542693e-05	5.98354993029894e-06	0.0271580989330746	0.2931485802025874	0.0290380923788949	0.8964264544718518	0.0	0.3084881822835822	0.509376443929288	1.651202455013451	0.1702018631279368	0.0027913071454483	0.5255248712893302	0.0	0.0019960079840319	0.4427480916030534	0.0	0.0026246719160104	0.0846394984326018
1471973.0	170	137	0	0	1.92283680774298e-06	0.0	2.31941818427581e-06	0.0	137	111	0	0	1.97042141445939e-06	0.0	2.24990556477454e-06	0.0	147	117	0	0	2.31718194987141e-06	0.0	2.64929849972264e-06	0.0	454	365	0	0	6.21044017207378e-06	0.0	7.21862224877299e-06	0.0	0.0	0.0	0.0	0.0	0.0	0.0	0.0		0.0	0.0	0.0	0.0	0.0	0.0	0.0	0.0	0.0
3225744.0	164	121	1	1	1.8549719792344e-06	1.58175369918411e-08	2.04853722844798e-06	1.87305939340222e-07	141	109	0	0	2.02795196670638e-06	0.0	2.20936672576959e-06	0.0	194	141	0	0	3.05804964812962e-06	0.0	3.19274434581959e-06	0.0	499	371	1	1	6.9409735940704e-06	1.58175369918411e-08	7.45064830003716e-06	1.87305939340222e-07	0.0026954177897574	0.0251395491771216	0.0914339933583386	0.0	0.0	0.0304779977861128	0.0527894406785192	1.7320508075688772	0.0022788643087986	0.0085271029260341	0.0	0.0	0.0060975609756097	0.0	0.0	0.0082644628099173	0.0
2345277.0	1019	805	210	38	1.15257100417064e-05	3.32168276828662e-06	1.36286980900878e-05	7.11762569492845e-06	755	627	318	57	1.08588917366193e-05	5.42878007322229e-06	1.27089260280508e-05	1.2236515092024e-05	720	581	458	77	1.13494626116151e-05	8.87160763428568e-06	1.31559181909304e-05	2.01678383220359e-05	2494	2013	986	172	3.37340643899408e-05	1.76220704757946e-05	3.94935423090689e-05	3.95219791089883e-05	0.0854446100347739	1.0007200367011109	0.5222527968467601	0.96282841406236	1.5329859937818304	1.0060224015636503	0.5067491383947713	0.5037155610124947	0.5223820726757534	0.2881976690604685	0.4999386866446863	0.7816764491744684	0.2060843964671246	0.4211920529801324	0.6361111111111111	0.0472049689440993	0.0909090909090909
3005167.0	246	207	0	0	2.7824579688516e-06	0.0	3.50452236602258e-06	0.0	135	114	0	0	1.94165613833589e-06	0.0	2.31071382328196e-06	0.0	146	119	0	0	2.30141880735528e-06	0.0	2.69458565356405e-06	0.0	527	440	0	0	7.02553291454278e-06	0.0	8.50982184286858e-06	0.0	0.0	0.0	0.0	0.0	0.0	0.0	0.0		0.0	0.0	0.0	0.0	0.0	0.0	0.0	0.0	0.0
2502736.0	481	370	1	1	5.44049708543749e-06	1.58175369918411e-08	6.26412210351861e-06	1.87305939340222e-07	261	216	0	0	3.75386853411606e-06	0.0	4.37819461253424e-06	0.0	260	200	434	59	4.09841705419433e-06	8.40671989799123e-06	4.52871538414126e-06	1.54532787142872e-05	1002	786	435	60	1.32927826737479e-05	8.42253743498308e-06	1.51710321001941e-05	1.56405846536274e-05	0.0763358778625954	1.0309506004820392	0.0299013870171864	0.0	3.4122874597952837	1.1473962822708232	1.9615102747009736	1.7095316631311803	0.6336173276658517	0.0029073698126187	0.0	2.051211427931125	0.002079002079002	0.0	1.6692307692307693	0.0027027027027027	0.0
1544491.0	169	130	0	0	1.91152600299155e-06	0.0	2.20090776610113e-06	0.0	199	159	0	0	2.86214497428773e-06	0.0	3.22283770089326e-06	0.0	152	127	0	0	2.39599766245207e-06	0.0	2.8757342689297e-06	0.0	520	416	0	0	7.16966863973135e-06	0.0	8.29947973592409e-06	0.0	0.0	0.0	0.0	0.0	0.0	0.0	0.0		0.0	0.0	0.0	0.0	0.0	0.0	0.0	0.0	0.0
2575435.0	547	436	130	38	6.18701019903182e-06	2.05627980893934e-06	7.38150604630842e-06	7.11762569492845e-06	402	330	484	108	5.78182050082244e-06	8.26267155798613e-06	6.68890843581619e-06	2.31849759638349e-05	501	409	372	48	7.89733440058215e-06	7.20575991256391e-06	9.26122296056888e-06	1.25721589539964e-05	1450	1175	986	194	1.98661651004364e-05	1.75247112794894e-05	2.33316374426935e-05	4.28747606127597e-05	0.1651063829787234	1.8376233008963672	0.9642511501413809	3.4661822906244995	1.3575052676654429	1.929312902810441	1.345413630314996	0.6973537720890812	0.8821386105919573	0.3323543590183703	1.4290778409344946	0.912429377693914	0.2376599634369287	1.2039800995024876	0.7425149700598802	0.0871559633027523	0.3272727272727272
1748186.0	686	530	463	91	7.75921205948049e-06	7.32351962722241e-06	8.97293166179693e-06	1.70448404799602e-05	556	456	445	76	7.99674676233154e-06	7.59687777542113e-06	9.24285529312783e-06	1.63153534560319e-05	501	403	43	11	7.89733440058215e-06	8.32923860860883e-07	9.12536149904465e-06	2.88111976029084e-06	1743	1389	951	178	2.36532932223942e-05	1.57533212635044e-05	2.73411484539694e-05	3.6241313696283e-05	0.1281497480201583	1.3255227283995623	1.8995843412616364	1.7651854257809874	0.3157266438806254	1.3268321369744165	0.8782178008580346	0.6618906615124955	0.6660096382938189	0.9438483664426036	0.94999604229135	0.1054689872065546	0.6749271137026239	0.8003597122302158	0.0858283433133732	0.1716981132075471	0.1666666666666666
4739597.0	427	342	111	24	4.82971362886031e-06	1.75574660609436e-06	5.79008043081991e-06	4.49534254416534e-06	308	253	0	0	4.42985252301819e-06	0.0	5.12816313412575e-06	0.0	212	175	179	34	3.34178621341999e-06	3.46728769986274e-06	3.96262596112361e-06	8.90527925908076e-06	947	770	290	58	1.26013523652985e-05	5.2230343059571e-06	1.48808695260693e-05	1.34006218032461e-05	0.0753246753246753	0.9005267991746044	0.7763868909725616	0.0	2.247317649066139	1.0079015133462337	1.1414063339716742	1.1324582003872627	0.4144820456207739	0.3635301678349554	0.0	1.0375552110242	0.2599531615925058	0.0	0.8443396226415094	0.0701754385964912	0.0
1179386.0	257	208	39	6	2.90687682111733e-06	6.16883942681801e-07	3.52145242576181e-06	1.12383563604133e-06	168	152	61	5	2.41628319437356e-06	1.04136976247346e-06	3.08095176437594e-06	1.07337851684421e-06	185	153	0	0	2.91618136548443e-06	0.0	3.46446726886807e-06	0.0	610	513	100	11	8.23934138097531e-06	1.65825370515526e-06	1.00668714590058e-05	2.19721415288554e-06	0.0214424951267056	0.2182618663437802	0.3191398037411242	0.3483918603515129	0.0	0.2225105546975457	0.1932540579595716	0.8685163641889171	0.2012604683408528	0.2122153708751533	0.4309800129795808	0.0	0.1517509727626459	0.3630952380952381	0.0	0.0288461538461538	0.0328947368421052
2490168.0	117	98	64	20	1.32336415591723e-06	1.01232236747783e-06	1.65914585444547e-06	3.74611878680445e-06	114	93	0	0	1.6396207390392e-06	0.0	1.88505601373002e-06	0.0	116	93	0	0	1.82852453187132e-06	0.0	2.10585265362569e-06	0.0	347	284	64	20	4.79150942682774e-06	1.01232236747783e-06	5.65005452180118e-06	3.74611878680445e-06	0.0704225352112676	0.6630234756761649	2.257859835991635	0.0	0.0	0.752619945330545	1.3035759841022148	1.7320508075688774	0.2112742097114159	0.7649613018090131	0.0	0.0	0.5470085470085471	0.0	0.0	0.2040816326530612	0.0
2592563.0	334	256	0	0	3.77780878697738e-06	0.0	4.33409529324531e-06	0.0	197	168	124	26	2.83337969816423e-06	2.11688279584769e-06	3.40526247641552e-06	5.58156828758988e-06	174	140	0	0	2.74278679780697e-06	0.0	3.17010076889888e-06	0.0	705	564	124	26	9.35397528294859e-06	2.11688279584769e-06	1.09094585385597e-05	5.58156828758988e-06	0.0460992907801418	0.5116265182054375	0.0	1.639100752510921	0.0	0.5463669175036402	0.9463352606910982	1.7320508075688774	0.2263083589398153	0.0	0.7471228784547429	0.0	0.0	0.6294416243654822	0.0	0.0	0.1547619047619047
3030220.0	195	154	0	0	2.20560692652871e-06	0.0	2.60722919984288e-06	0.0	120	100	68	13	1.72591656740968e-06	1.16087121062615e-06	2.02694195024733e-06	2.79078414379494e-06	154	120	0	0	2.42752394748433e-06	0.0	2.71722923048476e-06	0.0	469	374	68	13	6.35904744142273e-06	1.16087121062615e-06	7.35140038057497e-06	2.79078414379494e-06	0.03475935828877	0.3796261935575146	0.0	1.3768446321091756	0.0	0.4589482107030585	0.7949216189805238	1.7320508075688774	0.1825542616751455	0.0	0.672611430092724	0.0	0.0	0.5666666666666667	0.0	0.0	0.13
3218047.0	102	79	1	1	1.15370208464579e-06	1.58175369918411e-08	1.33747471939992e-06	1.87305939340222e-07	119	92	0	0	1.71153392934794e-06	0.0	1.86478659422755e-06	0.0	134	103	0	0	2.11226109716169e-06	0.0	2.33228842283275e-06	0.0	355	274	1	1	4.97749711115542e-06	1.58175369918411e-08	5.53454973646022e-06	1.87305939340222e-07	0.0036496350364963	0.0338430311875774	0.140044470839987	0.0	0.0	0.0466814902799956	0.0808547129379852	1.7320508075688774	0.0031778093766024	0.0137102439202902	0.0	0.0	0.0098039215686274	0.0	0.0	0.0126582278481012	0.0
2902326.0	153	117	437	84	1.73055312696868e-06	6.91226366543454e-06	1.98081698949102e-06	1.57336989045787e-05	104	89	0	0	1.49579435842173e-06	0.0	1.80397833572013e-06	0.0	121	95	0	0	1.90734024445198e-06	0.0	2.1511398074671e-06	0.0	378	301	437	84	5.13368772984238e-06	6.91226366543454e-06	5.93593513267825e-06	1.57336989045787e-05	0.2790697674418604	2.650584710395879	7.943035115334681	0.0	0.0	2.6476783717782277	4.585913462021129	1.7320508075688772	1.3464519131643342	3.994251062111218	0.0	0.0	2.856209150326797	0.0	0.0	0.717948717948718	0.0
1289981.0	674	512	173	26	7.62348240246334e-06	2.7364338995885e-06	8.66819058649062e-06	4.86995442284578e-06	607	497	0	0	8.73026130348065e-06	0.0	1.00739014927292e-05	0.0	476	389	0	0	7.50325583767885e-06	0.0	8.80835142215476e-06	0.0	1757	1398	173	26	2.38569995436228e-05	2.7364338995885e-06	2.75504435013746e-05	4.86995442284578e-06	0.0185979971387696	0.176765010066092	0.5618190295026053	0.0	0.0	0.1872730098342017	0.3243663679191835	1.7320508075688772	0.1147015111680284	0.3589480181267669	0.0	0.0	0.2566765578635014	0.0	0.0	0.05078125	0.0
2379214.0	2081	1577	4	4	2.35377846877243e-05	6.32701479673642e-08	2.66987042087807e-05	7.49223757360889e-07	1863	1485	133	31	2.67948547090353e-05	2.27052751490115e-06	3.01000879611729e-05	6.65494680443408e-06	1611	1272	218	40	2.53944225934887e-05	4.22273027134122e-06	2.88026298431384e-05	1.04767991283303e-05	5555	4334	355	75	7.57270619902484e-05	6.55652793420973e-06	8.5601422013092e-05	1.78809696901253e-05	0.0173050299953853	0.2088863627451254	0.0280621767821407	0.2210939321180229	0.363744532544002	0.2043002138147218	0.1684701241267904	0.8246204004444877	0.086581041993337	0.0026880247570775	0.0847374445413776	0.1662857367910368	0.0019221528111484	0.0713902308105206	0.1353196772191185	0.0025364616360177	0.0208754208754208
2436574.0	146	116	319	66	1.65137749370868e-06	5.0457943003973e-06	1.96388692975178e-06	1.23621919964547e-05	140	111	117	12	2.01356932864463e-06	1.99738134769499e-06	2.24990556477454e-06	2.5761084404261e-06	157	122	323	47	2.47481337503273e-06	6.25661411762942e-06	2.76251638432617e-06	1.23102389757881e-05	443	349	759	125	6.13976019738604e-06	1.32997897657217e-05	6.97630887885249e-06	2.72485394126689e-05	0.3581661891117478	3.9058676853125407	6.29475750827324	1.14498514104713	4.456168674920203	3.965303774746858	2.6097413897219863	0.6581441266472934	2.166174140055827	3.0555062786191938	0.991960554464476	2.5281155261037305	2.184931506849315	0.8357142857142857	2.0573248407643314	0.5689655172413793	0.1081081081081081
2641973.0	480	374	0	0	5.42918628068606e-06	0.0	6.33184234247557e-06	0.0	384	312	0	0	5.52293301571099e-06	0.0	6.32405888477167e-06	0.0	304	241	167	35	4.79199532490414e-06	3.23484383171552e-06	5.45710203789022e-06	9.16719923728902e-06	1168	927	167	35	1.57441146213012e-05	3.23484383171552e-06	1.81130032651375e-05	9.16719923728902e-06	0.0377562028047464	0.5061114991865171	0.0	0.0	1.67986582871981	0.5599552762399367	0.969870988413836	1.7320508075688774	0.2054636865599858	0.0	0.0	0.675051541662393	0.0	0.0	0.5493421052631579	0.0	0.0
2238712.0	221	176	93	18	2.49968785006587e-06	1.47103094024122e-06	2.97969051410615e-06	3.371506908124e-06	175	138	0	0	2.51696166080579e-06	0.0	2.79717989134132e-06	0.0	175	135	91	12	2.75854994032311e-06	1.76269933344977e-06	3.05688288429535e-06	3.14303973849909e-06	571	449	184	30	7.77519945119477e-06	3.23373027369099e-06	8.83375328974282e-06	6.5145466466231e-06	0.066815144766147	0.7374607862534908	1.1314956678094428	0.0	1.028184545324379	0.7198934043779405	0.6255822745710006	0.8689929241837767	0.4159031924504627	0.588485854424766	0.0	0.6389948964430582	0.420814479638009	0.0	0.52	0.1022727272727272	0.0
2532811.0	620	474	195	58	7.01269894588616e-06	3.08441971340901e-06	8.02484831639952e-06	1.08637444817329e-05	521	434	476	81	7.49335443017038e-06	8.12609847438305e-06	8.79692806407342e-06	1.73887319728762e-05	333	276	307	46	5.24912645787197e-06	5.94668896009979e-06	6.24962723011494e-06	1.20483189975799e-05	1474	1184	978	185	1.97551798339285e-05	1.71572071478919e-05	2.30714036105879e-05	4.03007954521889e-05	0.15625	1.7467855936469383	1.3537632181198782	1.9766822970727285	1.9278460224832183	1.752763845891942	0.3464063670760413	0.1976343635156183	0.868491569913491	0.4398334702815689	1.0844406934316442	1.132891159667473	0.314516129032258	0.9136276391554704	0.921921921921922	0.1223628691983122	0.1866359447004608
2438882.0	214	169	242	43	2.42051221680587e-06	3.82784395202554e-06	2.86118009593147e-06	8.05415539162956e-06	230	188	16	5	3.3080067542019e-06	2.73146167206153e-07	3.81065086646498e-06	1.07337851684421e-06	170	140	162	34	2.67973422774245e-06	3.13799221998751e-06	3.17010076889888e-06	8.90527925908076e-06	614	497	420	82	8.40825319875021e-06	7.2389823392192e-06	9.84193173129534e-06	1.80328131675545e-05	0.1649899396378269	1.832243268891393	2.8149767304345423	0.2816785253905848	2.809147061332681	1.968600772385936	1.4609204279550418	0.7421110711972405	0.8609377201313576	1.5814189763011393	0.0825712241546051	1.1710087468752903	1.1308411214953271	0.0695652173913043	0.9529411764705882	0.2544378698224852	0.026595744680851
3057262.0	378	293	80	28	4.27548419604027e-06	1.26540295934728e-06	4.96050750359717e-06	5.24456630152623e-06	307	254	1	1	4.41546988495644e-06	1.70716354503846e-08	5.14843255362822e-06	2.14675703368841e-07	300	235	77	18	4.72894275483961e-06	1.49151482061135e-06	5.32124057636598e-06	4.71455960774864e-06	985	782	158	47	1.34198968358363e-05	2.77398941540902e-06	1.54301806335914e-05	1.01738016126437e-05	0.0601023017902813	0.6593442976613897	1.0572640597203151	0.0416972935223855	0.8859888103327103	0.661650054525137	0.5436817747261697	0.8217059320222795	0.2067072086576253	0.2959671703427719	0.0038663236065877	0.3154013270904856	0.2116402116402116	0.003257328990228	0.2566666666666666	0.0955631399317406	0.0039370078740157
3320224.0	445	335	0	0	5.03330811438603e-06	0.0	5.67157001264523e-06	0.0	351	284	0	0	5.04830595967333e-06	0.0	5.75651513870242e-06	0.0	205	167	1	1	3.23144421580707e-06	1.93703223456019e-08	3.78147734575795e-06	2.61919978208258e-07	1001	786	1	1	1.33130582898664e-05	1.93703223456019e-08	1.52095624971056e-05	2.61919978208258e-07	0.0012722646310432	0.0172207437431616	0.0	0.0	0.0692639289514927	0.0230879763171642	0.0399895480252754	1.7320508075688774	0.0014549866697681	0.0	0.0	0.0059943236064076	0.0	0.0	0.0048780487804878	0.0	0.0
1927136.0	316	242	218	55	3.57421430145165e-06	3.44822306422135e-06	4.09707445689596e-06	1.03018266637122e-05	302	250	356	71	4.34355669464771e-06	6.07750222033691e-06	5.06735487561833e-06	1.52419749391877e-05	328	249	571	75	5.17031074529131e-06	1.10604540593387e-05	5.63825065325587e-06	1.96439983656193e-05	946	741	1145	201	1.30880817413907e-05	2.0586179343897e-05	1.48026799857702e-05	4.51877999685193e-05	0.2712550607287449	3.0526769484956966	2.5144348173543096	3.007875965530802	3.484059076776882	3.002123286553998	0.4848377265660651	0.1614982731513963	1.572895077419464	0.9647499487708028	1.3991994689112337	2.139224237036748	0.689873417721519	1.1788079470198676	1.7408536585365857	0.2272727272727272	0.284
2522597.0	724	545	0	0	8.1890226400348e-06	0.0	9.22688255788553e-06	0.0	444	369	0	0	6.38589129941583e-06	0.0	7.47941579641265e-06	0.0	461	376	1	1	7.26680869993687e-06	1.93703223456019e-08	8.51398492218557e-06	2.61919978208258e-07	1629	1290	1	1	2.18417226393875e-05	1.93703223456019e-08	2.52202832764838e-05	2.61919978208258e-07	0.0007751937984496	0.010385290892132	0.0	0.0	0.0307635003587746	0.0102545001195915	0.0177613152133537	1.7320508075688772	0.0008868495706776	0.0	0.0	0.0026655885885327	0.0	0.0	0.0021691973969631	0.0	0.0
1993668.0	192	153	74	21	2.17167451227442e-06	1.17049773739624e-06	2.59029914010364e-06	3.93342472614467e-06	121	99	0	0	1.74029920547143e-06	0.0	2.00667253074486e-06	0.0	122	98	0	0	1.92310338696811e-06	0.0	2.21907053822922e-06	0.0	435	350	74	21	5.83507710471396e-06	1.17049773739624e-06	6.81604220907772e-06	3.93342472614467e-06	0.06	0.5770833873220546	1.5185214191081	0.0	0.0	0.5061738063693667	0.8767187500922741	1.7320508075688772	0.2005967901350668	0.5389839641164108	0.0	0.0	0.3854166666666667	0.0	0.0	0.1372549019607843	0.0
1795764.0	206	157	0	0	2.33002577879443e-06	0.0	2.6580193790606e-06	0.0	141	118	0	0	2.02795196670638e-06	0.0	2.39179150129185e-06	0.0	144	111	354	62	2.26989252232301e-06	6.85709411034308e-06	2.5134370381984e-06	1.6239038648912e-05	491	386	354	62	6.62787026782383e-06	6.85709411034308e-06	7.56324791855085e-06	1.6239038648912e-05	0.160621761658031	2.147098551282644	0.0	0.0	6.460889372646446	2.1536297908821487	3.730196218501818	1.7320508075688772	1.0345848414734455	0.0	0.0	3.0208893341458847	0.0	0.0	2.458333333333333	0.0	0.0
2352476.0	499	384	0	0	5.64409157096321e-06	0.0	6.50114293986797e-06	0.0	334	269	125	25	4.80380111262362e-06	2.13395443129807e-06	5.45247384616532e-06	5.36689258422104e-06	341	261	124	23	5.37523159800103e-06	2.40191997085464e-06	5.90997357630435e-06	6.02415949878993e-06	1174	914	249	48	1.58231242815879e-05	4.53587440215271e-06	1.78635903623376e-05	1.1391052083011e-05	0.0525164113785558	0.6376686798095825	0.0	0.984304140770071	1.0193208854508928	0.6678750087403212	0.578661657254845	0.8664220844949094	0.2866611120176022	0.0	0.4442220610862468	0.4468495779322102	0.0	0.374251497005988	0.3636363636363636	0.0	0.0929368029739776
3067788.0	480	366	187	44	5.42918628068606e-06	2.95787941747428e-06	6.19640186456166e-06	8.24146133096978e-06	467	391	494	72	6.71669197483602e-06	8.43338791248998e-06	7.92534302546707e-06	1.54566506425566e-05	382	309	363	62	6.02152044116244e-06	7.0314270114535e-06	6.99686526849825e-06	1.6239038648912e-05	1329	1066	1044	178	1.81673986966845e-05	1.84226943414178e-05	2.1118610158527e-05	3.99371506224383e-05	0.1669793621013133	1.89108801775542	1.3300398378136484	1.950281595747798	2.3209020076496936	1.8670744804037127	0.500644113054335	0.2681436216438895	1.0140524050248256	0.5448108177825328	1.255586521473001	1.1677162072534788	0.3895833333333333	1.0578158458244111	0.950261780104712	0.1202185792349726	0.1841432225063938
2856088.0	178	136	169	36	2.01332324575441e-06	2.67316375162114e-06	2.30248812453657e-06	6.743013816248e-06	177	150	0	0	2.54572693692928e-06	0.0	3.040412925371e-06	0.0	117	97	119	17	1.84428767438745e-06	2.30506835912663e-06	2.19642696130851e-06	4.45263962954038e-06	472	383	288	53	6.40333785707115e-06	4.97823211074777e-06	7.53932801121608e-06	1.11956534457884e-05	0.1383812010443864	1.4849670194920412	2.928577022565617	0.0	2.02721952879678	1.6519321837874656	1.4999237606518303	0.907981438567824	0.7774432993958537	1.3277369926851867	0.0	1.2498420887035535	0.949438202247191	0.0	1.017094017094017	0.2647058823529412	0.0
2826870.0	230	194	0	0	2.60148509282874e-06	0.0	3.28443158941246e-06	0.0	252	211	0	0	3.62442479156034e-06	0.0	4.27684751502187e-06	0.0	184	160	143	21	2.9004182229683e-06	2.76995609542107e-06	3.62297230731301e-06	5.50031954237341e-06	666	565	143	21	9.12632810735737e-06	2.76995609542107e-06	1.11842514117473e-05	5.50031954237341e-06	0.0371681415929203	0.4917914789179531	0.0	0.0	1.5181787427055276	0.5060595809018426	0.8765209057790039	1.732050807568877	0.3035126573181185	0.0	0.0	0.9550195463143536	0.0	0.0	0.7771739130434783	0.0	0.0
4670989.0	278	220	550	111	3.14440372089734e-06	8.69964534551258e-06	3.72461314263269e-06	2.07909592667647e-05	198	173	155	33	2.84776233622598e-06	2.64610349480961e-06	3.50660957392788e-06	7.08429821117177e-06	159	134	471	93	2.50633966006499e-06	9.1234218247785e-06	3.03423930737465e-06	2.4358557973368e-05	635	527	1176	237	8.49850571718832e-06	2.04691706651007e-05	1.02654620239352e-05	5.22338154513044e-05	0.4497153700189753	5.088306335312991	5.58204529452659	2.0202700248822945	8.02789612347486	5.210070480961249	3.021037368449431	0.5798457774206646	2.4085611454848563	2.7667074961448974	0.9291869132296972	3.640137835325132	1.9784172661870505	0.7828282828282829	2.962264150943396	0.5045454545454545	0.1907514450867052
2123243.0	136	112	0	0	1.53826944619438e-06	0.0	1.89616669079482e-06	0.0	143	112	0	0	2.05671724282987e-06	0.0	2.27017498427701e-06	0.0	155	126	1	1	2.44328709000047e-06	1.93703223456019e-08	2.853090692009e-06	2.61919978208258e-07	434	350	1	1	6.03827377902472e-06	1.93703223456019e-08	7.01943236708083e-06	2.61919978208258e-07	0.0028571428571428	0.0373135553576367	0.0	0.0	0.0918021915468195	0.0306007305156064	0.0530020200017538	1.7320508075688774	0.0032079238296363	0.0	0.0	0.0079279763826682	0.0	0.0	0.0064516129032258	0.0	0.0
2031214.0	356	279	260	61	4.02664649150883e-06	4.11255961787868e-06	4.72348666724782e-06	1.14256622997536e-05	223	185	0	0	3.20732828776966e-06	0.0	3.74984260795756e-06	0.0	326	261	328	56	5.13878446025904e-06	6.35346572935743e-06	5.90997357630435e-06	1.46675187796624e-05	905	725	588	117	1.23727592395375e-05	1.04660253472361e-05	1.43833028515097e-05	2.6093181079416e-05	0.1613793103448275	1.814129991476694	2.418904318917208	0.0	2.4818247645760807	1.6335763611644296	1.4150683875477157	0.8662395105540341	0.8458925890832517	1.0213361482193728	0.0	1.2363752125609018	0.7303370786516854	0.0	1.0061349693251531	0.2186379928315412	0.0
3562868.0	245	192	0	0	2.77114716410018e-06	0.0	3.25057146993398e-06	0.0	251	201	265	50	3.61004215349859e-06	4.52398339435191e-06	4.07415331999714e-06	1.07337851684421e-05	118	98	132	29	1.86005081690358e-06	2.55688254961945e-06	2.21907053822922e-06	7.59567936803948e-06	614	491	397	79	8.24124013450235e-06	7.08086594397136e-06	9.54379532816034e-06	1.83294645364815e-05	0.1608961303462321	1.9205634557562	0.0	2.634605113105963	3.4229102848171293	2.0191717993076974	1.7925254049179489	0.8877527932653092	0.8591990802848921	0.0	1.253166362605377	1.3746304812660353	0.0	1.0557768924302788	1.11864406779661	0.0	0.2487562189054726
1873177.0	248	196	0	0	2.80507957835446e-06	0.0	3.31829170889094e-06	0.0	220	180	88	23	3.16418037358442e-06	1.50230391963384e-06	3.6484955104452e-06	4.93754117748335e-06	198	151	0	0	3.12110221819414e-06	0.0	3.41918011502665e-06	0.0	666	527	88	23	9.09036217013303e-06	1.50230391963384e-06	1.03859673343628e-05	4.93754117748335e-06	0.0436432637571157	0.4754050362884449	0.0	1.353308826432092	0.0	0.4511029421440307	0.7813332152372648	1.7320508075688772	0.1652633736167032	0.0	0.4747845388889802	0.0	0.0	0.4	0.0	0.0	0.1277777777777777
2360600.0	525	420	0	0	5.93817249450038e-06	0.0	7.11062509048059e-06	0.0	435	356	182	24	6.25644755686011e-06	3.10703765196999e-06	7.2159133428805e-06	5.15221688085219e-06	395	328	1	1	6.22644129387216e-06	1.93703223456019e-08	7.42709322999167e-06	2.61919978208258e-07	1355	1104	183	25	1.84210613452326e-05	3.12640797431559e-06	2.17536316633528e-05	5.41413685906045e-06	0.0226449275362318	0.2488842756394262	0.0	0.7140075879563558	0.0352654760210343	0.2497576879924633	0.4024386793812327	1.6113164828518776	0.169719209752521	0.0	0.4966137130907722	0.0031109780742115	0.0	0.4183908045977011	0.0025316455696202	0.0	0.0674157303370786
2562552.0	730	564	0	0	8.25688746854338e-06	0.0	9.54855369293108e-06	0.0	508	425	1	1	7.30638013536766e-06	1.70716354503846e-08	8.61450328855116e-06	2.14675703368841e-07	537	440	211	40	8.46480753116291e-06	4.087138014922e-06	9.96317384511078e-06	1.04767991283303e-05	1775	1429	212	41	2.40280751350739e-05	4.10420965037239e-06	2.8126230826593e-05	1.06914748316992e-05	0.0286913925822253	0.3801246920575843	0.0	0.0249202648345551	1.0515523758999317	0.3588242135781623	0.6000495688317157	1.6722661016882785	0.1708089236154191	0.0	0.0023365380850835	0.4828388595813118	0.0	0.0019685039370078	0.3929236499068901	0.0	0.0023529411764705
1407904.0	559	422	0	0	6.32273985604897e-06	0.0	7.14448520995907e-06	0.0	439	344	2	2	6.31397810910709e-06	3.41432709007691e-08	6.97268030885082e-06	4.29351406737683e-07	461	376	79	17	7.26680869993687e-06	1.53025546530255e-06	8.51398492218557e-06	4.45263962954038e-06	1459	1142	81	19	1.99035266650929e-05	1.56439873620332e-06	2.26311504409955e-05	4.88199103627806e-06	0.0166374781085814	0.2157199674407409	0.0	0.0615762357830578	0.5229795060991688	0.1948519139607422	0.285829837045092	1.4669080289489975	0.0785990725426055	0.0	0.0054075687800567	0.2105814984940836	0.0	0.0045558086560364	0.1713665943600867	0.0	0.005813953488372
2434820.0	833	642	150	29	9.4219003579406e-06	2.37263054877616e-06	1.08690983525918e-05	5.43187224086645e-06	604	505	584	100	8.68711338929541e-06	9.96983510302459e-06	1.0236056848749e-05	2.14675703368841e-05	677	542	354	54	1.06716474834214e-05	6.85709411034308e-06	1.22728186910228e-05	1.41436788232459e-05	2114	1689	1088	183	2.87806612306574e-05	1.91995597621438e-05	3.33779738923636e-05	4.10431214009965e-05	0.108348134991119	1.22964687830817	0.499753711362009	2.0972500108289025	1.1524393197132112	1.2498143473013743	0.8031874181664895	0.6426453816126763	0.6670993278532554	0.2518208066992081	1.147657991354159	0.6425525319305854	0.1800720288115246	0.9668874172185432	0.5228951255539144	0.0451713395638629	0.198019801980198
2419166.0	312	228	0	0	3.52897108244594e-06	0.0	3.86005362054661e-06	0.0	164	137	0	0	2.35875264212657e-06	0.0	2.77691047183884e-06	0.0	180	156	0	0	2.83736565290377e-06	0.0	3.53239799963019e-06	0.0	656	521	0	0	8.72508937747627e-06	0.0	1.01693620920156e-05	0.0	0.0	0.0	0.0	0.0	0.0	0.0	0.0		0.0	0.0	0.0	0.0	0.0	0.0	0.0	0.0	0.0
2511715.0	340	282	242	51	3.84567361548596e-06	3.82784395202554e-06	4.77427684646554e-06	9.55260290635134e-06	223	189	218	40	3.20732828776966e-06	3.72161652818384e-06	3.83092028596746e-06	8.58702813475366e-06	154	127	0	0	2.42752394748433e-06	0.0	2.8757342689297e-06	0.0	717	598	460	91	9.48052585073995e-06	7.54946048020937e-06	1.14809314013627e-05	1.8139631041105e-05	0.1521739130434782	1.5799790458596386	2.0008481312564137	2.241505302579037	0.0	1.4141178112784836	1.2305591642251654	0.8701956473574395	0.7963124196977047	0.9953637086130704	1.1603478641008746	0.0	0.711764705882353	0.9775784753363228	0.0	0.1808510638297872	0.2116402116402116
2854454.0	282	220	0	0	3.18964693990306e-06	0.0	3.72461314263269e-06	0.0	178	152	0	0	2.56010957499103e-06	0.0	3.08095176437594e-06	0.0	184	148	0	0	2.9004182229683e-06	0.0	3.35124938426453e-06	0.0	644	520	0	0	8.65017473786239e-06	0.0	1.01568142912732e-05	0.0	0.0	0.0	0.0	0.0	0.0	0.0	0.0		0.0	0.0	0.0	0.0	0.0	0.0	0.0	0.0	0.0
1973929.0	312	254	79	14	3.52897108244594e-06	1.24958542235544e-06	4.30023517376683e-06	2.62228315076311e-06	242	203	75	14	3.48059841094286e-06	1.28037265877884e-06	4.11469215900208e-06	3.00545984716378e-06	229	197	1	1	3.60975963619424e-06	1.93703223456019e-08	4.46078465337914e-06	2.61919978208258e-07	783	654	155	29	1.0619329129583e-05	2.54932840347989e-06	1.28757119861481e-05	5.88966297613515e-06	0.0443425076452599	0.4574242560311496	0.6097999399567948	0.7304215554955835	0.0587161225121791	0.4663125393215191	0.3581040669702828	0.7679486112282574	0.2400649205210195	0.3540934150951865	0.3678599216598503	0.0053660975515876	0.2532051282051282	0.3099173553719008	0.0043668122270742	0.0551181102362204	0.0689655172413793
2663828.0	713	559	0	0	8.06460378776908e-06	0.0	9.46390339423488e-06	0.0	532	443	122	36	7.6515634488496e-06	2.08273952494692e-06	8.97935283959568e-06	7.72832532127829e-06	540	430	0	0	8.5120969587113e-06	0.0	9.73673807590372e-06	0.0	1785	1432	122	36	2.422826419533e-05	2.08273952494692e-06	2.81799943097343e-05	7.72832532127829e-06	0.0251396648044692	0.274248647332362	0.0	0.8606773182137565	0.0	0.2868924394045855	0.4969122813561175	1.7320508075688776	0.085963216685922	0.0	0.2721979029344724	0.0	0.0	0.2293233082706766	0.0	0.0	0.0812641083521444
1674389.0	606	474	1	1	6.85434767936615e-06	1.58175369918411e-08	8.02484831639952e-06	1.87305939340222e-07	355	300	178	28	5.10583651192032e-06	3.03875111016845e-06	6.08082585074199e-06	6.01091969432756e-06	491	403	0	0	7.73970297542083e-06	0.0	9.12536149904465e-06	0.0	1452	1177	179	29	1.96998871667073e-05	3.05456864716029e-06	2.32310356661862e-05	6.19822563366778e-06	0.0246389124893797	0.2668079771703666	0.0233407451399978	0.9885038384373565	0.0	0.3372815278591181	0.5640957994366447	1.672477597623628	0.1550551341391687	0.0023076648182666	0.5951524501566086	0.0	0.0016501650165016	0.5014084507042254	0.0	0.0021097046413502	0.0933333333333333
2348819.0	359	287	112	23	4.06057890576311e-06	1.7715641430862e-06	4.85892714516173e-06	4.30803660482511e-06	236	197	469	75	3.39430258257238e-06	8.00659702623036e-06	3.99307564198724e-06	1.61006777526631e-05	273	216	77	14	4.30333790690405e-06	1.49151482061135e-06	4.89101261487256e-06	3.66687969491561e-06	868	700	658	112	1.17582193952395e-05	1.12696759899279e-05	1.37430154020215e-05	2.40755940524038e-05	0.16	1.7518421793271404	0.8866230087674462	4.032149449753537	0.7497178976323605	1.889496785384448	1.856853812894191	0.9827239862259858	0.958450902395188	0.4362836394022165	2.358834202742921	0.3465948649345992	0.3119777158774373	1.9872881355932204	0.282051282051282	0.0801393728222996	0.3807106598984771
2288797.0	491	396	234	52	5.55360513295178e-06	3.70130365609081e-06	6.70430365673884e-06	9.73990884569156e-06	436	360	0	0	6.27083019492185e-06	0.0	7.29699102089039e-06	0.0	228	200	134	26	3.59399649367811e-06	2.59562319431066e-06	4.52871538414126e-06	6.8099194334147e-06	1155	956	368	78	1.54184318215517e-05	6.29692685040147e-06	1.85300100617705e-05	1.65498282791063e-05	0.0815899581589958	0.8931364971706336	1.45278456113805	0.0	1.5037198975369048	0.9855014862249848	0.8538492177411986	0.8664108879347435	0.4084025485393204	0.6664686392861247	0.0	0.7222108310000851	0.4765784114052953	0.0	0.5877192982456141	0.1313131313131313	0.0
3405596.0	277	214	0	0	3.13309291614591e-06	0.0	3.62303278419725e-06	0.0	142	118	0	0	2.04233460476813e-06	0.0	2.39179150129185e-06	0.0	141	113	0	0	2.22260309477462e-06	0.0	2.55872419203981e-06	0.0	560	445	0	0	7.39803061568866e-06	0.0	8.57354847752892e-06	0.0	0.0	0.0	0.0	0.0	0.0	0.0	0.0		0.0	0.0	0.0	0.0	0.0	0.0	0.0	0.0	0.0
1020658.0	465	383	0	0	5.25952420941462e-06	0.0	6.48421288012873e-06	0.0	342	290	5	4	4.9188622171176e-06	8.53581772519228e-08	5.87813165571726e-06	8.58702813475366e-07	327	268	249	39	5.15454760277518e-06	4.82321026405488e-06	6.06847861474929e-06	1.02148791501221e-05	1134	941	254	43	1.53329340293074e-05	4.9085684413068e-06	1.84308231505953e-05	1.10735819635974e-05	0.0456960680127523	0.6008186326306175	0.0	0.1460843110991166	1.6832685420189313	0.6097842843726826	0.9325296215392108	1.529277886357064	0.3201323655292948	0.0	0.0173532360705036	0.9357194143396969	0.0	0.0146198830409356	0.7614678899082569	0.0	0.0137931034482758
4556666.0	979	728	250	68	1.10732778516493e-05	3.95438424796027e-06	1.23250834901664e-05	1.27368038751351e-05	736	604	0	0	1.05856216134461e-05	0.0	1.22427293794939e-05	0.0	644	506	0	0	1.0151463780389e-05	0.0	1.14576499218774e-05	0.0	2359	1838	250	68	3.18103632454844e-05	3.95438424796027e-06	3.60254627915376e-05	1.27368038751351e-05	0.0369967355821545	0.3535500417811977	1.03340507878078	0.0	0.0	0.3444683595935933	0.5966367004160098	1.7320508075688774	0.1243111943564998	0.3571105413354445	0.0	0.0	0.2553626149131767	0.0	0.0	0.0934065934065934	0.0
2694345.0	309	227	0	0	3.49503866819165e-06	0.0	3.84312356080737e-06	0.0	264	209	1	1	3.79701644830131e-06	1.70716354503846e-08	4.23630867601692e-06	2.14675703368841e-07	208	165	0	0	3.27873364335546e-06	0.0	3.73619019191654e-06	0.0	781	601	1	1	1.05707887598484e-05	1.70716354503846e-08	1.18156224287408e-05	2.14675703368841e-07	0.0016638935108153	0.0181688019114977	0.0	0.0506751796874925	0.0	0.0168917265624975	0.0292573286338064	1.7320508075688772	0.0016149821776052	0.0	0.0044960657091759	0.0	0.0	0.0037878787878787	0.0	0.0	0.0047846889952153
2971163.0	280	214	0	0	3.1670253304002e-06	0.0	3.62303278419725e-06	0.0	166	142	0	0	2.38751791825006e-06	0.0	2.87825756935121e-06	0.0	141	118	0	0	2.22260309477462e-06	0.0	2.67194207664335e-06	0.0	587	474	0	0	7.77714634342488e-06	0.0	9.17323243019181e-06	0.0	0.0	0.0	0.0	0.0	0.0	0.0	0.0		0.0	0.0	0.0	0.0	0.0	0.0	0.0	0.0	0.0
2646550.0	544	421	0	0	6.15307778477753e-06	0.0	7.12755515021983e-06	0.0	533	440	61	6	7.66594608691135e-06	1.04136976247346e-06	8.91854458108826e-06	1.28805422021305e-06	390	316	1	1	6.1476255812915e-06	1.93703223456019e-08	7.1553703069432e-06	2.61919978208258e-07	1467	1177	62	7	1.99666494529804e-05	1.06074008481906e-06	2.32014700382513e-05	1.54997419842131e-06	0.005947323704333	0.0668049996774313	0.0	0.144424262109354	0.0366046713129723	0.0603429778074421	0.0750814375719917	1.2442448201940055	0.0531255926196833	0.0	0.1358436063425321	0.0031508624084963	0.0	0.1144465290806754	0.0025641025641025	0.0	0.0136363636363636
2281656.0	178	144	587	134	2.01332324575441e-06	9.2848942142107e-06	2.43792860245049e-06	2.50989958715898e-05	191	162	437	74	2.74708386979375e-06	7.46030469181806e-06	3.28364595940068e-06	1.58860020492943e-05	138	119	174	19	2.17531366722622e-06	3.37043608813473e-06	2.69458565356405e-06	4.9764795859569e-06	507	425	1198	227	6.93572078277438e-06	2.01156349941635e-05	8.41616021541522e-06	4.5961477506841e-05	0.5341176470588235	5.461098212300779	10.29521366883406	4.837915611399763	1.8468440887654305	5.65999112299975	4.28375924281892	0.7568491097824483	2.900294810616205	4.611725530805943	2.7157178467864456	1.549402340873641	3.297752808988764	2.287958115183246	1.2608695652173914	0.9305555555555556	0.4567901234567901
1047784.0	681	532	183	43	7.70265803572335e-06	2.89460926950691e-06	9.00679178127541e-06	8.05415539162956e-06	531	440	0	0	7.63718081078785e-06	0.0	8.91854458108826e-06	0.0	573	459	56	14	9.03228066174366e-06	1.08473805135371e-06	1.03934018066042e-05	3.66687969491561e-06	1785	1431	239	57	2.43721195082549e-05	3.97934732086062e-06	2.83187381689679e-05	1.17210350865452e-05	0.0398322851153039	0.4138967992362486	0.8942313297808965	0.0	0.3528084224152281	0.4156799173987082	0.4504187345698677	1.083571074081597	0.1632745695142683	0.3757935580266325	0.0	0.1200956980830026	0.2687224669603524	0.0	0.0977312390924956	0.0808270676691729	0.0
2368192.0	732	565	360	87	8.27950907804624e-06	5.69431331706278e-06	9.56548375267031e-06	1.62956167225993e-05	501	417	377	57	7.20570166893543e-06	6.43600656479498e-06	8.45234793253137e-06	1.2236515092024e-05	518	414	0	0	8.1653078233564e-06	0.0	9.37444084517241e-06	0.0	1751	1396	737	144	2.36505185703381e-05	1.21303198818578e-05	2.73922725303741e-05	2.85321318146233e-05	0.1031518624641833	1.041612439529625	1.703585217846426	1.4477060326549196	0.0	1.050430416833782	0.9186520477366618	0.8745482166307332	0.5128986853197947	0.6877597769850502	0.8931824908240803	0.0	0.4918032786885246	0.7524950099800399	0.0	0.1539823008849557	0.1366906474820144
1014104.0	473	376	0	0	5.35001064742605e-06	0.0	6.36570246195405e-06	0.0	311	256	419	103	4.47300043720343e-06	7.15301525371113e-06	5.18897139263317e-06	2.21115974469907e-05	358	279	69	14	5.64320502077527e-06	1.33655224184653e-06	6.31755796087706e-06	3.66687969491561e-06	1142	911	488	117	1.54662161054048e-05	8.48956749555767e-06	1.78722318154643e-05	2.57784771419063e-05	0.128430296377607	1.4423759387230513	0.0	4.261267941924431	0.580426759457311	1.613898233793914	2.3109843323611745	1.4319269232537462	0.5489104405175691	0.0	1.5991537121742996	0.2368427581358567	0.0	1.347266881028939	0.1927374301675977	0.0	0.40234375
2352920.0	498	360	2	2	5.63278076621178e-06	3.16350739836821e-08	6.09482150612622e-06	3.74611878680445e-07	303	249	39	9	4.35793933270945e-06	6.65793782564998e-07	5.04708545611586e-06	1.93208133031957e-06	312	259	489	90	4.9181004650332e-06	9.47208762699934e-06	5.86468642246294e-06	2.35727980387432e-05	1113	868	530	101	1.49088205639544e-05	1.0169516483548e-05	1.7006593384705e-05	2.58794912477432e-05	0.1163594470046082	1.5217328163451067	0.0614639622019944	0.3828112971573226	4.019447305563448	1.4879075216409217	2.1982575567043106	1.477415447352526	0.6821140840701517	0.0056162444974682	0.1527772031078403	1.9259646471933956	0.0040160642570281	0.1287128712871287	1.5673076923076923	0.0055555555555555	0.036144578313253
3528521.0	299	231	187	39	3.38193062067736e-06	2.95787941747428e-06	3.91084379976432e-06	7.30493163426867e-06	242	202	0	0	3.48059841094286e-06	0.0	4.09442273949961e-06	0.0	194	158	0	0	3.05804964812962e-06	0.0	3.5776851534716e-06	0.0	735	591	187	39	9.92057867974984e-06	2.95787941747428e-06	1.15829516927355e-05	7.30493163426867e-06	0.065989847715736	0.6306623586153879	1.867865864320352	0.0	0.0	0.6226219547734505	1.078412859575468	1.7320508075688774	0.2981559355516211	0.874612684065604	0.0	0.0	0.6254180602006689	0.0	0.0	0.1688311688311688	0.0
3790218.0	498	385	63	20	5.63278076621178e-06	9.96504830485987e-07	6.51807299960721e-06	3.74611878680445e-06	422	340	0	0	6.06947326205739e-06	0.0	6.89160263084093e-06	0.0	368	319	179	29	5.80083644593659e-06	3.46728769986274e-06	7.22330103770531e-06	7.59567936803948e-06	1288	1044	242	49	1.75030904742058e-05	4.46379253034873e-06	2.06329766681534e-05	1.13417981548439e-05	0.0469348659003831	0.5496927727519677	0.5747279582524155	0.0	1.0515523758999343	0.5420934447174499	0.5265352394858744	0.9712997724226592	0.2550288211631537	0.1769117016702511	0.0	0.5977220237422018	0.1265060240963855	0.0	0.4864130434782608	0.0519480519480519	0.0
2384765.0	444	336	0	0	5.0219973096346e-06	0.0	5.68850007238447e-06	0.0	300	225	0	0	4.31479141852421e-06	0.0	4.5606193880565e-06	0.0	348	284	1	1	5.48557359561395e-06	1.93703223456019e-08	6.43077584548059e-06	2.61919978208258e-07	1092	845	1	1	1.48223623237728e-05	1.93703223456019e-08	1.66798953059216e-05	2.61919978208258e-07	0.0011834319526627	0.0157027351433838	0.0	0.0	0.0407291413200678	0.0135763804400226	0.0235149807050035	1.7320508075688772	0.0013068309843252	0.0	0.0	0.0035311389060734	0.0	0.0	0.0028735632183908	0.0	0.0
4746094.0	365	289	2	2	4.12844373427169e-06	3.16350739836821e-08	4.89278726464021e-06	3.74611878680445e-07	245	203	1	1	3.52374632512811e-06	1.70716354503846e-08	4.11469215900208e-06	2.14675703368841e-07	238	196	266	41	3.75162791883943e-06	5.15250574393011e-06	4.43814107645844e-06	1.07387191065386e-05	848	688	269	44	1.14038179782392e-05	5.20121245336418e-06	1.34456205001007e-05	1.13280066885879e-05	0.063953488372093	0.842505311562457	0.0765641051651143	0.0521729682496844	2.419643477198321	0.8494601835377066	1.3598733079438607	1.6008676266384383	0.4560939558391013	0.0076627116705183	0.0048447401927447	1.3734053204092913	0.0054794520547945	0.0040816326530612	1.1176470588235294	0.0069204152249134	0.0049261083743842
2043725.0	535	421	199	32	6.05128054201467e-06	3.14768986137637e-06	7.12755515021983e-06	5.99379005888711e-06	438	370	0	0	6.29959547104535e-06	0.0	7.49968521591513e-06	0.0	361	294	0	0	5.69049444832367e-06	0.0	6.65721161468766e-06	0.0	1334	1085	199	32	1.80413704613837e-05	3.14768986137637e-06	2.12844519808226e-05	5.99379005888711e-06	0.0294930875576036	0.281604152377874	0.8409321194382127	0.0	0.0	0.2803107064794042	0.4855123855278546	1.7320508075688774	0.1744706627533524	0.5201692169982258	0.0	0.0	0.3719626168224299	0.0	0.0	0.0760095011876484	0.0
2296522.0	235	183	0	0	2.65803911658588e-06	0.0	3.09820093228083e-06	0.0	223	186	0	0	3.20732828776966e-06	0.0	3.77011202746004e-06	0.0	207	173	114	17	3.26297050083933e-06	2.20821674739862e-06	3.91733880728219e-06	4.45263962954038e-06	665	542	114	17	9.12833790519488e-06	2.20821674739862e-06	1.07856517670231e-05	4.45263962954038e-06	0.0313653136531365	0.412829908263331	0.0	0.0	1.1366490999611991	0.3788830333203998	0.6562446638367443	1.7320508075688772	0.2419078665067753	0.0	0.0	0.6767504477379133	0.0	0.0	0.5507246376811594	0.0	0.0
3484827.0	1055	827	154	36	1.19328990127579e-05	2.43590069674352e-06	1.40011594043511e-05	6.743013816248e-06	955	786	65	21	1.37354193489687e-05	1.109656304275e-06	1.5931763728944e-05	4.50818977074567e-06	717	582	353	52	1.13021731840667e-05	6.83772378799748e-06	1.31785617678511e-05	1.36198388668294e-05	2727	2195	572	109	3.69704915457933e-05	1.0383280789016e-05	4.31114849011462e-05	2.48710424538231e-05	0.0496583143507972	0.5769006219769957	0.4816039601800757	0.2829686560412282	1.0334844656611002	0.599352360627468	0.3888663131183808	0.6488108476143696	0.2808531981825236	0.2041331862558469	0.0807879450989107	0.6049919494807422	0.1459715639810426	0.0680628272251308	0.4923291492329149	0.0435308343409915	0.0267175572519083
2271461.0	1208	917	4	3	1.36634521397266e-05	6.32701479673642e-08	1.55248647808826e-05	5.61917818020667e-07	836	677	1	1	1.20238854196208e-05	1.70716354503846e-08	1.37223970031744e-05	2.14675703368841e-07	805	651	0	0	1.26893297254863e-05	0.0	1.47409685753798e-05	0.0	2849	2245	5	4	3.83766672848337e-05	8.03417834177488e-08	4.39882303594369e-05	7.76593521389508e-07	0.0017817371937639	0.0176545752135014	0.0361946996609346	0.0156441839803337	0.0	0.0172796278804227	0.0181526879125122	1.050525395461705	0.0020935060051319	0.0046306121849986	0.0014198102239503	0.0	0.0033112582781456	0.0011961722488038	0.0	0.0032715376226826	0.001477104874446
1015227.0	573	444	445	90	6.48109112256898e-06	7.03880396136927e-06	7.51694652422234e-06	1.685753454062e-05	351	288	174	29	5.04830595967333e-06	2.97046456836692e-06	5.83759281671231e-06	6.2255953976964e-06	293	244	763	120	4.61860075722669e-06	1.47795559496943e-05	5.52503276865234e-06	3.14303973849909e-05	1217	976	1382	239	1.6147997839469e-05	2.47888244794305e-05	1.8879572109587e-05	5.45135273233073e-05	0.2448770491803278	2.8874344718663125	2.2426040262889835	1.0664661947426834	5.68872596798324	2.999265396338302	2.4022330599929607	0.8009404779336176	1.5351020433531115	1.086052306355974	0.5884081892213869	3.20000725903161	0.7766143106457243	0.4957264957264957	2.604095563139932	0.2027027027027027	0.1006944444444444
2472723.0	450	353	1047	227	5.08986213814318e-06	1.65609612304576e-05	5.97631108795154e-06	4.25184482302305e-05	296	242	368	58	4.25726086627722e-06	6.28236184574152e-06	4.90519951959854e-06	1.24511907953928e-05	266	212	612	97	4.19299590929112e-06	1.18546372755084e-05	4.80043830718974e-06	2.5406237886201e-05	1012	807	2027	382	1.35401189137115e-05	3.46979603517075e-05	1.56819489147398e-05	8.03758769118243e-05	0.473358116480793	5.125375509690463	7.114497154599137	2.538365818891675	5.292482948515227	4.981781974002013	2.30383285463237	0.4624515618417626	2.562603812627551	3.253715087163277	1.4756816749252104	2.8272475175184657	2.3266666666666667	1.2432432432432432	2.300751879699248	0.6430594900849859	0.2396694214876033
2428657.0	279	219	74	16	3.15571452564877e-06	1.17049773739624e-06	3.70768308289345e-06	2.99689502944356e-06	268	219	0	0	3.85454700054829e-06	0.0	4.43900287104166e-06	0.0	279	219	0	0	4.39791676200084e-06	0.0	4.95894334563468e-06	0.0	826	657	74	16	1.14081782881979e-05	1.17049773739624e-06	1.31056292995698e-05	2.99689502944356e-06	0.0243531202435312	0.2286723484191586	0.8082932015604753	0.0	0.0	0.2694310671868251	0.4666682975050849	1.7320508075688772	0.1026016343562192	0.3709136957360242	0.0	0.0	0.2652329749103942	0.0	0.0	0.0730593607305936	0.0
2243749.0	490	365	0	0	5.54229432820035e-06	0.0	6.17947180482242e-06	0.0	375	312	161	30	5.39348927315526e-06	2.74853330751192e-06	6.32405888477167e-06	6.44027110106524e-06	327	270	280	49	5.15454760277518e-06	5.42369025676854e-06	6.1137657685907e-06	1.28340789322046e-05	1192	947	441	79	1.60903312041308e-05	8.17222356428045e-06	1.86172964581848e-05	1.92743500332699e-05	0.0834213305174234	1.0352926417947346	0.0	1.0183762071813418	2.099210113370604	1.0391954401839818	1.0497599036762977	1.0101660025475527	0.5078965411341211	0.0	0.5096020717408404	1.0522146024703418	0.0	0.4293333333333333	0.8562691131498471	0.0	0.0961538461538461
2583673.0	347	261	400	74	3.92484924874596e-06	6.32701479673642e-06	4.41874559194151e-06	1.38606395111765e-05	228	188	199	49	3.2792414780784e-06	3.39725545462653e-06	3.81065086646498e-06	1.05191094650732e-05	268	212	0	0	4.22452219432339e-06	0.0	4.80043830718974e-06	0.0	843	661	599	123	1.14286129211477e-05	9.72427025136295e-06	1.30298347655962e-05	2.43797489762497e-05	0.1860816944024205	1.871071231127325	3.136781519274209	2.760449548827716	0.0	1.965743689367308	1.712751478531133	0.8712994922966774	0.8508705578232503	1.6120402073424815	1.03598819340907	0.0	1.1527377521613833	0.8728070175438597	0.0	0.2835249042145594	0.2606382978723404
1860351.0	328	264	60	12	3.70994395846881e-06	9.49052219510464e-07	4.46953577115923e-06	2.24767127208267e-06	322	262	0	0	4.63120945588265e-06	0.0	5.31058790964801e-06	0.0	280	229	0	0	4.41367990451697e-06	0.0	5.18537911484175e-06	0.0	930	755	60	12	1.27548333188684e-05	9.49052219510464e-07	1.4965502795649e-05	2.24767127208267e-06	0.0158940397350993	0.1501901608502019	0.5028869634708637	0.0	0.0	0.1676289878236212	0.2903419237318567	1.7320508075688774	0.0744072616069798	0.2558130877810247	0.0	0.0	0.1829268292682926	0.0	0.0	0.0454545454545454	0.0
2301640.0	748	583	551	105	8.46048195406911e-06	8.71546288250442e-06	9.87022482797663e-06	1.96671236307233e-05	612	509	503	83	8.80217449378939e-06	8.58703263154344e-06	1.03171345267589e-05	1.78180833796138e-05	474	383	218	36	7.47172955264659e-06	4.22273027134122e-06	8.67248996063052e-06	9.42911921549728e-06	1834	1475	1272	224	2.47343860005051e-05	2.15252257853891e-05	2.88598493153661e-05	4.69143262258345e-05	0.151864406779661	1.6255915168917912	1.9925709873373785	1.7270380000764904	1.0872447541941863	1.6022845805360184	0.4653777593198788	0.2904463819805307	0.870255109019061	1.030137872738169	0.9755581007400218	0.5651610168151056	0.7366310160427807	0.8218954248366013	0.459915611814346	0.1801029159519725	0.1630648330058939
1850996.0	483	380	151	35	5.46311869494035e-06	2.388448085768e-06	6.43342270091101e-06	6.55570787690778e-06	312	263	164	35	4.48738307526518e-06	2.79974821386307e-06	5.33085732915048e-06	7.51364961790945e-06	379	290	0	0	5.97423101361404e-06	0.0	6.56663730700483e-06	0.0	1174	933	315	70	1.59247327838196e-05	5.18819629963107e-06	1.83309173370663e-05	1.40693574948172e-05	0.07502679528403	0.7675206448270895	1.019007794401486	1.4094636479620095	0.0	0.8094904807878319	0.7277156534385567	0.8989798777254449	0.325794873299385	0.4371949831476393	0.6239155799502631	0.0	0.3126293995859213	0.5256410256410257	0.0	0.0921052631578947	0.1330798479087452
5061060.0	244	181	112	27	2.75983635934875e-06	1.7715641430862e-06	3.06434081280235e-06	5.057260362186e-06	212	178	52	9	3.04911926909044e-06	8.87725043419998e-07	3.60795667144025e-06	1.93208133031957e-06	188	146	1	1	2.96347079303282e-06	1.93703223456019e-08	3.30596223042312e-06	2.61919978208258e-07	644	505	165	37	8.77242642147201e-06	2.6786595088518e-06	9.97825971466572e-06	7.25126167071383e-06	0.0732673267326732	0.7267060467524374	1.650358322108799	0.5355056909672664	0.0792265488691731	0.7550301873150794	0.8082431661284514	1.070477948706395	0.3053498975261079	0.6419091251860467	0.2911414625262621	0.0065363635069871	0.4590163934426229	0.2452830188679245	0.0053191489361702	0.149171270718232	0.0505617977528089
3206136.0	306	223	0	0	3.46110625393736e-06	0.0	3.77540332185041e-06	0.0	218	173	1	1	3.13541509746093e-06	1.70716354503846e-08	3.50660957392788e-06	2.14675703368841e-07	215	180	0	0	3.38907564096839e-06	0.0	4.07584384572714e-06	0.0	739	576	1	1	9.98559699236668e-06	1.70716354503846e-08	1.13578567415054e-05	2.14675703368841e-07	0.0017361111111111	0.0189010751107948	0.0	0.0612203037843118	0.0	0.0204067679281039	0.035345558869743	1.7320508075688772	0.0017096259205568	0.0	0.0054447768221213	0.0	0.0	0.0045871559633027	0.0	0.0	0.0057803468208092
2955608.0	439	341	71	13	4.96544328587746e-06	1.12304512642072e-06	5.77315037108067e-06	2.43497721142289e-06	341	275	0	0	4.90447957905585e-06	0.0	5.57409036318016e-06	0.0	252	198	2	2	3.97231191406527e-06	3.87406446912038e-08	4.48342823029985e-06	5.23839956416516e-07	1032	814	73	15	1.38422347789986e-05	1.16178577111192e-06	1.58306689645607e-05	2.95881716783941e-06	0.0184275184275184	0.1869041146942786	0.4217761629110466	0.0	0.1168391528777704	0.1795384385962723	0.217766350068598	1.2129232701989163	0.0839305061401341	0.2261721787488431	0.0	0.0097526693596315	0.1617312072892938	0.0	0.0079365079365079	0.0381231671554252	0.0
3344301.0	1205	927	1499	286	1.36295197254723e-05	2.37104879507698e-05	1.5694165378275e-05	5.35694986513036e-05	1010	831	1008	202	1.45264644423648e-05	1.72082085339876e-05	1.68438876065553e-05	4.3364492080506e-05	950	739	677	123	1.49749853903254e-05	1.31137082279725e-05	1.6733603344402e-05	3.22161573196157e-05	3165	2497	3184	611	4.31309695581626e-05	5.40324047127299e-05	4.92716563292323e-05	0.0001291501480514	0.2446936323588306	2.6211854374941463	3.413338483450568	2.574494267204052	1.925237299854677	2.6376900168364323	0.7460606947384186	0.2828462366602205	1.2527519150680486	1.739642219854388	1.1846109287131006	0.8757075807529415	1.2439834024896266	0.998019801980198	0.7126315789473684	0.308522114347357	0.2430806257521059
1168723.0	277	212	183	44	3.13309291614591e-06	2.89460926950691e-06	3.58917266471877e-06	8.24146133096978e-06	257	218	0	0	3.69633798186907e-06	0.0	4.41873345153918e-06	0.0	279	221	213	30	4.39791676200084e-06	4.12587865961321e-06	5.0042304994761e-06	7.85759934624773e-06	813	651	396	74	1.12273476600158e-05	7.02048792912012e-06	1.30121366157341e-05	1.60990606772175e-05	0.1136712749615975	1.2372342185333909	2.2962008520745103	0.0	1.5701913305293098	1.2887973942012734	1.1736786181994487	0.9106773675057211	0.6253024437928771	0.9238823574589788	0.0	0.9381438719490758	0.6606498194945848	0.0	0.7634408602150538	0.2075471698113207	0.0
1401455.0	268	211	0	0	3.03129567338305e-06	0.0	3.57224260497953e-06	0.0	185	152	0	0	2.66078804142326e-06	0.0	3.08095176437594e-06	0.0	169	140	114	27	2.66397108522631e-06	2.20821674739862e-06	3.17010076889888e-06	7.07183941162296e-06	622	503	114	27	8.35605480003263e-06	2.20821674739862e-06	9.82329513825436e-06	7.07183941162296e-06	0.0536779324055666	0.719905012736862	0.0	0.0	2.2307932545877183	0.7435977515292395	1.2879490860426206	1.7320508075688774	0.2642654697992164	0.0	0.0	0.8289191874659657	0.0	0.0	0.6745562130177515	0.0	0.0
2844936.0	861	670	189	31	9.73860289098062e-06	2.98951449145796e-06	1.13431400252905e-05	5.80648411954689e-06	679	551	0	0	9.76581124392646e-06	0.0	1.11684501458628e-05	0.0	732	590	77	10	1.15386203218087e-05	1.49151482061135e-06	1.33597103832167e-05	2.61919978208258e-06	2272	1811	266	41	3.10430344567157e-05	4.48102931206931e-06	3.587130055437e-05	8.42568390162947e-06	0.0226394257316399	0.234886490632217	0.511893894159892	0.0	0.196052137879649	0.235982010679847	0.2582724061449938	1.0944580283934773	0.1443489462448444	0.3069757053372297	0.0	0.1292628389715099	0.2195121951219512	0.0	0.1051912568306011	0.0462686567164179	0.0
3569558.0	351	283	0	0	3.97009246775168e-06	0.0	4.79120690620478e-06	0.0	238	206	109	21	3.42306785869587e-06	1.86080826409192e-06	4.1755004175095e-06	4.50818977074567e-06	234	193	77	11	3.6885753487749e-06	1.49151482061135e-06	4.37021034569632e-06	2.88111976029084e-06	823	682	186	32	1.10817356752225e-05	3.35232308470327e-06	1.33369176694106e-05	7.38930953103651e-06	0.0469208211143695	0.5540492724180599	0.0	1.0796765225650735	0.6592634066522904	0.5796466430724546	0.544223731682796	0.9388887836874252	0.3025088472556408	0.0	0.5436083480976787	0.4043606757570324	0.0	0.4579831932773109	0.329059829059829	0.0	0.1019417475728155
2504494.0	282	224	1	1	3.18964693990306e-06	1.58175369918411e-08	3.79233338158965e-06	1.87305939340222e-07	165	140	0	0	2.37313528018832e-06	0.0	2.83771873034626e-06	0.0	172	141	0	0	2.71126051277471e-06	0.0	3.19274434581959e-06	0.0	619	505	1	1	8.27404273286609e-06	1.58175369918411e-08	9.8227964577555e-06	1.87305939340222e-07	0.0019801980198019	0.0190684944094852	0.0493906839123168	0.0	0.0	0.0164635613041056	0.0285157246522358	1.7320508075688774	0.0019117059824952	0.0049590243967007	0.0	0.0	0.0035460992907801	0.0	0.0	0.0044642857142857	0.0
2483333.0	246	191	255	62	2.7824579688516e-06	4.03347193291947e-06	3.23364141019474e-06	1.16129682390938e-05	258	201	0	0	3.71072061993082e-06	0.0	4.07415331999714e-06	0.0	197	153	307	52	3.10533907567801e-06	5.94668896009979e-06	3.46446726886807e-06	1.36198388668294e-05	701	545	562	114	9.59851766446044e-06	9.98016089301926e-06	1.07722619990599e-05	2.52328071059232e-05	0.2091743119266055	2.342387059294072	3.5912974773521444	0.0	3.931293849769679	2.507530442373941	2.178228884412359	0.8686749511005641	1.039760642413765	1.44960749742581	0.0	1.914988609996288	1.0365853658536586	0.0	1.5583756345177664	0.3246073298429319	0.0
2272189.0	505	410	208	30	5.71195639947179e-06	3.29004769430294e-06	6.94132449308819e-06	5.61917818020667e-06	393	329	477	70	5.65237675826672e-06	8.14317010983344e-06	6.66863901631372e-06	1.50272992358189e-05	393	317	139	21	6.19491500883989e-06	2.69247480603867e-06	7.1780138838639e-06	5.50031954237341e-06	1291	1056	824	121	1.75592481665784e-05	1.4125692610175e-05	2.07879773932658e-05	2.6146796958399e-05	0.1145833333333333	1.2577845580527318	0.8095253558311465	2.2534282031246717	0.7662731824381213	1.2764089137979795	0.8463998501967792	0.6631102627435435	0.8044588513226495	0.575993138639361	1.4406630092241963	0.434626593294116	0.4118811881188118	1.213740458015267	0.3536895674300254	0.073170731707317	0.2127659574468085
2379262.0	156	125	0	0	1.76448554122297e-06	0.0	2.11625746740494e-06	0.0	105	85	296	68	1.51017699648347e-06	5.05320409331383e-06	1.72290065771023e-06	1.45979478290812e-05	134	105	187	28	2.11226109716169e-06	3.62225027862756e-06	2.37757557667416e-06	7.33375938983122e-06	395	315	483	96	5.38692363486814e-06	8.67545437194139e-06	6.21673370178933e-06	2.19317072189124e-05	0.3047619047619048	3.52785051941342	0.0	8.472890043748762	3.084553635973142	3.852481226573968	4.288327297638173	1.1131338598246217	1.6104654455814922	0.0	3.346100559789013	1.714868622773429	0.0	2.8190476190476192	1.3955223880597014	0.0	0.8
2416495.0	144	119	0	0	1.62875588420582e-06	0.0	2.0146771089695e-06	0.0	121	96	0	0	1.74029920547143e-06	0.0	1.94586427223744e-06	0.0	114	91	0	0	1.79699824683905e-06	0.0	2.06056549978427e-06	0.0	379	306	0	0	5.1660533365163e-06	0.0	6.02110688099121e-06	0.0	0.0	0.0	0.0	0.0	0.0	0.0	0.0		0.0	0.0	0.0	0.0	0.0	0.0	0.0	0.0	0.0
2118790.0	295	227	141	42	3.33668740167164e-06	2.23027271584959e-06	3.84312356080737e-06	7.86684945228934e-06	184	151	133	27	2.64640540336152e-06	2.27052751490115e-06	3.06068234487347e-06	5.79624399095872e-06	148	126	0	0	2.33294509238754e-06	0.0	2.853090692009e-06	0.0	627	504	274	69	8.3160378974207e-06	4.50080023075074e-06	9.75689659768983e-06	1.36630934432481e-05	0.1369047619047619	1.4003523873034744	2.046993631044394	1.8937750925597407	0.0	1.3135895745347117	1.140178564032212	0.8679869162604127	0.5412193025415032	0.6684092476664881	0.8579666259814457	0.0	0.4779661016949152	0.7228260869565217	0.0	0.185022026431718	0.1788079470198675
2795589.0	213	176	1	1	2.40920141205444e-06	1.58175369918411e-08	2.97969051410615e-06	1.87305939340222e-07	227	184	143	23	3.26485884001665e-06	2.44124386940499e-06	3.72957318845509e-06	4.93754117748335e-06	205	171	0	0	3.23144421580707e-06	0.0	3.87205165344078e-06	0.0	645	531	144	24	8.90550446787816e-06	2.45706140639683e-06	1.0581315356002e-05	5.12484711682357e-06	0.0451977401129943	0.4843298724592516	0.0628608704338578	1.3238890693357437	0.0	0.4622499799232004	0.7468629811154672	1.6157123062277974	0.2759036745486304	0.0065654689195756	0.747733359704011	0.0	0.0046948356807511	0.6299559471365639	0.0	0.0056818181818181	0.125
1529198.0	655	499	1	1	7.40857711218618e-06	1.58175369918411e-08	8.44809980988051e-06	1.87305939340222e-07	455	374	306	57	6.54410031809505e-06	5.22392044781768e-06	7.58076289392502e-06	1.2236515092024e-05	376	318	206	51	5.92694158606565e-06	3.990286403194e-06	7.20065746078461e-06	1.33579188886211e-05	1486	1191	513	109	1.98796190163469e-05	9.23002438800351e-06	2.32295201645901e-05	2.57817399199853e-05	0.0915197313182199	1.1098696717500725	0.0221713691309799	1.614153517692784	1.8550971159744036	1.1638073342660558	0.9959984749263654	0.8558104469710036	0.464295838889755	0.0021350303509459	0.7982641148353198	0.6732454412196734	0.0015267175572519	0.6725274725274726	0.5478723404255319	0.002004008016032	0.1524064171122994
1488105.0	278	220	0	0	3.14440372089734e-06	0.0	3.72461314263269e-06	0.0	201	173	0	0	2.89091025041122e-06	0.0	3.50660957392788e-06	0.0	171	143	0	0	2.69549737025858e-06	0.0	3.238031499661e-06	0.0	650	536	0	0	8.73081134156714e-06	0.0	1.04692542162216e-05	0.0	0.0	0.0	0.0	0.0	0.0	0.0	0.0		0.0	0.0	0.0	0.0	0.0	0.0	0.0	0.0	0.0
2678284.0	674	512	53	9	7.62348240246334e-06	8.38329460567576e-07	8.66819058649062e-06	1.685753454062e-06	440	357	269	66	6.32836074716884e-06	4.59226993615345e-06	7.23618276238297e-06	1.41685964223435e-05	388	311	0	0	6.11609929625923e-06	0.0	7.04215242233966e-06	0.0	1502	1180	322	75	2.00679424458914e-05	5.43059939672103e-06	2.29465257712133e-05	1.58543498764055e-05	0.0635593220338983	0.6909259394855747	0.1944758179047479	1.958020808429332	0.0	0.7174988754446933	1.078715073872331	1.5034379994028035	0.2706106722880731	0.1099667338769865	0.7256650054609992	0.0	0.0786350148367952	0.6113636363636363	0.0	0.017578125	0.1848739495798319
2604076.0	455	352	227	35	5.14641616190033e-06	3.59058089714792e-06	5.9593810282123e-06	6.55570787690778e-06	353	289	41	11	5.07707123579682e-06	6.99937053465767e-07	5.85786223621479e-06	2.36143273705726e-06	297	249	0	0	4.68165332729122e-06	0.0	5.63825065325587e-06	0.0	1105	890	268	46	1.49051407249884e-05	4.29051795061369e-06	1.7455493917683e-05	8.91714061396504e-06	0.0516853932584269	0.5108500885747883	1.1000652325925142	0.4031219311472168	0.0	0.5010623879132436	0.5565340320172335	1.1107080584016904	0.2878549105826727	0.6976856873195593	0.1378623661079901	0.0	0.4989010989010989	0.1161473087818696	0.0	0.0994318181818181	0.0380622837370242
4308613.0	341	265	0	0	3.85698442023739e-06	0.0	4.48646583089847e-06	0.0	287	237	0	0	4.1278171237215e-06	0.0	4.80385242208618e-06	0.0	300	246	0	0	4.72894275483961e-06	0.0	5.57031992249375e-06	0.0	928	748	0	0	1.27137442987985e-05	0.0	1.48606381754784e-05	0.0	0.0	0.0	0.0	0.0	0.0	0.0	0.0		0.0	0.0	0.0	0.0	0.0	0.0	0.0	0.0	0.0
2167003.0	616	484	0	0	6.96745572688044e-06	0.0	8.19414891379192e-06	0.0	459	368	0	0	6.60163087034204e-06	0.0	7.45914637691018e-06	0.0	405	337	61	11	6.38407271903348e-06	1.18158966308172e-06	7.63088542227803e-06	2.88111976029084e-06	1480	1189	61	11	1.9953159316256e-05	1.18158966308172e-06	2.32841807129801e-05	2.88111976029084e-06	0.009251471825063	0.1237372186638595	0.0	0.0	0.3775603486168905	0.1258534495389635	0.2179845689092906	1.7320508075688772	0.0592181741424311	0.0	0.0	0.1850839918472306	0.0	0.0	0.1506172839506173	0.0	0.0
2611230.0	141	107	1	1	1.59482346995153e-06	1.58175369918411e-08	1.81151639209863e-06	1.87305939340222e-07	184	155	1	1	2.64640540336152e-06	1.70716354503846e-08	3.14176002288336e-06	2.14675703368841e-07	166	135	0	0	2.61668165767792e-06	0.0	3.05688288429535e-06	0.0	491	397	2	2	6.85791053099096e-06	3.28891724422256e-08	8.01015929927734e-06	4.01981642709064e-07	0.0050377833753148	0.0501839760846366	0.1033973195921397	0.0683297584173286	0.0	0.0572423593364894	0.052582784620949	0.9185991847724184	0.0047958007462475	0.0099180487934014	0.0064508768870785	0.0	0.0070921985815602	0.0054347826086956	0.0	0.0093457943925233	0.0064516129032258
3639961.0	246	197	122	27	2.7824579688516e-06	1.92973951300461e-06	3.33522176863018e-06	5.057260362186e-06	189	154	0	0	2.71831859367025e-06	0.0	3.12149060338089e-06	0.0	140	117	118	23	2.20683995225849e-06	2.28569803678103e-06	2.64929849972264e-06	6.02415949878993e-06	575	468	240	50	7.70761651478034e-06	4.21543754978564e-06	9.10601087173371e-06	1.10814198609759e-05	0.1068376068376068	1.2169346179207985	1.5163190675212834	0.0	2.2738696675442998	1.263396245021861	1.1578420798409044	0.9164520508930828	0.5469184334355504	0.6935377046507799	0.0	1.0357334859928724	0.4959349593495935	0.0	0.8428571428571429	0.1370558375634517	0.0
3588455.0	347	264	0	0	3.92484924874596e-06	0.0	4.46953577115923e-06	0.0	292	237	0	0	4.19973031403023e-06	0.0	4.80385242208618e-06	0.0	249	194	0	0	3.92502248651688e-06	0.0	4.39285392261702e-06	0.0	888	695	0	0	1.20496020492931e-05	0.0	1.36662421158624e-05	0.0	0.0	0.0	0.0	0.0	0.0	0.0	0.0		0.0	0.0	0.0	0.0	0.0	0.0	0.0	0.0	0.0
2630083.0	180	136	0	0	2.03594485525727e-06	0.0	2.30248812453657e-06	0.0	123	100	0	0	1.76906448159493e-06	0.0	2.02694195024733e-06	0.0	121	98	0	0	1.90734024445198e-06	0.0	2.21907053822922e-06	0.0	424	334	0	0	5.71234958130418e-06	0.0	6.54850061301312e-06	0.0	0.0	0.0	0.0	0.0	0.0	0.0	0.0		0.0	0.0	0.0	0.0	0.0	0.0	0.0	0.0	0.0
5169142.0	511	409	60	15	5.77982122798037e-06	9.49052219510464e-07	6.92439443334895e-06	2.80958909010333e-06	320	271	397	72	4.60244417975916e-06	6.77743927380267e-06	5.49301268517027e-06	1.54566506425566e-05	360	295	70	11	5.67473130580753e-06	1.35592256419213e-06	6.67985519160836e-06	2.88111976029084e-06	1191	975	527	98	1.60569967135471e-05	9.08241405750527e-06	1.90972623101276e-05	2.11473594929508e-05	0.1005128205128205	1.1073503180472104	0.4057523177148772	2.813874922278189	0.4313147033352276	1.216980647776098	1.383010069320835	1.1364273309096065	0.5656359168238818	0.1642009643682507	1.4725739213978528	0.2389403993109729	0.1174168297455968	1.240625	0.1944444444444444	0.0366748166259168	0.2656826568265683
2745929.0	158	124	0	0	1.78710715072583e-06	0.0	2.0993274076657e-06	0.0	107	87	0	0	1.53894227260697e-06	0.0	1.76343949671518e-06	0.0	112	94	0	0	1.76547196180679e-06	0.0	2.12849623054639e-06	0.0	377	305	0	0	5.09152138513958e-06	0.0	5.99126313492727e-06	0.0	0.0	0.0	0.0	0.0	0.0	0.0	0.0		0.0	0.0	0.0	0.0	0.0	0.0	0.0	0.0	0.0
2726495.0	141	113	22	7	1.59482346995153e-06	3.47985813820503e-07	1.91309675053406e-06	1.31114157538156e-06	140	114	0	0	2.01356932864463e-06	0.0	2.31071382328196e-06	0.0	108	90	76	16	1.70241939174226e-06	1.47214449826575e-06	2.03792192286357e-06	4.19071965133212e-06	389	317	98	23	5.31081219033842e-06	1.82013031208625e-06	6.26173249667959e-06	5.50186122671368e-06	0.0725552050473186	0.8786483979683184	0.6853503749956931	0.0	2.056369090648754	0.913906488548149	1.0470634565419368	1.1457008672794562	0.3427216491288249	0.2181970734548313	0.0	0.8647366832206685	0.1560283687943262	0.0	0.7037037037037037	0.0619469026548672	0.0
4394605.0	461	364	0	0	5.2142809904089e-06	0.0	6.16254174508318e-06	0.0	264	215	0	0	3.79701644830131e-06	0.0	4.35792519303176e-06	0.0	343	270	132	21	5.40675788303329e-06	2.55688254961945e-06	6.1137657685907e-06	5.50031954237341e-06	1068	849	132	21	1.44180553217435e-05	2.55688254961945e-06	1.66342327067056e-05	5.50031954237341e-06	0.0247349823321554	0.3306626545002054	0.0	0.0	0.8996614771588318	0.2998871590529439	0.5194197960171879	1.7320508075688772	0.1773389332029737	0.0	0.0	0.4729049469078486	0.0	0.0	0.3848396501457726	0.0	0.0
4103643.0	400	304	0	0	4.52432190057171e-06	0.0	5.14673816072881e-06	0.0	268	233	513	98	3.85454700054829e-06	8.75774898604728e-06	4.72277474407628e-06	2.10382189301465e-05	251	202	0	0	3.95654877154914e-06	0.0	4.57400253798268e-06	0.0	919	739	513	98	1.23354176726692e-05	8.75774898604728e-06	1.44435154427878e-05	2.10382189301465e-05	0.1326116373477672	1.4565857608198625	0.0	4.45463103158466	0.0	1.48487701052822	2.571882425225864	1.7320508075688772	0.7099677707266668	0.0	2.2720566086758143	0.0	0.0	1.914179104477612	0.0	0.0	0.4206008583690987
1922727.0	335	262	273	47	3.78911959172881e-06	4.31818759877261e-06	4.43567565168075e-06	8.80337914899045e-06	258	212	389	85	3.71072061993082e-06	6.6408661901996e-06	4.29711693452434e-06	1.82474347863515e-05	311	242	106	28	4.90233732251706e-06	2.0532541686338e-06	5.47974561481093e-06	7.33375938983122e-06	904	716	768	160	1.24021775341767e-05	1.3012307957606e-05	1.4212538201016e-05	3.43845733251732e-05	0.2234636871508379	2.419312640631297	1.984676031407911	4.246436637492007	1.3383393875090055	2.5231506854696413	1.5269982379295166	0.6051950233187489	1.0491954273149182	1.1396282155355275	1.7896432715873412	0.4188316783512513	0.8149253731343283	1.507751937984496	0.3408360128617363	0.1793893129770992	0.4009433962264151
2137123.0	395	306	287	57	4.46776787681457e-06	4.53963311665838e-06	5.18059828020729e-06	1.06764385423927e-05	274	214	0	0	3.94084282891878e-06	0.0	4.33765577352929e-06	0.0	215	166	1	1	3.38907564096839e-06	1.93703223456019e-08	3.75883376883725e-06	2.61919978208258e-07	884	686	288	58	1.17976863467017e-05	4.55900343900399e-06	1.32770878225738e-05	1.09383585206009e-05	0.0845481049562682	0.8238522382900432	2.060850497360993	0.0	0.0696811815355377	0.7101772262988436	1.1702361217448136	1.6478085728594971	0.3864319922591058	1.0160852671457603	0.0	0.0057155178572724	0.7265822784810126	0.0	0.0046511627906976	0.1862745098039215	0.0
2593543.0	283	208	38	14	3.20095774465449e-06	6.0106640568996e-07	3.52145242576181e-06	2.62228315076311e-06	276	226	338	47	3.96960810504227e-06	5.77021278222998e-06	4.58088880755897e-06	1.00897580583355e-05	296	239	0	0	4.66589018477508e-06	0.0	5.41181488404881e-06	0.0	855	673	376	61	1.18364560344718e-05	6.37127918791994e-06	1.35141561173696e-05	1.27120412090987e-05	0.0906389301634472	0.9406463192148604	0.7446595420626252	2.202576504735564	0.0	0.9824120155993962	1.120370694818426	1.1404285340859328	0.5382759137840415	0.1877770510072255	1.4535975918883652	0.0	0.1342756183745583	1.2246376811594204	0.0	0.0673076923076923	0.2079646017699115
3351692.0	290	233	209	34	3.28013337791449e-06	3.30586523129478e-06	3.9447039192428e-06	6.36840193756756e-06	277	239	151	19	3.98399074310402e-06	2.57781695300807e-06	4.84439126109112e-06	4.07883836400799e-06	189	153	7	4	2.97923393554896e-06	1.35592256419213e-07	3.46446726886807e-06	1.04767991283303e-06	756	625	367	57	1.02433580565675e-05	6.01927444072206e-06	1.2253562449202e-05	1.14949202144086e-05	0.0912	0.9380880264055124	1.614418234661829	0.8419712909582985	0.3024072192130519	0.9195989149443932	0.6594412499753315	0.7170965942420745	0.5876270659954934	1.007844758250852	0.64704391130177	0.0455124570116137	0.7206896551724138	0.5451263537906137	0.037037037037037	0.1459227467811159	0.0794979079497908
4449986.0	509	385	0	0	5.75719961847751e-06	0.0	6.51807299960721e-06	0.0	407	344	1	1	5.85373369113118e-06	1.70716354503846e-08	6.97268030885082e-06	2.14675703368841e-07	348	288	0	0	5.48557359561395e-06	0.0	6.52135015316342e-06	0.0	1264	1017	1	1	1.70965069052226e-05	1.70716354503846e-08	2.00121034616214e-05	2.14675703368841e-07	0.0009832841691248	0.0107272932993045	0.0	0.0307881178915288	0.0	0.0102627059638429	0.0177755281525161	1.7320508075688772	0.0009985452317847	0.0	0.0029163669464925	0.0	0.0	0.0024570024570024	0.0	0.0	0.002906976744186
1742891.0	291	227	0	0	3.29144418266592e-06	0.0	3.84312356080737e-06	0.0	255	210	386	81	3.66757270574558e-06	6.58965128384844e-06	4.2565780955194e-06	1.73887319728762e-05	201	171	0	0	3.16839164574254e-06	0.0	3.87205165344078e-06	0.0	747	608	386	81	1.0127408534154e-05	6.58965128384844e-06	1.19717533097675e-05	1.73887319728762e-05	0.1332236842105263	1.4524799770714536	0.0	4.085143413950303	0.0	1.3617144713167677	2.358558649722434	1.732050807568877	0.6506749739210467	0.0	1.796733647168102	0.0	0.0	1.5137254901960784	0.0	0.0	0.3857142857142857
2514663.0	663	510	628	113	7.49906355019762e-06	9.93341323087619e-06	8.63433046701214e-06	2.11655711454451e-05	533	435	41	15	7.66594608691135e-06	6.99937053465767e-07	8.81719748357589e-06	3.22013555053262e-06	446	358	782	136	7.03036156219489e-06	1.51475920742607e-05	8.10640053761286e-06	3.56211170363231e-05	1642	1303	1451	264	2.21953711993039e-05	2.57809423586027e-05	2.55579284882009e-05	6.00068237323008e-05	0.202609363008442	2.347875093241756	2.45132743370307	0.3652107777477914	4.3941965205203966	2.403578243990419	2.014917248351627	0.8382990041574276	1.1615458974351935	1.3246204895295786	0.0913047190171116	2.1545964514421927	0.947209653092006	0.0769230769230769	1.7533632286995515	0.2215686274509803	0.0344827586206896
2846829.0	249	208	0	0	2.81639038310589e-06	0.0	3.52145242576181e-06	0.0	204	174	0	0	2.93405816459646e-06	0.0	3.52687899343036e-06	0.0	217	182	0	0	3.42060192600065e-06	0.0	4.12113099956855e-06	0.0	670	564	0	0	9.17105047370301e-06	0.0	1.11694624187607e-05	0.0	0.0	0.0	0.0	0.0	0.0	0.0	0.0		0.0	0.0	0.0	0.0	0.0	0.0	0.0	0.0	0.0
2782935.0	387	312	0	0	4.37728143880313e-06	0.0	5.28217863864272e-06	0.0	307	255	0	0	4.41546988495644e-06	0.0	5.1687019731307e-06	0.0	311	251	0	0	4.90233732251706e-06	0.0	5.68353780709728e-06	0.0	1005	818	0	0	1.36950886462766e-05	0.0	1.61344184188707e-05	0.0	0.0	0.0	0.0	0.0	0.0	0.0	0.0		0.0	0.0	0.0	0.0	0.0	0.0	0.0	0.0	0.0
3346998.0	196	166	0	0	2.21691773128014e-06	0.0	2.81038991671376e-06	0.0	216	179	0	0	3.10664982133743e-06	0.0	3.62822609094272e-06	0.0	184	149	61	10	2.9004182229683e-06	1.18158966308172e-06	3.37389296118524e-06	2.61919978208258e-06	596	494	61	10	8.22398577558587e-06	1.18158966308172e-06	9.81250896884172e-06	2.61919978208258e-06	0.020242914979757	0.26692457458123	0.0	0.0	0.7763138345569984	0.2587712781856661	0.4482050013571136	1.7320508075688772	0.1436760343858382	0.0	0.0	0.4073859603159148	0.0	0.0	0.3315217391304347	0.0	0.0
5193794.0	200	155	0	0	2.26216095028586e-06	0.0	2.62415925958212e-06	0.0	166	133	146	30	2.38751791825006e-06	2.49245877575615e-06	2.69583279382895e-06	6.44027110106524e-06	253	196	0	0	3.98807505658141e-06	0.0	4.43814107645844e-06	0.0	619	484	146	30	8.63775392511733e-06	2.49245877575615e-06	9.75813312986951e-06	6.44027110106524e-06	0.0619834710743801	0.6599900836925108	0.0	2.3889727566960794	0.0	0.7963242522320265	1.3792740641651635	1.7320508075688772	0.2885540381636067	0.0	1.0439539559908335	0.0	0.0	0.8795180722891566	0.0	0.0	0.225563909774436
2471458.0	777	596	0	0	8.78849529186056e-06	0.0	1.00903156045867e-05	0.0	494	401	1	1	7.1050232025032e-06	1.70716354503846e-08	8.1280372204918e-06	2.14675703368841e-07	478	391	0	0	7.53478212271112e-06	0.0	8.85363857599617e-06	0.0	1749	1388	1	1	2.34283006170749e-05	1.70716354503846e-08	2.70719914010747e-05	2.14675703368841e-07	0.0007204610951008	0.0079298083465082	0.0	0.026411752006698	0.0	0.008803917335566	0.0152488321308367	1.7320508075688774	0.000728675789568	0.0	0.0024027557636082	0.0	0.0	0.0020242914979757	0.0	0.0	0.0024937655860349
2414499.0	673	530	204	49	7.61217159771191e-06	3.22677754633558e-06	8.97293166179693e-06	9.17799102767089e-06	553	452	128	15	7.95359884814629e-06	2.18516933764922e-06	9.16177761511794e-06	3.22013555053262e-06	687	535	2	2	1.08292789085827e-05	3.87406446912038e-08	1.21143136525779e-05	5.23839956416516e-07	1913	1517	334	66	2.63950493544409e-05	5.450687528676e-06	3.02490229294927e-05	1.292196653462e-05	0.043506921555702	0.4271862454777381	1.0228531068331903	0.3514749741599318	0.0432414061117729	0.4725231623682984	0.5008984617155188	1.0600505998584338	0.2065041612721567	0.4238971106885576	0.2747396970062813	0.0035773983677251	0.3031203566121842	0.2314647377938517	0.0029112081513828	0.0924528301886792	0.0331858407079646
3066420.0	274	224	232	52	3.09916050189162e-06	3.66966858210713e-06	3.79233338158965e-06	9.73990884569156e-06	186	155	0	0	2.67517067948501e-06	0.0	3.14176002288336e-06	0.0	201	156	0	0	3.16839164574254e-06	0.0	3.53239799963019e-06	0.0	661	535	232	52	8.94272282711918e-06	3.66966858210713e-06	1.04664914041032e-05	9.73990884569156e-06	0.0971962616822429	0.9305801218040656	2.5683155634404797	0.0	0.0	0.8561051878134931	1.482817681916266	1.7320508075688772	0.4103524902928565	1.1840847158020025	0.0	0.0	0.8467153284671532	0.0	0.0	0.2321428571428571	0.0
3473105.0	618	493	1	1	6.9900773363833e-06	1.58175369918411e-08	8.34651945144507e-06	1.87305939340222e-07	530	448	0	0	7.62279817272611e-06	0.0	9.08069993710805e-06	0.0	409	333	166	26	6.447125289098e-06	3.21547350936992e-06	7.5403111145952e-06	6.8099194334147e-06	1557	1274	167	27	2.10600007982074e-05	3.23129104636176e-06	2.49675305031483e-05	6.99722537275493e-06	0.021193092621664	0.2802530018686713	0.0224412032380506	0.0	0.9031350735957384	0.308525425611263	0.5150692934041585	1.6694549319028813	0.1534326174686946	0.0022628557926692	0.0	0.4987453113106458	0.0016181229773462	0.0	0.4058679706601467	0.0020283975659229	0.0
2613668.0	137	99	0	0	1.54958025094581e-06	0.0	1.67607591418471e-06	0.0	106	84	0	0	1.52455963454522e-06	0.0	1.70263123820776e-06	0.0	147	124	0	0	2.31718194987141e-06	0.0	2.80780353816758e-06	0.0	390	307	0	0	5.39132183536244e-06	0.0	6.18651069056005e-06	0.0	0.0	0.0	0.0	0.0	0.0	0.0	0.0		0.0	0.0	0.0	0.0	0.0	0.0	0.0	0.0	0.0
2434512.0	143	107	0	0	1.61744507945439e-06	0.0	1.81151639209863e-06	0.0	136	115	1	1	1.95603877639764e-06	1.70716354503846e-08	2.33098324278443e-06	2.14675703368841e-07	107	80	45	8	1.68665624922613e-06	8.71664505552086e-07	1.81148615365651e-06	2.09535982566606e-06	386	302	46	9	5.26014010507816e-06	8.88736141002471e-07	5.95398578853956e-06	2.3100355290349e-06	0.0298013245033112	0.3879813642621279	0.0	0.0920966309103124	1.156707613489922	0.4162680814667447	0.6428907160577789	1.544415112954412	0.1689567432138322	0.0	0.0087276569648709	0.5168003296178592	0.0	0.0073529411764705	0.4205607476635514	0.0	0.008695652173913
2666406.0	213	157	0	0	2.40920141205444e-06	0.0	2.6580193790606e-06	0.0	261	212	0	0	3.75386853411606e-06	0.0	4.29711693452434e-06	0.0	186	141	51	7	2.93194450800056e-06	9.87886439625698e-07	3.19274434581959e-06	1.8334398474578e-06	660	510	51	7	9.09501445417106e-06	9.87886439625698e-07	1.01478806594045e-05	1.8334398474578e-06	0.0137254901960784	0.1806721924502204	0.0	0.0	0.5742520066971253	0.1914173355657084	0.3315445506492681	1.7320508075688774	0.1086184573541435	0.0	0.0	0.3369389962634004	0.0	0.0	0.2741935483870967	0.0	0.0
2265808.0	444	352	0	0	5.0219973096346e-06	0.0	5.9593810282123e-06	0.0	355	297	0	0	5.10583651192032e-06	0.0	6.02001759223457e-06	0.0	331	275	158	38	5.21760017283971e-06	3.0605109306051e-06	6.22698365319424e-06	9.9529591719138e-06	1130	924	158	38	1.53454339943946e-05	3.0605109306051e-06	1.82063822736411e-05	9.9529591719138e-06	0.0411255411255411	0.5466741839384276	0.0	0.0	1.5983596113678984	0.5327865371226328	0.9228133518850816	1.7320508075688772	0.1994411452763765	0.0	0.0	0.586574445956329	0.0	0.0	0.4773413897280967	0.0	0.0
1814878.0	231	186	0	0	2.61279589758017e-06	0.0	3.14899111149855e-06	0.0	250	206	0	0	3.59565951543684e-06	0.0	4.1755004175095e-06	0.0	157	126	0	0	2.47481337503273e-06	0.0	2.853090692009e-06	0.0	638	518	0	0	8.68326878804974e-06	0.0	1.0177582221017e-05	0.0	0.0	0.0	0.0	0.0	0.0	0.0	0.0		0.0	0.0	0.0	0.0	0.0	0.0	0.0	0.0	0.0
2482179.0	115	92	0	0	1.30074254641437e-06	0.0	1.55756549601003e-06	0.0	112	94	0	0	1.61085546291571e-06	0.0	1.90532543323249e-06	0.0	102	83	75	14	1.60784053664547e-06	1.45277417592014e-06	1.87941688441862e-06	3.66687969491561e-06	329	269	75	14	4.51943854597554e-06	1.45277417592014e-06	5.34230781366115e-06	3.66687969491561e-06	0.0520446096654275	0.6863849524991432	0.0	0.0	1.951073082995061	0.6503576943316871	1.1264525696758316	1.7320508075688772	0.321450144999494	0.0	0.0	0.9035561318482156	0.0	0.0	0.7352941176470589	0.0	0.0
2838504.0	183	139	301	50	2.06987726951156e-06	4.76107863454416e-06	2.35327830375429e-06	9.36529696701112e-06	152	131	227	56	2.1861609853856e-06	3.8752612472373e-06	2.655293954824e-06	1.20218393886551e-05	137	111	257	49	2.15955052471009e-06	4.97817284281969e-06	2.5134370381984e-06	1.28340789322046e-05	472	381	785	155	6.41558877960725e-06	1.36145127246012e-05	7.5220092967767e-06	3.42212152878709e-05	0.4068241469816273	4.549477930389588	3.979681005884532	4.527498496659644	5.106186762252817	4.537788754932332	0.5633233723574849	0.1241405016364375	2.122098718028286	2.300174365250002	1.7726330646019524	2.3051893372524765	1.644808743169399	1.493421052631579	1.875912408759124	0.3597122302158273	0.4274809160305343
2636584.0	458	355	85	18	5.18034857615461e-06	1.34449064430649e-06	6.01017120743002e-06	3.371506908124e-06	201	177	83	26	2.89091025041122e-06	1.41694574238192e-06	3.58768725193778e-06	5.58156828758988e-06	233	192	95	22	3.67281220625876e-06	1.84018062283218e-06	4.34756676877561e-06	5.76223952058167e-06	892	724	263	66	1.17440710328246e-05	4.60161700952059e-06	1.39454252281434e-05	1.47153147162955e-05	0.0911602209944751	1.0552073153422656	0.5609668662942588	1.5557566464510435	1.325394140457208	1.1473725510675037	0.5207402820914888	0.4538545754881424	0.3918246915110698	0.2595367135129177	0.4901382677585253	0.5010276919948066	0.185589519650655	0.4129353233830846	0.407725321888412	0.0507042253521126	0.1468926553672316
4579795.0	288	219	0	0	3.25751176841163e-06	0.0	3.70768308289345e-06	0.0	258	220	0	0	3.71072061993082e-06	0.0	4.45927229054413e-06	0.0	248	204	2	1	3.90925934400075e-06	3.87406446912038e-08	4.61928969182409e-06	2.61919978208258e-07	794	643	2	1	1.08774917323432e-05	3.87406446912038e-08	1.27862450652617e-05	2.61919978208258e-07	0.0015552099533437	0.020484511040685	0.0	0.0	0.0567013536024474	0.0189004512008158	0.0327365417657891	1.7320508075688772	0.0035615420948574	0.0	0.0	0.0099099704783352	0.0	0.0	0.0080645161290322	0.0	0.0
3412804.0	901	665	0	0	1.01910350810378e-05	0.0	1.12584897265943e-05	0.0	674	537	0	0	9.69389805361773e-06	0.0	1.08846782728282e-05	0.0	632	494	0	0	9.96230607019545e-06	0.0	1.11859269988289e-05	0.0	2207	1696	0	0	2.9847239204851e-05	0.0	3.33290949982514e-05	0.0	0.0	0.0	0.0	0.0	0.0	0.0	0.0		0.0	0.0	0.0	0.0	0.0	0.0	0.0	0.0	0.0
2329976.0	391	313	0	0	4.42252465780885e-06	0.0	5.29910869838196e-06	0.0	253	211	236	32	3.63880742962208e-06	4.02890596629076e-06	4.27684751502187e-06	6.86962250780293e-06	260	215	248	45	4.09841705419433e-06	4.80383994170928e-06	4.86836903795186e-06	1.17863990193716e-05	904	739	484	77	1.21597491416253e-05	8.83274590800003e-06	1.44443252513557e-05	1.86560215271745e-05	0.1041948579161028	1.291581379021045	0.0	1.6062350793836524	2.4210159352114724	1.3424170048650417	1.2318804820147935	0.9176585796740852	0.7263921159165809	0.0	1.107205051164028	1.1721208159606449	0.0	0.932806324110672	0.953846153846154	0.0	0.1516587677725118
1950051.0	172	140	304	66	1.94545841724584e-06	4.80853124551968e-06	2.37020836349353e-06	1.23621919964547e-05	108	96	83	23	1.55332491066872e-06	1.41694574238192e-06	1.94586427223744e-06	4.93754117748335e-06	101	84	0	0	1.59207739412934e-06	0.0	1.90206046133933e-06	0.0	381	320	387	89	5.09086072204389e-06	6.2254769879016e-06	6.2181330970703e-06	1.7299733173938e-05	0.278125	2.782142630894929	5.21565622114068	2.5374540495601723	0.0	2.5843700902336173	2.608144606887284	1.009199346774485	1.2228731697460742	2.471670020234642	0.9122017761061416	0.0	1.7674418604651163	0.7685185185185185	0.0	0.4714285714285714	0.2395833333333333
2386456.0	253	201	42	8	2.86163360211161e-06	6.64336553657325e-07	3.40294200758714e-06	1.49844751472178e-06	188	161	81	19	2.70393595560851e-06	1.38280247148115e-06	3.2633765398982e-06	4.07883836400799e-06	153	123	43	5	2.4117608049682e-06	8.32923860860883e-07	2.78515996124688e-06	1.30959989104129e-06	594	485	166	32	7.97733036268832e-06	2.88006288599936e-06	9.45147850873222e-06	6.88688576977106e-06	0.0659793814432989	0.7286569782080408	0.4403388336859304	1.249882848068531	0.4702063469471244	0.7201426762338619	0.4590114424811981	0.6373895862993364	0.3610309157396853	0.2321529049585902	0.5114035591756299	0.3453592326175421	0.1660079051383399	0.4308510638297872	0.2810457516339869	0.0398009950248756	0.1180124223602484
4276546.0	429	330	0	0	4.85233523836316e-06	0.0	5.58691971394903e-06	0.0	278	236	0	0	3.99837338116577e-06	0.0	4.7835830025837e-06	0.0	294	243	114	18	4.63436389974282e-06	2.20821674739862e-06	5.50238919173163e-06	4.71455960774864e-06	1001	809	114	18	1.34850725192718e-05	2.20821674739862e-06	1.58728919082644e-05	4.71455960774864e-06	0.0222496909765142	0.2970195749455051	0.0	0.0	0.8568204544369832	0.2856068181456611	0.4946855200163697	1.7320508075688772	0.1637526786928888	0.0	0.0	0.4764875601419999	0.0	0.0	0.3877551020408163	0.0	0.0
2871460.0	1190	894	0	0	1.34598576542009e-05	0.0	1.51354734068801e-05	0.0	842	669	685	126	1.21101812479913e-05	1.16940702835134e-05	1.35602416471546e-05	2.7049138624474e-05	795	637	444	65	1.2531698300325e-05	8.60042312144725e-06	1.44239584984899e-05	1.70247985835368e-05	2827	2200	1129	191	3.81017372025171e-05	2.02944934049607e-05	4.31196735525247e-05	4.40739372080108e-05	0.0868181818181818	1.022130586269947	0.0	1.9947386874296469	1.1803138913162563	1.0583508595819675	1.0029465806385214	0.9476503671331356	0.5326395827332511	0.0	0.965639575828238	0.6862935027109777	0.0	0.8135391923990499	0.5584905660377358	0.0	0.1883408071748878
2578671.0	445	361	205	47	5.03330811438603e-06	3.24259508332742e-06	6.11175156586546e-06	8.80337914899045e-06	358	287	0	0	5.14898442610556e-06	0.0	5.81732339720984e-06	0.0	253	211	230	36	3.98807505658141e-06	4.45517413948844e-06	4.77779473026903e-06	9.42911921549728e-06	1056	859	435	83	1.4170367597073e-05	7.69776922281586e-06	1.67068696933443e-05	1.82324983644877e-05	0.0966239813736903	1.0913174460055304	1.4404019950938305	0.0	1.973529577518359	1.13797719087073	1.020931104429669	0.8971454899271729	0.5432300305608088	0.6442274165691436	0.0	1.117123944830524	0.4606741573033708	0.0	0.9090909090909092	0.1301939058171745	0.0
1716130.0	239	195	60	19	2.7032823355916e-06	9.49052219510464e-07	3.3013616491517e-06	3.55881284746422e-06	174	138	1	1	2.50257902274404e-06	1.70716354503846e-08	2.79717989134132e-06	2.14675703368841e-07	187	147	0	0	2.94770765051669e-06	0.0	3.32860580734383e-06	0.0	600	480	61	20	8.15356900885233e-06	9.66123854960848e-07	9.42714734783685e-06	3.77348855083307e-06	0.0416666666666666	0.4002789403412617	1.0779833370811325	0.0767471924252603	0.0	0.3849101765021308	0.6014443759172702	1.5625577410888245	0.1184909153171975	0.3510740284191472	0.00682161693806	0.0	0.2510460251046025	0.0057471264367816	0.0	0.0974358974358974	0.0072463768115942
2568969.0	280	214	339	94	3.1670253304002e-06	5.36214504023412e-06	3.62303278419725e-06	1.76067582979809e-05	170	148	0	0	2.44504847049705e-06	0.0	2.99987408636605e-06	0.0	214	175	0	0	3.37331249845226e-06	0.0	3.96262596112361e-06	0.0	664	537	339	94	8.98538629934951e-06	5.36214504023412e-06	1.05855328316869e-05	1.76067582979809e-05	0.1750465549348231	1.6632850304215725	4.859674020830591	0.0	0.0	1.6198913402768635	2.8057341041003725	1.7320508075688772	0.5967628838197316	1.6931171938421263	0.0	0.0	1.2107142857142856	0.0	0.0	0.4392523364485981	0.0
2740131.0	136	112	131	24	1.53826944619438e-06	2.07209734593118e-06	1.89616669079482e-06	4.49534254416534e-06	114	98	0	0	1.6396207390392e-06	0.0	1.98640311124238e-06	0.0	113	90	48	7	1.78123510432292e-06	9.29775472588892e-07	2.03792192286357e-06	1.8334398474578e-06	363	300	179	31	4.9591252895565e-06	3.00187281852007e-06	5.92049172490078e-06	6.32878239162314e-06	0.1033333333333333	1.0689622899066211	2.3707528277912204	0.0	0.8996614771588287	1.0901381016500162	1.1967991690246884	1.0978417938178948	0.6053230445380683	1.3470314651685178	0.0	0.5219835777615199	0.9632352941176472	0.0	0.4247787610619469	0.2142857142857142	0.0
2553690.0	290	231	2	2	3.28013337791449e-06	3.16350739836821e-08	3.91084379976432e-06	3.74611878680445e-07	152	128	0	0	2.1861609853856e-06	0.0	2.59448569631658e-06	0.0	144	115	0	0	2.26989252232301e-06	0.0	2.60401134588123e-06	0.0	586	474	2	2	7.73618688562311e-06	3.16350739836821e-08	9.10934084196213e-06	3.74611878680445e-07	0.0042194092827004	0.0411239281941013	0.0957879930420694	0.0	0.0	0.0319293310140231	0.0553032235679727	1.7320508075688774	0.004089233423571	0.0096444474473765	0.0	0.0	0.0068965517241379	0.0	0.0	0.0086580086580086	0.0
2215219.0	431	335	133	31	4.87495684786602e-06	2.10373241991486e-06	5.67157001264523e-06	5.80648411954689e-06	373	317	0	0	5.36472399703177e-06	0.0	6.42540598228404e-06	0.0	301	238	132	16	4.74470589735574e-06	2.55688254961945e-06	5.3891713071281e-06	4.19071965133212e-06	1105	890	265	47	1.49843867422535e-05	4.66061496953431e-06	1.74861473020574e-05	9.99720377087902e-06	0.0528089887640449	0.5717213516611953	1.0237877883197877	0.0	0.7776185636907063	0.600468784003498	0.534389270298909	0.8899534572571486	0.3110314122093595	0.4315386752265827	0.0	0.5388916836856885	0.308584686774942	0.0	0.4385382059800664	0.0925373134328358	0.0
2305576.0	301	226	0	0	3.40455223018022e-06	0.0	3.82619350106813e-06	0.0	150	130	0	0	2.15739570926211e-06	0.0	2.63502453532153e-06	0.0	214	167	110	16	3.37331249845226e-06	2.13073545801621e-06	3.78147734575795e-06	4.19071965133212e-06	665	523	110	16	8.93526043789458e-06	2.13073545801621e-06	1.02426953821476e-05	4.19071965133212e-06	0.0305927342256214	0.4091422711483045	0.0	0.0	1.1082228632238815	0.3694076210746272	0.639832768404406	1.7320508075688772	0.2384637216593852	0.0	0.0	0.6316448473107167	0.0	0.0	0.514018691588785	0.0	0.0
1863444.0	203	166	143	36	2.29609336454015e-06	2.26190778983327e-06	2.81038991671376e-06	6.743013816248e-06	135	116	115	27	1.94165613833589e-06	1.96323807679423e-06	2.3512526622869e-06	5.79624399095872e-06	141	118	1	1	2.22260309477462e-06	1.93703223456019e-08	2.67194207664335e-06	2.61919978208258e-07	479	400	259	64	6.46035259765066e-06	4.2445161889731e-06	7.83358465564401e-06	1.2801177785415e-05	0.16	1.6341404795047303	2.399316114873031	2.465172749797598	0.0980260689398241	1.6541716445368178	1.3480638202357005	0.8149479678774024	0.6570099889774809	0.9851114178391756	1.0111152217080193	0.0087151513426494	0.7044334975369458	0.8518518518518519	0.0070921985815602	0.216867469879518	0.2327586206896551
2285867.0	586	461	0	0	6.62813158433756e-06	0.0	7.80475753978941e-06	0.0	416	342	1	1	5.98317743368691e-06	1.70716354503846e-08	6.93214146984587e-06	2.14675703368841e-07	408	341	0	0	6.43136214658187e-06	0.0	7.72145972996085e-06	0.0	1410	1144	1	1	1.90426711646063e-05	1.70716354503846e-08	2.24583587395961e-05	2.14675703368841e-07	0.0008741258741258	0.0095588331212444	0.0	0.0309681653645787	0.0	0.0103227217881929	0.0178794786095483	1.7320508075688772	0.0008964937378173	0.0	0.0028532724692847	0.0	0.0	0.0024038461538461	0.0	0.0	0.0029239766081871
2158837.0	169	133	45	4	1.91152600299155e-06	7.11789164632848e-07	2.25169794531885e-06	7.49223757360889e-07	157	125	0	0	2.25807417569434e-06	0.0	2.53367743780916e-06	0.0	152	119	0	0	2.39599766245207e-06	0.0	2.69458565356405e-06	0.0	478	377	45	4	6.56559784113796e-06	7.11789164632848e-07	7.47996103669207e-06	7.49223757360889e-07	0.0106100795755968	0.1001641256800215	0.3327372389882408	0.0	0.0	0.1109124129960802	0.1921059344992737	1.7320508075688774	0.1084119347324324	0.3723669798469357	0.0	0.0	0.2662721893491124	0.0	0.0	0.0300751879699248	0.0
4664298.0	193	154	0	0	2.18298531702585e-06	0.0	2.60722919984288e-06	0.0	181	149	0	0	2.60325748917627e-06	0.0	3.02014350586852e-06	0.0	160	135	1	1	2.52210280258113e-06	1.93703223456019e-08	3.05688288429535e-06	2.61919978208258e-07	534	438	1	1	7.30834560878325e-06	1.93703223456019e-08	8.68425559000676e-06	2.61919978208258e-07	0.002283105022831	0.0301603258326087	0.0	0.0	0.0856820454436984	0.0285606818145661	0.049468552001637	1.7320508075688774	0.0026504387425688	0.0	0.0	0.0076802271207098	0.0	0.0	0.00625	0.0	0.0
2812754.0	308	242	1	1	3.48372786344022e-06	1.58175369918411e-08	4.09707445689596e-06	1.87305939340222e-07	177	140	0	0	2.54572693692928e-06	0.0	2.83771873034626e-06	0.0	187	148	0	0	2.94770765051669e-06	0.0	3.35124938426453e-06	0.0	672	530	1	1	8.9771624508862e-06	1.58175369918411e-08	1.02860425715068e-05	1.87305939340222e-07	0.0018867924528301	0.0182097184644243	0.0457169966791693	0.0	0.0	0.0152389988930564	0.0263947203392596	1.7320508075688772	0.0017619751317165	0.004540405454122	0.0	0.0	0.0032467532467532	0.0	0.0	0.0041322314049586	0.0
2653491.0	277	216	322	69	3.13309291614591e-06	5.09324691137282e-06	3.65689290367573e-06	1.29241098144753e-05	244	210	0	0	3.50936368706636e-06	0.0	4.2565780955194e-06	0.0	156	143	1	1	2.4590502325166e-06	1.93703223456019e-08	3.238031499661e-06	2.61919978208258e-07	677	569	323	70	9.10150683572887e-06	5.11261723371842e-06	1.11515024988561e-05	1.31860297926836e-05	0.1230228471001757	1.182444230634948	3.5341778266146693	0.0	0.080888644299995	1.205022156971555	2.0175134059696287	1.6742541988107638	0.5617330543167129	1.625629066130008	0.0	0.0078771560212408	1.1624548736462097	0.0	0.0064102564102564	0.3194444444444444	0.0
1359175.0	404	332	0	0	4.56956511957743e-06	0.0	5.62077983342751e-06	0.0	351	294	1	1	5.04830595967333e-06	1.70716354503846e-08	5.95920933372715e-06	2.14675703368841e-07	291	238	0	0	4.58707447219442e-06	0.0	5.3891713071281e-06	0.0	1046	864	1	1	1.42049455514452e-05	1.70716354503846e-08	1.69691604742828e-05	2.14675703368841e-07	0.0011574074074074	0.0126509324780202	0.0	0.0360241923628773	0.0	0.0120080641209591	0.020798577158046	1.7320508075688774	0.0012018092845591	0.0	0.003381656259893	0.0	0.0	0.0028490028490028	0.0	0.0	0.0034013605442176
3967192.0	439	348	0	0	4.96544328587746e-06	0.0	5.89166078925534e-06	0.0	414	343	1	1	5.95441215756341e-06	1.70716354503846e-08	6.95241088934835e-06	2.14675703368841e-07	358	290	0	0	5.64320502077527e-06	0.0	6.56663730700483e-06	0.0	1211	981	1	1	1.65630604642161e-05	1.70716354503846e-08	1.94107089856085e-05	2.14675703368841e-07	0.001019367991845	0.0110596528714126	0.0	0.0308778791681805	0.0	0.0102926263893935	0.0178273518497537	1.7320508075688774	0.0010307053752093	0.0	0.0028670563942571	0.0	0.0	0.002415458937198	0.0	0.0	0.0029154518950437
2723899.0	193	166	189	31	2.18298531702585e-06	2.98951449145796e-06	2.81038991671376e-06	5.80648411954689e-06	115	103	38	5	1.65400337710095e-06	6.48722147114614e-07	2.08775020875475e-06	1.07337851684421e-06	103	80	212	37	1.6236036791616e-06	4.10650833726761e-06	1.81148615365651e-06	9.69103919370554e-06	411	349	439	73	5.4605923732884e-06	7.74474497584018e-06	6.70962627912501e-06	1.65709018300966e-05	0.2091690544412607	2.4697205389295664	2.0660777655851104	0.5141316774119412	5.349772712390896	2.643327385129316	2.468961096745154	0.9340353036233416	1.4182975850248734	1.369461566297177	0.392213314734375	2.5292553780046485	0.9792746113989638	0.3304347826086956	2.058252427184466	0.1867469879518072	0.0485436893203883
2536450.0	845	639	0	0	9.55763001495775e-06	0.0	1.0818308173374e-05	0.0	544	459	2	2	7.82415510559057e-06	3.41432709007691e-08	9.30366355163525e-06	4.29351406737683e-07	511	405	8	4	8.05496582574347e-06	1.54962578764815e-07	9.17064865288606e-06	1.04767991283303e-06	1900	1503	10	6	2.54367509462918e-05	1.89105849665584e-07	2.92926203778953e-05	1.47703131957071e-06	0.0039920159680638	0.05042332507355	0.0	0.0461486385825096	0.1142427272582641	0.0534637886135912	0.0574715907891408	1.0749629287313685	0.0074343555143842	0.0	0.0043638284824354	0.0192381422984512	0.0	0.0036764705882352	0.0156555772994129	0.0	0.0043572984749455
2494005.0	209	164	75	13	2.36395819304872e-06	1.18631527438808e-06	2.77652979723528e-06	2.43497721142289e-06	146	120	360	70	2.09986515701512e-06	6.14578876213845e-06	2.4323303402968e-06	1.50272992358189e-05	113	94	64	10	1.78123510432292e-06	1.23970063011852e-06	2.12849623054639e-06	2.61919978208258e-06	468	378	499	93	6.24505845438676e-06	8.57180466664505e-06	7.33735636807847e-06	2.00814762293244e-05	0.246031746031746	2.736881680803981	0.8769858021504074	6.178148990233468	1.2305400143509886	2.7618916022449547	2.9638422783577347	1.0731204207828533	1.37257396856292	0.5018342870345468	2.926754006849878	0.6959781036820251	0.3588516746411483	2.4657534246575343	0.5663716814159292	0.0792682926829268	0.5833333333333334
1831205.0	472	379	0	0	5.33869984267462e-06	0.0	6.41649264117177e-06	0.0	427	364	183	42	6.14138645236613e-06	3.12410928742038e-06	7.37806869890029e-06	9.01637954149134e-06	475	378	0	0	7.48749269516272e-06	0.0	8.55927207602699e-06	0.0	1374	1121	183	42	1.89675789902035e-05	3.12410928742038e-06	2.2353833416099e-05	9.01637954149134e-06	0.0374665477252453	0.4033482478668663	0.0	1.2220514486176093	0.0	0.4073504828725364	0.7055517328229488	1.7320508075688772	0.1647078569718328	0.0	0.508697720238194	0.0	0.0	0.4285714285714285	0.0	0.0	0.1153846153846153
2615600.0	625	492	2	2	7.0692529696433e-06	3.16350739836821e-08	8.32958939170583e-06	3.74611878680445e-07	435	365	103	29	6.25644755686011e-06	1.75837845138961e-06	7.39833811840276e-06	6.2255953976964e-06	403	333	153	25	6.35254643400121e-06	2.96365931887709e-06	7.5403111145952e-06	6.54799945520645e-06	1463	1190	258	56	1.96782469605046e-05	4.75367284425039e-06	2.32682386247038e-05	1.31482067315833e-05	0.0470588235294117	0.5650709941415119	0.0449736308795081	0.8414856550298426	0.8683991092266725	0.5849527983786744	0.4678292525099523	0.7997726548306875	0.2415699352585263	0.0044750236155827	0.2810506178480744	0.4665309179031694	0.0032	0.2367816091954023	0.379652605459057	0.0040650406504065	0.0794520547945205
2551523.0	467	354	0	0	5.28214581891748e-06	0.0	5.99324114769078e-06	0.0	568	471	0	0	8.16933841907251e-06	0.0	9.54689658566493e-06	0.0	436	347	185	49	6.87273013703357e-06	3.58350963393636e-06	7.85732119148509e-06	1.28340789322046e-05	1471	1172	185	49	2.03242143750236e-05	3.58350963393636e-06	2.33974589248408e-05	1.28340789322046e-05	0.0418088737201365	0.5485244775268656	0.0	0.0	1.6333911544958577	0.5444637181652859	0.9430388227401372	1.7320508075688772	0.1763172523086614	0.0	0.0	0.5214099146170005	0.0	0.0	0.4243119266055046	0.0	0.0
1490551.0	112	91	0	0	1.26681013216008e-06	0.0	1.54063543627079e-06	0.0	109	87	0	0	1.56770754873046e-06	0.0	1.76343949671518e-06	0.0	109	94	1	1	1.71818253425839e-06	1.93703223456019e-08	2.12849623054639e-06	2.61919978208258e-07	330	272	1	1	4.55270021514894e-06	1.93703223456019e-08	5.43257116353237e-06	2.61919978208258e-07	0.0036764705882352	0.0482128941018698	0.0	0.0	0.1230540014350988	0.0410180004783662	0.0710452608534149	1.7320508075688774	0.0042546887407934	0.0	0.0	0.0112737278836108	0.0	0.0	0.0091743119266055	0.0	0.0
3488150.0	395	308	52	10	4.46776787681457e-06	8.22511923575735e-07	5.21445839968576e-06	1.87305939340222e-06	232	191	0	0	3.33677203032539e-06	0.0	3.8714591249724e-06	0.0	256	209	1	1	4.0353644841298e-06	1.93703223456019e-08	4.73250757642762e-06	2.61919978208258e-07	883	708	53	11	1.18399043912698e-05	8.41882245921337e-07	1.38184251010858e-05	2.13497937161048e-06	0.0155367231638418	0.1545023659347925	0.3592049739077593	0.0	0.0553448618894702	0.1381832785990765	0.1934003768926894	1.3995931986374357	0.0711054936002779	0.1840990727929602	0.0	0.0048001419504436	0.1316455696202531	0.0	0.00390625	0.0324675324675324	0.0
2491445.0	342	280	0	0	3.86829522498882e-06	0.0	4.74041672698706e-06	0.0	262	214	1	1	3.76825117217781e-06	1.70716354503846e-08	4.33765577352929e-06	2.14675703368841e-07	210	187	0	0	3.31025992838773e-06	0.0	4.23434888417208e-06	0.0	814	681	1	1	1.09468063255544e-05	1.70716354503846e-08	1.33124213846884e-05	2.14675703368841e-07	0.0014684287812041	0.0161259696613686	0.0	0.0494911801620837	0.0	0.0164970600540279	0.0285737461890913	1.7320508075688772	0.0015595083116189	0.0	0.0045303868214597	0.0	0.0	0.0038167938931297	0.0	0.0	0.0046728971962616
2597401.0	1076	820	1	1	1.21704259125379e-05	1.58175369918411e-08	1.38826489861764e-05	1.87305939340222e-07	1024	823	0	0	1.47278213752293e-05	0.0	1.66817322505355e-05	0.0	830	670	0	0	1.30834082883896e-05	0.0	1.51711965368732e-05	0.0	2930	2313	1	1	3.99816555761568e-05	1.58175369918411e-08	4.57355777735852e-05	1.87305939340222e-07	0.0004323389537397	0.0040954099293876	0.0134920892638523	0.0	0.0	0.0044973630879507	0.0077896613684156	1.7320508075688774	0.0003956198602559	0.001299669962704	0.0	0.0	0.0009293680297397	0.0	0.0	0.0012195121951219	0.0
2534950.0	889	689	336	73	1.00553054240206e-05	5.3146924292586e-06	1.1664811160336e-05	1.36733335718362e-05	727	600	237	49	1.04561778708903e-05	4.04597760174114e-06	1.2161651701484e-05	1.05191094650732e-05	642	512	2	2	1.01199374953568e-05	3.87406446912038e-08	1.15935113834016e-05	5.23839956416516e-07	2258	1801	575	124	3.06314207902677e-05	9.39941067569094e-06	3.54199742452216e-05	2.4716282993326e-05	0.0688506385341476	0.6978063513600775	1.1721864489611116	0.8649408586326829	0.0451838911519504	0.6941037329152482	0.5825999347490899	0.8393557146021383	0.3068551974800119	0.528546096328671	0.3869461338263024	0.0038281505897619	0.3779527559055118	0.3259972489683631	0.0031152647975077	0.1059506531204644	0.0816666666666666
1817945.0	468	364	85	17	5.29345662366891e-06	1.34449064430649e-06	6.16254174508318e-06	3.18420096878378e-06	314	264	74	13	4.51614835138867e-06	1.26330102332846e-06	5.35112674865296e-06	2.79078414379494e-06	327	253	146	20	5.15454760277518e-06	2.82806706245788e-06	5.7288249609387e-06	5.23839956416516e-06	1109	881	305	50	1.49641525778328e-05	5.43585873009283e-06	1.72424934546748e-05	1.12133846767439e-05	0.0567536889897843	0.6503342864081945	0.5167025393903925	0.5215320576171111	0.9143933703477684	0.650875989118424	0.2282255216207299	0.3506436332516259	0.3632587078900317	0.2539910572412738	0.2797297442498778	0.5486547570023923	0.1816239316239316	0.2356687898089172	0.4464831804281345	0.0467032967032967	0.0492424242424242
2194170.0	233	185	125	35	2.63541750708302e-06	1.97719212398013e-06	3.13206105175931e-06	6.55570787690778e-06	190	150	0	0	2.732701231732e-06	0.0	3.040412925371e-06	0.0	110	90	0	0	1.73394567677452e-06	0.0	2.03792192286357e-06	0.0	533	425	125	35	7.10206441558955e-06	1.97719212398013e-06	8.21039589999387e-06	6.55570787690778e-06	0.0823529411764705	0.798464283179411	2.093097091203051	0.0	0.0	0.697699030401017	1.2084501690461045	1.7320508075688774	0.2783968165143713	0.7502386694579415	0.0	0.0	0.5364806866952789	0.0	0.0	0.1891891891891892	0.0
982541.0	215	165	0	0	2.4318230215573e-06	0.0	2.79345985697452e-06	0.0	150	125	0	0	2.15739570926211e-06	0.0	2.53367743780916e-06	0.0	157	130	0	0	2.47481337503273e-06	0.0	2.94366499969182e-06	0.0	522	420	0	0	7.06403210585213e-06	0.0	8.2708022944755e-06	0.0	0.0	0.0	0.0	0.0	0.0	0.0	0.0		0.0	0.0	0.0	0.0	0.0	0.0	0.0	0.0	0.0
1129665.0	326	273	1	1	3.68732234896595e-06	1.58175369918411e-08	4.62190630881238e-06	1.87305939340222e-07	144	127	0	0	2.07109988089162e-06	0.0	2.57421627681411e-06	0.0	155	129	0	0	2.44328709000047e-06	0.0	2.92102142277111e-06	0.0	625	529	1	1	8.20170931985803e-06	1.58175369918411e-08	1.01171440083976e-05	1.87305939340222e-07	0.0018903591682419	0.0185137168339949	0.0405256893639523	0.0	0.0	0.0135085631213174	0.023397517663373	1.7320508075688774	0.0019285659092481	0.0042897082204589	0.0	0.0	0.0030674846625766	0.0	0.0	0.0036630036630036	0.0
3153530.0	258	213	188	32	2.91818762586876e-06	2.97369695446612e-06	3.60610272445801e-06	5.99379005888711e-06	207	172	0	0	2.97720607878171e-06	0.0	3.48634015442541e-06	0.0	194	165	233	36	3.05804964812962e-06	4.51328510652525e-06	3.73619019191654e-06	9.42911921549728e-06	659	550	421	68	8.95344335278008e-06	7.48698206099137e-06	1.08286330708e-05	1.54229092743844e-05	0.1236363636363636	1.42427111284924	1.6621240482792858	0.0	2.5237257021598407	1.3952832501463757	1.2828487298184077	0.919418139423538	0.8362125906192986	1.0190218504476165	0.0	1.4758704487632135	0.7286821705426356	0.0	1.2010309278350515	0.1502347417840375	0.0
3641400.0	305	246	0	0	3.44979544918593e-06	0.0	4.16479469585292e-06	0.0	243	203	0	0	3.49498104900461e-06	0.0	4.11469215900208e-06	0.0	200	159	176	50	3.15262850322641e-06	3.40917673282594e-06	3.6003287303923e-06	1.30959989104129e-05	748	608	176	50	1.0097405001417e-05	3.40917673282594e-06	1.18798155852473e-05	1.30959989104129e-05	0.0822368421052631	1.1023739229315892	0.0	0.0	3.6374453254400274	1.212481775146676	2.1000800378053457	1.7320508075688772	0.3376289979799285	0.0	0.0	1.0813759785959487	0.0	0.0	0.88	0.0	0.0
[truncated: 145,610 more rows]
[truncated: 1 more columns]
