# Supplementary material for: Chance promoter activities illuminate the origins of eukaryotic intergenic transcriptions
Source: Nat Commun. 2023 Apr 1;14:1826. doi: 10.1038/s41467-023-37610-w (PMC10067814; doi:10.1038/s41467-023-37610-w)
Supplement: Supplementary file 4 — Source Data [file 41467_2023_37610_MOESM4_ESM.zip › Source_data/FigS16_YPD_compare_boundary_cor_V1_NO_SN.csv]

UTR_length	Rep_number	pearson_r	pearson_p	spearman_r	spearman_p	Number_of_long_interval
200	SRR5766520	0.0503202751727931	0.0230363968720317	0.2457963982471446	1.8832584541711586e-29	2040
200	SRR5766521	0.0370069848134507	0.0947179906597791	0.239249230182702	6.0210778339183245e-28	2040
200	SRR5766522	0.0445823320930556	0.0440737739184174	0.2461123447279486	1.5891066702109268e-29	2040
200	SRR5766523	0.0477795357895863	0.0309326967090293	0.2658235488489269	2.4482458264378557e-34	2040
200	SRR5766524	0.0433943004203056	0.0500326942361207	0.2358347361913252	3.520714099691958e-27	2040
200	SRR5766525	0.0491313019894138	0.0264825030360894	0.2569813808109561	3.9738043270629367e-32	2040
200	SRR5766547	0.0380666099695429	0.0856326989783936	0.2421459802694523	1.316608792774406e-28	2040
200	SRR5766548	0.040434167604794	0.0678666112182209	0.2332004147737138	1.3491361393224217e-26	2040
200	SRR5766567	0.0458091227927097	0.0385602385929859	0.2152617315325788	8.188309428377425e-23	2040
200	SRR5766568	0.0463107990640702	0.036480551538582	0.2170981655745965	3.4751226619236216e-23	2040
