# Supplementary material for: Chance promoter activities illuminate the origins of eukaryotic intergenic transcriptions
Source: Nat Commun. 2023 Apr 1;14:1826. doi: 10.1038/s41467-023-37610-w (PMC10067814; doi:10.1038/s41467-023-37610-w)
Supplement: Supplementary file 4 — Source Data [file 41467_2023_37610_MOESM4_ESM.zip › Source_data/FigS21_SCD_RD_expression_with_TATA.csv]

index	barcode_cluster.x	expression_normalized	relative_expression	log_expression
TTTCCAACTGTCATACTATC	2965279.0	0.2609971042445328	0.0192727907077084	-1.7150553947785954
ACCGTAGGCCCAGCTGGTGG	3096997.0	0.0287602619350206	0.002123741987777765	-2.6728982465786806
GCGTGAGGGCGGTTCAGGTG	1364234.0	4.2656989588366	0.3149917064931173	-0.5017008807237046
AGGGAGAGTACGAGTAATGG	2823872.0	0.3561657508804524	0.026300322349712645	-1.5800389285504124
CCTTTGTCCGTTGTCCCGTG	2475703.0	0.4620753984831331	0.03412100096636582	-1.466978236947866
CAGTTCGGAATGCAGATTGC	2458094.0	0.9562763400385772	0.07061424613749503	-1.1511076729601286
GGGTATACAGTCGGTTTTTG	4953127.0	0.0217715757694767	0.0016076769295839011	-2.7938012203859426
TTCGTCGGTGGGTTGGATGG	3652893.0	0.5628796686782821	0.04156468356023157	-1.3812755215152306
AAAATGATTAAGGCGTCTCC	2374547.0	0.4543759897705177	0.03355245407339985	-1.474275709427684
TGGCTTAGCTTATTGCTTTA	3285734.0	0.7824381041230278	0.05777752157882476	-1.23824109156288
CGTGGTAGTTACTCGACTGT	1959815.0	0.4605806657922872	0.03401062552600211	-1.4683853804167994
CTCTTCCGATCAAGGACGGG	3013296.0	0.7449656861460611	0.055010448468675574	-1.2595548144816613
TGGTGTCGATACGGTTTGAT	3496211.0	1.0577898810906452	0.07811030336907965	-1.1072916754543343
AGGCTTAAAGTAGGTTTAAG	2025001.0	2.7621703342427386	0.20396674861581873	-0.6904406270334367
AGTCACTTGCGTTCAATAGG	2851868.0	0.898243921969981	0.06632896239484325	-1.1782967964558615
CTCACATTTGTTGCTAGCAT	2273696.0	0.8928497739997275	0.06593064270781829	-1.1809126906282301
GAAAAAGAAAGCTAGCCTGG	1019204.0	1.0588932942635465	0.07819178262995884	-1.106838885635586
GTCCGCGATAGGACTGGGTA	2425699.0	2.458367940459757	0.18153308994045486	-0.7410442000013663
GTGGTTAGCGGGGGGTGTAG	1249198.0	1.0604873795551697	0.07830949455739426	-1.1061855791437998
GAATAGGGCGAACCATAGGT	1393971.0	0.0111774667033188	0.0008253768831611668	-3.083347698841368
TATTTTGAGAGGGGTGAATG	1410266.0	0.6470446030818017	0.047779668858180586	-1.320756864497469
GTCATGGGTACCCGCGTGGT	2358515.0	0.1741030860583701	0.012856281869033032	-1.890884614400926
GGCCCATGGTGGGAAGGTTG	4970591.0	1.7639935522545285	0.13025845110716686	-0.8851940902922131
GGGCTGAAGCTGTGTGGCAA	1838958.0	0.0157832894425241	0.0011654843259101889	-2.933493562740991
TCAAGTAGAAATACTAATGA	2448606.0	1.820319157704028	0.1344176988063141	-0.8715435438725571
ACGCGCCTCGGACGTGAAGT	1479811.0	0.0255168729207342	0.0018842406422093616	-2.724863632907402
TCGACAAGTCTTTGGGGTCA	1916918.0	0.1082568710391042	0.007994004470843622	-2.097235613185975
GGTAGTCGGGGCTATAGGAT	1418963.0	2.171179338926829	0.16032624235107384	-0.794995386095735
TCAGGGGGGGAACTATGTAT	1386167.0	0.0	0.0	-7.0
GGGTAAGGGCCGTGCAGAGG	2597178.0	0.0	0.0	-7.0
CTACCGTTATTACATGTTGT	2552809.0	0.0	0.0	-7.0
TTTCGTAGTTAGCACTCATC	2658550.0	1.1606100399389263	0.08570284508616945	-1.0670047605188737
GAATTACGCAGGTCTGGCGG	1072286.0	0.5364550319728508	0.039613410981077374	-1.4021577603101736
AGAATTATAATTTTGGCCAA	1000344.0	0.5023996032171146	0.037098658364298764	-1.4306417959245064
TAATCTTCCTATGCGATACT	2097325.0	0.0	0.0	-7.0
AAGATAAAGTTAGTCGTCGT	5124802.0	0.0	0.0	-7.0
GCTCCTCCGGAGTAGTATAG	2711705.0	0.8022912416225795	0.05924353540693883	-1.2273590324953507
TAGGCAACTGAATGTGTATG	2216640.0	0.4121144841879751	0.030431740705937058	-1.516673205138989
AACTGTCGGGCAGCTTTGGT	3362590.0	0.7462796266300236	0.05510747368289431	-1.2587894980786316
TTCAGGGCGTAGATGATCTG	2725061.0	0.1849679749445141	0.013658577090550022	-1.8645945417899146
AGCCCAGGGGTGGAGACATT	2618940.0	0.2652206676156214	0.019584670998975807	-1.708083719726505
TTATCAGAGGTGTTAAGCGG	1937112.0	0.6276539291988782	0.04634780469819791	-1.3339708317468384
ATTTATATACTGGGAACTCA	1023076.0	0.0	0.0	-7.0
TAATCCTGCGTATAGGTGCC	954942.0	0.8772437459636138	0.06477824788340347	-1.188570802927575
GGCCGACATATAGGGGGTGT	2611021.0	2.0530687121411915	0.1516046076916214	-0.819287599069165
GATAGGATTTCGGGTTGAGT	2363038.0	0.3900861314707198	0.02880510261436086	-1.5405305733181591
TGATACGGTCACCTTAATTG	3312581.0	0.6360616234077016	0.046968653466961434	-1.3281918903224121
CGCAGGAATGTAATCGTCAT	1591430.0	0.0497835814965491	0.0036761654871243026	-2.434604946544026
ATGGATATTGTCTCTGGACC	2300278.0	1.2878404721822914	0.09509791289496877	-1.0218290143785134
AGGATTTAGTGGAGCTGAAG	1774777.0	1.8857642802754424	0.13925035836324715	-0.8562036784883054
TGTGCGATGGCGCATTTAGT	5038303.0	2.559390185617177	0.18899286844404162	-0.7235545834131842
TCCCGTTGCCAGAACTGTTA	2620777.0	0.0069305123934143	0.0005117693364532836	-3.2909257391758406
GTAGTTTAATGCTGGCGCTA	2103554.0	1.2172645289791924	0.08988637851304684	-1.0463061167743937
GATGCGACCAGAGTGTGTAT	2362007.0	0.8428775879251413	0.06224055010617849	-1.205926577537937
CTTGACGTGGCGGGCGAAAT	4367880.0	1.2976810227530586	0.09582456797471757	-1.0185231300868547
GAGCGTCAATGGTTCACCAA	2087367.0	1.2203435955510984	0.09011374580812552	-1.0452089573751149
GGAGTTGCTCCAGTCTTAGG	1382211.0	0.9509151335865176	0.07021835894866801	-1.1535493245127364
CCAGGTTGGCGCTCGGTGGC	1666456.0	1.244432295405632	0.09189252596762591	-1.0367198103006912
TATAGTAACGGCTCACGCAG	2770176.0	0.0	0.0	-7.0
CTCAAGGGAATATCTTGGCG	2596714.0	0.960207847315708	0.0709045601512742	-1.1493258327316238
CTGACGTTGTGATGAAGGCT	2531941.0	3.432135784679549	0.25343895998398264	-0.5961266222644649
CCGTCCTGCGCAAAGGGGGC	2193403.0	0.3516793855749239	0.02596903599378908	-1.5855441716779168
AATGCGAACAAAAACAAGCC	2490610.0	4.483576528668546	0.3310804244711566	-0.4800664966731327
CGTAGTGAGGGGAACGAAGA	1615420.0	0.6233508949337248	0.04603005604332126	-1.336958496335868
AAACGGGCGGGTAGGAAGAT	2352476.0	0.6376686798095825	0.047087323219174144	-1.3270959972655816
ACCCTAAAACGGGTTGCTTA	3550647.0	1.359901377881894	0.10041910125748466	-0.9981836698433859
TGGACCTTGGATTTCATCAT	4215291.0	1.100520915486492	0.08126568811949222	-1.09009278289009
AGTTGATTGAAAGGGGTATC	2684778.0	1.7355548147050612	0.12815845142184923	-0.8922527489424913
TTCTTTACTTGACACTTAGG	2568338.0	1.6557128543848385	0.12226268719335764	-0.912706063147728
GGGAAAGCAGCGGCTGCAAT	2341348.0	2.623670889756621	0.1937395439330651	-0.7127817269362771
TCGCGCACCGGTTGGGTGGG	2213095.0	0.425782714773524	0.03144104289027538	-1.5025030569716848
ATGTAGGTTATGTCTAGTCA	2317897.0	0.2732366430534741	0.02017659410624186	-1.6951521426433285
CCTAAGAATTTGTTTGGGCA	3444532.0	0.0119259179977988	0.000880644719159499	-3.0551992648325563
TCCTCACGCGTGTGGGGTGG	1354879.0	2.354440135970566	0.17385875642465004	-0.7598034311173975
GCATGGTGAGTAACTCGTGT	2872925.0	3.079257722405192	0.2273814101914629	-0.6432450444032757
GGGCCAGCAAGAAGGGTTGG	2834090.0	0.7493181728667888	0.05533184883773128	-1.2570248181897892
TTACTACATCTCTATGGTTA	3916005.0	0.7987268650092969	0.05898033139680206	-1.2292927915774028
AGTAGAATGGAGCCACCTAC	3792401.0	0.5556094491744361	0.04102782925565107	-1.3869214605430005
GAGAGGGGAGGCGCCACAGT	3201478.0	1.2276664060033962	0.09065448358239264	-1.0426107117346128
CTTGCGGGGAGTCCGCCTGA	2309094.0	0.342967179038542	0.02532570114276061	-1.596438522346089
TTGACGCCTGTGCTATGGGG	2410693.0	0.3317535663793922	0.024497655136339717	-1.6108754833940233
TTGAGGAGTGTCCGACTGCG	2728736.0	0.9628781920218472	0.07110174622652905	-1.1481197330644257
GGTTAGTTGTTCGTTGGACG	2723802.0	0.4442578301386397	0.03280529952738747	-1.4840559925813441
TGGCGGGATAGTTGTACTTG	4252339.0	1.639717837883241	0.1210815683212003	-0.9169219624360458
TCTCATATGTCGGTGCGTCT	2097154.0	0.048147813001995	0.0035553755498832084	-2.4491145185269945
GTGTTTTTAAGGACATGGGC	3876034.0	0.0636346489058726	0.004698968878108072	-2.327997431357276
CTGTAAGGGGCATGTAGCGG	2705561.0	0.0	0.0	-7.0
TAATAACGGAGTGAGACGCT	2385165.0	0.0524962225785832	0.0038764748506726152	-2.4115630292488492
TGGTCCCGTATATGCACTGC	2769758.0	0.6242765944462937	0.046098412406950694	-1.3363140311130266
TAGGTCATGAGCGACCTTTT	1896817.0	0.0221056940908954	0.0016323492051593432	-2.787186927904053
AGCGGCTTTTGGAGTTTTCG	1374186.0	1.3028520948191116	0.09620641508352741	-1.016795968061066
TCGTGAACGCGGTAGGTTGA	2894869.0	0.6056284757279792	0.04472138069546532	-1.3494847968218693
GCAACCCAGCTACACTAAGG	2609847.0	1.2493617482714772	0.09225653120692519	-1.0350028786461594
TCCTGGCGCGGATATTAGGG	1620969.0	0.6961515583944632	0.051405870285867655	-1.2889872839777219
TCAATACAAATGCGTGTTTC	2468629.0	0.0	0.0	-7.0
TGGTCCGTGCCCTGGCAACT	2721194.0	0.7472246621190046	0.05517725787166226	-1.258239886328688
TCTGGCTGCAACGTAGGCTA	2440396.0	0.2543170105941081	0.018779513024780915	-1.7263156736989043
GTCTGTACATCGGGGGCTGC	3199579.0	0.4490356154445106	0.03315810518978342	-1.4794102950437549
GGGACCCGGGGGGACCGGTT	2084883.0	0.365152746051783	0.026963948398475098	-1.5692165126517363
TTTGGGTATTATCGTTCTGA	1710612.0	1.887750280221404	0.1393970104167817	-0.855746540251047
ATACCGTATTGTTGGGTGAT	1102844.0	0.2915819416871361	0.021531264695635505	-1.6669304599951549
TCAAACTCAATCGTTTGCCG	5272409.0	0.0	0.0	-7.0
GATATCGCGCAGGCAACGAC	2768170.0	0.0258243314826313	0.0019069442830481657	-2.719661995951492
GCTCTGTGTTAAGGGCCTAG	2938178.0	0.8983628791927171	0.0663377465446276	-1.1782392853015466
TTTCGTGCTAAGGAGGGCTC	3791549.0	0.0	0.0	-7.0
GCAAGGTGTGGGTGAGCTAT	2418951.0	0.52069779324871	0.03844985031652213	-1.4151053465474657
CCTCTTCGGGCGACTTACTG	2122130.0	0.7461106474269298	0.0550949957635526	-1.2588878459934492
GGGGGGCTCTCGTCGGTAGC	2197965.0	1.6853205467461128	0.12444900592616023	-0.9050085680992406
GGTAAGGAGAATGGGTGTAC	3534891.0	2.142956053037034	0.15824215224742197	-0.8006778188787048
GTTTTCCTTAAAATGCTATA	1091956.0	0.7521978033169411	0.05554448918537795	-1.2553590228635811
GATGTCAATTAATCTGTGGA	2282517.0	0.0194521608556584	0.0014364045381612138	-2.842723231438432
TTAACCGCGGCACTGGACGG	2421342.0	0.6771665885663729	0.05000396450170949	-1.3009955618047755
AACCTTAGCTGACCCGCCTA	2423793.0	0.0101401282231362	0.0007487767711427579	-3.125647636920858
GTCGCGGTTGTTTGCAAGGG	4510453.0	0.1851310321926235	0.013670617715388692	-1.8642118611217444
CAATGTAGATCGTGATGGGG	1109708.0	0.2654209101802124	0.019599457496509206	-1.7077559495380734
CACGTAGTTTCCGTTTCGAG	3101847.0	0.2443016836116771	0.018039951942828023	-1.7437646237227027
CCTTGGTATTATATTATGGC	2085989.0	0.1022554445514249	0.007550841559210806	-2.1220046425226484
GGTCAATGATGTTTCTCCAG	2269139.0	1.2000178025029975	0.0886128297097721	-1.0525033947181375
AAAGGAAGTACTAGGCGTCT	3735555.0	0.0	0.0	-7.0
GATCGTTCAAAATCGCAGGA	2068144.0	0.62155672901939	0.04589756957661517	-1.3382103111383552
GCGGACCGTGGACGCCTCAA	3191456.0	2.0742517082164085	0.15316882217247388	-0.8148296272389415
CTGGTTTCACCGTCTGCGTG	2189208.0	0.4074501009890528	0.030087308987303295	-1.5216166538759823
TGGGGCGCCTATCCTGCGGG	2008469.0	1.042326513025036	0.0769684429747761	-1.1136872988673425
TAGGTGGAGACTAGGAAATG	3723740.0	0.9904529608562346	0.07313794793112985	-1.135857229049781
AGACGTTATCTCTCTAGGTG	1470769.0	0.0	0.0	-7.0
TTAAGTGTCCTGATTTGGGG	2246716.0	0.5592890728061783	0.04129954344322023	-1.384054749340841
CTGTGGCTTGAGCTAGTGGT	2205686.0	1.2198738480664642	0.09007905827784417	-1.0453761627555354
GGTTGGGGCCGTAGGTCCGG	2560161.0	0.7403209883792675	0.054667470380014085	-1.262271021689538
GGGGCGCTAGCTCATCGATT	2239353.0	0.891154274327205	0.0658054420454274	-1.1817381891737468
ATGTGGAATAGCTTTTGTGG	2501372.0	0.5015689814300305	0.037037322818427205	-1.4313604131133346
ACAGTATTTGTACGGGAGTG	2974238.0	0.2953492483505466	0.02180945365511009	-1.6613552137217509
CCTACGATGCGTCCTGGGGC	2429591.0	1.1349712293358862	0.08380960020831056	-1.0767062310273352
ATTGTGGTTTGCGATATCTC	2654925.0	2.1543578661437484	0.15908409552618044	-0.7983732368869303
CTACGCGTCTACTATCGTGC	2214619.0	0.0111008008267429	0.0008197156502599544	-3.086336773152181
GTGTAGGATCCGTAGTTCCT	2806995.0	0.7246965472613869	0.05351371587970478	-1.271534891484707
AGTATTGGTAGGGCTTTGGC	2338619.0	0.3399664409408672	0.025104117851664214	-1.6002550349502827
CTCCCAGGGCAGTCTTGAGG	2222561.0	0.2559819783900311	0.01890245912396765	-1.7234816924142413
CGCGGTCGGACAGAGTGCTA	1810998.0	0.9298750368454658	0.06866469657324063	-1.163266494733682
CGGCCCCAAGGCAACACGCC	2113543.0	0.7394308236246668	0.05460173800700383	-1.2627935332139777
CTGGTCGGGGGCTCGTGCAT	1170179.0	0.3695595749408813	0.027289361552426034	-1.5640066247369124
TAGGAGTAGAAACGATGACG	2898182.0	0.5709677398411263	0.04216193042701865	-1.3750795127241453
CAGTTAATTTTGCTATCCAA	2573793.0	0.2166102582117281	0.015995135975707897	-1.796012063598092
TTATTAATTTCCATTGCGGG	3373652.0	1.3001440182912918	0.09600644278003308	-1.0176996214403435
GTCAACCCCTATGGACATTA	2327689.0	0.8078509264256327	0.05965407881859937	-1.2243598563046298
GCCCATGACTTAAATTGGGT	2725718.0	0.3242775899157926	0.02394560713513387	-1.6207741470492012
GGGCTGCACGCGCGGTGGCA	3646328.0	0.2030885824878713	0.01499665583165529	-1.824005575329647
TGGTCCCTGGCAAGGGTCGA	4003614.0	0.9872705088160004	0.07290294635022616	-1.1372549194489987
GAAACATCGGTGGGACCGCG	3342850.0	0.0	0.0	-7.0
TTAATGTGTTGTTGACAGCC	2501945.0	1.3141989907774403	0.0970443031191821	-1.0130299543150025
CTGTTCAATGTGGGGCACGT	2501350.0	0.8206432835960228	0.06059870394429498	-1.2175366642142431
TGGCCGGCTAGCCATATGTA	1954089.0	0.3305911121532244	0.024411816111140294	-1.612399910148258
GGTAGTTGAAGAAAGGGGTC	2280669.0	1.4330233018285254	0.10581863831536724	-0.9754378313120606
GATTCAGCCAGTGTACTCCC	4897277.0	0.2320248471134746	0.017133394373664616	-1.766156588481284
CTGTGATTGGGTCCGGGCTC	2223460.0	0.9702307249044948	0.07164467879211815	-1.1448160600752686
CAATAAGTGCGCAGACCACG	2106252.0	0.8911888888314016	0.06580799808181242	-1.1817213204938215
TCATCCATTAGTCCGTAAAA	1766076.0	0.0	0.0	-7.0
AGACAGACTCGTCCCAACGC	2522612.0	2.017147877115003	0.14895210801155892	-0.8269533461494437
TGACAAGTTAGGGGGACGTA	3321213.0	0.4957833273814442	0.03661009317575218	-1.4363991658012463
ACTGTGGATGTGCCTATCTC	4555436.0	0.4343083434062044	0.03207060028235796	-1.4938929110763675
TGTGTCCGCTGGTCCAGCTG	2236857.0	0.4322876131406834	0.03192138364029273	-1.4959182923112628
TTAAACATGACGCGGACTTA	2767573.0	0.6197005405411983	0.04576050318211322	-1.3395092086902576
AGCATTCGCTTGTCGGGGAT	1988517.0	2.620765200912347	0.1935249793572645	-0.7132629701961832
GCCCAACACGGATATGATAG	2289386.0	0.1413389439356972	0.010436881639763572	-1.9814292416538588
TACTTTTTCGAATGGCAGCT	2228859.0	0.1902771292425931	0.01405062059585244	-1.8523044931680164
GCATGCGCGGCTGTGGCGCT	2759062.0	3.6991658612880194	0.273157243043233	-0.5635872792350537
ATTTATTGCTTCACCAGTGC	2625846.0	0.0	0.0	-7.0
ACTATGGTTTGTGATACTAT	2895160.0	0.6710953161950259	0.04955564396542939	-1.3049068759223066
TATAGTTTACTCATTAGTGT	2200991.0	0.9992685849469498	0.07378891943730795	-1.1320088494036675
AGTTCGTTACAACTTTAGGG	2646179.0	0.7940723626278675	0.05863662930667553	-1.231831002820973
CGTTGGATTGTAGAAAATAC	2262616.0	1.0802725401309254	0.07977048877033267	-1.0981577469282355
ACTGAGACGTATGCTGAATC	1857234.0	0.3110101143539234	0.022965897875662663	-1.6389165707196902
AGGAGACCCATTGCCTAGAC	3376817.0	0.0	0.0	-7.0
GAAATGTAGCCTTTTGCCAT	2315634.0	0.0	0.0	-7.0
ACGTAGCCGATAGTCTATGT	2228586.0	0.0	0.0	-7.0
GGTTAACGGGAGAAGCATGG	2747310.0	0.6934280706803043	0.05120475997523056	-1.2906896652958657
CAGTCATGATAGTCGTTTTA	2990577.0	0.8447938356341118	0.06238205145021069	-1.204940347455487
GGTCTTAAGGGAGTGGTTGC	2211233.0	0.7335268326730097	0.05416577002076563	-1.2662750785418173
GACGCCAGAAGGCTCCCGGG	2626559.0	0.6460028779102689	0.04770274482002309	-1.3214566308992244
GCGCATGTGGGGTCTAGCAC	3347647.0	1.436923068527025	0.10610660851184364	-0.974257566609029
AATGACAAGTAGTCGACTTG	969775.0	2.772353976576774	0.20471873859637474	-0.6888424030798473
TGGTGTTCAGCACAGGTCGG	2160310.0	0.9820823685690327	0.0725198388769403	-1.1395431694818443
GCGAAAAGACTTACTGGGGG	4734048.0	1.578844980965306	0.1165865382535086	-0.9333515927994075
CTGCAAACCGGAATTAAGCA	2383496.0	4.578121806014021	0.33806192469873914	-0.47100374027949354
ATTAAATCTACGCATTCTAG	2255286.0	0.4376779671969991	0.03231942317359915	-1.4905363989728977
TGTTATCGCTCCGGTTCGTC	2510524.0	0.5863918291259621	0.04330089036109185	-1.3635031735096004
CAAGTTGGGCTAAGTCGCGG	1950724.0	1.7114559543534975	0.12637892098148532	-0.8983253569462932
GTTCAGCCGTATCCCTAATA	2810573.0	1.3767244585500478	0.10166136681332182	-0.9928440556062345
CCTGCCGTTTTGTAGATGCT	2873651.0	0.9263175880515888	0.06840200413358222	-1.1649311735517436
TGCGTGGACGATTTGAGAGG	1891343.0	0.4186438434610038	0.030913887720896337	-1.509846374763266
CTCGAGCAGGTACGAGATGA	2206072.0	1.6598699901591292	0.12256966227629328	-0.9116170105388663
AGCCTGCCAAGGGGCTCTTA	2037042.0	0.2231471423071442	0.01647783864559448	-1.7830997541589344
TGGGCAGTCAATGGTAGGTC	2562758.0	0.0343259207895722	0.002534726540900538	-2.596068887685281
CGGTACCGAGTGCCTGACGT	3515078.0	1.8673154621906487	0.13788804359434578	-0.8604733902862259
GCCATAGCCTGTGGATTCTG	1466845.0	1.2486424867454018	0.09220341882893049	-1.0352529753562238
GTTTCGATCCGAAATGGTAA	4243752.0	0.2800967893762828	0.020683167405920595	-1.6843829529291747
GGCACGCATATCTCGGAATC	2416610.0	0.1547995149665977	0.011430849634296301	-1.9419214880847755
GTATGTACCCGCCGTTGCAA	4627257.0	1.2242558362986709	0.0904026371249253	-1.0438189005854945
CGACATTCGCATCATGTATT	2345112.0	0.4696858218344872	0.034682976919594335	-1.459883633102784
TGTCGAAGAGTGGGGCTATT	4182225.0	1.7722231006426148	0.13086614506669045	-0.8831726904422482
GATGAGGGCGTACGGCACCG	4353895.0	2.6078441271311887	0.1925708494199844	-0.7154094539415006
TCGATTTTTACCTGCATGGC	2610165.0	0.0145024314240885	0.0010709020178533493	-2.9702502631104912
TTGTGACCGTACAGGTGATG	2041566.0	0.0	0.0	-7.0
TCCAACAAAGGCTTTCTTTG	5093228.0	0.0240128541124891	0.0017731794877353768	-2.7512473012926577
CGTGGATACGGTACTTATCG	3464395.0	0.2891401359757549	0.02135095460920541	-1.6705827027353461
GGCCCTTTCGTATATTGGAA	1289329.0	2.740441853013889	0.2023622539133502	-0.6938704920590851
TCTGTTTTTCATGCGTTATA	2487403.0	1.358063358380583	0.10028337651345735	-0.9987710518929629
CCTCTAAGTCGCGCTGAGCG	2342358.0	0.0443500566861118	0.003274938098874869	-2.4847969043962084
GTGGGTGCCGGAACTGCCGC	2204659.0	0.0131086692403054	0.000967982535500767	-3.014132478232999
CCTCTATATTGTTATTTGTG	3695129.0	0.3281869362345236	0.02423428471882944	-1.6155697940658222
AGAGAACCTCTATTTATTCG	2635346.0	0.600101690812773	0.044313266707895975	-1.353466233247124
GCGGCTAATAAATTGATGGC	2012941.0	0.4141431830346279	0.030581545771375163	-1.5145405665688263
AGGGGGGTTTCTAAGATAAG	3670163.0	0.8213697174639072	0.06065234594901857	-1.2171523965614672
GTGTAGTACTCCCGAGTGTC	1848213.0	0.3839402501366146	0.028351272733721095	-1.5474274401634873
GCTCCCGGTGTCCTGATGAC	4496015.0	0.9744398863110578	0.0719554956001378	-1.142936031224668
GGTCGGACTATTAATCCGGT	2599080.0	3.977937112492092	0.293742528827662	-0.5320331706101913
TTTCTTGCATTAAAAGGGGA	1353476.0	0.2483026820126898	0.018335397384752726	-1.7367096730971556
CTTGCAGGTTAATGAGGCCG	1972962.0	1.4859298671256904	0.10972541407438345	-0.9596927715686075
AGGCCAGGGGGGGCCGGGTC	2938997.0	4.146395519344612	0.3061819910493606	-0.5140203571318648
TTATGGCGGAAATTTGGACT	5273351.0	0.7334009947036617	0.054156477776495925	-1.2663495890048624
GTCTCCACCGTCGTTTGATC	1440363.0	0.290246222925645	0.02143263130960967	-1.6689245068353722
GGGAGAAATAGTCAGAGATC	3025033.0	2.362705644203509	0.17446910576445382	-0.7582814648874934
TTACAATATGAAACTTGTGT	3861378.0	0.0	0.0	-7.0
TGGCAGGGTCCGCCTGGGTG	3459103.0	0.3192474187594707	0.023574164562235003	-1.6275636891501368
CGCCCTGCCACCAGGCGCCG	2187649.0	0.0209437934498312	0.0015465510583055678	-2.810635737494411
CCGGGCGGGAGAGGGTATGT	4478297.0	0.692466520725289	0.05113375630991536	-1.2912923026236016
GTCTAACCGTAGTAAACAGG	2641480.0	0.4918775826171076	0.036321681541383	-1.4398340536741099
TGTGGTTAGCAGAGATGTGT	5138064.0	1.2043414619249837	0.08893210138664588	-1.0509414455698376
GGGCAGGTCTCGTGCAGACA	2636897.0	1.1972565278255134	0.08840892909907497	-1.0535038700251325
CGGTTCCGCATTAGGGGGTG	2535714.0	0.6766521682366727	0.04996597819768976	-1.3013256058674643
TGATGGCAAGCTTAAGTGAG	1713031.0	0.3321218799274068	0.024524852487613963	-1.6103935961399785
TTACATTAAGAATAGTCTTA	2459135.0	1.3332475806031754	0.09845090679032634	-1.0067802794017255
ACGTGGAATCCTAACAGTGA	2240527.0	0.0	0.0	-7.0
GCTATCTGTTCCGAAGATCT	2570595.0	2.528655853507527	0.18672335533198994	-0.7288013571584122
TTCGGTAACGGCGTCCTTCT	2234791.0	0.2476393690913363	0.01828641641561911	-1.737871394764643
ATTTTTTCCTTACATGGACG	1644545.0	0.2743249360182633	0.020256956846662927	-1.6934257970788547
CAACACTTAGGGGCCGTGAA	2660961.0	0.5715522596734806	0.04220509308365454	-1.374635137553452
GGCAAGTGCTGGACGTTGTT	4844502.0	1.1503173252522896	0.08494280088359527	-1.0708734227868877
AGATTACATTCGAAGCATTG	2460741.0	1.2799395281724335	0.09451448404530365	-1.0245016321368854
GTTTTTCCGCTCTGCGACAG	2225659.0	0.1622222993322018	0.01197896977517229	-1.921580530878007
TTATTAGATTGCATTACTCT	2990438.0	0.3821556765308603	0.028219494591179024	-1.549450768690375
CCTCCGTGGTGGCTGAGGTC	1154807.0	1.1178375851261686	0.08254440173084068	-1.0833123758215282
CACTTATATTGCTGATGTGG	1863509.0	1.7523164324513405	0.12939617837549386	-0.8880785500579201
TATTCAGGCTTGCTGGCCGT	2308069.0	0.3152566449815865	0.023279474136432762	-1.6330268342551781
TGTTTGATCGTTTTGGGAGT	1088820.0	0.2624428285919001	0.019379547228431108	-1.7126563737502152
AGTCCGCGGGTGGACCCAGG	3520381.0	0.0	0.0	-7.0
AGTCAGGAATATCACAATGT	1234546.0	0.2731265054600771	0.020168461223722973	-1.6953272355273945
TATGGGTATTATTGGTGTCA	2615261.0	0.0118030596348622	0.0008715724977552711	-3.059696482259616
TGTAACCTATTGTTGATGAA	2322444.0	1.6948839844694392	0.1251551981815164	-0.9025511077444066
CCTTATTGCATCTAACGAAG	2629647.0	0.0241372772677038	0.0017823672579851144	-2.749002804405264
TGTTAATCTGACTCAGGCCG	2540653.0	1.3829191798509597	0.1021188031801759	-0.9908942837159195
GCGTCATTATAGAGAAGTGT	2071048.0	1.9788520841181445	0.1461242344780554	-0.8352777510248147
ACATAACTCCTGTCCACGCG	1028492.0	0.7709433854649962	0.05692871788201181	-1.2446685970252263
TTGAGTATGTTTACTGACGG	2283849.0	0.0484839875637506	0.003580199664268405	-2.446092752498024
ATGGGCCTCTTCAACATCCA	3517880.0	1.1588899039282436	0.08557582520440242	-1.0676489042848505
GTACGCTTTGGTACTACACC	2346717.0	1.5526304453551028	0.11465078015466831	-0.9406229857162951
TTCGAATTCAAGTGAGGGCA	2859449.0	1.4105393137190465	0.10415835477175137	-0.9823058885991633
AGTCGCTTAGCTAAGGCGAA	2717077.0	1.3536270307009843	0.09995578508240603	-1.0001920654112
ACCTAACGAGTATAAGGGTC	3953206.0	0.0	0.0	-7.0
GTTGACCTCGATATGAACGG	2262480.0	0.7479179948583181	0.0552284555920901	-1.257837101212519
TTCGGGGTTCGGTATTGGCT	2398349.0	5.859114281684715	0.4326541614716791	-0.36385911467980475
TAGGGCTTCGGGTGAGGCTG	2790778.0	0.9342798547803088	0.06898996123243874	-1.1612140990966386
ACCGTATGGGTGAGAGTTTT	1241902.0	2.0815030877288203	0.15370428527689953	-0.8133140241972796
TGGGCTAGGAAGTAACGTTT	978023.0	0.787523227996067	0.058153022021297227	-1.2354277114932077
GGGATTTGTATCTGTTGTGA	2109423.0	2.5169948261013406	0.18586227091005048	-0.7308087608389122
CGGGCACAATTAATTAGGCG	4475425.0	0.6960132199951833	0.05139565497323468	-1.289073595030225
CTCTAGTTTGTAACTCCTCA	2731072.0	0.0168611902451275	0.0012450796786340355	-2.90480285508726
CAGACGTACTCCAGAATGTG	2464917.0	1.1476944657745705	0.0847491212567039	-1.0718647961967744
ATGCTATTATCTGTTTCGCT	2872761.0	2.559899755994796	0.18903049661339286	-0.7234681247025443
AGTGTTCTTATGAGAACTGT	2697241.0	0.0428207753510114	0.003162011485417194	-2.5000365569072094
CTTTCGTTTTGATGTGGGTA	1295232.0	0.1500735203202118	0.011081868345905422	-1.9553870136226432
GTGGTTCAGTTGCCTGGTTA	2672805.0	0.4653323357155468	0.03436150275204709	-1.463927851166452
TTCATAGTGATTAGTGCTAT	2263645.0	2.4111429451298347	0.17804585795065714	-0.7494681252758697
GAAATGATTTTGTACGAAGA	3302228.0	0.7470759971210419	0.05516628001273317	-1.2583263005159284
AATCAGGGGCAAGGTGGGAC	2458484.0	2.5816192430333897	0.19063432715850656	-0.7197988940796329
AGGTTGGTACTCGCGGCGGC	2483241.0	1.6108325065236906	0.11894859084075347	-0.9246406985927506
ATTATCGAGCTACGGAGGAG	2215411.0	1.0120711445899626	0.0747342979434678	-1.1264800409010962
GGCAGAATCCCCTGCGGCCA	2955845.0	0.7928154763511919	0.058543817142249883	-1.2325189643455088
GGGGGAGACGTAAATATGTA	2846020.0	1.3518765408503703	0.09982652378418395	-1.0007540518722982
GGGGATGACTCCCTAATAAT	3099059.0	0.5892761235159518	0.04351387510771803	-1.3613722390938638
ACAACCGGAACCGCCTTGAT	1625885.0	0.2881757342009361	0.021279740357162173	-1.6720336753497176
TCATTGACTACTATCCGACC	3070196.0	0.3373403912981236	0.02491020265364259	-1.6036227393040912
GTTTAGGTATAGGTGAAGGG	2618043.0	0.4875232771291118	0.03600014686922456	-1.4436957274448328
CGGTTTGCTAGTTTTGCATG	2291313.0	0.1553197048106845	0.01146926197615879	-1.940464527172309
GGTTGTCCTGGAGGGGGTTT	2862582.0	0.3466659389106881	0.025598828406376357	-1.5917799107931985
ATATGTCGGAACTTAGCTGC	3517534.0	0.0	0.0	-7.0
CGACGTGGGGACCTGCTGGG	3557621.0	2.2608693546473764	0.16694921583791247	-0.7774156164902174
ACAGTGGGAATCGGAAGGGG	2666386.0	0.9109650753063214	0.06726832962085756	-1.172189356402987
CAGTTCTTAGTGGATTACGG	1418691.0	0.8236879842092005	0.06082353355631408	-1.215928353027282
ATGTTATAGGATTACATAAT	3408007.0	0.0	0.0	-7.0
GGTTCTGCTAGGTGCACGGT	2237455.0	0.0088610757329891	0.0006543277885836163	-3.184204635299598
CGTCATTGTTGGAGGCGAAG	2516833.0	4.494592374840355	0.33189386682084143	-0.4790007729920462
CGCTTCGCCATTCGGGAGGA	1898700.0	2.4030092662511766	0.17744524327653718	-0.7509356381672787
AATTCGCTGGGCTTTCGAGT	2612994.0	0.371976105017113	0.0274678052119176	-1.5611760410684716
GGATCCCGTCTGATTTTGAA	4432412.0	0.0353711776311419	0.0026119113679187677	-2.583041564409555
TGATATAACGCGCTGAAGGT	2762164.0	0.7230589224283386	0.053392788864991554	-1.272517394050425
CAGCTCAAGCCGAGCTCCAG	2287346.0	0.9567075474112764	0.07064608775301681	-1.1509118835581167
TTGAAAAGGACTCATCGCCC	2790520.0	3.394273278398165	0.2506430816107623	-0.6009442785224486
GTAGGTATGCGGGTGCATGC	2151908.0	0.8201705043439387	0.060563792539424274	-1.217786936886901
CATTCGGTTTAAGCAACGCG	2640818.0	0.1919893340060065	0.014177054811088372	-1.8484139815749123
ATGCACCAGGGAACGCTGGT	2044468.0	1.0985330329210052	0.08111889704781723	-1.0908779629577712
AGGGGAAGTTGTCTCCGCTC	2954622.0	1.082947023268802	0.07996798043950958	-1.0970838717838123
GTTGGGAGCAACTGGTCGAA	2033266.0	0.4789394357088202	0.03536629087438394	-1.4514104854851024
TAAAGATTGGGTGCCTACCG	1196796.0	0.0	0.0	-7.0
GAAAGTCGGTCCGGGTCCCG	4436239.0	0.4599472400216384	0.03396385151162398	-1.4689830665022932
CGGGTATCCGTACGCAGTAG	4952391.0	0.0224655677789693	0.0016589233324529596	-2.7801736845374276
GGGGAGGAGTGAGCGATAGG	1963394.0	0.0	0.0	-7.0
CGTCCTAGGAGGTACTGAGT	2836547.0	0.0086471177993416	0.0006385285080230987	-3.1948197082662877
TCGGTTACGGGGGAGGGCAA	2432875.0	1.0193418508082046	0.07527118818846501	-1.1233712283842077
GTAAAGGGGTGACGGGAGTA	2688264.0	0.852107486250612	0.06292211283537091	-1.2011967028107207
GTTTGGGTTCTAGGGGAACT	3940416.0	0.704535178388182	0.05202494134406806	-1.2837884007648108
ACCAGATGGCGTCTGACATG	5210170.0	3.315973188514678	0.24486117361187001	-0.6110800732783646
GGCGGGGACTTGAAAGGGTG	1742450.0	0.8586060589381169	0.06340198647867298	-1.1978971348121024
AGGCAAATGCCTCACGTTGT	2602781.0	0.3698097827706337	0.027307837631500576	-1.5637126880655987
TATGTCGGTGAGGTAGGAAG	1652792.0	0.0186764238520789	0.001379121845475838	-2.860397362192438
TTGGGTCCGTCTAACCCGGT	4781907.0	0.677837099839804	0.05005347701824642	-1.3005657484066793
TTGTATCAATTCTCTGCAGG	2327893.0	0.689393729498126	0.05090685240467468	-1.2932237547705738
TGTTAATCGCGATGTGGTTG	3147590.0	0.5633256251834061	0.04159761429489575	-1.380931576302892
CATGGGATCAAGAAAAAAGT	1960617.0	0.671439566728186	0.049581064433199776	-1.3046841537984764
CGCGGTGTGTCCAGTACATT	1380475.0	1.21633913467861	0.08981804468716456	-1.0466364036355615
GTCATAAGGGCTACTTAGGC	3863829.0	0.0233380546205687	0.0017233503165838648	-2.7636264317249575
GACTCGTTTCTATCGGTCAT	2248699.0	0.330094894455375	0.0243751739427768	-1.613052276465586
GATGGGGCCGGGAGGTAGCA	2416023.0	0.5264536737329829	0.03887488139199353	-1.4103309230038534
AGCGCCGTTGAACAGGTGGC	2180470.0	0.7643673289881017	0.05644312260873048	-1.2483889677343554
GTTCTGGGTCCCTTGTCAGG	2780786.0	0.9112756473940627	0.06729126317356506	-1.1720413191611836
GTTGTGGTAGTTGATACATT	2587461.0	1.281866528537452	0.09465677939695584	-1.0238482760556937
GCTGGACTTTGCCTGCTTCT	2312707.0	2.137338418994473	0.15782732969416735	-0.8018177913188157
GGGTCCGAGTGTGGTAGATT	2617606.0	0.080622350911506	0.005953390555724632	-2.225235625825139
TGGCGGCCATTCAACAATAG	2791525.0	2.5505702766459613	0.18834158052973582	-0.7250537893773812
GATGTGTTATCCCGACTACG	2331480.0	1.2184805736504083	0.08997617481368937	-1.0458724740802012
AGAGCAGCACCTCGGCCGCT	2613835.0	0.3317876716902571	0.024500173572397557	-1.610830838849041
CTGTTCGGCGTAATATCGAC	2651246.0	1.4851485275247118	0.10966771766949462	-0.9599211946796444
TTGAATATTCGCAGATATGC	1971282.0	0.1170751342484183	0.008645170857269749	-2.063226419204842
TGGGCGATACTGGTGGCATG	2820063.0	0.3315937923340898	0.024485856952813696	-1.611084691998404
GTCAAAGTCCAGGTGGTCTC	3525351.0	3.3577585112865607	0.24794672424572692	-0.605641625027247
TATGGTGGATTAGCGTTCGG	2058059.0	0.3051126376837541	0.022530410923051587	-1.6472308872825456
GTGTGATGAGTGTTTGGTTG	2765680.0	0.0151774723494451	0.0011207490171570135	-2.950491633317377
CGGAATAACATGAAGGCTGA	1773189.0	0.7791737899714543	0.05753647505982375	-1.2400567484408325
TACTACGTAAGTCAATCTGT	1624873.0	1.210919122053174	0.08941781507823642	-1.0485759463116282
CCCTATTATTCCAGTGAGGT	2643135.0	2.3289864423171167	0.17197918112460597	-0.7645241232665211
CATTTAAGACATTTGGGTTG	2208576.0	0.0110610964658333	0.000816783763945702	-3.0878929037552196
AGGTGGAGGTACCTGGTGGC	2555827.0	5.7164162706287	0.4221169223346803	-0.3745672369731511
GGTAGGTCTTTGTGGGGGGT	1662807.0	1.675238989504965	0.12370455420789757	-0.9076143114383723
GCATGCTTCGTTGATTCGAA	2611330.0	1.558398338322727	0.11507669826709815	-0.9390126072001211
TTACCTGTATGGTTGTTGGT	2874286.0	0.0	0.0	-7.0
TTAGGTGGTTTAGTTTCGAA	2416826.0	0.0233135524290641	0.0017215410029896958	-2.7640826289801614
CATCATCGGGGTGGTCTGGA	1051597.0	0.8510253992368646	0.06284220836055367	-1.2017485616659496
TATCGGAGTTTGGGTGAGGG	2233344.0	0.8689251411541629	0.06416397773685628	-1.1927087205403044
TATGGCAGAGAAATAGCTTA	2345747.0	1.3164955182457394	0.0972138854345842	-1.0122716986855784
CCTCCATGACGCTGAAACGG	3572113.0	0.8400851779981469	0.06203435037745403	-1.2073677613358809
CCCAGCTGTTTTCTCAATGC	4783817.0	1.357547513980523	0.1002452850519108	-0.9989360448832629
TCTAATTTTGTTGGCCTGGC	4703179.0	1.0777369616379222	0.07958325422702206	-1.0991783061554161
TTAGGGGTGGCCACGGCGCA	2898293.0	2.239472636064643	0.1653692194610546	-0.7815453234547395
CCTTTATTTTATGGTACCGT	2483643.0	0.0266284705914329	0.0019663242703805007	-2.7063448602454505
TTTCTGTCTTCGAATTATGT	2963398.0	0.5336292955449614	0.039404750325904604	-1.4044514199010585
TAGGGGTTGCGTTGCCTGTG	4276586.0	1.4634185327724225	0.10806311120402175	-0.9663225330092245
ACCCGGATTATCTGTGCGGG	2431080.0	0.344975975386592	0.02547403654940215	-1.5939022324124354
AGTAAGTTGTGATGTGGTAT	2493723.0	2.601425440235672	0.19209687477756957	-0.716479700614084
TTTCAGTCATTTGGGTCTTA	2276978.0	0.5216148730431172	0.038517570174913036	-1.4143411175213172
GCCTTTAGGTGTCGCACAGG	2441790.0	0.4683416379930505	0.03458371844726883	-1.4611283131352666
TAAAGGCAATCAATTGCAGG	2226403.0	2.089098659834721	0.1542651645706605	-0.8117321331900549
AGCGTGACAATATTGCGAGG	2218823.0	1.5244250464764624	0.11256801088031589	-0.9485850079922927
AGGGAATGTTCGGGTATTTA	2321744.0	0.0143235052961849	0.0010576895884464857	-2.975641770679803
TTTGTGCCTGGAGAGGGGCC	3163972.0	1.4479626254162654	0.10692180173035856	-0.9709337315937664
GCGTTATATTGATTTTTCTC	5014301.0	2.0069486261776253	0.14819896544601033	-0.8291548280885206
GGCCGTGATCGTTAGCGGTA	4662651.0	0.0	0.0	-7.0
GTGGGGTGTGCTGTTACTGT	1374113.0	0.0121679467645746	0.0008985168322651849	-3.0464737826714066
CTTACAGGACTCATCGTTCC	2341274.0	0.3295548710098737	0.024335297029687945	-1.6137633485136667
CGATCAGGCGGATTGGCGCA	2815479.0	0.4395381947989	0.032456787828827466	-1.4886944634760284
ATCTTCTTAATGGGAATGCG	2422829.0	0.4224361241304702	0.031193920834133634	-1.5059300343608415
GCACTTAACGCCTGGTGTTG	2339825.0	1.974310584084103	0.14578887681227407	-0.8362756099229153
TATATCCTATGGGCGGTGTT	2654011.0	1.1406134567386867	0.08422623880732577	-1.07455259265638
TATCCCGAGTAGGATGTGAA	1243612.0	0.4150197773605222	0.030646276064178326	-1.513622290575755
ACGGGAAACGAGATCACAGA	1373984.0	7.308748101649276	0.5396993691028594	-0.2678480896155476
CGTAGTGAGGGCTCGGGTTA	1333855.0	1.0340768239847622	0.07635926177049764	-1.1171382789497832
CAATAGCTGGCCTGTTAATG	2727588.0	0.85049951126534	0.06280337525226982	-1.2020170152748213
TACATATTTAACTTATAGAC	2206186.0	0.761504297845509	0.05623170800257784	-1.2500187248699492
GGGATGTGATGTGATGGCTG	2314077.0	2.0902600350216307	0.15435092391644029	-0.8114907665666552
CATGTCTAGTGGACAAGCCG	2531840.0	0.4729776973065134	0.03492605864723204	-1.4568504210711004
TGAGACTTGTCGTATGTGGT	2424038.0	0.0	0.0	-7.0
TATTAAGTGTATTTGGTTTG	2585092.0	0.0	0.0	-7.0
AGGATGTACTGGGGAGTCGT	2471775.0	1.744192248878789	0.12879626486259108	-0.8900967314877524
TTAGTCGGTCGTAATACTAC	2471676.0	0.0	0.0	-7.0
TCAGATTGCCAGGTCATGGT	2445402.0	0.0	0.0	-7.0
TCTAACACAATAAATAATGG	3818241.0	3.677252374009602	0.27153908695213225	-0.5661676466430615
TAAGTATGCCAGCACGATGT	1938812.0	0.1946934615944298	0.014376735513330161	-1.8423397168388769
GCGCGTAGACAAAAGGTTAG	2309736.0	0.5891445754512197	0.043504161213278755	-1.3614692003894446
TCGGGGGCCTCTCTGGGGTG	2199412.0	0.8762140743617867	0.06470221391614117	-1.1890808588194968
AATCGTGTCATGCCATGTGA	2271976.0	0.7770262865247025	0.057377897114703896	-1.2412553725803577
CTACACGGGTAGTTAGTCGC	2838105.0	0.6177994415810327	0.04562012046606751	-1.3408435722448306
TGAAAGCTAGGTATCTCGGG	4236021.0	3.0813132314436777	0.22753319500000016	-0.6429552348149337
CTGAAAACCAGTCCGAACTT	2830986.0	3.3685844091085717	0.24874614025285308	-0.6042436493958753
AAGATCACGGCGGCGGGGGA	2575197.0	1.364981006308317	0.10079419590008136	-0.9965644754414948
TGACATGGGAGGACGTGCCC	1685832.0	0.6243868492826902	0.0461065539470361	-1.3362373361998938
GGTGGGGCGTTATGTGCGGG	3738047.0	2.1069469748887277	0.15558313643673463	-0.8080374777150034
AGTTATTAGGTAAGGGCACG	2154404.0	0.1925095645144704	0.01421547015572758	-1.84723877208599
GCAGGACGGCACGCATCGGC	2291500.0	0.1618077551689916	0.01194835861985017	-1.9226917508917538
GACAGAGCTTATGGAATGGG	2333354.0	1.2904615861056778	0.09529146362501502	-1.0209460024739474
TATGTGTTTAAGCAGGGATA	2492740.0	0.0	0.0	-7.0
TGTGGTCCAGGGTATGTGTA	2847790.0	1.131212033405439	0.08353201016911649	-1.0781470673209395
CGTACTCGTATGTAAGAGGC	2855215.0	0.0	0.0	-7.0
GGGGAAGCCCCCCACTGTAG	2207053.0	1.6669093069743357	0.12308946604996894	-0.9097791122362054
GGCGGGTTCAGGTAATGGCA	2518529.0	0.0	0.0	-7.0
ATCTCGTTCCAAAACTCCCT	5254474.0	0.0	0.0	-7.0
GCTAAGGCTGTGACGGTGGA	2744441.0	0.8862363540710675	0.06544228840781105	-1.1841415225166239
TGTCGCCGGTGGCCAGTAAT	2594957.0	0.7768542403623012	0.05736519272210298	-1.241351543036163
CATTTGAAATTTTGGTTGGT	2412707.0	0.5763195920795764	0.04255712687331175	-1.3710276999138042
GGATAGAATGGTGTTATTAT	2396462.0	6.193588438401297	0.45735271296785324	-0.33974874038242847
TTGTACTTCGGGGGCTTGCG	2149573.0	0.0	0.0	-7.0
AGGACTGGTGCACGGAACGA	2396352.0	2.823532458156369	0.20849790759166642	-0.6808982990880795
TGTAGAAGTTGCGTTGGGAT	2288112.0	2.208025514222649	0.16304707186721495	-0.7876869962038053
TTCCTAGAAGGCGCTTGTAG	5252499.0	0.3394812895170557	0.025068292849391754	-1.6008752404866675
CTTCGGAAGGGGGCCTCGGG	2226949.0	0.0	0.0	-7.0
TGTGCTAGCGTGAAAGGTCA	4319125.0	0.2172133614221252	0.01603967088341415	-1.7948045472104306
GATAAAGGAAACATCCTAGT	4489089.0	2.2129844066071143	0.16341325100680534	-0.7867127298978381
TGCAAGAGTAGGCTTGGGAC	2898480.0	0.0	0.0	-7.0
AACTCACGATTACTGTTCAA	1787925.0	0.0	0.0	-7.0
AGCGCGCATTAGCTATATGG	2206713.0	1.7255682568658814	0.12742101473770653	-0.8947589406663793
TCTGCCGAAGCAGTGGAGTC	4815919.0	0.5781293380295861	0.04269076381549017	-1.3696660748075544
TTATATCATGCGTCATCATG	2414731.0	0.6841436265043311	0.05051916942065765	-1.2965437982392403
GTCCATTTCTGGATTGTTTA	3708146.0	1.3087151456710149	0.0966393599328753	-1.01484595515652
GTTGTTGGTAAAGTAGTAGC	4405346.0	0.2683453685296379	0.019815408067551107	-1.7029969796174083
GATCTATCGAAATGCACCGC	969671.0	1.092117161473369	0.08064513030632109	-1.09342185201891
ACCTGCGGTGTAACACTGGG	2389386.0	6.457906188230504	0.4768707098725927	-0.3215993517774073
CGTAAATTATTTTGCGATAC	2374318.0	7.870064207583922	0.5811485946100076	-0.23571280811208378
CGTGGGTGGCTAATATGATG	1724317.0	0.919686722731486	0.06791236161476863	-1.1680511669205433
AAATGTATGTGCCTTAGGGT	2114880.0	0.7989504110774643	0.05899683869330174	-1.2291712591178219
TGGTCGCTTCCATGCACATC	2391245.0	1.2612892743327686	0.09313729467020343	-1.0308763810357315
GAAATTTGACCTTCTTCAGC	2491908.0	0.1708229801540333	0.01261406924074972	-1.8991447894206288
GTGTGCTTGCTCGCTAGTAC	2207420.0	0.3181314415821795	0.023491757538468324	-1.629084490216646
TGTGTTGTCCTGTAATCTGG	2361224.0	0.4097518444618332	0.03025727646775537	-1.5191701664733603
TCACTGTTCCGCGTAGGTAA	2426543.0	0.9058917781246923	0.06689370249592236	-1.1746147656403148
GGCAGACTCCTTGACATGGC	2273057.0	0.0071931034551845	0.0005311598296538148	-3.2747747770499753
CCGGGCCTTATGCTCGGGCC	1892194.0	0.5412296709291415	0.03996598430780381	-1.398309486480329
CGGTGTGGGCTATTTGCTTT	2437601.0	3.1994990108654746	0.2362603791502488	-0.6266091034169359
GTGCTTCATCGATTTGGCGA	1954075.0	1.0007456640847394	0.07389799128760201	-1.1313673665384163
GGTTCACGGACTCGGAACCT	2776552.0	0.4295280717213107	0.03171761101845171	-1.4986995313347633
GGAGCAGGGAGGGGGCGGCG	2402387.0	0.8530798732901195	0.06299391674274975	-1.200701387889524
AGGAGATAGGTCTAAAATGC	2432234.0	2.8461944030031225	0.21017133198204552	-0.6774265233748556
GGTTCAGCTCAGATGGGCCC	3202569.0	0.99531255281163	0.07349679443616022	-1.1337316022633708
CCGTTTACGGGCCATGGTGG	2034391.0	0.5017207338323934	0.037048528660341036	-1.4312290348474923
TTCAAGGCTTAGTGAGGGAT	2809704.0	0.0304837539149235	0.0022510096841425547	-2.647622636602933
TAGTTCGTGAAGCTGCCAAT	2636923.0	0.0	0.0	-7.0
TAGTACGGTAGACTGACACG	3837918.0	2.5121328500029807	0.18550324835291981	-0.7316484810387116
GATACCAAGAATGGTATGAG	2697113.0	1.2552085294755977	0.09268827465782264	-1.0329752019233016
TAGGGCTAAGATATGTGGTA	3478352.0	1.0864979759317308	0.08023019318582988	-1.0956621620610112
ATGCTGGAATTGGTTGGAGA	2779666.0	3.171290227447604	0.2341773599516054	-0.6304550944189435
TAGCAACGGGTAATCAGCGC	3535674.0	0.9965179068112556	0.07358580130629667	-1.1332059765484424
GCTCGGGGGCCGGTTGACCG	3216358.0	0.6529745872808619	0.048217556261948215	-1.3167948040963677
TGATATAACGTGAGTATATT	2876294.0	3.173345011749361	0.2343290912434597	-0.6301737917179022
TCGAGACGTTGGCACGACTC	2512949.0	2.6666778305621195	0.19691530242097	-0.7057205332333536
AGGCCCCGAGGCAGTCCCGT	1458098.0	0.0	0.0	-7.0
AACTATTCGATCAGTGATTG	3286179.0	1.3347197391446108	0.09855961528937186	-1.006301000370691
TCTCGTGGGTGGATGTGTGG	2411801.0	1.972406288450858	0.14564825804452428	-0.836694705174143
ATCGGGATGTTAAGGTGTAA	2409395.0	0.0119385268220839	0.0008815757916793279	-3.0547403441779015
GTGAGTTGATCCAAAATCAT	2215285.0	0.1452745901702274	0.01072750128628124	-1.9695014247211995
CGGTTCTGCCAGAGTACGGA	2454286.0	0.0369558945577662	0.0027289315078402347	-2.5640073643448797
GATAGCTAATTCAGATCCTC	1273452.0	0.0	0.0	-7.0
TGTCGGGTGTCCTGATGCAA	2739161.0	0.0274161308878352	0.0020244874139344242	-2.6936849188589265
AGGTGCTTCCTAGCAACGGG	2515321.0	0.3807815037488465	0.02811802164763568	-1.551015239048377
TTTCAATTGCGTGGTAAGTA	2591425.0	0.2098856929232109	0.015498574376754342	-1.80970824820284
TTGAAAAGTCCGTGTTGCTT	965856.0	0.5241995238232161	0.03870842835964865	-1.4121944615559736
GTAGCGCCGATCGACAGGGG	4040980.0	0.0	0.0	-7.0
ATTTGTTTTATTCACGATGC	3314736.0	0.0	0.0	-7.0
ATTTAGTTGATTACGCCGGC	2341263.0	0.091573929136851	0.006762087171984473	-2.1699192349207657
TCAATTGGCCAGTGAATAGC	2279445.0	0.0409734674106774	0.0030256008558441237	-2.5191883656512277
TATTAACAGTCGACAACAAT	4728787.0	0.5002216977653021	0.036937835446069635	-1.4325285577688347
TGATCTCACCGTCGACTGGC	3639215.0	0.4382127539689837	0.032358913395375916	-1.4900060703204394
CCAAGTGGGTGGGATCTCTA	2694326.0	2.721973677801368	0.20099850975743525	-0.6968071625124554
TTCGGTGGAAGGCGGTGTGC	2310341.0	1.580514828795296	0.11670984470870577	-0.9328925088017748
CGGTTAGAAAGTCGAGGGCG	3516222.0	2.8555541602038126	0.21086248387097548	-0.6760006819823773
CAAAATGTCTAATTGTTGTA	1956519.0	1.8121355981750549	0.13381340079886112	-0.8735003917881438
TACAGTGTTGACCATTAACG	1289366.0	0.5605557611520274	0.04139307942114652	-1.383072263237718
AATGGCTAAAAAGCCGGGGT	2578848.0	1.197596380561352	0.08843402482060882	-1.0533806088692523
CAGCAAGGTGGACTCGAATG	2261193.0	0.44549374361897	0.03289656299909605	-1.4828494743448752
GCTACCCCGTGTAGCACGCT	3041334.0	0.0	0.0	-7.0
GGAGGGATAGCCTGTATTCT	2672373.0	1.0539760322754934	0.07782867760078607	-1.1088603486538957
AGTCGGTTCTAGGGTGGAAT	2501482.0	0.644374390747833	0.04758249255767458	-1.3225528116537233
GGGACGGCCCCTGATGCCAT	3899148.0	0.2105460841122213	0.015547339596613209	-1.8083439151489538
CCTTGGCATTGGTTCAACAA	2248148.0	0.0082363070380168	0.0006081930380323312	-3.2159585555194874
TTCTATTGTGGCAAAATATT	2248217.0	0.4044581734556244	0.029866376294079344	-1.5248174674177626
GACAGCCCTTTGCAAAGCAC	1748552.0	0.2857638413898031	0.021101639126909284	-1.6756838083931531
TCTGAGATTCTTCGTTAATA	2798796.0	0.5774155586707296	0.04263805625678164	-1.37020260173465
TCAGGGCACAAACAGTCGTT	3253886.0	3.240729650617628	0.2393049703651141	-0.6210482809949001
GGGACGCTTCTCGGAGTCTG	1515922.0	0.0718997652222615	0.005309289277645478	-2.2749636113959735
CTATTAGGCTTGCAACGAGG	2694270.0	2.715271097042448	0.2005035715605457	-0.6978778869080293
ATGCTTTGTGCTCCTGATCT	2946190.0	0.0	0.0	-7.0
TTGCTCGGAGTCCGATTTTT	2548504.0	1.7883726559640056	0.13205867553798684	-0.8792330627303435
GTACCGTCTGAATGAAGTTG	1021461.0	2.1989965897247545	0.16238034963415682	-0.7894665278153089
GCGACTGCACATGTTTAGCC	2603388.0	1.2588661184887686	0.09295836174461121	-1.0317115386923923
TGTCTGTACGCCGGTTGTCT	3473209.0	0.4828620742146542	0.03565594999211157	-1.447867988024562
GGTCGATCTGAACGATTAAT	3319417.0	0.5774736712332182	0.04264234745862303	-1.3701588954386938
ATTGGTAATAGCTATGATTG	1482547.0	0.5501404467672418	0.04062398209773374	-1.3912175078561635
TCCGTTTTAGCTCCGCTTTC	3756683.0	0.1361775383610882	0.01005574833299769	-1.9975856043513422
GGCTGCGGGGCTGTGGGAAC	2392946.0	1.0912926865694017	0.08058424866430475	-1.0937498389230638
CGGTAAGGCCGGAGGGTGGG	2741147.0	0.6800792086722398	0.05021904090216964	-1.2991315858260597
GGTTCAGGGGGAAATCCCTC	2686884.0	1.1901347255178816	0.08788303435501657	-1.0560949565206497
CCGAATTACGGTATTCTGAT	2229459.0	0.5591063333387334	0.04128604942565134	-1.3841966718534113
GAACGTGACCCGCGTCGGGT	2600122.0	0.2320639588602701	0.017136282499616757	-1.7660833869059283
GTTCGAACCGAAGTAGTATC	1298147.0	1.0411204721529126	0.07687938538396236	-1.1141900973142849
TTAGGGAGTGGAAGGTGCAA	3709095.0	5.435339189480789	0.4013613673128061	-0.3964644324721445
CGTAGGAGGGAGTGTTTCTG	1808364.0	0.5468008416199874	0.0403773758710642	-1.3938619093088882
TTAGGTTGGGGAGGTAATAT	2501595.0	1.072058544729654	0.07916394328891437	-1.1014725809896069
TTTGTACGTAGATGAATGCC	2827767.0	0.6112668754118837	0.04513773664450486	-1.3454602216748766
TTCAGCTGGAGATGCACAGA	1851286.0	3.773369238175632	0.27863663775414244	-0.5549617790523779
ATCGCTTTTGCCATTGGTAA	2592331.0	0.0090752796342209	0.0006701452321110635	-3.1738310679418986
ATAAGCTTCCGCATTTCCTC	3519041.0	0.0	0.0	-7.0
GGAGCTACTCAGTAATCAGG	3918266.0	1.0052048860489773	0.07422727329969457	-1.1294364927363696
CGGTTGTACTGGGGGACAGG	969642.0	0.7104239020277829	0.05245978194726199	-1.2801735189171806
AGTGCAGCCTTACATTGGTG	1942018.0	0.0	0.0	-7.0
ACGCGTGGAGTAAAGGACGT	2651998.0	0.4525295162298554	0.033416105058342714	-1.476044172343522
AGATTTGCAAAGACAAGTTG	2671533.0	2.153524090676778	0.1590225271033481	-0.7985413492412624
CTGCGCATGCTATGAGAGTG	1534543.0	0.6729708417193897	0.04969413826406407	-1.3036948360092686
CATACAGAAGCGCGAAATGT	2344168.0	0.0	0.0	-7.0
AGTTCAACGGGGGCTGTTCC	2369263.0	0.5761430206564887	0.042544088322206054	-1.3711607784092996
GGAAACCGCACTTTGGGATC	2328873.0	0.0	0.0	-7.0
TTAACACGTTGTGGCCGGAA	2638100.0	0.0	0.0	-7.0
GCGATTAACGCAGTCCGGAC	1682273.0	0.6603475825658109	0.0487619998312631	-1.3119184913663662
GGTTGCCTCCGACTTGCGTG	2543722.0	1.1931545461637765	0.08810602675737142	-1.0549943833251945
TTCGTAACAGGTTTTGGTTT	2174890.0	0.0	0.0	-7.0
GGTCGATACGGACCGCTGTT	1910471.0	1.7436462417484926	0.12875594609668914	-0.8902327056083097
AACATGTGATATCTGGAGCA	5212527.0	0.0	0.0	-7.0
TGGTATCGTGCTTTATTGGA	1107839.0	0.4507495912250039	0.03328467018210831	-1.4777557421162482
GGGGCGACGCGGGGCCTCGG	3296153.0	0.7903294725092077	0.058360243336387924	-1.2338829059590144
TTGAAGGTAACCCATGGTTT	2812249.0	2.7660359963291823	0.20425220042783943	-0.6898332560757383
TGATATAGCGCCCATTGGCC	2367289.0	1.0667746537794132	0.07877376530321942	-1.1036183952145908
AACGTAAAGGACTAACAGAG	2675051.0	0.0991497335027156	0.007321506757916182	-2.135399532423992
ATTAAATAGATGGTCCTAGT	4484711.0	0.0192107688204307	0.0014185794431781965	-2.848146337860504
CGTTCGTGTGGGCGTACTTC	2051858.0	0.2682942744648385	0.01981163513213814	-1.7030796789511498
CTAACTAGTCATAAATCTCT	2390014.0	2.535663989505478	0.1872408566227825	-0.7275993806523903
ATGCACCGACCATCGAGTCA	1089088.0	0.0222790500883102	0.0016451503198145127	-2.78379441377275
AAGTACGGAAGTGTTGGTAG	2055673.0	0.0112536710982985	0.0008310040389095128	-3.080396865419437
GACCGGGTGTGATTGGGTGA	2899515.0	1.3364587846027307	0.09868803150012849	-1.0057355136791557
AGTGCACTTGAGCTCCCTGA	2665432.0	0.1557157169910114	0.011498504675579672	-1.9393586338523838
GACCTCAGCGTTAGGTCCGA	1451211.0	0.2389979204582434	0.01764830653543832	-1.753296961528249
TGGCGAAAGAGACGTCATAC	2843645.0	1.5281675126936265	0.11284436554847534	-0.9475201208777191
GTAGAGTGATGAAAGGGTAG	2337510.0	0.9388771635880048	0.06932943998154553	-1.159082307862772
TGAGGCAACGGCGAGCCTTT	3245901.0	0.8292920824548384	0.06123735658667392	-1.2129835646197376
TCAGTTGCAGCCGGGAGTTC	4273926.0	0.7322646913769781	0.054072569810317384	-1.2670229899967889
TTCGGATTATTCATGCGAAT	2605030.0	0.4642472831202033	0.034281379289997804	-1.4649417128286448
TCCTCTCATTTGGCTACGTC	2522659.0	0.0130892706679084	0.000966550088091368	-3.0147756352535926
CCAAAAAGGGCTGTCGTAGC	2517805.0	0.7827582066612208	0.057801158887910827	-1.2380634540780986
GTTGGGTAGCTCTTTTGAGA	2066751.0	0.5691541033811258	0.042028006198186176	-1.376461212365832
GGTCGTAAATGGGTCGGGTG	3587671.0	0.3469118023868545	0.025616983685656337	-1.5914720083069582
GCGGTTCGTGCTGACATCAG	2561169.0	0.9440538673726108	0.06971170295295014	-1.156694307967328
CTACTGCATGGATATTAGTT	2071715.0	0.996977289544994	0.07361972347301075	-1.1330058181630696
CGGACTTGACCTAGGACAGG	2680964.0	0.0523037646659958	0.003862263194646485	-2.413158134469645
GTCTGTAAGGCTTACCCCCT	2505697.0	0.0	0.0	-7.0
ATTTAAGTTTTTATGCAGCT	1099734.0	0.7087604402230119	0.05233694705487337	-1.2811916144414983
GCTGAGGTTATTAGAGCGAT	2595573.0	4.9593054138154695	0.36620963888748925	-0.4362702289568863
AGAACGTAAACGAGGGGCGG	4735970.0	0.9729130409046268	0.07184274886278855	-1.143617058953485
TCTTTCGCCTTCTCCCACTG	2145500.0	6.214097095536195	0.4588671322860336	-0.33831304881659463
CTCGGCCAAGTCATCACGCA	2537131.0	0.8296551791387807	0.061264168709423465	-1.2127934550334931
ATTGCGAGGGGTTTTAAGGG	2839586.0	0.9450972527056878	0.06978874958229911	-1.1562145829374848
ATTCGCCACAGCCACAGACT	2006643.0	0.1035140788377259	0.007643782801787574	-2.1166916619264553
GATGAAGCGACGTCGGGTGC	2576896.0	0.0851493768074204	0.006287679408748034	-2.201509609869589
AATGTGTATTAGCGGGCTGA	2659475.0	0.0	0.0	-7.0
AATCTGGGTAGGGGTGCCAG	2873846.0	0.1329355873322277	0.009816353172485378	-2.008049824965001
GCCATCCTTAACCGCAGCTC	4222358.0	1.23399150910406	0.09112154772326359	-1.040378912261217
CAGTCAAAGAGTGTTGGGCT	2804243.0	0.4251354158456038	0.03139324444132614	-1.5031637983442032
TGCGACTCATTGGGTACAGC	1771621.0	0.563425158164974	0.041604964101813434	-1.3808548483779355
GTGGTAGAGTCCGCGTGATA	4007796.0	0.127296008112474	0.00939991012306357	-2.026876298873083
GCCTGACGTAAACCTGCTAA	2389332.0	0.1876427616216267	0.013856091173953259	-1.8583592676322627
TGACTGCTTGGAATCGCTAA	2443575.0	0.0	0.0	-7.0
AACTTGACGTTTGTAATCAG	1615809.0	0.0	0.0	-7.0
GGTGTGTGCCGGCAGGGTAA	2399044.0	0.0174370996025588	0.0012876065125792316	-2.8902168353647477
GGGACTGGCCCGGTCGTTCA	1834493.0	0.0247671877704832	0.0018288816946866054	-2.7378143869273805
TACATAAAATTGTTCGAGTC	2499299.0	0.0	0.0	-7.0
AACATTTATAATATTGCGGC	2686855.0	0.1719748587708433	0.012699127331975375	-1.896226122188087
GATCGCCTGCTGAGTGCGGG	2968684.0	1.4661147352151869	0.10826220669029321	-0.9655231250035888
TGACGTGGCGGCCGGGATCG	4493323.0	0.0	0.0	-7.0
CAGAGTCCGAGCCAGGTCCC	2591016.0	0.620487553243276	0.04581861850540524	-1.3389580095273337
GCATGTTCTGGAATCTTCTC	2176478.0	1.6195028339873945	0.11958883321838039	-0.9223093713346777
TGACATCGTATGCATCATTG	3709562.0	0.266759900295275	0.019698332448865437	-1.7055705372347973
ATGACGGGGTTATGTATACA	2348229.0	0.5266634258734082	0.03889037010446262	-1.4101579238219148
TGTTGGCCCTATGCAGCATT	2727300.0	1.059399989654391	0.07822919850186506	-1.1066311193001903
ACCGTCGACGGGATGGGGAG	2345705.0	1.4888635933079375	0.10994204900934886	-0.9588361732720423
GAGCTTCTAACGACTTTTGA	2221468.0	0.0	0.0	-7.0
TGCGTCTTCCAGCAACTCGC	2903667.0	0.488925406583618	0.036103684215357305	-1.4424484780733182
GGCCACGAATATTGTAGTCG	2388769.0	1.1510681005328811	0.08499824032953565	-1.070590065145509
TCCTATTCGGTGAGATAGGC	4805022.0	1.9752951373137535	0.14586157910677106	-0.8360590890477722
ATATGAATGCAAGGAGTGGC	2817789.0	1.024321932946504	0.07563893204154898	-1.1212546116585216
TGGGGGTGTCTACGTACTCA	4400716.0	0.8398960923327071	0.0620203877380355	-1.2074655229751377
ACCGTATCGATTGGTTGACG	2203024.0	0.0	0.0	-7.0
CTTGTTAAGACTGCCAGTTG	2790557.0	1.5400559815915946	0.11372224491640491	-0.9441545757738576
GGGGTCACGCATTCTACTGC	3143407.0	0.7890728649256996	0.05826745175148213	-1.2345739747787239
GATCGCGAGATACGAGGGGC	972867.0	0.1974979353292895	0.014583826068965505	-1.8361285238469742
CTAATGAGGAGACAGTACTT	2533911.0	0.3922153766548416	0.02896233231588478	-1.5381664676429436
TAATCTAAGGTTACAAATTG	4540912.0	0.0	0.0	-7.0
GTGGTCGACATGGTTAAGCG	2327392.0	6.082558812366496	0.4491539601459868	-0.3476047668346267
ATGGTCTACGATTCGCCATC	2210718.0	0.0	0.0	-7.0
GTGATTGAGTGTGAGGCGCC	2370468.0	0.1931147862303339	0.014260161500083142	-1.8458755559569608
CGTCTTGGGACAGTGTTTGA	2559230.0	0.4915477441267757	0.03629732530107178	-1.440125376335315
CGCTTCGCCGACCGTCGAGG	1457710.0	3.507683926197428	0.259017656054366	-0.5866706310321321
GGCGGAGTTGCATCACGGGT	2098507.0	1.3829415249274766	0.10212045320608061	-0.9908872664836977
GCCAAAAGCGGCCAGTGGGA	2762383.0	0.0341478390713137	0.0025215764651753693	-2.5983278576058972
GCACCGCGTGCATAAACGGC	5121743.0	0.7368260591013313	0.0544093945645491	-1.2643261066384508
CTCTGGCGATTTGCCGCTGC	1521762.0	0.7046158528992224	0.05203089858628048	-1.2837386736678065
TTATCTGTTCCGATCACCGT	3121498.0	0.0	0.0	-7.0
TTACGGGGACAGGGCATCCT	2545702.0	1.0791405834257677	0.07968690177142002	-1.0986130582259843
GCCCGGTGGCAATTACCCGT	2405718.0	0.91374673847253	0.06747373577728545	-1.1708652438606253
GGGATGGGTTGCCGAAAGGG	1139001.0	8.531643458575504	0.6300015444457158	-0.2006583858743075
ATTGCCGGGGGACGAGGAAT	2733130.0	1.004759401636188	0.07419437742571128	-1.1296290050378086
AATTCACGGGGACACGGCCG	2784253.0	0.0	0.0	-7.0
CTAAGATACGGGGAATGTAG	4578674.0	0.0	0.0	-7.0
GAGCTATGTGTTATCTGACC	2833419.0	1.1711997374963374	0.08648481937386383	-1.0630601172837337
ACCATGGAGGCGCACGTGGC	2328102.0	0.7226775533799964	0.053364627457330074	-1.2727465180711257
GTTGCGGTCCCATGGTGTCA	2290420.0	0.0	0.0	-7.0
GTAATTGTGCTTACTGACAT	1220114.0	0.4633746489436293	0.034216941426220795	-1.4657588136459077
AAGTGAGGTAATTCGACTTG	2568900.0	1.2214960279569704	0.09019884479275772	-1.044799024579383
GTGGATTATATTGTGCACGG	2514574.0	0.7271559135292719	0.053695322689066675	-1.2700635433283556
TGTGCCAGTGTAGGTGCACA	2261614.0	0.0	0.0	-7.0
CGTCGCATCGGTTCCACCGG	2821821.0	0.0	0.0	-7.0
CAAGTGTAGTGCAAGGCAGC	2692272.0	0.0	0.0	-7.0
ATCTATTCGTAGGCAGTTGC	5213396.0	0.0	0.0	-7.0
GTCTGAAGGGACATGCTTGG	2401294.0	0.2766856683627448	0.020431280238195584	-1.6897044193213548
TACCTGTAGCGCGATGGTCT	1955012.0	0.0	0.0	-7.0
AGGTAAGGGTAGTCCAGTCT	3121414.0	0.548328195269736	0.04049016013858879	-1.3926505055934557
AGCCTTGTACAACCCGAGGG	3095303.0	4.116807741258609	0.3039971428449783	-0.5171304981428613
CTGTGCGGTGGGTTCGTCGC	2359606.0	1.3038453013277715	0.09627975636149425	-1.0164650173894516
TTGTACCCATAATGCAAAGT	4474914.0	1.5346807429846152	0.11332532155215469	-0.9456730399892984
TAGACCACATATAGGGCGCA	2427745.0	1.57869313949623	0.11657532583464777	-0.9333933619940641
ACTGCGTGCCATGTGTATGG	1903389.0	1.5803521350837977	0.11669783092847535	-0.9329372161444208
TGCCCAGGTGTCGGGCGGGG	2299049.0	1.1003731042458331	0.08125477330450334	-1.0901511170085911
ACATTCGTAAGCGGAAGACG	2516726.0	2.4321226300277625	0.17959505933862582	-0.7457056149487012
GCAGTAGGATATCCTTGATG	4572312.0	2.1041129913755525	0.15537386679262644	-0.8086220258322225
TGTGAAGGTCAACGATTAGT	2065455.0	5.518421637667815	0.4074964186576376	-0.3898762037683249
GTCCTCTGTTGGACCGGCTG	2460652.0	0.5474696070611719	0.040426759470234025	-1.3933310694652195
GTCTGTTTTGTATATTATGC	1966173.0	0.043382045963302	0.0032034573515404034	-2.4943810535088486
GAACTAAAACTTTTAATCCA	2788611.0	0.7070468984203738	0.05221041410874455	-1.282242862153593
GCATCTGGTTCGTGCCGGCC	2274750.0	0.4502343757642472	0.03324662516328221	-1.478252432987973
TGGTCAGGGATCGGTGGCTT	1986860.0	1.2941065991674874	0.09556062206671674	-1.019721031805551
GTGGAAAGTCTGGTGCATTG	3161045.0	1.4990986278001943	0.11069783393740931	-0.9558608770276378
TGCAGATATGGCGTCATGCC	1675358.0	4.695702229969719	0.3467444076281231	-0.4599905345973809
GGCGCGCATTCGGGGGTAGA	2452343.0	0.7489523130384799	0.05530483267630771	-1.2572369172856968
GTTGTCGCTCAGTTTGGATA	3074022.0	0.4582015309561965	0.03383494324058321	-1.4706345477255744
TCCGGCCATCATTCCAACTC	3440313.0	0.5625985550717437	0.04154392530806787	-1.3814924712314847
TAGCTGGAGGCTAGTTAGGA	2778765.0	1.2986815706766388	0.09589845136426708	-1.0181884060658721
ATTGTGTATCGAGCGTAGGA	4320177.0	0.3425790230121375	0.025297038564758137	-1.596930317174489
GTGATAGAATTCTTTACTGG	4427450.0	0.7215644894702317	0.05328243555777129	-1.2734159316394629
TTGAACGAGTATTTAAGTGT	4745985.0	0.5398572656025176	0.03986464187834381	-1.3994121330119318
ATATTTTGTTCCTGGCAGAT	2478068.0	0.142888681904948	0.010551318831009864	-1.9766932536143107
TGAAGGTTTGGCAAAGAGCT	2510259.0	1.213413119776825	0.08960197917573687	-1.0476823973065341
CTTTTGCTTGCTGGGAGGAT	2231443.0	0.1952247195147743	0.014415965154364873	-1.8411562761212097
GCGATTAAAATTCCGCATCT	2469705.0	1.6727821657272413	0.1235231351434568	-0.9082516940304891
TGGGTTTTTCTGATACATTT	2813307.0	1.708844669035979	0.126186096024487	-0.898988495745649
AGGCATAAAACTCACTGTCT	2232795.0	0.0790088347235252	0.005834243793983864	-2.234015427087833
TTGTGCTTGCAATGTATTGT	2387900.0	0.3288118241565936	0.02428042827345887	-1.6147436571701095
GAGCTTACCATTGTCCTGTA	2900617.0	0.4774217198873353	0.035254218292330115	-1.4527889106874439
AGTTTTATAGCGGTATAAAC	2826397.0	0.4053227500928405	0.02993021916554749	-1.5238901030048
CCCATATCGTGGGCGCCTAC	1238239.0	0.1869327972429317	0.013803665324554956	-1.8600055788981547
GAGCCATAGTTCAGTAAGGT	5246131.0	0.9117831465399238	0.0673287383970961	-1.1717995232464882
GTCGAAACCGGGTGGGTGCC	2224935.0	0.0	0.0	-7.0
GAGGTTTGTCATAAAGTCCA	2449951.0	0.0	0.0	-7.0
TTTGCTGCCATACCCGGCAC	2464567.0	0.634326169463919	0.04684050246414398	-1.3293784548414622
TTGTCCACCGTTAAAAGTGC	2697178.0	0.7301610792537745	0.053917232929097746	-1.26827240420382
AGCTGTAACGTCGGCTTCTA	4986833.0	0.5557515386436147	0.041038321558273264	-1.3868104099061445
GGGTATCCTTCAGATAGTGG	2622171.0	1.5920980078173843	0.11756518057792471	-0.9297212847393234
GAAGGAGTTTATGGCCTTTG	2450042.0	0.5592137409087804	0.0412939807152491	-1.3841132493767812
GGATACCAATAAGGGCTGCG	1824201.0	1.6632700247169017	0.12282073078764937	-0.9107283228787867
TGATAGGCATGGCGGTAGTA	4287435.0	0.8109812492751289	0.05988523102735865	-1.2226802706688062
GAGTTGTGTTTTCGAATACT	5079295.0	0.3540868025102604	0.026146806712262122	-1.5825813435816505
CAGGTGGTGCAGCAGTATTC	3035293.0	3.2422655789829653	0.23941838781475538	-0.6208424979571155
CAGGCGGTGGAATTCACTTG	1180399.0	0.3362643753541658	0.02483074648440239	-1.605010224094907
GTAGTCAGAATGCTAGTTTA	2964805.0	1.6153876224019963	0.11928495394035973	-0.9234143327988101
CTTCTGCTCTTATTTCCGGG	2636189.0	1.7892649280378363	0.1321245635216219	-0.8790164343900173
ACTGAGTCTCCGGGCGGGAG	2701043.0	0.0067537454344566	0.0004987163464061681	-3.302146396695108
GTGTATGGACGTTCCTGCTG	2901640.0	0.0	0.0	-7.0
CTTTGATCAGAACTGATAAA	2662982.0	3.6403328927312586	0.2688128443075088	-0.5705499838376883
GGTGTGATCGGGGAGGGCAG	2413708.0	0.7755906818445177	0.05727188785984916	-1.2420585009515925
CTTGGAATTATGCATATGAG	2395782.0	4.1005878751529	0.30279942041940877	-0.5188449604430794
TGCGCCAAGGGACGTCAGGC	2232288.0	0.285368332218452	0.02107243357114462	-1.6762853065613694
AGTCTTCGGGCAGGTGCGGC	2451261.0	0.0171833894597167	0.001268871812446937	-2.8965822502133594
ATGGTGCTGGAATACCCGAA	2239831.0	0.6162902883828423	0.04550868017319996	-1.3419057595673936
CACAAGTGTGTACTAACTGA	3310948.0	1.1188102393340695	0.0826162253667163	-1.082934651284567
GAATTACATAACAGGTGCGG	3096696.0	2.328991926329196	0.17197958608012204	-0.7645231006442605
ACAGGATCAACCAGATATAG	2754351.0	0.6601434251659075	0.04874692425082263	-1.312052781463618
TCGTGGGGTAGTGATTGAGG	2201880.0	0.0	0.0	-7.0
GGTGTCCTCGGAGTGTTCAG	2199350.0	0.2354992873714813	0.017389957219880188	-1.7597014863810037
ATGGCTGTAGACGTCTTGTG	1834165.0	0.1980779111936872	0.014626653185696987	-1.83485503609366
ACCCTATGTGTGTTCTATTC	2187736.0	0.9689818086277744	0.07155245515583547	-1.1453754598449704
GTGATTCTGAGGTGTGAAGG	2600465.0	0.3082781219214403	0.02276415955171191	-1.642748379126565
GTCAGTGTGTACGGAGGGGG	3427151.0	0.692085891019801	0.05110564949749596	-1.291531087928519
ATTGGTTGCTAGTTATGCGC	2700004.0	0.978626548313064	0.07226465098621816	-1.141074090475611
CTATGGAAGGGCATCTCGTT	2309076.0	0.1455467415426979	0.010747597740828589	-1.9686885966311
TAGGCATCATCCTTGATGGG	2747953.0	1.32764232357006	0.09803699819170476	-1.0086099949386944
GGGCACGGGGAGTGTGCGTT	3774608.0	1.6178793092675865	0.11946894739733185	-0.9227449627199109
ATTTCAGGGGGATAGGAAAT	2606444.0	0.9830442825228916	0.07259086942099637	-1.1391180020196254
ACACGTCATGTAATGGAACT	2354333.0	1.207376775601053	0.08915623783973205	-1.0498482658974613
TTTTGGTTCTTGGTGTCGCT	1407486.0	3.848204323523177	0.28416267966817627	-0.5464329604636584
TTGTTAGTGCGGCCTGGTGT	3885305.0	0.4763316764808381	0.03517372629416581	-1.453781620216764
GCTGGCGAGCTGAACTTCCA	2824527.0	0.011216192345435	0.0008282364980127854	-3.0818456352966974
CGTGGTGTATGTCTGTCACT	2319196.0	0.1905433134320708	0.014070276416128123	-1.8516973705951072
AGTCGCACCAATGCGCATAC	2045683.0	0.4234391929654695	0.03126799037516675	-1.5049000303983218
GTTAAAAGCTGTAGTGGGAG	2544841.0	1.582041546944732	0.11682258204902572	-0.9324731990785935
CGGTGATTCGAGATCCGAAA	5135900.0	1.1124999489752092	0.08215025504209063	-1.08539108392459
CATGGCATCTAAGTGTGAAC	3604769.0	0.0190609485677561	0.0014075162768571318	-2.851546574161617
GCGACTTTCGTAATAACTTA	1822902.0	0.0081895773830531	0.0006047423834261599	-3.218429592758262
GGACTGTTTTTGTTGGGCCT	2731577.0	0.5133866388976509	0.0379099732629143	-1.4212465218719794
TGCCTAGGGTAGACAGGTGC	2226323.0	1.2277115688345737	0.0906578185381408	-1.0425947354013796
TGACGTTATTTGATGGGTCG	3065658.0	0.4672930202878705	0.03450628544423675	-1.4621017894160646
ACACATTAGGGTTATGGTAT	3650004.0	0.0	0.0	-7.0
AGACGACCGCAATCTGTTCG	4676139.0	0.0417122715634499	0.003080156318639717	-2.5114272423956776
TGTTACGGCCGCAAGACGCC	4725392.0	0.2587868140233838	0.019109576403247813	-1.7187489397252578
TGTGGACGGACAAGTCATAA	3334993.0	0.1322177658827819	0.009763347133967376	-2.0104012691560245
AGTGTAATCGTGAAAGGGGT	2371507.0	1.0065737399368466	0.07432835348051382	-1.128845487569004
TCAACAGGGAGAACAGATGC	2341314.0	1.2428610796074584	0.09177650279057767	-1.037268495428586
TATGGGCGTGAAATAGGCGG	2597141.0	0.3533724324441356	0.02609405553399856	-1.5834584176740423
GGGAATCGTGCGAGGCGTTC	2677203.0	0.815761844599334	0.06023824418973968	-1.2201276953369105
AGTATATTATGTAATTCTGT	3498529.0	0.4941776699553069	0.036491526728006346	-1.4378079662961345
GGAAGGGGACGTGACACCGG	4130743.0	0.6617435440152242	0.048865081713832054	-1.3110013706512496
TGGGGCGAATAGGTTTTGGG	2505678.0	0.3535504024913034	0.026107197363603278	-1.5832397476658255
GTTTGCTGCACACAGCAATC	2753552.0	1.0798417882868017	0.07973868079237527	-1.098330953641409
GCTTCGAGGTAGCCCAGTTT	2352629.0	0.7013379080249268	0.051788845534785646	-1.285763770068424
GGCCATGAGCCTGTCTTATA	2424880.0	1.1214286902489747	0.08280957945241563	-1.081919420912203
AGGTGAGTCTGACGCCATAG	3646196.0	0.6111102983156221	0.04512617453306072	-1.3455714812283637
AGACCAACGATCCCAGTGGT	1755151.0	0.0179465195775033	0.0013252235757564262	-2.8777108466130117
GACTATTTTGTTACGTTAAT	2313728.0	0.4774227792512902	0.0352542965188677	-1.4527879470207519
TATTTGTTTTGTCGTATAGT	2514229.0	3.015799214785356	0.2226954481018807	-0.652288659860613
CCGGGGCCATCCAGTGCTGT	5200461.0	0.5384743485796204	0.03976252323443941	-1.4005260641131654
CGGATTACCGGTCGTGTTCG	2824312.0	0.0	0.0	-7.0
ACACGGTAGCGATGGGGTTG	3087780.0	4.1900210983258	0.309403431592315	-0.5094748738514479
TTGGGGGAGATTCGAGTGGG	1951341.0	0.835712861442369	0.06171148571529133	-1.2096339977407662
TATGAATTTGTTTGCAGGCC	3191818.0	2.552440078745496	0.18847965219391566	-0.7247355283064186
GTGTGGGTGGTACTTATCGG	2688533.0	1.0659199315147616	0.07871065010748754	-1.1039665005509398
GTTGCATCTCTATGTGGCAG	1480290.0	0.3812221534555973	0.02815056051276295	-1.5505129533818536
CGTTCGAGGTCGGTGCAATC	2822444.0	0.5245640258944201	0.038735344260310355	-1.4118925798885897
TGGAAGGGACTCGTCGTTCG	5049881.0	1.4988278616992865	0.11067783977537199	-0.9559393260651591
GTCTCTGACGGGAATTGGGG	1909499.0	0.3219381532892119	0.023772856281791856	-1.6239186351461319
AGGGCACTCGTATACCCGTT	2575861.0	0.0	0.0	-7.0
CACATGGCTGGGATGAGTGC	1432906.0	4.961715222216342	0.36638758619878276	-0.43605924935107343
GGTGGTATGCCTCATATTTG	1664352.0	1.7875710339059157	0.13199948141705214	-0.8794277749922945
TTGCAAATTATAAGCTATGT	2254073.0	0.2782374855107322	0.020545870962090255	-1.6872754437906556
TCAGATAACATGTACACGCT	2383006.0	0.2515383500472117	0.018574328590558506	-1.7310868758007945
GACGGGTGGACTTTAGTCGG	2498472.0	0.0	0.0	-7.0
CGACAGGACAAAAGGTGGTG	2434907.0	0.2030970038277022	0.01499727768805676	-1.8239875671011794
TCACGGGCTGAGCTTGGCTA	2611616.0	0.0	0.0	-7.0
TAGAGGGTTGAAATGTGGAG	2314353.0	1.8674468711236567	0.13789774721489098	-0.8604428286764589
CTATAAGAAGTGTGGGGTAC	2414930.0	0.7771760355461577	0.05738895502110306	-1.2411716831237585
GTGCCACCTTCGTTGCTCGG	4660971.0	0.2058096309178944	0.01519758601840648	-1.8182253898278078
TAGCGCGTAAGTAAGTTGGC	2782210.0	0.4993703724196356	0.03687497108878609	-1.4332683115150846
TCGCCCGCTGCTCCGACCCG	2246064.0	0.4908221223825621	0.036243743265938974	-1.4407669545992994
AGCATGTAGCAAGGAGTGGA	2511410.0	1.2498308173754178	0.09229116864358897	-1.0348398546930115
GCACCTCAAGGGAGCACCCG	1779250.0	0.118225118684187	0.008730089076618755	-2.05898132499012
TAATCGACTATGAGGGTAGG	3439529.0	1.4097058844757224	0.10409681191508725	-0.9825625710551432
TGGTATGGATTGTGCGTGCT	2291973.0	0.8524577920081868	0.06294798043864945	-1.2010181988114008
GATCGGCTGGTAAGCAGCGT	3080995.0	1.1155268707613988	0.08237377181344596	-1.08421104764673
TTGCAGCGATCTAAGGGCCA	2123417.0	0.0	0.0	-7.0
AGCAGAGGGAAGTCAGGCGT	1047690.0	2.4409556813981266	0.18024731772618235	-0.7441311893291179
ATGGTAAAGGTACTGATTAC	2506514.0	0.7082411013106271	0.05229859754830036	-1.2815099571212687
ACTTGTACCTAATCGACCAT	2262081.0	0.0	0.0	-7.0
ATAGAAGATTCATTGAGTGG	2240577.0	0.1143307672461914	0.008442518758840698	-2.0735279657115675
GGCTGGGGTCAGAAGTCTTG	2607010.0	1.0956861492033507	0.08090867481482213	-1.0920049119818573
TGATTGCTATTTCGGGAATT	2040569.0	0.5120048102607955	0.0378079349886234	-1.4224170424876899
AATTATTCAGCATACTTGGG	4464480.0	1.5171861530311814	0.11203346978366224	-0.9506522133041378
GGGAACGTAATGACCTCATT	2343074.0	1.44417495049057	0.10664210871873277	-0.9720712758611233
CGGAATCAGGACGTCGGAGT	3418992.0	0.0	0.0	-7.0
GGACGAATAGCGTTGAGGCA	3591412.0	0.0782701050183084	0.005779693828613861	-2.2380951671271125
CAAGAGCGCGGAATGTGTCA	1370384.0	0.3183120467331669	0.023505093951858003	-1.6288380085603085
TCGGTAGCTAAGTGCCAGCG	2735379.0	0.0	0.0	-7.0
CGTGGTCATTGGAGGGAGAA	2324100.0	0.0	0.0	-7.0
AACGCAAGAGACGTCCCTAG	1300555.0	2.2089446216080395	0.1631149414488634	-0.78750625544295
CGGATGTCTATAAGTCTGGG	4533708.0	0.0	0.0	-7.0
TGCGTCGACCGCTCAGGCGT	2438931.0	0.8304471050501898	0.06132264683848462	-1.2123791081793682
TTGTTATGTTTAGGCATCCA	2402802.0	0.2285882320444119	0.016879624650200757	-1.7726372149472727
ACGTCCAAACCCAAGCAGGT	3127302.0	0.0	0.0	-7.0
TTTTTCCGTGAGATCGAAAG	2236810.0	1.395067997664555	0.10301590747466698	-0.9870957073817982
GGGTGGGACTCGCGTAGTCA	2033957.0	0.0	0.0	-7.0
GTTGGCTTACGTAAAGTGTG	2213383.0	0.0	0.0	-7.0
ATTACATAGTTGGACTCGGA	2466707.0	0.310385100949561	0.022919745055053193	-1.639790217498687
CTTCAAGGGTTGATTTTGTC	3252105.0	0.2352466683093925	0.017371303088346782	-1.7601676022292492
GACTCCGGCGCGCTGGATCT	1928575.0	0.3971641064151077	0.029327761017535266	-1.5327210912930893
ACTAGTTTATTTCTAGCTTG	3295423.0	0.7982416714242557	0.05894450328122091	-1.2295566877009825
ACCATCCGTTCGCGTCTGTT	3615747.0	0.5393089348713749	0.03982415153094893	-1.3998534682412636
TTATCGTTATCGTTATCTAC	3776560.0	1.3224372585437114	0.09765264094313222	-1.0103160070456605
GGGGCTTAGGTACGGATGCC	3806841.0	0.2481200126840574	0.01832190854643921	-1.7370292889643033
TAAAACAAAAGTGCCACGAT	2208438.0	0.3182625318849894	0.02350143763042635	-1.628905570244678
CCTCCAGTTAGTTGGGCCAG	2236775.0	0.0	0.0	-7.0
TCGTAGGATGAGATAAGGGG	2838906.0	0.7157772464912037	0.05285508858381805	-1.2769131949698165
TGAGCCGTTGCTGGGATGGC	2810521.0	1.483398658554891	0.10953850221892904	-0.9604332017174525
GTTGGTGACCCCTCTATTTT	2509137.0	0.9208187622950638	0.06799595473218972	-1.1675169239076806
GGAGCGATGTACTGTTCAGT	1084107.0	0.0225613806281587	0.0016659984338985542	-2.7783254111822537
GGTTGAGGCGGAGCTAGGGA	1222408.0	0.0	0.0	-7.0
GCGGAGGTATAGCCTCATGT	3497097.0	2.6781421444780413	0.19776186094256196	-0.7038574598533979
GGGCTCCTGACGTAGGCGAA	2604264.0	0.4545043332468813	0.033561931331646894	-1.4741530555148818
TTTAAGTGCCTTATGTTTCG	2764849.0	0.0	0.0	-7.0
CCTGGTTGAGGTTTTGTTTT	4230508.0	2.2733672157633085	0.1678720945122892	-0.775021490917121
TGAGGGTACCTGGGCGGGGA	2289722.0	0.4942641697484646	0.03649791412611413	-1.4377319549792495
ACTCTGTACTAAGGAGTTCA	2623883.0	0.9673972907631276	0.07143544971523354	-1.146086216864506
CATAGCGCATTGGCTTAGGG	2256674.0	0.8287617969919242	0.06119819875474444	-1.2132613602463866
ACCAAGTCTTTCGGACGGGA	2538486.0	0.5746923018460821	0.04243696299570241	-1.3722557039743342
GAATTCGAATTAAGTCCGTA	1152787.0	2.3573244264681303	0.17407174088384816	-0.759271727299364
AGTCGTGCGCGTGAGGATAA	2450654.0	1.082335634352532	0.07992283369101062	-1.0973291264518388
CAAGGCGTACAGGGTGGGCG	2398591.0	2.537415233149145	0.1873701735832917	-0.7272995408715617
GTGCGAAAAGATGACGGTTG	2575491.0	0.6453922564398438	0.04765765474197337	-1.3218673333215067
CCCATGAAACCTCAAATACA	2453607.0	5.621726112962029	0.4151247237197875	-0.381821400431828
GATATTATTGTACGTGGCCG	2413458.0	5.421558468952917	0.4003437585416134	-0.3975669378626083
GGATGACAGGGTACGAATGG	2631473.0	0.343407064750033	0.025358183592239958	-1.595881858208258
TTATCAGCAATTAGCAATAC	2453965.0	1.1980667895149029	0.08846876119569258	-1.0532100539949758
GTGTGTGGGAGTTGGGTATA	2599113.0	0.5792239213953696	0.042771591057546916	-1.368844594151399
CGATCCTGTGTTTCTGGACA	3108615.0	0.3750682499515301	0.027696138251594112	-1.5575807815832619
GTTAAGTCTCTGTCAGCGCC	1425915.0	0.0138853044437081	0.0010253315538921552	-2.9891356772984827
CGGAGGTGCCTCGGGAGGAG	1907107.0	0.5899105056634002	0.043560719743760516	-1.3609049531090722
CTAAGTACGGCCGAGCCGGC	2498974.0	1.506619844528097	0.11125322261225214	-0.9536874001901946
TCCCAGGATGACAGGAGCCT	2825538.0	1.0600099563036112	0.07827424022599885	-1.106381139198209
ACAAACAGCTGTGTTCAGCT	2624674.0	0.0	0.0	-7.0
CAACGTATGCTCTAATGCCG	2387405.0	0.0078953391196087	0.0005830149681508914	-3.234320295151983
CCGGTCGAGCGGAATAGGGT	3893646.0	1.4591645193811056	0.10774898239406444	-0.9675868227238846
