# Supplementary material for: Chance promoter activities illuminate the origins of eukaryotic intergenic transcriptions
Source: Nat Commun. 2023 Apr 1;14:1826. doi: 10.1038/s41467-023-37610-w (PMC10067814; doi:10.1038/s41467-023-37610-w)
Supplement: Supplementary file 4 — Source Data [file 41467_2023_37610_MOESM4_ESM.zip › Source_data/FigS10_SCD_motif_significant.csv]

Total_name	Motif	Strandness	relative_fold	relative_fold_median	T_value	P_value	Ranksum_statistic	Ranksum_P_value	Corrected_pvalue	N_with_motif	N_without_motif	Significant
IXR1_f	IXR1	Forward	1.4947035195524707	1.342911295509715	1.5017065744062603	0.148049573205093	1.0490889989033054	0.2941371588459508	0.427043578768936	22	35728	No
MSN2_f	MSN2	Forward	1.371709396078342	1.327354000548988	11.434624273362	1.5039823741637978e-29	11.333884211157557	8.916114145011332e-30	2.496511960603173e-28	2292	33458	Yes
YRM1_f	YRM1	Forward	1.3355842205308182	1.637572685850622	1.0611231081496075	0.3019258583354932	1.0376936563223136	0.2994126992595636	0.4315065371681946	20	35730	No
MSN4_f	MSN4	Forward	1.3230074908361866	1.3689341326450024	9.907433891218046	1.166249090045244e-22	10.73476257144178	6.989841435969525e-27	1.6440107057400322e-25	1983	33767	Yes
YGR067C_f	YGR067C	Forward	1.306341372774319	1.347103390164233	19.59395721480739	6.442958826285775e-85	20.1689683164305	1.8342523899697062e-90	2.696351013255469e-88	23301	12449	Yes
USV1_f	USV1	Forward	1.2950191325708822	1.3299778964250022	15.948299221385636	1.3838819911643626e-56	17.732004592879164	2.3741631579179232e-70	1.9942970526510555e-68	7366	28384	Yes
ECM22_f	ECM22	Forward	1.2333929746375647	1.203941303897583	6.295878531468829	3.9814545075114784e-10	6.451913950955451	1.1044628896830007e-10	9.277488273337207e-10	1439	34311	Yes
RPN4_f	RPN4	Forward	1.2133809880147102	1.22048786188666	4.07151497293827	5.266380427393254e-05	4.537923223833518	5.681093482582392e-06	2.830917769286819e-05	611	35139	Yes
HMS1_f	HMS1	Forward	1.210517525282932	1.2380396190231435	13.934541649071289	6.277697710177376e-44	15.02871418870608	4.7615876278580513e-51	2.153702711677334e-49	10800	24950	Yes
AFT2_f	AFT2	Forward	1.180581674127948	1.2015078373709078	10.04914934318227	1.2431583733255149e-23	11.11489875173607	1.0617099992794403e-28	2.714284693810048e-27	6189	29561	Yes
SUT1_f	SUT1	Forward	1.1749269680291845	1.1308567925290425	4.54630145198573	5.748531723284286e-06	3.92098089997267	8.818925353180807e-05	0.0003626243431937	2129	33621	Yes
RGT1_f	RGT1	Forward	1.172218997731037	0.8043123070480699	0.917159750508028	0.3613283192350425	0.393921373397875	0.6936390899036475	0.7873741020527891	98	35652	No
NHP10_f	NHP10	Forward	1.1651298236212049	1.2138481279953497	5.577973705082673	2.7198847125878657e-08	6.295359576532616	3.066880878878827e-10	2.404434609041e-09	2065	33685	Yes
PUT3_f	PUT3	Forward	1.164803509998435	0.9941180073096948	0.8351560059707065	0.4085800162217502	0.3988923558907412	0.6899725218708579	0.7847269687815559	41	35709	No
MET4_f	MET4	Forward	1.1586572086382372	1.2457186205451052	1.5025837751428357	0.1354697941377227	1.6772665948783811	0.0934903617399616	0.1857173402131671	125	35625	No
CHA4_f	CHA4	Forward	1.1530672789904135	1.189352696795125	3.439462847323182	0.0006064329315618	3.7839709524810425	0.0001543458452019	0.0006258990136466	978	34772	Yes
CEP3_f	CEP3	Forward	1.1493411391356736	1.1945776512311932	0.7045597350246944	0.4875844232833033	0.8906327825672912	0.3731262061167398	0.5043636993026276	26	35724	No
ACA1_f	ACA1	Forward	1.1462660822194868	1.1074158432869745	0.918112130071207	0.3621064222994146	0.7851362977101605	0.4323736599388212	0.5599905551630548	63	35687	No
HSF1_f	HSF1	Forward	1.1448903373681645	1.2932643560228891	1.7535544929234108	0.0810199354211096	2.323233510488885	0.0201666114807073	0.0522377425139028	201	35549	No
NRG2_f	NRG2	Forward	1.1432093105967325	1.1670613901704583	7.774407185006549	8.532353226400677e-15	8.303700191640193	1.0091810757379175e-16	1.236246817778949e-15	5748	30002	Yes
SWI5_f	SWI5	Forward	1.140393529008259	1.1580376772933718	9.980026581433792	2.024853551317771e-23	10.492477172923564	9.354319213756516e-26	2.0371628509958635e-24	15193	20557	Yes
ARO80_f	ARO80	Forward	1.1371138818397977	1.154552719360633	1.6993904387228975	0.090615975541351	2.010691794533396	0.0443580212816094	0.1022843784846523	225	35525	No
CRZ1_f	CRZ1	Forward	1.133166978260357	1.1307887320901695	8.827945684573168	1.1500861731654129e-18	8.774566488558408	1.7156348583071328e-18	2.2417628815213206e-17	11733	24017	Yes
UGA3_f	UGA3	Forward	1.1243683609793569	1.147649174048996	3.616504191032352	0.0003070629106353	4.560191893756155	5.110689700201877e-06	2.568449182665559e-05	1626	34124	Yes
PHO4_f	PHO4	Forward	1.108570253450515	1.1594006834741184	2.9362546592518224	0.0033768822747205	2.715765232427725	0.0066122788174337	0.0195377886665881	1299	34451	Yes
CUP2_f	CUP2	Forward	1.107615584980545	1.0957944151928023	0.7285368433506233	0.4687410581957962	1.0133422262670393	0.3108967246942485	0.4415634640584979	70	35680	No
NDD1_f	NDD1	Forward	1.0955874385336124	1.1224172188257384	1.927037422152997	0.0542302440418433	2.1677524628975235	0.0301775254677711	0.0727228892420059	1072	34678	No
THI2_f	THI2	Forward	1.0953305003837457	1.2693014848942252	0.8403898354678256	0.4026817182149472	1.432385644943158	0.1520334845043021	0.2613909031828352	101	35649	No
PDR8_f	PDR8	Forward	1.0934846684349373	1.092697846288356	4.866524786141663	1.1589456774906678e-06	5.214520251509085	1.8429356944954645e-07	1.03204398891746e-06	5659	30091	Yes
URC2_f	URC2	Forward	1.0887133505590252	1.2146069067699337	0.3557411179370633	0.7257541742207891	0.3750351074756189	0.707634357039145	0.7986353204203787	21	35729	No
YLR278C_f	YLR278C	Forward	1.0846374810693749	1.0679629780513529	5.652162346260083	1.6074450984141436e-08	5.330073365245152	9.817309948768465e-08	5.659390441054762e-07	10722	25028	Yes
SOK2_f	SOK2	Forward	1.0841388662925953	1.1042753385697943	5.181521931248675	2.231464810287157e-07	6.082583223711977	1.1826147501920947e-09	8.58490707546854e-09	9043	26707	Yes
INO4_f	INO4	Forward	1.0835447053248972	1.060387318081158	1.3676759319319152	0.1720662944129915	1.320773127824363	0.1865770223372548	0.3073033309084197	461	35289	No
MET32_f	MET32	Forward	1.0807341308698968	1.0772763988247471	1.337837140711231	0.1814017562776235	1.7085844318729722	0.0875279544371185	0.1768606089657241	658	35092	No
DIG1_f	DIG1	Forward	1.0793868692728528	1.054745661844891	2.9508486862949166	0.0031974042144385	2.958560923975887	0.0030907913914838	0.0099856337263323	2284	33466	Yes
RIM101_f	RIM101	Forward	1.0744057629625816	1.086233888691719	0.8617800646752138	0.3900231545660091	1.0886939524867425	0.2762888695344885	0.4123295819448711	169	35581	No
YNR063W_f	YNR063W	Forward	1.0726397014945914	1.078920122615508	3.2817302569221125	0.001039053413271	3.363629312263768	0.0007692478921849	0.0027920849420044	3958	31792	Yes
REI1_f	REI1	Forward	1.0722071581283104	1.078215787529724	1.5577235752359084	0.1195837053136116	1.5289942664027203	0.1262658653099379	0.2284440886222878	1068	34682	No
SIP4_f	SIP4	Forward	1.0708138225944797	1.1353749620908191	0.7576084729310667	0.4496720566797726	0.5824038074587323	0.5602947175315424	0.6764954700380841	180	35570	No
MOT3_f	MOT3	Forward	1.070761238011412	1.1119323456856238	3.72475923936431	0.0001968959168485	4.437582172349978	9.097499618714852e-06	4.4209336990118464e-05	5787	29963	Yes
GLN3_f	GLN3	Forward	1.069717219642862	1.094836862985041	2.9293113248473057	0.0034172707021257	3.935383926164775	8.306380286374836e-05	0.0003439543386189	3225	32525	Yes
GZF3_f	GZF3	Forward	1.0677324624868572	1.0898463457157157	5.050554668249789	4.428010530715651e-07	6.188033892323428	6.091923264514113e-10	4.713224841492497e-09	16105	19645	Yes
MET31_f	MET31	Forward	1.061054204599345	1.0743809132523816	1.9061961420675355	0.0568132157074375	2.104300521065627	0.0353522406438437	0.0828172011895622	1394	34356	No
RSF2_f	RSF2	Forward	1.0593780878355004	1.012789571686141	1.183758355015242	0.23684521103889	1.3490637846195184	0.1773164793639481	0.2953600279490127	809	34941	No
RTG1_f	RTG1	Forward	1.0583918848730982	1.0823107369935452	0.774386332113481	0.4394859531604361	0.878567625185618	0.3796357559992802	0.5096480012045131	231	35519	No
AFT1_f	AFT1	Forward	1.0549621943625471	1.0573376797647789	1.516624162096667	0.1296360284813252	2.224068545625576	0.0261438327859077	0.0654152071409095	1078	34672	No
SRD1_f	SRD1	Forward	1.0548420664850904	1.1150637207902885	1.1567804583687358	0.247821988701049	1.905664333607801	0.0566937695322334	0.1234664314257528	579	35171	No
MSN1_f	MSN1	Forward	1.054593668106503	1.049434697521603	1.914408189449517	0.0556630108033682	2.008677945512158	0.0445712991001662	0.1019763574743104	2686	33064	No
RME1_f	RME1	Forward	1.0529340424796751	1.0662676499025592	2.497350007096164	0.0125401184645594	2.3744398000986293	0.0175756019488976	0.0467622350495557	4649	31101	Yes
HAP4_f	HAP4	Forward	1.05084528521229	1.0351188864625949	1.0246017470479991	0.3057750635873876	0.7820061254486486	0.4342109737259306	0.5611341814304335	1070	34680	No
FKH1_f	FKH1	Forward	1.050023139836256	1.0753110184539227	1.724914334738482	0.0846585616500542	1.6030748076096828	0.1089181391800179	0.2065931156059695	2400	33350	No
GCN4_f	GCN4	Forward	1.0473303459110423	1.0267781903962183	2.069433270977966	0.0385798640457425	1.803278766538653	0.0713444456034499	0.1509012014921889	2867	32883	No
ASH1_f	ASH1	Forward	1.045468210206524	1.0390981311001668	0.9694971504602196	0.3325069473257658	0.5035349471765885	0.6145882163459302	0.7256583759265199	1076	34674	No
FHL1_f	FHL1	Forward	1.0453276047536668	1.0366896033328967	2.371100743515257	0.0177607054969372	1.694449464616918	0.0901799068707979	0.1815951549316067	5577	30173	No
YKL222C_f	YKL222C	Forward	1.0445879818596644	1.0295046900435687	1.6270734008954288	0.1038629672926457	1.3077350038642837	0.1909632063415876	0.3101833296377169	1972	33778	No
RFX1_f	RFX1	Forward	1.0432839284169475	1.082006877024407	0.4850198744084055	0.628407036098269	0.7474996061441599	0.454762040462196	0.5738199137162473	142	35608	No
XBP1_f	XBP1	Forward	1.0425151305335856	0.9985108370431685	1.3758849795914698	0.1689617001563937	0.1540160487126047	0.8775970815259113	0.9231253737696526	2691	33059	No
HAP3_f	HAP3	Forward	1.0406332972596668	1.0289308137758009	0.8797075380734083	0.3793483171608249	0.7778678595501106	0.4366469176909683	0.5630447096541433	615	35135	No
ASG1_f	ASG1	Forward	1.040279390308931	0.8897881188968646	0.6766445791195641	0.4989400491895881	-0.9137300947592004	0.3608586864465524	0.4946035142903795	496	35254	No
RDR1_f	RDR1	Forward	1.0387036756570185	1.0489763064045523	1.2135360438243197	0.2250953768116647	1.0972737529156504	0.2725217410112193	0.4108789326015306	1541	34209	No
GCR1_f	GCR1	Forward	1.0380714489107703	1.0303168152333797	0.6559798435123064	0.5120590037342477	0.5405464177789885	0.5888202586663653	0.7022846087136366	664	35086	No
INO2_f	INO2	Forward	1.0363103027393168	1.0304136727781377	1.143652648473132	0.252874837531747	0.8996460292298057	0.3683086534997684	0.4989988208706539	2342	33408	No
LEU3_f	LEU3	Forward	1.03609346426278	1.043242673796449	0.7090735622057636	0.4786077826454704	0.9200296025805365	0.3575572899418431	0.4923739730346692	487	35263	No
YPR022C_f	YPR022C	Forward	1.0360105841052645	1.0718099337531897	1.8068281943240057	0.0708450931338604	2.94036236531506	0.0032782860896846	0.0105335094029213	4160	31590	Yes
EDS1_f	EDS1	Forward	1.035913875055742	1.043952265908986	1.526499985975545	0.1269866700731315	2.2307001640446886	0.0257009967706548	0.0645819918852352	2631	33119	No
NDT80_f	NDT80	Forward	1.0358633628293932	1.004107556508338	0.6739104706058991	0.5006429356757582	0.7528252053444515	0.4515549582863813	0.5734650442168299	551	35199	No
UME1_f	UME1	Forward	1.0328762013468005	1.017632002125092	0.5746829159255873	0.5657725299370675	0.3770987459485301	0.7061002231163511	0.7984364061392586	473	35277	No
TBS1_f	TBS1	Forward	1.032684249068881	1.1958359491975348	0.5689643053469917	0.5697453747914291	1.4411366801492826	0.1495460727174443	0.2578683013426898	342	35408	No
HAP1_f	HAP1	Forward	1.0323246495866956	1.0232287099862116	1.2336736717349426	0.2174405972537819	1.2238080102287072	0.2210246618522892	0.3474933186340803	2184	33566	No
HAP5_f	HAP5	Forward	1.0314762663621049	1.0511416020602509	1.026474627725036	0.3048372159026143	1.3369879221281256	0.1812265793056157	0.3010204198635651	1334	34416	No
YPR013C_f	YPR013C	Forward	1.0305733765465814	0.9019106895094768	0.3679103888134974	0.7130315633350656	-1.969873976524064	0.0488528155987682	0.1092222645326072	842	34908	No
GSM1_f	GSM1	Forward	1.0293385161864843	1.0460685423416956	2.236889980091473	0.0252997897900148	2.700270006617601	0.0069283222141814	0.0203692673096935	16448	19302	Yes
MIG1_f	MIG1	Forward	1.0279616380304692	1.205184190517063	0.2100605327156989	0.8344072783561732	0.6025299938308092	0.5468214040265484	0.6656956222931893	55	35695	No
ERT1_f	ERT1	Forward	1.0247082986610243	1.0242851621923297	1.3209532414615694	0.186561275060051	1.3152023413125842	0.1884419085050246	0.3077884505582068	5071	30679	No
YAP5_f	YAP5	Forward	1.0246041754215125	1.0653039023285855	0.5358848690121668	0.592238101413062	1.2848052603366404	0.1988603437036388	0.3186100329638682	573	35177	No
SKN7_f	SKN7	Forward	1.0234003405155698	0.9989339138114912	1.0565253787971185	0.290792003068324	0.9759722725387664	0.3290782049684145	0.4640239436964694	3288	32462	No
SFL1_f	SFL1	Forward	1.022839821146515	1.0239538596483295	0.7826317170540487	0.4339440977762161	0.3316037880674456	0.7401884588267095	0.8227425591495372	1656	34094	No
NRG1_f	NRG1	Forward	1.0206677737686778	1.014469805505842	0.5305110790013763	0.5958437828740326	0.3505765843689249	0.7259060258945202	0.81456630386637	1292	34458	No
TOD6_f	TOD6	Forward	1.0206617367594626	1.0113993855713417	0.8188045351970209	0.4129752036153529	0.5914405214321032	0.5542252965330442	0.6719267512606804	2183	33567	No
DAL80_f	DAL80	Forward	1.0178421480372184	1.0339793605076093	0.9406351576290096	0.3469305020946659	1.786369005720056	0.0740395305936617	0.1543802978335925	4420	31330	No
MCM1_f	MCM1	Forward	1.0137230514125588	0.992687762710943	0.1691737960672753	0.8658645251632501	0.6243628159312274	0.5323893392340273	0.6535384790597245	166	35584	No
STP4_f	STP4	Forward	1.0123898806563956	0.9776168903565152	0.6699083089711619	0.5029360700916687	-0.7594648295735812	0.4475745452698737	0.5696403303434757	5768	29982	No
HAP2_f	HAP2	Forward	1.0106066287024549	1.0176510292162917	0.4877424369018597	0.6257595330713834	0.974725435622609	0.3296964724035578	0.4637835544815598	3198	32552	No
RTG3_f	RTG3	Forward	1.0094939321700005	1.0412517429123245	0.4094893529036721	0.6822102119670768	1.2284024096642598	0.2192959437632783	0.3466290724000206	2482	33268	No
RPH1_f	RPH1	Forward	1.0093102599543282	0.977213683435114	0.3567409443264733	0.7213095818193068	0.0466348368847776	0.9628042664057208	0.9845720150375022	2760	32990	No
YML081W_f	YML081W	Forward	1.0086015163060396	1.023255319501596	0.5933995153072145	0.5529214775025191	1.2775267488495508	0.2014163430293322	0.3209561238516188	9686	26064	No
STE12_f	STE12	Forward	1.0075461499137763	0.9874313418401102	0.1532013453495191	0.8782760150550263	-0.4408254440535443	0.659339371772501	0.7572100597699817	818	34932	No
PPR1_f	PPR1	Forward	1.0069227784909784	1.0061789439513886	0.0534022480103794	0.9574577408226794	-0.4377653646407296	0.661556380736368	0.7582751498498722	230	35520	No
PDR3_f	PDR3	Forward	1.0043546003777035	1.0050165755074436	0.2188652554089843	0.8267633683991218	-0.3410784650558887	0.7330445126260242	0.8194489989051373	4151	31599	No
YAP7_f	YAP7	Forward	1.003476373799762	1.0562650220405445	0.110522851803789	0.9120093175485946	1.0171634940083611	0.3090756592876333	0.4411079797600204	1390	34360	No
FKH2_f	FKH2	Forward	1.0028762796539796	1.0686814632717283	0.0543255547251024	0.9566983251027696	-0.1418558113031574	0.8871938987213526	0.9298930703175672	468	35282	No
YER184C_f	YER184C	Forward	1.0011406479130986	1.0066537090748011	0.0867837290951433	0.9308439558053414	-0.1770412144386189	0.859476016435607	0.9138732326657086	15763	19987	No
OPI1_f	OPI1	Forward	1.0002692292803337	1.0174299484013256	0.0122305967174394	0.9902422428901704	-0.1825395245419853	0.8551593392726689	0.9175797290006008	3312	32438	No
UPC2_f	UPC2	Forward	1.0002579814153238	1.1609771808753122	0.0041009265356113	0.9967313199210416	0.8144997451686345	0.4153587181486704	0.5476029737027314	238	35512	No
STB2_f	STB2	Forward	0.9984789955478166	0.998922644871688	-0.0719409149442067	0.9426514199632684	-0.7248769712827855	0.4685275097327872	0.5886627686386301	4654	31096	No
STB5_f	STB5	Forward	0.9981821025208668	1.0225404882382574	-0.076539220589053	0.938995819637195	0.7438176159690222	0.4569868213400165	0.5753924003167661	2272	33478	No
HCM1_f	HCM1	Forward	0.9949297182186628	1.0068526131768556	-0.3070781275176526	0.7587901929506493	-0.6653616768539535	0.505819190427671	0.6274719071128071	6786	28964	No
STP2_f	STP2	Forward	0.9948458455265448	0.953484538453582	-0.1524484804658391	0.8788558496237844	-0.9236105681496594	0.3556891095432282	0.4909511652850192	1259	34491	No
DOT6_f	DOT6	Forward	0.9925492136616292	0.9868146557745542	-0.3571286540107962	0.7210149650794313	-0.2129657620937987	0.8313536679596518	0.8936671970023314	3093	32657	No
ARG81_f	ARG81	Forward	0.9909093673003332	0.9816480720561492	-0.5801689176815112	0.5618107581548506	-0.8140929523548629	0.4155917029851557	0.5466843878193994	8185	27565	No
CST6_f	CST6	Forward	0.9893898859775778	0.983340036488732	-0.819605342726493	0.4124468108547758	-0.947350195301562	0.3434603608977041	0.4774342605386525	16654	19096	No
YLL054C_f	YLL054C	Forward	0.9893298810128226	0.9397380570673136	-0.1407581679222643	0.8881798120351635	-0.59221997532394	0.5537032949370901	0.6726808624442335	236	35514	No
ROX1_f	ROX1	Forward	0.9892969437962518	0.9945436554955176	-0.78391370115236	0.4330992470878573	-0.4575169502149906	0.6472995218408061	0.7521978633248892	10803	24947	No
HAL9_f	HAL9	Forward	0.989273470563277	0.969140210276798	-0.2804052754917753	0.7792301287447203	-0.4010718819446255	0.6883672019248007	0.7844184394026799	861	34889	No
GCR2_f	GCR2	Forward	0.9890982516396556	0.9888483647452426	-0.4474783377516226	0.654561766139869	0.3255655971277439	0.7447530447171726	0.8246982868054566	2585	33165	No
RAP1_f	RAP1	Forward	0.9888613877530764	1.0479480783928703	-0.1837518454187202	0.8543404601695209	0.5893134706740674	0.5556510100833072	0.672269123310668	276	35474	No
STP1_f	STP1	Forward	0.9880224285758552	0.9188215100479096	-0.3247127788462147	0.7454494532240055	-1.3329212266659962	0.182557655884138	0.3023771877742907	1250	34500	No
MATALPHA2_f	MATALPHA2	Forward	0.9824657938570498	1.039469237994876	-0.4377847483918163	0.6616612632235482	0.0111241548039482	0.9911243916850436	0.9996246008761676	754	34996	No
GIS1_f	GIS1	Forward	0.9819162395367296	1.0076663384866629	-0.7304337944537806	0.4651822705409084	0.0672762948836653	0.9463617480669708	0.9762468559006644	2571	33179	No
STP3_f	STP3	Forward	0.9811917742860816	0.9638347683114852	-0.7172055300670304	0.4732995537659392	-1.2270177804700968	0.2198159081395412	0.3465194476837808	2807	32943	No
PHD1_f	PHD1	Forward	0.9775951125356654	0.9853264535719164	-1.3733395893562288	0.1696753335998586	-0.9043390802636032	0.3658156303183983	0.4967657982152846	7138	28612	No
JHD1_f	JHD1	Forward	0.9766706514040406	0.941232472693782	-1.1614898856747384	0.2454970457446226	-2.335782066874448	0.019502602728479	0.050966801797092	3994	31756	No
YER130C_f	YER130C	Forward	0.9755939008776082	0.9673373182286072	-0.8299287704877002	0.4066666320980422	-1.0293110634836564	0.3033335260890222	0.4350246666837684	2040	33710	No
YAP3_f	YAP3	Forward	0.975054908103397	0.9791939844614588	-1.842226514774058	0.0654534754137433	-1.4047496119466083	0.1600957473492361	0.2728588389604373	13140	22610	No
ACE2_f	ACE2	Forward	0.9742843530819728	0.9692383292287696	-1.134135318118267	0.2568008287798142	-1.1778802551176897	0.2388443477119803	0.3695802011964327	3588	32162	No
GTS1_f	GTS1	Forward	0.9728696027441098	0.987030918427307	-1.0374538787439695	0.2996078310079216	-1.2979765362147713	0.1942953979255278	0.3138617966489296	2630	33120	No
ABF2_f	ABF2	Forward	0.9725876828741772	1.0003497104382482	-1.7735270197737114	0.07617175979811	0.1803506243921511	0.8568773146645455	0.916079747314096	6219	29531	No
ARG80_f	ARG80	Forward	0.9723187481947348	0.9155060931497592	-0.7637788270950288	0.4451026382749928	-2.031871899541367	0.0421666259801983	0.097614079040774	1629	34121	No
CAD1_f	CAD1	Forward	0.9708939065668264	0.9503318310005008	-0.4514356464291942	0.6518515660270783	-0.8743522987440225	0.3819264262927425	0.5115552133488215	546	35204	No
MIG2_f	MIG2	Forward	0.9705522533686088	0.9871572193231716	-0.7014523760285596	0.4832919273772066	0.5224506750417979	0.6013565808824974	0.7143387263816333	574	35176	No
TYE7_f	TYE7	Forward	0.9673415760118672	0.9936351454931582	-1.1686742292164696	0.2426928309830838	-0.8423894431222945	0.3995700002221831	0.5315546609290581	1572	34178	No
TBF1_f	TBF1	Forward	0.9671360739907702	1.0055972913027182	-0.9533571493321964	0.3406246181794601	-0.0328034316649575	0.9738313416141182	0.9906796347216288	994	34756	No
GAT3_f	GAT3	Forward	0.9647356978541918	0.998639298339828	-1.892613075590834	0.0584510685157223	-1.3192299679805082	0.1870922424010277	0.3064352048239674	5161	30589	No
UME6_f	UME6	Forward	0.960047630024	1.0245939044712788	-0.4108193242813925	0.6820509089381627	-0.1585351322870086	0.8740351391353922	0.9226798237192292	104	35646	No
TOS8_f	TOS8	Forward	0.9571252367137608	0.9403876520242664	-3.168158772198384	0.0015361226147794	-3.226612526799648	0.0012526496581213	0.0044105269399721	11225	24525	Yes
SWI4_f	SWI4	Forward	0.9558161491164844	0.9011964262114808	-1.2611001159042572	0.2075376209524596	-1.5904514609959242	0.1117330784509135	0.2092326437233668	1035	34715	No
CAT8_f	CAT8	Forward	0.9555245534166938	0.9825801182228532	-2.6769949599147616	0.0074443146143876	-1.657048992861487	0.0975095703065357	0.1911187578008101	5214	30536	No
BAS1_f	BAS1	Forward	0.9548696655188902	0.9559662086010112	-1.5786796975157833	0.1145896307647777	-1.5721765520631297	0.1159096117854034	0.2143234331126327	1574	34176	No
TEA1_f	TEA1	Forward	0.9509827000915052	0.8231431382993375	-0.1758265129416348	0.8633593285753474	-0.3250363255963982	0.7451535792035562	0.8235907980670885	13	35737	No
SPT23_f	SPT23	Forward	0.947958922891754	0.9123598499154504	-2.9929724786725016	0.0027716142198724	-3.998125902726727	6.384598997612176e-05	0.000270082317309	5382	30368	Yes
ECM23_f	ECM23	Forward	0.9479464825791326	0.9366055987068516	-4.133516592447085	3.5806959736944786e-05	-4.415601813028134	1.0072935524415676e-05	4.815354543379201e-05	17430	18320	Yes
ARR1_f	ARR1	Forward	0.9443114661929992	0.9632523431634156	-3.516862690530693	0.0004388385518297	-2.21748138271735	0.0265902138786735	0.0659706572179748	5771	29979	No
STB1_f	STB1	Forward	0.9426494965916644	0.9404198776596528	-1.9379720082520613	0.0528111567801493	-1.807495231707593	0.0706850974958852	0.15004634414289	1377	34373	No
RDS2_f	RDS2	Forward	0.9416415755591108	0.9352597095231756	-4.638987281341978	3.513857405928652e-06	-4.935588970024665	7.990924183693678e-07	4.310700385332002e-06	16186	19564	Yes
GAT1_f	GAT1	Forward	0.9391470401503754	0.9296193603250216	-2.516679491374744	0.011896521847736	-2.937570363086831	0.0033079509664369	0.010571060697092	2657	33093	Yes
DAL82_f	DAL82	Forward	0.9375045515254063	0.9128252411080076	-1.2478161709551432	0.2127326349746131	-1.6666402202731578	0.0955859662847049	0.1886058663604244	446	35304	No
WAR1_f	WAR1	Forward	0.9363808845950068	0.910429676590306	-0.5564795656438685	0.579048486483336	-0.8883666923125614	0.3743435358333258	0.5048486217201733	107	35643	No
PDR1_f	PDR1	Forward	0.935517294330274	0.821918368367449	-0.5808954447747221	0.5620750195045463	-1.467143430160387	0.14233704186977	0.247615918992381	171	35579	No
SMP1_f	SMP1	Forward	0.9350995139841513	0.934151572766227	-4.227507374271894	2.3804655716073613e-05	-4.2375529506825576	2.259691378768884e-05	0.0001046219315524	7427	28323	Yes
YHP1_f	YHP1	Forward	0.934307729855514	0.9660166189297332	-2.7610819197073244	0.0058040016801634	-1.5360221265042615	0.1245329537078705	0.2274080024230678	2078	33672	No
MATA2_f	MATA2	Forward	0.9338847449901708	0.9073600116242474	-5.310199139123222	1.1018108972067113e-07	-6.925325448782378	4.349743654463791e-12	4.192867653810999e-11	19983	15767	Yes
SKO1_f	SKO1	Forward	0.9337480765057964	0.9340791201177728	-2.3578253302074765	0.0185047695957469	-1.4214114447651034	0.1551971812406646	0.2660523106982822	1398	34352	No
MATA1_f	MATA1	Forward	0.9320700441885916	0.9337337863157904	-1.0692993433928737	0.2857937398099638	-0.365211411084268	0.7149536009353744	0.8053500332375482	295	35455	No
OAF1_f	OAF1	Forward	0.9295581189570524	0.8934913717066852	-2.99836965974549	0.002735269457217	-3.516157031095747	0.0004378419387103	0.0016398156685457	2690	33060	Yes
CIN5_f	CIN5	Forward	0.9289868354822808	0.8856708087348351	-3.2287593589953443	0.0012527047906793	-4.432448900650938	9.316878768948058e-06	4.490430095197917e-05	3507	32243	Yes
YAP1_f	YAP1	Forward	0.92838812907679	0.941296973609704	-1.1930938310408252	0.2340333829059811	-0.1131552810719987	0.9099074484217002	0.9503118644262162	231	35519	No
MOT2_f	MOT2	Forward	0.9278242257379504	0.8962063961618315	-1.5007607660574696	0.1340510626981862	-1.4763363787364534	0.13985361275903	0.2447438223283024	481	35269	No
SWI6_f	SWI6	Forward	0.9247600365886164	0.9010245780158902	-4.030709181552955	5.646877796732008e-05	-3.540213748280607	0.0003998030834759	0.0015069500838709	3608	32142	Yes
MIG3_f	MIG3	Forward	0.9240893658147666	0.9758242798732956	-0.6430256597922396	0.5222664034344877	-0.4130780544869376	0.6795494273917329	0.775873909332697	72	35678	No
CBF1_f	CBF1	Forward	0.9228586627795524	0.8983377007872854	-2.096160473317162	0.0362528521599932	-3.081718102916599	0.0020580964132936	0.00687591301714	1273	34477	Yes
GAT4_f	GAT4	Forward	0.9190943423351164	0.9482309721590948	-2.707118374594555	0.0068779918983214	-1.3246768644357536	0.1852783498026149	0.3060215440560044	1151	34599	No
CUP9_f	CUP9	Forward	0.9142511924395336	0.9448869971595611	-0.8371132131262663	0.4053552279295948	0.014394437915473	0.9885152968319602	0.9987061761807432	71	35679	No
FZF1_f	FZF1	Forward	0.9105298466951922	0.9335670480702964	-2.3564307756241374	0.0186970502538258	-1.8757777836479848	0.0606857998449456	0.1307078765891137	738	35012	No
PHO2_f	PHO2	Forward	0.9087524146005932	0.9015365746794938	-6.064294137431739	1.359527661179317e-09	-6.92023132652051	4.509067289742891e-12	4.276341236078742e-11	8549	27201	Yes
AZF1_f	AZF1	Forward	0.9082676328521893	1.0360470065620653	-1.4995109081578353	0.1354829049362572	0.1699715603498891	0.8650325027263732	0.9164668677533468	178	35572	No
YAP6_f	YAP6	Forward	0.9080010485484454	0.8885397600268722	-5.246393894039459	1.59229269174295e-07	-5.856267116932829	4.733866130666509e-09	3.163083278218077e-08	5529	30221	Yes
MGA1_f	MGA1	Forward	0.9059640745137294	0.8877882275217738	-6.708657416055223	2.024940105117145e-11	-7.03664768659099	1.9691991978923475e-12	1.9298152139345008e-11	9482	26268	Yes
PIP2_f	PIP2	Forward	0.9003382038221373	0.904232067992108	-0.7283812817278481	0.4702220576660667	-0.4529249431873803	0.6506027891920614	0.754545246636947	45	35705	No
YPR196W_f	YPR196W	Forward	0.9001996413767412	0.8825527515012241	-7.283759459033597	3.364725320161271e-13	-8.267627860067284	1.366506558217685e-16	1.6398078698612221e-15	10848	24902	Yes
SUM1_f	SUM1	Forward	0.8993983020120072	0.8516040700072455	-1.5579879206388565	0.1204100152663454	-1.6895841296298522	0.0911075442606094	0.1822150885212188	265	35485	No
MAC1_f	MAC1	Forward	0.8964978183776071	0.9006095800731561	-6.313830216413007	2.887277424732177e-10	-4.874987865072921	1.0881514394532047e-06	5.712795057129325e-06	4761	30989	Yes
MBP1_f	MBP1	Forward	0.8911589791696057	0.9019478066762112	-4.795332794252271	1.679632470678788e-06	-5.508808783371166	3.612700774724e-08	2.1676204648343998e-07	3550	32200	Yes
SPT2_f	SPT2	Forward	0.8877065304095919	0.8857555491561659	-5.494941412962373	4.200106371229792e-08	-4.445250532325151	8.778950000957678e-06	4.301685500469262e-05	2667	33083	Yes
MET28_f	MET28	Forward	0.8868821641210014	0.8776950845424345	-3.806182609417079	0.0001483561925568	-2.5556931149431987	0.0105976537537629	0.0298154086469503	1071	34679	Yes
YDR026C_f	YDR026C	Forward	0.8862225214918978	0.932161269944074	-0.9205133902996232	0.3606386881302107	-0.9057840920850188	0.3650501425964901	0.4968738052007783	67	35683	No
HAC1_f	HAC1	Forward	0.8861845603396399	0.9208615663927032	-1.718140812438244	0.0871964018757518	-1.3140898748848415	0.1888159610665641	0.30754511110011	214	35536	No
HMRA2_f	HMRA2	Forward	0.8837781797564903	0.8517515122469294	-8.184435168514682	2.9859315787672497e-16	-7.882077936059577	3.2198108177820734e-15	3.712252472266391e-14	7389	28361	Yes
IME1_f	IME1	Forward	0.8830966200284551	1.0103044626253257	-1.606238528316127	0.1103336830815514	-0.5538285728034947	0.5796961717826487	0.6942186334179173	148	35602	No
RDS1_f	RDS1	Forward	0.8729262817177142	1.0100468674538012	-1.7254842535747086	0.0861782520206883	-1.3922887283384635	0.1638349833893287	0.2768246271061073	176	35574	No
YOX1_f	YOX1	Forward	0.872213355454701	0.8590388110674881	-8.935610652077147	4.53768111682514e-19	-8.865846802056486	7.592480770256894e-19	1.0146315211161484e-17	8163	27587	Yes
REB1_f	REB1	Forward	0.8720350340586308	0.8527442468366954	-3.256844654524502	0.0011826255196651	-2.7395306912781625	0.006152696997782	0.0185527478702352	643	35107	Yes
DAL81_f	DAL81	Forward	0.8717585021055204	0.9345961256688936	-2.293788921139249	0.02257313980856	-1.3593848412085725	0.1740246720768855	0.2907003044920702	263	35487	No
RGM1_f	RGM1	Forward	0.8716834480683954	0.92640435490366	-1.2472453388245697	0.2166806582339211	-0.2138906204929421	0.8306323547444516	0.8945271512632555	67	35683	No
ABF1_f	ABF1	Forward	0.8665634603839436	0.8090205052532695	-3.0899474173799604	0.0020974805869106	-3.190853295473079	0.0014185328937927	0.0049648651282747	557	35193	Yes
TEC1_f	TEC1	Forward	0.8634502125934704	0.8618038731150164	-7.893535395188179	3.4873166996946085e-15	-6.862227651663235	6.779490793600225e-12	6.228657166620207e-11	4127	31623	Yes
YRR1_f	YRR1	Forward	0.8583264593521802	0.8293627506180965	-1.013205886337842	0.3156332751801278	-1.3199038093115296	0.186867135603818	0.3069214406006844	53	35697	No
RSC3_f	RSC3	Forward	0.8566452383324508	0.8563124538898589	-10.611918949616868	3.3062475915673447e-26	-9.114012555378803	7.93901137019719e-20	1.167034671418987e-18	7238	28512	Yes
LYS14_f	LYS14	Forward	0.8545054433687488	0.9072243680207924	-4.998769418111359	6.617216770207873e-07	-3.383584906922924	0.0007154608146988	0.002612987323248	1093	34657	Yes
RLM1_f	RLM1	Forward	0.8476079252147439	0.812005312124282	-6.174052064091195	8.056565048632538e-10	-5.377623836941904	7.547529863339943e-08	4.3940074847959285e-07	1703	34047	Yes
RSC30_f	RSC30	Forward	0.8471028041034182	0.781910206797607	-6.54284514297701	7.368796647613432e-11	-6.500053303375946	8.029155733082705e-11	7.046482941869596e-10	2007	33743	Yes
NHP6A_f	NHP6A	Forward	0.8447820295732716	0.8223571546920654	-9.7855419844687	1.761962308801781e-22	-9.4891985819325	2.328172593690687e-21	4.0263690737944825e-20	5006	30744	Yes
SPT15_f	SPT15	Forward	0.8431608996303831	0.8145792087068853	-7.634362395078218	2.94568443274086e-14	-7.138661067854303	9.42443939926568e-13	9.392492147064776e-12	2659	33091	Yes
SFP1_f	SFP1	Forward	0.840526509832497	0.7980117970727985	-8.242767671784026	2.2882596554285325e-16	-7.876680463369698	3.361932232655262e-15	3.8015695246178735e-14	2952	32798	Yes
NHP6B_f	NHP6B	Forward	0.8264827148604255	0.8088975769343753	-10.248994253890388	1.914591996864985e-24	-9.685497263547276	3.4751326308602414e-22	6.3855562092056935e-21	4145	31605	Yes
STB3_f	STB3	Forward	0.8099741437547742	0.7811427213635426	-2.870203063515664	0.0045436896565856	-1.974134951833393	0.0483664000056974	0.1089633839208816	197	35553	No
ADR1_f	ADR1	Forward	0.7971026591378545	0.7383614923693618	-2.715418019788568	0.0074464296147743	-2.290807531097936	0.021974547881098	0.0561784093655897	140	35610	No
THO2_f	THO2	Forward	0.7875020723718725	0.7419120267311847	-9.28094449210285	3.987544946274744e-20	-7.936603709095466	2.077926274805548e-15	2.4436412991713243e-14	1797	33953	Yes
STB4_f	STB4	Forward	0.7597372307123216	0.7360673806122097	-2.9792482218815755	0.0033966688630443	-2.7718877432699838	0.005573225260518	0.0170680023603365	142	35608	Yes
ORC1_f	ORC1	Forward	0.7570359694583184	0.6259683320121282	-4.295804910021674	2.44288574517506e-05	-4.139706721549398	3.477501119836867e-05	0.0001525948252585	260	35490	Yes
YPR015C_f	YPR015C	Forward	0.7441872142467538	0.6680272265343188	-3.3482608364436803	0.0010801856627534	-2.596335209066273	0.009422409132656	0.0268950318932123	122	35628	Yes
GAL4_f	GAL4	Forward	0.736176441265783	0.754692377534094	-1.817383935519363	0.0794641562976072	-1.2831226759290555	0.1994491005161131	0.3186849758246589	30	35720	No
SUT2_f	SUT2	Forward	0.7350929651053155	0.7048398351621421	-4.150631798966896	5.630442564230391e-05	-2.204606247185491	0.0274817370094719	0.06761197222414	143	35607	No
ZAP1_f	ZAP1	Forward	0.7123092702982805	1.0046683037605604	-0.60292497838977	0.6545610589633678	-0.1004476137031601	0.9199889706114424	0.9574398490611116	2	35748	No
SNT2_f	SNT2	Forward	0.3972064119922435	0.1812270534952987	-3.936414534780917	0.0019626017301153	-2.3852975884153627	0.0170653105290576	0.0456109208685722	13	35737	Yes
GAL80_f	GAL80	Forward	0.3123618694768924	0.4405520002248973	-2.200944250597675	0.2713276020847128	-1.1447327981846491	0.2523198606423855	0.3853612417083706	2	35748	No
