# Supplementary material for: Chance promoter activities illuminate the origins of eukaryotic intergenic transcriptions
Source: Nat Commun. 2023 Apr 1;14:1826. doi: 10.1038/s41467-023-37610-w (PMC10067814; doi:10.1038/s41467-023-37610-w)
Supplement: Supplementary file 4 — Source Data [file 41467_2023_37610_MOESM4_ESM.zip › Source_data/FigS9_SCD_native_promoter_from_TSS_sequence_feature_quantile.csv]

quantile	GC_content_mean	GC_content_sem	GC_content_std	TATA_box_mean	TATA_box_sem	TATA_box_std
0	0.38724137931034486	0.003842838716203022	0.0413886396279809	0.20689655172413793	0.046652952295836464	0.5024676737049267
1	0.3782086956521739	0.0036934703480088664	0.039608056874029865	0.21739130434782608	0.04239692700687836	0.45465639031806837
2	0.38184347826086956	0.00469715319117333	0.05037135626182033	0.21739130434782608	0.045854225783672445	0.4917317892462325
3	0.3788103448275862	0.0039649119543266964	0.04270340863965403	0.19827586206896552	0.03914342900046032	0.42158763256769405
4	0.3776869565217391	0.004004238128875087	0.042940670047924984	0.23478260869565218	0.04836051175567302	0.518608712022964
5	0.37005217391304346	0.003669775607533898	0.03935395909066635	0.23478260869565218	0.04991286806593373	0.5352558788422975
6	0.36876521739130436	0.003621748241619288	0.03883892296977771	0.28695652173913044	0.04582528654078757	0.49142145044015717
7	0.37696551724137933	0.0038197374854750748	0.04113983175854563	0.22413793103448276	0.04755838658339402	0.5122194994259824
8	0.37805217391304347	0.0037838196506276697	0.04057694520383159	0.19130434782608696	0.049243943858094545	0.5280824658804761
9	0.3657739130434783	0.0037287728398035513	0.03998663392245606	0.2608695652173913	0.04953938331389634	0.5312507010808855
10	0.36	0.003279597378127984	0.03516976372826172	0.20869565217391303	0.04537436813430067	0.48658588924516666
11	0.37162068965517236	0.0036051698505114244	0.038828867605432964	0.1206896551724138	0.034966620222779084	0.37660202529629516
12	0.36942608695652174	0.0037539719289386517	0.04025686404794627	0.1391304347826087	0.0346871305888516	0.3719780346688835
13	0.37123478260869563	0.0036769289252167694	0.039430669876709054	0.24347826086956523	0.05466952841920578	0.5862653783241085
14	0.3695652173913043	0.0037885195407199477	0.040627345910087966	0.19130434782608696	0.038854011362005426	0.41666285276667914
15	0.37289655172413794	0.003933124986632322	0.0423610525201475	0.1724137931034483	0.04461372118850528	0.4805044825192991
16	0.37375652173913043	0.003964383602302009	0.042513277864840306	0.26956521739130435	0.05140547764612896	0.5512623333614101
17	0.3688173913043478	0.0032883211644630043	0.0352633159143516	0.1826086956521739	0.04018000818902986	0.4308825845611635
18	0.3699478260869565	0.003201111636584956	0.03432809791753915	0.21739130434782608	0.040557910675105675	0.4349351372422477
19	0.37522413793103443	0.0040828578308583045	0.04397372460654332	0.1810344827586207	0.045153640650817534	0.486319593093561
20	0.3778260869565217	0.003845416122050538	0.0412374937702149	0.17391304347826086	0.04144762175788623	0.44447622566257966
21	0.37160000000000004	0.003761882775118062	0.040341698422091087	0.1391304347826087	0.03883693642760051	0.41647974449470004
22	0.3724347826086956	0.004080635194471058	0.04375993730446746	0.22608695652173913	0.044637483035212686	0.4786836769179345
23	0.37453448275862067	0.0033056543950755924	0.03560298742582115	0.2413793103448276	0.046818879146703046	0.5042547605806175
24	0.37878260869565217	0.004051363259153574	0.043446030769521846	0.1565217391304348	0.038251853871559605	0.4102054330823547
25	0.3714086956521739	0.0037501669559004964	0.04021606025793326	0.20869565217391303	0.04702540361213033	0.5042912722441589
26	0.37577586206896557	0.003721872749390172	0.04008579629329778	0.16379310344827586	0.036618634128043406	0.3943947595833477
27	0.37342608695652174	0.003756084529745602	0.04027951916766556	0.21739130434782608	0.04415942391973985	0.4735570640442169
28	0.3681913043478261	0.0038868805846337413	0.041682150593609184	0.20869565217391303	0.04862040606762226	0.5213957680215242
29	0.37241739130434787	0.0038178588455521443	0.04094197490259216	0.20869565217391303	0.041877472237392736	0.4490858585106682
30	0.3766206896551724	0.003929163920137009	0.042318390528368936	0.23275862068965517	0.041265147363240974	0.4444392386834889
31	0.37584347826086956	0.003852121396470044	0.04130939982753764	0.21739130434782608	0.047488580980239156	0.509258296156699
32	0.3763304347826087	0.003883421740529577	0.04164505862289118	0.21739130434782608	0.05059916922351762	0.542615638829798
33	0.3785391304347826	0.004112478210737939	0.04410141561091148	0.26956521739130435	0.05835494527895871	0.625787071158138
34	0.37165517241379314	0.003773757397448064	0.04064461105480162	0.25	0.048785858299460035	0.5254397744002058
35	0.37170434782608697	0.003632906935414069	0.038958586629376825	0.28695652173913044	0.053504517501131506	0.5737720280724061
36	0.37744347826086955	0.003669034489006284	0.039346011479875875	0.1565217391304348	0.04019651260878075	0.4310595747450751
37	0.3804347826086957	0.004153998385109323	0.044546669876674834	0.20869565217391303	0.04862040606762226	0.5213957680215242
38	0.37810344827586206	0.0043505911178843525	0.04685730035652555	0.29310344827586204	0.05613386412448175	0.6045802191432584
39	0.38198260869565215	0.0036105190544669682	0.03871850335313777	0.25217391304347825	0.050690846323293036	0.5435987661977782
40	0.38544347826086955	0.003685628619727573	0.039523963706766835	0.24347826086956523	0.053256004696950666	0.5711070251471151
41	0.3842434782608696	0.004438452587745078	0.047597101361017906	0.28695652173913044	0.058931779187597656	0.6319729256817995
42	0.384551724137931	0.004080493415125493	0.04394825906975578	0.3275862068965517	0.05445086649369201	0.5864537799196191
43	0.3828869565217391	0.004784617565757529	0.05130930718508955	0.25217391304347825	0.045955369621857596	0.49281643607369513
44	0.38777391304347825	0.0037232045134405287	0.039926920274721306	0.24347826086956523	0.04718030130356048	0.5059523649276643
45	0.3820347826086956	0.003700123288085161	0.03967940170804578	0.3130434782608696	0.06096755760476647	0.6538042170507999
46	0.3818793103448276	0.003834373751322327	0.04129746916604261	0.28448275862068967	0.050196069066600464	0.5406282091878994
47	0.37904347826086954	0.0037366674519864612	0.04007129420638325	0.3217391304347826	0.05024399063073491	0.5388067727559281
48	0.3839304347826087	0.0039943461518307825	0.042834590412121586	0.28695652173913044	0.053504517501131485	0.5737720280724059
49	0.3876896551724138	0.0038473576631853847	0.041437310176490355	0.2413793103448276	0.04681887914670305	0.5042547605806176
