# Supplementary material for: Chance promoter activities illuminate the origins of eukaryotic intergenic transcriptions
Source: Nat Commun. 2023 Apr 1;14:1826. doi: 10.1038/s41467-023-37610-w (PMC10067814; doi:10.1038/s41467-023-37610-w)
Supplement: Supplementary file 4 — Source Data [file 41467_2023_37610_MOESM4_ESM.zip › Source_data/FigS20_YPD_individual_expression_comparison.csv]

DNA_cut_off	RNA_cut_off	Total_barcode	Percentile_of_PC	barcode_better_than_pc	better_than_pc_ratio	barcode_better_than_nc	better_than_nc_ratio	barcode_worse_than_pc	worse_than_pc_ratio	barcode_worse_than_nc	worse_than_nc_ratio	Condition	Method
1	0	68590	1.0	446	0.0065024055984837	37812	0.5512756961656218	67989	0.991237789765272	24321	0.3545852165038635	YPD	Total
5	0	63687	1.0	140	0.0021982508204186	36935	0.5799456718011525	63429	0.9959489377738	20290	0.3185893510449542	YPD	Total
10	0	61784	1.0	77	0.00124627735336	36431	0.5896510423410591	61621	0.9973617765117182	18963	0.3069241227502265	YPD	Total
20	0	59513	1.0	45	0.0007561373145363	35717	0.6001545880731941	59413	0.998319694856586	17532	0.2945910977433502	YPD	Total
50	0	54935	1.0	19	0.0003458632929826	33953	0.6180577045599345	54884	0.9990716301083098	14991	0.2728861381632839	YPD	Total
100	0	49169	1.0	12	0.0002440562142813	31078	0.6320649189529989	49137	0.999349183428583	12454	0.2532896743883341	YPD	Total
200	0	40156	1.0	7	0.0001743201514095	25945	0.6461051897599362	40135	0.9994770395457716	9363	0.2331656539495965	YPD	Total
400	0	26140	1.0	4	0.0001530221882172	17292	0.6615149196633512	26127	0.9995026778882938	5553	0.2124330527926549	YPD	Total
1	0	68590	1.0	513	0.0074792243767313	27639	0.4029596151042426	67817	0.9887301355882782	36761	0.5359527627934101	YPD	S1
5	0	63687	1.0	295	0.0046320285144534	27354	0.4295068067266475	63149	0.9915524361329628	32142	0.504686984784964	YPD	S1
10	0	61784	1.0	249	0.0040301696232034	27228	0.4406966204842678	61306	0.9922633691570634	30365	0.4914702835685614	YPD	S1
20	0	59513	1.0	179	0.0030077462067111	26966	0.4531110849730311	59125	0.9934804160435536	28353	0.4764169173121839	YPD	S1
50	0	54935	1.0	73	0.0013288431783016	25909	0.4716301083098207	54716	0.9960134704650953	24795	0.4513515973423136	YPD	S1
100	0	49169	1.0	24	0.0004881124285627	24136	0.4908783989912343	49066	0.9979051841607516	21179	0.4307388801887368	YPD	S1
200	0	40156	1.0	7	0.0001743201514095	21086	0.5251021018029685	40120	0.9991034963641796	15880	0.3954577149118438	YPD	S1
400	0	26140	1.0	4	0.0001530221882172	14869	0.5688217291507268	26122	0.9993114001530222	8977	0.3434200459066565	YPD	S1
1	0	68590	1.0	876	0.012771541040968	35682	0.5202216066481995	67371	0.9822277299897944	29246	0.426388686397434	YPD	S2
5	0	63687	1.0	629	0.0098764269003093	35264	0.5537079780802989	62776	0.9856956678757046	24761	0.3887920611741799	YPD	S2
10	0	61784	1.0	518	0.0083840476498769	34940	0.5655185808623592	60994	0.9872135180629288	23183	0.3752265958824291	YPD	S2
20	0	59513	1.0	375	0.0063011442878026	34333	0.5768991648883437	58900	0.989699729470872	21500	0.3612656058340194	YPD	S2
50	0	54935	1.0	189	0.0034404295986165	32836	0.5977245835987985	54579	0.9935196140893784	18690	0.3402202603076363	YPD	S2
100	0	49169	1.0	94	0.0019117736785372	30538	0.6210823893103378	48982	0.996196790660782	15426	0.3137342634586833	YPD	S2
200	0	40156	1.0	51	0.001270046817412	25955	0.6463542185476641	40055	0.9974848092439486	11363	0.2829714114951688	YPD	S2
400	0	26140	1.0	26	0.0009946442234123	17522	0.6703136954858454	26094	0.9982402448355012	6555	0.2507651109410864	YPD	S2
1	0	68590	1.0	484	0.0070564222189823	29457	0.4294649365796763	67968	0.9909316226855228	31743	0.462793410118093	YPD	S3
5	0	63687	1.0	241	0.0037841317694348	29021	0.4556816932812034	63316	0.9941746353258908	27259	0.4280151365270777	YPD	S3
10	0	61784	1.0	165	0.0026705943286287	28708	0.4646510423410592	61502	0.9954357115110708	25662	0.4153502524925547	YPD	S3
20	0	59513	1.0	103	0.0017307142977164	28197	0.4737956412884579	59319	0.9967402080217768	23942	0.4022986574361904	YPD	S3
50	0	54935	1.0	35	0.0006371165923363	26989	0.491289706016201	54863	0.998689360152908	20977	0.3818512787840175	YPD	S3
100	0	49169	1.0	17	0.0003457463035652	25096	0.5104028961337428	49143	0.9994712115357236	17656	0.359088043279302	YPD	S3
200	0	40156	1.0	9	0.000224125908955	21336	0.531327821496165	40143	0.9996762625759538	13128	0.3269249925291363	YPD	S3
400	0	26140	1.0	5	0.0001912777352716	14411	0.5513006885998469	26133	0.9997322111706196	7523	0.287796480489671	YPD	S3
