# Supplementary material for: Chance promoter activities illuminate the origins of eukaryotic intergenic transcriptions
Source: Nat Commun. 2023 Apr 1;14:1826. doi: 10.1038/s41467-023-37610-w (PMC10067814; doi:10.1038/s41467-023-37610-w)
Supplement: Supplementary file 4 — Source Data [file 41467_2023_37610_MOESM4_ESM.zip › Source_data/FigS15_SCD_RD_fraction_greater_than_cutoff.csv]

bins	Fraction
0.1	0.1472476092172451
0.2	0.0283065943906323
0.3	0.006753662221189301
0.4	0.0019618431755883997
0.5	0.0009228182184822999
0.6	0.0003964700494221
0.7	0.00017089226268190007
0.8	8.202828608729995e-05
0.9	0.00010253535760920002
1.0	0.0002939346918128
