# Supplementary material for: Chance promoter activities illuminate the origins of eukaryotic intergenic transcriptions
Source: Nat Commun. 2023 Apr 1;14:1826. doi: 10.1038/s41467-023-37610-w (PMC10067814; doi:10.1038/s41467-023-37610-w)
Supplement: Supplementary file 4 — Source Data [file 41467_2023_37610_MOESM4_ESM.zip › Source_data/FigS10_SCD_motif_significant_shuffled.csv]

Total_name	Motif	Strandness	relative_fold	relative_fold_median	Ranksum_statistic	Ranksum_P_value	Corrected_pvalue	N_with_motif	N_without_motif	Significant
TEA1_f	TEA1	Forward	1.4754989439005315	1.743471132347288	1.905800130295524	0.0566761420389178	0.95215918625382	13	35737	No
ZAP1_f	ZAP1	Forward	1.4396733800585415	2.0307941071615176	1.2146898333762772	0.2244844115468088	0.8858847918759974	2	35748	No
PUT3_f	PUT3	Forward	1.1860475949981075	1.107048304554367	0.403843590508072	0.6863277396051071	1.0	41	35709	No
ACA1_f	ACA1	Forward	1.1811703468475987	0.8234887982498719	-0.379955505298899	0.7039784441927391	1.0	63	35687	No
UME6_f	UME6	Forward	1.1769582120304771	1.0975926626096748	1.3198637335333223	0.1868805179204277	0.9081466490678636	104	35646	No
MATA1_f	MATA1	Forward	1.163923797641043	1.0812418849858094	1.4769539553326454	0.1396879802895158	0.9663121460027684	295	35455	No
CEP3_f	CEP3	Forward	1.1556689294020597	1.1375951378480722	0.1874756248890872	0.8512877333751159	1.0	26	35724	No
TBF1_f	TBF1	Forward	1.1387920767294617	1.1098067522142845	2.933594311294635	0.0033506184205063	1.0	994	34756	No
RTG1_f	RTG1	Forward	1.120352731635442	1.1474619778525916	1.9949682520399323	0.0460463425908135	0.9025083147799448	231	35519	No
AZF1_f	AZF1	Forward	1.1177913593769666	1.129652399624198	1.2941646982494088	0.1956085376618953	0.884752462655342	178	35572	No
REB1_f	REB1	Forward	1.1000093136854583	1.0261241151046752	1.231844557519454	0.218007155222663	0.9027338540206048	643	35107	No
YAP1_f	YAP1	Forward	1.095322701973022	1.0626372416734984	0.6931660406713581	0.4882053570025965	0.966547979520292	231	35519	No
PPR1_f	PPR1	Forward	1.090584954013265	1.0023115406612786	0.9527050146023328	0.3407395518906371	0.9678978575444184	230	35520	No
ARO80_f	ARO80	Forward	1.0887498966659142	1.1055647823749442	1.522700542731127	0.1278336421379172	0.9890287049617812	225	35525	No
TOD6_f	TOD6	Forward	1.0854219308209057	1.093261502298943	2.8224827755672397	0.0047653381717183	0.9340062816567976	2183	33567	No
YLL054C_f	YLL054C	Forward	1.0827789705348634	0.91597492933092	0.0787247172856939	0.9372515849402122	1.0	236	35514	No
THI2_f	THI2	Forward	1.0814319159968973	0.8648292846157707	-0.1256482023711458	0.9000104053103212	1.0	101	35649	No
GCR1_f	GCR1	Forward	1.0813759322487062	1.0434481204059725	1.7164262762412543	0.0860840507157674	1.0	664	35086	No
HAP5_f	HAP5	Forward	1.0806215390754488	1.0213601036814557	0.6926788714820566	0.4885111013697015	0.963907810756324	1334	34416	No
YAP5_f	YAP5	Forward	1.07942640768364	1.0334716049580723	0.1719443728651497	0.8634812615428249	1.0	573	35177	No
DOT6_f	DOT6	Forward	1.0715444789201365	1.0903301134345762	2.869255019469802	0.0041143991900331	1.0	3093	32657	No
GAT4_f	GAT4	Forward	1.0696520712194373	1.087158062370748	2.4328721984742665	0.0149795870835692	0.8007270186489751	1151	34599	No
FKH1_f	FKH1	Forward	1.0649549299447252	1.0435660807199425	2.2924241290504384	0.0218811809949131	0.8041334015630586	2400	33350	No
STP1_f	STP1	Forward	1.0626430752341087	1.071370242009784	1.298770584865441	0.1940226722478637	0.9054391371566974	1250	34500	No
CAD1_f	CAD1	Forward	1.0610132763519675	1.0067319664589245	0.8339932055695396	0.4042848125906422	0.9546966658766972	546	35204	No
MET28_f	MET28	Forward	1.0551611786163586	1.0916076523371354	1.984941157862172	0.0471510185365767	0.8663999656095978	1071	34679	No
INO4_f	INO4	Forward	1.0546097087339237	1.1171398445182372	1.6242990990680355	0.1043119894429439	1.0	461	35289	No
WAR1_f	WAR1	Forward	1.0500794165196428	1.156494355266672	1.127601695619645	0.2594881702834918	0.9247214795557164	107	35643	No
GAT1_f	GAT1	Forward	1.0494159465725592	1.0299313867582325	1.403011580084463	0.1606133858087283	0.9350561470844776	2657	33093	No
PIP2_f	PIP2	Forward	1.04790814142413	0.6008666372672234	-1.3633710713866456	0.1727655934447302	0.9406126754213088	45	35705	No
FKH2_f	FKH2	Forward	1.0467082595157198	1.062795376959614	1.586577649122331	0.1126083328934546	1.0	468	35282	No
HAL9_f	HAL9	Forward	1.0432622080016358	0.9642216362460776	0.3357048885544748	0.7370934190282508	1.0	861	34889	No
SFL1_f	SFL1	Forward	1.0416681084126385	0.986879969181642	-0.1500227900971453	0.8807466348457033	1.0	1656	34094	No
ABF1_f	ABF1	Forward	1.0386520130297618	1.086887268038232	1.5314272614222606	0.1256638307916705	1.0	557	35193	No
MOT2_f	MOT2	Forward	1.0366372801412491	1.0755557994398015	1.1119545128660109	0.2661577084765125	0.9371301352346668	481	35269	No
STE12_f	STE12	Forward	1.0322325787643345	0.9458453680764822	0.2915644575154331	0.7706196539618841	1.0	818	34932	No
YNR063W_f	YNR063W	Forward	1.0303618056939166	1.000682392616744	0.4824979586858705	0.6294522481736216	1.0	3958	31792	No
RIM101_f	RIM101	Forward	1.0286653323390196	1.0193105253361758	0.271255456523478	0.7861945630435789	1.0	169	35581	No
NHP10_f	NHP10	Forward	1.0272301067853726	0.9827743145182368	0.3707799331619684	0.7108014487215898	1.0	2065	33685	No
MSN4_f	MSN4	Forward	1.0266612306236471	0.9913650021794252	-0.3351498053754185	0.7375120839364147	1.0	1983	33767	No
SWI6_f	SWI6	Forward	1.0264584335957687	1.0364164338311168	0.969490287729192	0.3323006237202559	0.9578076801348552	3608	32142	No
SUT1_f	SUT1	Forward	1.0262982050624796	0.9958668026699778	-0.0878522800273164	0.9299940849067933	1.0	2129	33621	No
ECM23_f	ECM23	Forward	1.0244304722869604	1.023700316857614	1.856344489814132	0.0634044714860617	1.0	17430	18320	No
HCM1_f	HCM1	Forward	1.0238881490030736	1.0181878080874158	1.226444345223378	0.2200315069076514	0.8984619865395764	6786	28964	No
SFP1_f	SFP1	Forward	1.0225321701749437	0.9893361549492746	0.0113633933062967	0.9909335190438008	1.0	2952	32798	No
SWI4_f	SWI4	Forward	1.0224936052273303	1.0828368228866538	0.874541458069837	0.3818234530032697	0.9433285309492544	1035	34715	No
INO2_f	INO2	Forward	1.0220335441919384	1.0173849708042189	0.9088857759258052	0.3634104227962179	0.9413450599302914	2342	33408	No
SKO1_f	SKO1	Forward	1.0220093673425694	0.9984018771952324	-0.1480276713560908	0.8823209302241095	1.0	1398	34352	No
ARR1_f	ARR1	Forward	1.0212637755963907	1.05903326585478	2.631545774062876	0.0084997416397384	1.0	5771	29979	No
YKL222C_f	YKL222C	Forward	1.0188891747638529	0.9676280314822422	-0.9972084375907856	0.3186633462523266	0.9415781286249651	1972	33778	No
YPR013C_f	YPR013C	Forward	1.0188126607241328	0.967945296077789	-0.0841448118538143	0.932941296246097	1.0	842	34908	No
YER184C_f	YER184C	Forward	1.018153604208624	1.0157162183869275	0.9428138161348408	0.3457761435530734	0.9635847033611714	15763	19987	No
MATA2_f	MATA2	Forward	1.0166664516367008	1.0274779902006037	1.7148821609376763	0.0863668339218502	0.9957587910989792	19983	15767	No
CAT8_f	CAT8	Forward	1.0158406668000952	1.025439347978249	0.6056506671167647	0.5447467495939786	0.9618951614452236	5214	30536	No
MIG2_f	MIG2	Forward	1.0156921421232752	0.9872357010829336	0.9959743487217704	0.3192626087108966	0.938632069610036	574	35176	No
SRD1_f	SRD1	Forward	1.015562106381381	1.1099422495302569	1.3556458920007055	0.1752118627824233	0.9198622796077224	579	35171	No
RTG3_f	RTG3	Forward	1.013716561845717	1.0612196428608378	1.067826680899758	0.2855987003759599	0.943438403489126	2482	33268	No
THO2_f	THO2	Forward	1.0137142371963257	1.0083445695332818	0.5585090265384686	0.5764968424406802	0.9768880211963112	1797	33953	No
USV1_f	USV1	Forward	1.012984966446147	0.970341977912061	-0.8809889705097921	0.3783237897438436	0.9386261112632068	7366	28384	No
NHP6B_f	NHP6B	Forward	1.0119050322929537	1.0187699510239834	0.4594427286912514	0.6459162702775032	1.0	4145	31605	No
SMP1_f	SMP1	Forward	1.0115405143139609	1.0297663145241291	1.5480289336163024	0.1216153305309438	1.0	7427	28323	No
CHA4_f	CHA4	Forward	1.01106387197363	0.9973803005526196	0.2908066789867293	0.7711991769160776	1.0	978	34772	No
ARG80_f	ARG80	Forward	1.0108724827531277	0.9800123795283072	-0.5627178313808517	0.5736270401049041	0.9748343918545768	1629	34121	No
MSN2_f	MSN2	Forward	1.0101177371605468	0.9488277322013848	-0.6341547161758383	0.5259798571139918	0.9604849564690284	2292	33458	No
XBP1_f	XBP1	Forward	1.0098136492217142	1.0187052516940145	0.771742961514077	0.440266680204323	0.991865164598245	2691	33059	No
YAP7_f	YAP7	Forward	1.0097330182674291	1.0367146891995618	0.6176923136270517	0.5367781796733323	0.9593482360119132	1390	34360	No
NDD1_f	NDD1	Forward	1.0090276852921525	1.0452626940671903	0.0036268482292777	0.9971062001376728	1.0	1072	34678	No
MIG1_f	MIG1	Forward	1.008769020209572	1.0524685936706744	0.0634624043805477	0.9493982958289058	1.0	55	35695	No
HMRA2_f	HMRA2	Forward	1.007752803155468	1.0255677798588594	0.7445280542271034	0.4565570754509989	0.9762020376915904	7389	28361	No
BAS1_f	BAS1	Forward	1.0075124822215145	1.0247434799932156	0.4604569089415652	0.6451882946087074	1.0	1574	34176	No
GCR2_f	GCR2	Forward	1.0071328249733014	0.9551812245015406	-0.5967955661126356	0.5506438785850415	0.9693970078083964	2585	33165	No
OAF1_f	OAF1	Forward	1.0069262653954667	1.0221915573247868	0.0905150912027119	0.9278779021336884	1.0	2690	33060	No
SPT15_f	SPT15	Forward	1.0064296464780886	1.0218890219481926	0.9150469909656944	0.3601669615557467	0.941236326199018	2659	33091	No
PHD1_f	PHD1	Forward	1.0062295293287555	1.0165550143964095	0.8479892735912756	0.3964439444530042	0.9553649153211742	7138	28612	No
GTS1_f	GTS1	Forward	1.00556842244598	1.0477306294346538	1.444566600306345	0.148579659975692	0.9294131921883712	2630	33120	No
GIS1_f	GIS1	Forward	1.0054161151401502	0.9616604892304508	-0.933164888147757	0.3507348404734282	0.9460187440292468	2571	33179	No
CIN5_f	CIN5	Forward	1.0052189002255536	0.9817615112841388	0.1210847876522076	0.9036238782100152	1.0	3507	32243	No
HAP4_f	HAP4	Forward	1.0049576684947197	1.02299525115477	0.1820719995631383	0.8555262225386463	1.0	1070	34680	No
HAP1_f	HAP1	Forward	1.0049399558260033	0.9796133123810636	-0.1076697698296786	0.9142576502559504	1.0	2184	33566	No
DAL82_f	DAL82	Forward	1.0048306444170654	0.9424632551431876	-0.6526700377529998	0.5139690226327037	0.95637273831655	446	35304	No
HAP2_f	HAP2	Forward	1.004370231094128	0.9942546023031282	0.5264950270398356	0.5985443063250355	0.983083944466818	3198	32552	No
STP3_f	STP3	Forward	1.0039322560350763	1.0302906009585395	-0.0526172455107132	0.9580368760738284	1.0	2807	32943	No
IXR1_f	IXR1	Forward	1.0036242870178569	1.413438371222031	0.8021448513882956	0.4224691730053178	0.9741642106946152	22	35728	No
PHO2_f	PHO2	Forward	1.003421335233075	1.00100309689816	-0.2061013448274337	0.8367117483033045	1.0	8549	27201	No
RDS2_f	RDS2	Forward	1.0034193738829575	0.9909394559767803	0.0639866043920674	0.9489808930957848	1.0	16186	19564	No
NDT80_f	NDT80	Forward	1.003379926510774	0.9440765342053108	-0.5331210967879761	0.5939497560859828	0.9865606118038358	551	35199	No
MGA1_f	MGA1	Forward	1.0032725152908004	1.0084343275411454	-0.0424970759909117	0.9661024426676053	1.0	9482	26268	No
YAP3_f	YAP3	Forward	1.0031696763970328	1.004767269980174	-0.6192893926815191	0.5357257310369146	0.9603863714930054	13140	22610	No
LEU3_f	LEU3	Forward	1.003110197855761	0.9716554966731652	-0.1456040621430618	0.8842339610380552	1.0	487	35263	No
RGT1_f	RGT1	Forward	1.0031058278690006	1.0658000051245162	0.2267767806993439	0.8205973196664647	1.0	98	35652	No
TOS8_f	TOS8	Forward	1.0031029895942811	1.0089884611384146	1.4513205411451	0.1466906240589298	0.9478471093038546	11225	24525	No
STB5_f	STB5	Forward	1.0028433951526965	1.0125692288756765	-0.3728226094851424	0.7092804741787516	1.0	2272	33478	No
ASG1_f	ASG1	Forward	1.0028184276883527	1.0208659573581669	0.3752877145223939	0.7074465019788867	1.0	496	35254	No
YOX1_f	YOX1	Forward	1.0025340945411143	0.9870789326048008	-0.6890363914497754	0.4908003668201426	0.9587728096021392	8163	27587	No
GSM1_f	GSM1	Forward	1.0020704950903387	1.0062377271141631	0.3812653835620527	0.7030063371603714	1.0	16448	19302	No
MET4_f	MET4	Forward	1.002026621348312	1.0799007174402522	0.3003194623818104	0.7639334891829241	1.0	125	35625	No
YPR015C_f	YPR015C	Forward	1.000933622825605	0.9830775100682216	-0.6662767657618609	0.5052342135986903	0.9583152180517092	122	35628	No
RSC30_f	RSC30	Forward	1.0001416157746823	1.0239096779764256	0.2829375996959251	0.7772246713111028	1.0	2007	33743	No
RAP1_f	RAP1	Forward	1.0000210289912572	0.96534636322083	-0.2463196693239608	0.805434785008607	1.0	276	35474	No
SPT2_f	SPT2	Forward	0.9999967111193296	1.0023125647545454	0.186950640920833	0.8516993333665608	1.0	2667	33083	No
HMS1_f	HMS1	Forward	0.9993579661539024	0.9906988157063316	-1.1885313653685048	0.234624130161717	0.9016927355234616	10800	24950	No
GAT3_f	GAT3	Forward	0.9992708880741747	0.9934499877386492	-0.0345438853464917	0.972443447768027	1.0	5161	30589	No
CST6_f	CST6	Forward	0.9992584666011932	1.0016643142117714	0.0274742703323804	0.9780814613991048	1.0	16654	19096	No
AFT2_f	AFT2	Forward	0.9992194630711182	0.9955467985809674	-0.3649579456798499	0.7151427986497042	1.0	6189	29561	No
GLN3_f	GLN3	Forward	0.9991344006707212	1.0521382449331198	1.502873235220972	0.1328717360666274	0.9766072600897114	3225	32525	No
MBP1_f	MBP1	Forward	0.9987771940049148	1.031872132416831	0.2547493876840901	0.7989166684710705	1.0	3550	32200	No
NRG2_f	NRG2	Forward	0.9983237580690688	1.017044653186706	-0.216731234578957	0.8284178048271552	1.0	5748	30002	No
MSN1_f	MSN1	Forward	0.9982003090114756	0.9920568869365064	0.3385861810665339	0.7349214942536201	1.0	2686	33064	No
RSF2_f	RSF2	Forward	0.998031896461027	0.9980536595971636	0.2648478821398894	0.7911266489280409	1.0	809	34941	No
PDR8_f	PDR8	Forward	0.9977971213499688	0.9704488668355796	-0.5441534761352703	0.5863358638067777	0.9794474088590492	5659	30091	No
ARG81_f	ARG81	Forward	0.9974654065456404	0.993477066082486	-0.51441153985349	0.6069642928390842	0.9804807807400592	8185	27565	No
RPN4_f	RPN4	Forward	0.9972855041034516	1.0158097003049449	1.0559914299395066	0.2909721302722396	0.929845720652592	611	35139	No
REI1_f	REI1	Forward	0.9969006374393398	0.9849277664342964	-0.445327760562225	0.6560829089751363	1.0	1068	34682	No
STB4_f	STB4	Forward	0.9963045690658044	1.006041244476454	-0.2867621792778881	0.77429442376675	1.0	142	35608	No
YML081W_f	YML081W	Forward	0.99602713723262	1.0046089059335483	-0.5732093275218794	0.5665029695841867	0.9739875617412332	9686	26064	No
YGR067C_f	YGR067C	Forward	0.995957155891258	0.9709199132924096	-1.5050024241006434	0.1323234535110265	0.9848884894238428	23301	12449	No
PDR3_f	PDR3	Forward	0.9957508182137538	0.996586072902932	0.1962753064970574	0.8443946880289728	1.0	4151	31599	No
ROX1_f	ROX1	Forward	0.9954382444783584	0.986890129268318	-0.7020275218611697	0.4826620000747799	0.9686186213104798	10803	24947	No
ASH1_f	ASH1	Forward	0.9953578552981642	1.0419825831391316	-0.048806689781551	0.9610733508554518	1.0	1076	34674	No
NRG1_f	NRG1	Forward	0.9949495664651512	1.0047643445203014	-0.073826551563142	0.941148399578518	1.0	1292	34458	No
ERT1_f	ERT1	Forward	0.9945002689137676	0.9896875916544028	-0.1823239120485557	0.8553285340811863	1.0	5071	30679	No
FHL1_f	FHL1	Forward	0.9938883170248152	1.0007526919564158	-0.0143768388272313	0.9885293374198512	1.0	5577	30173	No
OPI1_f	OPI1	Forward	0.9934957111521392	1.0261910836325974	0.3571833556130487	0.7209545454627095	1.0	3312	32438	No
YLR278C_f	YLR278C	Forward	0.993286570872357	0.9818105615425292	-0.8810689045998453	0.3782805264277017	0.9424955488961382	10722	25028	No
SUM1_f	SUM1	Forward	0.99328167555034	1.1270431860731895	0.935369886180543	0.3495977105657948	0.9472970221782828	265	35485	No
UME1_f	UME1	Forward	0.9930362561750782	0.994344288889371	0.0125739200183959	0.9899677277054164	1.0	473	35277	No
YDR026C_f	YDR026C	Forward	0.9929993051605098	0.994652233113782	0.3357092765208588	0.7370901097672355	1.0	67	35683	No
RLM1_f	RLM1	Forward	0.9923294801288016	0.9656527507666128	-0.1484215445132434	0.8820100983105696	1.0	1703	34047	No
SWI5_f	SWI5	Forward	0.992249481715344	0.985359889089542	-0.6298025237730589	0.5288237942398772	0.9597172562131104	15193	20557	No
YPR196W_f	YPR196W	Forward	0.9914660070431184	1.005101551503191	-0.2737046218008657	0.7843116256639074	1.0	10848	24902	No
YER130C_f	YER130C	Forward	0.991306272730586	0.9657279640017196	-0.6400082463277265	0.522167238259948	0.965516780178772	2040	33710	No
AFT1_f	AFT1	Forward	0.991267220601919	1.0546505474118055	0.5255126667223492	0.5992268501640217	0.981463476034665	1078	34672	No
CRZ1_f	CRZ1	Forward	0.9910416444531522	0.974386813157946	-1.4929656626721028	0.1354461753727605	0.9832389027059651	11733	24017	No
MAC1_f	MAC1	Forward	0.9902528203084964	1.0135676533452007	0.7403131486869482	0.4591100044350336	0.971067203625179	4761	30989	No
SPT23_f	SPT23	Forward	0.9898792676285084	0.987591453917068	-0.1052372965942737	0.9161875166185528	1.0	5382	30368	No
DAL80_f	DAL80	Forward	0.9882135380252184	1.0175232881881904	-0.1529385690188225	0.8784467199997186	1.0	4420	31330	No
STP4_f	STP4	Forward	0.9861593013586272	1.0202748927348602	-0.504080352629719	0.6142049128730489	0.9813926325254152	5768	29982	No
YPR022C_f	YPR022C	Forward	0.9860970499177706	1.0061049781753737	0.0741458530099253	0.9408943302199716	1.0	4160	31590	No
RPH1_f	RPH1	Forward	0.9859535491211864	0.9713163022413136	-0.9005847673839746	0.3678091366356475	0.9403120536598292	2760	32990	No
HAP3_f	HAP3	Forward	0.985665597908422	1.0486757250252263	0.5800069466399999	0.561909933271196	0.9775237892410156	615	35135	No
MET31_f	MET31	Forward	0.9854671060333648	1.0145057394872	0.8592923591266521	0.3901792386643293	0.9519725823013512	1394	34356	No
MATALPHA2_f	MATALPHA2	Forward	0.985092218510812	0.9781270148815154	-0.2514009053609188	0.8015041678033303	1.0	754	34996	No
JHD1_f	JHD1	Forward	0.9834751322372024	0.9997592867716196	0.0254933148515522	0.9796614807315848	1.0	3994	31756	No
TYE7_f	TYE7	Forward	0.9826295450045628	0.9471479498593895	-1.5673065651398002	0.1170430515695211	1.0	1572	34178	No
STB2_f	STB2	Forward	0.9820454047685592	1.0230589570627937	0.2264298219867567	0.8208671355742614	1.0	4654	31096	No
RME1_f	RME1	Forward	0.9816966908733056	0.9836858089519932	-1.5493986100686614	0.1212859277013357	1.0	4649	31101	No
YHP1_f	YHP1	Forward	0.9811976768647408	0.9609859861523092	-1.7294696213663343	0.0837250789394809	1.0	2078	33672	No
STB1_f	STB1	Forward	0.9810763116432428	0.9521908220329725	-0.5964436408311113	0.5508788937521802	0.9669157896306926	1377	34373	No
FZF1_f	FZF1	Forward	0.9807223346790884	1.0555612477737129	0.1214401952233494	0.9033423812734716	1.0	738	35012	No
GZF3_f	GZF3	Forward	0.9792820862963216	1.0057549213259118	-0.387884643072625	0.698101403202888	1.0	16105	19645	No
RSC3_f	RSC3	Forward	0.97888361937037	1.000642696160556	-0.47329371078636	0.6360036484855822	1.0	7238	28512	No
LYS14_f	LYS14	Forward	0.978546790953486	0.967421851881094	-0.9521059521454353	0.3410432506858081	0.9641030355925728	1093	34657	No
STP2_f	STP2	Forward	0.9781879211138652	0.9460596920964236	-1.458632521403386	0.1446662775910396	0.955772710376756	1259	34491	No
MOT3_f	MOT3	Forward	0.9773499339073716	1.0134738643205878	0.2631814619459016	0.7924107185100685	1.0	5787	29963	No
GCN4_f	GCN4	Forward	0.977300089929189	0.9715903493041518	-1.1964959225797571	0.2315030887952268	0.9014822265668436	2867	32883	No
SIP4_f	SIP4	Forward	0.976796303882281	0.930994052579332	-0.7947748068318079	0.4267445082943972	0.9801787924886936	180	35570	No
ABF2_f	ABF2	Forward	0.9765515554602232	0.9863720997661034	-0.5762974693034789	0.564414133127618	0.9761044419971748	6219	29531	No
CBF1_f	CBF1	Forward	0.9757625808011025	0.9320641904847264	-0.9145781604114396	0.3604131282765295	0.9377120328610592	1273	34477	No
UPC2_f	UPC2	Forward	0.9736045726797248	0.9932974466457936	-0.1500352807645427	0.8807367802683923	1.0	238	35512	No
SOK2_f	SOK2	Forward	0.9733360152389076	0.9448758623755088	-2.616387329311521	0.0088865687401799	0.8708837365376346	9043	26707	No
RDR1_f	RDR1	Forward	0.9724768795101923	0.931510115148315	-1.5264023005793812	0.1269097050665435	1.0	1541	34209	No
MIG3_f	MIG3	Forward	0.9724007174999676	0.8755631752701417	-0.2167753888062176	0.8283833927935136	1.0	72	35678	No
YAP6_f	YAP6	Forward	0.9717169421095586	0.9807395022360794	-1.163693706303776	0.2445481608808708	0.91588737960479	5529	30221	No
ECM22_f	ECM22	Forward	0.9715359472514226	0.9249592346292482	-1.3700415242812245	0.1706739398182853	0.9379091272257178	1439	34311	No
NHP6A_f	NHP6A	Forward	0.970617128915713	0.9841437458403453	-1.146697734131393	0.2515065672759398	0.9242866347390788	5006	30744	No
ADR1_f	ADR1	Forward	0.9692241864924992	0.9966847046820594	-0.2945306385685491	0.7683524549270453	1.0	140	35610	No
RDS1_f	RDS1	Forward	0.96773374944626	1.020060161238657	0.2168600584575061	0.82831740558495	1.0	176	35574	No
HAC1_f	HAC1	Forward	0.9654973678838118	1.0083481785077588	0.1770992168476024	0.8594304570678893	1.0	214	35536	No
EDS1_f	EDS1	Forward	0.9615447168790016	0.9335817467399184	-1.897634903864872	0.057744193171597	0.9431551551360844	2631	33119	No
ACE2_f	ACE2	Forward	0.960720048921003	0.9627057496858809	-1.7549612686738023	0.0792659329469258	0.9916674164423916	3588	32162	No
MCM1_f	MCM1	Forward	0.9585282038714216	0.8463049126574327	-1.0571207921925414	0.2904564630598653	0.9332699468808784	166	35584	No
YRM1_f	YRM1	Forward	0.9583608381124572	0.7408239081597007	-1.0339659347498942	0.3011520888045481	0.946938118807884	20	35730	No
STB3_f	STB3	Forward	0.958349828294724	0.9803936589893968	0.1467853933768959	0.8833014141922311	1.0	197	35553	No
UGA3_f	UGA3	Forward	0.9576133340522336	0.974173241097423	-0.9396970426345008	0.3473729825397051	0.9500247150388216	1626	34124	No
SKN7_f	SKN7	Forward	0.9566835295017404	0.9614441328692932	-1.6559361946714446	0.0977347408069504	0.9908280619739114	3288	32462	No
TEC1_f	TEC1	Forward	0.9563488990782184	0.933300239098047	-2.436201019769642	0.0148424336535165	0.8727350988267721	4127	31623	No
PDR1_f	PDR1	Forward	0.9545416038236344	0.830059716631047	-1.3599326878426743	0.1738512257731388	0.9293138250418694	171	35579	No
TBS1_f	TBS1	Forward	0.9503040011291036	0.9258353322392138	-1.235272045409951	0.2167292739374733	0.9038071849307396	342	35408	No
DIG1_f	DIG1	Forward	0.9479838879998904	0.978847174361448	-1.5256642580914148	0.127093500118252	0.9964130409270958	2284	33466	No
GAL4_f	GAL4	Forward	0.9414890966783912	1.1467238094846954	0.2148920762914564	0.829851462787262	1.0	30	35720	No
HSF1_f	HSF1	Forward	0.9356967438043056	1.0203528004666418	-0.3486452353936701	0.7273556631064385	1.0	201	35549	No
PHO4_f	PHO4	Forward	0.9343239384488976	0.9204904623561264	-1.4598648372499967	0.1443272247918756	0.9643682747457144	1299	34451	No
ORC1_f	ORC1	Forward	0.9218409709461128	0.9313647941057002	-1.1007742875466744	0.2709949050979887	0.9484821678429606	260	35490	No
RGM1_f	RGM1	Forward	0.8993136335665173	0.9942047144407166	-0.8332924533748939	0.4046798114113872	0.9518069164395828	67	35683	No
RFX1_f	RFX1	Forward	0.8885185323042383	0.8777389352194193	-1.4253129718245234	0.1540667520896776	0.9244005125380657	142	35608	No
MET32_f	MET32	Forward	0.8861103541844153	0.843186042855176	-2.0675132476507736	0.0386858172052458	0.842491130247577	658	35092	No
DAL81_f	DAL81	Forward	0.8767671250881407	0.938394765572654	-1.2963863620613432	0.1948424082532814	0.9021050082907835	263	35487	No
URC2_f	URC2	Forward	0.8752854853800178	1.0958772082594257	-0.4169136576716951	0.6767415633515217	1.0	21	35729	No
SUT2_f	SUT2	Forward	0.8530426699439719	0.925781068095344	-1.4818066215455885	0.1383917567293653	0.9687422971055576	143	35607	No
IME1_f	IME1	Forward	0.8358964741664087	0.8634089160173192	-1.0929793714985354	0.2744028570304833	0.9326524851671916	148	35602	No
CUP2_f	CUP2	Forward	0.82578974085082	0.6449235449342938	-2.399135134883269	0.0164338485705139	0.690221639961584	70	35680	No
SNT2_f	SNT2	Forward	0.8155995254578252	0.8208272066219781	-0.3726393301555234	0.7094168965629087	1.0	13	35737	No
CUP9_f	CUP9	Forward	0.808741542236062	0.8198544987194316	-1.4021080383455204	0.1608829870483297	0.9274431018080184	71	35679	No
YRR1_f	YRR1	Forward	0.7433004632858023	0.758386737620044	-1.4108903213924933	0.1582769564462096	0.9306685039037128	53	35697	No
GAL80_f	GAL80	Forward	0.2239564992209111	0.3158675284275854	-1.3574816662257898	0.1746282149848942	0.9250575712713316	2	35748	No
