# Supplementary material for: Chance promoter activities illuminate the origins of eukaryotic intergenic transcriptions
Source: Nat Commun. 2023 Apr 1;14:1826. doi: 10.1038/s41467-023-37610-w (PMC10067814; doi:10.1038/s41467-023-37610-w)
Supplement: Supplementary file 4 — Source Data [file 41467_2023_37610_MOESM4_ESM.zip › Source_data/FigS18_RD_GXE_comparison.csv]

Panel_number	Significantly > 0.1	Significantly < 0.1	Neither
a	0.36252516829709774	0.5288291403119852	0.10864569139091704
b	0.6475145255003227	0.2514525500322789	0.10103292446739832
c	0.2855584982084437	0.6020408163265306	0.1124006854650257
d	0.365442611318077	0.5237419431139495	0.11081544556797351
e	0.18623838787075075	0.7559043276756602	0.05785728445358908
f	0.3245954692556634	0.5932038834951456	0.08220064724919093
g	0.08795303150050807	0.8726431071468894	0.03940386135260246
h	0.18319437052805865	0.7591508485601088	0.057654780911832536
