# Supplementary material for: Chance promoter activities illuminate the origins of eukaryotic intergenic transcriptions
Source: Nat Commun. 2023 Apr 1;14:1826. doi: 10.1038/s41467-023-37610-w (PMC10067814; doi:10.1038/s41467-023-37610-w)
Supplement: Supplementary file 4 — Source Data [file 41467_2023_37610_MOESM4_ESM.zip › Source_data/FigS21_YPD_RD_expression_with_TATA.csv]

index	barcode_cluster.x	expression_normalized	relative_expression	log_expression
CGTGGTAGTTACTCGACTGT	1748416.0	1.2061767894947244	0.15880170266286625	-0.7991448454031094
CTCTTCCGATCAAGGACGGG	2594969.0	0.0722621648581584	0.009513824936382165	-2.021644844282809
AGGCTTAAAGTAGGTTTAAG	5072558.0	0.0568433077906004	0.007483823383733081	-2.1258764702868356
TGTCGTAGTTACCTTCTTAG	2835137.0	0.1294965488620575	0.017049136268717537	-1.7682976180340368
GACTTTGGACTGACATGAGG	2897046.0	0.3346871830381574	0.04406393406737846	-1.3559167312551224
GTAGGGGGAGTGTGTCAAAG	2446988.0	1.041293423566422	0.13709364172333563	-0.8629826869209434
ATGGGAATCGGACTGTCGTG	2555568.0	0.6282216089634232	0.08270981668847086	-1.0824429417096115
GGCGGATATAAAGGCGTAGT	1830610.0	0.5303940235031616	0.06983012336839428	-1.1559571906932589
TCCTCTAATGTTAGCGTAAG	2292271.0	1.2205598696350282	0.16069533685953613	-0.7939967256358796
GTGGTTAGCGGGGGGTGTAG	1978349.0	0.5756606153060754	0.07578979023867034	-1.1203892949174459
ATCTTAGGTGTACTATACTT	2581199.0	1.0297689198079705	0.13557635931902629	-0.867816032536669
GCCTTTTCACTTGGTGCACA	2449252.0	2.0510925713315733	0.27004083935577583	-0.568570550783146
TATTTTGAGAGGGGTGAATG	1904953.0	1.0564553045934946	0.13908981056329445	-0.8567046843733176
GAGGAACTACGAAGTGGGGC	1149945.0	1.9393501072446404	0.2553291538787384	-0.5928995939470725
GTGTCCCCGGACGCCGAGTT	2687393.0	0.1605431460829716	0.021136640309178046	-1.674964043099599
GGCCCATGGTGGGAAGGTTG	1965465.0	0.7537755422382832	0.09923987973869745	-1.003313770688137
CACAAAATTACAGGAAGTGA	2537952.0	0.0644239720127124	0.00848187142799295	-2.0715083150567377
GGGCTGAAGCTGTGTGGCAA	2693629.0	1.2375707716717783	0.16293494238900313	-0.7879857686110978
AGTCGTATGGTTCATTTCTT	2425915.0	0.93047715800118	0.12250389683040612	-0.9118500962380205
GTTTATATCTACCTCGGAGT	2524111.0	0.5126277017434406	0.0674910614911699	-1.170753741274341
ATACAGTATCGGTCAAAGGA	2504991.0	1.3264397132754424	0.17463516690287437	-0.7578682964036874
ATCGGGGAGGACTTAGTGGG	3467624.0	0.2471011370740024	0.03253261183521847	-1.487681068593685
TCAGGGGGGGAACTATGTAT	1773111.0	0.3329954193897353	0.043841201421374626	-1.358117552983448
TATGGAAGTGATTTCGACAA	3223002.0	2.233427614119088	0.2940465369466682	-0.5315839310172875
GCTCGTTGGCAGTATTATAC	2525698.0	0.571618132325247	0.07525756877169111	-1.1234498158606105
CTACCGTTATTACATGTTGT	2841772.0	1.2684142175885054	0.1669957001238772	-0.7772947111069931
AATGTGCCTCGGGCAGGTGT	1297296.0	0.654128691986791	0.08612066734566388	-1.0648926135046533
TTCATGTTGGTTATAGACGG	2659834.0	1.0208870460128885	0.13440699783422558	-0.8715781193649844
AAGTGGCCTATTCTCTTATA	2448235.0	1.2725698537355234	0.16754281900523976	-0.7758741815752452
GTATGCACGGGCCCTCGAAG	1782362.0	0.6078658219042213	0.08002983339564185	-1.0967480872098616
CATTCAGGGGTTGCAATTAT	2331208.0	4.33196593371981	0.5703339445293213	-0.24387077976844637
TGCTACGGGATACTACATAC	2320572.0	0.5921779504321071	0.07796441419455478	-1.1081035799435126
AGAATTATAATTTTGGCCAA	1045584.0	0.2866491939052468	0.037739393143321955	-1.423205087653482
GCTCCTCCGGAGTAGTATAG	3325344.0	0.2964617892334681	0.039031290698667884	-1.4085870870984323
AGCCCAGGGGTGGAGACATT	2581245.0	0.0967967291880776	0.01274397380312906	-1.8946951299539576
GGTGTAATCATCGCACGGGC	2107319.0	0.6619251873337229	0.08714713108354971	-1.0597469054569348
AGGATGGTAATGTGGTTATA	2567474.0	0.5297724625093999	0.0697482904687913	-1.1564664324854632
TAATCCTGCGTATAGGTGCC	2937166.0	0.4492943075683372	0.0591527723464766	-1.2280248962336562
GGCCGACATATAGGGGGTGT	1243108.0	2.433931627695123	0.32044430800637413	-0.4942474383048402
CAGATGGATGTCCAGAGGAG	2109116.0	1.8025212853936088	0.23731467202786471	-0.6246754106079395
GGCGTATTTGGGGATGTGAA	2561768.0	0.2718358081808287	0.035789106174008926	-1.4462491478950772
GATAGGATTTCGGGTTGAGT	1289630.0	0.1064451540781968	0.014014257159524562	-1.853429917530484
TTTGCGGATCAAAACAAGGT	2668618.0	0.1680089566163335	0.022119567053235922	-1.6552233777394327
GGGCAGAAGGTGGGGTATAC	1948793.0	0.8627358285967822	0.11358527184627687	-0.9446779782250683
ACGTGCATTTACTAATACTA	2023006.0	2.439165544521115	0.32113339016315445	-0.49331453588570784
GTAGTTTAATGCTGGCGCTA	2073806.0	0.0867476048860766	0.01142093553599656	-1.9422983197784636
TATTTCTTGCGTGACTTGGC	1085190.0	0.3274230512131428	0.04310755975125266	-1.3654465611535642
GATGCGACCAGAGTGTGTAT	2526804.0	0.9918860516883194	0.13058881187859386	-0.8840940293972926
TTACTTTACTACGACGTTAG	2357539.0	0.4626868709360613	0.06091599800654409	-1.2152686362087022
GAGCGTCAATGGTTCACCAA	1229895.0	0.2995348368067269	0.03943587913980503	-1.4041084730499418
TAGCTATAGGCTATACAAGT	1761708.0	1.1390401258877851	0.14996268620628847	-0.8240167888818561
CTATGTGGAATTGAGAGACG	1942732.0	0.8420142826502154	0.11085713380981202	-0.9552363541999371
AAGGGGCGTTAACTGGGTAC	2273836.0	0.5967450213092562	0.07856570136720639	-1.1047670081326026
GGAGTTGCTCCAGTCTTAGG	2449818.0	0.9437542399099886	0.12425191853989068	-0.9056968967205449
AATGCGAACAAAAACAAGCC	2924567.0	2.1068349291524173	0.27737971489167546	-0.5569253025732408
CATACGGTAGTCGCGGCTAG	2620111.0	0.228872915802854	0.0301327376214339	-1.5209614099837256
ACCCTAAAACGGGTTGCTTA	2299943.0	0.480585195841972	0.06327243903129838	-1.1987854239979772
TGGACCTTGGATTTCATCAT	2812705.0	0.4243368275772428	0.055866943642692256	-1.252845087283495
GTCTAATTGAGGGCTCAGGC	2050100.0	1.113127926438735	0.14655116193547843	-0.8340107338944904
TCGCGCACCGGTTGGGTGGG	2410796.0	1.611868586949565	0.21221389625944112	-0.6732261808908756
GTTATGTGGGGTCATGAAAG	2682421.0	1.0418869902926375	0.1371717889796815	-0.8627351973044916
ATGATAGACATAGGGGTCAG	2254670.0	1.947937724235269	0.2564597743746772	-0.590980744147099
TGATTCGCCACATTGTTTTA	3107064.0	0.4471346305846192	0.0588684356014793	-1.2301175051878723
CTCGGCCATGGTCATACCCG	2166546.0	1.3921171260123468	0.1832820626647148	-0.7368800362211964
CTTGCGGGGAGTCCGCCTGA	2469324.0	0.2046512536128283	0.026943784533792287	-1.5695414031673507
AGCACTATGTGACGCGCTAG	3447579.0	0.8052386695756284	0.10601536432495763	-0.9746311898483797
GGGATTGAGGTATTTGAGTA	2369895.0	4.038457684965641	0.5316915083178906	-0.2743402757778504
ACTGAAACGTCACGGGGTAC	1465362.0	3.794931349106961	0.49962954433845813	-0.30135188862497664
ATCACGCTATCCGTTAAGGT	1676197.0	0.0833977229874191	0.010979899898551429	-1.959401619239744
TTTTTAAGAATGGGGACGAA	2882714.0	0.9710978128080602	0.12785189324585308	-0.8932928365063275
ATATGGGCGTGCGTCGGGTC	4232100.0	0.6409400108283215	0.08438428422000285	-1.0737384291096994
TAGGAGGGTACACGGCTCGA	3739604.0	0.3160267721592829	0.041607159035921173	-1.3808319371064666
ATGGTCGGATCTATGGAAGG	2476941.0	2.562190489610743	0.33733049403747334	-0.4719443976379589
TCGTGAACGCGGTAGGTTGA	2629746.0	0.4591983370019732	0.06045670784828922	-1.2185555058887596
GCGGAGCGTAGGTGGTCTAA	2335664.0	1.3625437343572642	0.17938851655336058	-0.7462053614989029
AAAAGTGGGTTTTAGTGGAA	2718662.0	0.3460602574721304	0.045561279730432544	-1.3414040859085716
ACCCTGTCAGATAAACCCCG	4558921.0	1.6359501839801305	0.21538440877850296	-0.6667857375586135
TCAATGTCGGTCGTGGTTAA	4506819.0	0.1867116700259838	0.024581911511971737	-1.6093843489994584
TGAATGTTTTCTCGTGTGCA	2995589.0	1.784013695786863	0.2348780169974127	-0.6291576283627833
GTCTGTACATCGGGGGCTGC	2040119.0	0.5205247020249328	0.06853075741431515	-1.164114468254985
CTTTTCACTCCCCGGACTGT	2508187.0	1.502019156469379	0.19775144204150907	-0.7038803408599363
GGGACCCGGGGGGACCGGTT	2567553.0	0.2932123072077009	0.03860347341437046	-1.4133736171720752
CTGTTTCGGGGGCGTGCGTC	4259042.0	0.8442492816259444	0.111151387227625	-0.9540851127081923
AGTATTTTCAATACCATATT	2200094.0	0.4372349636489439	0.057565074453368434	-1.2398409292948631
TGAGTTCGGTGCGTCGTTAC	2430674.0	1.517604971600638	0.1998034248037287	-0.6993970718627218
TTTCGTGCTAAGGAGGGCTC	3067897.0	1.3270198714324877	0.1747115488262831	-0.7576783862262699
CCTCTTCGGGCGACTTACTG	2524474.0	0.4365855338066265	0.05747957242280517	-1.2404864711416215
TTCGCGTGAACCTCACTAGG	2195170.0	0.3116256058937561	0.041027714378425485	-1.3869226765618812
GAATCCCCGCCGTACGTGTG	3251456.0	1.0566011057116012	0.1391090063113864	-0.8566447516419047
ACCTGAGGATCGTTGTCGCG	3411914.0	1.2775682805771116	0.16820089724053103	-0.7741716918581288
GATGCCGCTGCTTAATTCTA	1803318.0	0.9842007410662412	0.12957698639587148	-0.8874721247677795
TTAAAGTCACGGAGATGGTT	2422283.0	0.9594975908019244	0.12632464199886692	-0.8985119238685716
CCTCGCGGATACATTAGGAG	1476451.0	2.456563300273749	0.3234239277195837	-0.4902278530376294
AAGTGATCGCTAGGCGGGGA	2108307.0	0.6296238278949743	0.08289442872526001	-1.0814746570876497
GATCGTTCAAAATCGCAGGA	2758840.0	0.2941226115661259	0.038723321419504	-1.4120273989799104
AGCCCTCGAGGTGTACTCTA	3189819.0	0.7918904743982227	0.1042579800508528	-0.9818906935780625
TTCAACGATTGCGAGCGAGC	1823958.0	2.6014420132076275	0.3424982346486221	-0.4653416626659729
CTGGTTTCACCGTCTGCGTG	1641061.0	1.5001928894852472	0.19751100108034733	-0.7044087097821712
CAGGATCAGCACGAACTTTC	2650203.0	1.406801609787756	0.18521537878103392	-0.7323229558697858
AGATTTGCCTAGGCGGTCTG	5248252.0	0.2091880179359258	0.02754108163431918	-1.5600190074853473
TTGTTGGGGAGTTTGACTTG	2596135.0	1.427778233380518	0.18797709959315806	-0.7258950556624332
GATTATACGGACCCGACAAA	4330571.0	0.2783649073455274	0.036648708243323475	-1.4359413283266265
AGACGTTATCTCTCTAGGTG	3519640.0	0.187789022342344	0.024723752561887354	-1.6068856115267691
GTGCCTGGTTAGTGATCTCG	2529552.0	0.8163480714524207	0.10747799563155051	-0.9686804413668386
TACGTAGCTTGCGTCCGCTA	2511086.0	0.0301656239958598	0.003971517686422289	-2.4010434990598246
GGGCTTGCTGACGATCTAAC	3417796.0	1.1039197781971837	0.14533884411286224	-0.8376182980948835
GGTGATGACGTCCCAGAGGT	2253013.0	0.7662684555731474	0.10088466011092391	-0.9961748648398614
TATATCTCTGGGCGAAGAAT	2561461.0	0.4351801655409006	0.057294545753904406	-1.2418867194240082
ACACTGCTAGGGGCGCAAGA	2434493.0	0.2909521395154163	0.03830590635706641	-1.416734257349479
AGACTACACGAAGTGCCCAA	1497344.0	0.8529991422525512	0.11230336824539108	-0.949607218017703
CCTACGATGCGTCCTGGGGC	2330859.0	0.6143792542428258	0.08088737281652812	-1.092119270033262
CGTTAATGCGTAATCAGGGT	2533309.0	2.1378034254200857	0.28145693638942487	-0.5505880438645673
CCTGACATGGTCAAGTGACT	2438365.0	1.5398772706670227	0.20273573045308554	-0.6930697038421993
CAAGATGATGGGTGTGTGCT	2534920.0	0.6103993354924478	0.0803633883728508	-1.0949417603184042
GGCACGCTCTTTTGCCAGAG	1066830.0	0.4184047951240171	0.055085949627529496	-1.2589591593580651
TTACTAAAATTCGAGCGTGT	2388929.0	2.755594822151404	0.3627935418902662	-0.4403404524454161
CAAATCATTCATGCCTCTGA	4569627.0	0.4660292777052924	0.061356049490346995	-1.212142610919822
CTCCCAGGGCAGTCTTGAGG	2311715.0	1.418387212512164	0.1867407052962144	-0.7287610052502974
TTAAGCAATACCAGATTTAG	2568067.0	0.3702284211202202	0.04874318935676451	-1.312086057532764
CGCGGTCGGACAGAGTGCTA	3518703.0	0.4645393918058798	0.061159895477385734	-1.2135332654708588
GGGAAGTTCAGTGTTGGCGT	2518985.0	0.25924313838489	0.03413119215834957	-1.4668485421124968
TAGGAGTAGAAACGATGACG	1413468.0	0.7242361924733226	0.09535081548287244	-1.0206755883212046
TGTTAAATGGGGTGTGTGAC	2484690.0	0.7316079194161983	0.09632135545702065	-1.016277414548018
GTCTTCAGGGCAGTCTCTGG	3927750.0	0.3479816733009614	0.04581424770975302	-1.3389994403482417
GCCCATGACTTAAATTGGGT	4919146.0	0.2790956474464638	0.03674491534434169	-1.4348027488429846
GTAGTTAGTGTTTCCGATGA	2763658.0	0.0730017828932491	0.00961120088020361	-2.017222345623585
GGGCTGCACGCGCGGTGGCA	2696845.0	0.5546726911249175	0.07302658162418259	-1.136519028216563
ATACGCGCGACTACTCCTTG	2508507.0	1.1989188719426327	0.15784614649970904	-0.8017660160799074
GTAAAGCCAAAGTCCAACTG	2704868.0	1.3696512293002725	0.18032426851646233	-0.7439458208454152
GTGGGCCGAAAGGACCAGAT	4505898.0	0.7676853355843678	0.10107120238251333	-0.9953725677316445
GCGTGGAAAATTTGACATTG	4279009.0	4.166088186087303	0.5484949662076127	-0.26082735379262184
TTAATGTGTTGTTGACAGCC	2205962.0	1.2503637182364915	0.16461922425733733	-0.7835194491883709
CTGTTCAATGTGGGGCACGT	2261358.0	0.4279262306369144	0.05633951393452977	-1.24918690418131
TATCCCCGGATGTTTTGATT	2802725.0	0.2015101918976681	0.026530241549976845	-1.5762587958772831
CCGTCTACGTCGACGGACGC	2567883.0	0.5923233452700858	0.07798355645299526	-1.107996962624684
GGGTTTCGCTAGTATGTGTT	2301470.0	1.1521812382146874	0.15169280655893613	-0.8190350134507924
CCACGTCTCTACCTAATCTC	1749345.0	0.2939299601583401	0.03869795749951877	-1.4123119566890288
GAATGTATTATCCACGGTGA	2340920.0	0.7808808199030897	0.10280848119232361	-0.9879710567114294
AAGCGAGTGTTGGGAAAGTG	3806888.0	0.908551516112874	0.11961723104959815	-0.9222062550404352
TGACATACCAGGTATGCGCC	2188041.0	0.850450359236148	0.11196780293999949	-0.9509068435418766
GGTAGTTGAAGAAAGGGGTC	2427528.0	0.9614613189740996	0.12658318069735994	-0.897623995863582
CCGGTATGATTGGGCTTGGT	1716266.0	0.6781062870070664	0.08927748726472025	-1.0492580415519188
CAATAAGTGCGCAGACCACG	3101134.0	2.3706457987064367	0.3121122811547844	-0.5056891421555019
TTTGCGAGATGAACTGTTCG	2543086.0	1.9393907013727425	0.2553344983827256	-0.5928905034681243
TTGTAACAGGCTCCGGCTCG	3187854.0	0.3155843924291613	0.041548916616585385	-1.3814402959129126
AAAGTATATTCAACTCGGTT	1379107.0	0.1795755972780779	0.023642397078794612	-1.6263084928789167
TGTGAGATATAGTCCCGTGA	2401230.0	0.7132034522004135	0.09389827721847004	-1.0273423757996571
CTGCGGCGGCTCACAGTCGG	1068090.0	1.1018564365275476	0.14506719059310688	-0.8384307995234428
TGGGATATAAAGGTAGGGAG	2564769.0	3.69462686257909	0.4864237494797931	-0.31298522893223196
TAAGGGGAAGACTCGGGATC	1130212.0	0.929568679855234	0.12238428925905775	-0.9122743299521122
CACGCTTCAGTTTATTGGTT	1913008.0	1.9390214434535769	0.25528588296681315	-0.5929732005468198
GCATGTAAGGCCAAACTGGT	2363347.0	0.172882148145174	0.022761157174122186	-1.6428056622435414
GGTGTTCGGTAAAATCAATG	3273987.0	0.6972869013669202	0.09180275076256995	-1.0371443054751524
GCATGCGCGGCTGTGGCGCT	3209124.0	0.9920372173430076	0.13060871390585696	-0.8840278469890955
AGTTATAGTTATGATGTTGA	2326660.0	1.0302360713454792	0.13563786312195475	-0.8676190608406763
ATTTATTGCTTCACCAGTGC	1947455.0	0.1343936099927822	0.017693868991462924	-1.7521771926458496
ACTATGGTTTGTGATACTAT	2156244.0	0.4662038799475533	0.061379037110073455	-1.2119799288898896
GATTGTGGATTATACTACTA	1918977.0	0.6676646007188318	0.08790276543647335	-1.0559974617304582
GACGGCAGACCCTTAAGTGC	2916488.0	1.0716375003426457	0.14108865398005105	-0.8505079097890941
AGTTCGTTACAACTTTAGGG	1319367.0	1.0773265757240642	0.1418376609788718	-0.848208439225701
CGTTGGATTGTAGAAAATAC	2581443.0	2.9299794921048323	0.38575251668409133	-0.413691231879336
TGCAAATTTACACAGTTAGT	3584141.0	0.9072273779566552	0.11944289889895503	-0.9228396647560563
CTGCTATGGCGGCGTAAATA	2518739.0	0.1612202653671672	0.02122578785054399	-1.673136180811045
ACTGAGACGTATGCTGAATC	2397202.0	0.2077709524176895	0.027354514939419476	-1.562970981891858
CAGAGAAGGAATTCAATCGA	2282408.0	0.5961445088482604	0.0784866396557666	-1.105204264498028
CACTGGGAACGGTGGGTGGA	1880833.0	3.30435860731956	0.4350421742660624	-0.36146863922192674
GACGCCAGAAGGCTCCCGGG	2215535.0	0.3814918231329708	0.05022609587012101	-1.299070578718005
GTTTTGCCCATAAGGCTATC	2156500.0	0.2270580103901066	0.029893792491477392	-1.5244189844709422
GGGGCATTCAGTTCAGCGTC	2262390.0	0.5709187411624526	0.07516548898003333	-1.12398151294222
AATGACAAGTAGTCGACTTG	2545981.0	2.552810893071659	0.3360956038342543	-0.47353716811074065
TCATTCCTGATGTGTTAGAG	5122835.0	0.7000361053211008	0.09216470290150497	-1.035435372548667
CCCAGGTTACTAAAGCCTGT	2295756.0	1.8575585440025275	0.24456071626707948	-0.6116133023225929
GCATCGGCCGCGTCACATGG	3194325.0	0.5031065601732176	0.06623753588380103	-1.1788958322010326
GTGTGGGAGGGTGGCCTGGC	2370250.0	1.333287001839598	0.17553666085639952	-0.7556321672613742
CTCCTCAGGATATTGAGGAG	3722243.0	1.7300801954084173	0.22777729033341068	-0.6424895777746088
GCGAAAAGACTTACTGGGGG	4589328.0	1.3048421618104944	0.1717916965460792	-0.7649978313742037
TTCTGGCGTCGGTACGCCGG	2025349.0	0.5949202675762307	0.07832545963625229	-1.1060970478742516
AGGACGTTGCACATGAAAGT	2340869.0	0.1786604965646711	0.023521917599614885	-1.628527275751357
ACACTGTTGGAATATCACAC	3471559.0	0.2933559246699105	0.03862238166872393	-1.4131609487417058
CTGCAAACCGGAATTAAGCA	2354606.0	2.908712115793418	0.3829525162207768	-0.4168550725633391
GGGGGACCGACCATCGTATG	2440210.0	1.623414570294382	0.21373400660316785	-0.6701263729921088
ATTAAATCTACGCATTCTAG	2538324.0	0.47235507101019	0.062188884905735736	-1.2062872303488419
ATAGTGAAGGTACGGAAGGC	2481153.0	2.575897763181707	0.3391351535209697	-0.46962719049649543
GCTTCTTTCCTAGAATCGTC	5206524.0	0.0759531514361444	0.009999769416656487	-2.0000100142228265
AATATGGAGTTATTAGTCCC	3347048.0	0.2353995133541865	0.030992010335661027	-1.5087502517901747
GGTGGGTTCTTGAATCTTCG	1354525.0	0.52583138683473	0.06922941999067261	-1.1597093069254052
AGAATGCTTGCTGAGATGAG	1819420.0	0.0778320468868554	0.01024713928755527	-1.9893973604651327
ATAAATCTCGCCTGTTAGTA	3340822.0	0.5089404905526576	0.0670056140673149	-1.1738888083989878
GTTCAGCCGTATCCCTAATA	2190590.0	0.0557533807914925	0.007340326787923882	-2.134284605065824
TTGCCTGTTATGTGTTGAAT	2188729.0	0.0805575406923153	0.010605969817767543	-1.974449613121252
GTCCTGTGTTGTCATCATTG	2426000.0	0.7378498609335599	0.09714315119170254	-1.012587812712162
TGCGAACCAAAGGTGAATCC	1882294.0	0.5532060423567794	0.07283348694385279	-1.1376688974571951
TAGGGTAAAGTACGTCGGGA	4098586.0	0.2813911207758726	0.037047130638403196	-1.431245423208673
TGCTGTTCAAGGTAATTTGG	3196882.0	1.3097663918108526	0.17244000624261052	-0.7633619700959781
TGGGCAGTCAATGGTAGGTC	2499376.0	1.4791724482841293	0.1947435113702688	-0.7105370036067854
CGGTACCGAGTGCCTGACGT	3504688.0	1.7304364537802397	0.22782419426700154	-0.6424001569965888
GCCATAGCCTGTGGATTCTG	2539114.0	0.1627784876255892	0.021430938828344057	-1.668958803338085
ATTGCAGGGAAGTAGAGCGC	2026060.0	0.2049395124724984	0.026981735850814766	-1.5689301137382479
CTCGCGTAAAACAGTTGCAA	2713463.0	1.1019176771343977	0.1450752533520031	-0.838406662333097
ATAATGATTTTAACATATAT	4755820.0	0.1644467488112297	0.021650577208947502	-1.664530520773932
GGATTTATCAAGTTCAACGA	2384771.0	0.4426580890789267	0.05827906726067185	-1.2344874076018566
CGACATTCGCATCATGTATT	1778972.0	0.1562949411129923	0.020577334087760732	-1.6866108912825635
AAGAAGATCTGTTAGGGCAT	2397946.0	0.6416605203464505	0.08447914439245868	-1.0732504933367257
GATGAGGGCGTACGGCACCG	1165561.0	0.7264061233141177	0.09563650222065428	-1.0193763160155618
CTGGCTCCCAAGTTTCCCCG	4907252.0	2.6001453469537523	0.34232751936816386	-0.4655581869581172
TCGATTTTTACCTGCATGGC	3701899.0	0.1137358596800766	0.014974130101265722	-1.8246583978664321
TCCTCGCGATGATAAGAACT	2240545.0	1.3392871081392954	0.17632661727476942	-0.7536821240987754
TTGTGACCGTACAGGTGATG	1983015.0	0.4304456556215775	0.0566712140474655	-1.2466374835210696
GTGCTGCTATCCTTCATAAG	2761349.0	0.1892457182200613	0.024915536873820924	-1.60352975032211
GATATTTTGGCAAGCTACGC	4893752.0	0.5479513483442489	0.07214166932355869	-1.1418138125357848
AAATGTTCACTAGCATGATT	2438583.0	0.3034857627595609	0.03995604647669084	-1.3984174903734814
CGTGGATACGGTACTTATCG	5177377.0	0.5896639488204164	0.07763342810701707	-1.1099512360046973
CTGCCAGGGGCTATAACTTC	3126392.0	0.2862638141888264	0.03768865517881102	-1.423789358937806
ATTGGGAAGTAAACCGCTCT	2341384.0	0.91852635056919	0.1209304885332766	-0.9174641926670392
TGGAAGGTGTACTAGTGCGG	2317350.0	2.7746164365230674	0.3652978719154542	-0.4373528578129049
GTGATGGATCTTTGTCTTGG	2516511.0	1.2819176729273474	0.1687735254960089	-0.7726956775725545
TCTGTTTTTCATGCGTTATA	5260042.0	1.0565168361673818	0.1390979116300584	-0.8566793903124125
ATTGACCCCCTTTTTTCGTT	2639811.0	0.4776903832942395	0.06289131649149035	-1.2014093141758
TAGAAGCGAGGGTCTCTCCA	2412156.0	0.8047301027974473	0.10594840791276638	-0.9749055650494144
CCTCTAAGTCGCGCTGAGCG	2436896.0	0.6487216484994007	0.08540879183981086	-1.0684974214540062
GCCGCAGGTGGTGGGTTCGG	2526531.0	1.125606957640053	0.1481941146266693	-0.8291690435625944
TTAGGTCGGATGACACAGCC	3352818.0	0.7216382127587692	0.09500877308432197	-1.0222362902249102
TCAGGTCCTAGTTTGTTGGT	4451881.0	0.6673377325093003	0.0878597309255525	-1.056210131115391
TTGATTATTAAGTAAGGTAT	1930070.0	0.6538904947347906	0.0860893069932539	-1.06505078817723
CCTCTATATTGTTATTTGTG	2555290.0	0.3396575552473665	0.044718318711955515	-1.349514533114619
GACACAGCGTAGGGATGTGC	1873119.0	0.4829822625601516	0.06358802981331207	-1.1966246308185908
AGAGAACCTCTATTTATTCG	2443866.0	0.3860842162224128	0.05083071689106278	-1.2938737651814756
GGTACGTAGGTTACTGACGC	2651129.0	0.6520784509858517	0.08585073862157132	-1.0662559640104297
TCACGGGGGTTGTCACTTGT	2309930.0	0.6232851492102593	0.08205989685851167	-1.0858690332356353
CACAGTAGACCTCTGATAGC	2191978.0	0.637123344048255	0.08388179305249727	-1.076332294653017
AATTTCTAAAGTTATAAGTC	2463062.0	0.2450165601474971	0.03225816254375146	-1.4913603740777577
GCGGCTAATAAATTGATGGC	2449507.0	0.1910287722861113	0.02515028854877837	-1.5994570279272056
AGGGGGGTTTCTAAGATAAG	2207537.0	0.557027841903373	0.07333665387636311	-1.1346789094310927
TAGGTGGATTCATGTACTAG	1323102.0	0.3223888745380959	0.042444774797615784	-1.372175766344345
GTGTAGTACTCCCGAGTGTC	1524382.0	1.8236028266766184	0.2400902059957351	-0.6196255557645595
TCACAATCGTAGGACCTCGT	2222817.0	0.1937383929051975	0.02550702926177249	-1.593340119608484
GCTCCCGGTGTCCTGATGAC	2719703.0	0.3940364156763625	0.05187768017555023	-1.2850194525857057
GTCACCGGTGAGAGAGGCTA	1938821.0	1.114855983671677	0.1467786728884997	-0.8333370433280854
CAACACGCATTGTCTATCTA	2385980.0	1.0649352705767583	0.1402062580429625	-0.8532326013988139
GCACAACCGATTTAATTTCG	2506655.0	0.1016445364836924	0.01338222191023083	-1.8734717727236885
TGTTTGTGATCTGATTCTCT	4009405.0	0.0405771994892705	0.0053422752156309225	-2.272273742381467
CCTATTATGTGGTATCAGGG	2383721.0	2.425504735700509	0.3193348480925738	-0.4957536855679887
GGTCGGACTATTAATCCGGT	2310305.0	1.6228963793700968	0.21366578310409404	-0.6702650211157114
GTAGACTCCGGTATCCCTTC	4175985.0	0.1350050505188565	0.017774369459937663	-1.7502057967825466
AGGCCAGGGGGGGCCGGGTC	4678205.0	4.70796480954115	0.6198368550477412	-0.2077226044955677
TTATGGCGGAAATTTGGACT	4600161.0	0.1041149549499243	0.013707469968512364	-1.8630426969326195
CGATTAAAGTTCCATCTCGA	2749313.0	0.2829428088811803	0.03725142134874575	-1.4288571518515116
ATCCGTTTCACGCTGGAAAT	2995230.0	0.6394362086014889	0.08418629802414075	-1.0747585875590364
GGGAGAAATAGTCAGAGATC	3106790.0	0.2935449350672373	0.0386472662239383	-1.4128812211725352
TTACAATATGAAACTTGTGT	2038445.0	0.3434412681242521	0.04521647126510533	-1.3447033334079643
TGTGAGGGGGGTGTAGTCGA	2414767.0	0.608377942108302	0.08009725764147743	-1.0963823529739647
GTGGGACTACATAGTGTCGG	2776044.0	0.3663720340787998	0.04823546873600782	-1.31663349679199
CCGCTATTCGCTGGCAATTT	2708700.0	1.007940141358421	0.1327024462948078	-0.8771210710877605
AGAAATTAGTTGAGCTTTAT	1976726.0	0.6659801500092029	0.08768099559056808	-1.0570945275522794
AGATGCCCACAGTGGTAACA	5352001.0	2.643129327638692	0.3479866643454566	-0.4584373989044338
TGTGAGAGCACCGATTGGTT	2288572.0	0.7858750107065002	0.10346600172323771	-0.9852023331984916
TATTAATTGGAGGGTTGTGG	2314305.0	0.4029391285070845	0.05304978526673627	-1.2753163696827208
TGTATCTTCCCCATTAGCGG	3888189.0	1.1433846970421666	0.15053467971724366	-0.8223634371145099
TGGCAGGGTCCGCCTGGGTG	3549743.0	0.144726573556306	0.01905427670427285	-1.7200075322922355
CCGGGCGGGAGAGGGTATGT	2707795.0	0.8390430458763831	0.11046594948027708	-0.9567715702299104
TCCCAGCACGAATCAGTAAC	2413335.0	0.4816148172671622	0.06340799597190812	-1.1978559725991194
CGGTTCCGCATTAGGGGGTG	2333323.0	1.6553636539098855	0.21794032935854568	-0.6616623971184223
TGATGGCAAGCTTAAGTGAG	3854197.0	0.930347305117305	0.12248680078011347	-0.911910708501171
GGTTGCGGGGTCTGGGGGTC	2724878.0	0.2987996260428511	0.03933908344440084	-1.4051757628629493
ACGTGGAATCCTAACAGTGA	2325603.0	0.3356079021467452	0.044185153248008875	-1.3547236343980338
GGCCTATTTATCAACGCTGA	1026896.0	0.8214747105649375	0.10815295391884001	-0.965961614429856
GTGAGTCTATAAGAACAAGG	2646424.0	1.9233485302867703	0.2532224331323832	-0.5964978225328728
CCGACTGGGGCAGGAGGCTG	2763239.0	0.4366808766423787	0.05749212498125765	-1.2403916389870229
TGGATTGTTACATTTGGTTA	2926595.0	0.8873616226251347	0.1168274317478661	-0.9324551704261544
TTTTAAATGCCAATTGAGCC	2969805.0	0.6155506928607106	0.08104160099328077	-1.0912919879873684
ATTTTTTCCTTACATGGACG	1717320.0	0.7103302998371148	0.09352000639509198	-1.029095472148258
CCGTGCCATGAACCCCGGGA	2404011.0	0.6931647447217476	0.09126003969434367	-1.0397193466631753
CTGGATTAACGTTAAGGTAC	2862937.0	0.5579633978837273	0.07345982643606636	-1.1339501020994602
TTGATTCGAAAGCCTGGTGG	4427756.0	0.5154857303815426	0.06786734116919284	-1.1683391647788683
GCGGCTCGCTGAACGGGAGC	2280295.0	3.581438437666544	0.47152169303633434	-0.3264983221222939
TTACCAATATTTTACATGGG	2350386.0	0.6242974629514357	0.08219317512014623	-1.0851642424443093
AGATTACATTCGAAGCATTG	1020449.0	0.2451653576641992	0.032277752788904664	-1.4910967089360567
AGATGATAAACTTATAGCGC	2474135.0	0.2438776805052711	0.03210822098635396	-1.4933837566326067
GTGTACGGGTCTGAAAGAGA	2157707.0	0.7183075971784855	0.0945702739939141	-1.0242453527013398
GCTTGGCGTGAAAGCATGTC	2317327.0	0.1043146927037288	0.013733766856055271	-1.862210329447137
GGAGAGCGATGTCGGCGGTG	2286060.0	1.084227920678111	0.14274627183833416	-0.8454352255772635
CGGGACATACTACAATTTTA	2229836.0	0.317869531010086	0.041849771267936674	-1.3783069113229172
TTATTAGATTGCATTACTCT	5180043.0	0.9521355154974128	0.12535537273115166	-0.9018570474457921
TTACCACGAAAGGCAGGACG	2122669.0	0.3391417218083409	0.04465040559248484	-1.3501745917412122
GATTGTTTGGAGTCTTCTCC	2340751.0	0.8040996962114517	0.10586541042840265	-0.9752459144335869
TGTACACCCAATGCCATTGT	2834913.0	0.3229236582475266	0.042515182854174	-1.3714559487199025
GGTTGTTGTCCCACGGGAGC	3721285.0	0.3595569988864643	0.047338221166931656	-1.3247880656274786
ATACCCCACCGAGAAGCGGC	2513641.0	2.2866895155798423	0.3010588428645866	-0.5213486119350184
CCTCCGTGGTGGCTGAGGTC	2490693.0	1.1871143393248844	0.1562919963161169	-0.8060632615505209
GAAGTTATACTTAAGGATAT	4610532.0	0.4683180402697652	0.06165738126475593	-1.2100149247346756
TGTAATTACTGTTATTTGGT	2259772.0	0.6916108562678224	0.09105545929254794	-1.0406940106647606
GGGGTAACTCTTGTAGTTCG	2413872.0	0.1013120769722363	0.01333845126487808	-1.8748945936701644
CACTTATATTGCTGATGTGG	2415271.0	0.0671898711003611	0.008846021599292698	-2.053252004550161
ACTTTCTGTCTGCGTGATCT	3394626.0	0.1483130046558308	0.01952645571654366	-1.709376579161514
CGAATAATTAGATCACATAG	2561168.0	0.5069993471950166	0.06675004881934221	-1.17554841233098
AACTTTCTGGGGATTATTTG	3093031.0	1.843545041113176	0.2427157395286096	-0.6149020598082285
TATGGGCCTATTTGTTTAAG	3230271.0	0.6101604177158444	0.08033193315828234	-1.0951117817746416
TCGAGGTCCTTGTGTTGTTA	4348563.0	0.4210233401700748	0.05543069959738057	-1.2562496400912013
GCGACACGGTGAGAGTGAGG	1823708.0	0.492207055503458	0.06480253902860142	-1.1884079777018057
TTTAAGTGTTATTCATATGC	2596009.0	0.155533490303631	0.020477083704836977	-1.6887318944286631
AGTCCGCGGGTGGACCCAGG	2974875.0	0.70848012307536	0.09327641754265102	-1.0302281421662731
GGGTCCCTGGAACTAAGGCC	2728968.0	1.4155248058629706	0.18636384922207636	-0.7296383280658247
AGTCAGGAATATCACAATGT	2537015.0	0.3425042449078607	0.045093105533403656	-1.3458898540796147
TATGGGTATTATTGGTGTCA	2255973.0	0.8922005922488631	0.11746451631297687	-0.9300933052800746
TGTAACCTATTGTTGATGAA	2400559.0	0.7770528137260125	0.10230449711302586	-0.9901052751007008
CCTTATTGCATCTAACGAAG	1966523.0	0.317224391643753	0.04176483410887275	-1.3791892392849219
TACCTGGACTGAATAACGGG	2582734.0	1.4329612452402427	0.18865947975120348	-0.7243213675093665
GCGTCATTATAGAGAAGTGT	2335145.0	0.2124649471068491	0.027972512529342637	-1.5532685229519576
GTTCCATTGAAGGCTGGCTG	2551006.0	0.2506320098742582	0.03299747620456312	-1.4815192756477737
ACCCTTTCTAGCGTACGGTA	4953285.0	0.827877792581109	0.1089959649395412	-0.9625895794623879
GTGAGTTGGTAATTCTGGCG	2359653.0	0.9222331176696866	0.12141851063091631	-0.9157150986640389
TAGATTCGAACGGGACGTCT	1539255.0	0.6026396920122232	0.07934177644377971	-1.1004980800013435
TCTGGGTAAGGGTTGGGCAC	2508148.0	0.0844594504960899	0.01111968383205885	-1.9539075609503873
TTGAGTATGTTTACTGACGG	2115260.0	0.6601623651269	0.08691504307590976	-1.0609050502549473
ATGGGCCTCTTCAACATCCA	1474966.0	0.2567052418228655	0.033797060131650104	-1.4711210755842008
GTACGCTTTGGTACTACACC	2506969.0	4.477725613548066	0.5895242369789195	-0.2294983351493441
CGGATGGTTGGAATACTGGT	2504160.0	0.8445080338790796	0.11118545379126941	-0.9539520270651999
GTTGTCATTGTGTCAAACGG	2294911.0	0.3825905051554319	0.05037074512665743	-1.2978216246435372
TTCGAATTCAAGTGAGGGCA	1115513.0	0.941794166691019	0.12399386104182968	-0.9065998163027396
ACCTAACGAGTATAAGGGTC	2643176.0	0.4942025949555921	0.06506526590702408	-1.1866507910108883
GTACAAATGGATGTAAAAGG	2550425.0	0.1883203792584628	0.024793709456876773	-1.6056584923474044
GTTGACCTCGATATGAACGG	1577922.0	0.7410268674328191	0.0975614265604938	-1.0107218579808883
TTCGGGGTTCGGTATTGGCT	3095883.0	1.163143482160255	0.15313606348339667	-0.8149225210752536
TAGGGCTTCGGGTGAGGCTG	3335833.0	0.6287821650943878	0.08278361786654904	-1.0820555976846578
TACCAGGCGAACCTCTTGTC	2524238.0	0.0630472207634196	0.008300612391643472	-2.0808898656359114
ACCGTATGGGTGAGAGTTTT	2329306.0	0.628802059040533	0.08278623704522009	-1.082041857322988
TGGGCTAGGAAGTAACGTTT	2295688.0	0.0815284020369929	0.010733790578312063	-1.9692468822715194
GGGATTTGTATCTGTTGTGA	4209670.0	0.6059049399844871	0.07977166942640723	-1.09815131912979
CGGGCACAATTAATTAGGCG	1843180.0	0.7926273081579288	0.10435498942513352	-0.9814867815961212
GGCCTATCTGCGTGTGTCTG	2348959.0	2.153389686000092	0.2835089777981217	-0.5474331838735479
GGGTCATCAATAACTACGGC	3120463.0	0.0986035618137649	0.012981856093590111	-1.8866632094173525
CTCTAGTTTGTAACTCCTCA	2525189.0	0.5877033852964586	0.07737530605683765	-1.1113976201232587
CTTAATGGGATATACGGCAG	1165554.0	1.5608411755221931	0.20549577675347735	-0.6871970990993839
ACAAGAGCGCTGTGGGCTAG	4901286.0	1.4572541600564848	0.1918578137508813	-0.7170205086898648
TTGTAGATGCGCTCAAGAAG	2936637.0	0.8675933017842157	0.11422479253637968	-0.9422396220696951
GTCTCTGGGATATTACAGGC	2460265.0	0.3744999867900587	0.04930557117949114	-1.307104005757039
GATCTAGCGTCAAGCTTAGA	2465131.0	1.534432207132521	0.20201884933920788	-0.6946081068796672
ATGCTATTATCTGTTTCGCT	3326964.0	1.111614942742302	0.14635196693422547	-0.8346014363805818
AGTGTTCTTATGAGAACTGT	2421271.0	0.568017172463512	0.07478347694514907	-1.1261943468444287
CTTTCGTTTTGATGTGGGTA	2307177.0	0.8419471761302956	0.11084829876198497	-0.9552709678084189
AGATGAGATGTAAGGAGGCA	2447415.0	1.103373687744281	0.14526694744358112	-0.8378331893894159
TCTATTAGGGAGAGTGGGGG	2454779.0	0.8717544444730677	0.11477263639290891	-0.9401616422525255
GTGGTTCAGTTGCCTGGTTA	3252123.0	0.5808674383257793	0.07647530530428487	-1.1164787805518284
ATCTAATTTGCAAATTCCTA	2460389.0	0.5901407286239013	0.07769619953923837	-1.109600223921143
TTCATAGTGATTAGTGCTAT	3284147.0	1.3528544208104876	0.1781128499162111	-0.7493047473172663
AATCAGGGGCAAGGTGGGAC	2688935.0	2.9954483297193333	0.39437195205632786	-0.4040939798878175
GGTGGTAAATCGATGGCAGA	2599698.0	2.229175637384279	0.29348673414574267	-0.5324115244589811
AGGTTGGTACTCGCGGCGGC	2339788.0	0.2654623534200709	0.03494999579096378	-1.4565528722204832
GGCAGAATCCCCTGCGGCCA	2484512.0	0.9633796038755056	0.12683573646794755	-0.8967583650331886
GGTAAGCCAGGAATAAAACG	1872420.0	5.021517924071206	0.6611183395666699	-0.1797207952484562
ACGGAAGGGTTTGATTATGA	2211608.0	0.9403860387438028	0.12380847104134823	-0.9072496396401852
GGGGGAGACGTAAATATGTA	3319222.0	1.3721603141270533	0.18065460727450228	-0.7431509580462614
GGAGGGTACGGCAATCCACG	2570733.0	1.079980149645256	0.14218702274780742	-0.8471400393742068
GGGGATGACTCCCTAATAAT	2327716.0	0.8497640331057474	0.11187744325223326	-0.9512574671676399
GCTTTGTGCCGACCGATCTG	3474026.0	0.1785834812901006	0.0235117779941778	-1.6287145276652297
TCATTGACTACTATCCGACC	2441886.0	0.2796144029813234	0.03681321317838971	-1.4339962742473884
AGCGTACTTTCGTAAGACGG	3108842.0	0.232576499768577	0.03062034063687418	-1.51398998228923
AGCTAGATCCTGTGTGGTTT	2385903.0	1.1842252540540847	0.15591162781281204	-0.8071214941336289
CGGTTTGCTAGTTTTGCATG	3322371.0	0.0788700404877005	0.010383798484285804	-1.9836437487035574
GAGTGCATGATGGTAGACCA	2438938.0	1.6022333959400723	0.2109453552370008	-0.6758300328189489
ATATGTCGGAACTTAGCTGC	1737422.0	0.0875168230405558	0.01152220854482444	-1.9384642685777398
GAAATTGACTCGGACATATT	3517400.0	0.390837463999495	0.0514565155689625	-1.2885596258288843
TGTCCTGTAATCCTTGGATG	2708103.0	0.8254218544767232	0.10867262332328072	-0.96387984907935
ATGTTATAGGATTACATAAT	2976450.0	0.5557415116499961	0.07316729940345158	-1.135682974429823
GCAGGGTTAAGATAAGTTTT	1506333.0	0.3160759491674598	0.04161363353675586	-1.3807643616868068
CTAGAAGGTGGACTGGCACA	2664574.0	4.030453668496064	0.5306377229569214	-0.27520187932600354
GGTTCTGCTAGGTGCACGGT	3949355.0	1.4309753691125715	0.18839802511777132	-0.724923654011027
GGCACAGTGGAGTGGACTGG	1758328.0	0.7273863063821225	0.0957655502519845	-1.018790691612109
TGTAGGTCGTGTATTGCTAC	1195445.0	0.4191829484744983	0.05518839901808773	-1.2581522043709588
CTCGCTGGTGGTTGTGCGTC	2816918.0	1.7571056940962224	0.23133538832063386	-0.6357579263439962
CGTCATTGTTGGAGGCGAAG	3241361.0	4.703165414178487	0.6192049807139113	-0.208165558966204
CGCTTCGCCATTCGGGAGGA	2342281.0	1.6260148739876057	0.21407635496994204	-0.6694312984840072
AATTCGCTGGGCTTTCGAGT	1539496.0	0.5438809782203498	0.0716057763170169	-1.1450519424767776
TGATATAACGCGCTGAAGGT	1991981.0	0.8865808930644984	0.11672464318102573	-0.9328374450026261
TAGCTTTGGTTAGGCGGCGT	4756949.0	3.283194377603101	0.4322557537812763	-0.3642592170966605
GCCTGGGAGTGTAGTGGGAA	4588051.0	0.2265117458545855	0.029821872902988687	-1.5254650850315528
CAGCTTCACGAGTGAGCGTA	2491396.0	1.4043670816423115	0.18489485593724814	-0.7330751714213819
ATGGTGACGGGCCAGAGATG	4507021.0	0.0829819297174783	0.010925157774679173	-1.9615722824877209
ATAGTATCGGAAGAGTTGCG	1983106.0	0.5697684020997897	0.07501403870891098	-1.1248574517647834
CAGCTCAAGCCGAGCTCCAG	2641722.0	1.424631554998912	0.18756281713549214	-0.726853252915429
GGAGCGTGATGGATTAGATG	3653799.0	1.1360494297436428	0.14956893991306386	-0.8251585844453551
GTAGGTATGCGGGTGCATGC	2615291.0	0.5277787675351358	0.06948580642892167	-1.1581038978432874
GTGGAATCGACAAGGATGTT	2369910.0	2.104738031314275	0.2771036434650759	-0.5573577639096671
CTCTCCGGCCTGGTTTAAAG	2270338.0	0.8402679893421504	0.11062722194856184	-0.9561379933986732
CCTTTCAGAGATTACGCGGT	2672391.0	0.3782529427847665	0.049799674371634364	-1.3027734969805373
CATTCGGTTTAAGCAACGCG	1995490.0	0.0600596498112856	0.007907277552043596	-2.1019730168360593
ATGCACCAGGGAACGCTGGT	3462601.0	0.6064318750705512	0.0798410441562052	-1.0977737920073471
GAGGGCTTAGAGAAGGGCTA	2391436.0	0.6466068643644652	0.08513036555577262	-1.0699155017125974
TATTACCTTAGCGTGGTAAG	2352983.0	0.4069805808836466	0.05358187104737693	-1.270982125155516
GTTGGGAGCAACTGGTCGAA	3547052.0	1.689319898270616	0.2224109090177507	-0.6528439148866527
GTGCGGGTAGGTTCCTCCAG	2603569.0	0.4349845473024974	0.05726879122969129	-1.242081983427881
TAAAGATTGGGTGCCTACCG	1927872.0	0.1426063026933716	0.01877512805369942	-1.7264170922558637
ACAGAAGTGATGGGCGGTTC	2390862.0	0.2934478609571067	0.03863448573097285	-1.4130248643348884
GAACATGGTGGCGATTCCGT	4279582.0	1.0828218734229087	0.14256115577566802	-0.8459987923689272
GCATCAAGGGGTCGTTCATG	1832039.0	2.1128531337260745	0.2781720540757768	-0.5556865025621877
TAGAATCCTGTTGTTGCTCG	2321255.0	0.9437434365212716	0.12425049619738023	-0.9057018682255851
CGGGGTCCGCACTCTCGGGT	2555283.0	1.9513173770906964	0.25690472956907795	-0.590227900378087
CTTGACGGCGCATGGTATAT	4916114.0	1.6645076702232742	0.21914420375937166	-0.6592700117022905
GGTACCGTGGATATACGGGG	2606592.0	0.0975763649379039	0.012846618362042456	-1.8912111773896823
CCTCTAGGGGGTGCCTCCTG	4726118.0	0.8882579689458767	0.11694544207864775	-0.932016700051208
GAAAGTCGGTCCGGGTCCCG	2548085.0	0.3415516703812696	0.044967692361757974	-1.3470993988512143
CGGGTATCCGTACGCAGTAG	941271.0	0.63953909412841	0.08419984363121655	-1.0746887150343511
CGTCCTAGGAGGTACTGAGT	2631950.0	0.0	0.0	-7.0
CCAGTCTTGCAGATCCTTTT	3858804.0	0.8279189239607435	0.10900138017649129	-0.9625680029837858
ATCCAGCTATTGAATAGAGG	2480532.0	1.531163422953613	0.20158849078997276	-0.6955342665176264
TCGGTTACGGGGGAGGGCAA	1189762.0	0.3763288136686419	0.049546349168857265	-1.3049883410623275
GTAAAGGGGTGACGGGAGTA	5103214.0	1.1583590627098594	0.15250616083430454	-0.8167126116463899
TGTTAAGCCAGGGAACTCCT	886368.0	0.1217692929388249	0.01603178839052209	-1.7950180281877914
GTTTGGGTTCTAGGGGAACT	2360516.0	5.255494465818825	0.6919230056291432	-0.15994222937382988
TAAAAATGGGGAAGCTAGAG	2415013.0	0.3110153657226087	0.04094737194516404	-1.38777396658584
ACCAGATGGCGTCTGACATG	2398757.0	1.8209471481822064	0.23974056714485445	-0.6202584716131093
GGCGGGGACTTGAAAGGGTG	2175829.0	0.8420536380312922	0.11086231522399471	-0.9552160559392459
AGGCAAATGCCTCACGTTGT	2535280.0	0.4638299537045345	0.06106649293523042	-1.2141970209344153
TATGTCGGTGAGGTAGGAAG	5104845.0	0.1596167743744726	0.021014676923802367	-1.6774772823793822
AGGGATTGGGTGCTATTATT	4381495.0	0.2900579423329384	0.0381881789755328	-1.4180710507058532
TCTACAAAGTACGCAATTAT	3554094.0	0.040297608488961	0.005305465083579748	-2.2752765393066556
GTCTCGCGAATGGTGTGCAG	3487105.0	0.2274875468505586	0.029950344003552284	-1.5235981850280411
ATGGTCGTCTAAGTCGTTGA	2430838.0	0.4630827772975041	0.06096812187830132	-1.2148971832043078
TTTTATGGTTTCTGGAATGT	2410037.0	0.9025513273608432	0.11882726377579558	-0.9250839032190126
TGTTAACTCGATGGACGGTT	2355399.0	0.1596487035325783	0.02101888062322349	-1.6773904163811275
CTTGAAGTTCCTATTGAAGG	2031216.0	0.9667651448035832	0.12728146686874456	-0.8952348282598837
TTGTATCAATTCTCTGCAGG	2320089.0	0.8085475029983117	0.1064509956403057	-0.972850272233469
TGCGATAGCGACTTGACCTG	3631421.0	0.3514891943827833	0.04627603766025651	-1.334643834161856
TTACTCTTCGTATGACTCCA	2442725.0	0.538172277265629	0.07085418547270746	-1.149634490172881
GCTCTCTTAATGGTCTGTCC	2652448.0	0.0815928319131527	0.010742273227062765	-1.9689038056473003
CCTGTAGCAGAGGTTTGCGG	2439095.0	2.0665526401379317	0.27207626672522733	-0.5653093401747047
TGTAAGCAGAGTGGGCATAC	2387962.0	0.4795097218073512	0.06313084527045423	-1.1997583957853277
GAAGCCGCACTAGCTAAGTG	2399998.0	0.6699103311685787	0.08819843172871815	-1.054539137063408
CGCGGTGTGTCCAGTACATT	2041549.0	1.3684090676381533	0.1801607291508858	-0.7443398691379987
GTCATAAGGGCTACTTAGGC	2292104.0	0.4030164261682857	0.05305996205036991	-1.2752330649703656
CACGATGACAGGCATGGTTG	1963342.0	0.7413550038885216	0.09760462804499023	-1.0105295892313744
GACTCGTTTCTATCGGTCAT	2855437.0	0.7662233213192331	0.10087871786727237	-0.9962004461287414
GGTAGGTTCTTGCCGTCAGT	4853115.0	0.2906897215904399	0.03827135718180582	-1.4171261365181682
GTTAAGGCAAGCTTGATGGG	1963339.0	0.0476724582927801	0.006276416204451486	-2.202288265004902
AGCTTAGGCCCATACTGTAC	4422614.0	0.6862670048697559	0.09035190347205684	-1.0440626935877992
GATGGGGCCGGGAGGTAGCA	1794532.0	0.3613219153472258	0.04757058489791014	-1.3226615087362215
AGCGCCGTTGAACAGGTGGC	1632454.0	1.453763643149876	0.1913982625202734	-0.718062008990119
GTTCTGGGTCCCTTGTCAGG	2868580.0	0.3925681294844308	0.05168436991680051	-1.2866407738341852
TAAGTGAGAGCCGCGTATCA	2732815.0	0.6556504868855639	0.08632102240400491	-1.0638834244212065
GTTGTGGTAGTTGATACATT	2436066.0	1.395745861268271	0.18375981131828897	-0.7357494637396085
TCCGACGGATCTAGGTGTCG	909471.0	0.7914684395599598	0.10420241618037966	-0.9821222107712311
GCTGGACTTTGCCTGCTTCT	4492526.0	0.0424831894432977	0.005593212269464159	-2.2523386983353273
GGGTCCGAGTGTGGTAGATT	5153974.0	0.4360984805700159	0.057415448420474115	-1.2409712389419496
GCAGCAGTTCGAGCGGGAAG	990755.0	1.8563832103317848	0.24440597527907792	-0.61188818059393
TGGCGGCCATTCAACAATAG	2607002.0	1.1382413341652948	0.14985751962813068	-0.8243214599184236
TGGGTACATGCATTGGGCGG	1522499.0	0.3595160027969383	0.047332823741880914	-1.3248375859833768
AAATATGGCCCAGTAGGGAG	2580557.0	0.3979857042134193	0.05239763193507155	-1.2806883401302147
GATGTGTTATCCCGACTACG	1459143.0	1.1135202556627115	0.14660281485179594	-0.8338576909304557
AGAGCAGCACCTCGGCCGCT	2403031.0	0.3391924176807286	0.04465708006253207	-1.3501096770144059
GCAGATAGTCACCGTATCGA	2551653.0	0.371887432458266	0.04896160992953066	-1.3101443103883081
CTGTTCGGCGTAATATCGAC	3173118.0	1.2510424262456268	0.16470858096557472	-0.7832837744251385
TGGGCGATACTGGTGGCATG	2547853.0	0.7381243892398142	0.09717929478428534	-1.0124262568721554
ATATCTCGACGATAGAGTGA	3202774.0	1.11388909530118	0.14665137519809715	-0.83371386014238
GGGGAGTGGGACGTGTGTAG	2343776.0	0.3803307251671474	0.05007322911332626	-1.3003944009941475
TAGGAATGGTGTTGCCTAAG	2763810.0	1.5372394782054752	0.20238844642489554	-0.6938142833200381
CCTTATTGCTAGGCCGTGCC	3306874.0	0.3123711192768348	0.041125866486492864	-1.3858849387358732
GTCAAAGTCCAGGTGGTCTC	2953095.0	1.6975822172786426	0.2234987017342463	-0.6507249952671251
TCAGTGTGGAACTTGGTGCT	2380520.0	0.1762677601296195	0.023206896929992445	-1.634382926596056
GTGTGATGAGTGTTTGGTTG	3198831.0	0.1157486120523916	0.01523912318233491	-1.8170400203998558
GATGTGGCGTTTATGTTGGA	971931.0	0.2614642461871468	0.03442361670495679	-1.463143502617139
GATTTACGCTTTAGCTAATG	2794557.0	1.0309785579411364	0.13573561673205703	-0.8673061794543845
GGTGTGTATCCAAATTATTT	2076058.0	1.147979796120011	0.1511396570006914	-0.8206215677135593
GTTTTCATGGTACTATCGGG	2943972.0	0.8188567395662116	0.10780827952637899	-0.9673478846544635
GCTCATCCAGATGGTAAGTT	2444364.0	0.5919759364829408	0.07793781762979857	-1.1082517592388068
TACTACGTAAGTCAATCTGT	4534748.0	0.0707177555698529	0.009310492533763147	-2.0310273438266586
CCCTATTATTCCAGTGAGGT	2108028.0	2.579267095531097	0.33957874994777903	-0.4690594947212874
CATTTAAGACATTTGGGTTG	5241860.0	0.0560922519539942	0.0073849415724706454	-2.131652936351215
GTTTACATACAGGTCCACCT	2165521.0	0.5383085638292283	0.07087212856242543	-1.1495245235100564
TCCCTAATCTTCCGTAAAAC	2385569.0	0.208146529094845	0.02740396226449836	-1.5621866391796364
AGGTGGAGGTACCTGGTGGC	2503019.0	2.0415026329169987	0.2687782561574169	-0.5706058681063523
GACGCGAGGTTAACTGGCGG	2027780.0	0.904095553441166	0.1190305720577883	-0.9243414791892306
GGTAGGTCTTTGTGGGGGGT	3979523.0	0.5298845113678328	0.06976304249325035	-1.1563745872897029
GGTCGCAGCTAAATGGTACG	2360082.0	2.2563224123378918	0.29706079901084864	-0.5271546551520511
GCATGCTTCGTTGATTCGAA	989409.0	0.7596401381619925	0.10001199525793643	-0.9999479083808916
TTAAGTTTCTCTGGAAGTAG	3239140.0	2.0972183351543983	0.27611362229728664	-0.5589121665494278
GCGCGTATCGCGGGGTAAAA	2272243.0	0.1483899518509068	0.019536586358833933	-1.7091513185617406
TATTCGCGAGCAGGCCCGTA	2702109.0	0.5756883019474804	0.07579343538077093	-1.120368407842456
TCTTCTAGGATTAGTCTACA	3564991.0	1.5668736783448831	0.20628999840316026	-0.685521827497584
GGTGGCTGGATGTATTGATG	3225966.0	2.3953289723562605	0.31536199548924543	-0.5011906450077253
GCTATGCTGGCGCAGTGTAG	4099267.0	1.8051305381042884	0.23765819859606138	-0.6240471990691501
TTAGGTGGTTTAGTTTCGAA	1693799.0	0.197686198191809	0.026026785740885298	-1.5845794631312964
CATCATCGGGGTGGTCTGGA	3332291.0	1.5953800606448585	0.21004306518857818	-0.6776916526170683
TTACCGAATACATGAGTAAG	2453252.0	0.5497139883673663	0.07237373334542567	-1.140419024036955
GGTCGTAGTTACGGTTGAGT	2543663.0	0.3303158223973751	0.04348841353112236	-1.3616264352237528
TATCGGAGTTTGGGTGAGGG	2897371.0	1.304611328493873	0.17176130570782888	-0.765074667107266
TATGGCAGAGAAATAGCTTA	4408786.0	1.405797861584744	0.1850832282330617	-0.7326329341149869
GAGCATAGGTTATCGTCGGT	2557039.0	1.173954291261638	0.15455938293989357	-0.8109046247946156
CCTCCATGACGCTGAAACGG	2686630.0	0.8712203584031536	0.11470232018552574	-0.9404277971503495
TCTCGAGTCGTTAGAGTTTG	1882430.0	2.047536257629949	0.269572625511885	-0.5693242115163263
TGGATCGCTTTAGAGGCGGC	2365167.0	2.370222258534785	0.3120565190965271	-0.5057667402483749
TGTTATAAATGGTTGTTGTT	3886612.0	0.1773934138020436	0.023355097194950734	-1.6316183210054882
CCCAGCTGTTTTCTCAATGC	2328797.0	1.3151214567359837	0.1731450384032254	-0.7615899489598795
GGAAGACTATCAGCAGTTGT	2277523.0	0.3855194753188734	0.05075636475808649	-1.2945094902423993
GGGCGTGCCGCAGTGCACAG	4162745.0	0.444835454153562	0.05856573276790284	-1.2323564185000684
CCGTTCACATAGGTCAGTGA	2837999.0	0.6913726896029607	0.09102410296715106	-1.040843592298836
GATCGGTTGCGCGCTTTTAG	2480240.0	0.1978573181475377	0.026049314892968134	-1.584203694326687
GTGAAGGGAGCGCCAGGCTG	2272631.0	0.3195418458489683	0.04206994334065093	-1.3760280728857661
GCCAGTCATATAACATAATA	2627587.0	0.1900528222049535	0.0250217978200961	-1.6016814893949243
TTTCTGTCTTCGAATTATGT	2516819.0	0.178833060488092	0.023544636860254032	-1.6281080034928255
GTGAGGAAAGGACTCCCGGG	4043089.0	1.060601740153805	0.13963571812236378	-0.85500347713329
ATCTCGCTGGGCGACGGGGT	3120632.0	0.3935303553071428	0.051811053749820424	-1.2855775748026588
ACCCGGATTATCTGTGCGGG	897151.0	0.7580295265742821	0.0997999468545145	-1.0008696899831422
AGTAAGTTGTGATGTGGTAT	1848204.0	0.0	0.0	-7.0
TTTCAGTCATTTGGGTCTTA	2508720.0	0.3973244117249518	0.052310568103267265	-1.281410563421725
CTCAATAGTGATTAAATGGT	1366397.0	0.4573138941326018	0.06020860762050053	-1.2203414161365729
GCTGCAGTTGGGAGTGATGT	1103877.0	1.9712648202179703	0.25953095149605493	-0.5858108410434022
GTGGTGCATCGGTCGGTTTG	2586140.0	0.4325851554834815	0.056952894331712765	-1.24448420028811
TCTTGACCGATGGGTAGGGC	2652187.0	0.1809965446580492	0.023829474848238604	-1.622885528489684
CTGCCTTCGTCTCCGGCTAG	2791122.0	0.2682080830642018	0.035311490512415465	-1.4520839503027991
ATAGGCGATTAATGTGTTGT	1818175.0	0.4566577846481143	0.060122226167816865	-1.2209649470056356
CAGGCGCATTGGGGGGCAGG	2073399.0	1.1331105956369034	0.1491820216237562	-0.8262835118503121
CGGGGAAGGATGACAGGTGA	4574587.0	1.736171136588119	0.22857920580598512	-0.6409632805657446
TGGAACGATGTACGTTTGTC	2481866.0	0.2585941089318573	0.034045742841866594	-1.4679371855389782
ACAGTGAGAACAAGTACGGG	2513483.0	0.9479716354827682	0.12480716848632746	-0.9037604695843058
CGCGGGGTGGGCCACCTCAT	1388021.0	0.7346841028096969	0.09672635675106432	-1.0144551698479367
TTCACGTCACATCATGTAGT	1118661.0	0.3229074104385733	0.042513043715244454	-1.3714778006688564
GTTTGTTACCAGCGTTTCGG	2733103.0	0.5891178020017243	0.07756152401678121	-1.1103536659990083
TTATTTCAAGCATTGCGGAT	2453192.0	0.5313963900655693	0.069962092013612	-1.1551372126812993
CGGTGGGCAACTGAGGCGTC	3620362.0	0.7572367811252274	0.09969557631100498	-1.0013241117619944
TGCTTAATTGGAGGTTGGGG	3339865.0	1.4037555279482292	0.18481434056940502	-0.7332643329615649
TCTCAGTAGCGCGTTCGAGT	2295342.0	0.0990960623721746	0.013046697274351546	-1.8844994145372007
TAAAGGCAATCAATTGCAGG	1432605.0	2.31298648064473	0.3045210242492237	-0.5163827181371068
GTTTACAATACTGTAACGGG	1392272.0	0.0905862778613307	0.011926323974694373	-1.9234933973623252
AGCGTGACAATATTGCGAGG	2462362.0	1.3725757655428974	0.18070930439086563	-0.7430194858365182
CAGGGTTGCTAGTGTGTGCG	5156782.0	0.4701253677613914	0.0618953287078168	-1.2083421263105938
GGTAGTACTTCCTCAATTGC	2874427.0	2.3016365733571025	0.30302672870479036	-0.5185190625305931
TAGTCTATCGATGTCCGTCT	1896479.0	0.053083230387084	0.006988782607767971	-2.155598468428043
GCGTTATATTGATTTTTCTC	3645261.0	0.7360552289827895	0.09690687520635972	-1.0136454101704615
CGCGGTGCGATTGCGTCAGG	2225157.0	0.3486889245369738	0.04590736233562494	-1.338117659444637
GGCCGTGATCGTTAGCGGTA	2586061.0	0.5255085659483122	0.06918691833845649	-1.1599760129202632
AGAAATAGCAGGATGCTGAT	4797566.0	1.4062366263990576	0.18514099472317197	-0.7324974072286201
GTGGGGTGTGCTGTTACTGT	2542687.0	0.1945916050780904	0.02561936067700792	-1.5914317121366868
CGATCAGGCGGATTGGCGCA	4543670.0	0.5599821492146897	0.07372560932245736	-1.1323816294335072
AATTAGTCTCTAGCATGATG	2446354.0	0.8822748999782438	0.11615772874550737	-0.9349518884047998
ATTTATGTACGTGGCGCGGT	3786286.0	1.040674389182069	0.1370121414697258	-0.8632409456927738
AGACTCTCCGATAGAGGTAT	2407759.0	0.8204413352197036	0.10801690274811428	-0.9665082797366219
GCACTTAACGCCTGGTGTTG	1883982.0	1.2000685617918627	0.15799751129729264	-0.8013497537947244
GGGTCATGTAGGAGGCGGCC	1224560.0	0.9257984185351128	0.1218879076984658	-0.9140393778953468
TTATCAGAGTGGTTTAATGG	4058465.0	0.7392010631149204	0.09732104651261293	-1.0117932296609746
TATCCCGAGTAGGATGTGAA	2747392.0	1.290013999217378	0.16983946409752154	-0.7699613891897755
ACGGGAAACGAGATCACAGA	1741749.0	2.4112500884298336	0.31745812299128073	-0.4983135558942257
GATCACGGTTGTGTCGGTTT	4392715.0	0.5858940407750632	0.07713709305754617	-1.112736731724254
GCGGGCGGTAGATTGATAGT	1163604.0	0.1391159552392822	0.018315599132713807	-1.737178870295876
AGGGGTAGTTATAGAAGAGC	2524845.0	0.2880012448896574	0.03791740021515539	-1.4211614474657845
AGGTCTTAAAAAAGGACTTA	2515429.0	0.1724338840649626	0.02270214003849152	-1.6439332017011132
GAAGGGCTGCAGCCCGGTCT	2367042.0	2.056050535787408	0.27069359043189156	-0.5675220274693036
AAGACTAAATGGTTGATAGG	3528271.0	0.2394982999992471	0.03153164457813398	-1.5012533774099626
GAGCGGTGTTCGCAAGGTAC	2277125.0	0.8875017923105324	0.11684588607802461	-0.9323865736873714
GGACGAAGACCTGCGCCCGA	2449397.0	1.0960612964062333	0.14430421942134353	-0.8407209700526213
CGTAGTGAGGGCTCGGGTTA	2437249.0	2.417017528499287	0.3182174472553623	-0.4972760124989866
AAACAGCTGGTGGTTGTGGG	4215740.0	2.140087043943787	0.28175759091449515	-0.5501243746683018
CAATAGCTGGCCTGTTAATG	2245920.0	1.0278942776641264	0.13532954942604972	-0.868607364145134
CCCCAGAGTCGCATACTCCC	3388735.0	1.128148906817495	0.1485287802088427	-0.8281893855734005
AGAGAGCTGGTCCGCGGTAG	2461456.0	0.4401752753828888	0.05795218728274534	-1.2369301678643199
GTGACCTAGAATCATGGAGC	2555160.0	0.8663684735602087	0.1140635352404875	-0.9428531721894291
CAACCGTACGGGTAAATATT	4236041.0	0.303468873731097	0.03995382291667895	-1.3984416595994087
GGCGGGTCTTATACGCTACT	1774569.0	0.0	0.0	-7.0
TATCTCCGGGAATGGGTCAT	2792142.0	1.0547356454004166	0.13886340527160002	-0.8574121889820141
ACTTCAAGCAGATTACGCCG	2248434.0	0.0591005931595646	0.0077810109627924106	-2.1089639727997262
GAGACGTGGTAAGTATGCCG	2457075.0	0.2075140485961693	0.027320691734866603	-1.5635083089131867
ATGGGTTGCTCTGGTTGTAT	4244080.0	2.3644042140820445	0.31129053240758536	-0.5068340877520139
CGTTAGTTTTAATTGCTATT	3548123.0	0.6414761474068648	0.08445487039134526	-1.0733753002303914
GATGGCCTTTGCACTCTGTG	2583802.0	0.2378870469970616	0.03131951172796125	-1.5041850172240894
TACGAGATTCTGGAGTTCGT	2723332.0	0.1114379292038174	0.014671591306447993	-1.8335227792631041
CACGGAGGGGTTTGGGAACC	3317335.0	0.2716868988058623	0.03576950120192433	-1.4464871159528543
CGCGGCAATCGAGGCCTTAG	4290824.0	0.5675063414511112	0.07471622243051343	-1.1265850936711004
TGAGACTTGTCGTATGTGGT	1916555.0	1.3311049760584133	0.17524938173419757	-0.7563435055147987
GGCTGTATTGTTGGCCCTGC	2368524.0	3.1765510981487517	0.418215412015127	-0.37859996666470774
TATTAAGTGTATTTGGTTTG	2454083.0	0.349739339478207	0.0460456568896432	-1.3368113269831767
AGAGTGTGAGATCACAGTAG	5134048.0	1.8314095826073613	0.24111802061202756	-0.6177703302285246
AACTAATACACGTTCTAATG	1767337.0	0.1780251568207008	0.023438270630123676	-1.6300744354654544
GACGTGTGTTTCTGCGAATC	2544830.0	0.6626895617408174	0.08724776637878648	-1.0592456825554262
AGGATGTACTGGGGAGTCGT	1421514.0	2.476137019595282	0.3260009462651044	-0.4867811393274082
GGCCTGGTAAGATCTTATCG	3959791.0	0.4644646646121907	0.061150057113974664	-1.2136031329977293
CCTTGTGTCGCTTGAATCTA	2315036.0	2.587803189384266	0.34070258705837464	-0.46762456868950225
TCAGATTGCCAGGTCATGGT	2268988.0	0.1417287389969455	0.018659590588212323	-1.7290978893800237
CGAACGGCGGCGCCGAGGGT	2674473.0	0.2279092005013926	0.03000585768800521	-1.522793954838755
ACGCAAAGGAAATTTTGTTG	2551339.0	0.9458694671089688	0.12453040315644309	-0.9047246059086024
TTGTCAGAAAATCTTGGGGG	2337388.0	0.096760366023809	0.012739186335445752	-1.894858309937155
GCTGGGTAGTTCGTTGTGTC	2409759.0	0.1910019070292606	0.025146751547762	-1.5995181090573667
TCTGTATGTTCCATTGCAAA	2184935.0	1.4574284375762698	0.19188075861859785	-0.7169685731787294
TAAGTATGCCAGCACGATGT	2425258.0	0.863172333393087	0.1136427407890367	-0.9444583006865104
CTGTGTGGCGGCTTGCGGGG	4864379.0	0.6046911030840909	0.07961185921598303	-1.0990222336639224
TGACAGTAATTCATGGTCGG	911421.0	0.7932045195426044	0.10443098338512448	-0.9811706323980187
CCGCTTATAGGCCGCTGCAG	2428410.0	2.7533470796595974	0.362497610698458	-0.4406948516140772
CCCTTACAGTAGACATGTAT	2860582.0	0.498307027676751	0.06560564349533621	-1.1830588003581288
CAATCCAGACCGCCCTGTTA	2286236.0	0.8542068729450117	0.11246237453036632	-0.9489927510369283
GTGACTCTACAGTCTAACGG	2397111.0	0.0329672501872325	0.004340371583537352	-2.362473088512413
CACTTCAGACGCTATCCCCT	4101728.0	0.1203972513348221	0.01585114941227479	-1.7999392403667769
AATGCAATATCAGCCAGTTT	3466480.0	0.99755569821381	0.1313352609311591	-0.8816186587396035
TACTGTAATTAACTAATGTT	2912667.0	0.092293627031605	0.012151108564848169	-1.9153840988858917
CTACACGGGTAGTTAGTCGC	2044121.0	0.8458864946806657	0.11136693790226576	-0.9532437213504877
TGAAAGCTAGGTATCTCGGG	2690042.0	0.4928465561932475	0.06488673381602988	-1.1878440862415458
AATTGATTCTACAGCACTGA	4994780.0	0.5229102771362713	0.0688448352450363	-1.1621286350543358
CGATGGTAGAGTGTGATTAA	2036148.0	0.4484133880219927	0.059036793059620056	-1.2288772418750236
CTGAAAACCAGTCCGAACTT	1335722.0	4.391688532102773	0.5781968468776892	-0.23792428102813196
CAGAGTAGGGCAATACTGAT	1383255.0	1.763588955170236	0.2321889554812095	-0.6341584421669685
GGTAAACCGTTGACGGGGAG	4185245.0	0.0681546429512293	0.008973040634921178	-2.0470603655174826
TGATGTGGGAGTCTAGCTGT	2149947.0	0.1483072114567211	0.0195256930009198	-1.7093935433080527
ATTACCCATGGGTCCTGTGG	3179069.0	1.0826842504240577	0.14254303673479984	-0.8460539932371272
TGATGCATATTCAGTATAAG	2240229.0	0.6465310129022916	0.08512037917446637	-1.0699664504506758
GGTACGGCTAATTGGCTGAG	2323160.0	0.9870630000808835	0.12995382303287703	-0.8862109397284909
CGAAGAGGAGACCGCCAGTA	2504752.0	3.868323365792985	0.5092921222566457	-0.2930330414498351
GGGGGAAGTTGTAATAAAGC	2545337.0	0.3750905197665722	0.04938331902123845	-1.30641972476923
TGACATGGGAGGACGTGCCC	1995367.0	0.7641487991844919	0.10060559236023395	-0.9973778774939457
GGTGGGGCGTTATGTGCGGG	2229260.0	0.4093416332175287	0.05389272028105658	-1.2684698944660375
AGTTATTAGGTAAGGGCACG	2578687.0	0.5550236620832202	0.07307278943239869	-1.1362443138676495
GGGCGCGCTGCCTGCATTGC	2245486.0	0.2386814550476346	0.031424101164716146	-1.5027371357513652
GCCATGATAAGCTCTCGATT	2246330.0	0.1032069752666225	0.01358792802329551	-1.866846762300124
GGGTGGTAGGATTGGGTGGG	866353.0	0.2027057133016724	0.026687640395800523	-1.5736898229297835
GCAGGACGGCACGCATCGGC	2593316.0	0.3340585532756718	0.043981170514392924	-1.3567332165128094
CATTGCACGTGCCCAAATTA	4802529.0	0.0477386448000778	0.006285130126111831	-2.2016857263364487
GACGCCTCGATTAGGAACAG	2392762.0	0.4049292588767181	0.053311800001202586	-1.2731766538585942
GACAGAGCTTATGGAATGGG	2639984.0	1.2851436135553047	0.16919824338883419	-0.771604150106075
TATGTGTTTAAGCAGGGATA	1504491.0	1.838790466791108	0.24208976620168307	-0.6160235689889852
ATTACCGGGAGGCAGTACAT	3292926.0	1.2204759261664817	0.160684285108376	-0.7940265950751223
TGTGGTCCAGGGTATGTGTA	3346253.0	0.7583352496910879	0.09984019746447068	-1.0006945687108781
GGTGGGGGAGTTAAGGACAT	2337598.0	1.6613153886822989	0.21872391732333563	-0.6601037245361578
GCGTCAAAGCTAAGTGAGCT	4133075.0	0.1495153059601053	0.019684747184175493	-1.7058701585838145
GTTGAATTCGGATATGTTTC	3056697.0	0.1526779264103023	0.02010112852789052	-1.6967795595109953
CGTACTCGTATGTAAGAGGC	1880228.0	0.5724016833169041	0.0753607287998744	-1.1228549102120822
CTAGTTTGGAGCACGTTGGT	2662449.0	1.092618922939309	0.14385100661497038	-0.8420870947343957
GGCGGGTTCAGGTAATGGCA	4120331.0	0.7082900390099824	0.09325139163144634	-1.0303446783037438
ACGTAGATCCGGGCTGGTCT	1964466.0	0.3130492261622119	0.041215144052537234	-1.3849431778993104
GCCTTTTTGCATCAATAATC	5205451.0	0.3226212658716228	0.042475370759807715	-1.371862821564606
CGAGGTCGAACTTATATTTT	3858183.0	1.9241323207743584	0.2533256246918992	-0.5963208777206106
CCCAAGGTGGAGTGTCCGCT	1946185.0	0.906105702162609	0.11929522234981095	-0.9233769490259025
ATCTCGTTCCAAAACTCCCT	2288160.0	0.1843001611049843	0.024264419311842568	-1.6150300976180183
CTTTATGGCTTGTTTGTCTT	2354916.0	2.0244961755136406	0.26653923579536193	-0.5742388517961993
TCGACGTAATTTGGTGCGCC	2561270.0	0.2962425076998347	0.03900242073432534	-1.4089084371034113
GCTAAGGCTGTGACGGTGGA	2353368.0	0.65196173265949	0.08583537182864374	-1.0663337072055352
AAGCTATCTGGCTGCGATAT	3309814.0	0.5137507193306928	0.06763891469687675	-1.1698033695092318
TGTCGCCGGTGGCCAGTAAT	1891655.0	0.3918195935232812	0.05158581986495883	-1.287469662728237
GGATAGAATGGTGTTATTAT	2482039.0	1.7910082020431937	0.23579889320102182	-0.6274582377388809
CGGGGCAACGCAGTTCCGTA	2481273.0	0.7145690105145854	0.09407806262577072	-1.0265116347160723
TTGTACTTCGGGGGCTTGCG	2139992.0	0.3465502380264694	0.04562578913484027	-1.3407896109969963
AGGACTGGTGCACGGAACGA	2381299.0	3.3374399892929403	0.4393975721062199	-0.35714234710550496
TGTAGAAGTTGCGTTGGGAT	2314016.0	0.5840243599593541	0.07689093635849785	-1.1141248503348422
CCTGTGGTGGCACGGGGGAA	4597071.0	0.7571604517290729	0.09968552700631089	-1.0013678908113295
TTCCTAGAAGGCGCTTGTAG	2259191.0	1.4185624444209517	0.18676377581599118	-0.7287073544913206
CTTCGGAAGGGGGCCTCGGG	2581409.0	0.4893514677776223	0.0644265807139369	-1.1909349171787873
AGTAACTGTAACGATCCGGT	2635854.0	1.2433206982507097	0.16369196087822746	-0.7859726488223652
CCTCGGGGTTTGCGGTCGAC	2393966.0	0.4258626534268808	0.05606782940421568	-1.2512862567429293
GGATCATTTGGTACAATGCA	2444590.0	1.7468406031895882	0.22998391652300007	-0.6383025344586905
GATAAAGGAAACATCCTAGT	1827669.0	1.0784513250011476	0.1419857421737889	-0.8477552641108435
GTGAGGCAGGCACTTGTGGA	2363208.0	0.8153716538239902	0.10734944334696397	-0.9692002032255777
TTTCGGAATATCGTCGCGCG	2402392.0	0.8915535692116517	0.11737933115532324	-0.9304083694891684
AACTCACGATTACTGTTCAA	3379611.0	0.0962596356049085	0.012673261635361116	-1.8971115991698628
TCGAGCCTCTAGAGGAGTAT	3342851.0	1.1411055851656633	0.15023461852414152	-0.8232299814353137
GGTCCGTTGGTATCATCTTA	2260070.0	0.2769092481383509	0.03645706041639643	-1.4382183520388474
AGCGCGCATTAGCTATATGG	2452738.0	0.3100876962489204	0.04082523769982528	-1.389071277958791
GTTCGGGCTCCAGTTGGATG	2462174.0	1.254335064994981	0.16514208013767387	-0.7821422493112358
TCTGCCGAAGCAGTGGAGTC	4327855.0	0.6440267500070186	0.08479067525780307	-1.0716519060776313
TTATATCATGCGTCATCATG	2318197.0	0.5634732676369639	0.07418523974685566	-1.1296824954509128
GTCCATTTCTGGATTGTTTA	2360715.0	0.5991924197935206	0.0788879186820981	-1.1029895018785862
TATCGGGGACAGTCCCGAAG	2472518.0	2.608218240780071	0.3433903729201485	-0.4642118846155903
AAGCGCTTAAGGAGCGCGTG	3137047.0	0.1144280018364371	0.015065255509972052	-1.8220234982003871
GTTTTACGAAAGTACGCCCA	1406314.0	2.68167210235764	0.35306109315558504	-0.45215013845168067
AAAGAGCAACATACGTCAGT	3027851.0	0.4534098586997108	0.05969461375210669	-1.2240648535150014
GTTGTTGGTAAAGTAGTAGC	1090071.0	1.5532856868017408	0.20450104324201548	-0.6893044721402827
AGATCGACAATGACCTCGCT	2189578.0	0.41805747888728	0.05504022298924837	-1.2593198152739273
CTGTTGCTTAAATGTAAGGT	2172772.0	0.2521903071083544	0.03320263705344081	-1.4788274219502795
ACCTGCGGTGTAACACTGGG	2411354.0	1.6878570163151003	0.22221831026493605	-0.6532201590792198
TGTACACTCGAGAATTCGAA	2688606.0	0.1190244433034892	0.01567040952845043	-1.8049196535874308
TTGGTTGAGGACTCGGCTAG	2597181.0	0.6154249442855717	0.08102504530425292	-1.0913807174647552
TGGTCGCTTCCATGCACATC	3027745.0	1.373627162123532	0.1808477281846518	-0.7426869424902336
AAAAGGATTAGTGCGATCCG	2442335.0	0.2855993376073752	0.03760117213865217	-1.424798616630471
GTGGTGAAAGCTGTCGCTGT	1928312.0	0.5434381079504151	0.07154746931464634	-1.1454057229401464
GAAATTTGACCTTCTTCAGC	4417474.0	0.6243097651621893	0.08219479479317526	-1.0851556844572574
GTGTGCTTGCTCGCTAGTAC	2420823.0	0.2420341284703823	0.03186550432604534	-1.496679203677593
TGTGTTGTCCTGTAATCTGG	3024555.0	0.1922404044648535	0.025309808492008236	-1.5967111409412607
AGTACTGCGATTGTCGCGTA	2812860.0	0.8727095341893045	0.11489838070705521	-0.9396860918943608
ATCGAGTGCGGTAGGAGGGT	2095629.0	2.27148001844301	0.2990564050271061	-0.5242468916697297
GTAGGCTACGGTGCGGTGGG	2604363.0	1.0277704618855612	0.13531324820335672	-0.8686596805646686
AGGTTAAGCCTTAAGACATG	2670083.0	2.196487166006632	0.28918306576360503	-0.5388271424312807
GTGGCATTCCTTGGGGGGGC	2346625.0	0.4176184505624827	0.05498242180611978	-1.2597761347386407
CGTAGATGACAGGTGGTGTG	2169427.0	2.4369091437510484	0.3208363190477946	-0.4937164749600647
GGAGCAGGGAGGGGGCGGCG	3561461.0	2.376598096722968	0.31289594327464487	-0.5046000674861407
AGGAGATAGGTCTAAAATGC	2228226.0	1.6410793200445195	0.21605969580716125	-0.6654262396926518
CGGAGTGCCTCTAGTTGGGC	3130885.0	0.3156406216230245	0.04155631958752846	-1.381362922462439
TCAGTTTGGAAGGCTTAGAC	986663.0	2.138311305396874	0.28152380237935676	-0.5504848803685852
CCGTTTACGGGCCATGGTGG	2585389.0	0.5315453829126321	0.06998170797538829	-1.1550154623213242
TAGTTCGTGAAGCTGCCAAT	1106228.0	0.8420979971429083	0.11086815541468202	-0.9551931780498693
GATACCAAGAATGGTATGAG	2303612.0	2.3991994593921957	0.3158715724739746	-0.5004894575808235
TAGGGCTAAGATATGTGGTA	2498654.0	2.231613850619433	0.2938077421576443	-0.5319367642569897
ATGTTGACCAAGGCTTTCTT	1463622.0	0.5704117332102847	0.07509873779830847	-1.1243673622213475
ATTGGAGGGGTCGCGAATCT	2484297.0	0.9285468943763526	0.12224976397618398	-0.9127519706823777
TAGCAACGGGTAATCAGCGC	2556272.0	0.394722902382401	0.05196806100423455	-1.284263486965307
GGATCAAGGTGCAGCTTTTG	2805696.0	2.533041723007743	0.33349285281655583	-0.47691346914051136
TCCGTCCACGATTTTAAGGC	920628.0	0.5186304172850232	0.06828136143468273	-1.1656978282474673
GCACCGGTAATGCTGTATGG	3576113.0	0.9118350572552216	0.12004953245740986	-0.9206395269985603
CGTTGGGCTTTGTAGGTTCA	2331436.0	1.1998949199633444	0.15797465012282608	-0.8014125978243588
GGCTGCCGGCGGGAAGCGTG	2147213.0	0.6315820319970643	0.08315224014086814	-1.0801260462915723
AGGGGAACATGTCCCATTAT	3066710.0	0.9732317473576576	0.1281328408173854	-0.8923395450574642
TATCAATGCATCCGGTGGTG	2297521.0	1.7833883255989813	0.23479568259047073	-0.6293098931329986
TGATATAACGTGAGTATATT	2126651.0	0.4300437378352582	0.056618298729119235	-1.2470431844879801
AGTTAGCATGCGCCGGCAAG	2491032.0	0.543097069014914	0.07150256912745685	-1.145678353473987
TATTTAAGGTATCGAGGTTC	1807790.0	3.170271744048271	0.4173886906493502	-0.37945932253247533
TCGAGACGTTGGCACGACTC	2744130.0	0.7063635243234	0.09299775235145119	-1.0315275477165813
AGGCCCCGAGGCAGTCCCGT	2354163.0	0.60300784549934	0.079390246453404	-1.1002328498607874
TTTGGTGAAAAAACAGATGT	2358386.0	1.0962173459993412	0.14432476445363165	-0.8406591426224821
TGGCTTTCTCAGGTGGTCAT	2455986.0	0.7260653455655319	0.09559163642056895	-1.01958010369973
CATTATATTTGTTTGTTTAA	4274179.0	0.7370104501107948	0.09703263682179449	-1.0130821666859038
ATCGGGATGTTAAGGTGTAA	2345855.0	0.1697790194456216	0.02235260834001856	-1.6506717914769413
GTGAGTTGATCCAAAATCAT	1758379.0	0.1374730301174592	0.01809929642405169	-1.742338307180036
GGTCTTTGCCAACGCCCAGG	3515558.0	0.1144163756735143	0.015063724843419972	-1.8220676258163886
TGTTCTTACTCGTTCGTTCC	2370707.0	0.6182806111074876	0.08140101403247563	-1.0893701849638011
GGTGGAGTCTGAGGTCGTAC	1640505.0	2.507259978583947	0.3300985038722085	-0.4813564440475029
AGTGATTACCCAGATAGGTT	3999317.0	0.5353646415465377	0.07048454037877762	-1.1519061278942897
GATAGCTAATTCAGATCCTC	1891672.0	0.0547927179498796	0.007213848732416793	-2.1418329686665953
CCGGTCGCTCCTCTTAGGGC	2569892.0	0.3381962516440593	0.044525927760368914	-1.3513870226337026
TAGTGTGGTTTTAGGATGAT	2547171.0	0.5781477646653181	0.0761172410373133	-1.1185169616354835
AGGTGCTTCCTAGCAACGGG	2201657.0	0.4975541914468143	0.06550652728270347	-1.1837154233422205
TTTCAATTGCGTGGTAAGTA	2590633.0	0.2765886301845823	0.03641484879583949	-1.43872148901244
TAATATTGTGATGGCGAGCG	2496524.0	0.9603643389648752	0.12643875552290026	-0.8981197873673918
GTAATACGGATATTCTCTCA	2549857.0	0.9569301365068116	0.1259866184876171	-0.8996755804825007
ACCGAATAACGTATAATCAC	2418106.0	0.6235002593181163	0.08208821762515647	-1.0857191740327095
GTAGCGCCGATCGACAGGGG	5012143.0	0.7095980666949256	0.09342360272463622	-1.0295433888866004
AATGGCCTATAGAGTAGTGA	3442805.0	0.4235107203378381	0.05575818078359717	-1.2536914043600802
AGATGTGGACTCCGCGGAGT	2555659.0	0.2463500243540681	0.03243372253486369	-1.489003202928305
CTACTACTGTTTGTGAGGGA	1889829.0	0.8426809624757166	0.11094490692262818	-0.9548926298552964
CCAAGTGGGTGGGATCTCTA	5248414.0	2.493578612279684	0.3282972552635519	-0.4837327481840825
CCGGTTTACGCAGTTTATAC	2568079.0	3.558021791049914	0.46843872594082825	-0.32934720888747143
CAAGTCCTAGTTTGACCTGG	2438426.0	1.405207481441489	0.1850055005128935	-0.7328153591273383
CAAAATGTCTAATTGTTGTA	2832351.0	0.859100909455186	0.11310670904043053	-0.9465116336879699
TACAGTGTTGACCATTAACG	4598407.0	0.2886288235228051	0.03800002537953153	-1.4202161133256421
AATGGCTAAAAAGCCGGGGT	1783093.0	0.4176641174483202	0.054988434174530004	-1.2597286469128337
AGTGACATTGGCCTTTAGTC	3028261.0	0.6069024789680735	0.07990300248673951	-1.0974369010499214
AGTACGTAGCCATGTCTGTG	2523106.0	0.3747099236482683	0.0493332108512422	-1.3068606175685364
TGCACTGTAGATACCATGCA	3061933.0	0.0156546494451478	0.0020610452863391283	-2.6859124655758992
GCTACCCCGTGTAGCACGCT	909502.0	1.059741142647736	0.1395224143757974	-0.85535601706594
CCAAGGTCAGAGCTTAGGTC	2461385.0	0.0817421385577003	0.010761930502496634	-1.9681098168314013
ATCCTTTAGTTTACGTCCGA	2561643.0	1.0030903596281997	0.13206393823942975	-0.8792157559033045
GGAGGGATAGCCTGTATTCT	5022883.0	1.1161039264415544	0.14694297337778814	-0.8328511764931325
GTTAGGCGCGAACAAAACTT	2463831.0	0.0785772717779991	0.010345253413619615	-1.9852588665459818
CATTGGGAGGTGGTTGTATG	2488312.0	2.2401228717022788	0.29492801494660764	-0.5302839722469455
CCAGAGTGAAGCAACGCCTA	5157876.0	1.498757725757288	0.19732205162817343	-0.7048243776708606
GTTCTCGTGTGTAGCGAGAG	2066051.0	0.8827301536818303	0.11621766611447579	-0.9347278503202536
TTACTTACCTCATACTCTGC	2319508.0	1.809965329034738	0.23829473300665638	-0.6228855566943516
AGTCGGTTCTAGGGTGGAAT	2690146.0	0.6200217936041398	0.08163025301926712	-1.0881488573692406
GAACGCTTGTGCGGGAATAG	2221593.0	0.3453277320180162	0.04546483757504506	-1.3423243561083726
ACAATATGTTGTGAGTAGTG	2826285.0	0.2116185604829631	0.027861079745894305	-1.5550020566630576
CTGGTAATGGGCTCTAACGT	2444062.0	1.2853463311378273	0.16922493259189683	-0.7715356502250786
CTTGACTGCTCGCCAGGATC	2317637.0	0.5343843644661352	0.07035547997005054	-1.1527020698274468
CTGATGAGGGGGGCGTTCAT	4170984.0	0.7487943529052729	0.09858407094328901	-1.0061932519988814
ATGGTGGCCGTCTATTAGTA	2923047.0	0.7061619417021574	0.09297121257406585	-1.031651504732229
TTGAAAACGAGGCCGCAATC	2481837.0	0.135432943244159	0.017830704562658013	-1.7488314957686133
CAGGGAGTACCTGACTGAGT	2758096.0	1.6629743937643826	0.21894233707246014	-0.6596702504051013
GATGCAGGATCTGAATGTGA	3284975.0	1.5265094965647998	0.20097576847509488	-0.6968563020419088
TATTCGTCTTGCATGGATGG	3771007.0	1.3605480383631188	0.1791257690650753	-0.7468419319749122
TCAGGGCACAAACAGTCGTT	2377437.0	3.0689979342463976	0.4040552775280201	-0.3935592163666839
ACTGGGTTGCTCCGCAGCCT	2333943.0	0.9702030333438378	0.1277340892028108	-0.8936931843577395
GGTTAAGGACGAATGGTACA	1155720.0	0.7028300602053743	0.09253254681680011	-1.0337054843767803
TGTGAAGGTCTTATGGAGGA	2877661.0	1.335669351146844	0.17585031398720372	-0.7548568518975748
AAGGCCCGGCCATGTCGGAG	2740085.0	0.3153786124496461	0.04152182422730585	-1.381723574368439
GCCCTAGTACCGTGGGGTCG	1701613.0	0.5184661314727325	0.0682597320459046	-1.1658354208803134
TCCAAAACAAAGGGTGGGCC	5056736.0	0.4168052187026562	0.054875354081782096	-1.2606226644670342
CGTACAACTGTGAATGCAAC	2232974.0	0.2816815873425173	0.037085372615658564	-1.4307973530520408
CTATTAGGCTTGCAACGAGG	3152364.0	1.1399496179421833	0.15008242726585344	-0.8236701551134522
ACTCGAGTGCGGGGTCCGCT	2593730.0	0.4246195238500163	0.055904162605819284	-1.2525558534833083
TTGCTCTTCTCCAAAGGGGT	1933322.0	3.079320730841963	0.40541434668761234	-0.3921008866814476
TAGGTGTGGGTTGGGAGTGT	2418047.0	0.8377452092149349	0.1102950801073864	-0.9574438595441072
CGCATGTGGAAGCCATGTGC	1399627.0	0.5043918651536519	0.06640675537228043	-1.1777877388296503
CTCCGTTAGGGCTGTGTCAC	1919257.0	1.0125351158993046	0.13330740718208411	-0.8751457184861334
AGGGTAGAACATCTGGTCAG	2906489.0	0.2029060186711322	0.026714012013957806	-1.5732608830502564
GCGACTGCACATGTTTAGCC	2359469.0	1.0897731578291538	0.14347634151711144	-0.8432197058683006
AAACCGGCGCTTTGCACAGG	2317283.0	1.3382456955288216	0.176189507941247	-0.7540199573251698
GGGGACAAAGGATGATGTAT	4458366.0	1.158217541880469	0.15248752861648607	-0.8167656741829218
ACTCTGGTATTGAGGGTCTA	2422305.0	2.392920783754912	0.3150449404326748	-0.5016274906872119
GATCTGGGGGGTAGCGAATC	1832584.0	0.5381742163291419	0.07085444076412917	-1.1496329253894424
GTGTGATTGTAGTCGACGCT	2422384.0	0.288109006224259	0.037931587756786934	-1.4209989780306884
TCCGTTTTAGCTCCGCTTTC	2599406.0	0.8812414454894263	0.11602166715496924	-0.9354608982978164
GGCTGCGGGGCTGTGGGAAC	2603697.0	2.073058979549626	0.27293287231213503	-0.5639441543117477
GGAGTCATTGAAGGTGGCCG	2475047.0	2.3099552669450936	0.30412194353333727	-0.5169522427574704
CGATGAAACGATTGGTGCGC	2526908.0	0.7938508175409097	0.1045160730862797	-0.9808169160993031
CCGGGTCTGAGTTTCCATGC	2517472.0	0.4091256546926124	0.05386428518116572	-1.2686990991884337
AATAGGTTAATTCTGTAGAT	3472084.0	0.0801864014344372	0.010557106710311492	-1.9764550886123124
CCGAATTACGGTATTCTGAT	2382507.0	1.221536229070221	0.16082388148257146	-0.7936494604010055
GACGTTCTTCCTTTGCTCCA	4421340.0	0.5005257117726325	0.0658977489438622	-1.1811294205798384
TATAGCCACAGCAGTTTTTA	2353349.0	0.2392358152628119	0.03149708660667244	-1.5017296153901132
GAGTTGCAGTATTAGGCAGG	1746280.0	1.1132772327769438	0.14657081917058062	-0.8339524849108083
TTAGGTTGGGGAGGTAATAT	4785926.0	0.3443164746861339	0.045331698397163445	-1.3435980093618185
GATGTCGGCCGCACGGAGAA	2337131.0	0.9265031759868696	0.12198069400000806	-0.9137089000854128
GTATGGAAGAGATGGATTAG	2545531.0	1.0806033161544983	0.14226906702487535	-0.8468895165056763
TAAGCAGGCAAGTTAAAAAA	3903719.0	1.054314812163469	0.13880799960043597	-0.8575855044703924
ACTTAGGGCTTGGTGTTCGT	2358154.0	0.4315800750672146	0.05682056838844606	-1.245494426249636
TAGGGAAGTTAACATCTCAA	1610113.0	0.2709886748632472	0.035677575083056044	-1.4476046712195771
CTGCATTATTCAGAGTCGTG	2490447.0	1.158572381606971	0.1525342457753899	-0.8166326410280185
GACCAGCTCGGGGTATCAAT	2420341.0	0.3872041003218838	0.05097815755094777	-1.2926158648243065
TCGAGGTTCACAAGGTTCTG	2976384.0	0.456456056756381	0.06009566726454427	-1.2211568383288824
GGAGCTACTCAGTAATCAGG	2364968.0	2.321883079978498	0.3056923244553101	-0.514715465717985
CGGTTGTACTGGGGGACAGG	4907063.0	1.0131792250329474	0.13339220870373006	-0.8748695363549618
CGTATTAGTAGGGTGCCGAA	2876111.0	0.3916642939220306	0.051565373574401545	-1.287641831580281
AGTGCAGCCTTACATTGGTG	2482454.0	0.3620973518038252	0.047672676590178924	-1.3217304638541192
TATGGACTAATGTTATGGGT	2393355.0	0.54553282033356	0.07182325301064313	-1.143734928747985
CTGCGCATGCTATGAGAGTG	3112968.0	0.5886846385878154	0.07750449499063919	-1.1106731091966475
GGAAACCGCACTTTGGGATC	2539147.0	2.1065589299087293	0.2773433776397791	-0.5569821996745916
GGTAAGGGGGCTAGCGCGTG	2455491.0	0.9785194437154192	0.12882900342977371	-0.8899863527252682
TTAACACGTTGTGGCCGGAA	2221432.0	0.96960551894789	0.12765542220783252	-0.8939607336609101
ACAAATTGCTATTCAATCTC	2541214.0	0.5196423105139086	0.06841458433290094	-1.1648513073422144
GAGTTACCTTAAAATAGAGC	2269032.0	0.9211079010125844	0.12127036790211508	-0.9162453048937798
GACGTGAGACTCGGCCTGGC	2269033.0	0.1189853634969911	0.015665264395609467	-1.805062270773644
GGTCGATACGGACCGCTGTT	3221620.0	1.004183436888117	0.13220784958934859	-0.8787427586768924
TGATGCTTGTTAAATTCGAC	5166529.0	0.6407593374327941	0.08436049729002251	-1.0738608688368172
TCACCCTGGTAAGTAACGAT	2848443.0	0.0527236451307946	0.006941440666314148	-2.1585503842284184
AACATGTGATATCTGGAGCA	1149113.0	0.6751922402250358	0.08889383240197034	-1.051128370038897
CGGCCCGCTTTTGTAACTGC	2658347.0	0.1206874415237337	0.01588935500244746	-1.7988937317770932
TTAATGGTGGAAGTGGTTTT	1798539.0	0.7367119531567374	0.09699333758725703	-1.0132580961302786
TCTATTGCGTATACGGATGG	1630012.0	1.6567136720673286	0.21811806879433565	-0.6613083561882073
TGTTGCTAGAGGGTACGGTA	3614306.0	0.0897597063317359	0.01181749998851297	-1.9274743894471982
CGTTGGACTGGTAGTTATCT	1215258.0	1.3133292202427336	0.1729090777968023	-0.7621822054908692
CAGTGTCCTTGCTCGTAGGT	2945982.0	0.8306088520176516	0.10935552822443752	-0.9611592572840358
TGATATAGCGCCCATTGGCC	3024499.0	0.3272379977555575	0.043083196155132966	-1.3656920857582542
GTGAGCTAATCGATTGGAGG	1523151.0	0.8613851608242733	0.11340744688407035	-0.9453584266206069
ATTAAATAGATGGTCCTAGT	1137905.0	1.1190142059072237	0.14732613224670207	-0.8317202125331334
CTGCTCGGCAACAAGTTGTG	1726962.0	0.2879115863330629	0.03790559603224497	-1.4212966700709706
CTAACTAGTCATAAATCTCT	2335544.0	0.4936564564510265	0.06499336291140177	-1.187130991020626
ATGCACCGACCATCGAGTCA	2611494.0	0.395399449201824	0.05205713317656555	-1.2835197524749644
GACCGGGTGTGATTGGGTGA	4115980.0	3.9868049976566113	0.5248910668210661	-0.2799308184746306
CACCCAATGGGGCGATTTGG	3309452.0	0.3832823906430471	0.05046183674310865	-1.2970369457946787
GGTGTGTGCGAGGGGTGCGG	2963829.0	0.0872137443827087	0.011482306096587926	-1.9399708798436706
ACGGGATGACGGAGTCTTGG	1920397.0	1.6615407230243682	0.21875358418270538	-0.6600448225204195
GTGCTCACTATCCAGTTGTG	5147026.0	1.011645286987792	0.13319025491430914	-0.8755275498786813
ATTGGGGTAGGCCGGTTCGG	3326705.0	0.158740486635562	0.020899307447143897	-1.6798681051266113
TTCGGATTATTCATGCGAAT	2416404.0	0.907905479645147	0.11953217578079271	-0.9225151751916166
GTTATTTTGAGATCCCCCTC	2454582.0	0.9597865821880552	0.12636268975817727	-0.8983811382694104
TTACAAACACAATCATAGAT	3446239.0	0.8645828492643167	0.11382844517659842	-0.9437491962928406
TCGATCAGCGGGGTAGGCCC	2864214.0	1.0325455806203596	0.13594192634747934	-0.8666465802563862
GTTACTGGGCACTAGGTTTA	2063914.0	0.9630564376386908	0.1267931893479098	-0.8969040738049082
ATGACTTTGGCGTCCCCTTG	3479975.0	3.667957697428387	0.4829125653222014	-0.31613149416664693
GGTCGTAAATGGGTCGGGTG	1926869.0	0.1004350187319338	0.013222980346263504	-1.8786706475691393
CGAATGGTTTTCTAAGGATC	3660086.0	1.3106729575598772	0.17255936203338249	-0.7630614735261291
CGCTTTGCCGGTATTTGCAA	3023315.0	0.2680547688281304	0.03529130560922163	-1.4523322745277651
GGAGAGAGTAAAAGCAGTCC	4112380.0	0.2228065910394795	0.029334063074120377	-1.532627778531256
TCGAAATTTAATACAAGACT	1926219.0	1.2293364404050182	0.1618508344565338	-0.7908850571577083
CGGTGTAGTTTTTTAAGCGG	2461315.0	0.116387970862235	0.015323299290265296	-1.814647715820322
TTATGGACGGGCAAGCTTGC	2548276.0	0.3154725871553619	0.0415341966617656	-1.3815941850720146
GCTGAGGTTATTAGAGCGAT	2712428.0	0.7158790634536639	0.09425054035798715	-1.0257161512142718
AGAACGTAAACGAGGGGCGG	2574688.0	1.3197851764537574	0.1737590500791051	-0.7600525663231219
CACCCAGGACGTGTAGCGAC	2591294.0	0.0798266106996486	0.010509737716160405	-1.9784081222063516
GAGCGGTGTGTGCGGCGATA	2498472.0	0.5117981713490484	0.06738184794951713	-1.1714570826503425
TTTAGGTCTTCTATTACGGA	2316995.0	0.6728096742772284	0.08858015074890448	-1.0526635849525734
GTGATGACCTGCGGTTAGCT	2176863.0	0.2543605091613377	0.03348835949822485	-1.4751061268202095
GGACCTTACTATTTCCGACC	1804519.0	0.3174854118903297	0.041799199269889675	-1.3788320377464782
CCCCTAGTATTGATATAGTC	1850234.0	0.1603114645537658	0.02110613779774369	-1.6755912307655672
TCTTTCGCCTTCTCCCACTG	2508858.0	6.354207778427559	0.8365763817347427	-0.07749440060533365
GGGCTTGATGGGGACGATAA	2549062.0	0.6469771380975835	0.08517911471077431	-1.0696668779770337
CTTTGAACAGTGTGAGGGCT	1856775.0	1.374093874418089	0.18090917415813998	-0.742539408899002
ACAGGTCCTGAACGTAATTG	2887264.0	1.4206778526555337	0.18704228426716057	-0.7280602022976901
ATTGCGAGGGGTTTTAAGGG	2394114.0	1.56825723416001	0.20647215330871377	-0.685138512917306
ATTCGCCACAGCCACAGACT	2439715.0	0.2929156876303123	0.038564421349745526	-1.4138131807411793
GTGTCCTGGTGGTTGGGCCC	2340072.0	0.4628831422227015	0.060941838509175006	-1.2150844480072487
GATGAAGCGACGTCGGGTGC	2605080.0	0.1707742985726749	0.022483643874259843	-1.6481333022560207
CGCAGCGCGCAGATAGTAAG	3296678.0	0.2556492687826111	0.03365803381459692	-1.4729112575940484
GCCAGCACTATAGGGGGCGA	2336468.0	0.2479014326830882	0.032637976410679816	-1.4862767758041797
CAGTCAAAGAGTGTTGGGCT	2539913.0	0.9187013186242527	0.12095352431484492	-0.9173814727490595
AAGACCCGACTGCAGCAGGG	3819365.0	0.9109368923652564	0.1199312826991317	-0.9210675213916074
GTGGTAGAGTCCGCGTGATA	2412826.0	0.1963866060319604	0.02585568524421787	-1.5874439477840414
AATTTAACTGCCTCTATTTT	2432983.0	0.1787711072013721	0.02353648027201393	-1.6282584825602326
TACATAAAATTGTTCGAGTC	2524728.0	0.5039581495977465	0.06634965365274063	-1.1781613398243558
CCCACATTGACAGGCGGCCT	3023987.0	0.0	0.0	-7.0
CCTTCCTGCTTGCATGTCTC	3078417.0	0.5807681735395801	0.07646223639332572	-1.1165530037394755
CCCCAGTTTCTATTGCCAAC	2512786.0	0.520045802651695	0.06846770692574937	-1.1645142169869231
GATCGCCTGCTGAGTGCGGG	2232444.0	0.0	0.0	-7.0
GTTTCCTGTTGAAGCATAGG	4562493.0	0.2398564370905931	0.031578795858433685	-1.5006044342393137
GACGCAAGTCGTCGGTTGGT	3269996.0	0.094065874457113	0.012384437469169438	-1.907123715326345
TGTTGGCCCTATGCAGCATT	1916977.0	1.086985628747687	0.1431093436041897	-0.8443320102425401
GAGCTTCTAACGACTTTTGA	3308707.0	0.3923104583488906	0.05165044568993158	-1.2869259266159423
TGCGTCTTCCAGCAACTCGC	2582070.0	0.2696661025143769	0.03550344908202148	-1.449729454141314
GCGCATTGGTATTAGAGGGG	2235035.0	2.494130575105706	0.328369925072275	-0.4836366261362527
CACACTTCTTATGGATCATT	4451236.0	0.7074177823208568	0.09313655287099379	-1.0308798400216028
GGCATGTGAATGTAAAAGCG	2418164.0	0.3998419709303392	0.05264202257316928	-1.2786674329295877
GGCCACGAATATTGTAGTCG	3979284.0	1.963171431010511	0.25846539958222964	-0.5875975871010685
TCCTATTCGGTGAGATAGGC	2256368.0	2.4758296445314167	0.32596047816463763	-0.4868350537833555
GGAGAGTGTAGCTACGTGTC	2748752.0	0.3407764118489578	0.044865624094479674	-1.3480862867026235
TGGGGGTGTCTACGTACTCA	1285236.0	0.3906417301228945	0.05143074582016309	-1.288777177735438
CTTGTTAAGACTGCCAGTTG	2796293.0	1.886142808499345	0.24832403679438114	-0.6049812404054976
GGGGTCACGCATTCTACTGC	2224818.0	0.4143387915919596	0.05455063151367783	-1.2632002173704515
CTTTCCTTGATAGTGGCGAT	4437580.0	1.0808973854492396	0.14230778332675786	-0.8467713461320129
ATAAAGCCTCCCTGTGATTT	3006233.0	2.422199156179289	0.31889964517636027	-0.4963459639744585
CTAATGAGGAGACAGTACTT	2830355.0	0.248349342727525	0.03269694693499753	-1.4854927975288763
TAATCTAAGGTTACAAATTG	2196982.0	0.1046488352121305	0.013777759079855617	-1.8608214136616814
CAAGGGGGAGAATGTGGGTA	3114723.0	1.637829622485503	0.21563185014638758	-0.6662870907895071
GTCGTTGACAAAGTCCGTCA	2670615.0	0.1734152108670152	0.022831338650495935	-1.6414686241435885
GTGGTCGACATGGTTAAGCG	2954908.0	3.4035143857158245	0.4480967335772102	-0.3486282218860275
TTTTTACGCGTAAGATTAGT	3041608.0	0.9023080168479416	0.11879523022643444	-0.9252009964585731
ACGGCATGGTGGATAAGCGG	1301088.0	0.536613815913739	0.07064900301656182	-1.1508939624419028
GTGATTGAGTGTGAGGCGCC	2425022.0	0.1468196832030568	0.01932984938869114	-1.7137715298263447
CGTCTTGGGACAGTGTTTGA	2675264.0	0.773903686579192	0.10188989225810534	-0.9918688969970946
CGTCAAAGAAAATGTTGGTG	1782251.0	1.57264374728333	0.20704966877643222	-0.6839254599149613
GGCGGAGTTGCATCACGGGT	3512479.0	5.524987927107618	0.7274037252731491	-0.13822447911107122
ATTGCCCGTCCGTACGACTC	3544665.0	0.6240281992029049	0.082157724643811	-1.0853515970193572
GCCAAAAGCGGCCAGTGGGA	2407125.0	0.2089694567148099	0.027512306504212568	-1.5604729988483461
GCACCGCGTGCATAAACGGC	2127441.0	0.0804266502027857	0.010588737159354024	-1.9751558319064197
TGCACTTGAGCTTAATTCAT	3503795.0	0.7199825012880078	0.09479078696241569	-1.023233871162164
CTCTGGCGATTTGCCGCTGC	2423443.0	1.0451242965222354	0.13759800323432372	-0.8613878683578254
TTATCTGTTCCGATCACCGT	2599715.0	0.3885177155132083	0.05115110427885945	-1.2911449860566429
TTACGGGGACAGGGCATCCT	1943418.0	0.4111842809208256	0.05413531787971701	-1.2665193087231474
GGGATGGGTTGCCGAAAGGG	5021405.0	4.00358727783885	0.5271005726669058	-0.2781065119467917
GGTGTTATTGCTCTGGGACG	2572895.0	1.4553879397762088	0.19161211265579065	-0.7175770406995463
ATTCCCACCGTCGTTCTTGA	2480395.0	0.5773660440607176	0.07601432199252779	-1.1191045738201186
AATTCACGGGGACACGGCCG	2748580.0	1.0047243493043936	0.13227906453349633	-0.8785088850418024
GATTTAGGAGCATAGTGGAG	2854890.0	0.560652290822655	0.07381383820341163	-1.1318622114561052
CTAAGATACGGGGAATGTAG	3470691.0	0.4833354170356883	0.06363452509701069	-1.1963071926715882
GAGCTATGTGTTATCTGACC	4287695.0	1.3865480828089891	0.18254885875082857	-0.7386208778047327
GGAACTATACTAGAGGAAGC	2283774.0	0.8361758108113969	0.11008845771106038	-0.9582582125011666
TAGCGTAACATAGAGAAATG	1801173.0	0.8128354092801309	0.10701552882013661	-0.9705531980945872
TAGGCCCACATCCCCAGGCA	2174870.0	1.399347690873494	0.18423401765271077	-0.7346301769901895
TGTGCCAGTGTAGGTGCACA	2303325.0	0.7033720111355471	0.09260389848864518	-1.0333707297709003
CGTTTCTTTCAATTTCTTTG	3111110.0	0.0779802369301475	0.010266649554538876	-1.9885712620869649
CAAGTGTAGTGCAAGGCAGC	3066097.0	0.4343801570311975	0.057189218977106736	-1.2426858344945748
GGTACGGATGCGTACGCGTG	2572994.0	0.3968747411669151	0.05225136579488633	-1.2819023530747031
ACCCTGCTTCTTGTGTTCTC	1611124.0	0.2992375185197139	0.03939673508511778	-1.4045397678513207
CTGTGCGGTGGGTTCGTCGC	2894141.0	2.101588210380346	0.27668894726817705	-0.558008189020644
GGTTGACTTGAAGTTGCAGG	2788296.0	0.8235633168156794	0.10842793369933226	-0.9648588184557041
ACATTCGTAAGCGGAAGACG	2159414.0	1.639758645948204	0.2158858197244972	-0.6657758829907041
TTCCAGATAAATTTGGTAGC	2523959.0	0.576278014739193	0.07587107523939006	-1.1199237611023374
AAATCGAGTTGCTAGCATGT	3046529.0	1.2606943440592513	0.16597932419004655	-0.7799460080408088
CTCTTGGAATGCATGTGCAG	2533663.0	0.1746926310185332	0.02299952004549848	-1.6382812267548612
TGTGAAGGTCAACGATTAGT	3513445.0	2.5674613115748124	0.33802443501662094	-0.4710519044285108
GTCCTCTGTTGGACCGGCTG	4223105.0	1.4954384075928266	0.19688503992243744	-0.7057872819622599
GCCCCTGGTCGGCATTCGTG	2645149.0	0.4590203634113444	0.06043327636671286	-1.2187238600058512
CTACTCTAAGGCGGTGAATG	3432862.0	0.6878913010447798	0.09056575354815607	-1.0430359950025034
AAAGTAGAGGGGGTAAAACC	2525096.0	0.9947126150700109	0.1309609489331339	-0.8828581867197355
GTGGAAAGTCTGGTGCATTG	1981531.0	1.6243455004393723	0.21385657013893825	-0.6698774027312064
AATCAATACAGCTGACAAAA	2690571.0	2.7242655046937463	0.3586688157316525	-0.44530638118408267
TGCAGATATGGCGTCATGCC	2476735.0	2.474115418024106	0.3257347881244365	-0.48713585677539323
GTCAGGATTTATGGACCCGT	2840248.0	0.1176665214989556	0.015491629521637906	-1.809902897603345
TAGCTGGAGGCTAGTTAGGA	2485441.0	1.3676472390674692	0.18006042903301292	-0.7445817193895039
TCAAGATCATTGGATTGTCG	2848090.0	1.6770343793296512	0.22079343358387227	-0.6560138467068583
CTAAAAAAATAATTTGGTTT	3001645.0	5.252859979412901	0.6915761568665516	-0.16015998809879028
GTGATAGAATTCTTTACTGG	3516473.0	0.3341356781525495	0.0439913245497487	-1.35663296150605
TTGAACGAGTATTTAAGTGT	3829040.0	0.3270158034558451	0.043053942704541284	-1.3659870714711586
TATAGGAAGCCACGATTGTG	2598273.0	0.5971030914053453	0.07861284382710684	-1.1045064927958979
ATATTTTGTTCCTGGCAGAT	2574949.0	0.1126649057458505	0.014833131443598099	-1.8287671547630895
GTGTAAATACCACGTTGAAG	2257771.0	1.4748909189456765	0.19417981776012055	-0.7117959108383997
GTCTCATGTGGTAGTTGCAG	1741942.0	0.4163711118235422	0.05481820084177501	-1.2610752223045725
AATTAAAGTGGACAGAGTGG	2139779.0	2.812240371574234	0.37025132898662305	-0.4315033739397153
CACCCGGAGTGGGAGACTGT	2587356.0	2.0604674723367307	0.2712751113587535	-0.5665900495682461
TGGGTTTTTCTGATACATTT	5058435.0	1.6873523642311734	0.2221518692499224	-0.6533500281286642
AGGCATAAAACTCACTGTCT	2604342.0	0.1687232652809043	0.02221361083947741	-1.653380840812186
GAGCTTACCATTGTCCTGTA	2311002.0	1.9748055344918485	0.25999711156498656	-0.5850314767920886
CGCTAGTGTAGGATGTAGCT	4538400.0	0.2106550709725385	0.027734229539452065	-1.5569838943754526
GCGTTGCATGAGTTGGTCCT	3503239.0	0.5783708537414449	0.07614661229154647	-1.118349413349802
AGTTTTATAGCGGTATAAAC	2199041.0	0.7069366914908389	0.09307321386164812	-1.0311752894364388
GAGGTTTGTCATAAAGTCCA	3606530.0	0.4909230552149604	0.06463349131204035	-1.189542384126823
TTGTCCACCGTTAAAAGTGC	3410178.0	0.917094841354719	0.1207420202236428	-0.9181415619210065
GCACACAAAGTCGCCACTTC	2494872.0	2.4740929486342056	0.3257318298703853	-0.4871398009633993
CGATAGATAGCGGGACTTTT	2599481.0	0.2547735636543107	0.033542741042744656	-1.4744014506417389
CTTACATAATGGGCGTGCAA	2710208.0	0.5368330462430195	0.07067786623948925	-1.150716570291527
AGGAGGAAGATCTCGGGCTT	2730068.0	0.4844883476434377	0.06378631656336732	-1.1952724761124578
CACGGAGCAGTGGTCTGTGA	1828408.0	1.747598350872522	0.2300836793631465	-0.6381141862592471
CAGGTGGTGCAGCAGTATTC	2364410.0	2.750910302180443	0.36217679171398526	-0.4410793827173835
CGCAGGTAGAAAACACCGTA	2948576.0	0.2593752204475054	0.03414858169578489	-1.4666273293026704
GTAGTCAGAATGCTAGTTTA	2201013.0	0.6981389776501681	0.09191493262990227	-1.0366139267864207
ACTGAGTCTCCGGGCGGGAG	2214048.0	0.28342661933149	0.03731511841533203	-1.4281151758566992
CTTTGATCAGAACTGATAAA	1062511.0	1.338063267787262	0.17616549003920734	-0.7540791637641229
TTGCCTTTACCAAATGCGGC	2104353.0	0.0287897642246034	0.003790376019459533	-2.4213177042599083
ATGGTGCTGGAATACCCGAA	2933038.0	0.4531783225356935	0.05966413037902721	-1.2242866849543723
CACAAGTGTGTACTAACTGA	2567348.0	2.073804680644235	0.27303104913375265	-0.5637879621141901
ATCCGTTATTTATTGCAGCT	3680562.0	3.4819421222641185	0.4584222996205437	-0.3387342645864853
GTTAAAGGTTGAGACCATCA	2453458.0	2.8453101646398578	0.37460520106513456	-0.42642619712039914
AGAAGGAAAGTGTAGAAGAT	2036419.0	2.9259399919054743	0.38522068792138253	-0.41429039753702024
GGCTAAGGAATGGTCATAGC	2509688.0	0.5999855537272865	0.07899234037236665	-1.1024150187765323
AATTTAACTGCCTTTGTTGT	2405892.0	0.5304149308961449	0.06983287597450719	-1.1559400717476331
GGTTTAGGATAAGAAGTATT	3214459.0	2.3202510768424607	0.30547745970330104	-0.5150208295707677
ATTGGTTGCTAGTTATGCGC	3905824.0	1.214210845475454	0.15985944293787444	-0.7962617047492816
ACAAGTTCCTTTAAATGTAG	2550333.0	0.975978892527956	0.1284945219028656	-0.8911153871814823
GGGCACGGGGAGTGTGCGTT	2084182.0	0.4263558237433746	0.056132758763364446	-1.250783612933301
ACACGTCATGTAATGGAACT	2378167.0	1.6529066991810106	0.21761685389648316	-0.6623074726191103
CCGAAAGGGTGAGAATGTTG	2602715.0	1.072639162159481	0.14122052984053124	-0.8501021634233996
GTGAGAGGGCGGGGAGAGCT	4825311.0	0.4695262259815642	0.06181644745624432	-1.208895957125871
TTTTGGTTCTTGGTGTCGCT	2797254.0	4.155782350958051	0.5471381301449876	-0.2619030181150104
GGCTATCTGACATACCCGTC	2089563.0	0.036683646279438	0.004829661406017756	-2.316083315346332
GAAGTTGCCAAAGAACGGCG	4123269.0	0.1224860720307957	0.016126157425998048	-1.7924691048672783
CGGTGATTCGAGATCCGAAA	2781158.0	1.5353730849690148	0.2021427225589003	-0.6943418893013859
GGACTGTTTTTGTTGGGCCT	1656921.0	0.5407938711544737	0.07119933684426843	-1.1475240513942686
TGACGTTATTTGATGGGTCG	2429511.0	1.6377443815385506	0.21562062757302147	-0.6663096942616659
CTAAGAGGCTCTGTCGTAGT	3353711.0	0.4939507315350025	0.06503210630689212	-1.1868721795205288
TCGATTTGAATCGTGGACTT	2824782.0	0.6348269953657462	0.0835794625120109	-1.0779004260712912
ACGAGATGAATGAGTAAAGG	2538681.0	0.3337353986573281	0.04393862492400907	-1.3571535386139513
GGTTTGAATTCGGATCCTCC	2567558.0	0.3813782675557915	0.05021114547548566	-1.299199870878032
TGTTTGGTCCCTGTAGTTGA	2385068.0	1.2561352620330173	0.16537908880610347	-0.781519405244494
GGCTCTACGGGAATGTCTTG	2357839.0	0.3504030266920093	0.04613303600396982	-1.3359879636361633
TTGATGTGGCTGAGTAGTAT	2269736.0	0.8676958089197471	0.11423828832555359	-0.9421883127136989
TGTGGACGGACAAGTCATAA	2419745.0	0.4092645555246759	0.0538825724578113	-1.268551678398881
CATTTCGTCACAGTCTTGAT	3171886.0	0.5192512774859731	0.06836310206995706	-1.1651782387936271
TCCGCGATTTTAATTACGAT	2473301.0	0.8389130938264451	0.11044884037407107	-0.9568388395189908
TGGGGTAATGGCATTCCAGG	1446557.0	0.3078114777748917	0.04052555744361686	-1.3922710025615765
AGTATATTATGTAATTCTGT	2376351.0	0.8501687929910278	0.11193073275300293	-0.951050653127348
GGCCATGAGCCTGTCTTATA	2495743.0	0.8877229787208829	0.11687500683285547	-0.9322783507292967
TTGGGTAGAACGGGACCGGG	1746771.0	1.107071675530909	0.1457538136824755	-0.8363800730040328
AGACCAACGATCCCAGTGGT	2092365.0	0.8190272105839526	0.10783072324118739	-0.9672574818849756
TGCGGTCGGTTAGGGCACTT	2422389.0	2.269529835334751	0.29879964963204864	-0.5246199161034832
AGACTTAGCATCCTATCATC	2143762.0	0.5407611206922045	0.0711950250143471	-1.1475503530528157
GATAGGCTTCCACGTAACGG	2262431.0	0.0	0.0	-7.0
CGGATTACCGGTCGTGTTCG	2593571.0	0.3280599606189654	0.04319141337782509	-1.3646025840481963
GCCGTCTTGTTAAGCCACAG	2478461.0	0.4178345665007116	0.05501087499744483	-1.259551447150947
GGACGTATGAGATCGTGGGG	2678260.0	0.768076946865013	0.10112276077651501	-0.9951510821230121
GTGTGGGTGGTACTTATCGG	1247922.0	0.3735436885496943	0.04917966775459852	-1.3082144095711101
GTTGCATCTCTATGTGGCAG	4696477.0	3.933264900416912	0.5178421344618542	-0.2858026158945469
GATGCGTTGTCGTCCTATGA	2239695.0	0.5950858133616934	0.0783472549094072	-1.1059762155142423
TATGCAGACGTTGTTGGGCT	2810881.0	2.092663389124267	0.2755139314464742	-0.5598564360232409
CGTTCGAGGTCGGTGCAATC	4038612.0	1.8476758427936408	0.24325958877685724	-0.613930031755186
GTCTCTGACGGGAATTGGGG	5236525.0	0.2947763229143096	0.03880938714058714	-1.411063215378066
AGGACTGGCTCTGGCGTGCT	2496099.0	0.0897261399455786	0.011813080736442756	-1.9276368278428473
TCCATTAGGTGCGGGCGTGG	4915617.0	3.358806041010096	0.4422105638843892	-0.354370886854776
TGGCGCGATACAAAGCGCGG	1938765.0	0.2302147887820251	0.03030940468691352	-1.5184225936134887
GTGGAGGACCGCCAGTGGGT	2645687.0	1.136090317120252	0.14957432302529047	-0.8251429541021357
GTTCCATGCGAGACTTATAG	2074689.0	0.1626857528092427	0.021418729634086454	-1.6692062911730354
GGTGGTATGCCTCATATTTG	2488111.0	2.239202618676241	0.2948068571290404	-0.5304624191214332
TTGCAAATTATAAGCTATGT	2303760.0	0.1584405405751302	0.02085981742750628	-1.6806894969916335
GACAGTAGTCTCTCAGAGAA	1805833.0	0.695597176533217	0.09158028654093939	-1.0381980019640964
GTATAATTTGATAATTGGAC	1459455.0	0.4333387458068281	0.05705210982607477	-1.2437282904415703
TACGTAATATTGTCTGTTCG	894924.0	1.8547619950835077	0.2441925308287687	-0.612267624049856
TCCAGTGCTGTGGTAATGCT	1817723.0	0.7834715857771831	0.10314957383777175	-0.9865325619737811
CGTCAGTGCTGTGGGGTAAG	2909503.0	0.3359512981209248	0.04423036375600591	-1.3542794889239411
GTCTGAGTCCTGGGCCTGGT	2100644.0	0.4326676805120979	0.05696375933522695	-1.2444013570701171
GCACCTCAAGGGAGCACCCG	2654527.0	0.2571481052317813	0.03385536623071902	-1.4703724838568064
ATGGTAAAGGTACTGATTAC	2535959.0	0.6124798858187319	0.08063730753392842	-1.093463981675821
ATAGAAGATTCATTGAGTGG	3281476.0	0.4213662087617033	0.05547584067173587	-1.2558961078191693
AATATGTGTAGGTTTTGTGG	2468353.0	0.8441684101861208	0.11114073993076716	-0.9541267161813805
GACGTTATGGGGGACAGAAA	2388124.0	0.1424413947623202	0.018753416758587747	-1.7269195949114335
TGATTGCTATTTCGGGAATT	3490289.0	0.6015245241743822	0.07919495671308482	-1.101302474236476
AATTATTCAGCATACTTGGG	2288201.0	0.8210002343801064	0.10809048577430232	-0.9662125313710647
AGCGTCGATTGCTGTGTAAC	889503.0	1.6307749033216252	0.21470304648776187	-0.6681617931816489
GTATTGCTTGGTGCAAGTTG	1119508.0	0.6590931071911346	0.08677426770843112	-1.0616090426698541
CGGAATCAGGACGTCGGAGT	990807.0	1.1107328472155424	0.14623583282123245	-0.8349461972156161
GGACGAATAGCGTTGAGGCA	2814576.0	0.1274957423774477	0.016785715948228665	-1.7750601303924975
TGTCGGCGGATTTTTACTGT	2483883.0	0.1211511211320981	0.015950401701355636	-1.797228375021514
ATTCGCGTGTGAAGCCTATG	904254.0	0.4878420797366368	0.06422785910614683	-1.1922765539921683
TGCGTCGACCGCTCAGGCGT	2510178.0	0.978647285272996	0.12884583467473804	-0.88992961674844
AGCCGGTCCAGGTCGGATGC	2438559.0	0.6928667495186602	0.09122080651886905	-1.039906092310538
CATTGCCAGGCGTTGTCGTT	3109938.0	1.0115487597212536	0.13317754641716906	-0.8755689905494968
ATAGACAGATTGGTTGTTGT	2475478.0	0.2444601038380029	0.032184901136157816	-1.4923478205753122
TAGCGGGGTCCAGCGGGTCG	2350723.0	1.7216535958164698	0.22666786891648882	-0.6446100385027838
CCGTGAGGATGATCGACAAG	1877814.0	3.516426900480974	0.4629624644989294	-0.33445421874836967
AATGCGTTATTTCTATTGAG	2636904.0	2.03489523586212	0.2679083456172515	-0.5720137574665687
GCGGTCGGTGGGGTCTGACG	3370564.0	0.2413048686534419	0.03176949211488162	-1.4979897279952459
TTGTTTGGCTGGTAGGCGCG	2477731.0	0.0685556109224208	0.009025830903390162	-2.0445128071345606
AGCAACGGGTATGAAAGTGG	2322145.0	1.6508019631826285	0.21733975052066795	-0.6628608357918625
TAGGAGTCTTACAAGCATAA	2352907.0	0.3924927907831593	0.051674451044092524	-1.2867241283395279
GCGTAGCGTTGGGTAGTGAC	2266916.0	0.4614653282966932	0.06075517328110047	-1.2164167361365879
TACCAATAAGACCTTGAGCC	2448422.0	0.2978378762536166	0.03921246228455405	-1.4065758860083952
GGGGCTTAGGTACGGATGCC	2895937.0	0.5562543051020638	0.07323481228714487	-1.1352824272712445
TCGTAGGATGAGATAAGGGG	2477289.0	1.255222099709877	0.1652588645297078	-0.7818352355453035
TGAGCCGTTGCTGGGATGGC	2653851.0	2.6104001430284867	0.343677635778388	-0.46384872789782977
TAGGAATCAGAACTTAAAGA	2971311.0	0.6528433632535121	0.08595144472995454	-1.0657468190005022
GGTTGAGGCGGAGCTAGGGA	2438125.0	1.0229535449137068	0.13467906702578938	-0.8706999008000974
GATTCTCCTGAGGAGGGACG	2474462.0	1.3302298272244204	0.17513416220242423	-0.7566291308503843
ATGCGACCGTATTGCGAGGG	5344794.0	0.5815112419672532	0.0765600666057268	-1.1159976974035348
GGGGGCAGTCCGCAGCCATG	2159934.0	1.6759184076382434	0.22064650802017163	-0.6563029413623624
TGCCTAAAACTATCTTCGCA	3511271.0	0.1004739574572332	0.013228106904767136	-1.878502303933505
CCTGGTTGAGGTTTTGTTTT	2630097.0	0.3925465724059644	0.05168153177500014	-1.2866646228850402
GATAGTCAAGCCTCTTTATT	2718702.0	0.130433330762949	0.017172470229527417	-1.7651672278508255
TGATCTAGTCCGGCAGGGGC	2234696.0	0.948133786807668	0.12482851685474855	-0.9036861895100219
GTTTTTTACTTGACATAACT	1983930.0	0.3316036556156263	0.043657965879986375	-1.3599365028842563
GATAATGTTTCAGAATATTA	2750211.0	2.8064891169164032	0.36949413564642136	-0.43239245003399984
CAAGGCGTACAGGGTGGGCG	5128964.0	0.7456243157761631	0.09816671314135515	-1.0080357499901313
CGATCCTGTGTTTCTGGACA	3830679.0	1.7569170654562372	0.23131055402647274	-0.6358045511857565
TCTTAGGTTCTGTGTTGAGG	2530569.0	0.5193330427878764	0.06837386705007778	-1.1651098568263512
CTAAGTACGGCCGAGCCGGC	2466499.0	1.0039566496425807	0.13217799144496453	-0.8788408518830207
GTAGTAGGTTAGAATTGCCT	2462785.0	1.4588219199763823	0.1920642204292511	-0.7165535321576524
GAGCTTGCGCAATTCGGGCG	2449989.0	0.0	0.0	-7.0
CTGTGAGCGGGCGTTCTGGG	2347190.0	3.699005739931058	0.48700025964422405	-0.31247080724116916
CCGGTCGAGCGGAATAGGGT	2246308.0	0.5224327200722243	0.06878196148096635	-1.1625254433989498
