# Supplementary material for: Chance promoter activities illuminate the origins of eukaryotic intergenic transcriptions
Source: Nat Commun. 2023 Apr 1;14:1826. doi: 10.1038/s41467-023-37610-w (PMC10067814; doi:10.1038/s41467-023-37610-w)
Supplement: Supplementary file 4 — Source Data [file 41467_2023_37610_MOESM4_ESM.zip › Source_data/FigS17_YPD_double_neighbor_summary.csv]

Quantile	DN_expression	P_value_resampled	ranksum_statistic	ranksum_p
0.02	0.0597791645415776	0.999	5.971602147470807	2.349348905353326e-09
0.04	0.141085071075042	1.0	11.20850548990894	3.70394489784299e-29
0.06	0.141085071075042	1.0	11.20850548990894	3.70394489784299e-29
0.08	0.141085071075042	1.0	11.20850548990894	3.70394489784299e-29
0.1	0.141085071075042	1.0	11.20850548990894	3.70394489784299e-29
0.12	0.195904296432173	1.0	11.20850548990894	3.70394489784299e-29
0.14	0.1981884308220538	1.0	13.23712828561773	5.355779588519269e-40
0.16	0.1981884308220538	1.0	13.23712828561773	5.355779588519269e-40
0.18	0.1981884308220538	1.0	13.23712828561773	5.355779588519269e-40
0.2	0.3640267192246824	1.0	14.348504360741224	1.0885961446945707e-46
0.22	0.3640267192246824	1.0	14.348504360741224	1.0885961446945707e-46
0.24	0.3640267192246824	1.0	14.348504360741224	1.0885961446945707e-46
0.26	0.3640267192246824	1.0	14.348504360741224	1.0885961446945707e-46
0.28	0.3717674385981623	1.0	14.744085050911622	3.358404100080692e-49
0.3	0.3753839246302517	1.0	14.916189394132912	2.586273415939647e-50
0.32	0.7567861133695297	1.0	14.841305139430355	7.919993667354848e-50
0.34	1.0217798386654162	1.0	14.195870149426254	9.717273465644293e-46
0.36	1.1714536673276918	1.0	13.758052715763458	4.556346216964811e-43
0.38	1.1855878244729374	1.0	13.150844526692682	1.6828428088945186e-39
0.4	1.208355084983718	1.0	12.329452783120557	6.287223448320747e-35
0.42	1.3098823685601857	1.0	11.534581647168004	8.831546256926182e-31
0.44	1.3098823685601857	1.0	11.534581647168004	8.831546256926182e-31
0.46	1.396167099025031	1.0	10.816117336622984	2.8875234965674688e-27
0.48	1.5091972422286073	1.0	10.280532650802355	8.624960898351507e-25
0.5	1.591484649046616	1.0	9.625782544174156	6.223141618958697e-22
0.52	1.770018811225314	1.0	8.798783844447144	1.383067936845001e-18
0.54	1.83203428509986	1.0	8.115768694695628	4.827193671836577e-16
0.56	1.906108318001425	1.0	7.447184407739207	9.535329485655853e-14
0.58	2.229327194631609	1.0	6.11245961722897	9.810713863818167e-10
0.6	2.229327194631609	1.0	6.11245961722897	9.810713863818167e-10
0.62	2.286620540319797	0.999	5.187368176558591	2.132867995879135e-07
0.64	2.3671794069742407	0.167	4.32698537323891	1.5116399547943385e-05
0.66	2.3861391374798755	0.155	4.090847453838835	4.297997754863818e-05
0.68	3.394109197016705	0.164	3.212102317017178	0.0013176743773911
0.7	3.6854870210661455	0.0	1.7034460133550693	0.0884846329559413
0.72	3.7396938000561497	0.0	1.6611897698126057	0.0966753395443974
0.74	3.920761515046086	0.0	-0.0009507085041739	0.9992414444769652
0.76	4.454163206210174	0.0	-0.0424512558534577	0.9661389688853376
0.78	4.761937465368266	0.0	-0.8742320966865784	0.3819918699359031
0.8	12.702156590587157	0.0	-2.4003274586492926	0.0163804110458933
0.82	13.761811572447805	0.0	-2.986263176335904	0.0028240948496657
0.84	32.90113127497552	0.0	-3.840191778253538	0.0001229382347547
0.86	40.563016814671165	0.0	-5.14175866553572	2.721785957655433e-07
0.88	52.616392578347615	0.0	-6.696443922619494	2.1355234349417075e-11
0.9	77.0998151013236	0.0	-6.849167155473219	7.428116192875634e-12
0.92	106.95151200439749	0.0	-7.810609207435773	5.6912221769902186e-15
0.94	155.21556051304103	0.0	-8.812835635572508	1.2201938798376305e-18
0.96	209.86868089256188	0.0	-10.147600066337988	3.3961216206053474e-24
0.98	235.3551142148139	0.0	-10.830264665036337	2.4743908999307623e-27
1.0	441.0974003526337	0.0	-11.795130268728585	4.13560183106988e-32
