# Supplementary material for: Chance promoter activities illuminate the origins of eukaryotic intergenic transcriptions
Source: Nat Commun. 2023 Apr 1;14:1826. doi: 10.1038/s41467-023-37610-w (PMC10067814; doi:10.1038/s41467-023-37610-w)
Supplement: Supplementary file 4 — Source Data [file 41467_2023_37610_MOESM4_ESM.zip › Source_data/FigS16_SCD_compare_boundary_cor_V1_NO.csv]

UTR_length	Rep_number	pearson_r	pearson_p	spearman_r	spearman_p	Number_of_long_interval
200	SRR14479828	0.0383192162057867	0.2214180542368734	0.1907409683055583	8.212185752642952e-10	1020
200	SRR14479829	0.0355931746497832	0.2560734171212316	0.1973015631455409	2.068588279278708e-10	1020
200	SRR14479830	0.0440460361311038	0.1598206814755086	0.1868658269198116	1.8128498906775159e-09	1020
