# Supplementary material for: Chance promoter activities illuminate the origins of eukaryotic intergenic transcriptions
Source: Nat Commun. 2023 Apr 1;14:1826. doi: 10.1038/s41467-023-37610-w (PMC10067814; doi:10.1038/s41467-023-37610-w)
Supplement: Supplementary file 4 — Source Data [file 41467_2023_37610_MOESM4_ESM.zip › Source_data/Fig2_SCD_RD_expression.csv]

representative_sequence	expression_normalized	relative_expression	log_expression
AAAAAAAGAGTACCAATCGT	0.0376861130696598	0.0027828529817636926	-2.5555097368550754
AAAAAAAGCAAGGATATGCA	3.1752439469843363	0.23446931418369923	-0.6299139868623677
AAAAAAAGTGCTCAGCGAGT	11.00379967820869	0.8125528013098923	-0.09014840810607774
AAAAAAATGTGATCAGGGGC	1.095758934321683	0.08091404948116686	-1.0919760632778621
AAAAAACGTCGGTAGGAGCC	0.1922383853281618	0.014195445490254218	-1.8478509736260946
AAAAAACTGTAGGAGGTGTG	0.9707935033100308	0.07168623599811134	-1.1445642223502628
AAAAAAGAGTTGGTTCGTAC	0.0	0.0	-7.0
AAAAAAGCCTTTGTCGTCAA	1.2208412195346845	0.09015049182074719	-1.04503189961874
AAAAAAGCGGTGCCAGCGTA	0.0653164536130127	0.0048231582641388914	-2.3166684871731813
AAAAAAGGGACGCCCCCGAA	0.4714886688972101	0.034816104427726806	-1.4582198236893285
AAAAAAGTACACCATATGTT	1.1469781349268486	0.08469622528858356	-1.072135944720876
AAAAAATGCCCCTGAGAGTT	1.481409993404353	0.10939165335888144	-0.9610158136375753
AAAAAATTAGCCAGCAGGGT	1.3732570709247534	0.10140532475416476	-0.9939392397695896
AAAAACAAGAAATGGAATAA	0.7649564764170115	0.056486626980651496	-1.2480543577725465
AAAAACAAGACAGCTGGGAG	4.0455711679792925	0.29873682560306636	-0.5247112381577821
AAAAACAGCACTCGACGCGC	0.43294902351542	0.03197022411981109	-1.495254319197312
AAAAACAGCTCGCTGGGTTA	1.646246451113527	0.12156366024617811	-0.9151962319156736
AAAAACAGGGCTTCACCGTG	0.5976706676891088	0.04413375283932799	-1.3552291414829136
AAAAACATGCGAACAAGTGC	0.4933033942354368	0.03642696764786383	-1.438576979968962
AAAAACATTGGTGGACTGCG	0.0333792981004585	0.00246482514862546	-2.6082138835593622
AAAAACCAGGTTTACGGAGT	1.9617046446581752	0.14485801731889694	-0.8390574633114396
AAAAACCATACGTACACTGG	0.0296567978406686	0.002189944825244157	-2.659566826892237
AAAAACCTAGAGTAGGGCTA	0.6940093624211261	0.05124768426013176	-1.290325754384767
AAAAACCTAGGTCTGAAGCG	0.0	0.0	-7.0
AAAAACGATATCAGCCCATC	0.3988669426776696	0.029453503435225476	-1.5308630393457587
AAAAACGTTACTCCGGTTAG	0.725218517333561	0.05355225967882401	-1.271222199055485
AAAAACTACTTGGGGCGGAG	0.6579838302260818	0.048587453434434984	-1.313475862582496
AAAAACTGAATGCGGCACTG	0.3396953639417812	0.025084100731994706	-1.6006014638661659
AAAAACTGCCGCGGATACAA	0.0	0.0	-7.0
AAAAACTGGCCGGCAGGAGG	1.986920237067024	0.14672001052557757	-0.8335106505181102
AAAAACTGGGAAATGTTTCG	3.0024163610516266	0.2217072189802258	-0.654220165648549
AAAAACTTATCAGTGCAAGG	1.223215199315033	0.09032579344174957	-1.04418821480439
AAAAACTTGTGCATGGGGTT	1.6746934693016686	0.12366427139811165	-0.9077557569266417
AAAAAGAACGGAGGGCTGGG	0.6297848042796081	0.046505154756061776	-1.3324989060769743
AAAAAGACCGATTGAGAGTG	0.5715481203734702	0.04220478742561667	-1.3746382828155563
AAAAAGAGCAGTGCCTGACG	1.669649858974521	0.12329183643747207	-0.9090656785342927
AAAAAGAGGCGGGGTGGCTC	0.247907087575989	0.01830618553274488	-1.7374021403876392
AAAAAGAGTAAGCTGCCAGA	0.0	0.0	-7.0
AAAAAGATGGGACGAAGGTG	0.4890267255810219	0.03611116590691604	-1.442358489452823
AAAAAGCGGGAGCGGGCTTC	1.9081223130273903	0.140901340994306	-0.8510848735786777
AAAAAGCTGTGGGCACCTCT	2.479368703433447	0.1830838477952811	-0.7373499687665984
AAAAAGGAGCTCCAGATCGC	0.7113642904048986	0.05252922297967716	-1.2795990232999634
AAAAAGGATCTTCTGTATGC	0.911366767372528	0.0672979917396897	-1.1719978954994155
AAAAAGGGGGCGTCTAGCGG	0.2614658437653056	0.01930740380698563	-1.714276120218681
AAAAAGGGTAAGGCCAGGAT	0.9085342422757402	0.06708882978931965	-1.1733497833286834
AAAAAGGTATGCTACAATGA	1.2807347157379596	0.09457320302445907	-1.0242319019408572
AAAAAGGTGTGTGTCCCGGG	0.2647463446366674	0.019549645600791032	-1.7088611111589544
AAAAAGTATCGGGAAAATGG	0.9525412756697104	0.07033843804349585	-1.1528072799858444
AAAAAGTCATTGCTGGTCGA	0.9200835587501616	0.06794166514882642	-1.1678638134258827
AAAAAGTCGGTAAAGCCGTT	0.5764573095209532	0.042567296332594214	-1.3709239332178316
AAAAAGTCGTTTTTTCCATT	0.0	0.0	-7.0
AAAAAGTGGGGCATCATCGT	1.3446877785139897	0.0992956845154589	-1.0030696259441898
AAAAAGTTGCTCTATCCTAG	0.0	0.0	-7.0
AAAAATAAAGTGCTTTCCTG	0.8261250674149757	0.06100349491909674	-1.2146452833400665
AAAAATACAGCGTTAAAGTG	0.797610572444514	0.058897901083899154	-1.2299001816801747
AAAAATACAGTCTGGTAGGT	0.0	0.0	-7.0
AAAAATAGAAATTATCAAGT	0.7651095451733763	0.05649793002600079	-1.2479674635921323
AAAAATATAGACTTCTCAGC	0.3397172252050585	0.025085715031712585	-1.6005735155291356
AAAAATATAGCGTAGCTACC	1.0516897896102455	0.07765985474536821	-1.1098034260915943
AAAAATATAGGTTCGTTAGT	0.6592520313136054	0.04868110111763775	-1.3126396070256692
AAAAATATGAACCGCTGGTA	1.2775868184659795	0.0943407530688634	-1.0253006613493107
AAAAATCCTCCCTTACTATG	0.6069086592511183	0.04481591319681369	-1.3485677496973487
AAAAATCGCGTACTGCATGC	0.3882631941430723	0.0286704915822166	-1.5425648606072717
AAAAATCGTGTCGTGAGCGT	0.0	0.0	-7.0
AAAAATCTATGGCTCATGAA	8.099930696928421	0.5981226095236042	-0.22320978059115212
AAAAATGGATTGACCAGTAG	0.8523435500155411	0.06293954447526716	-1.2010764046162168
AAAAATGTTGGCCTGTGGGT	1.227733937493244	0.0906594703054208	-1.042586822715064
AAAAATTAGAGATTGGGCCT	1.154418248310059	0.08524562505488092	-1.069327900467769
AAAAATTAGCGGAGTTCTTT	0.0	0.0	-7.0
AAAAATTAGGTGGTGGGGGT	1.413257992208118	0.10435910995512052	-0.9814696335122935
AAAAATTCGAGACTGTATCG	0.3198557286222768	0.023619083944406812	-1.6267369503128564
AAAAATTTGAAACGGTCATG	1.4891597753721637	0.10996391996056777	-0.9587497869542524
AAAAATTTGCAGCGTTTACT	0.7785060463336912	0.0574871669136117	-1.240429093756232
AAAAATTTGGATATGCCCGT	0.0153794411937718	0.0011356629882428354	-2.944750527833698
AAAAATTTTCCATACTCTTG	0.991979429095464	0.07325066681734811	-1.1351884174751963
AAAACAACTTCTGCTAGAGT	0.7176851606329846	0.05299597455283772	-1.2757571171139988
AAAACAAGGCAATTCACTAG	0.0224376994242355	0.0016568654515055543	-2.7807127577491744
AAAACAAGGGGGGTTAATGT	2.8113156619228308	0.20759578357151978	-0.6827814715857109
AAAACAATGAGGAGGAGTCC	1.132763397119973	0.08364656741015673	-1.077551876404098
AAAACAATGGGGCCTCGATA	0.0	0.0	-7.0
AAAACACACCGGTATATGGA	1.3894176718078544	0.10259867086209322	-0.988858265354783
AAAACACCCGGTTTGTGTGG	0.0259036692403758	0.001912802815481522	-2.7183297976476197
AAAACACCTAGTGATGTTTT	0.0	0.0	-7.0
AAAACACTAAGAGTGGGATG	0.0	0.0	-7.0
AAAACACTGCCATTGAGAGG	1.4762254541128463	0.109008811790695	-0.962538394193367
AAAACAGATGTTGTTTTGGA	1.998188539206211	0.1475520949634045	-0.8310546199519757
AAAACAGGAAAGTAGCTACT	0.0338516723495966	0.0024997066468922754	-2.602110954972463
AAAACAGTAGGTGGTAGTAG	0.9036941495537072	0.06673142316479923	-1.1756696129578852
AAAACATACAGTGCAAGTAT	0.2641085336803235	0.0195025477714558	-1.7099086496217406
AAAACATACTTACGGCTGAT	0.0136763294430603	0.0010099002277006782	-2.995721529880106
AAAACATGCGCTTCGTCAGG	0.0111896423467034	0.0008262759683344002	-3.082874878214793
AAAACATGGCGCTATATGGG	1.1153219889554913	0.08235864274074418	-1.0842908191091583
AAAACATGGGAGTAATGCGA	3.4568648609838197	0.2552650274163654	-0.5930086816332202
AAAACATTACCGGTGCCTCA	0.0	0.0	-7.0
AAAACATTCGGTGTATGCGG	0.0207801728257019	0.0015344688321313105	-2.81404192845787
AAAACATTGAGTTAGCTTGA	1.8601408470491592	0.1373582489959324	-0.8621452540749452
AAAACCAGCTTAAGGGCGCC	0.0126770095455021	0.0009361075191898472	-3.0286742663162687
AAAACCCCGGTGCCGCATGA	1.1510635610389397	0.08499790512000563	-1.0705917778860983
AAAACCCGATAGGTCGAAGG	0.5926361330626295	0.04376198805501092	-1.3589029567452604
AAAACCGGAGAACTCAGAAA	0.3939438684550813	0.02908996921362905	-1.5362567383733636
AAAACCGGTAGCCGCGCCGC	0.54542362292999	0.04027567800875307	-1.3949571398477472
AAAACCGTCATCGTAGCTTC	1.6024900709333805	0.11833256095954091	-0.9268957363584056
AAAACCGTCGTAGGGTGCTC	1.8158436731370164	0.1340872159159952	-0.8726126264869689
AAAACCGTCTGGTGGATTTC	1.4804058196034342	0.1093175022239281	-0.961310299983016
AAAACGAAGTGGTATGGTCT	0.510968647372722	0.037731421685769956	-1.4232968306682692
AAAACGAATTAACTGTCCGC	0.4375476305952157	0.03230979873713271	-1.490665747263226
AAAACGAGAAGATATGAGTC	0.7121183245663957	0.052584903070929744	-1.2791389222735237
AAAACGAGCACTCAGATTTC	0.0	0.0	-7.0
AAAACGAGCTGCGGTCGAGC	0.9055451405451236	0.06686810576165286	-1.1747809793111448
AAAACGAGTTCCAGGGTCGT	0.992714917133948	0.07330497740855084	-1.1348665357589027
AAAACGAGTTGCGCGCAAGG	0.9557029765345788	0.0705719072968248	-1.1513681450386883
AAAACGATACGCGCAGGCGA	0.6144207114937691	0.045370625139220286	-1.3432252367656476
AAAACGATGAAGAATGACTG	2.467794296023635	0.18222915964760705	-0.7393821275782654
AAAACGATGTGGGAGGTCCG	0.9901191968922942	0.07311330182234863	-1.1360036027616425
AAAACGATGTGGGGTTGTTG	0.2448729090972416	0.018082132905954264	-1.742750342961757
AAAACGCAGTATTTAGGTAG	0.7822470989246803	0.05776341719547349	-1.2383471224806746
AAAACGCGATACGCGCATGG	0.0306984317384942	0.0022668621234837516	-2.6445748940027958
AAAACGCGCGCAGCGGCGGG	1.094899519015285	0.08085058773748525	-1.0923168186738585
AAAACGCGGGGGGGCGTTGT	1.6470038785184042	0.1216195909044616	-0.9149964617705251
AAAACGCGTGGCAGCATCGA	0.4925836810970166	0.0363738219214907	-1.4392110637457245
AAAACGCTGGCTAACTTCAC	0.7590928922960273	0.0560536427531526	-1.2513961586945843
AAAACGGAGAGTCGAAAGGA	0.0	0.0	-7.0
AAAACGGATCAGTGCGGTTC	0.1769959162108766	0.013069896921366984	-1.8837278375654427
AAAACGGCGTACGGGGGTAT	0.5074223103429669	0.03746954977132362	-1.4263215252943655
AAAACGGCTAGTGGCTTTAG	1.8143918952544948	0.1339800123845043	-0.8729599864007056
AAAACGGGGCGCGGGGATGA	1.586191130613322	0.1171289994623543	-0.9313355665222994
AAAACGGGGTTCAGTGGTAC	1.5517717009889818	0.11458736795518212	-0.9408632561010606
AAAACGGGTTCGGTATTGGG	1.3540479845283422	0.09998686954610443	-1.000057028580855
AAAACGTAGCTCACATAACT	0.5931561152174224	0.04380038506048757	-1.3585220714842596
AAAACGTGTCGTGGCTCAGT	0.5161775520640063	0.038116062466448754	-1.4188919699806641
AAAACGTTGAGAACTGAACC	5.6513776290800575	0.4173142785271603	-0.37953675552440846
AAAACTACAGCGTTCATCAT	0.71343000927816	0.05268176171232161	-1.278339710377925
AAAACTCAGAGCACTGAAGA	0.3519700409890299	0.02599049884097408	-1.5851853849159427
AAAACTCCGGTCGGCCCGAG	0.4695567586818189	0.03467344651834083	-1.4600029876050955
AAAACTCGGGGGTTGTTCAG	1.4248079783307626	0.10521199476341365	-0.9779347453285873
AAAACTGACCACGTTGATTC	2.561782573502404	0.18916952937343046	-0.7231488166165622
AAAACTGATCTAACCATTTT	1.8961930329931056	0.14002044801252408	-0.8538085371036148
AAAACTGCGGCGCTAGTTGG	0.0054206900830503	0.0004002796343828297	-3.3976365055735247
AAAACTGCGTTATAATGTCA	0.4818665136008506	0.03558243488012512	-1.4487643367798855
AAAACTGGCCACACCATTTG	0.3841732670145699	0.028368479382558043	-1.5471639427893855
AAAACTGTACGGTAGCGGAC	0.8333699419157665	0.06153847767440936	-1.2108532514389203
AAAACTTATGTAAGATCGGG	0.0	0.0	-7.0
AAAACTTCTTTAGCGCCTGG	0.0248310908775284	0.0018336004873001073	-2.736695284294009
AAAACTTGAGTTGATTTGGG	1.9968396849931047	0.14745249161715415	-0.8313478844452553
AAAACTTGTAGCACCGAGCG	0.803673613135144	0.059345613768762316	-1.2266113742058897
AAAACTTTCTTGCAATTCTG	0.0392166427721715	0.0028958717783278205	-2.538220671479547
AAAAGAAGCGCCACAGTACC	0.0	0.0	-7.0
AAAAGAAGGCGTCCATAAGC	1.0680614111029605	0.07886878323324635	-1.103094859302834
AAAAGAAGTTCGTTGCCTTG	0.9125846406562592	0.06738792307043684	-1.1714179285956292
AAAAGAATACAAACTAGTGT	1.4472818172734547	0.10687152886282436	-0.9711379777159573
AAAAGAATGAGTAGGTGTGT	4.132805201340145	0.3051784421582362	-0.5154461482479381
AAAAGAATTCTAACCTGGAT	0.9575039614490742	0.07070489729847743	-1.1505505042222575
AAAAGACAGCTTCATGCCAG	0.6574878891313852	0.048550831691258546	-1.313803326089025
AAAAGACAGTTCGGCATCAC	0.5221639086866526	0.03855811257510387	-1.4138842330233365
AAAAGACCTGTACATCCTCG	0.006869680582863	0.00050727733736954	-3.2947545393683884
AAAAGACGGTTGTGCTGGCG	0.0	0.0	-7.0
AAAAGACTTGGGGTTTAGCA	0.0512937154584465	0.0037876782024568933	-2.4216269253482294
AAAAGAGCATAGGCGAAGGG	1.460448813994371	0.10784381847035021	-0.9672047432935172
AAAAGAGCCTCGACTCGAGA	1.985319653629272	0.14660181875599715	-0.8338606417631458
AAAAGAGGCGCGATCAGAGT	0.0	0.0	-7.0
AAAAGAGGGGGGGTTAGAGA	1.1827888611674884	0.08734059421338304	-1.0587838577236384
AAAAGAGGTTTCAAGGAAAT	1.5700622575368428	0.11593799622860602	-0.9357742098681234
AAAAGATCAGGGGGGGTGGG	1.0835526292633024	0.08001270016012534	-1.0968410733617935
AAAAGATGAAGCCACCCCTC	1.63331020258057	0.12060840976077428	-0.9186224087351582
AAAAGATGAGCCAGTCAGAG	0.4080544761280427	0.030131937817942656	-1.520972937474427
AAAAGATTGCGCCGGAGTTG	0.4632255486233714	0.03420593142181825	-1.4658985793119779
AAAAGATTGTGTGGACGGTA	0.4337374824898684	0.03202844624009148	-1.4944641292638041
AAAAGCAAAAGTCCTCGTGA	0.173322833053637	0.0127986657015939	-1.892835304464639
AAAAGCAACGCCATTAACGG	0.4300662228378306	0.03175734967328402	-1.4981557490124553
AAAAGCAATGGAATGGTTGT	1.547511242357145	0.114272763209785	-0.9420572708931921
AAAAGCAGAGGTTACGTTTA	0.0279151644418256	0.002061337513363764	-2.68585089313557
AAAAGCAGGAAAGGTTGGGT	1.2067789080464213	0.08911208954818414	-1.050063372642194
AAAAGCAGGATGGGAGGGCC	0.0	0.0	-7.0
AAAAGCCGTCGGGCGGTGTA	0.9182443120787896	0.06780584978696712	-1.1687328368024366
AAAAGCCTCGTTAAACCCTG	0.9072059974302584	0.06699074829914504	-1.1739851710314935
AAAAGCCTTGAGGGCGCGGC	0.8722617609184413	0.06441036351410188	-1.1910442498004148
AAAAGCGCCCGGACGGATAG	0.4630610069521694	0.03419378118283015	-1.4660528718258174
AAAAGCGCGCACAGCGTGCC	0.0179406552155555	0.0013247905340919167	-2.8778527836738794
AAAAGCGCGGGAATAGTCAT	5.551957236184001	0.4099727854868061	-0.38724497134168634
AAAAGCGGATGTTGGAGCGA	1.9464004696074575	0.14372791220313189	-0.8424588829537767
AAAAGCGGGGTGGTAATGTA	1.2707305034046257	0.09383446268075328	-1.0276376285369038
AAAAGCGGGTAACGTGCGGT	0.4100150486789535	0.030276712238143044	-1.5188912868455213
AAAAGCGGTCAGTACTATGG	0.5701806756481332	0.04210381130148661	-1.375678589383206
AAAAGCGTGGTCTTACAACG	0.3067544116763879	0.022651644323862595	-1.644900266284275
AAAAGCGTTCGTGCCGCGGA	1.549074786995156	0.11438821992589596	-0.941618698310504
AAAAGCTATTCCTGGCAAGG	0.6861414094853744	0.05066669156801831	-1.2952774533304763
AAAAGCTCTGGTCGATAGAT	0.0	0.0	-7.0
AAAAGCTGACGCACGGACAG	0.1651247403752919	0.012193294523819802	-1.9138789358743213
AAAAGCTGATGGTCACGTAG	0.2543069028900258	0.018778766642303307	-1.7263329348617866
AAAAGCTTCCCTCGATAAGG	0.0	0.0	-7.0
AAAAGGACATAGGGTATCGG	2.340762851112129	0.17284878564627928	-0.7623336672582395
AAAAGGACGGATCTCGGGGC	4.040215914796637	0.2983413780210909	-0.5252865086225309
AAAAGGAGCGTAGTCGGCGC	0.8613370242275508	0.0636036489553722	-1.1965179680666163
AAAAGGAGGCATCGTTTGGG	0.7756087641769944	0.05727322311224723	-1.2420483758097416
AAAAGGAGGTCAGAGGGCTT	0.0755700458128035	0.0055803135476841445	-2.2533413981585975
AAAAGGAGGTCGGTTAGACC	1.653739229700294	0.12211694896537655	-0.9132240548815135
AAAAGGAGTGGGGCAGCCGT	0.5132818710014776	0.03790223689456768	-1.4213351583089753
AAAAGGATTATAGGTTAGGC	0.0	0.0	-7.0
AAAAGGATTGAATGGTTTGC	2.6155092419458703	0.19313686395107094	-0.7141348247056328
AAAAGGATTGGTGGCAGCGG	1.487538123681745	0.10984417244949593	-0.9592229787085215
AAAAGGCAGAGGTGTCAGGA	0.624734561133773	0.046132230008661027	-1.3359955513087554
AAAAGGCAGTATGTGTAGGA	0.6797814702139762	0.05019705502225592	-1.2993217614426478
AAAAGGCGATGCTGCGGTAG	0.0	0.0	-7.0
AAAAGGCGCGTGGATCTGCG	0.2079301233436629	0.015354169390614424	-1.8137736724693472
AAAAGGCTGATCCAGGGGCT	0.0160482155941327	0.00118504724898449	-2.92626433356598
AAAAGGCTTTTTTCGCTGGT	1.6450436503599997	0.1214748419152127	-0.9155136574462319
AAAAGGGAGCTGGTGTGTAT	0.0	0.0	-7.0
AAAAGGGCCGCACATCGGTA	1.4713086135675462	0.10864573788208962	-0.9639873061644084
AAAAGGGCCTTTCGCTATCT	0.5219887631730014	0.03854517931732783	-1.4140299295921854
AAAAGGGCGATTAGGGTGTT	1.1587250500286874	0.08556365190955803	-1.0677106877479714
AAAAGGGCGGTGAGTCTGAC	0.0	0.0	-7.0
AAAAGGGGACGCCAGACGGC	0.2670302855213896	0.01971829848599235	-1.7051305635340697
AAAAGGGGAGATCATCCGGC	0.0	0.0	-7.0
AAAAGGGGAGGGTGAAAGCC	0.0098411028921159	0.0007266958647750842	-3.138647311129806
AAAAGGGGAGGTGAGTAATG	0.6096069576910879	0.045015163457658526	-1.3466411685200161
AAAAGGGGCCCTGGTTTCTG	0.9305574884899144	0.06871509080175002	-1.1629478752808318
AAAAGGGGCGCCTATATAAG	0.7019882366174992	0.051836867703047504	-1.2853612490429662
AAAAGGGGTGTCGCCTCGAT	0.0	0.0	-7.0
AAAAGGGTGGGTTACGGCTT	0.1619187005594717	0.011956551152471928	-1.922394073813394
AAAAGGGTGTAGGGCTCTTT	0.2945521788142661	0.02175059570572138	-1.662528844081077
AAAAGGGTGTATAAGAGGAT	0.6132380595055519	0.04528329465210649	-1.3440619829422096
AAAAGGTATTGATCCCGGCC	1.177361928361015	0.08693985359801605	-1.060781095472848
AAAAGGTCCATGGATGATCT	0.2934506357487046	0.0216692545390462	-1.6641560289269484
AAAAGGTCCCAGTTAGAGTG	1.220810306926345	0.09014820914319611	-1.0450428964174874
AAAAGGTTCACCAGTAGGGG	0.2167413896042544	0.016004819101850944	-1.7957492302053788
AAAAGTAAACGGGTTCTTGC	1.6844256657712788	0.12438292529363289	-0.9052392334692457
AAAAGTAAGTCATCTGCGTG	0.0543353386890752	0.004012280571534093	-2.3966087051609573
AAAAGTACGGGAGTTCTAGT	0.0	0.0	-7.0
AAAAGTATCCAGGCGCGCAG	1.2302261046620966	0.09084349922939276	-1.0417061454040089
AAAAGTATGACACAATATTC	0.3690746062789918	0.027253550045829255	-1.5645769185288192
AAAAGTCAACGGGATCGGAT	1.4214909727510034	0.10496705735500814	-0.9789469776321016
AAAAGTCACTGTGTTTGGCG	1.9811059470523729	0.1462906663192859	-0.8347833819768126
AAAAGTCCGTAGAGGGTGGA	3.245106489401263	0.23962816896182856	-0.6204621307501448
AAAAGTCTTAAGTGGGTCGA	0.9656704761022178	0.07130793666237017	-1.1468621299399198
AAAAGTGACGCGGGAGCTCT	0.0167205055634397	0.001234691109635166	-2.9084416789711613
AAAAGTGATCGGGACCGGAC	0.4323295606027948	0.03192448116377038	-1.4958761521551514
AAAAGTGATGTGTAATTCAA	0.0	0.0	-7.0
AAAAGTGCCATCAGAAGACG	0.7154222572171461	0.05282887513596316	-1.277128636472724
AAAAGTGCTGTCGAGGCAGG	0.5018903956739988	0.037061056987710075	-1.4310821986872817
AAAAGTGGGATTCTCGGGCG	0.2747958339395186	0.020291729328554317	-1.69268093937155
AAAAGTGGGGCATCGTCTGG	0.591571459256268	0.04368336942243498	-1.3596838706436538
AAAAGTGGGGTCTAATAGGC	1.0869055676948305	0.0802602909555624	-1.095499270216855
AAAAGTGGTCCCGGGGTGTC	0.8770517979107516	0.06476407387691298	-1.188665840483583
AAAAGTGGTGTGTTTGAATG	0.0317141862433633	0.0023418684115397775	-2.6304375113762477
AAAAGTGTGTATCATCTCTC	1.2609780500116494	0.09311431295467276	-1.0309835568332193
AAAAGTTAGGTTGACCGCGG	0.8939789431287813	0.06601402386394586	-1.1803637941587903
AAAAGTTGGCTGGAGCGCCT	0.2023211540921182	0.014939986670909951	-1.825649789987343
AAAAGTTTAGGGGGCGAAAG	2.1106557988250323	0.15585700686032816	-0.8072736683799421
AAAATAAAACTATTGGGAGC	0.0	0.0	-7.0
AAAATAAACATCTCGACAGT	0.219753219079042	0.01622722141272296	-1.7897558380560716
AAAATAACAGTGTGATGCAG	0.0229167934146665	0.0016922431551533563	-2.7715372338772624
AAAATAACATAGATGCTTCA	0.7281874488684281	0.05377149428015275	-1.2694478945511942
AAAATAAGGCGGGCGGACTG	0.5412772811947869	0.039969499989282266	-1.3982712846459213
AAAATAATCTGCCTGATACA	1.289393499845641	0.0952125930068637	-1.0213056071648925
AAAATAATTTGGTACACTGG	2.462574133230741	0.1818436875357274	-0.740301770308931
AAAATACCATCAGTGGGCAT	0.3206511333703886	0.023677818960960537	-1.625658304349613
AAAATACGTCGGGCAGCCGT	0.0	0.0	-7.0
AAAATAGCAAGGGTAACCCG	0.776575258893938	0.057344591913267746	-1.241507533525109
AAAATAGCTAGTGAACTTTT	1.282901734452571	0.09473322203412311	-1.0234976913674223
AAAATAGCTCTCCGCCTGGG	0.0	0.0	-7.0
AAAATAGCTGGCTGCCGGTC	0.3471640597789589	0.025635611110418663	-1.5911563252405796
AAAATAGGGGGGGATACGTT	0.7847133531036976	0.05794553262836993	-1.236980040798483
AAAATAGTAACTGGCTACGG	1.4958728383120878	0.11045963219240774	-0.9567964072201967
AAAATAGTCAGAGAGGTTGT	0.0268226200440893	0.0019806608346802992	-2.7031898860150063
AAAATAGTGGTGTGCAGCGC	0.9972034930517596	0.07363642700256087	-1.1329072925569117
AAAATAGTTACGTGCAACCG	2.425706259678424	0.1791212557567666	-0.7468528747309319
AAAATATAACTGGCTTCCAG	2.084518632867643	0.15392696196328803	-0.8126853021548701
AAAATATACAGCGCTAACAA	4.448002830232844	0.3284535583737916	-0.48352602874604456
AAAATATACATAACAGGGTG	0.0424253222778793	0.0031328100721093495	-2.504065933600628
AAAATATCTAAGTCGCGTGA	0.5126313498812325	0.03785420050949852	-1.4218859217946136
AAAATATGAGTGCCGATACG	1.0082322078586907	0.07445081960995871	-1.128130516849037
AAAATATGCCGATAGGTAGT	1.3089741621589643	0.09665848646907402	-1.014760009562084
AAAATATGTGTTTCTCTGGC	0.0	0.0	-7.0
AAAATCAAGGCGTCCACGCT	0.0472300274490078	0.0034876035762113925	-2.4574728856798935
AAAATCAGATGCGCAATGTG	0.3914833089051028	0.028908274288821922	-1.5389778332415411
AAAATCCGAGACTTTACAAA	0.0968620727117794	0.007152579183943426	-2.1455373255591446
AAAATCCGCGTGAACTGTGG	2.0975866563967616	0.15489194310041263	-0.8099711720279771
AAAATCCGTTTAAAGGATTA	1.4574947666745917	0.1076256829630634	-0.9680840796158853
AAAATCCTGACAGGCTTAAT	0.7939852709373659	0.05863019820113405	-1.2318786376672695
AAAATCCTTGTTCGCCGTGG	1.552018342712641	0.11460558070253667	-0.9407942339453673
AAAATCGACGGAGGGGTGTT	3.031964827688136	0.22388916431202383	-0.6499669247031062
AAAATCGCGACCATTTGCAC	1.3155658527070666	0.09714523620796969	-1.0125784914030331
AAAATCGCGCGCGTAGTTGT	0.0	0.0	-7.0
AAAATCGGATAGGAGCATAT	0.0	0.0	-7.0
AAAATCGGCTTTAGGTAACT	1.0987458846833529	0.08113461464544869	-1.0907938222095033
AAAATCGTACTAGCGACGCT	0.2584388879575041	0.019083884523374794	-1.71933322002198
AAAATCGTCAGAAGTTAGTA	0.378034612252536	0.027915183133168577	-1.5541595186835613
AAAATCGTCATAGGTTGGTT	0.0	0.0	-7.0
AAAATCGTGGGCACGGTGGA	0.0111838653888925	0.0008258493808473894	-3.0830991524756617
AAAATCGTTTTAGGAGTCCA	0.2642329097209566	0.019511732062626817	-1.7097041764356966
AAAATCTATGATTGGTTGGA	0.6197170151168738	0.045761719713039536	-1.339497663239291
AAAATCTCAATCACCGATCA	0.577035088978625	0.042609961260219195	-1.3704888606477206
AAAATCTCCACTCTTATAGG	0.0257805311178501	0.0019037099358097443	-2.72039922342732
AAAATCTGAAATTAGTGGAT	0.6784218701607884	0.05009665817169649	-1.3001912439131582
AAAATGAAGAACCCGTCCCC	0.6557638387810772	0.04842352276318743	-1.3149436192527733
AAAATGAAGGTTGGGAGTTT	1.7730783151249363	0.1309292966092169	-0.8829631652740534
AAAATGACACTTGCGCTGCG	0.7705251919974798	0.05689783725136993	-1.2449042412964384
AAAATGAGCCCGTACAGTGG	1.503873278640651	0.11105040814169738	-0.9544798409573688
AAAATGAGGGTGGCCGTCGG	0.8942729987811348	0.06603573779468325	-1.1802209655725633
AAAATGAGTGGTGTTTTAAG	4.874255263204983	0.35992928663178286	-0.4437828143498569
AAAATGATCGTGGGAGTGGT	2.129765329649884	0.15726811059335966	-0.8033593307611225
AAAATGATTAAGGCGTCTCC	0.4543759897705177	0.03355245407339985	-1.474275709427684
AAAATGCACTCTCCCAATGG	2.0686747518317024	0.152757003376631	-0.8159988697394001
AAAATGCCCTTATACTGGTG	1.2027945006413168	0.08881786923399676	-1.0514996498857994
AAAATGCCGGATCCAGACTT	0.0	0.0	-7.0
AAAATGCGATTCCGCCGCGG	1.1774065955815272	0.0869431519564209	-1.0607646193502946
AAAATGCGGGTACCGAGGAC	0.1801398597422875	0.013302054921177454	-1.8760812633944357
AAAATGCTCTCCGTAAAGAG	0.5806796151894801	0.04287908375142032	-1.3677545033048761
AAAATGCTGAGCCGGGGCAG	3.946167976838669	0.2913966027907219	-0.5355155157020741
AAAATGCTGCTGGGTCGAGG	0.0	0.0	-7.0
AAAATGGATTCATCCGTGAC	0.3999137125609501	0.02953079998967574	-1.5297247878335754
AAAATGGCCAAACGCCCGGT	1.909921422997192	0.1410341925445502	-0.8506755835631234
AAAATGGCGCGTGGCGGTAG	0.4239005115982581	0.03130205549433746	-1.5044271429475509
AAAATGGCTTTGAAAGTGGA	0.1274297324276602	0.009409784718211188	-2.0264203124667333
AAAATGGGACAGGGGATGAA	0.3340959896189071	0.02467062652992938	-1.6078198211208854
AAAATGGGGCTTGAGTGACA	1.0933340945884085	0.08073499221225804	-1.09293819228057
AAAATGGGGGCATCTTACGT	0.676862846928892	0.049981535329457434	-1.3011904073758347
AAAATGGTAAGCTTTCGAAT	0.8117436826716906	0.059941531342732	-1.2222721662084723
AAAATGGTACTCTCTGCCGT	1.4378907091250734	0.10617806192808155	-0.9739652061150483
AAAATGGTCGGTAGCGTGCT	0.0	0.0	-7.0
AAAATGGTCTTGGAGTTGAG	0.5813311440395194	0.042927194550209394	-1.367267493332246
AAAATGGTGAGGCGTGGTCG	0.9080402633715275	0.06705235294003631	-1.173585977678981
AAAATGGTGCTCTAGGGCCG	1.2726741835390991	0.09397798971544152	-1.0269738492133489
AAAATGGTTATTTTGGGAGG	2.735805307888178	0.20201987783958747	-0.6946058958438954
AAAATGGTTGCACATTGTTG	0.5640225739412469	0.04164907903272395	-1.3803945975087701
AAAATGTATTGTATACGGCT	2.1340736580242337	0.15758625018076722	-0.8024816785414237
AAAATGTGCTCTCGCATTTT	0.4661781090521563	0.03442395713271854	-1.4631392077410768
AAAATGTGCTGTTCGAAGAC	0.2290912164236998	0.016916766490143093	-1.7716826454157675
AAAATGTGGGTTCGATCTTG	0.073648557402359	0.005438425214903686	-2.264526839178317
AAAATGTGTAAACGTCCTGG	0.6126388854661868	0.04523904988589883	-1.3444865247378361
AAAATGTTAAGGCTGCAGAC	1.416346393041188	0.10458716651938607	-0.980521602770389
AAAATGTTGATACCAGTGTC	1.3302966108898937	0.09823299854251842	-1.007742598999204
AAAATGTTGGAACGGAGGGA	2.548376863453468	0.18817961247450848	-0.7254274301618874
AAAATTAACCGGGAAGCAAG	0.6710454058638115	0.0495519584403718	-1.3049391762334293
AAAATTAGTTCTAGGAATTG	0.9349509144924204	0.06903951424729435	-1.1609022729194658
AAAATTATCTGGCACTCGTT	0.0106622386417971	0.0007873309338576736	-3.1038426849992704
AAAATTATGATTATACCGCG	0.8183096216893878	0.06042637951318946	-1.2187734260154375
AAAATTCACATGTACTCGTC	0.0	0.0	-7.0
AAAATTCAGCGGTTGTAAGC	2.571423044972369	0.18988141002629086	-0.7215175519464953
AAAATTCAGTTATCTTCTGC	1.4324294716379216	0.10577478815460567	-0.9756178357993424
AAAATTCCTTTGGACTAGTC	0.269147163595795	0.01987461496390824	-1.7017012762900965
AAAATTCTAGGCATAAGTTG	1.0326428717424925	0.07625337453649898	-1.1177409321759075
AAAATTCTCGCGATGCTACG	0.2907516807256066	0.021469955794179853	-1.6681688497586056
AAAATTGCATACTAAAAATC	0.6526197475943419	0.048191353860075274	-1.3170308727089435
AAAATTGCGCGCCACTGGAT	0.8006374825907604	0.059121416995727	-1.2282551655122442
AAAATTGGCATAACCCCTGA	2.1151151551495064	0.15618629879397414	-0.806357066612098
AAAATTGGGGCACCCTGTTT	0.6262467831056789	0.04624389690876899	-1.3349455756544715
AAAATTGGGTTGTAGCGGCT	0.0	0.0	-7.0
AAAATTGTATTGAATGCAAC	0.3504108524794448	0.025875363794146344	-1.5871135355377448
AAAATTGTCGTGTGACGGGG	0.219618982542435	0.016217308993645197	-1.7900212084582816
AAAATTGTCTGCTTCGGTAG	0.0	0.0	-7.0
AAAATTTAGGGTCAGTAGAT	1.2952736506193037	0.09564680056452456	-1.019329552771151
AAAATTTATCAGTGTAATAT	1.3668157829405645	0.10092968118115778	-0.9959810986033183
AAAATTTGTGAGGTTGGTCT	1.6148100413916884	0.11924230366666941	-0.9235696423336498
AAACAAAGATTGTAGAGGTG	1.8262072092140544	0.13485248977749142	-0.8701410307710183
AAACAAAGTAACTTTCATCT	2.252983463763313	0.16636689855515063	-0.7789330795170214
AAACAAAGTACGTAGGTCTG	2.105267420637393	0.15545911323095266	-0.8083838139237413
AAACAACGGAGAGAATCTGT	1.084089022186759	0.08005230898483165	-1.0966261370125236
AAACAACGGGTTATGTAGTA	0.0146215170270574	0.0010796956476101399	-2.966698649319942
AAACAACGGTCGCTGAGATC	0.1869566043839061	0.013805423313581986	-1.859950272115325
AAACAAGGGAGTCGACGGTG	0.9228958051437198	0.06814932966034826	-1.1665384116744073
AAACAAGTAGTCCTGAGGTC	0.6036513212254394	0.04457538181538369	-1.3509049281390562
AAACAAGTCTTACGGATAAT	0.0183745723715339	0.001356832247948713	-2.8674738430504014
AAACAAGTGAGCGGCGCCGG	0.1624228941840393	0.011993782286627916	-1.9210438388210915
AAACAAGTTGTAAATATTAG	0.7941735127552243	0.058644098528375314	-1.2317756852622812
AAACAATAGATGGCCCGGCC	1.1625868300437048	0.08584881705805299	-1.0662656847628145
AAACAATAGCCTAAGTGCCA	1.0611665759634692	0.07835964840973096	-1.1059075212997653
AAACAATAGGTGCGTGAGGC	1.949012937511416	0.1439208244857771	-0.8418763616928153
AAACAATGAGGAAAACTCGC	0.0	0.0	-7.0
AAACACAAAGAGGTATTGTG	1.2133141407818504	0.089594670276812	-1.0477178244697463
AAACACAAGAAGAGTCCTAC	0.7657599142321088	0.056545955182402435	-1.2475984553678638
AAACACACAGGGGTTTATGC	0.5789037473238653	0.042747948466231596	-1.3690847228346192
AAACACAGCTGGGGTGGTCA	0.9479652404812396	0.07000053020074877	-1.1548986705230653
AAACACCAAGGGCTTGGCTA	0.4386926169723924	0.03239434788519464	-1.4895307582008925
AAACACCGCAACGCAGGCGG	0.0170748283221722	0.0012608553400460568	-2.8993347378707086
AAACACCGCAGGTCCGGTGA	0.0	0.0	-7.0
AAACACCTCGGTGTGACTGA	1.0488029629425957	0.07744668300794189	-1.1109971780622427
AAACACGAGTCGGGCGGACA	1.2408501715898448	0.0916280114520699	-1.0379717385661043
AAACACGCAAGATCATACGT	1.043511249732622	0.07705592740367478	-1.1131939482538573
AAACACGTGGAAGGGGAATT	1.4118790779462724	0.10425728688681733	-0.9818935810147483
AAACACTCGCGTGTCGAAAT	0.8065890909120804	0.05956090118802512	-1.2250387397642948
AAACACTCGGGAGGCTCGGG	1.258033957385329	0.09289691253111089	-1.031998719730616
AAACACTTTGACAGTGAGCA	0.750517336001088	0.055420398556237344	-1.256330355310333
AAACAGAACTAACTATTAGC	1.3533444267321812	0.09993491677752703	-1.000282744863563
AAACAGAATACAGTGGAGGT	1.192705156932382	0.08807284254014407	-1.0551579866296772
AAACAGAGAACGTCTTGTCC	0.2424822887309011	0.01790560249533753	-1.7470110610805518
AAACAGAGCTCGGGTTAATG	0.202656823634036	0.014964773493150986	-1.8249298522564064
AAACAGAGTCGTCCCAACAG	1.520765690872938	0.11229779334332081	-0.9496287775607583
AAACAGATCGTGTGGATCGC	0.0150925117393648	0.0011144752768363442	-2.952929561326987
AAACAGATTTCCGTGATGTG	0.2819076661279668	0.020816887849807057	-1.6815841975287855
AAACAGCACTCGTCGTTATT	0.1977351396646327	0.014601341931922158	-1.835607228678075
AAACAGCCCCCGGTCGGGAA	1.2633973380572192	0.09329296027069907	-1.0301511261456386
AAACAGCTGCCCCGCTAGTG	0.0	0.0	-7.0
AAACAGCTTTAGAGACCTGG	0.5354342251405173	0.03953803161436176	-1.4029849556672631
AAACAGGAGTCATGGGTCGC	0.8969335174720209	0.06623219828818878	-1.1789308302077361
AAACAGGCAAGTGGTTAACG	0.5601558350258776	0.04136354770450108	-1.383382219372232
AAACAGGCGATCCGGCCAGA	1.9807048692504436	0.14626104955952732	-0.8348713144323806
AAACAGGGAAGTAACTTTGG	1.0596984024086686	0.07825123417377164	-1.1065088040609787
AAACAGGGCCTGGTGACCTA	0.0	0.0	-7.0
AAACAGGGGTGTGGGTAAAC	2.380786221527392	0.17580422855689393	-0.7549706832051385
AAACAGGGTCCGGATTTCTG	0.8905582697760808	0.06576143132351574	-1.1820287427742744
AAACAGGTGAGCTGTATTTC	0.0	0.0	-7.0
AAACAGGTTCATCTAGTCCA	0.5401682385654522	0.03988760503284984	-1.3991620392038973
AAACAGGTTTTCATTGGCCC	1.3301502259421325	0.0982221890491751	-1.0077903911025683
AAACAGTACGAGATCGCTAG	1.0796814805421222	0.0797268431989239	-1.0983954315473001
AAACAGTCGCCGATTCATGC	0.5975448394929367	0.04412446131673821	-1.3553205835553082
AAACAGTTACATCTTCTCCA	1.0844812527146237	0.08008127243595725	-1.0964690348353752
AAACATAAAAGTCGGATCAC	0.0232813412156034	0.0017191624326325025	-2.7646830876740496
AAACATACTTGGCCAGTGAG	0.0366008874056476	0.0027027167398169425	-2.568199468463588
AAACATATCGTATCGCCGAC	0.0272243619950682	0.0020103266371501553	-2.6967333728348053
AAACATATGAATGCTATAGG	2.7707313089940184	0.20459891606883693	-0.689096671437983
AAACATATTCGTATGCCTCA	0.9433741137523424	0.06966150795444943	-1.157007128654583
AAACATCAGGATCCTCGCTC	0.2308739083971579	0.017048405687444604	-1.7683162286081289
AAACATCAGGCATAAGCGCT	0.3600418388368724	0.026586544038512544	-1.575338112557493
AAACATCCCGTCAGCGCAAT	0.7429086821578579	0.054858553268672054	-1.2607556498069055
AAACATCCTAGTGGAGTTAG	0.3717016187845573	0.027447536344462134	-1.5614966311782874
AAACATCTGTAGACACTGCA	0.4055460790692997	0.02994671043135951	-1.523650876779572
AAACATGAGTGGGAGCTAGC	0.4427669158142255	0.03269520604638611	-1.48551592135286
AAACATGCCAGGGTGGGCGT	1.6438953309977111	0.12139004664976691	-0.9158169216816562
AAACATGGCGAGTGACGTGT	0.7463662415109881	0.05511386957942286	-1.2587390958155114
AAACATGGCTTCAGACACTG	0.0	0.0	-7.0
AAACATGTAGTCCCTGGGTT	0.3642195292815935	0.026895036938522906	-1.5703278549074882
AAACATTAGAGGAGGTCGCC	0.2488442849156038	0.01837539092960359	-1.735763412692004
AAACATTATTAGCTTGCGGT	0.5070415283817401	0.03744143171589447	-1.4266475527110616
AAACATTCTACCCGGTCGGA	1.1433065557814972	0.08442510512945396	-1.0735283898916825
AAACCACATGGAGTGGGATC	0.0	0.0	-7.0
AAACCACCGAGCTCATGTGG	1.7291912754413508	0.12768854904210913	-0.8938480480052469
AAACCACGGTCTAATGTTGC	0.5865802306099241	0.04331480247854592	-1.3633636617030034
AAACCAGGACACAACCCACT	1.4003410743859248	0.10340528690602431	-0.9854572560639829
AAACCAGGACGGTGTTAAGT	1.854042698473216	0.13690794384197733	-0.8635713519635644
AAACCAGTTAGGAGCACTGG	1.4894808971674427	0.10998763253458274	-0.9586561459685944
AAACCATCCTTGTAATAGGT	1.133243870266921	0.08368204695476165	-1.077367705026934
AAACCATCGAGGACGGAACC	0.3505420733391919	0.025885053526811048	-1.5869509326185889
AAACCATCTGCTGCTGGCAC	2.115931147408255	0.15624655405261964	-0.8061895520474713
AAACCATGGCGCCTTTGCCC	0.0332295355370101	0.002453766242245845	-2.61016681265148
AAACCCACGCGAAAATACGA	0.0	0.0	-7.0
AAACCCCCTCAGCAGGACCG	4.514377881447537	0.3333548865857539	-0.4770931742517108
AAACCCCGTTTTGGGAACAT	1.5949926592662649	0.11777893012011799	-0.928932395041307
AAACCCGACACCAGTGTTAC	0.2428974890370739	0.017936262102178024	-1.7462680583676395
AAACCCGCTCCAACTTTAGT	0.0232708291162475	0.0017183861884233133	-2.7648792266204634
AAACCCGGCTCTCGTGGGGG	2.274884581727856	0.16798414125988193	-0.7747317164194811
AAACCCGTCTGGCCCTGCGT	1.0916145450958583	0.08060801564070798	-1.0936217699140112
AAACCCTAGTGTCGGATGCC	1.821608642863684	0.13451291816774985	-0.8712360054789352
AAACCCTCACATGGGGGGGA	1.371655735488096	0.10128707745478241	-0.9944459598527101
AAACCCTGCCGAGTTAATAC	0.8197045875102978	0.060529387875633264	-1.2180337180183733
AAACCCTGTCGCGGGGGGGT	0.802027544708387	0.059224063254356106	-1.2275017997766862
AAACCCTGTGCAGGATAGAG	1.028168854019612	0.07592299996224752	-1.1196266398680472
AAACCGAAGGGACAAGGCGG	1.090990259137257	0.08056191653682437	-1.0938702106338505
AAACCGAATTATTTGAGAAC	0.7211405826002677	0.053251133032756616	-1.273671147238726
AAACCGAGGCCCGCTGAGTT	0.3804459984290306	0.028093246952035706	-1.5513980631530317
AAACCGAGGGCCATACCGCG	0.5928114864326042	0.04377493666150675	-1.358774473630079
AAACCGCAGACCCGCACGTT	0.1259103693657884	0.009297590499101987	-2.0316295856961393
AAACCGCAGGGTCAGCGGTC	0.0	0.0	-7.0
AAACCGCATTCGTAGGTGAA	0.0	0.0	-7.0
AAACCGCGAGGGGACGGTTT	0.0	0.0	-7.0
AAACCGCTAGAAATAAATCA	1.4328791893032835	0.10580799662435926	-0.9754815084955881
AAACCGCTGAACGCTTCCGG	0.0	0.0	-7.0
AAACCGGCCGGGTGAAACTT	2.7271587220618314	0.20138138861400862	-0.6959806688158005
AAACCGGCGCAATGGGCCTT	1.3532271049397266	0.0999262533927053	-1.0003203956010407
AAACCGGGGTGCACATGTTA	0.8218632966144884	0.060688793279322764	-1.2168914978257555
AAACCGGTTAGTGGAATGTA	0.6007656543138213	0.04436229571773998	-1.352985987506003
AAACCGGTTGCGGTATATTG	0.0	0.0	-7.0
AAACCGTACTGCTGGAACCG	0.0230783002820052	0.0017041692953344368	-2.768487263807916
AAACCGTATTTCTGGCTTGT	0.0219606594857184	0.001621639425067942	-2.7900457056807855
AAACCGTCGGAGGTCTTGTG	1.468231182013103	0.10841849132148981	-0.9648966403621083
AAACCGTGACCCCTGCGCCG	0.022464825682064	0.0016588685338436715	-2.7801880306655704
AAACCGTGCATCTTGAGCTG	0.0	0.0	-7.0
AAACCGTGGCCTCAACCGTG	0.0	0.0	-7.0
AAACCGTGTAATCTGGGACG	0.0	0.0	-7.0
AAACCGTGTGGGATTCTAGA	0.0290178745256646	0.002142764856087065	-2.669025485191013
AAACCGTTTTGTAGGGGTCA	0.5337776699635929	0.03941570672760469	-1.404330682087339
AAACCTAAAGCGTTGTTTAC	0.591116196314222	0.04364975147320744	-1.3600182246759804
AAACCTAACTGGATGGGGGT	1.4073848105371884	0.10392541701641984	-0.9832782241461004
AAACCTACCTTGAATATCAT	0.0	0.0	-7.0
AAACCTAGGTTGCTGAACAG	1.5120744823903671	0.11165600905009467	-0.9521178993093135
AAACCTATACGTCCGTCATA	0.9469061405168152	0.06992232315698875	-1.1553841507755442
AAACCTATAGACAAACCGTA	0.7956607190735949	0.0587539181993487	-1.2309631657266138
AAACCTATTGGGGTGGGGGG	0.2144282019920847	0.01583400655262342	-1.8004091796711832
AAACCTATTTAAGTCAAGTT	0.540007144915466	0.039875709405848496	-1.399291577582289
AAACCTCCCTGCTGCGGGCA	2.207425454553067	0.1630027617034778	-0.7878050374216831
AAACCTCTCTCGCGGAATAA	0.0	0.0	-7.0
AAACCTCTTGGAACATCGGT	0.0262749942886459	0.0019402225447561205	-2.712148453360268
AAACCTGAGGACTGTGTAGG	1.6032318470687184	0.11838733588223486	-0.926694752432554
AAACCTGCGAACGAGGCGTT	0.7875405728947119	0.058154302819421015	-1.2354181464282665
AAACCTTCGTGAGATGTATC	0.6438922084522889	0.04754688680453075	-1.3228779138028204
AAACCTTCTTAAGTTGAGGT	1.318253072186355	0.0973436683659046	-1.0116922915314799
AAACCTTGTGCAAGTGTGTG	0.0	0.0	-7.0
AAACCTTGTTGGTGTTGGAT	0.0	0.0	-7.0
AAACGAAGCGAGGCCGAAGT	1.2987094281917364	0.095900508444784	-1.0181790902831562
AAACGACAATCATGATGCCG	0.2639591128701488	0.019491514101138998	-1.7101544235694393
AAACGACAATGTTTAGCCCT	0.8948159652678044	0.06607583203055294	-1.1799573595015436
AAACGACACGATTAGGTTCG	0.0	0.0	-7.0
AAACGACATTATGTATACAT	0.4982029850659255	0.036788767786998494	-1.4342847583028524
AAACGACCATGACGCCGGAT	0.6174527590832851	0.045594520414908114	-1.3410873480496686
AAACGACGAGTTTAATCGTA	0.4390371741775487	0.03241979099852354	-1.4891897892555641
AAACGACTAACGTCTATTTG	0.0	0.0	-7.0
AAACGAGCTCCTGCTTTCTT	1.074139060138485	0.07931757464108828	-1.100630574044344
AAACGAGGCAATGGGACGGG	2.853013430439943	0.21067486894273466	-0.6763872675738744
AAACGAGGGACACAGGTCGT	0.0	0.0	-7.0
AAACGAGGGGTGCGTTGGCG	1.4450225465420432	0.10670469769400896	-0.9718164602599219
AAACGAGGGTGGTACCATGT	1.2788223741193372	0.09443199011758015	-1.0248808576295652
AAACGATACTACGGGAACCG	0.8871372107289326	0.0655088103022778	-1.1837002876669387
AAACGATATGACTGCTTAAC	0.0	0.0	-7.0
AAACGATCACGTGATCTTCG	0.1733622209992243	0.012801574222873889	-1.892736621424827
AAACGCAAAATATCACGGGG	1.0589430947418348	0.07819546004315456	-1.10681846094836
AAACGCAATCGCGTTATAGG	1.0081048330359128	0.07444141387992988	-1.1281853868252538
AAACGCACATGGTGTGTGTG	0.2931485802025874	0.021646949872719458	-1.664603288537715
AAACGCAGCGATTATGGCTG	0.0	0.0	-7.0
AAACGCCGACGTGGGGTCCT	0.0251395491771216	0.0018563779516988903	-2.731333598361374
AAACGCCGGGGTGCTACGAA	1.0007200367011109	0.07389609888652542	-1.1313784882191844
AAACGCCTTAATCTCTACTG	0.0	0.0	-7.0
AAACGCGACCAGACGCTCAA	1.0309506004820392	0.07612841226951218	-1.1184532277369668
AAACGCGACCTGGTTGGGAG	0.0	0.0	-7.0
AAACGCGGCGATTTGGTGTG	1.8376233008963672	0.13569548742809787	-0.8674345946222259
AAACGCGGGAGAGGTACTAA	1.3255227283995623	0.09788048107545431	-1.009303904789172
AAACGCGTATGTCACATGTG	0.9005267991746044	0.06649753673479027	-1.1771944419495535
AAACGCGTGCGAGCCGGATT	0.2182618663437802	0.016117095558180375	-1.7927132191503192
AAACGCTTCGTGGGTGTAAG	0.6630234756761649	0.048959595616937926	-1.3101621779143275
AAACGCTTTACGTGCATTGT	0.5116265182054375	0.03778000079513721	-1.4227380372738014
AAACGGAAATACCATGGCTG	0.3796261935575146	0.028032710158895326	-1.5523349132937316
AAACGGACAGGGACTGGGTC	0.0338430311875774	0.0024990685581765043	-2.6022218294960657
AAACGGAGCTGGCACGTGTC	2.650584710395879	0.1957269392868436	-0.708349395198221
AAACGGAGGGCAGACGCGCG	0.176765010066092	0.01305284613525026	-1.8842947813475852
AAACGGATCGTAGCGTGGCA	0.2088863627451254	0.01542478090909926	-1.8117809958940705
AAACGGCAAGGCAAGCAGAT	3.9058676853125407	0.288420711214105	-0.5399735565634309
AAACGGCATTCCAGCATTTA	0.5061114991865171	0.03737275563581506	-1.4274448787811682
AAACGGCCACGTTGCAGGTA	0.7374607862534908	0.05445626467675007	-1.2639521515731968
AAACGGCGAACAGGGATAGG	1.7467855936469383	0.12898776503687134	-0.8894514821733963
AAACGGCGCTTGAATTACGT	1.832243268891393	0.13529821010529855	-0.8687079487573942
AAACGGCGCTTGGGGGTGCA	0.6593442976613897	0.04868791433503094	-1.3125788291137443
AAACGGCGGAAGAGCGGCGC	0.0172207437431616	0.0012716301621571906	-2.89563917948086
AAACGGCGTGGCAGTGGGTG	3.0526769484956966	0.225418607983793	-0.6470102364215904
AAACGGCTCTCTACCGTTTA	0.010385290892132	0.0007668803007684059	-3.115272418023118
AAACGGGAGGGGTACAACGA	0.5770833873220546	0.0426135277513768	-1.3704525113396042
AAACGGGCATGGGGATAGGG	2.147098551282644	0.15854804645236262	-0.7998391047575856
AAACGGGCGGGTAGGAAGAT	0.6376686798095825	0.047087323219174144	-1.3270959972655816
AAACGGGCTTATCACGCGTA	1.89108801775542	0.13964347873341898	-0.8549793407808779
AAACGGGGCTTCGGATGGTG	1.4849670194920412	0.10965431458467667	-0.9599742754004852
AAACGGGGGGAATTACATCG	0.4917914789179531	0.03631532339201668	-1.4399100840444286
AAACGGGGGGGCTGGGCGAG	5.088306335312991	0.3757354448090518	-0.42511783405854175
AAACGGGTAATGACAGTTTT	0.0373135553576367	0.002755342228986771	-2.5598244516470805
AAACGGGTGTGTGTCAATGC	1.814129991476694	0.13396067264236527	-0.8730226804503692
AAACGGTAACTTTGAGTTGG	1.9205634557562	0.14182003141683433	-0.8482624227539207
AAACGGTCAGTTCTGTTTCT	0.4754050362884449	0.03510530046798265	-1.4546273054656995
AAACGGTCTAAAATCCCCTG	0.2488842756394262	0.018378343961794157	-1.7356936246505006
AAACGGTGTAAATCATGGCA	0.3801246920575843	0.02806952074837585	-1.551765002332167
AAACGGTGTGGCTAGGCATG	0.2157199674407409	0.015929394297278524	-1.7978007375918845
AAACGGTGTGGGTCGAGGGG	1.22964687830817	0.09080072745870998	-1.04191067207321
AAACGGTTATAGGCTGTGGC	0.0	0.0	-7.0
AAACGGTTCAACCCAAGAGC	1.5799790458596386	0.11667028092728536	-0.933039756405416
AAACGGTTGGGCTCTGTAGT	0.0	0.0	-7.0
AAACGTAAGTCACGCATTTA	0.4574242560311496	0.0337775469832717	-1.4713718932585511
AAACGTACGTGTCTATCAAT	0.274248647332362	0.020251323466626017	-1.6935465894630954
AAACGTAGATAAGTAGGTTG	0.2668079771703666	0.01970188258615222	-1.705492273446823
AAACGTAGCTTTTCGAGCCC	1.7518421793271404	0.12936115813558874	-0.8881961049627871
AAACGTAGTAGTTCGTGAAG	0.8931364971706336	0.0659518151866468	-1.1807732469000918
AAACGTAGTGAATCGGTTGT	0.0	0.0	-7.0
AAACGTATGCTGCATAGCGA	0.6008186326306175	0.04436620779183986	-1.3529476910820069
AAACGTCCAGCACGAAAGCC	0.3535500417811977	0.026107170727712455	-1.5832401907553746
AAACGTCTATACGGGACGGA	0.0181688019114977	0.0013416375544229528	-2.872364793685817
AAACGTCTCTTGTAGAGTCC	0.0	0.0	-7.0
AAACGTCTGGTTGGGCTTGA	0.0668049996774313	0.0049330768658849234	-2.3068821174246237
AAACGTGAAGGACGGGATGT	5.461098212300779	0.4032634890128983	-0.3944110967080285
AAACGTGACGTTATGTTGTC	0.4138967992362486	0.03056335206997883	-1.5147990157488547
AAACGTGCGTACTCTCACGG	1.041612439529625	0.07691571369616276	-1.1139849258112486
AAACGTGCTAAGTGTCACTG	1.4423759387230513	0.10650926442003278	-0.9726126146524063
AAACGTGTCACTAATCGCAG	1.5217328163451067	0.1123692087211548	-0.9493526773299638
AAACGTTCCGGGTATAGCGT	0.6306623586153879	0.046569955938807	-1.331894172965745
AAACGTTCTAGGGGTCAATA	0.5496927727519677	0.04059092453708902	-1.3915710566703143
AAACGTTGATATGTAGACGG	0.0157027351433838	0.001159535960496592	-2.9357157781143393
AAACGTTGATTGCTGATGGA	0.842505311562457	0.06221306012906089	-1.2061184361034125
AAACTAAGGCATGTAGGCAA	0.281604152377874	0.02079447550542729	-1.6820520292769932
AAACTACACGTTGCCTGTGT	0.412829908263331	0.03048456971532971	-1.5159199305937348
AAACTACGGAGTGACGGGGC	0.5769006219769957	0.04260003182292909	-1.3705900764719914
AAACTACTGACCGAGTTTCC	0.0176545752135014	0.0013036655487354367	-2.8848338111875567
AAACTACTTTTTGTACCGGA	2.8874344718663125	0.21321661947009005	-0.6711789466302387
AAACTAGAAGGCCACCGCTT	5.125375509690463	0.378472741230606	-0.42196539426017693
AAACTAGATTTCACTGTCCT	0.2286723484191586	0.016885836049711406	-1.7724774317542178
AAACTAGCAGTCGGCTCAAG	1.0352926417947346	0.0764490413190414	-1.1166279563270143
AAACTAGGCTAGCACGGATA	1.871071231127325	0.13816538057428124	-0.8596007623816868
AAACTAGGGTTGAACTTATC	0.1501901608502019	0.011090481424311184	-1.955049601246351
AAACTAGGTGTTGTATCGTG	1.6255915168917912	0.12003843939942099	-0.9206796594036797
AAACTAGTAGTCTCGTTTGG	0.7675206448270895	0.056675972687186424	-1.2466010176672109
AAACTAGTGAGCATAGGTAA	0.7267060467524374	0.053662103208485176	-1.2703323097867179
AAACTAGTTGGGTGTATCGG	0.0189010751107948	0.0013957107524830141	-2.8552045757073063
AAACTATGAAGAGGACGATG	0.1869041146942786	0.013801547321143559	-1.8600722211811056
AAACTATGATGCTGGACGGA	2.6211854374941463	0.19355601085744983	-0.7131933371753674
AAACTATGTGTGGACGCACG	1.2372342185333909	0.09136099888628818	-1.039239160757252
AAACTCAACGAGTATCACGG	0.719905012736862	0.053159894934728294	-1.2744158860685237
AAACTCAAGTCCCGCTGCAA	0.234886490632217	0.017344706513607443	-1.760833044371887
AAACTCAATTGGTTATATCG	0.5540492724180599	0.04091262123378544	-1.3881426947646351
AAACTCAGTATGGCAAACAC	0.0190684944094852	0.0014080734839141962	-2.8513746798347577
AAACTCATTAACATTCTTTA	2.342387059294072	0.17296872193617394	-0.7620324235685619
AAACTCCAATTGACTGAGTG	1.2577845580527318	0.09287849615383459	-1.0320848251103383
AAACTCCGATCTCTGACAAA	3.52785051941342	0.26050681637077766	-0.5841809085506927
AAACTCCGGTTCCCCTAGCC	0.0	0.0	-7.0
AAACTCGACAAATCTAAGAT	1.4003523873034744	0.10340612228499473	-0.9854537475488718
AAACTCGATGAGAATAGATT	0.4843298724592516	0.035764336514066096	-1.4465498274055903
AAACTCGGTAAATAGGAAGC	1.1098696717500725	0.08195602766700136	-1.0864190996133198
AAACTCGTCACTTCAGGGGT	0.0	0.0	-7.0
AAACTCTACGCCATAGCGTG	0.6909259394855747	0.05101999527840056	-1.292259585917618
AAACTCTAGTCTTCTTGGTG	0.5108500885747883	0.03772266695684012	-1.4233976106405741
AAACTCTCGATCGACCGGAA	0.0	0.0	-7.0
AAACTCTGACAAGCTGTGAG	0.1237372186638595	0.009137118685532191	-2.0391907338343236
AAACTGAGCCACGACGTTGC	0.0501839760846366	0.003705731796371472	-2.431126016094
AAACTGAGGAAATGGCAATT	1.2169346179207985	0.08986201691409736	-1.0464238380818216
AAACTGAGGGAGGCGGCTTA	0.0	0.0	-7.0
AAACTGAGTCCTGGACCAAG	0.0	0.0	-7.0
AAACTGATGATACACACAGC	1.1073503180472104	0.08176999120972152	-1.087406048934572
AAACTGATGGGGTCCTGAGC	0.0	0.0	-7.0
AAACTGCACTGATACTTTAT	0.8786483979683184	0.06488197150203211	-1.187875962134677
AAACTGCCTTCACTGCGTGT	0.3306626545002054	0.02441709900760803	-1.6123059357977005
AAACTGCTTTCTACGTCGAG	1.4565857608198625	0.10755855930802902	-0.9683550235625652
AAACTGGCGAGAGCGCAGTA	2.419312640631297	0.1786491321977073	-0.7479990890762206
AAACTGGGAGGGTCATCTGT	0.8238522382900432	0.060835662558787605	-1.2158417577014717
AAACTGGGTGATGCTAACAG	0.9406463192148604	0.06946007961536234	-1.1582647232352663
AAACTGGGTTCCACTTGGGC	0.9380880264055124	0.0692711677803965	-1.159447490920872
AAACTGGTATTGCTCTCGCG	0.0107272932993045	0.0007921347603305033	-3.101200928651221
AAACTGGTCACAACCGGTCC	1.4524799770714536	0.10725537620910829	-0.9695809294515778
AAACTGGTGTCTTGGCCAGC	2.347875093241756	0.1733739744387895	-0.7610160948985688
AAACTGTCCGTTGTGAGGAT	0.0	0.0	-7.0
AAACTGTCGGGACGGGAAGT	0.0	0.0	-7.0
AAACTGTGAGACGATCACGA	0.26692457458123	0.01971049248051536	-1.7053025244319595
AAACTGTGCCCATGAGTGTG	0.6599900836925108	0.04873560106724885	-1.312153673313716
AAACTGTGCGTAGGGAGATA	0.0079298083465082	0.000585560276834731	-3.2324283925654793
AAACTGTTAAGGGATTACGA	0.4271862454777381	0.03154468370879119	-1.501073822805955
AAACTGTTCAGCAATAAGCG	0.9305801218040656	0.06871676211196598	-1.1629373123612612
AAACTGTTGGGTACTTGGTC	0.2802530018686713	0.02069470259394671	-1.684140810516467
AAACTGTTTTGTGTAACTTA	0.0	0.0	-7.0
AAACTTATGATCAAGCTGTG	0.3879813642621279	0.0286496804382526	-1.5428802178389132
AAACTTATGGACTGCGTGCC	0.1806721924502204	0.013341363927676033	-1.8747997689214402
AAACTTATGGTCAGTACGGT	0.5466741839384276	0.04036802309684361	-1.393962518341838
AAACTTCAAGCCCGAACTGT	0.0	0.0	-7.0
AAACTTCCCAGGCGACTACT	0.6863849524991432	0.050684675497557605	-1.2951233296778812
AAACTTCTCGACAATTGAGG	4.549477930389588	0.3359467770170618	-0.4737295210586028
AAACTTGAGGATTACGTAAG	1.0552073153422656	0.0779195991491938	-1.1083532903150284
AAACTTGTACCGTTCGATAA	0.020484511040685	0.0015126362998532535	-2.8202654817286184
AAACTTGTCGCGGTAGCGCG	0.0	0.0	-7.0
AAACTTGTGCTAGGTTGGAA	1.291581379021045	0.09537415241405856	-1.0205693085760719
AAACTTGTGGGTAGGTCATA	2.782142630894929	0.20544156150481266	-0.6873116926457697
AAACTTGTTGATACTCCTAT	0.7286569782080408	0.0538061657019667	-1.2691679552460002
AAACTTTGCCTGTCCTGAGG	0.2970195749455051	0.021932795463714964	-1.6589060114098781
AAACTTTGGCACTAGCCTTG	1.022130586269947	0.07547711658391176	-1.1221846993340199
AAAGAAACCGTTGCTCGCCT	1.0913174460055304	0.0805860769735955	-1.0937399856869539
AAAGAAAGCTCTCGGACGGT	0.4002789403412617	0.029557769478823756	-1.529328342252461
AAAGAAATGTGCCATGATTA	1.6632850304215725	0.122821838852838	-0.9107244047745451
AAAGAAATTGATCACGGTAG	1.0689622899066211	0.0789353067630235	-1.1027286989123013
AAAGAACACACTAGCGTGGC	0.0411239281941013	0.0030367113208320026	-2.5175964914958366
AAAGAACACTTCTATCTCAC	0.5717213516611953	0.042217579331343034	-1.3745066718615897
AAAGAACATGGGGTCGAGTA	0.4091422711483045	0.03021226378868121	-1.5198167320554836
AAAGAACATTGATATGGCTA	1.6341404795047303	0.12066971984095737	-0.9184016955679465
AAAGAACTAATGGAGGAGAG	0.0095588331212444	0.000705852238050313	-3.1512862039280365
AAAGAAGCGGGACGTTTAAT	0.1001641256800215	0.007396412447714321	-2.1309788791824085
AAAGAAGCTCGCAGAGACCT	0.0301603258326087	0.002227126807137113	-2.6522550545995216
AAAGAAGCTCGCCTGACCGT	0.0182097184644243	0.0013446589525465751	-2.871387852322389
AAAGAAGGATTCGTTTAGAG	1.182444230634948	0.0873151456853453	-1.0589104170383676
AAAGAAGTCAGAAGCTGACA	0.0126509324780202	0.0009341819121402818	-3.0295685458832975
AAAGAATAGCACGTACATGC	0.0110596528714126	0.0008166771647050035	-3.087949587648007
AAAGAATAGGCGTAATATTT	2.4697205389295664	0.18237139906626143	-0.7390432701832984
AAAGAATGGCGCGTGCTGTC	0.05042332507355	0.003723406026830012	-2.429059602622058
AAAGACAGGTTTGTTGGTTA	2.736881680803981	0.2020993603686744	-0.6944350609962979
AAAGACAGTGGGGGTGGTGT	0.4033482478668663	0.029784416137336674	-1.5260109089382505
AAAGACATCTAGGTGTGCGG	0.5650709941415119	0.04172649745141455	-1.3795880687118256
AAAGACATGGCTCTTGCTGA	0.5485244775268656	0.040504654195418446	-1.3924950712234787
AAAGACATTTGAGGCATAAG	0.0482128941018698	0.003560181328937904	-2.4485278817598113
AAAGACCGGAAGTACATTGG	0.1545023659347925	0.011408907279358853	-1.9427559493828614
AAAGACCGGTGTAAGGAGGG	0.0161259696613686	0.001190788837071638	-2.924165245255505
AAAGACCTTACTACCCTGCA	0.0040954099293876	0.00030241706573651164	-3.5193937047512827
AAAGACGCAAGTGGGGCACT	0.6978063513600775	0.05152806504577961	-1.287956165625835
AAAGACGCCGTAACTCGGAT	0.6503342864081945	0.04802258871136335	-1.3185544325181113
AAAGACGGCTTGGTGTTGAA	0.798464283179411	0.05896094158531091	-1.2294355895648876
AAAGACGTGGGCTCAGATAC	0.0	0.0	-7.0
AAAGACTACTGAAAAGCCCG	0.0185137168339949	0.0013671070826481622	-2.8641974667183363
AAAGACTACTTTCACTGGGG	1.42427111284924	0.10517235104363551	-0.9780984176672254
AAAGACTATGCGCGGGGTAT	1.1023739229315892	0.08140251961719239	-1.0893621523723716
AAAGACTATGCTGAATAGTG	0.6414067806368685	0.047363355534157596	-1.3245575368944014
AAAGACTCGTGTGGCGGAAA	0.0407429012342856	0.003008575173989384	-2.521639132505085
AAAGAGAAGGGTGCTTAGGA	3.622206451964216	0.26747433482407956	-0.5727178838447131
AAAGAGACATCTGGGTGGTA	2.9107786649196297	0.2149404230665292	-0.6676819006377762
AAAGAGAGCTAGGGTTTCCA	0.0448922146412182	0.0033149726304055145	-2.479520052934299
AAAGAGAGGGAGGGGTGCAT	0.0211875305038174	0.0015645493163428997	-2.8056107428546184
AAAGAGATAGTGCGCTGTGA	0.2513103378017233	0.018557491498442817	-1.7314807297342008
AAAGAGATTTTTTGAGAGTT	1.8148590603579529	0.1340145092241951	-0.8728481797330645
AAAGAGCAGCCTGGGTTTCG	1.0137966913888004	0.07486171737368184	-1.125740214125708
AAAGAGCAGCTTGTGTGAGT	1.1459924572752809	0.08462343996347846	-1.0725093244692554
AAAGAGCAGTCCCTTTCTTA	0.2103300140878834	0.015531384353089234	-1.808789832738097
AAAGAGCCAAGGGGGCGGAA	1.0092783216989736	0.07452806772027229	-1.1276801385215511
AAAGAGCCCCGATGACAGTT	0.0230665869850423	0.0017033043511753179	-2.7687077441534718
AAAGAGCGGAATTCATGGCA	0.0	0.0	-7.0
AAAGAGCTGAGAACCCCGAG	2.558303599005064	0.18891263170570055	-0.7237390018628616
AAAGAGCTGCTTGCCGGAAA	0.0	0.0	-7.0
AAAGAGCTTGGACTATGAGT	1.4629355225156366	0.10802744431179451	-0.9664658982255767
AAAGAGGAATCATCCATGAG	0.0	0.0	-7.0
AAAGAGGATCGTAAGGACAG	1.0411379500496776	0.07688067600305691	-1.1141828066206423
AAAGAGGCAGGAGGACGTTG	0.3077780300489169	0.022727231302942002	-1.6434534680626718
AAAGAGGCAGTGTTCGATAC	0.5290984884906549	0.0390701822610695	-1.4081545628015242
AAAGAGGCGATCCAGCCGCT	0.0	0.0	-7.0
AAAGAGGCGGTAGGAGGTGG	0.51015549851946	0.03767137639251471	-1.4239885117650408
AAAGAGGGCCGTGGCCCGCG	0.7429261216215322	0.05485984104975462	-1.2607454550492887
AAAGAGGTGATTGATCCGGG	0.1425374735193477	0.010525384575033886	-1.9777620270111727
AAAGAGGTGTTTGTCTCTAG	0.6022744608416957	0.044473710411455904	-1.3518966361458584
AAAGAGTATATTGTGTAACC	0.0	0.0	-7.0
AAAGAGTCGTTATAAAGTGG	1.0097597175480386	0.07456361539990439	-1.1274730423096344
AAAGAGTGATCTTGTGGTCA	0.0	0.0	-7.0
AAAGAGTGTCCGATGCGGTG	0.0192971248870209	0.001424956228095222	-2.846198476138754
AAAGAGTTCGGACGCGCTCT	0.0	0.0	-7.0
AAAGAGTTGCCACTATGGCG	0.2841116043287786	0.02097963310247918	-1.6782021111358838
AAAGAGTTGCGACTAGGGGT	1.0061488955254696	0.07429698172469489	-1.129028828863048
AAAGAGTTGTCCAAATCAGG	2.376162302583538	0.17546278483738503	-0.7558149820678951
AAAGAGTTTACTGGGTAACG	1.6260710137187415	0.12007384684969741	-0.9205515754923982
AAAGAGTTTCATGGGGGGTG	1.6128354390725583	0.11909649324728677	-0.924101025971245
AAAGATAAAACTAGTGGTAG	0.7517056633943737	0.055508148131886176	-1.2556432614002369
AAAGATAACCTCGTCGATCG	0.7283730835108396	0.05378520208592191	-1.2693371952709465
AAAGATAAGCGTAACACTCC	0.6064760333100191	0.04478396683004589	-1.348877440544878
AAAGATAGTAGGACAAAGAT	0.0	0.0	-7.0
AAAGATAGTGAGCCGCATAA	0.0218559133598114	0.0016139046643015643	-2.7921221232636544
AAAGATAGTGTGTGTGGTTG	1.0460987235955634	0.07724699405311704	-1.1121184114700395
AAAGATATAATGTCTTGTGT	1.920534945110257	0.14181792610722257	-0.848268869876549
AAAGATATCGGTTAGGGGGC	1.7164398037739874	0.1267469430217216	-0.8970625065098757
AAAGATATCTTTGTGGGGCT	0.7421829645971088	0.054804964158165596	-1.261180101937964
AAAGATATGCAAGCCATGAC	0.537380381058198	0.03968174146813426	-1.4014092767042194
AAAGATATGTCATAGGGAGG	1.4862622357306472	0.10974995714576996	-0.9595956406654244
AAAGATCACCCGTCCAGAGG	2.1533472288837663	0.15900946711047664	-0.7985770178717408
AAAGATCCTGACTATAGGTG	0.0	0.0	-7.0
AAAGATCGAGGTCGCCTGGA	0.0126639464124049	0.000935142899176541	-3.0291220195211936
AAAGATCGCCATCATTAGGA	1.0103320047130449	0.07460587476055056	-1.1272269731220461
AAAGATCGGTGCGGGGTTAA	0.164264809306419	0.012129794694726238	-1.9161465498096075
AAAGATCGTACCAATGTCAC	0.7714155369163683	0.05696358292823895	-1.2444027020076875
AAAGATCTTTCGTGCCTGCA	0.371556864132234	0.027436847236909506	-1.5616657947976031
AAAGATGACTCATAAACTAG	2.4409245561479262	0.1802450193465334	-0.7441367271644405
AAAGATGAGGTTGTCGTGGT	0.0129989200580173	0.0009598783343959188	-3.017783810761504
AAAGATGCCCGATACGAGGG	2.0866925253733184	0.15408748855381943	-0.8122326232713866
AAAGATGGAGGTGCGTGGTG	2.336924506936167	0.17256535106879003	-0.7630464006847419
AAAGATGGATATTAAGGGCT	0.7761823881231448	0.057315581184728855	-1.2417272994516528
AAAGATGGGGGGTGGCGGTC	1.68289086751794	0.12426959129477194	-0.905635129995057
AAAGATGGGTCCATCTCTCC	2.3757750192088527	0.17543418669854172	-0.7558857721568805
AAAGATGGTTCGCCCACCCC	0.4755159866021178	0.035113493364147395	-1.4545259613833788
AAAGATGTAGAGGTCTTAAA	0.9499669543838528	0.07014834261887289	-1.1539825855049162
AAAGATGTGAGGTCACTGGA	0.0332733613466509	0.002457002468407234	-2.609594407209336
AAAGATGTGTAAACACGTGT	1.2335068003336902	0.0910857554078179	-1.04054953555705
AAAGATGTGTGTTGAGGTCT	0.252124678977108	0.01861762483625623	-1.7300757254117876
AAAGATTACAGAACCTCGCG	0.9467675345207508	0.06991208808422533	-1.15544772648043
AAAGATTCGCCATTGCAGTT	0.0	0.0	-7.0
AAAGATTGAGTGACATCTGC	1.0381685195044048	0.07666140455333809	-1.1154232280744103
AAAGATTGGGTGGGCGGTGG	0.7875937717440344	0.05815823117828864	-1.2353888105601334
AAAGATTGTGCAGGGTTGAG	0.7510310932949386	0.055458335899747725	-1.2560331661393276
AAAGCAAGGCAGTCGTGGGC	0.0	0.0	-7.0
AAAGCACACGTAGAGGCAGC	1.0321614543016044	0.07621782526246342	-1.1179434471931624
AAAGCACCGGAGCAAGGGTC	0.0920202219210511	0.006795042738480683	-2.167807807360044
AAAGCACGCAAGCCTCGCGC	0.2181260524716728	0.016107066664028825	-1.7929835438526467
AAAGCACTCTTGGACTGTAA	0.0	0.0	-7.0
AAAGCAGAAAGCCCTGGGGA	2.595783612285381	0.19168026567529778	-0.7174225973436007
AAAGCAGGAGGGGTCGGGGG	1.003960079473083	0.0741353531357593	-1.1299746393847514
AAAGCAGGGTGGGGGGCCAG	1.5164014620343755	0.11197552590188839	-0.9508768891801996
AAAGCAGGTGGAACAGGGGA	0.8728460685313781	0.06445351049983435	-1.19075342355205
AAAGCAGTACGTTTGGATAG	1.0494010995598169	0.07749085116785956	-1.1107495687434328
AAAGCAGTGTTGTACGCTTG	0.0128433424838594	0.0009483900305917934	-3.023013019942403
AAAGCATATCGTGATATCTA	0.7236328622543343	0.05343517026296627	-1.272172802458642
AAAGCATATTTCGTTTGCGT	0.0	0.0	-7.0
AAAGCATGTTTGGTAAAAGC	0.0	0.0	-7.0
AAAGCATTAGTACTCGGTCG	0.0401563756041257	0.0029652644033680074	-2.527936575890241
AAAGCATTTTGCGCGTGTAT	0.5002221152457681	0.03693786627405015	-1.4325281953107731
AAAGCCAAATAGACGGATCT	1.6074376283886556	0.11869790309475688	-0.9255569531803713
AAAGCCACGAAACGAAGTAA	0.4522250855197678	0.03339362500295092	-1.476336434095486
AAAGCCACTTTCTCATGCGG	0.3894783935354432	0.02876022546499316	-1.5412077136362141
AAAGCCCAACGTACTCAAAG	0.0208259072369541	0.0015378459950264902	-2.8130871540398132
AAAGCCCCGCGCCACGCTGA	0.0	0.0	-7.0
AAAGCCCGGCAAGGGTGCAT	0.0325537649572755	0.0024038653631255564	-2.619089860167246
AAAGCCCTTGGCGCATTGTA	0.0	0.0	-7.0
AAAGCCGACGTAACAGTCGA	2.3696018751876338	0.17497834366122578	-0.7570156988018586
AAAGCCGATTTCACCCAGAT	1.798783740828556	0.13282746054123604	-0.8767121303244274
AAAGCCGCCATGTCGGTAAG	1.8326688183077184	0.135329633920748	-0.8686070929880222
AAAGCCGCTTGAGGGGGACC	2.126989594785716	0.15706314220012	-0.8039257183154892
AAAGCCTACGAGCTAGAGCG	1.1107647813815569	0.08202212518420557	-1.0860689823806902
AAAGCCTCAGCCTCCTGGCG	0.0	0.0	-7.0
AAAGCCTCAGTGAGGCTCGC	0.236253511292438	0.017445651323527125	-1.7583128117742897
AAAGCCTGCGTCGTGAGTGA	3.201286103537073	0.23639234330799183	-0.6263665942583811
AAAGCCTGTGCTTCAGTGCG	0.0142804527940216	0.001054510465574459	-2.9769491057123725
AAAGCGAAAGTGGCACTTAC	0.5116152741722421	0.037779170502789276	-1.4227475818831161
AAAGCGAATGGAGACTGTCA	0.0215313627276585	0.0015899388949278286	-2.7986195663120044
AAAGCGACTCTATGTAATTG	0.0840660809386494	0.006207685668534781	-2.207070282065104
AAAGCGAGTAGAAGAGGGCT	0.056536646141405	0.004174831562032141	-2.3793610418943083
AAAGCGATGATCTGCTCGCG	0.2764890289390807	0.02041675980714279	-1.6900131804437835
AAAGCGCAGTAAGTCCGTTA	0.6511029667916326	0.04807935032254676	-1.318041409417115
AAAGCGCGGCCGTGGACGAG	1.5555362081635014	0.11486535019219656	-0.9398109590383632
AAAGCGCGGGAACTGCGAGT	1.6499995938176613	0.1218408032974097	-0.9142072463555142
AAAGCGCGTGGCGTGGGTTA	1.1259467838594168	0.0831432087193147	-1.0801732189180648
AAAGCGCTGGGAATAAGCTC	0.653440038075237	0.04825192651203467	-1.3164853422819878
AAAGCGGACTCGAATGGGGG	0.1305801120098846	0.009642417974866643	-2.015814046858012
AAAGCGGCTCGACATTTGCG	0.0256033882131342	0.0018906291848265976	-2.723393642374168
AAAGCGGGATGCTAGGTGGA	0.0	0.0	-7.0
AAAGCGGGGGCTTGGACGCC	1.5291394439529389	0.11291613579970944	-0.9472439926361562
AAAGCGGGGGGTGTCGCAAC	0.6976383815801295	0.051515661665199844	-1.288060717740567
AAAGCGGGTGCGAGGGAGTC	2.163076586816074	0.15972791140008866	-0.7966191871309001
AAAGCGGTCGACGATTGTTT	0.4137767619737474	0.03055448816689451	-1.514924986961506
AAAGCGGTTGTTATAATGCT	1.1977864228837185	0.08844805810237712	-1.0533116976856318
AAAGCGTAGAAGGAGGGGGC	1.6878914960767646	0.12463885235573345	-0.9043465585311609
AAAGCGTAGCGAGATATCAG	1.0397526933748409	0.07677838459239986	-1.1147610296240205
AAAGCGTATACCACTGGTGC	0.3729803384042324	0.027541960746890557	-1.560005145007087
AAAGCGTATGAATGTGACAC	0.520301781812487	0.03842060767204806	-1.4154357704860316
AAAGCGTCAGATTAGAGTAT	0.7627202630166657	0.0563214984327031	-1.2493257993134292
AAAGCGTCGGAGGATCGGGT	1.526338507501416	0.11270930644743735	-0.9480402226238166
AAAGCGTGGAAGCCCAAGTC	0.5188337988289026	0.03831220750842557	-1.4166628237123657
AAAGCGTGTAGGATGATCCG	0.2851140478949038	0.021053656471827057	-1.6766724676366798
AAAGCGTTGATATATAGCGT	0.3395594051276195	0.025074061134897293	-1.600775319586387
AAAGCGTTGGGTGGAACGGA	0.9101944168399668	0.06721142194223727	-1.1725569164555703
AAAGCGTTGTGAGCGCGTTT	0.9769855203529976	0.07214347267463728	-1.1418029564571677
AAAGCTAAATATCGGCAGCC	0.8976168954044464	0.06628266091651575	-1.178600065156698
AAAGCTAAGGACGTGAGGTG	0.0209748020844899	0.0015488408267213467	-2.8099932120849425
AAAGCTACGAGTTATAGGGG	0.54339957145214	0.04012621611864074	-1.3965717920796206
AAAGCTAGTCTATAGTCGTA	0.0	0.0	-7.0
AAAGCTATAGGCCAAGCGGC	0.5540624338097873	0.04091359310950383	-1.388132378259955
AAAGCTATGAGGATTTGCTT	1.6419046509686583	0.12124304900518765	-0.9163431505832164
AAAGCTATTTTTGGTCTCGG	0.838282151912114	0.06190120964971594	-1.2083008640806316
AAAGCTCCGAAGCGTGCTGG	0.0097449807768196	0.0007195979262142329	-3.1429100969037695
AAAGCTCGCTCTTTGTCGGT	0.0267053568050818	0.0019720017736166097	-2.705092698790568
AAAGCTCGTTGTGTTCCGGA	1.3087381699136882	0.09664106011039846	-1.0148383146752298
AAAGCTGAAACTTGTGGGCT	0.8806509723040296	0.0650298474570566	-1.1868872647317026
AAAGCTGAGGAGTTGGGTTT	1.6682917937842856	0.1231915529256891	-0.9094190701223334
AAAGCTGCACCATTCGTAGT	1.9064393552268075	0.14077706646047766	-0.8514680889502237
AAAGCTGGACAGGCTGTAGG	0.4114018947201412	0.030379121012267155	-1.5174247961429033
AAAGCTGGAGGGTGGCGGTT	0.0	0.0	-7.0
AAAGCTGTGAACCGTAGTAG	3.149982099124916	0.23260390533905387	-0.6333829978923392
AAAGCTGTGCCCCGGCCTGC	0.2649797271038427	0.019566879245806894	-1.708478435169864
AAAGCTGTTACAAGCCGAAT	0.4796921737033041	0.03542187525286745	-1.4507284507570557
AAAGCTGTTATAGGGCCGGC	1.5656203204871273	0.11560999058523391	-0.9370046341805522
AAAGCTGTTTTTGTCCGGGT	2.667169406951591	0.19695160186152724	-0.70564048260405
AAAGCTTAGCGTCCCAGGGT	0.8504639620208183	0.0628007501919211	-1.202035168328636
AAAGCTTATGATGAAGAGAT	1.4386637376358655	0.1062351446177256	-0.9737317865633687
AAAGGAACCACAGAGTCGTT	0.517200503175622	0.03819160017302774	-1.4180321449323325
AAAGGAACGTAGTCGATATC	0.0208248721139488	0.0015377695585116267	-2.813108740584718
AAAGGAAGAGCGGGCGGGGG	0.3327864751922276	0.02457392814874553	-1.6095254158859396
AAAGGAAGAGTCGTGAATAG	0.3405360296877323	0.02514617795321044	-1.599528015378238
AAAGGAAGCCAGAGTGACTA	2.191381667059006	0.16181804143837372	-0.7909730596067621
AAAGGAAGTACTAGGCGTCT	0.0	0.0	-7.0
AAAGGAATTACGATGTGGTT	1.7179152942227105	0.1268558975585613	-0.8966893375269822
AAAGGAATTTATTTAGTACT	0.0223198812660206	0.0016481654135820838	-2.7829992036820532
AAAGGACCTTGCTAGCGAGC	0.6664878303544789	0.049215413714405624	-1.3078988597784629
AAAGGACGCGAGTTGTGGGT	2.2918250954400707	0.16923507841568533	-0.771509613026333
AAAGGACGCTGACTCTGGTG	0.508960232469918	0.03758311444616273	-1.4250072335293231
AAAGGACGGCCGTCGTTGCG	0.0	0.0	-7.0
AAAGGACTGGTTTTATTCGA	0.1419175217606123	0.010479605521164425	-1.9796550649864464
AAAGGACTTGAGGTTCCGGC	0.0	0.0	-7.0
AAAGGAGACTAGAACCCGGT	3.7047357192733656	0.2735685376724741	-0.562933851034253
AAAGGAGATCGTTACTTGCG	1.3464100484691988	0.09942286197394068	-1.0025137394710082
AAAGGAGGCTTGATGGAGGC	1.0777186849105131	0.07958190461993275	-1.0991856711706731
AAAGGAGGTTAATGGTCTCG	0.1181485322827034	0.00872443371239116	-2.0592627527430105
AAAGGAGTAAGATGAGTGGT	2.715368986821051	0.20051080002854305	-0.6978622301935243
AAAGGAGTAGTCGTATTGCG	0.0301179424953131	0.0022239970973590806	-2.652865783907317
AAAGGAGTGTGTGTTCATCG	1.5040267159474292	0.11106173840188878	-0.9544355329844777
AAAGGATAAGTCATCGGTGG	0.1219216387725895	0.009003050948041944	-2.045610292186833
AAAGGATAATTGATTGCTAA	0.7512380452393149	0.05547361783753805	-1.2559135096999787
AAAGGATACAGTGCTGCAAG	0.6557819418641838	0.04842485954787278	-1.3149316302407004
AAAGGATAGAGCTATAGATG	0.8978477843292509	0.06629971043105869	-1.1784883684046985
AAAGGATATTGTACTGCCTT	0.4083211100991553	0.030151626851411793	-1.5206892502392544
AAAGGATCGGTGCGGCCTGT	0.8909610147226	0.06579117119011434	-1.1818323823841406
AAAGGATGAGGTGTAGTATT	0.2590306962248527	0.01912758537940044	-1.7183398508085344
AAAGGATGTGGGGTGATTCG	0.5724154049647356	0.04226883026034413	-1.373979770588465
AAAGGATTGCTTGTAGGTCA	0.3658453577029307	0.027015092871640528	-1.5683935351182454
AAAGGATTTTTGTTTGCTCT	2.7435565122963887	0.20259224947843965	-0.6933771733544698
AAAGGCACGATACTAACTGG	0.6479610175379511	0.0478473395860456	-1.320142204913696
AAAGGCACGTCTTACTGTCG	0.0074588729528888	0.0005507850278742088	-3.2590178737890967
AAAGGCAGAGCAGCAATAGC	0.4164786218713064	0.03075400141620021	-1.512098369972527
AAAGGCAGCCTAGATACTCA	1.4297701305971984	0.10557841462223781	-0.9764248637025853
AAAGGCAGGTGAGGGCGGTG	0.3272812737928039	0.02416740795120545	-1.6167699268722282
AAAGGCAGTACCTGGTGGTA	0.5914979192420462	0.04367793901236649	-1.3597378624432848
AAAGGCAGTTGGGTATAGCA	0.0	0.0	-7.0
AAAGGCATAAACGAGGACGT	1.5214208158727731	0.1123461696923449	-0.9494417297409402
AAAGGCATAAGTGGTTGATT	0.7594292913856138	0.056078483447330525	-1.2512037396805131
AAAGGCCAGATGATACCACG	0.4952063584737821	0.03656748810151423	-1.4369048712484709
AAAGGCCCCAAGCGTGGACG	0.0147856620386961	0.0010918165960941623	-2.9618503085120724
AAAGGCCCCTGTTCTTACGT	0.0	0.0	-7.0
AAAGGCCCGACATAGGCCCG	0.3030608050948879	0.02237889759432353	-1.6501613110379734
AAAGGCCCGGATTTGTATGT	0.3800646442231933	0.028065086640388256	-1.5518336127215422
AAAGGCCGATAGGCTGGGCG	0.0	0.0	-7.0
AAAGGCCGTGCTAATGTGAA	0.0057347601544386	0.00042347148844934296	-3.373175824591725
AAAGGCCTCAGGTATGGGGG	1.788939859958544	0.13210055954243566	-0.8790953428269751
AAAGGCCTGGCCAACATGTG	3.2528408043930863	0.24019929343670107	-0.619428274439329
AAAGGCCTGGGCGTGTCTAC	0.2294701027723094	0.016944744567983828	-1.7709649735100637
AAAGGCCTTCAGGAAATATC	0.1637384735029355	0.012090928517218737	-1.917540346416287
AAAGGCGACTCGCGCAAACG	1.3691292243099702	0.10110051246856291	-0.9952466430073674
AAAGGCGATCGGGGGTCTTA	0.1986692483457546	0.01467031925319025	-1.833560435005374
AAAGGCGATGTCACGGGAGG	0.963558520025672	0.07115198363919407	-1.1478129877575274
AAAGGCGCAAGGATGGGAGC	0.0	0.0	-7.0
AAAGGCGCTGGGGCGATGAG	0.5866166868077478	0.04331749451098317	-1.3633366709645929
AAAGGCGGAAGCGTCCGCTG	0.95576639386744	0.0705765902184496	-1.1513393276292594
AAAGGCGGAGGGGGTCTCGT	0.4061128509566519	0.02998856252774797	-1.5230443512204321
AAAGGCGGATACGGGATGGG	0.0	0.0	-7.0
AAAGGCGGCCCGGATCGCGA	0.7454120954081948	0.05504341263624359	-1.2592946481165792
AAAGGCGGGATGTTGGGGTA	0.0	0.0	-7.0
AAAGGCGGTCTTCGTTCATG	1.331496217323927	0.0983215809955754	-1.0073511466784175
AAAGGCGGTTTGGTACTGCG	1.261753886754658	0.09317160301240975	-1.0307164324336282
AAAGGCGTTGTATCCACTCT	0.6087843465776891	0.0449544194433973	-1.3472276065885314
AAAGGCTACTGCAGTCCGTG	0.1618180904867895	0.011949121809991277	-1.9226640116271054
AAAGGCTCACTGTCTCCACT	0.0	0.0	-7.0
AAAGGCTGGATTTGCCGGAT	0.0168130052933744	0.0012415215606499815	-2.9060457339507324
AAAGGCTGGCATGTCTGTAA	0.0272457042642296	0.002011902612822245	-2.69639304535445
AAAGGCTTAACGCTCGTGGC	0.0	0.0	-7.0
AAAGGCTTATCGCGTTGGGC	0.3269667591644931	0.024144183269753552	-1.6171874809838025
AAAGGCTTCGTTGGAACCTG	0.5621610343406658	0.04151161749566989	-1.3818303440544382
AAAGGGAACGTTGTCCGGTT	0.0	0.0	-7.0
AAAGGGAATATTTGTTTGTT	0.5086876474497528	0.037562985969799345	-1.4252398919473757
AAAGGGACACTCGCAAAGTG	1.6429247294555784	0.12131837458874443	-0.9160734169557355
AAAGGGACCCTATCAAATTG	1.317081008308655	0.0972571197358868	-1.0120785961839736
AAAGGGAGAATGGCGCCGAG	0.0164294687184557	0.001213200096476824	-2.916067563825147
AAAGGGAGACGGTATTGAGC	0.3315364552029071	0.02448162301109138	-1.61115979398579
AAAGGGAGATGTGTACAGTA	0.7665589164380328	0.056604955845778925	-1.2471455440369252
AAAGGGAGGGCTAAGGTGTG	0.0	0.0	-7.0
AAAGGGAGTGCTCTTTGGTC	0.0	0.0	-7.0
AAAGGGATATGGATTTTGCG	0.7993553763707487	0.05902674251680947	-1.228951183338355
AAAGGGATCATTTATTATGG	1.0511069669900943	0.07761681741585298	-1.110044168953259
AAAGGGATGAAGTTTTTTGT	1.6397589888126434	0.12108460702636945	-0.9169110633673773
AAAGGGATTGGGTTGGAGAC	1.419316759894842	0.10480650710885848	-0.9796117525265311
AAAGGGCAAAGGCGGCGCCT	0.3123307493167135	0.02306341742980794	-1.6370763405389919
AAAGGGCAACAGTCAAAGAA	1.9021749982840757	0.14046217385238485	-0.8524406145414778
AAAGGGCATTAGGAAGGCGC	0.4339813009390637	0.03204645050858948	-1.4942200662980583
AAAGGGCCGGAGTTTTGGGC	0.0	0.0	-7.0
AAAGGGCCTAGGGAAGGAAG	0.0	0.0	-7.0
AAAGGGCGATAAGTCTTTAG	0.7070404492948148	0.052209937886422045	-1.2822468234642548
AAAGGGCGCCGCGGGCTGTC	0.0	0.0	-7.0
AAAGGGCGGATTAGCGAAAC	0.0	0.0	-7.0
AAAGGGCGGGTGGCGTTGGG	2.69935861851531	0.1993285475341982	-0.7004304978438286
AAAGGGCTAAGGTAATATCG	1.4956311519466845	0.1104417853632224	-0.9568665813235346
AAAGGGCTGCATAAAGGTGG	0.9121269700831364	0.067354127334678	-1.1716357863737406
AAAGGGGAAGATGGGAAAGC	0.5992481635854149	0.044250239757218424	-1.354084371859831
AAAGGGGAGAGCTGTACGCG	0.5436347219083354	0.04014358031714477	-1.3963838963568094
AAAGGGGGCATGCATCGGAT	0.3390460984834549	0.02503615706867979	-1.6014323324883317
AAAGGGGGCCGCCCGTCCGC	1.051447721060014	0.07764197969453561	-1.1099033996173755
AAAGGGGGGGGTGCAGTTAT	2.2684498784053493	0.1675089839175818	-0.7759618957244385
AAAGGGGGGTCAGGACACTA	0.0	0.0	-7.0
AAAGGGGGTGCGGGTGATTA	3.492480082256392	0.25789495968163645	-0.5885571456629272
AAAGGGGGTTGCGGAGAAAG	0.9369791034193812	0.06918928165876871	-1.1599611783320798
AAAGGGGTGCTTCCGGGTAG	0.0	0.0	-7.0
AAAGGGGTGGGCGGTTACGG	0.5460383606497299	0.04032107204270978	-1.3944679295376354
AAAGGGGTTCCCTTGTTCGG	1.4388560240465214	0.10624934360954671	-0.973673744267132
AAAGGGTATAGGCAGTGAGA	1.2019867807533913	0.08875822483144485	-1.0517913922626676
AAAGGGTATTTAAAGTTAGT	1.1373830877451814	0.08398769889823096	-1.0757843174122323
AAAGGGTCGCATTAGGCGAC	1.4747988162365178	0.10890346467090317	-0.962958303315672
AAAGGGTCGGAGAATATTGT	1.643293648148029	0.12134561662565646	-0.9159759070920167
AAAGGGTCTGTGGGTGAGGG	3.155239197045792	0.23299210484897656	-0.6326587951912213
AAAGGGTGAGAAGAGGCGCA	0.8093217677396572	0.059762690049714365	-1.2235698622058218
AAAGGGTGTTACCCGGGCGT	0.5264425098128318	0.03887405701542746	-1.4103401327037155
AAAGGGTTAGTTAGGCCTTG	3.1094120568477943	0.22960809457681158	-0.6390128054374978
AAAGGTAAAGCTATATTTAG	2.600088395403146	0.19199814347057412	-0.7167029706942801
AAAGGTAAGCACGATTACGT	0.6524139348867503	0.048176156046866266	-1.317167855110476
AAAGGTAATATGGTTGCATA	1.1653323424642583	0.08605155373752651	-1.065241283691538
AAAGGTAGAGGATGTCTAAT	0.7980471760428824	0.058930141172531335	-1.2296625185115382
AAAGGTAGTGTTTATGTAGG	0.0187046482705668	0.0013812060192138517	-2.859741537688884
AAAGGTATAGACATGTTTAA	1.5356975486837616	0.11340040546347536	-0.945385392619169
AAAGGTATGACAGTCATTCC	0.3708127405406281	0.0273818989711684	-1.5625364362567546
AAAGGTCATTTTTAAGTTCG	0.027412956906792	0.0020242530378767553	-2.693735200288354
AAAGGTCGTCGTTATCGCAT	0.5291739748498864	0.039075756394954884	-1.4080926065275692
AAAGGTCTAGTCAAAAGCGT	0.6186055854947939	0.04567964849407067	-1.3402772466552209
AAAGGTCTATGGTTGATCGC	0.0	0.0	-7.0
AAAGGTCTTGGCTGGCTTCC	0.0239452130688009	0.0017681846749307399	-2.7524723778326323
AAAGGTGAAAACATTGGATG	0.0303745468720254	0.0022429455161983355	-2.6491812758159634
AAAGGTGAGTGGGTGGTGGC	0.6390912060628999	0.047192366724678796	-1.326128241989664
AAAGGTGCGACTTCAGTGGG	0.0392413780974404	0.0028976983072020565	-2.5379468329220813
AAAGGTGCGATACGGGACAG	0.0	0.0	-7.0
AAAGGTGGATCATCGTATTT	0.0	0.0	-7.0
AAAGGTGGGACTAATGTTAT	0.7342216052975814	0.05421707406653876	-1.2658639236984401
AAAGGTGGTGTGGGCATTGC	0.0	0.0	-7.0
AAAGGTGTACGTTTCAGCTA	0.4706355022689654	0.03475310410474408	-1.4590063986895598
AAAGGTGTATCTTTCGGGGA	0.4285499854342073	0.03164538626193579	-1.499689598981266
AAAGGTGTCGTTGAGCTGTA	0.0	0.0	-7.0
AAAGGTGTCTCGTCACGTTT	0.5370282507770814	0.03965573913669288	-1.4016939509686368
AAAGGTGTGACGGTCGCTGC	0.8100615665507976	0.059817318960997456	-1.223173056141507
AAAGGTGTTCGATACCGATT	0.3897564139297964	0.028780755305308253	-1.5408978128794955
AAAGGTTAGGAGCGGGCCTG	0.1929105063687313	0.014245076876712082	-1.8463352026518294
AAAGGTTATATATTCTGGGT	1.0394984043983848	0.07675960714949794	-1.1148672566208007
AAAGGTTCTGCGTTTGCGCA	0.165910078632934	0.0122512862012298	-1.911818314501579
AAAGGTTGCAACATCGGGTT	0.4054549974839873	0.029939984700297725	-1.5237484259227583
AAAGGTTGGACTAGACGCGG	1.204051793299154	0.08891071140679777	-1.051045914793136
AAAGGTTTCTTTATAATGGA	1.4006367584725898	0.10342712108512138	-0.9853655638226552
AAAGTAAATCTAGCTTGCTG	0.0	0.0	-7.0
AAAGTAACGTATGGCCTTTT	0.0	0.0	-7.0
AAAGTAACTCGATCGCCGCC	0.0	0.0	-7.0
AAAGTAAGCAGTGCCCGGTG	1.11420259323837	0.08227598328198263	-1.0847269187402135
AAAGTAATGGTTACGTTTAC	0.0	0.0	-7.0
AAAGTAATTAAATTAGTGTA	1.0799171752824404	0.07974424758896188	-1.0983006352986877
AAAGTACAGTGTTGGCCGTG	0.9880183533176188	0.07295816937886213	-1.1369260715907248
AAAGTACTGATGGCCTGGGG	3.1922706084325343	0.23572661274067738	-0.627591384323434
AAAGTAGATTGCATAGTGGG	1.8093006523668616	0.13360406009606995	-0.8741803438774883
AAAGTAGCAAAGACATCAGA	2.0970929844914514	0.15485548892082757	-0.8100733962756868
AAAGTAGCCTTCTAAGTTAC	0.6503574733738751	0.04802430090483002	-1.3185389484940564
AAAGTAGGCCCGGCAAGGGG	1.5167716448627244	0.11200286128629813	-0.950770882463946
AAAGTAGGCGTACTATTCAA	1.7061270507216244	0.12598541912752445	-0.8996797148735625
AAAGTAGGTATCACCAGTTG	1.0644641316002998	0.07860314957737655	-1.1045600517128786
AAAGTAGTATTTTAATTATG	0.0	0.0	-7.0
AAAGTAGTGTATGCGGCTTA	0.2278208358522493	0.016822957867462875	-1.774097642748529
AAAGTATGCATGGTACGTTC	1.0912934457487575	0.08058430472433223	-1.093749536797617
AAAGTATGCGCCGTGTGAAG	1.5577591163775677	0.11502949624621563	-0.9391907821296128
AAAGTATGGATGCAGCATAC	0.8503117842257991	0.06278951293776745	-1.2021128857784142
AAAGTATGGGGTTAATACTA	0.0	0.0	-7.0
AAAGTATGTTTGGGTGGTGA	0.0	0.0	-7.0
AAAGTATTAGTAAGTAGCCG	0.0	0.0	-7.0
AAAGTATTGCGGTGTGCTGA	1.1025760591198268	0.08141744594544278	-1.0892825255036398
AAAGTCAAGGGTGCGTCCAG	1.01579203822025	0.0750090596286204	-1.124886279153631
AAAGTCAATTCTTTCATGAT	0.0248069360216072	0.0018318168219828553	-2.7371179570761925
AAAGTCACCATGTCAAAATC	2.2578837286676614	0.16672874846987362	-0.7779895097978592
AAAGTCAGCTAGGCTTTGTC	0.6935045111561972	0.05121040456388508	-1.2906417932113206
AAAGTCAGTAAGCGGTGTGA	2.055914373718422	0.1518147396781876	-0.8186860607848198
AAAGTCAGTCCTTGTGGTAC	0.8442549834691786	0.062342261027909976	-1.2052174507897242
AAAGTCAGTGAAAGGATACG	0.0	0.0	-7.0
AAAGTCAGTGGTTCTTTCCC	2.1246627693193685	0.1568913225917911	-0.8044010758822583
AAAGTCATCCGCATGGGGTG	1.3804834929402114	0.10193894492390815	-0.9916598657060702
AAAGTCATGACCACTGTTCA	0.0	0.0	-7.0
AAAGTCATGCGCGCGGCTGA	0.0	0.0	-7.0
AAAGTCATTTGGTTGTCGAG	1.3355130130324964	0.09861819295696461	-1.0060429595822982
AAAGTCCAGTCAAAGGTTGC	0.0	0.0	-7.0
AAAGTCCCTGTCGGTTGGAC	0.5123770031536181	0.03783541880208191	-1.4221014544431685
AAAGTCCGAAAAAACAAAAG	0.5848662979032512	0.04318824066691809	-1.3646344871822258
AAAGTCCGAATTGTTGTTAA	0.0240789702699527	0.0017780616984743893	-2.7500531731509192
AAAGTCCGCTCACAATTTTT	0.1547399407673267	0.011426450500913374	-1.942088657379981
AAAGTCCGGCGCTGTTGCGT	0.1938180743910787	0.014312094357991577	-1.8442968091776888
AAAGTCCGGCTGTGCGAGTG	0.1731614663158328	0.012786749908988123	-1.8932398289350723
AAAGTCCTAAGGGTGAGACC	0.857254471283057	0.06330218128706178	-1.1985813246649095
AAAGTCCTAGAATCTGTGGA	0.5835297050701663	0.04308954273688538	-1.3656281145888463
AAAGTCCTCGTGGACCTAGA	1.219223608755175	0.09003104270237382	-1.0456077200069356
AAAGTCCTTAAGGGGCCCAA	0.4399090561097899	0.032484173314375496	-1.4883281810634068
AAAGTCGATACTGTTGCAGT	3.2610845161960365	0.24080803326426664	-0.6183290292740574
AAAGTCGATTACAGGGTTGA	2.0922905375325564	0.15450086216973175	-0.8110690927147957
AAAGTCGCCAAGCGATGACT	1.2945569169051874	0.09559387484756955	-1.0195699341373181
AAAGTCGCGCGTGTCGGGGA	0.0343450164666535	0.002536136621632564	-2.5958273547244763
AAAGTCGCGGTATCACGGTT	0.1912497947035345	0.014122445062685517	-1.850090106024734
AAAGTCGGGCAATGAGGATG	1.4332283635511411	0.1058337806736458	-0.9753756894033028
AAAGTCGGGTCAGGTCGGTT	1.0864150860781423	0.08022407235623437	-1.0956952960199038
AAAGTCGGTTACTTCAGCGT	0.2476889078539645	0.018290074502963858	-1.737784525460697
AAAGTCGTCGAGAAGTTTTC	1.2287450740068822	0.090734135587477	-1.0422292938853293
AAAGTCTCTGCGGTTCAATA	0.0	0.0	-7.0
AAAGTCTGTGGAGGTCTATA	1.778648524063832	0.13134061715389603	-0.8816009473456546
AAAGTCTGTGTTGGTTCTTT	0.0	0.0	-7.0
AAAGTCTTTTGATTGGCTTT	0.41818252784225	0.030879822824290786	-1.5103252001320782
AAAGTCTTTTTACGACCGGG	0.6201913103655614	0.04579674306354021	-1.3391654067085275
AAAGTGAACAATGGGGACCT	1.1708321369706003	0.0864576746742432	-1.0631964492294463
AAAGTGAACTGGAAAGGTCC	0.6328488127544876	0.046731410117146814	-1.3303911139712794
AAAGTGAAGGTCGGATCTTG	1.4041295780277918	0.10368504111247974	-0.9842838957895528
AAAGTGACACCAATGCAGGA	1.8166205708823695	0.13414458432125329	-0.8724268559541907
AAAGTGACGGTACACAAGGC	0.5724654326188818	0.042272524448870655	-1.3739418160111174
AAAGTGACTCACGCGGTAGA	10.583425888931902	0.7815111693224848	-0.1070648106832357
AAAGTGACTCGTATGATTAG	0.4742420408520951	0.03501942147823804	-1.4556910327495511
AAAGTGACTGGGCATTCCGC	0.8431354194727291	0.062259589142909896	-1.2057937495956146
AAAGTGAGAGTGGTGGGAGT	0.5651635588182552	0.04173333269829197	-1.379516932453757
AAAGTGAGAGTGTGGCTTGT	0.5721043060140665	0.042245857802534724	-1.3742158671093603
AAAGTGAGGAGGGAACTAGG	1.2491820766993529	0.09224326373173347	-1.0350653393256024
AAAGTGAGGTCATGTGGGGT	1.4366104053257889	0.10608352054519028	-0.9743520759681594
AAAGTGCCAACATAGCTGTG	0.229208838535543	0.016925452051428203	-1.7714597231852676
AAAGTGCCGAAGGGTGGGGG	1.0632273728791426	0.07851182369060937	-1.1050649346316719
AAAGTGCCGCAACCAGTCGC	0.5571987716653996	0.041145189483934266	-1.3856809332999893
AAAGTGCGGCGGGGGTTTAC	0.0177952538950586	0.001314053674667087	-2.8813868949469783
AAAGTGCGGCGTCCGATTTG	0.0	0.0	-7.0
AAAGTGCTTAAGTGGGGGTT	0.4712249678382256	0.03479663196908049	-1.4584627901922267
AAAGTGGATGGAAGGAAATC	0.3997835116022444	0.029521185569491494	-1.5298662052518068
AAAGTGGGGCGGGTGCCCGC	0.6795727994509623	0.05018164616186252	-1.2994550961643545
AAAGTGGGTCGACACGTGAC	1.1137878476950531	0.08224535725616354	-1.0848886085748086
AAAGTGGTCGCGAGGCAGGG	0.8202493451140025	0.06056961437283147	-1.2177451913405697
AAAGTGGTGGGGGGGCGGCC	1.3515796741628188	0.09980460227837326	-1.0008494316783898
AAAGTGGTTCCCCTTGAGGC	1.1370364338267882	0.08396210095745481	-1.0759167027383572
AAAGTGGTTTGATCGCCTGT	1.2876868653448843	0.09508657011613914	-1.021880817829384
AAAGTGTACATTCAGTTGTG	0.3474383119595025	0.025655862694787954	-1.590813377333416
AAAGTGTCCATAGATGTTGC	0.0	0.0	-7.0
AAAGTGTCCTTTGTTCAGGC	1.3721401878825574	0.10132285083867999	-0.9942925993188209
AAAGTGTCTAGTAGAACGCG	0.5697689189993919	0.042073405984398245	-1.375992328953889
AAAGTGTGCAGACGAGTATG	0.7117587635330035	0.052558352030973685	-1.2793582605539608
AAAGTGTGCGCCGTGGCAGT	0.1387498051949303	0.010245692050865804	-1.9894587016140357
AAAGTGTGGGACATGGTTGC	0.8449051079329637	0.06239026812270422	-1.2048831479814222
AAAGTGTGGGCGTTAGGCGG	1.0754383397287492	0.07941351725197066	-1.1001055685011585
AAAGTGTGGTCACTGAATAG	0.5284302156805646	0.039020835039222726	-1.4087034410141246
AAAGTGTGTGTCGACATTTG	0.0173456006524323	0.001280849962077005	-2.892501740246197
AAAGTGTTAAATATTCGGTA	0.3513153124020616	0.025942151764237278	-1.5859940043283594
AAAGTGTTAACAGAGTAGGT	0.1069980781070197	0.007901051513397483	-2.10231510667449
AAAGTGTTAAGGCGGATGTG	0.4828070271330795	0.03565188515436047	-1.4479175011419751
AAAGTGTTCAGATAGAGTGG	1.3049370995898573	0.09636037794333564	-1.0161015052865705
AAAGTGTTGATGCTCGAATG	0.2462805767137716	0.018186079206193608	-1.7402609217531932
AAAGTTAAAATCCAGACATG	0.8348713003124344	0.06164934237629942	-1.2100715517343907
AAAGTTACAGTTATTGGCCC	0.0226717613234389	0.0016741492677726092	-2.7762058227585764
AAAGTTACTTGGTGGAGGTC	0.1684924621999129	0.012441976968307351	-1.9051106069273054
AAAGTTAGACGGATGCAGGT	1.2492303588043177	0.09224682902379526	-1.0350485537449148
AAAGTTAGCCGAAACCTGCG	0.701903054796649	0.05183057762787561	-1.2854139511218599
AAAGTTAGCTGTCCAGCGGT	0.0152367542899942	0.001125126569299811	-2.9487986195467677
AAAGTTAGTCGGAAGGTAGC	1.1826476002578117	0.08733016309402154	-1.058835728771248
AAAGTTATACGATTAGATAT	1.3922605868171751	0.10280860003403955	-0.9879705546879483
AAAGTTATGACAGTTCAGCC	0.5648511737563041	0.041710265270258146	-1.3797570481056676
AAAGTTATGTTCCCAAATGT	1.453833258588636	0.10735530648046039	-0.9691764838944791
AAAGTTCGAACTGGACACAA	1.7890937699889295	0.13211192470992295	-0.8790579802508451
AAAGTTCGTAAAGCGTTTAG	0.0830014951659461	0.006129073536622039	-2.2126051679515966
AAAGTTGATAATCGGGTATA	0.43715260372621	0.03228062879598603	-1.4910580142235959
AAAGTTGCACGTACGGTTTA	0.0	0.0	-7.0
AAAGTTGCGCGTATTTGTCG	0.3282802032626442	0.024241171829389924	-1.6154463900034046
AAAGTTGCGTCGGGGACCGC	1.7850355551818218	0.13181225424097004	-0.880044212641541
AAAGTTGGAGTAGTCGGCCT	0.0130004917603115	0.0009599943934972588	-3.017731303294091
AAAGTTGGCAGATCTACTAC	0.8246000781991834	0.06089088524830153	-1.2154477120079217
AAAGTTGGGGTCAAGGGAGG	1.6335358265262274	0.12062507049383449	-0.9185624198444255
AAAGTTGGTGGGGTAGGGGC	0.2931895148413995	0.021649972606357846	-1.6645426488217083
AAAGTTGTAACTGGACTCGG	1.1051949133321104	0.08161082981180191	-1.088252206253192
AAAGTTGTCCGTGATTTTGG	0.1328294695635654	0.00980851712560004	-2.0083966453058646
AAAGTTTACGATGACCCGTG	0.7772468514663167	0.05739418427608637	-1.2411321122146652
AAAGTTTAGTATTGCGATAT	1.7498896365463674	0.12921697665713666	-0.888680424543977
AAAGTTTGAGGGACGCTTCG	1.4815419920798023	0.10940140052773602	-0.96097711824414
AAAGTTTGCTCCGGGCGGGT	0.5922587463711033	0.04373412071624212	-1.3591796006333559
AAAGTTTGGCGCACGGCAGG	0.4891037454401771	0.03611685327892782	-1.4422900951007642
AAAGTTTTAATGGCTTTCTA	0.0	0.0	-7.0
AAAGTTTTGCTCGTCAGCAT	0.5539946717682757	0.04090858936186548	-1.3881854958846687
AAAGTTTTGGGCCTATTAAC	0.3965979838258379	0.02928595686721918	-1.533340581594558
AAAGTTTTTGTTTGGTTGTT	1.4644969039684856	0.10814274129197658	-0.9660026257638217
AAATAAAATCCTATGTCAAG	1.546952289429864	0.11423148848831202	-0.9422141641136862
AAATAAAGCACAGGGCGGAC	0.8845997949075686	0.06532144008525899	-1.1849442493152327
AAATAAAGCGGTGATGGGCT	0.0	0.0	-7.0
AAATAAAGGTCAACATAACG	0.0	0.0	-7.0
AAATAAATACCGGCGCACGG	1.4253841859644305	0.10525454362294988	-0.9777591474848514
AAATAAATTCAGTGTGTTTT	0.0282248709632896	0.0020842071501218627	-2.68105911853762
AAATAACACGTTTGGTCTTA	0.9025741184632216	0.06664871678820727	-1.1762082077979918
AAATAACCATGAAATACGCG	0.7984087636255254	0.05895684185882038	-1.229465788378686
AAATAACGCTTAACGCTTGA	0.4955411963453449	0.03659221351078007	-1.4366113186784317
AAATAACTAGACTAGTAAGC	3.2136428226259124	0.23730479964164536	-0.6246934778096235
AAATAAGACCGGGATCTAAG	1.165855748494116	0.0860902035719674	-1.0650462652326986
AAATAAGGGAAGGCTTGCGT	0.0	0.0	-7.0
AAATAAGTACGACTGGGTTC	0.543138086500272	0.040106907303835475	-1.3967808257436787
AAATAAGTCATCTTACCTTA	1.2675011019506897	0.09359599421761446	-1.0287427380825507
AAATAAGTCTATTTTGCTCC	0.3769059889305223	0.027831842281031655	-1.555458045336629
AAATAATCAAGTCTCGCGTT	0.5398305673660636	0.039862670402357775	-1.3994336112511354
AAATAATCCCGGCGTGAGGA	0.7381808845045151	0.05450943884096599	-1.2635282888863812
AAATAATGGGATACTGTAGG	0.7196556217575819	0.053141479174285404	-1.2745663613241345
AAATAATGTCGTGGGTCCGT	0.0	0.0	-7.0
AAATACAACACTCGTGGGTG	0.0	0.0	-7.0
AAATACAGACTATTCAAGCT	0.0	0.0	-7.0
AAATACAGTGAAAGGCCCGT	0.0	0.0	-7.0
AAATACATGTGGGGGCGAGT	0.0	0.0	-7.0
AAATACCACGATTTTTGCTT	0.4943482066873437	0.03650411965984762	-1.4376581206235626
AAATACCATCAACACAGTTA	0.7950805948610403	0.058711080128154756	-1.231279929682253
AAATACCCGACGCGCAGGTT	0.726417989299482	0.05364083220236165	-1.2705044929738714
AAATACCTGCGCGCCCAAGG	2.428809469904211	0.17935040588997103	-0.7462976361300541
AAATACCTTTTCATTAGCGT	0.0186969327944486	0.0013806362858565916	-2.859920716678409
AAATACGCGCGTTACTCTGC	0.4397350189249991	0.032471321898849104	-1.4885000310016534
AAATACGGCTATTTTCAGTA	0.4145300765103547	0.030610115118937253	-1.5141350370989999
AAATACTACTTGGCCGCGAT	2.6073355645186664	0.1925332956669599	-0.7154941551215479
AAATACTCACTGTGACTATA	1.1911707334115178	0.08795953621262674	-1.0557170692251627
AAATACTGTGGACAGGACGA	0.0285457634753676	0.002107902793193656	-2.676149420666795
AAATACTTCAGGGCTGTGGA	0.1059602888559921	0.007824418115139453	-2.1065479501112936
AAATAGAGGGGCGTGGGACT	0.3433153723228271	0.02535141275482344	-1.5959978337851568
AAATAGAGTTGGCTCGCACT	0.0282741777828235	0.0020878481101091017	-2.6803010992238336
AAATAGATGGGGGGGTTGTG	0.6620786176636357	0.048889824533551056	-1.3107815214239795
AAATAGCCCTTCGCGTGTGG	0.0	0.0	-7.0
AAATAGCCGTTTTGATCTAG	2.522038903954062	0.18623474039414792	-0.7299393021185511
AAATAGCGAGGACATCGGGT	0.4972030252915517	0.03671492782810923	-1.4351573211640438
AAATAGCGTCTTGCCGCTTT	0.6447386420071544	0.04760938993765218	-1.3223073834994186
AAATAGCTCGTGATGTTCCC	0.5011807987240763	0.03700865827032863	-1.4316966597402085
AAATAGCTGGTGTGTTTTAA	0.8968234992846599	0.06622407422296137	-1.1789841041922207
AAATAGGAAATGGGCAAAAC	0.0	0.0	-7.0
AAATAGGATGGGAGTGAGGT	1.5484902672079444	0.11434505727259353	-0.9417826036469346
AAATAGGCGCCTAGGGTGGC	1.0629000725602795	0.07848765487631439	-1.1051986469581228
AAATAGGGGATAGCCCTACT	0.0	0.0	-7.0
AAATAGGGGCTGCCGATTTT	3.258039780852425	0.24058320108765058	-0.6187347008932752
AAATAGGGTAGGATCCGGTG	1.2253331719911122	0.09048219074825943	-1.0434368928487125
AAATAGGTGGTTGGATTCCG	0.4212541647903668	0.03110664149418551	-1.507146876042678
AAATAGTAACAAGTATCGAC	0.2987525749171269	0.022060765258039725	-1.6563794265477103
AAATAGTATGTGGGTGTGGT	0.735708654259006	0.05432688211781429	-1.264985218910395
AAATAGTCGCGATCTTTGTG	1.005500972647121	0.0742491372014183	-1.1293085886213916
AAATAGTCTGTGCGGTAGAG	1.74988995249356	0.1292169999876029	-0.8886803461309689
AAATAGTGAGTATCTATGGG	0.2300791168453068	0.016989715951098987	-1.7698138819844873
AAATAGTGATGTGTGGGCGC	0.0344595952122993	0.0025445974518428266	-2.59438091205846
AAATAGTTGCGAGCGGAGGC	0.5417904551449148	0.040007394256983395	-1.397859733966315
AAATAGTTTCGGAGTAATTT	0.5630596211047353	0.04157797177452964	-1.3811366999158987
AAATATAAAAAGCACTTGGT	0.6425686087629572	0.04744914832629316	-1.3237715784002446
AAATATAAAATGGTTCTGTG	1.053179988082017	0.07776989536571352	-1.1091884853591845
AAATATACTTATATCAACTT	0.0	0.0	-7.0
AAATATAGCTTCCAGTGGGG	0.0	0.0	-7.0
AAATATAGGATGACGCTCTG	1.1626667010856937	0.08585471496975706	-1.066235849261138
AAATATATGTCAGCAATCTC	0.0239028414019449	0.0017650558269321534	-2.753241553763329
AAATATATTTTTTAGAGTCA	0.4618272873438645	0.03410267971305837	-1.4672114937679326
AAATATCCAGACCTCGGAAT	0.8679597772750761	0.06409269244021563	-1.1931914839570845
AAATATCCCATGCGATTATT	0.0	0.0	-7.0
AAATATCCTTGTCTTACAGG	0.3602346695580236	0.026600783223815077	-1.57510557597144
AAATATCGGTGCCTTAGCTG	0.0	0.0	-7.0
AAATATCTGTTGACGATCTG	1.1128892833724997	0.08217900463445109	-1.0852391232881082
AAATATCTTGGGAGTGCGCG	0.0	0.0	-7.0
AAATATGCCGGGGCAGGACT	0.0	0.0	-7.0
AAATATGCGCGCGCGTGGTT	0.6685303707355669	0.04936624087929197	-1.3065699420034118
AAATATGCGGGTCCGTGCTG	0.0430103340794628	0.0031760090571942372	-2.498118267742463
AAATATGCTTAAAACTGTTT	0.3830130753679753	0.028282807432862003	-1.548477483415272
AAATATGTACCTGGTTCGAA	0.6214541532115408	0.045889995078491626	-1.3382819888815891
AAATATGTCGGTCGTTTATG	0.5891567149294682	0.04350505762791241	-1.3614602517301164
AAATATGTGCGCGGGATGTT	0.9207439492523456	0.06799043031796802	-1.1675522101256748
AAATATGTGTGGCCGCTCGT	2.084637829809326	0.15393576381462162	-0.8126604690383823
AAATATGTTGGGTTTACCTG	0.9741693026940688	0.07193551491324757	-1.1430566433752933
AAATATTACGTTCATGTAAC	0.0	0.0	-7.0
AAATATTCACTTGTCCAGCT	0.016363639277206	0.001208339057702914	-2.9178111863868024
AAATATTCTATAGTGTTACC	0.0651847812253072	0.004813435189327092	-2.3175448713832707
AAATATTGGTACGATGGCGT	3.633501699383657	0.26830840898033037	-0.5713657160104033
AAATATTGGTGCGTGCTAGA	0.0	0.0	-7.0
AAATATTGTTGGCGTGTCTT	0.9306588999343052	0.06872257931986507	-1.1629005487786386
AAATCAAAACTGTCGATCGA	1.4928408467817909	0.11023574105629687	-0.9576775740238838
AAATCAAACTGTAGACCATG	0.1386842767857384	0.010240853241180846	-1.989663857569252
AAATCAACATCACGTTGATT	0.0	0.0	-7.0
AAATCAAGAGGTGGGATAAG	2.255288199915757	0.16653708702383543	-0.7784890360541966
AAATCAAGCACGCCAGTTTC	0.0	0.0	-7.0
AAATCAAGCGAGGCGGCGGA	0.7678666672229482	0.05670152399448873	-1.2464052682058195
AAATCAAGCGCGGTGTCGTA	0.1883275610361894	0.013906658768685125	-1.8567772016131157
AAATCACAACAAGTCAGCTG	0.0	0.0	-7.0
AAATCACAAGGGATGTCGCG	1.278376343175607	0.09439905388615123	-1.0250323583934866
AAATCACAATAGGACAGGAA	0.6301685631448595	0.04653349263480424	-1.3322343496782647
AAATCACAGGGTCTGCCTGC	0.0337647085358755	0.0024932849841468505	-2.603228078508337
AAATCACCAGATAAAGGGGG	2.1462972819977493	0.15848887838123402	-0.8000012080653176
AAATCACGGGAGCACGGGTT	0.411703550598822	0.030401396165979658	-1.517106471218302
AAATCACTGGACCTCGCCGG	1.0157795161757717	0.07500813496417569	-1.1248916328954741
AAATCAGACTACCAAGTGGT	0.384413482208134	0.028386217576105332	-1.5468924727528892
AAATCAGAGGGGGTTGCGCG	1.0122443629235809	0.07474708889262498	-1.1264057167491945
AAATCAGAGTGCGGATAGAG	0.0285719085069034	0.0021098334189080465	-2.6757518329037033
AAATCAGCTTAGGCCCTGGA	0.5166221878702346	0.038148895676837796	-1.4185180293577822
AAATCAGGTATTTACAGCTA	0.6037823118034507	0.04458505454337046	-1.3508106977252619
AAATCAGTATTGTAACTAGT	0.2318077902072204	0.0171173662558891	-1.76656305674566
AAATCAGTGGTGGAAGTCGG	0.6559558292298682	0.048437699900317495	-1.314816487831149
AAATCATAAGTAGGCGTTCG	1.5592362968545082	0.11513857557968943	-0.9387791476593055
AAATCATCATTAGTGTTCAG	1.3424863180536604	0.09913312222640198	-1.0037812153757546
AAATCATCGCGTGTCATGTC	0.0094160233262082	0.0006953067444567724	-3.1578235579491265
AAATCATGAGACATGGGAGG	1.1363369350275558	0.0839104479171005	-1.076183960622481
AAATCATGTGGCGAGTAATT	1.750853873586001	0.1292881787446513	-0.8884411823173256
AAATCATTTCTTTCTATGCT	0.3311881230473917	0.024455901144370115	-1.6116163297833306
AAATCCAAACCGACATGTTC	1.2650220228139033	0.09341293175226861	-1.0295929974327427
AAATCCAACTTTTGTAGGGG	0.0	0.0	-7.0
AAATCCACCACAGGGTGATC	1.7806282077957445	0.13148680279968336	-0.8811178346943414
AAATCCAGTGCCACCCAGGC	0.0296422030357607	0.002188867102097672	-2.659780605987003
AAATCCAGTTAGCGGGGTCG	0.2457617925410479	0.01814777066322216	-1.7411767176320756
AAATCCCGGGGATCTGGTTC	0.0	0.0	-7.0
AAATCCGGTTTGGTAAAGTG	0.0	0.0	-7.0
AAATCCGTGCGTCGCGGATC	0.0	0.0	-7.0
AAATCCGTTTATAGATAGAT	0.5653373899449703	0.04174616889788645	-1.3793833741408819
AAATCCTAGTGGTTGGGAGG	1.0494000762503195	0.07749077560368872	-1.1107499922401158
AAATCCTATCCAGCGGCGGG	0.014914180757031	0.001101306794721695	-2.958091681305693
AAATCCTATTCGTACCGCAG	0.024892241624939	0.0018381160376157927	-2.73562707569989
AAATCCTGGTTGTCATCGGG	1.1487682753943032	0.0848284145045004	-1.0714586501547836
AAATCCTTTCCAACCGACGT	0.0133210583734645	0.0009836659712377852	-3.0071523522556562
AAATCGAACATTTTTGATGG	0.0	0.0	-7.0
AAATCGAACGGTGCCTAGAC	0.8494300180600478	0.06272440074115955	-1.20256347917319
AAATCGACGTATGATCGCCA	0.2415856502188705	0.017839392081115284	-1.7486199493049353
AAATCGATACTACGAGCGTC	2.736471234783881	0.20206905183224408	-0.6945001963693432
AAATCGATGGCGTTGCGGCT	0.4654878697246133	0.03437298783887725	-1.4637827155922138
AAATCGATGGGCTTATGACG	1.161679638275203	0.0857818273604596	-1.0666047064752266
AAATCGCAGGAGCGAGCAGC	0.2685345981643979	0.01982938133808597	-1.7026908352473809
AAATCGCGTTTATGTTACTG	3.1521921755391054	0.23276710385538224	-0.6330783969756454
AAATCGCTACAGGGGAGCGT	0.0	0.0	-7.0
AAATCGGAGACAACGTGCGA	2.145576851468451	0.15843567968061703	-0.8001470087093615
AAATCGGCCCGAGGAGGGCG	0.0	0.0	-7.0
AAATCGGCCGTCTGTAATCA	0.2510022743598757	0.018534743191496617	-1.7320134269685734
AAATCGGCGGGGTGAGCGGT	3.175319792271746	0.23447491482189267	-0.6299036132353467
AAATCGGGACGTTATGTGTG	0.911970362062289	0.06734256293967186	-1.171710359148169
AAATCGGGTTGTTCGAAATG	1.5214356192161709	0.11234726281458435	-0.9494375040993508
AAATCGGTGTGCTTTGACGT	2.9971344033506147	0.22131718375131693	-0.6549848647955163
AAATCGGTTGCTCGTTTCCC	0.6631537576588187	0.04896921602016783	-1.3100768488272074
AAATCGTACCTCGATCTATG	0.0205213351945796	0.001515355503244622	-2.819485469481367
AAATCGTAGCGAAGCCGTAG	0.0512697503574501	0.003785908549199132	-2.42182988087879
AAATCGTAGGCAAGTGTTGG	0.0	0.0	-7.0
AAATCGTCCAGGGTAGTCGG	0.0	0.0	-7.0
AAATCGTCTACTCTGTATCT	0.0099811532086974	0.0007370375903962799	-3.132510361685917
AAATCGTCTGGATTTCGTAA	0.3040952876432944	0.0224552868159738	-1.6486813934269517
AAATCGTGTGGGGCCCTGAG	0.0	0.0	-7.0
AAATCTAATACACCAAAATA	1.073572151736008	0.07927571246402311	-1.1008598462065389
AAATCTACTGGTGGAGATTT	2.7378238506086814	0.20216893294692073	-0.6942855811205716
AAATCTAGAGACGCAAGTTT	0.584740165736312	0.043178926698236475	-1.3647281571575678
AAATCTATGGTACCTCCGCG	0.2797801396595323	0.020659785063284065	-1.6848742010310767
AAATCTATTGGGCGTAACGT	0.1491543466516188	0.011013993869711114	-1.9580551695790305
AAATCTCCATGGGGTTGTGA	1.4815353145267642	0.10940090743765934	-0.9609790756850954
AAATCTCGGACGCCCCATGC	0.0	0.0	-7.0
AAATCTCGGCCGCGTAGGCA	0.3955146287179227	0.02920595875261399	-1.5345285324773479
AAATCTCGTTAGTGGTAGTG	0.0	0.0	-7.0
AAATCTCTCGCACAATAGGG	2.3453832448571674	0.1731899690547814	-0.7614772653805222
AAATCTCTGGGGCGGACGCA	0.0	0.0	-7.0
AAATCTGACGCGGTCGGAAA	1.2681917708069892	0.09364699522911733	-1.0285061529000519
AAATCTGCAGTCCTAGATAG	0.0	0.0	-7.0
AAATCTGCCGGGTATGGGTG	0.3684048414745023	0.027204092650745585	-1.5653657547184092
AAATCTGGGGTTTTGGTTCC	1.6835920445857415	0.1243213682633935	-0.9054542187332223
AAATCTGTGAGAGACACATA	0.1314690789973841	0.009708061901245565	-2.012867463151427
AAATCTTGGACTCGTAGACG	0.0	0.0	-7.0
AAATCTTGGATTCTGTATAG	0.1744191414260876	0.01287962032319596	-1.89009693930317
AAATCTTGTGAAGTTGGGTC	0.2094968422101736	0.015469860501055973	-1.8105136025187822
AAATGAAGCTAGGGCGGTGC	1.0988384373079565	0.0811414490023608	-1.090757241047386
AAATGAAGGACCCGTTATTC	0.0964201860074249	0.007119948975289599	-2.1475231186987576
AAATGAAGGCCCGGAGATAG	2.276824748950348	0.16812740889085923	-0.7743614801374543
AAATGAATTGGAACTCTTGG	6.508464182620733	0.4806040602762487	-0.3182125644765192
AAATGACCACAGGTTTGCAC	0.0	0.0	-7.0
AAATGACCTGGCCATTGGGT	3.019469129689885	0.22296644536859297	-0.6517604898116395
AAATGACTGAGAGTGGTCAG	2.597030702212959	0.19177235444860993	-0.7172139997502361
AAATGACTGGATCGTATGCA	0.0	0.0	-7.0
AAATGAGAATGGATGATTAA	0.2909631200653103	0.021485569094385926	-1.6678531385461364
AAATGAGACCCATCGCGTAC	1.4622120373527605	0.10797402004808627	-0.9666807288376755
AAATGAGATAGGAGATCACC	0.0097683620587117	0.0007213244685591709	-3.141869335548752
AAATGAGATTGGTCCTGCTT	0.6234047841308118	0.04603403537949003	-1.3369209528438486
AAATGAGCACTCGTGTGCCT	0.0148116155842355	0.0010937330819216647	-2.961088651670102
AAATGAGCGTGAGCCGCGGC	0.0162117084645085	0.0011971200414473639	-2.9218622984455007
AAATGAGCTTCTTGAGAAAG	0.955474263012893	0.07055501842042047	-1.1514720904172995
AAATGAGGAAGGTGCGTTAG	1.321238444122424	0.09756411697461644	-1.0107098817733
AAATGAGGGATGGGTTGGGG	0.9266587476260552	0.06842719635590841	-1.164771253838296
AAATGAGGGTGTGTCTGTCG	0.0136210530863663	0.0010058184596031673	-2.997480398114349
AAATGAGGTTCGACGGTTGG	0.0	0.0	-7.0
AAATGAGTCCCAATGGCGGC	1.0334276962963438	0.07631132828051629	-1.1174109870184994
AAATGAGTCGATGTATCCAT	0.4936826021426592	0.03645496947053447	-1.4382432611313927
AAATGAGTGGAGGGGTCAGA	1.868022356884575	0.13794024276922887	-0.8603090140057428
AAATGAGTGGGGTACGTGGG	1.1340563799452914	0.0837420450494706	-1.0770564374875935
AAATGATACACTGTATGTCG	2.3389735033364376	0.17271665496504424	-0.7626657816528125
AAATGATAGACGTACCCCAA	0.4182058598691637	0.030881545729503832	-1.5103009698326342
AAATGATATAAACCGGAAGA	0.0	0.0	-7.0
AAATGATCATTGTGGCCTAG	1.6210210394612616	0.11970094195780046	-0.9219024320040713
AAATGATCGGTCACCTGGCG	0.0	0.0	-7.0
AAATGATCTTCGGAACATGA	1.4864617769994657	0.10976469185756922	-0.9595373374581849
AAATGATGAGGAGCGGGTTC	0.0	0.0	-7.0
AAATGATGGGATATTAGTAA	0.3776851516198167	0.02788937793638497	-1.5545611724248172
AAATGATGGGCGGACTTTAC	0.0593686964253324	0.004383958450829728	-2.3581335705503492
AAATGATGGTGTCGTGCGAC	0.6908508181425786	0.051014448098383236	-1.2923068074164432
AAATGATGTGACGTCCTGGC	0.0124028782281519	0.0009158648597127949	-3.0381686038549116
AAATGATGTGGGGGGGCGAA	0.5594737798383222	0.04131318275153001	-1.383911345856594
AAATGATTAAAGGGACTTGT	0.0	0.0	-7.0
AAATGATTCTTGGAATCGTT	0.5882468413294333	0.043437869896022815	-1.3621314798069883
AAATGCAAGGGTTTGCGTAG	1.3799878911339831	0.10190234823478607	-0.9918158080086933
AAATGCAAGTTGCGTCTTGT	1.7206092841021932	0.12705482966267886	-0.8960088217117235
AAATGCAATTTCCATTGTGC	1.1207234490516833	0.08275750237656762	-1.0821926248265372
AAATGCACTTTGGCGTTAGT	0.7337337662904129	0.05418105060523856	-1.2661525779733187
AAATGCAGTAGCCGGCAAGC	1.437860101449583	0.10617580176766528	-0.9739744508274351
AAATGCATAGCGGCCTTCCG	3.5939070947135803	0.2653846273883098	-0.5761242375898538
AAATGCATCGTACAACGATA	1.015256070145019	0.07496948217595155	-1.1251154888724884
AAATGCCCACGCCGTCTCCT	0.5660115248162118	0.04179594899150018	-1.3788658095143207
AAATGCCGAGACTTCTTTTC	0.3741613762913684	0.027629172044052384	-1.558632129274112
AAATGCCGCCTAGCTAACCA	0.0	0.0	-7.0
AAATGCCTAGCTGCTTGCCA	1.3580868067217355	0.10028510800765453	-0.9987635534230304
AAATGCCTATGAGGCACGGT	0.0549936424186803	0.004060891647275745	-2.3913785982021634
AAATGCGATGGAACAGCTGT	0.319198065471113	0.023570520170853693	-1.6276308330531626
AAATGCGATTGTGCGAGTGT	0.72306984062588	0.053393595096680346	-1.2725108362485669
AAATGCGCGATATTCTGCTC	0.6408985122847569	0.047325823510183794	-1.3249018201995186
AAATGCGCTGAATTGGTGAC	0.6739028674933835	0.049762961777368414	-1.3030937793363566
AAATGCGGCACTATCGCCAT	0.5338854065324142	0.039423662311435674	-1.4042430338422562
AAATGCGGTCACGGTGGGTG	1.5307874400076174	0.11303782865580793	-0.9467761934441576
AAATGCGTCCTGTAAGGGGG	1.523613476496429	0.11250808217568481	-0.9488162782795148
AAATGCGTGGCCGACCTACA	0.5229511284519431	0.038616243188550066	-1.4132299791802285
AAATGCGTGGGGGCTAGGTA	0.1595544271289448	0.011781966276772892	-1.9287822246684694
AAATGCGTGTTACGTTGGGG	0.0	0.0	-7.0
AAATGCGTTTTAGTTATCTG	0.6602972793102722	0.04875828529152244	-1.311951575849475
AAATGCTAACACGTGCTTCC	0.4167212057926621	0.030771914523546266	-1.5118454825908398
AAATGCTCTTTGGATGGCTA	0.3083522658842311	0.02276963455911188	-1.6426439395313115
AAATGCTGGGGGCGGGGGAG	1.8630232950743857	0.137571097401576	-0.8614727983496274
AAATGCTGTTCATATCTGAC	0.0	0.0	-7.0
AAATGCTTCAGGCTGTTCCA	0.5372362684572518	0.03967109977153606	-1.4015257597454363
AAATGCTTCCGGCGGGGTGG	2.023368423341628	0.1494114513665758	-0.8256161155411966
AAATGCTTCGTCTTTGAACA	1.077548017823715	0.07956930206231405	-1.099254451311989
AAATGCTTGTCTCGGTTCGG	1.020908944694618	0.0753869069914747	-1.122704074755024
AAATGGACGAAGAGCCCACG	1.7567368270646102	0.12972259326225524	-0.8869843780053069
AAATGGAGTATTTGGATGTG	0.9031247652520192	0.06668937816008375	-1.1759433321075627
AAATGGAGTGATGTAGCCGG	0.0	0.0	-7.0
AAATGGAGTTGCGGTGTTCT	0.0	0.0	-7.0
AAATGGATACTGCCGACATG	0.038586256270935	0.0028493221925059305	-2.5452584393123256
AAATGGATGTCGAAGGAGGT	1.1044786224243284	0.08155793679296372	-1.088533769293659
AAATGGATTAGGGCGCTAAT	0.3577599535245906	0.026418042942801548	-1.5780993582060927
AAATGGCCGTAGGAGGCGTG	2.55216350553219	0.18845922921768826	-0.7247825894419272
AAATGGCGACAGGATGGCTG	0.0	0.0	-7.0
AAATGGCGGAAGACATATAG	2.454264450140904	0.18123007619509057	-0.7417697269591346
AAATGGCGGTCCATCGGATA	0.3604695231435141	0.026618125500516635	-1.574822531635423
AAATGGCTCGATGAGACAGG	1.1525416505529815	0.0851070515794418	-1.0700344547783263
AAATGGCTGCGGGTACAAGT	2.5106150808887766	0.1853911718355755	-0.7319109504201078
AAATGGGACATAGGTTGAGT	1.0959514936218266	0.08092826862394713	-1.0918997507863575
AAATGGGATGAACTGTGGTG	0.3570021473590012	0.026362084315717575	-1.5790202552681378
AAATGGGATGTCAAGCTGAG	0.2576670058753495	0.01902688648937953	-1.720632272727664
AAATGGGCTCCTGGCCGCGC	0.0	0.0	-7.0
AAATGGGCTTTTTGTCTTGC	0.0	0.0	-7.0
AAATGGGGACGTGCTCGGGG	3.464888614973657	0.2558575249146955	-0.5920018056573856
AAATGGGGCGGTCGTTTTTT	0.0374544095821754	0.0027657433175263873	-2.5581881282594776
AAATGGGGGGCACCGCGAGG	1.0358163993844225	0.07648771711368994	-1.116408301029893
AAATGGGGTGTTGCGGAGCC	0.0	0.0	-7.0
AAATGGGTAGGAAGACGGAA	1.4035317490997232	0.10364089567323041	-0.9844688424610032
AAATGGGTATGTGGGACTCA	0.2817231612756423	0.020803263471047377	-1.681868530600063
AAATGGGTCGTAACGTTACG	0.0	0.0	-7.0
AAATGGGTGCCGCGCCATGC	0.3762649030953895	0.027784502625053657	-1.5561973731858905
AAATGGGTGGTGGGGGGAAC	3.0355443202331105	0.2241534845268353	-0.6494545055199643
AAATGGGTGTGGCTGGTCGC	0.0	0.0	-7.0
AAATGGGTTGTGCTGGATCC	0.0	0.0	-7.0
AAATGGTAAGGTATTGCGTC	0.0214363720343712	0.001582924503882359	-2.8005397979166524
AAATGGTCCTGGTACTTGAG	0.0	0.0	-7.0
AAATGGTCGAATAAGTGGTG	1.10954873563025	0.08193232880380598	-1.0865447007945934
AAATGGTGAATGAGAGAGGT	3.982496820833104	0.294079231048167	-0.5315356458760506
AAATGGTGGGGTTAACGCGA	0.0	0.0	-7.0
AAATGGTGTAAGTTCAATTT	0.0	0.0	-7.0
AAATGGTGTTGGATGGAGTG	1.1039651103538306	0.08152001755746403	-1.0887357354649652
AAATGGTTATATGGTATACC	2.460698099343125	0.18170515569806106	-0.7406327498551357
AAATGGTTCGGATGGTTCCG	2.080053252327544	0.15359722518391378	-0.8136166299959114
AAATGGTTCTAGAGAGGCCG	2.542200125330363	0.18772350403818122	-0.7264813478633165
AAATGTAAATGGTACCGCTT	1.3513853088125771	0.09979024977156334	-1.0009118903485985
AAATGTACTTATGTGGGGTA	0.7285441030406047	0.05379783066896168	-1.2692352363688189
AAATGTAGCAGTAGATCTGG	0.9224979253156644	0.06811994904834827	-1.1667256855483894
AAATGTATCTCGTCGAGGGC	0.2216574435680116	0.01636783492697107	-1.7860087635602557
AAATGTATGTGCCTTAGGGT	0.7989504110774643	0.05899683869330174	-1.2291712591178219
AAATGTATTAGCCGGGCTAA	0.7065549090541132	0.05217408417277147	-1.282545165495906
AAATGTATTGCTGCGGCCGG	1.3896821208393455	0.10261819855322044	-0.988775613586918
AAATGTCACATGGAGACATG	0.5548012200274826	0.04096814724792078	-1.3875536762274452
AAATGTCACGGACGCGATGT	2.218079843141648	0.16378951296641112	-0.7857139084768302
AAATGTCCAGTTTACGCGAA	0.0908205657653965	0.006706456613833557	-2.173506880654103
AAATGTCCGGAAGAGACTAC	0.3834626011651255	0.028316001734504808	-1.5479680697403537
AAATGTCCTAGACGCGCGAA	0.8221337165663888	0.06070876188070342	-1.216748624215859
AAATGTCGAGACTTAAAGAA	0.5225474196457585	0.03858643214773037	-1.4135653761367424
AAATGTCGCCCCGCATAGAG	6.709631123813752	0.49545881648569107	-0.30499243909261003
AAATGTCGCTTGGTTGGCGG	0.5307936762575538	0.03919535989143547	-1.406765343510731
AAATGTCGGGAGACTAGCGT	1.8112006379805037	0.1337443605993471	-0.8737245211737928
AAATGTCGTAGGGAGGGTGG	0.0	0.0	-7.0
AAATGTCGTGGCTTACTTTT	1.5415717664951916	0.11383417491382572	-0.9437273359342089
AAATGTCTGCATGGGTAATG	2.1645897650526256	0.15983964891357919	-0.7963154830411577
AAATGTCTGTCATAGATCTC	0.0	0.0	-7.0
AAATGTGACCTTCGGGACAC	5.616350851769654	0.41472779868776544	-0.38223685344215835
AAATGTGACTACGCCCAGAG	1.4111553111237436	0.10420384182453528	-0.9821162690169298
AAATGTGCCTATGTCGTCAT	0.2623872302424006	0.01937544168344164	-1.7127483885122297
AAATGTGCGTTCCAATGGTG	0.2428488326575573	0.017932669172586978	-1.7463550634411125
AAATGTGGATCATTGGTATA	0.628946529545093	0.04644325409413438	-1.3330773585799944
AAATGTGGGCCATGTTCAAA	0.2700632597143015	0.019942262184789197	-1.7002255782888722
AAATGTGGGGGGCGTTGATA	1.9886012690106236	0.1468441428484849	-0.8331433714381689
AAATGTGGGTGCATCGTCAT	1.843643075308224	0.1361400052041979	-0.8660142371297281
AAATGTGTAGAAGTCGTCTC	4.833964086511073	0.3569540681210767	-0.4473876641257046
AAATGTGTCCCACTCATGAT	1.044427260666243	0.07712356833425425	-1.112812884810297
AAATGTGTGATGTTTGTGTG	0.0	0.0	-7.0
AAATGTTCCTTCGGGCGACA	1.324983253361357	0.09784064465836663	-1.0094806944565524
AAATGTTTCCCTACTCTGAC	0.3849100221269634	0.02842288353820986	-1.546331864437867
AAATTAACGCTAGAAAGGGG	0.1337332466417099	0.009875254672454904	-2.005451695558142
AAATTAAGCCTGCGGGCTGG	0.7093640256750554	0.052381517572715405	-1.2808219235528464
AAATTAAGCGGAAAGATGTC	0.0	0.0	-7.0
AAATTAAGGGACATATCTGG	1.000134925365992	0.0738528925515927	-1.13163249026951
AAATTAAGGTTAACCGCATG	0.3107445459048105	0.02294628752345918	-1.6392875688847324
AAATTAATGCCTTCGGATGG	3.0860947816931903	0.22788627867686315	-0.6422818234564015
AAATTAATGCTTCGGTAGTC	0.1314894965087204	0.009709569590090986	-2.01280002125486
AAATTAATGTGCTAGTTGAT	0.4355415917081684	0.03216166694948895	-1.4926614497182649
AAATTAATTGTCAGTGTAAA	0.939656911777847	0.06938701887197439	-1.1587217710377957
AAATTACAAGCGCGGGGCAA	0.5368938667902002	0.03964581582945496	-1.4018026408322843
AAATTACGCGAAAATGAGGA	0.0	0.0	-7.0
AAATTACGGCGCGTACGTGG	0.3701956526111756	0.027336331390842107	-1.5632597693445833
AAATTACTAAGGGGGATGAG	0.0	0.0	-7.0
AAATTACTAGATCGTGTTAA	0.1176810584070682	0.008689914072058304	-2.060984517937458
AAATTACTGAGCTTCTAGGG	0.5856706446344895	0.043247635985699334	-1.3640376270760617
AAATTAGAAGGTCTCGATGC	0.3794131132781926	0.02801697568690109	-1.5525787467582426
AAATTAGATAGGCGGCGGAG	2.25758078443603	0.16670637818040532	-0.7780477837618943
AAATTAGCCATATTGGGATG	0.4264528641305116	0.03149052868184196	-1.5018200481065722
AAATTAGCCTCAGGTCATCG	0.5510202225288211	0.04068894731706715	-1.390523545838599
AAATTAGGTCTACAGGGCGT	0.0	0.0	-7.0
AAATTAGTCAGTCGACGTAC	0.0	0.0	-7.0
AAATTAGTGATGCTCACTAA	0.0162017622648744	0.0011963855849313042	-2.922128828357625
AAATTAGTGTGAGATGCTGG	0.0	0.0	-7.0
AAATTATAACTTGTTAGTCC	0.0	0.0	-7.0
AAATTATAGCACTGTATTCT	0.6595605271503655	0.04870388135389089	-1.31243642721641
AAATTATAGCAGGAGTTTAG	1.846703485161457	0.13636599483251924	-0.8652939148540072
AAATTATAGGTGGGTCCTGT	0.9230698267945298	0.0681621799288	-1.1664565286300053
AAATTATCCGTGGGCATCAT	0.6325107504567163	0.04670644660680454	-1.330623172270317
AAATTATCCTGCACGAGTGT	1.2038964101807512	0.08889923746217622	-1.0511019641972712
AAATTATCGACGGTGTATGG	0.2912567911912077	0.021507254630563424	-1.6674150231267841
AAATTATGAGAGATTACTTG	0.9878109405681796	0.07294285341387614	-1.1370172517480062
AAATTATGCTGCTTGTTCAC	0.1884207326668479	0.01391353883481756	-1.856562395459691
AAATTATGGCATGGCGTGTG	0.0647754939970252	0.004783212221479041	-2.320280349930328
AAATTATGGTTTAAATGAAC	0.8922786715644112	0.06588847083108282	-1.1811905716348743
AAATTATGTCGGTGGGGACG	1.222955516139638	0.09030661767539694	-1.044280423389693
AAATTATTCTGCGCCCGGGG	1.120490314349842	0.0827402870272698	-1.082282976863963
AAATTCAATGAATGTATACT	0.5521127740158958	0.04076962451924813	-1.3896632883018172
AAATTCACCGCAAAAGCAGT	0.5649934328333945	0.041720770097225364	-1.3796476838052192
AAATTCAGGTTAGTGACGAG	1.900594460379526	0.14034546230369482	-0.8528016245566112
AAATTCATGGTAGATCCTGC	2.042118073367914	0.15079598044725412	-0.8216102346787312
AAATTCCAAGGATTTAACTG	1.4279008336198702	0.10544038025776134	-0.976993036517614
AAATTCCACCATTGACTGGC	0.8169869695173189	0.060328711002402086	-1.2194759538237312
AAATTCCAGATTGTTTCGGA	1.1409362315493534	0.0842500734448391	-1.0744297118610815
AAATTCCATTGCGCTTGGGA	1.6719062581948858	0.12345845556550036	-0.9084791602506218
AAATTCCCAATTCGCGTCCC	1.5104533473526118	0.1115362996901689	-0.952583767687365
AAATTCCGTCTTGACTAAGG	0.3374871413767172	0.024921039109316152	-1.6034338532635228
AAATTCCTACCGGCAATTAA	2.079207013090039	0.15353473639975548	-0.8137933523036474
AAATTCGCATGTCTACGGTA	1.5175301637831429	0.11205887254528651	-0.950553751401057
AAATTCGCCGGGGCCGACCG	0.6246053137859106	0.04612268600589483	-1.3360854090189018
AAATTCGGTACTATTAAGTA	0.533914139826122	0.039425784062010555	-1.4042196610829218
AAATTCGTTCGACGGAATGG	0.5358212735990925	0.03956661240631136	-1.4026711313418796
AAATTCTAGTAATGCATCTT	0.017614201889867	0.0013006842642540144	-2.8858281138410353
AAATTCTCCGATTAGGATGT	0.0312294820295053	0.002306076432560282	-2.637126302553433
AAATTCTCGAGGGTCAGGTC	0.9216652775397014	0.06805846389752322	-1.1671178573024754
AAATTGAGATTTAGGAGTGT	1.404948803839453	0.10374553514614421	-0.9840305847663927
AAATTGAGCCGCTCTCTTGT	0.3676491745327104	0.027148291990213184	-1.5662574884530032
AAATTGAGGGGCGCCCGTAT	1.372532054571567	0.10135178742287874	-0.9941685877598431
AAATTGAGGTAGAGCGCTGG	1.193548799385817	0.08813513957015996	-1.0548509034070208
AAATTGAGTTGTCATCCCAC	0.0	0.0	-7.0
AAATTGATTAACGCAGAGGT	1.8532356278275204	0.1368483473813735	-0.8637604428828958
AAATTGCAACTTCGCCGGAA	1.0035498093839408	0.07410505759058626	-1.1301521508772465
AAATTGCAATCACTCGTACA	1.3712243938037696	0.10125522592129663	-0.9945825530000821
AAATTGCAGTTGATGTGCAT	0.0273472293373549	0.0020193995216158975	-2.694777750958151
AAATTGCCGAAAGCCCTGTG	0.928248841574576	0.06854461355087745	-1.1640266677460005
AAATTGCCTAAGGGTGTTTC	0.0198662088511388	0.001466979055004755	-2.833576086811656
AAATTGCGATGAGGGTCGGA	0.5334911695418282	0.03939455069722526	-1.4045638483723806
AAATTGCGCAAGCCCAGGGG	1.422317474139204	0.10502808863855638	-0.9786945379836578
AAATTGCTAGTACGGCGTTA	0.1316960435778897	0.00972482163071003	-2.0121183556072713
AAATTGCTCTACAAGACTGG	0.0	0.0	-7.0
AAATTGGACCGTCTGACATG	0.0784478279931025	0.005792817413670762	-2.237110160001708
AAATTGGAGTTAGACTGATT	1.78794734145933	0.1320272690691017	-0.8793363598309709
AAATTGGCATGCGCGGAGCC	0.0	0.0	-7.0
AAATTGGCGAAGGACGTGAG	1.4681531255642022	0.10841272740465478	-0.9649197296321027
AAATTGGCTTACGTCGTACA	1.4515731137250256	0.10718841076316289	-0.9698521681291654
AAATTGGGAATATGAACAAG	1.2510465876911656	0.09238094468502006	-1.034417600983241
AAATTGGGGACGCTAAAAGG	0.4066537052167793	0.030028500790622494	-1.5224663499393152
AAATTGGTAGATCCTCCGAG	2.634019068619174	0.19450368377285832	-0.711072169006269
AAATTGGTGGAGGGGGACGG	0.7840326000739466	0.0578952638305455	-1.237356962635086
AAATTGGTTTGGGAAGCTGC	0.911783217756186	0.06732874365591351	-1.1717994893252333
AAATTGTAATCGGTAGTGTA	2.6464587843111818	0.19542226881880903	-0.7090259489382431
AAATTGTAGCACTATTGCAC	0.5274545439547005	0.0389487885809816	-1.4095060455851698
AAATTGTAGCCAAGTTTGGC	2.3713491981518704	0.1751073711072811	-0.7566955719985687
AAATTGTATGGCCTTTATCG	1.5105023624904248	0.11153991911152346	-0.9525696747936397
AAATTGTCGCACGTCGCTCG	2.724398557674989	0.2011775699904248	-0.696420441968047
AAATTGTGGAGACAAGGTTA	0.0	0.0	-7.0
AAATTGTGGTCGGCGGTGCG	0.0	0.0	-7.0
AAATTTAACGGGGATGTCTG	0.5315076581756134	0.039248082407708905	-1.4061815572650929
AAATTTACCTGGTGTGGGCC	0.5104398798233617	0.03769237594102368	-1.423746485910607
AAATTTACTCAGGTATATTA	1.9708233855328603	0.14553137185631349	-0.837043376743611
AAATTTAGCGCCCAGGAGGA	0.62228568844439	0.04595139807587421	-1.337701270623884
AAATTTAGCTGAGGTATAGA	1.9904447726254848	0.14698027255552118	-0.832740951613814
AAATTTCAATGGCATCAAGT	0.0	0.0	-7.0
AAATTTCAGGGCAATCCGTC	0.1846836141047341	0.013637579053171747	-1.8652627189145634
AAATTTCGGTAATGGCGGGT	0.0298618510594627	0.002205086555575609	-2.656574358635558
AAATTTCGTGTAATGACACA	0.0	0.0	-7.0
AAATTTCTGCCTAAAGCTTC	2.982653079611372	0.22024784038674264	-0.6570883413164547
AAATTTCTGGGCCTATTGCT	1.764699999331405	0.13031061722869577	-0.8850201981324899
AAATTTGACGCTGACCGTCA	0.3709366445449122	0.027391048405792685	-1.5623913445939135
AAATTTGCCGGGGGGGCCCT	1.6259215947679957	0.12006281331668629	-0.920591484455092
AAATTTGGGAGTGGAAGTGG	1.2202954892893954	0.09011019350084526	-1.0452260777139106
AAATTTTCCCACACGGCTTA	2.4760817557570034	0.18284112995050406	-0.7379261034527551
AAATTTTCGCCCAAGGGGGG	1.7613524427312564	0.1300634238434526	-0.8858448176297766
AAATTTTCGGAAAAGTTGCT	0.1350753591947517	0.009974360194777973	-2.001114952562419
AAATTTTGAACAGTTTTGAC	2.490890254789782	0.18393463289713693	-0.7353364901201984
AAATTTTGCGCGTGGCACTG	1.4777872053453072	0.10912413607648677	-0.9620791815333363
AAATTTTTGCGGATGGTGGG	1.3325145559582563	0.09839677810332037	-1.0070191218416003
AAATTTTTGCGTGAGACGTA	0.4400560888076879	0.03249503063948636	-1.4881830492014927
AAATTTTTGTACCAGTTCGG	0.2067715827034294	0.01526861935606433	-1.8162002316502712
AACAAAAAGTGCTGAACCTA	0.445273303379587	0.03288028504609162	-1.4830644261256587
AACAAAAGGGAAAATGGTCA	0.0	0.0	-7.0
AACAAAATATCACATCGACA	0.0	0.0	-7.0
AACAAAATATTGGCTTAGGC	0.0	0.0	-7.0
AACAAAATGTTGCGGTGGTA	1.1321238351657916	0.08359934028201203	-1.0777971497501257
AACAAACACTTGGTATTTGG	1.5858709109573357	0.1171053535049473	-0.9314232505765465
AACAAACGGGAGGCTGTATT	0.0	0.0	-7.0
AACAAACTGGACCATTGGGG	0.0144623526881192	0.001067942486588044	-2.9714521353505496
AACAAAGAAGTCCCGGGACC	1.5911603583186376	0.11749594179231121	-0.929977133287072
AACAAAGACTGACGGGTCTG	0.1765801463959325	0.013039195260330575	-1.884749211118089
AACAAAGCCTGCAACGATGG	0.0	0.0	-7.0
AACAAAGCGGGACAATGTCT	1.8001207838686972	0.13292619171587655	-0.8763894374398951
AACAAAGGTGGCGCCGTCTA	0.3133430398316961	0.023138167926703795	-1.6356710313316412
AACAAAGTACTATGTCTCCA	0.023871484796221	0.0017627403633136197	-2.753811650879346
AACAAATCGTTAGTTTTGGC	0.1337507116185189	0.009876544337502065	-2.005394982302403
AACAAATTTGAGCGCCGTCA	0.1724654256526005	0.012735352227525872	-1.894989039050939
AACAACAATTAGTATAAGCG	0.0	0.0	-7.0
AACAACATGCATGGTGAACT	1.6961564740487998	0.12524916253951854	-0.9022251692984958
AACAACGAACTATGAGAACT	0.0	0.0	-7.0
AACAACGGACTGGTACCGAC	2.6097350410198343	0.19271048004051428	-0.7150946667664216
AACAACGGGGGGCTGGTCTT	1.2517687353900355	0.09243427018646828	-1.0341669833954794
AACAACGTGGCGGGCTGTCC	0.0	0.0	-7.0
AACAACTACGCTGGGGCGCT	0.7243655601714484	0.053489274823434046	-1.2717332899777793
AACAACTCGGGGGGTCCGCA	0.0211472870183915	0.001561577619495124	-2.806436423934185
AACAACTCTATTCGCGTAAA	0.4051318576052177	0.02991612310508629	-1.5240946883196518
AACAACTGGACTCTGAGGCC	0.2255226155804166	0.016653250550489176	-1.778500983877959
AACAACTTCGCTAATACCGC	0.4709713844902674	0.03477790663185384	-1.4586965628047142
AACAACTTGAGGTTGTGCTC	0.0202272805872384	0.0014936416496739917	-2.825753584740691
AACAAGACCAAGGAGCTAGC	0.4176189914051164	0.030838209643023962	-1.5109108434850742
AACAAGACCAGGGTCTGCCT	1.099243940926939	0.08117139257741497	-1.0905970032074783
AACAAGACGCTCCCGGTGTC	2.4957923303722254	0.18429661651763443	-0.734482637874846
AACAAGAGAAGTGCTATCAA	1.4503320269044024	0.10709676527685298	-0.9702236462888584
AACAAGAGGAGAGCGGGGGA	0.6107875611405926	0.04510234267467308	-1.3458008997127238
AACAAGAGTGCGACGTATCG	0.3300422890091662	0.02437128940253333	-1.6131214931545625
AACAAGCAAGTAGCGGAGGG	0.0331774580298104	0.002449920686565278	-2.610847975204692
AACAAGGAATCGGGCGGTGT	0.0	0.0	-7.0
AACAAGGCACAGGCTTCAGA	0.343016695687547	0.02532935759717065	-1.596375824640633
AACAAGGCGGGTAGACTGTG	2.498175957131349	0.18447263049980814	-0.7340680593403343
AACAAGGGACTACGATTGTA	1.147512800446009	0.0847357065566966	-1.0719335448898213
AACAAGGGCCTACCGGGGAG	1.4320665117147804	0.10574798613067428	-0.9757278945974918
AACAAGGGCTGAGGTTTGGG	0.4197581164144713	0.030996168899783745	-1.508691981278728
AACAAGGGTATGCTGCCCCC	0.5279648253982645	0.03898646925752513	-1.409086094163279
AACAAGGGTCGGCTTGCTCA	0.3089874017357951	0.022816534850874065	-1.6417503112505325
AACAAGGTGCACGCACTGGC	0.525357535338356	0.038793939322051885	-1.4112361178228898
AACAAGTAGAGATCGGCGTG	0.0	0.0	-7.0
AACAAGTCAAGGAGTGGGTG	10.915911756380066	0.8060628997148482	-0.09363106745889581
AACAAGTCAGGTTACTGCGT	1.0969238551540508	0.08100007064779344	-1.0915146023320481
AACAAGTCCAGTTTACGGAC	0.3829938356262231	0.02828138671397267	-1.5484992997032403
AACAAGTCCCTTTTTTTCAG	0.4030725159776586	0.029764055286945163	-1.5263078974286346
AACAAGTCGTTGCCCGAGGA	0.4608721789516226	0.03403215171160741	-1.4681105913997654
AACAAGTCTGCAGGGGCTGC	0.3672314162133984	0.027117443492189388	-1.5667512561607766
AACAAGTGTATAGGGCTTCG	1.4778707112765073	0.1091303023990578	-0.9620546413692448
AACAAGTTAACCATTGAGTA	1.4787832917433974	0.1091976900139251	-0.9617865486717267
AACAATAAGTCGTGCTTGGA	0.9740791496590312	0.07192885774905806	-1.1430968363656937
AACAATACATGATTTGAAGG	0.0	0.0	-7.0
AACAATAGGCATATGTACCA	0.9811061781166917	0.07244775411441663	-1.1399750731442773
AACAATAGGCTGCATGCGAT	0.0212980975759044	0.001572713912826316	-2.80335027126151
AACAATATTCGGACTGCTCG	0.1602107800123976	0.011830433296320109	-1.9269993487993948
AACAATATTCGTGTGATCAT	1.6623603793504005	0.12275355990919247	-0.9109659042844229
AACAATCGAGCGCTCACTCT	1.5022123387554276	0.11092775947523553	-0.9549597588254133
AACAATCGTAATCTGCGATT	1.8118503396595715	0.13379233647447936	-0.8735687619206838
AACAATGAGTGAGTATCTCC	1.922079680224639	0.14193199387301067	-0.847919696182214
AACAATGATTGATGCATGCG	0.1105342713581169	0.008162174381513882	-2.0881941309398346
AACAATGCGGAAGTCGACAC	0.7465876030293263	0.05513021556236402	-1.2586103094006118
AACAATGGACCAAGAGGGTG	2.1603772750403065	0.15952858631156014	-0.7971614833593004
AACAATGGCGAATACGCTGG	0.5438109446067747	0.04015659311740091	-1.3962431398141244
AACAATGGGTTGGCACAGGC	0.0	0.0	-7.0
AACAATGGTTTCGGGGGATT	0.9580220820388212	0.07074315684053807	-1.1503155641447365
AACAATGTCGACAGCGGGAC	0.9407080360255288	0.06946463696544712	-1.1582362296447326
AACAATGTCGCGGGTGTCTC	0.4939137817324149	0.03647204044862885	-1.4380399391597196
AACAATGTGCTGAATCGGGG	2.4191595875409617	0.17863783030918354	-0.7480265647377345
AACAATTCCCTGGCTGCCAG	0.0	0.0	-7.0
AACAATTGCCCGACAGCTAC	3.279004960396356	0.24213133135779005	-0.615949009999003
AACAATTGGAAGGGTACAGT	0.489842478080248	0.03617140346101604	-1.4416346401587565
AACAATTGGACTCCGAAGAT	1.4238221685706305	0.10513919968302518	-0.9782353331438138
AACAATTGGGATAGTTAAGG	0.7546454436094961	0.05572523011437297	-1.2539481294480648
AACAATTTGAACGACCACGG	3.754470744457527	0.2772411176192573	-0.5571423590858803
AACACAACTCGGGTACAGGC	0.0370817787086429	0.0027382271622893016	-2.5625305258015825
AACACAAGGCGACCTACCGC	0.1255063030322684	0.009267753057416558	-2.033025546659158
AACACAAGGTGCTGGTTCTC	0.5684380327808884	0.041975129447502424	-1.3770079558629496
AACACACACGCGAGCTGACG	0.3318657210941959	0.024505936969011963	-1.610728687858867
AACACACGTTGTAACCCGAA	0.4852450818141498	0.03583191825372464	-1.4457299413536342
AACACAGAAGTCGGGGTGTA	0.4299319102132352	0.03174743163564632	-1.4982914033352828
AACACAGCACGCACTAGAGT	0.4143728195077261	0.030598502801215358	-1.5142998232268556
AACACAGGACCTTGGTATAA	1.2207876805672917	0.09014653834656497	-1.0450509456564965
AACACAGGCAAATCCGAGGT	1.129008450173448	0.08336929112838189	-1.0789938912022694
AACACAGGTATCGTCATCGT	0.8853466646332097	0.06537659113358141	-1.1845777281495216
AACACATCGCTGGGTGTCCG	0.0210144683939685	0.0015517699032064714	-2.80917267558825
AACACATGGAGTTGATAGTG	0.8831446207639704	0.06521398576390161	-1.1856592556678682
AACACATGGGTTGGGACGTT	0.0	0.0	-7.0
AACACATGGTCCCGGCGTTG	0.4340001067017575	0.032047839181193895	-1.4942012473719954
AACACATGTAACTGTAGGTG	0.6678497566502395	0.0493159823415308	-1.307012311597306
AACACCAGCGTGGTCGGACG	1.026938919993082	0.07583217803092297	-1.1201464701478554
AACACCATACTTTAGAGCCT	0.521877368547388	0.0385369536118679	-1.4141226197752101
AACACCATCTCTTAACCTCA	0.561211786433632	0.04144152224961363	-1.3825643002593213
AACACCCTGGAAATAAGGAT	2.248212023429271	0.16601456142406065	-0.7798538175697765
AACACCGTCAATCCGCACGA	3.419968881962601	0.2525405202472525	-0.5976689291970809
AACACCTAGTGGGTATCTTT	1.1307524204002743	0.08349807099848576	-1.0783235576228674
AACACCTCTGAGCAGCTCGG	0.0	0.0	-7.0
AACACCTGCGGCGTCGAGGG	0.9752968298175104	0.07201877481887088	-1.142554271105939
AACACCTGGAGTCCAGCGAA	3.272237280967876	0.2416315860844488	-0.6168462953590371
AACACCTGGGCTGGTTGGAC	3.7613833223052544	0.27775156261632195	-0.5563434890613091
AACACCTTTAGCTCGGTCGT	0.615925433874978	0.045481738247582865	-1.3421629455474644
AACACGAAAATCGCCGGTTC	0.0	0.0	-7.0
AACACGACTACTTTCTGAGT	0.0	0.0	-7.0
AACACGACTGAATCTGCAGG	2.4170518353918875	0.17848218771632637	-0.7484051193977644
AACACGAGATAGGGTGGGAA	0.4337181415408937	0.03202701804776438	-1.4944834954819326
AACACGATGATTTGTGGCTG	0.0158022169240301	0.0011668819865882452	-2.932973064404639
AACACGCATATATGTGTTGT	0.2347580778104347	0.017335224134691553	-1.7610705387880596
AACACGCCAAAAAAGCGGCA	0.0359424366940802	0.0026540948104966443	-2.576083567176156
AACACGCGTAGGCCACATAC	0.016459764087488	0.001215437195269404	-2.9152674773411116
AACACGGAATCGTCTCGGTG	1.7263976468927926	0.12748225932679877	-0.8945502482696368
AACACGGATGTTATAGGCTA	0.6749280003385101	0.04983866058954073	-1.3024336378253705
AACACGGCGTGGACTGCGAA	0.6822086245721085	0.05037628320984438	-1.2977738781440018
AACACGGGCCGCGTGAAGAC	5.247625692508714	0.3875000528333729	-0.41172823394414637
AACACGGGCCGTGGTTTCGT	2.507090961503561	0.18513094053708337	-0.732520992475697
AACACGGGGGAGTGATGAGT	1.0682743059183186	0.07888450401003821	-1.1030083007688871
AACACGGGGTAAGAAGGGCT	1.4089313200569402	0.10403961580949814	-0.9828012602066822
AACACGGTTATGCTTATGAT	0.6684579476752709	0.04936089294837322	-1.3066169924301758
AACACGGTTTGTACGCCGGT	0.1781588400502033	0.013155770624177686	-1.8808837072114515
AACACGTATTACGGCCCTCA	1.1991099197255364	0.08854578898605302	-1.0528320879307866
AACACGTCAATGAAGATACA	0.1348810499551002	0.009960011831338397	-2.0017401456845416
AACACGTCGCACAGCCAACC	1.042644098149036	0.07699189439062397	-1.113554994395313
AACACGTCGGGGCTGAGGAA	0.7892882543917412	0.058283356740587974	-1.2344554436567927
AACACGTCGTGCGTATGGTA	0.6054557751528714	0.044708627979113215	-1.3496086575809283
AACACGTGAGGCCTCGGTTT	0.4772670649798883	0.03524279812093866	-1.452929617846794
AACACGTGGGGGAGGAGCTA	1.7874450794502692	0.13199018057109294	-0.8794583769942697
AACACGTGTAAAGGGGTAGC	0.0	0.0	-7.0
AACACGTGTAAGGCCGTGGG	0.5130999506133258	0.03788880336021311	-1.4214891108047882
AACACGTTGAGTGGGAGGGC	0.0	0.0	-7.0
AACACTAATTTGTGGAAGTT	3.005905853055276	0.2219648932914302	-0.6537157095830397
AACACTACGTGGGGGTTGAC	0.4686037222503612	0.0346030715165435	-1.4608853496615315
AACACTCACATGCGCTCAAC	0.6486381979062069	0.04789734456807994	-1.31968856323256
AACACTCATTCGTCTCTTTT	0.3406221927118207	0.025152540483303662	-1.5994181433253885
AACACTCGGGCCATGGGACA	1.8406470883907409	0.13591877275416434	-0.8667205554787739
AACACTCTCGAATTGTCACG	0.0	0.0	-7.0
AACACTGTAATAGCAAGCCT	2.342115833170086	0.172948693804685	-0.7620827136470743
AACACTTATATCGTTTGGTG	2.455089238073274	0.18129098095204116	-0.7416238010903184
AACACTTATGTGCCACGAAA	0.316635682743637	0.02338130632435284	-1.631131228263604
AACACTTGGCACGGTCGTGG	2.4445795837040896	0.1805149172878333	-0.7434869032979328
AACACTTTCAGTTTGTCGGT	0.0157922931016781	0.0011661491824762446	-2.9332458878429573
AACACTTTCGTGCTCAGGAA	0.1203238961584859	0.008885068953201285	-2.05133919747279
AACACTTTGCCCGTGGTCGC	0.2923963673467383	0.021591404272011016	-1.6657191108963103
AACAGAAATGGCCGCAGGAG	0.0	0.0	-7.0
AACAGAAGTAAGGCCATGGG	1.526465522784533	0.11271868562800444	-0.9480040840207096
AACAGACAGACTTCTGGTCA	0.0432741273892824	0.003195488327912442	-2.4954627644501075
AACAGACGTGCACGTGTGGG	0.4160961394364389	0.030725757792816288	-1.5124973972558247
AACAGACTTCCAAAGCGCGG	0.688933248308561	0.05087284912476469	-1.293513939103187
AACAGAGAATTTAAAAGCCG	0.6842930734380149	0.050530205020010883	-1.2964489396624468
AACAGAGCGCACGTCTGTTA	1.6000313747154304	0.11815100362862896	-0.9275625849201082
AACAGAGGGTTCTAAATGAT	1.2801845142219923	0.0945325745328327	-1.0244185142191364
AACAGAGGTCTGGGATATGC	0.7071778635430017	0.052220084957031246	-1.2821624259573514
AACAGATAGGTCAACTGGGC	1.2563730078203446	0.09277426314986713	-1.0325724863051562
AACAGATCTAAGGGTCGAAC	0.5410394023816888	0.039951934320912465	-1.3984621889516966
AACAGATCTTAGAGGACGGC	0.0	0.0	-7.0
AACAGATGCCGTGGGCGCCC	1.2217662726641554	0.09021880045355524	-1.0447029515662294
AACAGATGGACACAGTCCCG	0.8694389090985929	0.06420191586683664	-1.1924520118379944
AACAGATGTTTAGATTCAGG	0.0578593116147313	0.004272501055023321	-2.3693178213653883
AACAGCAGTTCGGCCGATAG	0.6440593763508666	0.0475592309718412	-1.322765176496282
AACAGCCAGGTAGGGTCTGA	0.724723692584905	0.05351572036990927	-1.2715186242022576
AACAGCCAGTTGTGGAAGGA	0.2148723156138833	0.015866801203384556	-1.7995106195428785
AACAGCCATACTTCAGGTTT	0.5834048049664708	0.04308031974736271	-1.3657210819757297
AACAGCCGCGGGTGTTAGGC	0.9585837217050324	0.07078462995868383	-1.1500610339598034
AACAGCGAGTCATCGGTTGC	2.1883228646820627	0.16159217051081035	-0.7915796855560235
AACAGCGCGGGTAGTTGACA	0.6049532651741596	0.044671521170299065	-1.3499692585284147
AACAGCGCGTCGACTCATTG	0.0431299747348283	0.0031848436736458888	-2.4969118799186316
AACAGCGCTCATTTTGAGTG	0.1416976057158998	0.010463366276229968	-1.9803285716832992
AACAGCGGCGGCGCATCGCT	0.9430671887350972	0.06963884371211064	-1.1571484485486587
AACAGCGTCAAGTTGAATAG	0.6154675074503094	0.045447923618996425	-1.342485953617179
AACAGCGTCGGAGCTTCGAG	0.0267686733066411	0.001976677249562708	-2.704064236187921
AACAGCTGGCCCATGGCAAT	0.7802255220422825	0.0576141380367381	-1.2394709311962826
AACAGCTGTGGGGAAGGCGG	1.851579665000416	0.1367260662354623	-0.864148681166912
AACAGCTGTGTCTGCGCATC	0.0080278290963015	0.0005927984161284487	-3.227092965399163
AACAGCTTTTGGCCTGCGAA	0.7567877304649522	0.05588342285111075	-1.2527170012725277
AACAGGAATGCCTCTTTATC	2.5337969209764	0.18710298681345255	-0.727919279596477
AACAGGACAGGGGTTTGTGT	0.0403577402665507	0.002980133759892397	-2.5257642426756
AACAGGAGCCATTACATAGG	0.0	0.0	-7.0
AACAGGAGCCCGGTACTGTG	4.360646742945679	0.32200292899917426	-0.49214017786195335
AACAGGAGCTATCAGTACCC	3.5915739393227883	0.26521234035981783	-0.5764062720263667
AACAGGAGCTGCGAGCGATC	0.0398350746394369	0.002941538598958965	-2.5314254484137435
AACAGGAGTGTTCGATCAGC	0.0337970808066935	0.0024956754474510867	-2.6028118935672433
AACAGGATGGGGTAGAGTGG	2.918235166426021	0.21549103297984742	-0.6665707970039256
AACAGGCAACGATAAGGAAT	1.628850477556985	0.12027909060130594	-0.9198098641459108
AACAGGCAGATAGCACGTTT	0.7087898002166642	0.05233911508280792	-1.281173624414944
AACAGGCAGGCGGTGGTGAG	0.0	0.0	-7.0
AACAGGCGAGGGAGTCCGCA	0.0292988725556813	0.002163514573741849	-2.6648401749860113
AACAGGCGATGGCTAGACAG	0.0	0.0	-7.0
AACAGGCGGTCACACCCTCG	0.8363082756437983	0.06175545284405223	-1.209324689314787
AACAGGCGGTTGGTTTGCCG	2.0766680147889804	0.15334724932780053	-0.8143240097856483
AACAGGCGTTGTTGTCATGC	0.0098667827846924	0.0007285921432662036	-3.137515516259805
AACAGGCTGGAGCCTGGCCA	1.6385818740068208	0.12099768542102356	-0.9172229372743905
AACAGGCTGGTTGTCGCAAA	0.6753324586115552	0.04986852697318879	-1.30217345987195
AACAGGGCTGGTAAGGTATG	0.5700343744568833	0.04209300799296942	-1.3757900381847255
AACAGGGGAGTTGGCAGGGG	2.3345148749828124	0.17238741678689815	-0.7634944381601395
AACAGGGGATGCCAGACAGG	0.0279377705242826	0.002063006812711648	-2.6854993378444973
AACAGGGGCGTGTTGCGTGT	0.2025384174888052	0.01495603003654389	-1.8251836713132066
AACAGGGGGGCTGATTGCCG	0.0	0.0	-7.0
AACAGGGGTAGTTGTCGAGA	0.8558019859257779	0.06319492551356239	-1.199317793710309
AACAGGGTAGGTCGTCGGTG	1.2582205064261576	0.09291068785873768	-1.031934324638347
AACAGGTAATAAGACCAGGG	0.5457937452920655	0.04030300892815607	-1.3946625292406882
AACAGGTCTGGGTAAAGTCG	0.0183748917120133	0.0013568558289851456	-2.867466295304522
AACAGGTGTCATGTATGAAT	1.086746621068629	0.08024855387108652	-1.0955627851095837
AACAGGTTGCGTGAGACGAC	0.1983880277990873	0.014649553104254172	-1.8341756235908762
AACAGTACGGGACCGCCGGG	0.6957386440772882	0.05137537948315104	-1.2892449571970461
AACAGTACTTGTGCAGACTG	1.6481597553266745	0.12170494423385644	-0.9146917783035038
AACAGTATCGGCCAGAGCTG	0.6149911089003308	0.04541274495456729	-1.3428222465554887
AACAGTATTCCCCTGTGCTT	0.0	0.0	-7.0
AACAGTCCAGGGAAATTGGC	1.2149141245950223	0.08971281776835695	-1.04714550245895
AACAGTCGGTTGCCTACCGG	3.2690530241277806	0.24139645123183662	-0.6172691187530006
AACAGTCTATATGTGTAACG	1.5769409360265785	0.11644593799777632	-0.9338756564287393
AACAGTCTCTAAGACATTTT	0.0097530376379671	0.0007201928684420645	-3.142551183452922
AACAGTGAGGGGGTGAGTAG	0.9186964232768194	0.06783923500218421	-1.1685190581010374
AACAGTGCCAGTTTTCGCGG	0.2867569587812557	0.02117497382420048	-1.6741771178573412
AACAGTGCGTCGTGGGGGAA	1.0513014311246458	0.07763117721718571	-1.1099638280443467
AACAGTGGAATTCGGGGCTA	1.8406059441759424	0.1359157345448212	-0.8667302634261994
AACAGTGGAGTGATTGCTTG	0.4665197913330809	0.034449187953220765	-1.4628210109578599
AACAGTGGGTAGACAGACTC	0.8202754165381727	0.06057153956316237	-1.217731387616398
AACAGTGGTGGGGACTCTAG	0.5010159014750993	0.03699648177443604	-1.4318395737329281
AACAGTGTACGTAAACTCCG	1.9052108215599388	0.14068634793581253	-0.8517480440279894
AACAGTGTGCCACCCGCCCT	0.4191582785392375	0.030951875113990984	-1.5093130355940614
AACAGTGTGTATAGGCAGGA	0.0349297773599389	0.0025793170789137417	-2.588495266176118
AACAGTGTTGCTGCTAGTCA	0.1515526000641555	0.011191087926818206	-1.9511276920554455
AACAGTTATTCGAGTCGGAA	0.0	0.0	-7.0
AACAGTTCTGAATCATCTCT	0.599806252648997	0.04429145068846539	-1.3536800949313696
AACAGTTGGCAAGGGATGAA	0.016342515946012	0.001206779249051665	-2.9183721662629076
AACAGTTGTCGGTAGGCTCT	0.9920546126470284	0.07325621859102835	-1.1351555029173783
AACAGTTTGACGATACACTT	0.4380676480305887	0.032348198347830745	-1.4901499026114926
AACAGTTTGTCTAAACCAGT	1.9205604376034808	0.14181980854759657	-0.8482631052453518
AACATAACCGGGGAGAGTTC	0.7100697219472889	0.05243362825263017	-1.2803900893475577
AACATAATACTCGAGAGCCC	0.5027532058391049	0.03712476941770314	-1.430336235073523
AACATACACTGCAACAACTG	0.4332108984535241	0.0319895617323424	-1.494991709854284
AACATACGAGCAAATCGAGG	0.0	0.0	-7.0
AACATACTCACCCCTCGTGT	0.2379145718525685	0.017568308900977603	-1.755270041027212
AACATAGAGTGTGGGTGTGC	0.410445209202276	0.030308476551240346	-1.5184358927982546
AACATAGATCAGCTGTTTCT	0.0179336950413028	0.0013242765744368864	-2.878021303258893
AACATAGGATCCCTTCCTTG	0.0538021172280651	0.003972905936904898	-2.40089171724183
AACATAGGCAGGTGGAGTGT	0.739963026783237	0.05464103744719798	-1.2624810634752053
AACATAGGGGAGCGTGACGT	0.2944860686963694	0.02174571394096168	-1.6626263292941084
AACATAGTAAGGCATGATGT	0.0	0.0	-7.0
AACATATCGTCAGGGTTTGC	1.8045749870913488	0.13325510312938915	-0.8753161502676438
AACATCACTCTTAAGTTTCC	0.3265206269242112	0.02411123955829054	-1.6177804619789342
AACATCAGCTATTCCAGTAG	1.0490691698468098	0.07746634050554024	-1.1108869595333264
AACATCATATGGAATACGCG	0.00696263582105	0.0005141414244480109	-3.2889174035548243
AACATCATCAGGTTACATTT	0.0	0.0	-7.0
AACATCCCGACTCTTGGGAA	0.3737813574892131	0.02760111034252457	-1.5590734467053626
AACATCCCGTTCTTTGCTGG	0.7746952934082513	0.057205769754883146	-1.2425601662010712
AACATCCGGAAGGCCGAATA	2.309705067463139	0.17055538792508673	-0.7681345564725107
AACATCCTTGAGGGCGCGTA	0.3307776378735235	0.02442558971671088	-1.612154942138495
AACATCGAGTACTCGTAGGG	0.0	0.0	-7.0
AACATCGATGTTATTAGTCG	1.100848800900674	0.08128990013893947	-1.0899634099582567
AACATCGCATTGTATGAAAG	1.0677131623504248	0.07884306752524542	-1.1032364870895641
AACATCGGGAGGGCGATCCA	0.5097863814741169	0.03764411970864408	-1.42430285419202
AACATCGGGGGATTCGTGGA	2.013709854050199	0.14869823431756513	-0.8276941883757659
AACATCTCTCAACGTTCCGG	0.0358263024055742	0.0026455191144449833	-2.5774890962494856
AACATGACGACTTCTCCGGG	0.298377262101657	0.022033051060353852	-1.6569253590940514
AACATGAGGAGGCGTACGCG	0.3281917140187365	0.024234637524411125	-1.615563471601438
AACATGAGTACCGGATGTAG	0.0	0.0	-7.0
AACATGATACTGATCAGGCT	1.9952472117570277	0.14733489872862238	-0.8316943710792282
AACATGATTCTACTCTGTGC	0.3747152185235666	0.027670069376829858	-1.557989751956388
AACATGCAATTGAAGTTGAC	0.9396006097061274	0.06938286136207479	-1.158747793739629
AACATGCCTGTGGCCAGGCA	1.1181453239096628	0.08256712606406306	-1.0831928317446544
AACATGCGAAGGTGTACCCC	2.9353964019293186	0.2167582688792575	-0.6640243261002636
AACATGCGCAGTCGTTAAGG	1.1922653137931072	0.08804036323432186	-1.0553181743156888
AACATGCGTGCTGTGCGTTA	1.1035224209294572	0.08148732807361264	-1.0889099222488585
AACATGCTAAGACCACTTGT	0.0	0.0	-7.0
AACATGCTAAGGAGCGCCTC	0.0	0.0	-7.0
AACATGCTGTTTCTCCCATC	0.1951500691385658	0.014410452751914727	-1.841322374177728
AACATGCTTGGATCTCCGGG	1.0517899530758654	0.07766725110907514	-1.1097620656358151
AACATGGAAACTTCGCTTCG	0.1214586530152871	0.00896886272351368	-2.047262623200706
AACATGGACGTTGGGAAGTG	1.4993925899159308	0.1107195409611289	-0.9557757234514609
AACATGGAGGTGGAGTCGGG	1.7867600354955016	0.13193959491879603	-0.8796248536252921
AACATGGCTTGGTCAGCATA	1.0008070412972936	0.07390252356076728	-1.1313407314319177
AACATGGGACAGAGTGTTGG	0.4136411502267424	0.030544474198252597	-1.5150673465431985
AACATGGGGCTAGGTAGGGA	1.6140211457582734	0.11918404930221183	-0.9237818634175955
AACATGGGGGAATAGGGCTT	0.8796748501503405	0.06495776773790547	-1.1873689079628058
AACATGGGGGTCGTCAGGGA	7.482894195007414	0.5525588267568872	-0.2576214791344395
AACATGGTAGAACCGTATAG	0.7647834742216246	0.05647385199177446	-1.2481525887157894
AACATGGTTCATAAGATCTG	0.0	0.0	-7.0
AACATGTCCCTGTGCGTGGC	0.6776952893606961	0.05004300531706828	-1.3006566167758424
AACATGTCGCGACCATGCTG	0.2123772681410771	0.01568255958933148	-1.8045830535901706
AACATGTCGGTTGGATGCAG	0.5550221359292844	0.04098446032523156	-1.3873807792382633
AACATGTGATATCTGGAGCA	0.0	0.0	-7.0
AACATGTGCGGTACTTCGTT	0.4043956926621863	0.029861762529268927	-1.5248845625136898
AACATGTTGGAGATCATCCC	2.610953589265454	0.19280046121242442	-0.7148919315235857
AACATTAATGCTCACCTCAT	0.8081757563085723	0.059678065208669195	-1.224185265341343
AACATTACAAGCGAGGTACG	1.4590074242980666	0.10773738203295935	-0.9676335818107928
AACATTAGACGTTGGGGGGC	0.0109771681234474	0.0008105862492953753	-3.0912007678602937
AACATTAGGAAACGCCCTTT	0.0081691723253172	0.000603235614191072	-3.2195130262396177
AACATTCATGTCGACTCGGC	0.1242940651618094	0.009178237862093068	-2.037240691372687
AACATTGCCGCCGGCGTCCG	0.0654138270446312	0.004830348603562413	-2.3160215253271024
AACATTGGAATGGAAAGTTT	3.2268569383170096	0.23828056865195343	-0.6229113721366023
AACATTGGCCAAGGATCCTA	1.3683996104314178	0.10104663564253649	-0.9954781417845543
AACATTGGGGGCAGGCCGTG	0.0249545627834267	0.0018427180145138583	-2.734541118449039
AACATTGGGTTAAGTCGTGC	0.0	0.0	-7.0
AACATTGTCGATAGCAAGGA	0.0209675277523239	0.0015483036687257458	-2.810143857142725
AACATTTATAATATTGCGGC	0.1719748587708433	0.012699127331975375	-1.896226122188087
AACATTTATATGTGGAGACC	0.0126921605998203	0.0009372263174221917	-3.028155524865127
AACATTTGTGGGGTACCTAA	1.6048472864848942	0.11850662466077919	-0.926257371398991
AACATTTTAGCTTCAAGTTG	7.243058315394307	0.5348486428628473	-0.27176910184713776
AACCAAACTGCGCTAGCGAC	0.0	0.0	-7.0
AACCAAATTGGTTGTTGAGG	0.894209664443975	0.06603106100170417	-1.1802517243310577
AACCAACGGGGTTCTGTAGT	1.376307564857573	0.10163058216187641	-0.9929755866818096
AACCAAGCAGGTTAGTGCCG	0.0	0.0	-7.0
AACCAAGGCCAAAGTCGCGT	0.0	0.0	-7.0
AACCAAGTAGGTGTGTAGGC	0.7048543906409125	0.0520485129118677	-1.2835916742878544
AACCAAGTGTTCGTGTGTCT	0.651653979238071	0.04812003869565453	-1.317674032094818
AACCAATGGGTCTTTGCCGG	0.0	0.0	-7.0
AACCAATGGTAGGAAACCGG	2.283445324322404	0.168616291569767	-0.7731004665022991
AACCAATGGTTGTGAGGCAA	1.5240125662399109	0.11253755213138406	-0.9487025356667804
AACCACAAGGTTTTGGTGTA	1.2454922991838897	0.09197079975164692	-1.0363500369987164
AACCACAATACTGTGGCGAT	0.0	0.0	-7.0
AACCACACTACTAAACATCC	0.2080632367785386	0.015363998876570485	-1.8134957332628663
AACCACAGACTTTGGATAAC	0.0232828563318382	0.0017192743132534605	-2.764654825332804
AACCACAGGGGTGTGCGAGG	0.7046389204516068	0.052032601961919576	-1.2837244560672676
AACCACATAAGGTGCTGGGG	2.6820022140093527	0.1980468997839296	-0.703231951630152
AACCACCTGCAGATGTCCCG	1.8750670116071384	0.1384604407096199	-0.8586742903942962
AACCACGCTTTCGGCGGGAC	0.3484651372646624	0.025731686483166788	-1.589531748716568
AACCACGGAGCTGGAATTGG	0.6993244850732425	0.051640168486179194	-1.2870123494323693
AACCACGTAAGCAATGCTGT	0.0491843480646652	0.003631916335199077	-2.4398641644405656
AACCACGTGGTGACACCTGC	0.0218200940358751	0.0016112596604977321	-2.7928344657668385
AACCACTGTCTATGTATAGA	1.8725215938611397	0.13827247960704628	-0.8592642489877278
AACCACTTGGGTTGGGGTAC	0.7160054709062842	0.05287194134315792	-1.2767747429494922
AACCAGAAATGTAGTCATGG	0.0	0.0	-7.0
AACCAGATGAATTTTGGTAA	1.8772823713380136	0.1386240293615286	-0.8581614817402252
AACCAGCAACAATAGACGGG	0.3896290577039418	0.02877135094853072	-1.5410397454882752
AACCAGCAAGCCTGTTGGCG	0.0	0.0	-7.0
AACCAGCAGGACTCAGGGCT	0.211010052414282	0.015581600375124563	-1.8073879382943194
AACCAGCAGGGGGAGGACGC	1.1728761633364526	0.0866086115685974	-1.0624389235625302
AACCAGCCTGCGTTGGGAGT	2.0037920910989837	0.14796587764946836	-0.829838425531617
AACCAGCTTTTGTTGTGGCC	1.4066977803337035	0.1038746846936994	-0.9834902814845526
AACCAGGGAAGTGGGACTAA	5.103983027311755	0.37689305766746234	-0.42378186213776736
AACCAGGGATGGCGGAGCCT	0.1833252293935834	0.013537271947028416	-1.8684688465610007
AACCAGTACGTTAAGGTGGT	5.898116601571862	0.43553420702036766	-0.3609777296648646
AACCAGTATTCTAAAGGAAT	1.204175112804421	0.08891981768030248	-1.05100143644223
AACCAGTTAAGGGTGGTTCA	2.086402496193366	0.15406607194959873	-0.8122929900121371
AACCATAAGCATGTGAATAT	1.484616522470675	0.10962843285791952	-0.9600767941010765
AACCATAAGGACCACCGTTT	0.0	0.0	-7.0
AACCATAGAGAGCGAGTTAG	0.0305180729047102	0.0022535438988779003	-2.6471339774843994
AACCATCACGACGTATTAAC	0.3041438157040876	0.022458870270134434	-1.648612093479123
AACCATCGAATGCGTGCCAG	0.6390981962140391	0.04719288289791493	-1.3261234918578573
AACCATGATTAAAGATATAG	1.3403128586487134	0.09897262761729705	-1.0044848995284235
AACCATGCGGACATGGCTCC	0.12507800363635	0.009236126175418514	-2.0345101427845584
AACCATGCGTTTCGCCAGTG	0.0063506947917053	0.00046895390630232977	-3.3288698421939094
AACCATGGATGAAATTGTGA	1.5807184357721102	0.11672487964429298	-0.9328365652005095
AACCATGGCAATACGGGAGG	0.8119037891873088	0.05995335407684003	-1.2221865153788678
AACCATGTGCCGGGTGGGTG	1.1761203673532776	0.0868481730963406	-1.0612393127669477
AACCATGTGTGACTGGGGGC	1.105895411119448	0.0816625566203642	-1.0879770276859124
AACCATTACTTTGCGTCTAT	0.1303478335692003	0.009625265854400863	-2.0165872662345525
AACCATTAGATCTCACGGCG	1.044523223640914	0.07713065452140518	-1.1127729832513953
AACCATTCTAGTGGTAATGA	0.5518385944257554	0.04074937829516685	-1.3898790128145098
AACCATTCTTCCAAAATAGA	0.0188409055608984	0.0013912676566659667	-2.8565893109634786
AACCATTCTTTCTGGTAGGG	0.4772924460928359	0.035244672336666776	-1.4529065226344529
AACCATTGTCACGTGGCTTA	0.966111504982474	0.07134050352677979	-1.1466638297028762
AACCATTTTTGACTACGGGT	0.5933550357307441	0.043815073933882606	-1.3583764511384022
AACCCAAGACATTTGTATTA	0.0	0.0	-7.0
AACCCAATTGTTGCGGGGTC	0.0	0.0	-7.0
AACCCACATGGGATCCTCTC	0.0	0.0	-7.0
AACCCACCTTCGGTTTTGAA	0.2795558623616696	0.020643223770641723	-1.6852224796963011
AACCCACGCCAACGAGGCGG	1.8493118833850304	0.1365586065980436	-0.8646809232778284
AACCCAGACCTCGCCCATGG	0.0126281757016113	0.0009325014851095669	-3.0303504678577453
AACCCAGAGACTCGGAGCAC	0.3628567746341264	0.026794407143481257	-1.5719558477699527
AACCCAGTAACGGGGCGGAA	0.9119235311312044	0.06733910480654026	-1.1717326613391383
AACCCAGTCGCTACCGAATA	0.6532492670113721	0.048237839417859446	-1.316612152565977
AACCCAGTGTTTGTAGTTAC	0.3826934983934036	0.02825920893293324	-1.5488399996307896
AACCCAGTTGGACTGCGGTC	0.0	0.0	-7.0
AACCCAGTTGTCGGTGGGCC	1.2387212168266284	0.09147080319607635	-1.0387175074013202
AACCCATACGGCTGGGGCTC	1.1534617344724052	0.08517499327122383	-1.0696878920691015
AACCCATGGCGCGAGGTCTT	1.255276328035844	0.09269328110211135	-1.0329517446692058
AACCCATGTGGGAAACCTGC	0.0099299654459616	0.000733257736053227	-3.13474334640741
AACCCATTGACGATTTTATG	0.975343306779018	0.07202220681385205	-1.142533575655719
AACCCCACGATGTGTGCTAG	0.6472398181568683	0.04779408411116065	-1.320625856460692
AACCCCACGGTTTGTGCCGC	0.0312750347840141	0.0023094401813894072	-2.636493282271707
AACCCCAGCGTGCGTATTCG	0.1309890142066091	0.009672612510856628	-2.01445620990757
AACCCCAGGTGTAATAGGGG	3.71146724462035	0.27406561322253276	-0.5621454515985629
AACCCCATGGACCTGGCTGT	0.0	0.0	-7.0
AACCCCCGCTCGGTTCAGAA	1.8996595923911528	0.1402764289129551	-0.8530152987011345
AACCCCGACCATGGAGGCTG	0.0135451049018254	0.001000210223184131	-2.9999087108263778
AACCCCGCTAATTAAGAAAC	0.6245309612681567	0.04611719559818548	-1.3361371101645
AACCCCGGAGCTATTATGCC	0.9703396963540836	0.0716527255631623	-1.1447672850359578
AACCCCGGGGAGAAAGGTCA	2.8662128986253577	0.21164955633831667	-0.6743826375609743
AACCCCGTGCCGGACAAAAG	0.2135634381228326	0.015770149855393288	-1.8021641797807249
AACCCCGTGGAGCGTGGCTA	0.3105264135298557	0.022930179989924478	-1.6395925362720583
AACCCCTGCCGGATTCAGTG	0.0	0.0	-7.0
AACCCCTGGATGGGAAGCAG	1.7000325391203102	0.1255353825384297	-0.9012338496773445
AACCCGAGCTTGGTTCTAGG	1.79467684558632	0.13252419536635524	-0.8777048239550558
AACCCGATGCCATGAGTCAC	0.0718604280198184	0.005306384503387897	-2.2752012840088947
AACCCGCGTATGCTTGAGCC	1.823066002514034	0.13462053387332773	-0.8708886914662398
AACCCGCTCGAATGTCTGTG	0.4547998213034713	0.03358375103530901	-1.473870798282645
AACCCGGAGGTTGTACCGAC	0.5415619017887313	0.03999051720766893	-1.398042978987657
AACCCGGCAAAGGGTGGAAA	0.5817560029680984	0.042958567378021055	-1.3669502103204771
AACCCGGCCGGTAGGCTGCT	1.8874384528389916	0.13937398416943864	-0.8558182849617737
AACCCGGCGGGGCCAAGCGG	0.0117376550159382	0.000866742829106309	-3.062109742740436
AACCCGGCGTGACTAGGCAG	0.0	0.0	-7.0
AACCCGGCTGTTAGTGGTAC	0.0156674613753815	0.0011569312421410055	-2.9366924509411407
AACCCGGGAGTAAAAACAAG	2.32227232006232	0.17148339066985277	-0.765777937952116
AACCCGGTAATCCTCTTATT	1.0621000862875662	0.07842858154656358	-1.1055256395362685
AACCCGGTTGATTTGCGGGC	0.2311893751697334	0.017071700678018092	-1.7677232124360447
AACCCGTCAAGCCGCAACTC	3.119856552113607	0.23037934670195798	-0.6375564576074174
AACCCGTGCGAGCGTACGGT	3.5845654066170853	0.2646948097749628	-0.5772545744077292
AACCCGTGTTAGTCTGGTGA	1.8356971102605848	0.13555325186922434	-0.8678900594046319
AACCCGTTGCTCACATTACC	1.3709330742892851	0.10123371403499434	-0.9946748295812483
AACCCTAAGGGGGAACCGGC	0.028398711593951	0.0020970440515155815	-2.678392446440143
AACCCTAGATTTTGGCTGTA	0.5565022120096759	0.041093753478546186	-1.386224188731523
AACCCTATTAAGATGTGATG	0.6836902596879031	0.050485691486900006	-1.2968316909663478
AACCCTCCTCTTCAACTGCT	0.719906922334426	0.05316003594500614	-1.274414734074066
AACCCTCGCTAGCTTTAAGC	0.4094698911752061	0.030236456211154266	-1.5194691105956775
AACCCTCTGTCACCTTCGTC	0.0	0.0	-7.0
AACCCTGAGTCCCCGACAGA	0.0	0.0	-7.0
AACCCTGAGTCGTAGCCAAG	0.0155645455372186	0.0011493316351830541	-2.9395546392414427
AACCCTGCGGTGATCCAACA	0.7519325538691436	0.05552490238916604	-1.2555121962533078
AACCCTGGGAGGGACTACGT	0.9884516815517592	0.07299016760500529	-1.1367356390917391
AACCCTGTAGTGTCGTTATG	1.3360639846473166	0.0986588783149461	-1.0058638264818096
AACCCTGTATCGATAGGGGT	0.9166155009691446	0.06768557360340775	-1.1695038862938054
AACCCTGTTGTTCGTAGAAT	0.0	0.0	-7.0
AACCCTTCACCTGCGAGGCA	1.6550439732349698	0.12221329504991962	-0.9128815465260093
AACCCTTCCGTTGAATCCAC	0.1966600634191929	0.014521955152773157	-1.83797490878067
AACCCTTTCCAACGGGTCAT	1.0581494499409754	0.07813685498626131	-1.1071440731419468
AACCGACAACAAGGTTGTCC	0.0	0.0	-7.0
AACCGACGAAAGGGGATAGG	5.080189590014749	0.3751360805601127	-0.42581116342969083
AACCGACTCGGCAGAACCTG	1.321617607130094	0.0975921154817726	-1.0105852677951572
AACCGAGCAAGGGTACGTCG	0.3217416717998457	0.02375834751307025	-1.6241837695373373
AACCGAGGATAGACCGCATT	0.0488162370015645	0.0036047339360040084	-2.443126784866755
AACCGAGGTGGCGACAAGTG	0.1170782404420866	0.008645400227709089	-2.063214896818955
AACCGAGGTTTGGTTAGTAT	0.4130445728945549	0.030500421180509378	-1.5156941634365533
AACCGAGTTCCGGTACCTGG	0.0	0.0	-7.0
AACCGATACCATTGGGGCGT	0.8224635338049131	0.06073311655171892	-1.2165744322565624
AACCGATGAAATAAGTAGTG	0.0	0.0	-7.0
AACCGATGCATGCCGTCTGG	0.2306405863212521	0.017031176501896984	-1.768755350238607
AACCGATGCGCTCTCGGCAC	0.0291935130680838	0.002155734520551544	-2.6664047237072928
AACCGATGGGTTCAGTCAGT	0.0288370935519522	0.00212941545943234	-2.671739597304648
AACCGATTGGCTTCGCAGTG	0.549331625610483	0.04056425637426527	-1.391856481118727
AACCGATTTAAGGGTGTAGG	1.262199793015348	0.09320453003687772	-1.0305629790386386
AACCGCAGGCCCGGACGGTC	0.7342595726561323	0.0542198776875107	-1.2658414664622666
AACCGCATGAGCAGAACTGG	0.0075822088043086	0.0005598925084267277	-3.25189534349037
AACCGCATGCTTTTTGTATA	0.58640065818186	0.04330154232444201	-1.3634966345689123
AACCGCGCGGGGGGGCTGGC	1.5077754973655555	0.11133855940298616	-0.9533544022798555
AACCGCGCTAGGTTAGCGGC	0.0	0.0	-7.0
AACCGCGGCATACCATTTTC	1.2510522057940463	0.09238135954219369	-1.0344156506916808
AACCGCGGCTACACGGGCTC	1.355158171958822	0.10006884903800684	-0.9997010953117909
AACCGCTCGTATGCAGCGAT	1.4605093315254891	0.10784828726212	-0.9671867475342373
AACCGCTGTATGGGATGGGT	0.6056391343934716	0.044722167762547366	-1.3494771535899868
AACCGGAAGGTGGTAACTCG	0.0	0.0	-7.0
AACCGGAATTATCTGCGGTT	1.7730910025243514	0.1309302334839545	-0.8829600576573199
AACCGGACTATGCTTGCTCC	2.640838943198497	0.19500728328903139	-0.7099491679545751
AACCGGACTGGTCTTCGGGT	0.0126552683061024	0.0009345020823866711	-3.029419726529095
AACCGGAGTCTGCTTGGCGT	0.0235789402289776	0.001741138015527122	-2.7591668021129023
AACCGGCCGGTACTCAGAGT	1.530313362634128	0.11300282139385011	-0.9469107131494675
AACCGGCCTAGACTATTCAT	0.0	0.0	-7.0
AACCGGCGATTGGTCGGGTG	0.0	0.0	-7.0
AACCGGCGGATTAGTAGGGT	1.0006712665740185	0.07389249755748017	-1.1313996540921922
AACCGGCGGCAAGCGGGTAG	1.2245008903028312	0.09042073263042119	-1.0437319784335517
AACCGGCGGTTAGGCAATGT	1.959837319392772	0.1447201285514047	-0.8394710603747427
AACCGGCTAGTGTCTATAGG	0.1556976002366581	0.01149716688136941	-1.9394091648092777
AACCGGCTCGTGTTATTCAA	0.0	0.0	-7.0
AACCGGGCGGCTAGGCGGAT	0.3105480048007211	0.022931774352611782	-1.6395623403099604
AACCGGGGGCGAGGGGCTCA	0.5518236083607219	0.04074827168022658	-1.3898908069401643
AACCGGGGTCCGCCGTGTAT	0.3352506455841735	0.024755889708700653	-1.6063214608236818
AACCGGGGTTAAGAGGATCA	4.035395892111785	0.29798545342690635	-0.525804936093615
AACCGGGTACCTACTAAATC	0.0	0.0	-7.0
AACCGGTAGATGGATAATCC	0.0326837099700427	0.0024134608835119677	-2.6173597356737837
AACCGGTATGGTTTAGCTGG	1.117175661203779	0.08249552332945932	-1.0835696180690275
AACCGGTCCTATTAATAGGC	0.0	0.0	-7.0
AACCGGTGATCTCAAAGGAT	0.43936278556426	0.03244383509712111	-1.4888678146620948
AACCGGTGCATTGGTTTGGG	1.3126603151446024	0.09693068280326107	-1.0135387279761563
AACCGGTGGAAGGTCTCGCC	0.6784765628603758	0.05010069684084358	-1.3001562335733035
AACCGGTTAGGTGGCTATGA	0.7403259129090457	0.054667834021718174	-1.2622681328223724
AACCGGTTGCGGCGCGAGGG	0.1758514680404732	0.012985387516069754	-1.8865450854201593
AACCGGTTGGAAGGGCGCCA	1.0625409347085588	0.07846113508533255	-1.1053454132886829
AACCGTAGTTGTGGGTAGTG	1.1200154818886785	0.08270522400742626	-1.082467057727441
AACCGTATAACATTGGCATG	1.2622663901155904	0.09320944776184033	-1.030540065082931
AACCGTATAATGGCTGAAGG	0.4759802398341715	0.035147775182724064	-1.4541021601589816
AACCGTATGCATGGCGAGGT	0.691387003020896	0.05105404156042703	-1.2919698724229887
AACCGTCACTTGGATGTGAA	0.4589874547582669	0.03389297815630901	-1.4698902682819912
AACCGTCAGGGTCTGAGGGT	1.77320990120854	0.13093901331108104	-0.8829309360210741
AACCGTCGCTAGTACGTCCG	3.846898778696996	0.28406627441392124	-0.54658032455009
AACCGTCTATGAGCTAGACT	0.0	0.0	-7.0
[truncated: 144,292 more rows]
