# Supplementary material for: Chance promoter activities illuminate the origins of eukaryotic intergenic transcriptions
Source: Nat Commun. 2023 Apr 1;14:1826. doi: 10.1038/s41467-023-37610-w (PMC10067814; doi:10.1038/s41467-023-37610-w)
Supplement: Supplementary file 4 — Source Data [file 41467_2023_37610_MOESM4_ESM.zip › Source_data/Fig4_YPD_RD_comparison_summary.csv]

DNA_cut_off	RNA_cut_off	Total_barcode	Percentile_of_PC	barcode_better_than_pc	better_than_pc_ratio	barcode_better_than_nc	better_than_nc_ratio	barcode_worse_than_pc	worse_than_pc_ratio	barcode_worse_than_nc	worse_than_nc_ratio
100	0	49169	0.1	17825	0.3625251682970977	31078	0.6320649189529989	26002	0.5288291403119852	12454	0.2532896743883341
100	0	49169	0.2	5027	0.1022392157660314	31078	0.6320649189529989	40411	0.8218796396103236	12454	0.2532896743883341
100	0	49169	0.3	1490	0.0303036466066017	31078	0.6320649189529989	45908	0.9336777237690416	12454	0.2532896743883341
100	0	49169	0.4	531	0.01079948748195	31078	0.6320649189529989	47913	0.9744554495718848	12454	0.2532896743883341
100	0	49169	0.5	196	0.0039862514999288	31078	0.6320649189529989	48618	0.9887937521609144	12454	0.2532896743883341
100	0	49169	0.6	87	0.0017694075535398	31078	0.6320649189529989	48919	0.994915495535805	12454	0.2532896743883341
100	0	49169	0.7	50	0.0010169008928389	31078	0.6320649189529989	49042	0.997417071732189	12454	0.2532896743883341
100	0	49169	0.8	30	0.0006101405357033	31078	0.6320649189529989	49098	0.9985560007321688	12454	0.2532896743883341
100	0	49169	0.9	17	0.0003457463035652	31078	0.6320649189529989	49120	0.9990034371250178	12454	0.2532896743883341
100	0	49169	1.0	12	0.0002440562142813	31078	0.6320649189529989	49137	0.999349183428583	12454	0.2532896743883341
