# Supplementary material for: Chance promoter activities illuminate the origins of eukaryotic intergenic transcriptions
Source: Nat Commun. 2023 Apr 1;14:1826. doi: 10.1038/s41467-023-37610-w (PMC10067814; doi:10.1038/s41467-023-37610-w)
Supplement: Supplementary file 4 — Source Data [file 41467_2023_37610_MOESM4_ESM.zip › Source_data/FigS6_SCD_RD_comparison_summary.csv]

DNA_cut_off	RNA_cut_off	Total_barcode	Percentile_of_PC	barcode_better_than_pc	better_than_pc_ratio	barcode_better_than_nc	better_than_nc_ratio	barcode_worse_than_pc	worse_than_pc_ratio	barcode_worse_than_nc	worse_than_nc_ratio
1	0	239457	0.1	45408	0.1896290356932559	85635	0.3576216189127902	183462	0.7661584334556935	128854	0.5381091385927327
1	0	239457	0.2	15112	0.0631094518013672	85635	0.3576216189127902	218750	0.9135251840622742	128854	0.5381091385927327
1	0	239457	0.3	6898	0.0288068421470243	85635	0.3576216189127902	229654	0.9590615434086288	128854	0.5381091385927327
1	0	239457	0.4	3946	0.0164789502917016	85635	0.3576216189127902	233954	0.9770188384553384	128854	0.5381091385927327
1	0	239457	0.5	2570	0.0107326158767544	85635	0.3576216189127902	235844	0.9849116960456366	128854	0.5381091385927327
1	0	239457	0.6	1811	0.0075629444952538	85635	0.3576216189127902	236919	0.989401019807314	128854	0.5381091385927327
1	0	239457	0.7	1379	0.0057588627603285	85635	0.3576216189127902	237568	0.9921113185248293	128854	0.5381091385927327
1	0	239457	0.8	1099	0.0045895505247288	85635	0.3576216189127902	237950	0.9937065945033972	128854	0.5381091385927327
1	0	239457	0.9	906	0.0037835603051904	85635	0.3576216189127902	238231	0.994880082854124	128854	0.5381091385927327
1	0	239457	1.0	753	0.0031446146907377	85635	0.3576216189127902	238427	0.995698601419044	128854	0.5381091385927327
5	0	228399	0.1	44521	0.194926422620064	84681	0.3707590663706934	173297	0.7587467545829886	118764	0.5199847635059698
5	0	228399	0.2	14291	0.0625703264900459	84681	0.3707590663706934	208533	0.913020634941484	118764	0.5199847635059698
5	0	228399	0.3	6135	0.0268608881825226	84681	0.3707590663706934	219390	0.9605558693339288	118764	0.5199847635059698
5	0	228399	0.4	3248	0.014220727761505	84681	0.3707590663706934	223636	0.9791461433719062	118764	0.5199847635059698
5	0	228399	0.5	1934	0.0084676377742459	84681	0.3707590663706934	225474	0.9871934640694574	118764	0.5199847635059698
5	0	228399	0.6	1239	0.0054247172710913	84681	0.3707590663706934	226496	0.9916680896151034	118764	0.5199847635059698
5	0	228399	0.7	860	0.0037653404787236	84681	0.3707590663706934	227089	0.9942644232242698	118764	0.5199847635059698
5	0	228399	0.8	630	0.0027583308158091	84681	0.3707590663706934	227421	0.9957180197811724	118764	0.5199847635059698
5	0	228399	0.9	479	0.0020972070805914	84681	0.3707590663706934	227669	0.9968038388959672	118764	0.5199847635059698
5	0	228399	1.0	369	0.0016155937635453	84681	0.3707590663706934	227825	0.997486854145596	118764	0.5199847635059698
10	0	220445	0.1	43536	0.1974914377735943	83635	0.3793916850007938	166334	0.7545374129601488	111863	0.5074417655197442
10	0	220445	0.2	13417	0.0608632538728481	83635	0.3793916850007938	201498	0.9140511238630952	111863	0.5074417655197442
10	0	220445	0.3	5392	0.0244596157771779	83635	0.3793916850007938	212253	0.9628388033296288	111863	0.5074417655197442
10	0	220445	0.4	2637	0.0119621674340538	83635	0.3793916850007938	216364	0.9814874458481708	111863	0.5074417655197442
10	0	220445	0.5	1439	0.0065277053233232	83635	0.3793916850007938	218112	0.9894168613486356	111863	0.5074417655197442
10	0	220445	0.6	838	0.0038014017101771	83635	0.3793916850007938	219034	0.9935993104856088	111863	0.5074417655197442
10	0	220445	0.7	534	0.0024223729274875	83635	0.3793916850007938	219550	0.9959400303930686	111863	0.5074417655197442
10	0	220445	0.8	355	0.0016103790061012	83635	0.3793916850007938	219819	0.9971602894145932	111863	0.5074417655197442
10	0	220445	0.9	256	0.0011612873959491	83635	0.3793916850007938	220007	0.9980131098459932	111863	0.5074417655197442
10	0	220445	1.0	187	0.0008482841525096	83635	0.3793916850007938	220132	0.9985801447072966	111863	0.5074417655197442
20	0	209146	0.1	41702	0.1993918124181194	81654	0.3904162642364664	156904	0.75021277002668	102552	0.4903368938444914
20	0	209146	0.2	11998	0.0573666242720396	81654	0.3904162642364664	191757	0.9168571237317472	102552	0.4903368938444914
20	0	209146	0.3	4404	0.0210570606179415	81654	0.3904162642364664	202121	0.9664110238780564	102552	0.4903368938444914
20	0	209146	0.4	1972	0.0094288200587149	81654	0.3904162642364664	205925	0.9845992751475046	102552	0.4903368938444914
20	0	209146	0.5	996	0.004762223518499	81654	0.3904162642364664	207428	0.9917856425654804	102552	0.4903368938444914
20	0	209146	0.6	535	0.0025580216690732	81654	0.3904162642364664	208172	0.9953429661576124	102552	0.4903368938444914
20	0	209146	0.7	312	0.0014917808612165	81654	0.3904162642364664	208571	0.9972507243743604	102552	0.4903368938444914
20	0	209146	0.8	205	0.0009801765274019	81654	0.3904162642364664	208772	0.9982117755061056	102552	0.4903368938444914
20	0	209146	0.9	144	0.0006885142436384	81654	0.3904162642364664	208895	0.9987998814225468	102552	0.4903368938444914
20	0	209146	1.0	107	0.0005116043338146	81654	0.3904162642364664	208965	0.999134575846538	102552	0.4903368938444914
50	0	182907	0.1	35870	0.1961105917214759	74353	0.4065071320397798	136985	0.7489325176182432	83889	0.4586429168921911
50	0	182907	0.2	8853	0.0484016467385064	74353	0.4065071320397798	169419	0.9262576063245256	83889	0.4586429168921911
50	0	182907	0.3	2754	0.0150568321606062	74353	0.4065071320397798	178154	0.974014116463558	83889	0.4586429168921911
50	0	182907	0.4	1067	0.0058335656918543	74353	0.4065071320397798	180986	0.9894973948509352	83889	0.4586429168921911
50	0	182907	0.5	512	0.0027992367705992	74353	0.4065071320397798	181984	0.9949537196498768	83889	0.4586429168921911
50	0	182907	0.6	256	0.0013996183852996	74353	0.4065071320397798	182409	0.9972773048598468	83889	0.4586429168921911
50	0	182907	0.7	149	0.0008146216383189	74353	0.4065071320397798	182631	0.9984910364283488	83889	0.4586429168921911
50	0	182907	0.8	107	0.0005849967469807	74353	0.4065071320397798	182725	0.999004958804201	83889	0.4586429168921911
50	0	182907	0.9	81	0.0004428480047237	74353	0.4065071320397798	182781	0.9993111253259852	83889	0.4586429168921911
50	0	182907	1.0	60	0.0003280355590546	74353	0.4065071320397798	182810	0.9994696758461952	83889	0.4586429168921911
100	0	146291	0.1	27245	0.1862383878707507	60484	0.4134499046421174	110582	0.7559043276756602	62930	0.4301700036229159
100	0	146291	0.2	5704	0.0389907786535056	60484	0.4134499046421174	137120	0.9373098823577664	62930	0.4301700036229159
100	0	146291	0.3	1563	0.0106841842628733	60484	0.4134499046421174	143422	0.9803884039346236	62930	0.4301700036229159
100	0	146291	0.4	575	0.003930522041684	60484	0.4134499046421174	145245	0.9928498677293888	62930	0.4301700036229159
100	0	146291	0.5	288	0.0019686788660956	60484	0.4134499046421174	145789	0.9965684833653472	62930	0.4301700036229159
100	0	146291	0.6	153	0.0010458606476133	60484	0.4134499046421174	146010	0.9980791709674552	62930	0.4301700036229159
100	0	146291	0.7	95	0.0006493905981912	60484	0.4134499046421174	146127	0.9988789467568068	62930	0.4301700036229159
100	0	146291	0.8	70	0.0004784983355093	60484	0.4134499046421174	146178	0.9992275669726778	62930	0.4301700036229159
100	0	146291	0.9	58	0.000396470049422	60484	0.4134499046421174	146209	0.9994394733784032	62930	0.4301700036229159
100	0	146291	1.0	43	0.0002939346918128	60484	0.4134499046421174	146226	0.999555680117027	62930	0.4301700036229159
200	0	87193	0.1	14680	0.1683621391625474	36273	0.4160081657931256	67198	0.7706811326597318	35225	0.4039888523161263
200	0	87193	0.2	2550	0.0292454669526223	36273	0.4160081657931256	82903	0.9507988026561766	35225	0.4039888523161263
200	0	87193	0.3	652	0.0074776644914155	36273	0.4160081657931256	85976	0.9860424575367288	35225	0.4039888523161263
200	0	87193	0.4	266	0.0030507036115284	36273	0.4160081657931256	86752	0.9949422545387818	35225	0.4039888523161263
200	0	87193	0.5	148	0.001697383964309	36273	0.4160081657931256	86954	0.9972589542738522	35225	0.4039888523161263
200	0	87193	0.6	82	0.0009404424667117	36273	0.4160081657931256	87049	0.9983484912779697	35225	0.4039888523161263
200	0	87193	0.7	55	0.000630784581331	36273	0.4160081657931256	87106	0.99900221348044	35225	0.4039888523161263
200	0	87193	0.8	40	0.0004587524227862	36273	0.4160081657931256	87130	0.9992774649341116	35225	0.4039888523161263
200	0	87193	0.9	34	0.0003899395593682	36273	0.4160081657931256	87146	0.9994609659032262	35225	0.4039888523161263
200	0	87193	1.0	29	0.00033259550652	36273	0.4160081657931256	87153	0.9995412475772136	35225	0.4039888523161263
400	0	28752	0.1	4123	0.1433987200890372	11829	0.411414858096828	22861	0.7951099053978854	10771	0.3746174179187534
400	0	28752	0.2	610	0.0212159154145798	11829	0.411414858096828	27691	0.9630982192543128	10771	0.3746174179187534
400	0	28752	0.3	170	0.0059126321647189	11829	0.411414858096828	28438	0.989079020589872	10771	0.3746174179187534
400	0	28752	0.4	66	0.0022954924874791	11829	0.411414858096828	28639	0.996069838619922	10771	0.3746174179187534
400	0	28752	0.5	40	0.0013912075681691	11829	0.411414858096828	28691	0.997878408458542	10771	0.3746174179187534
400	0	28752	0.6	26	0.0009042849193099	11829	0.411414858096828	28712	0.9986087924318308	10771	0.3746174179187534
400	0	28752	0.7	20	0.0006956037840845	11829	0.411414858096828	28725	0.9990609348914858	10771	0.3746174179187534
400	0	28752	0.8	17	0.0005912632164718	11829	0.411414858096828	28730	0.9992348358375068	10771	0.3746174179187534
400	0	28752	0.9	15	0.0005217028380634	11829	0.411414858096828	28735	0.9994087367835282	10771	0.3746174179187534
400	0	28752	1.0	13	0.0004521424596549	11829	0.411414858096828	28735	0.9994087367835282	10771	0.3746174179187534
