# Supplementary material for: Chance promoter activities illuminate the origins of eukaryotic intergenic transcriptions
Source: Nat Commun. 2023 Apr 1;14:1826. doi: 10.1038/s41467-023-37610-w (PMC10067814; doi:10.1038/s41467-023-37610-w)
Supplement: Supplementary file 4 — Source Data [file 41467_2023_37610_MOESM4_ESM.zip › Source_data/Fig1_YPD_reconstructed_promoters.csv]

Expression_mean	Expression_sem	Construct_name
66.12322537676336	19.507907836847682	IV_HP1
1.349082307270935	0.48183782646458834	IV_LP1
11.675211795368625	4.811236012854317	IV_MP1
27.57250294508428	3.265376440871976	IV_YHSLP1
9.430725785564768	1.9408829460743124	IV_YLSHP1
15.146009620469892	1.624510407540633	IV_PSP2_B1
1.0	0.0	IV_Negative_B1
