# Supplementary material for: Chance promoter activities illuminate the origins of eukaryotic intergenic transcriptions
Source: Nat Commun. 2023 Apr 1;14:1826. doi: 10.1038/s41467-023-37610-w (PMC10067814; doi:10.1038/s41467-023-37610-w)
Supplement: Supplementary file 4 — Source Data [file 41467_2023_37610_MOESM4_ESM.zip › Source_data/FigS5_SCD_nc_expression.csv]

representative_sequence	barcode_cluster.x	DNA_absolute_count_S1	DNA_relative_count_S1	RNA_absolute_count_S1	RNA_relative_count_S1	N_DNA_absolute_count_S1	N_RNA_absolute_count_S1	N_DNA_relative_count_S1	N_RNA_relative_count_S1	DNA_absolute_count_S2	DNA_relative_count_S2	RNA_absolute_count_S2	RNA_relative_count_S2	N_DNA_absolute_count_S2	N_RNA_absolute_count_S2	N_DNA_relative_count_S2	N_RNA_relative_count_S2	DNA_absolute_count_S3	DNA_relative_count_S3	RNA_absolute_count_S3	RNA_relative_count_S3	N_DNA_absolute_count_S3	N_RNA_absolute_count_S3	N_DNA_relative_count_S3	N_RNA_relative_count_S3	DNA_absolute_count_Total	DNA_relative_count_Total	RNA_absolute_count_Total	RNA_relative_count_Total	N_DNA_absolute_count_Total	N_RNA_absolute_count_Total	N_DNA_relative_count_Total	N_RNA_relative_count_Total	expression	expression_normalized	S1_normalized_relative	S2_normalized_relative	S3_normalized_relative	Mean_normalized_relative	SD_normalized_relative	CV_normalized_relative	expression_normalized_absolute	S1_normalized_absolute	S2_normalized_absolute	S3_normalized_absolute	S1_absolute	S2_absolute	S3_absolute	S1_relative
AAGCGCATGGAGTCATCCGT	2654438	419608	70980	35038	6035	0.0047461041601377	0.0005542148611201	0.0012016956402912	0.0011303913439182	342733	68419	37960	6339	0.0049294046908168	0.0006480392816965	0.0013868134129397	0.001360829283655	298535	65340	26930	4317	0.0047058497510534	0.000521642780767	0.0014795313159989	0.001130708545925	1060876	204739	99928	16691	0.0143813586020081	0.0017238969235837	0.0040680403692298	0.0036219291734983	0.0815233052813582	0.8903375691387345	0.940663597351721	0.9812634280558188	0.7642342772323183	0.8953871008799528	0.1153814713303699	0.1288621102727271	0.1198702411427936	0.1167725870356836	0.1314640047516813	0.1108498588698525	0.0835017444853291	0.1107567698470821	0.0902071783877937	0.0850239504085658
AGGTCCGTCGGCGATGTCAG	2339584	206429	56390	15689	3205	0.0023348781140328	0.0002481613378649	0.0009546860686957	0.0006003155355854	158838	52177	13273	2388	0.0022845094644518	0.0002265918173329	0.0010575975013805	0.0005126455796447	152334	50896	9838	1748	0.0024012625520524	0.000190565231236	0.0011524674909562	0.000457836121908	517601	159463	38800	7341	0.007020650130537	0.0006653183864339	0.0031647510610325	0.0015707972371382	0.0460357575111467	0.4963414836886815	0.6288093597150276	0.4847265419741773	0.3972659753969583	0.5036006256953878	0.1169198784749741	0.232167857840779	0.0947659225375771	0.1062844935559723	0.0991862020529093	0.079360431067032	0.0760019183351176	0.0835631272113725	0.0645817742591936	0.0568363184961872
AGTGTAGGTGGGGGTATCCA	2550975	320509	66143	26222	5021	0.0036252147200758	0.000414767455	0.0011198049413325	0.0009404631214272	247759	62406	27413	4492	0.0035634280235404	0.0004679847426013	0.0012649333934713	0.0009643232595328	244954	61567	22603	3656	0.0038612448118966	0.0004378273959776	0.0013940971002771	0.0009575794403293	813222	190116	76238	13169	0.0110498875555129	0.001320579593579	0.0037788354350809	0.0028623658212894	0.0692682362347198	0.757473002056815	0.8398454826499567	0.7623510174606514	0.6868814519009939	0.7630259840038675	0.0764842491014866	0.1002380662060113	0.1195106816195744	0.1144118313056302	0.1313299271122472	0.1133902192962854	0.0818136152182934	0.1106438111229057	0.0922744678592715	0.0759112831289781
ATGAGCGAGGCGTTGTCGAA	3881314	165309	51716	9967	2041	0.001869777822654	0.0001576533911976	0.0008755549694745	0.0003822914221933	130710	47847	10949	2043	0.001879954621051	0.0001869173365462	0.0009698309149348	0.0004385824619825	118696	44990	8344	1554	0.0018710219640948	0.0001616259696517	0.0010187345256625	0.0004070236461356	414715	144553	29260	5638	0.0056207544077998	0.0005061966973956	0.0028641204100719	0.0012278975303115	0.0390029954411184	0.4287171468048283	0.4366275511208026	0.4522256975196394	0.3995384821878946	0.4294639102761122	0.0270642564550958	0.0630186979802229	0.0900584976089974	0.0843166440886669	0.0994265151154035	0.0863837906520218	0.0602931479834733	0.083765587942774	0.0702972298982274	0.039465542578699
CTCGATCGTCTAGGGCGAGG	2476181	100998	40258	11626	2288	0.0011423686582848	0.0001838946850671	0.0006815703449823	0.0004285559892104	80141	36596	7537	1446	0.0011526389969065	0.0001286689163895	0.0007417796761125	0.0003104210670713	70633	33424	6893	1151	0.0011133980453419	0.0001335196319282	0.0007568389149976	0.0003014698949177	251772	110278	26056	4885	0.0034084057005333	0.0004460832333849	0.0021801889360925	0.0010404469511994	0.0442971399553854	0.4772278833155479	0.6287773409823594	0.418481493990435	0.3983276876277642	0.4818621742001863	0.1276306924321157	0.2648697060398279	0.1308773874292908	0.1609766547195081	0.1116298483174931	0.1199208427631099	0.1151111903206004	0.094046742616139	0.0975889456769498	0.0568334244125391
GACTGGAAAGCGGTGCGGTG	2570586	635734	77618	40704	7896	0.0071906631478451	0.0006438370257158	0.0013140773768402	0.0014789676970304	491640	74839	46599	7936	0.0070710801766774	0.0007955211403524	0.0015169430861456	0.0017036663819351	448484	73267	26420	4530	0.0070695172082049	0.0005117639163708	0.0016590269502493	0.0011864975012834	1575858	225724	113723	20362	0.0213312605327276	0.0019511220824391	0.0044900474132352	0.0043691315802489	0.0902075100565292	0.973070254752794	1.1254799170096752	1.1230918269082495	0.7151767493018161	0.9879161644065804	0.2362022801696668	0.2390914216000791	0.0914677348507173	0.089537920561436	0.1125034818550458	0.072390221467577	0.0640267784954084	0.0947827678789358	0.058909570909999	0.1017289803911463
TATAGTGGGCATTAGTAGAC	2669937	78554	34763	7434	1507	0.0008885089564437	0.0001175875699973	0.0005885396667151	0.0002822700505857	62283	31238	7085	1252	0.0008957938463998	0.0001209525371659	0.0006331761264182	0.0002687739806177	55350	28513	7561	1223	0.0008724899382679	0.000146459007255	0.00064563630874	0.0003203281333486	196187	94514	22080	3982	0.0026567927411115	0.0003849991144184	0.0018673521018735	0.0008713721645522	0.0421313244598683	0.4666351694883675	0.4796109192795346	0.4244853357597696	0.4961433070171356	0.4667465206854799	0.0375211377035719	0.0803886821662154	0.1449112339328852	0.1323425826431169	0.1350227372648392	0.1678632621778492	0.094635537337373	0.1137549572114381	0.1366034327009936	0.043350688950896
TGATTTAATTACCGCGTAGT	2674420	155250	50273	12685	2690	0.0017560024376594	0.0002006454567415	0.0008511248932707	0.0005038529768251	124021	46666	10666	2073	0.0017837491550559	0.0001820860637138	0.0009458927305024	0.0004450227330836	110675	43758	8400	1598	0.0017445857979729	0.000162710707703	0.0009908376388962	0.0004185481251767	389946	140697	31751	6361	0.0052843373906882	0.0005454422281583	0.0027878552626694	0.0013674238350856	0.0452106299352509	0.4904931232966082	0.5919847731029173	0.4704790709695287	0.4224184757887936	0.4949607732870799	0.0873939220282471	0.1765673700722909	0.1032186607008575	0.1142626299590694	0.102080532566864	0.0932660966815502	0.0817069243156199	0.0860015642512155	0.0758978992545742	0.0535078471545362
[truncated: 2 more columns]
