# Supplementary material for: Chance promoter activities illuminate the origins of eukaryotic intergenic transcriptions
Source: Nat Commun. 2023 Apr 1;14:1826. doi: 10.1038/s41467-023-37610-w (PMC10067814; doi:10.1038/s41467-023-37610-w)
Supplement: Supplementary file 4 — Source Data [file 41467_2023_37610_MOESM4_ESM.zip › Source_data/FigS16_SCD_compare_boundary_cor_V1_NO_RT.csv]

UTR_length	Rep_number	pearson_r	pearson_p	spearman_r	spearman_p	Number_of_long_interval
200	SRR14479828	0.0119276274974775	0.5902895629769476	0.1044977912052833	2.246901513591277e-06	2040
200	SRR14479829	0.0125293503728107	0.5716789974431207	0.108149101798885	9.777056645974642e-07	2040
200	SRR14479830	0.0166720771334332	0.4516856345307264	0.1099657105485399	6.397570241397968e-07	2040
