# Supplementary material for: Chance promoter activities illuminate the origins of eukaryotic intergenic transcriptions
Source: Nat Commun. 2023 Apr 1;14:1826. doi: 10.1038/s41467-023-37610-w (PMC10067814; doi:10.1038/s41467-023-37610-w)
Supplement: Supplementary file 4 — Source Data [file 41467_2023_37610_MOESM4_ESM.zip › Source_data/Fig4_YPD_RD_fraction_greater_than_cutoff.csv]

bins	Fraction
0.1	0.2602859525310663
0.2	0.0719355691594297
0.3	0.0195041591246517
0.4	0.0068132359820212
0.5	0.0022168439463890006
0.6	0.0007525066607008998
0.7	0.0004067603571356001
0.8	0.00026439423213809996
0.9	0.00010169008928390003
1.0	0.0002440562142813
