# Supplementary material for: Chance promoter activities illuminate the origins of eukaryotic intergenic transcriptions
Source: Nat Commun. 2023 Apr 1;14:1826. doi: 10.1038/s41467-023-37610-w (PMC10067814; doi:10.1038/s41467-023-37610-w)
Supplement: Supplementary file 4 — Source Data [file 41467_2023_37610_MOESM4_ESM.zip › Source_data/FigS4_SCD_RTqPCR.csv]

Sample Name	dCt_mean	dCt_sd	ddCt_mean	ddCt_sd	ddCt_se	fold_change_min_se	fold_change_max_se	fold_change_min_sd	fold_change_max_sd	fold_change	short_name	dCt_se	dCT_fold_change_min_se	dCT_fold_change_max_se	dCT_fold_change_min_sd	dCT_fold_change_max_sd	dCT_fold_change
HP1_RD	1.4208802117241746	0.3683429477608744	-7.19179630279541	0.4186517129041455	0.1709138460928854	129.86622470594065	164.58740738656655	109.3754081150019	195.4218557882606	146.1996758937312	HP1	0.150375378727797	0.3365153943645121	0.41451469906379945	0.2893277968773183	0.4821195161019691	0.3734843737364945
LP1_RD	7.437650574578179	0.161862573791112	-1.1750259399414054	0.2564999460949027	0.104715664497317	2.099884933692522	2.4279548681841763	1.8901831004152652	2.697318501189256	2.257969407982616	LP1	0.06608011904030235	0.005510004859020661	0.006038598819011918	0.005156067448576733	0.006453117451676587	0.0057682500669121554
MP1_RD	4.254991001553004	0.2241735913299713	-4.357685512966581	0.2997441052000552	0.1223700185245428	18.83462617812556	22.3167576504736	16.655669111829738	25.23631953975088	20.50189717695643	MP1	0.09151848542760546	0.049155290604510474	0.05580458548106854	0.0448370573351319	0.061179095583439015	0.0523745225886229
YHSLP1_RD	5.398654619852702	0.084592458267513	-3.2140218946668826	0.2162142769294981	0.0882691089303478	8.728615188836628	9.864808216964628	7.987852083916818	10.77963311450504	9.27933806031216	YHSLP1	0.03453472647384786	0.023144459053149474	0.02427945935135674	0.022355179215915927	0.025136678501329557	0.02370516721708757
YLSHP1_RD	3.829483668009441	0.1406936203345419	-4.783192846510143	0.2436953515257216	0.099488210654366	25.700145745570808	29.50077718777459	23.25545875896398	32.60199169544114	27.53496456023537	YLSHP1	0.05743792998074854	0.06759584605549714	0.07319831566960006	0.06380541652406428	0.07754674049746016	0.07034132553146813
PSP2_B1_RD	3.5442443423801	0.2405609229800313	-5.0684321721394845	0.3121895052967177	0.1274508318381441	30.71733905514611	36.6536001741449	27.02537378686542	41.660887764970326	33.55444924508479	PSP2_B1	0.0982085855590068	0.08007785121431082	0.09175714054710224	0.07255378728133591	0.10127265472841308	0.08571881152105097
Negative_B1_RD	8.612676514519585	0.1989792188958555	0.0	0.2813991099929236	0.1148807055926636	0.9234586670602618	1.0828854995572244	0.8227926948023515	1.2153729685704326	1.0	Negative_B1	0.0812329259520678	0.0024147516908048033	0.0027025863163343484	0.002225498535235526	0.002932410322266797	0.0025546183427107645
