# Supplementary material for: Chance promoter activities illuminate the origins of eukaryotic intergenic transcriptions
Source: Nat Commun. 2023 Apr 1;14:1826. doi: 10.1038/s41467-023-37610-w (PMC10067814; doi:10.1038/s41467-023-37610-w)
Supplement: Supplementary file 4 — Source Data [file 41467_2023_37610_MOESM4_ESM.zip › Source_data/Fig2_SCD_native_gene_expression.csv]

log_expression	Mean_relative_expression	Gene ID
-0.088485463552132	0.8156700883023348	ETS1-1,ETS2-1,ITS1-1,ITS2-1,RDN18-1,RDN25-1,RDN37-1,RDN58-1
-2.0585368019672226	0.008739029352142538	ETS1-2,ETS2-2,ITS1-2,ITS2-2,RDN18-2,RDN25-2,RDN37-2,RDN58-2,YLR154C-G
-0.42817143875314156	0.3731028455088275	HRA1
-0.756440674528009	0.1752101758374428	ICR1,YIR020C
-0.5382625155595607	0.28955927758121186	IRT1
-0.5094110396972884	0.309448912156181	LSR1
-0.5568798154100143	0.2774087686274867	NME1
-0.9160754814266509	0.12131779788866887	PWR1
-0.04557263729683788	0.9003831578706768	RDN5-1
-0.8765491654248821	0.13287731214295492	RDN5-2
-7.0	0.0	RDN5-3
-7.0	0.0	RDN5-4
-1.7369085649839546	0.01832700232790786	RDN5-5
-2.7191581162396106	0.0019091580532088822	RDN5-6
0.01414350057598849	1.033102709531206	RME2,YGL193C
-0.896029372990606	0.12704881743464788	RME3
-0.8395441430887632	0.14469577721756818	RNA170
-0.5141416270371122	0.3060965064784165	RPR1
0.21588194333302574	1.643924785319556	RUF20
-0.028647879554677232	0.9361643967173342	RUF21
-2.956012560709591	0.0011065917785538124	RUF22
-1.2515886778821272	0.056028800138994216	RUF23
1.7561054883409684	57.030277965495934	RUF5-1,YHR052W-A
1.4503821709997253	28.208641469421874	RUF5-2,YHR054W-A
-0.12400886674799758	0.7516075487098112	SCR1
0.5828849482772668	3.8272334020326824	SRG1,YER081W
-0.28358319186775294	0.5204952950701718	YAL001C
-0.3410229242127589	0.45601284470053627	YAL002W
1.877380280291468	75.40155116482747	YAL003W,snR18
0.9705026354048418	9.34335038013009	YAL004W
1.2309568918313463	17.019895601408795	YAL005C
0.9711123901040519	9.356477770289532	YAL007C
0.48936257962744445	3.0857630875493807	YAL008W
-0.030794158041192586	0.9315492959895711	YAL009W
-0.27446711769651355	0.5315362428786569	YAL010C
-0.20143434179429542	0.6288769228121759	YAL011W
0.8204172821352682	6.613285655939966	YAL012W
0.1145812503717801	1.3019108619551465	YAL013W
0.4108739750349009	2.575573660330332	YAL014C
-0.0677626014348454	0.8555342461138954	YAL015C
0.07006986032489779	1.1750865633894385	YAL016C-A
-0.3360135565557358	0.4613031747002263	YAL016C-B
0.3565872393443687	2.2729361677732487	YAL016W
-0.29499828519705296	0.5069927101211779	YAL017W
-1.646362340530595	0.022575514641516487	YAL018C
-0.055780783852509584	0.8794663276064764	YAL019W
-0.15697829660379184	0.696661328135959	YAL019W-A
0.06840130808552417	1.1705805617209943	YAL020C
0.08205637535515808	1.2079706304526976	YAL021C
0.10705748449558938	1.2795506580395208	YAL022C
0.9111167316153094	8.149232933177991	YAL023C
-0.6965621141511726	0.20111195410420415	YAL024C
0.6773301034068339	4.756966614019087	YAL025C
-0.10935037184680078	0.7774091146301454	YAL026C,YAL026C-A
-0.02427069116706583	0.9456475654931448	YAL027W
-0.6851029675889461	0.20648905294971756	YAL028W
-0.06184575469187953	0.8672698431791422	YAL029C
0.6430666828154782	4.396091090946278	YAL030W
-0.33701597023682667	0.4602396489561502	YAL031C
-0.28633076228531196	0.5172127683674409	YAL031W-A
-0.14700591472084595	0.7128433217416751	YAL032C
0.13765324561204667	1.3729453344928773	YAL033W
-0.049400524833674554	0.8924820192158934	YAL034C
-0.47511840425347773	0.3348741280121486	YAL034C-B
-0.39021665908823916	0.4071770962514163	YAL034W-A
0.6999203036516976	5.01095270387303	YAL035W
0.5384444386550507	3.4549712567066933	YAL036C
0.4368135797604596	2.734094868362066	YAL037C-A
2.2054550464597185	160.49261246361212	YAL037C-B
-0.14004268972143483	0.7243647538987416	YAL037W
2.1978741474605408	157.71541659883354	YAL038W
0.30251394274213134	2.006845517455247	YAL039C
0.01743112056803326	1.040952998600791	YAL040C
-0.16606251348034398	0.6822404835990392	YAL041W
0.6589758970583296	4.560116070269829	YAL042C-A
0.7888430909127584	6.14954651589628	YAL042W
-0.12323913901789256	0.7529408517682578	YAL043C
1.2888360427999912	19.44625797384897	YAL044C
0.5686592358318887	3.7038998549574287	YAL044W-A
0.39009204889080973	2.4552292473712414	YAL045C
0.5286041547476399	3.3775684152127226	YAL046C
-0.4645491934007767	0.34312377128231675	YAL047C
-0.8270889508693796	0.14890560625609242	YAL047W-A
-0.3660866418876691	0.43044072886258106	YAL048C
0.40044774824905216	2.5144774676951656	YAL049C
-0.2432470437506369	0.5711536496299432	YAL051W
0.27849438155845696	1.8988662764238633	YAL053W
-0.5513188921870502	0.28098368758400877	YAL054C
0.07002482842906115	1.1749647252483204	YAL055W
-0.0591254590428285	0.8727192207348612	YAL056C-A
0.00571951472094858	1.013256771379185	YAL056W
-0.13766114639928795	0.7283478684895454	YAL058W
0.41701447267063974	2.612248404966135	YAL059C-A
0.5713043317505216	3.7265275110327583	YAL059W
0.5924244588018247	3.9122307185273115	YAL060W
-0.04573278741612303	0.9000511944391402	YAL061W
-0.28418699650524787	0.5197721472627378	YAL062W
-0.7696377862905345	0.16996606258438562	YAL063C
-1.1737660103333318	0.0670245627841799	YAL063C-A
-0.7960865964601705	0.15992391153886215	YAL064C-A
-2.0181888493448867	0.009589835348195195	YAL064W
-1.046256336300394	0.08989668221979828	YAL064W-B
-1.2088512587780726	0.06182281004057192	YAL065C
-2.2125611724279586	0.006129694464286761	YAL066W
-1.151569633015318	0.07053917353340933	YAL067C
-2.143890029516042	0.007179760715695117	YAL067W-A
-2.2606462299205394	0.005487237654562802	YAL068C
-7.0	0.0	YAL068W-A,YAL069W
1.1121761598412276	12.947209035627962	YAR002C-A
0.19815469414649964	1.5781733093028505	YAR002W
-0.0024313069988121886	0.9944173499788468	YAR003W
-0.046315050803775196	0.8988452944675597	YAR007C
-0.09202362815957381	0.8090518808273052	YAR008W
0.1603510768965695	1.4466087141631554	YAR014C
1.2200326797418106	16.597117925431473	YAR015W
0.01988725956212026	1.0468567545692384	YAR018C
-0.5360483113308079	0.2910393345137538	YAR019C
-1.3465966119425166	0.04501978203927809	YAR019W-A
-0.5147932692030115	0.3056375648420259	YAR020C
-0.4268873104872815	0.3742076740322669	YAR023C
0.4325934035241806	2.707655475582951	YAR027W
0.3497917436122722	2.237647866330171	YAR028W
-0.09003047153143608	0.8127734872982745	YAR029W
-0.29356452978330194	0.5086692332500019	YAR030C
-0.23155592284960644	0.5867378122160297	YAR031W
-0.06067807816840283	0.8696047870855607	YAR033W
-0.7536075362713187	0.17635690305848642	YAR035C-A
-0.669197353701822	0.21419170420827396	YAR035W
-0.1516628417773262	0.7052403596245296	YAR042W
-1.0531558582000227	0.08847980193928029	YAR047C
-0.970311001605191	0.10707522567327112	YAR050W
-0.7553517270959187	0.17565004803886444	YAR053W
-7.0	0.0	YAR060C
-2.498375274625813	0.0031741301138763158	YAR061W
-0.36320493375840635	0.43330636265089933	YAR064W
-0.9974399188354216	0.10059122132776543	YAR066W
-0.9925330281412937	0.10173419942722799	YAR068W
-3.034293624799005	0.0009240732004177854	YAR069C
-1.788134101729176	0.016287930152288837	YAR070C
-0.7662275784213707	0.17130593971431005	YAR071W
-2.0688994257780133	0.008532976984203048	YAR073W,YAR075W
1.0433856526065435	11.05059474879495	YBL001C
1.5228788315394104	33.3333399539625	YBL002W
1.605456766978004	40.31408127003799	YBL003C
-0.16115536246048442	0.6899929248682289	YBL004W
-0.1950713162365926	0.6381586844614192	YBL005W
0.5585550013851365	3.618720172458499	YBL006C
0.6239891671377555	4.207161340840192	YBL006W-A
0.22859044145372143	1.6927407195382063	YBL007C
-0.267771001003235	0.5397951759110544	YBL008W
-0.9996293201246398	0.10008538863087953	YBL008W-A
-0.22664765906214485	0.5934065571103367	YBL009W
-0.17171325573152318	0.6734211379121507	YBL010C
0.019276260869988977	1.0453849919598046	YBL011W
-0.1908463158164713	0.6443972586170574	YBL012C
-0.8150606758573551	0.15308735663667497	YBL013W
-0.23506552679794238	0.5820153960643755	YBL014C
0.08004513780172617	1.2023893968173585	YBL015W
0.2876497388460925	1.939321172327493	YBL016W
0.05171396648256628	1.1264553097388552	YBL017C
0.3486014093132587	2.231523215295	YBL018C
-0.26945348074278785	0.5377080263899677	YBL019W
0.15643211792745904	1.4336136186435422	YBL020W
0.2099107950751673	1.621477008644313	YBL021C
0.09161953426897446	1.2348651499999395	YBL022C
-0.24478856815947508	0.5691299385170084	YBL023C
0.39963619571915626	2.509783129657232	YBL024W
0.04367506164812343	1.1057961197157606	YBL025W
0.7881848705640933	6.140233271168278	YBL026W
1.847337014769473	70.36181193932414	YBL027W
0.8469735673244627	7.030295297546687	YBL028C
0.4646379959620527	2.91499622023387	YBL029C-A
-0.2794385612311112	0.5254863493513865	YBL029W
1.2735526976777058	18.773822077772166	YBL030C
-0.3462069052692555	0.45060197895816884	YBL031W
0.5626406926028336	3.652924470205742	YBL032W
0.3656365747585342	2.320793902494388	YBL033C
-0.7068449923028286	0.1964061161341674	YBL034C
-0.3389706891800567	0.4581728080549358	YBL035C
0.48818706082876656	3.0774220472365386	YBL036C
-0.36919651956944943	0.4273694564166897	YBL037W
0.4136488320709712	2.5920825719919978	YBL038W
0.8193026933164225	6.596334845091799	YBL039C,YBL039C-A
0.03424847047883406	1.0820528430954288	YBL039W-B
0.7021045112922855	5.036217888479154	YBL040C
0.9189269356780498	8.297111678046576	YBL041W
0.5756707211233827	3.7641829318666837	YBL042C
-0.22617708240272813	0.5940498869881959	YBL043W
-1.3388585289488737	0.04582911503470407	YBL044W
0.8865210716767943	7.700538059443441	YBL045C
-0.055480312737692286	0.8800750059883272	YBL046W
0.1236233828460009	1.3293011572828108	YBL047C
-0.4873283740885755	0.32559042596535315	YBL048W
-0.20033452178222477	0.6304715273318431	YBL049W
0.6046457674296595	4.0238869184489605	YBL050W
0.1429203007744376	1.3896975785041221	YBL051C
-0.12815206954291927	0.7444712493739022	YBL052C
0.05068994409584686	1.1238023711573863	YBL053W
0.14737730257223555	1.4040329583670526	YBL054W
0.28635633299373997	1.9335541224592572	YBL055C
0.6170481229203915	4.1404555147269875	YBL056W
0.3824467805962035	2.4123858953890283	YBL057C
0.595227386331942	3.9375618293075085	YBL058W
0.47525650313752305	2.987146367299778	YBL059C-A
-0.09612634890765895	0.8014448658247805	YBL059W
-0.31583914062758206	0.48323775648505557	YBL060W
0.05691502278066798	1.1400266998146493	YBL061C
0.22678271175128484	1.6857094123398195	YBL062W
-0.5813466039177929	0.262212502940295	YBL063W
0.5887491185097474	3.8792620560002695	YBL064C
-1.032951246807447	0.09269338736288213	YBL065W
-0.44152370460040946	0.3618064421250728	YBL066C
-0.03986810668608589	0.9122878550774476	YBL067C
0.2982913962513065	1.9874279640306842	YBL068W
0.4314395129948666	2.700470970050496	YBL068W-A,YBL069W
0.05538677917142864	1.1360220974257784	YBL070C
0.4822371283830067	3.035548166222753	YBL071C
-0.3538194539455202	0.4427724046257971	YBL071C-B
0.5579756619793197	3.6138960966699547	YBL071W-A
1.7685225734521552	58.68438713827536	YBL072C
-0.8032564432774255	0.157305372952608	YBL073W
-0.419096990300167	0.38098073006800665	YBL074C
-0.1316848723215763	0.7384398538622087	YBL075C
0.7291259654566099	5.3595208582812015	YBL076C
0.8542759680961779	7.149504899200495	YBL077W
0.14914679076977086	1.4097652160625718	YBL078C
-0.13934117497355764	0.7255357639131751	YBL079W
-0.43545653500583253	0.36689641227474895	YBL080C
0.03078069519987663	1.0734472190014364	YBL081W
0.1487609715606368	1.4085133627853528	YBL082C,YBL083C
-0.3905412245187514	0.4068729103941493	YBL084C
-0.017338210791876793	0.9608637055613894	YBL085W
-0.3729743142370116	0.4236680225839113	YBL086C
1.6526275243022663	44.93942634334217	YBL087C
-0.6372297669703643	0.23055271084390763	YBL088C
-0.20747435931439936	0.6201912585782562	YBL089W
0.3964415618651302	2.491389110423507	YBL090W
0.7490168658687123	5.6106976480861555	YBL091C
0.22733314757301176	1.6878472776335192	YBL091C-A
2.094536604239404	124.3187412704355	YBL092W
0.6481393171316344	4.447739234135832	YBL093C
0.04594517232504221	1.111591385138355	YBL094C
0.00010282608309880347	1.00023679383735	YBL095W
-0.2970455117161554	0.5046084145561057	YBL096C
-0.7018638248312875	0.1986717764820751	YBL097W
0.2065751510575358	1.6090707901523158	YBL098W
1.091053686522689	12.332572763414783	YBL099W
0.918931525457145	8.297199365347588	YBL100C
-0.9523901103090082	0.11158604622120549	YBL100W-C
-0.3852988467963898	0.41181404402259275	YBL101C
0.3368088719933922	2.1717452084346727	YBL102W
-0.2035801754524745	0.6257773280029764	YBL103C
-0.3558740976123764	0.44068259929928927	YBL104C
-0.04283258409931098	0.9060818184818732	YBL105C
-0.26757503723807635	0.5400387990017191	YBL106C
0.5029130619994011	3.1835601660344324	YBL107C
-1.698011556081565	0.020044186913569243	YBL107W-A
-7.0	0.0	YBL108C-A
-2.992159388303348	0.0010182176283780706	YBL108W
-2.4313895447671916	0.0037034838508064895	YBL109W
-1.9308251325101542	0.011726674418520086	YBL111C
-0.4313261557301944	0.3704024445767052	YBL112C,YBL113C
-0.277382892900374	0.5279795567806215	YBL113W-A
-0.20026351507050538	0.6305746172208272	YBR001C
0.5018948786407901	3.1761051985590822	YBR002C
0.18861985417083102	1.5439024421286278	YBR003W
0.15735663521623977	1.4366687169136785	YBR004C
0.38639904622144594	2.434439837275992	YBR005W
0.25213176833355616	1.7870296913549204	YBR006W
-0.16804975501465008	0.6791258240048764	YBR007C
-0.08940479858108491	0.813945265651354	YBR008C
1.7427316219954505	55.30082648501368	YBR009C
1.6243281892426684	42.10446847818113	YBR010W
1.4315375706909748	27.010807679395516	YBR011C
-0.5207907841436431	0.30144578512810133	YBR012C
0.026003559267449773	1.0617042583774885	YBR013C
0.5111551607218323	3.244555151148038	YBR014C
0.4852636489655127	3.0567762399812834	YBR015C
0.7195912284775839	5.243137274816655	YBR016W
0.14810408991887136	1.406384560217509	YBR017C
-1.1333101075967222	0.07356815970965634	YBR018C
-0.7772504326693476	0.1670127270168239	YBR019C
-0.6437151223448336	0.22713542696204625	YBR020W
-0.05001843138440893	0.8912131143971896	YBR021W
0.2089982475778534	1.6180735085396805	YBR022W
0.0422915045169367	1.102278926290997	YBR023C
0.02864390533943019	1.0681786794921484	YBR024W
1.1557078472693532	14.312247811165605	YBR025C
0.3840438935648695	2.4212737492831486	YBR026C
-0.7079984129410722	0.19588518318000436	YBR027C
0.03164192843743478	1.075578044346608	YBR028C
0.846868849085035	7.028600338419285	YBR029C
0.11930092346293186	1.3161364697521434	YBR030W
1.6900520193358657	48.98374880734135	YBR031W
-0.44337370025394907	0.3602685069761522	YBR032W
-0.6720116300413022	0.21280820569703277	YBR033W
0.8112274687311515	6.474816558998268	YBR034C
0.7038898547322829	5.056963915998556	YBR035C
0.5509716523067373	3.5560810621206733	YBR036C
-0.035540094609230986	0.9214248177175719	YBR037C
-0.08611326345938537	0.8201376255659887	YBR038W
1.0741281870029797	11.861187930857353	YBR039W
-0.5818415628720692	0.26191383348199615	YBR040W
0.12948985015664305	1.3473792355406873	YBR041W
0.08895611754133294	1.2273152131650436	YBR042C
0.05187780502509444	1.1268803476347253	YBR043C
-0.225312380736083	0.5952338477920972	YBR044C
-0.7472619080061732	0.17895263270184544	YBR045C
-0.05205666918565657	0.8870402584860596	YBR046C
-0.8037940011746167	0.15711078509318782	YBR047W
1.7907165958174769	61.76132375269518	YBR048W
0.013681057579222312	1.0320032324137278	YBR049C
-0.43768631231795285	0.3650175011653718	YBR050C
-0.5939606266997984	0.2547061159635427	YBR051W
0.8404756152615203	6.925890409009462	YBR052C
0.4052479508170644	2.5424238318509214	YBR053C
1.0734188280988934	11.841830163373098	YBR054W
-0.12134468221146935	0.7562324652333232	YBR055C
0.033101901847434445	1.0791999134829628	YBR056C-B
0.33628402133165686	2.169122210727934	YBR056W
0.2240675034870859	1.6752032368574346	YBR056W-A
0.10453624434534947	1.2721439133028491	YBR057C
0.061241715931878056	1.1514410699206639	YBR058C
0.991265757614288	9.800895476725186	YBR058C-A
-0.13032988621601166	0.7407473624575518	YBR059C
-0.21373226168289605	0.6113187808332459	YBR060C
0.28822815083215225	1.9419057640530664	YBR061C
0.235756477457832	1.7209033398957807	YBR062C
-0.17793277375060226	0.6638458219052236	YBR063C
-0.27800893977264723	0.5272190087254484	YBR064W
-0.189696002698851	0.6461063320714614	YBR065C
0.3307019190800822	2.141420318462549	YBR066C
1.1359242078214595	13.674901532049935	YBR067C
0.5713064087523664	3.726545333094391	YBR068C
0.5757255384488074	3.76465808288129	YBR069C
0.07396588828338141	1.185675615464077	YBR070C
0.3645393880418296	2.314938128229473	YBR071W
-1.4312136993374485	0.03704983691577227	YBR072C-A
0.8961643399870705	7.873436695336269	YBR072W
-0.02677679252209432	0.9402064094522512	YBR073W
-0.06215597411680361	0.8666505677884832	YBR074W
-0.09366019000238827	0.8060088492588084	YBR076C-A
-0.8138370771739404	0.15351927926461334	YBR076W
0.331098524820129	2.1433767962481762	YBR077C
1.383583737393941	24.18709650367566	YBR078W
0.6534099394221509	4.502046117117199	YBR079C
0.19706127266351717	1.574204946325577	YBR080C
-0.2951024134189535	0.506871166046169	YBR081C
1.458845167749783	28.76372763516912	YBR082C
0.1972746998759944	1.5749787547820346	YBR083W
1.6255148536239978	42.21967186637291	YBR084C-A
0.4721423180522054	2.9658031222767476	YBR084W
1.2607730866795943	18.229429890201462	YBR085C-A
-0.7049573312943213	0.1972616532866065	YBR085W
0.3417776572909324	2.1967349378215477	YBR086C
0.17192297538481377	1.4856721264540764	YBR087W
0.5323952874606634	3.40718164498718	YBR088C
0.776305094466263	5.97454854794277	YBR089C-A,YBR090C
0.49174749181212407	3.1027550548068183	YBR089W
0.3087396767913633	2.035821407281403	YBR091C
0.8543516523614434	7.150750948136499	YBR092C
0.28084719552034754	1.9091814038424728	YBR093C
-0.2460119377752514	0.5675290051025107	YBR094W
0.07594974433720172	1.1911041679316068	YBR095C
0.4034881873890196	2.5321427612208987	YBR096W
-0.6787843057021731	0.20951527644884535	YBR097W
-0.5743335298285687	0.266481135448863	YBR098W
-0.5207215808873776	0.3014938232518649	YBR099C
0.6175871927158869	4.145598062951994	YBR101C
-0.2625288819220705	0.5463502146998732	YBR102C
-0.948941164226445	0.112475733944361	YBR103C-A
-0.16276804712290238	0.687435495259089	YBR103W
0.1325497215974105	1.3569058711303088	YBR104W
0.5316910981786088	3.4016615272624655	YBR105C
1.4234469624976016	26.512272964461413	YBR106W
0.14455248843864277	1.3949302374605894	YBR107C
-0.4010812015368491	0.39711729213810054	YBR108W
1.1548806338813118	14.28501280050691	YBR109C
-0.580606068220762	0.2626599950720027	YBR109W-A
0.09737571473985966	1.2513411162547408	YBR110W
0.8913839536715651	7.787247064119345	YBR111C
0.4670990415890516	2.931561716618073	YBR111W-A
0.11949953565006466	1.316738504857159	YBR112C
-0.1527343430783582	0.7035025191446048	YBR113W
-0.20319210889558018	0.6263367451555379	YBR114W
-7.0	0.0	YBR115C
-0.7202268660225332	0.19044656065264887	YBR116C,YBR117C
1.8934747476055596	78.24827056710899	YBR118W
0.14307629657092621	1.390196838634245	YBR119W
0.19405850014941217	1.5633582152675594	YBR120C
0.9886222512595685	9.741419617844567	YBR121C,YBR121C-A
0.5981469190643468	3.964121152751486	YBR122C
-0.16796396595590943	0.6792599894672774	YBR123C
-0.6290272493298953	0.2349485400344571	YBR124W
-0.04699101935929501	0.8974473523439354	YBR125C
0.8806411527769449	7.596982968610196	YBR126C
1.3886212027167106	24.469280684001887	YBR126W-A,YBR126W-B
1.1459438578049401	13.99406406560279	YBR127C
-0.6894520950127909	0.2044315422411215	YBR128C
0.039327987088015576	1.0947828540575648	YBR129C
0.20530185072830603	1.6043600928710493	YBR130C
-0.5642362941732394	0.2727493384127981	YBR131C-A
-0.4785043716356282	0.3322734405088465	YBR131W
-0.5822410629490012	0.2616730141993487	YBR132C
-0.05144887938263753	0.888282529521577	YBR133C
-0.8917979238804293	0.12829273866546723	YBR134W
0.6215192446644918	4.183302254895233	YBR135W
-0.8762931298437971	0.1329556722229104	YBR136W
0.49391017095835443	3.118244542765323	YBR137W
-0.5503735064248767	0.28159600784858924	YBR138C
0.1085118378467513	1.2838427645315862	YBR139W
-0.5349699333206877	0.29176289976379755	YBR140C
0.0036766953243210017	1.008501840950995	YBR141C
0.05899827011764173	1.1455083786459501	YBR141W-A
0.16823575370178834	1.4731119538772985	YBR142W
1.0564984821181047	11.389338012356347	YBR143C
-1.3274038293734198	0.04705395909717366	YBR144C
0.21698341512694289	1.6480994525675907	YBR145W
0.5218673055238137	3.325579279128286	YBR146W
-0.7986240213551574	0.158992258523394	YBR147W
-0.7651459673816939	0.1717331091188701	YBR148W
0.7468289099760365	5.5825022910341175	YBR149W
-0.6941888645530903	0.20221396060313146	YBR150C
0.6108830085172295	4.082094069089957	YBR151W
-0.28580092696048365	0.5178441483095022	YBR152W
0.12770304493653742	1.3418471402132515	YBR153W
0.8396507612978422	6.912748574077942	YBR154C
0.39922294850915657	2.5073961143316823	YBR155W
-0.3798104380965875	0.41705137934084613	YBR156C
0.32283220266189544	2.102965764841681	YBR157C
0.8410292921882537	6.93472577608449	YBR158W
0.7116430474101089	5.148053450754232	YBR159W
0.20545562847263762	1.6049282754540648	YBR160W
-0.24825653011372772	0.5646033750107285	YBR161W
1.2227117811047175	16.69981965395323	YBR162C
1.3220918719471277	20.99383946580328	YBR162W-A
-0.11263343323540151	0.7715544257194337	YBR163W
0.7093373723666652	5.120794790456078	YBR164C
-0.008506955666694535	0.9806026088506563	YBR165W
0.2664026090281771	1.8467266181808768	YBR166C
0.1861438709972249	1.5351254475841891	YBR167C
-0.18733792746858507	0.6496240168010808	YBR168W
0.38314639599956346	2.416275197565829	YBR169C
-0.026662717714317833	0.9404534030410593	YBR170C
0.7916159367866721	6.188935217998298	YBR171W
0.2704694823375614	1.8641011841647235	YBR172C
0.6648740875936808	4.622469854612855	YBR173C
-0.5308463787239343	0.29454633366908256	YBR174C
-0.043199965858350904	0.9053156628190148	YBR175W
-0.008041958082200115	0.9816530989157211	YBR176W
0.8802940528943939	7.590913680279258	YBR177C
-0.3092648479692418	0.49060859462032796	YBR178W
-0.20447610504775865	0.6244877087494601	YBR179C
-1.0149669456760326	0.09661244083006133	YBR180W
1.6486656050903106	44.531323730893995	YBR181C
-0.4961514999328726	0.31904247084566545	YBR182C
-1.1280814684718892	0.07445922841607214	YBR182C-A
0.06491283287783568	1.1612155232113597	YBR183W
-0.9246576404792608	0.11894395073063423	YBR184W
0.09211870251360234	1.2362852920279428	YBR185C
-0.7581938670241178	0.17450430000003592	YBR186W
0.7655541781805186	5.82846480284402	YBR187W
0.21939831979684757	1.6572892747262724	YBR188C
1.9989065297049244	99.74853586199579	YBR189W
1.674806994373145	47.29410316385309	YBR190W,YBR191W
0.7702275935872904	5.891523218656476	YBR191W-A
0.08214148764825509	1.2082073896791383	YBR192W
0.07426996455130996	1.1865060705521817	YBR193C
-0.13154188865680033	0.7386830119583535	YBR194W
0.0024858502985124604	1.0057402945522977	YBR195C
1.5236054878154615	33.389159580678644	YBR196C
-0.6515831714653778	0.22305749905499142	YBR196C-A
-0.44185438161022667	0.3615310632269179	YBR196C-B
0.09681718133321868	1.249732837516087	YBR197C
0.1150267374539368	1.3032470107272998	YBR198C
0.46380751767448236	2.909427353896031	YBR199W
0.03731602392929833	1.0897227656276656	YBR200W
-0.7619094834540201	0.17301769286598545	YBR200W-A
-0.23991427579816393	0.5755535330658156	YBR201C-A
0.274146823219015	1.8799522704024614	YBR201W
-0.09946117807920325	0.7953143561234709	YBR202W
-0.7076377277910407	0.19604793501465054	YBR203W
-0.001119049176264856	0.9974266109057188	YBR204C
0.4522647494208295	2.8331185614194294	YBR205W,YBR206W
0.156652678295003	1.434341877153626	YBR207W
-0.4491156157252824	0.3555366567620708	YBR208C
-1.6604043737487164	0.021857255362902877	YBR209W
0.24459512981838732	1.756285556763152	YBR210W
-0.3166101828166713	0.48238058201818584	YBR211C
-0.10356415261480494	0.7878360461928837	YBR212W
-0.6375592874388708	0.23037784557167726	YBR213W
0.10094944567056036	1.261680659290904	YBR214W
-0.06991083062698807	0.8513128118648066	YBR215W
-0.23276281530969056	0.585109547419368	YBR216C
-0.0063095099851950545	0.9855768412019987	YBR217W
0.2062662970163503	1.6079268858060365	YBR218C
0.136731982312175	1.3700360100567321	YBR219C,YBR220C
1.0042764284959884	10.098954801579701	YBR221C
-0.3816280352012034	0.41530959496221503	YBR221W-A
0.27074657276051806	1.865290905470765	YBR222C
-0.5069299889758345	0.3112218005944685	YBR223C
-0.35807196522133994	0.4384580366074278	YBR223W-A
-0.4595059997979613	0.34713148021743107	YBR224W,YBR225W
-0.4190780599275908	0.3809973369203865	YBR226C
0.025377594522327334	1.060175086940853	YBR227C
-0.09270249068363777	0.8077882084042973	YBR228W
-0.10039856684644416	0.7935995870367654	YBR229C
0.6464839603908419	4.430818500379076	YBR230C
0.6712990210844434	4.691362813831655	YBR230W-A
-0.08097343969291668	0.8299015205544409	YBR231C
-0.14326075568956115	0.7190171417389927	YBR232C
-0.010379319381688124	0.9763840597943907	YBR233W
0.30095545399144474	1.9996567523701259	YBR233W-A
0.685973502661427	4.852588924605187	YBR234C
-0.2636077099797787	0.544994714027665	YBR235W
0.15997091888021459	1.4453429848056734	YBR236C
-0.2187917689021051	0.6042382739505173	YBR237W
0.21981095693602	1.6588646668041898	YBR238C
-0.4053307646082685	0.3932504564553209	YBR239C
-0.43257910698605356	0.36933536358502345	YBR240C
-0.26571175796150553	0.5423607367817128	YBR241C
0.42117662558711966	2.637403787844445	YBR242W
0.29625074085987557	1.9781113773765264	YBR243C
0.5440494359958797	3.4998500375947366	YBR244W
0.01874034069274836	1.0440957805945548	YBR245C
0.2583891737678441	1.8129639723062532	YBR246W
0.3583455946575512	2.282157401719877	YBR247C
0.3692562610194054	2.340217706758007	YBR248C
0.8858847647412772	7.689263870660692	YBR249C
-0.9608411291087625	0.10943566237536434	YBR250W
0.1456570182799337	1.398482442392276	YBR251W
0.7390563713312011	5.483481357729411	YBR252W
0.5369602569794686	3.443184201622008	YBR253W
0.13125904863575696	1.3528792900763822	YBR254C
0.32815201654661263	2.1288840910805717	YBR255C-A
-0.2404526861394695	0.5748404409604921	YBR255W
0.538837585580713	3.4581003001980672	YBR256C
-0.04124860407900755	0.9093925581666126	YBR257W
0.0048670491320703165	1.0112698261427722	YBR258C
-0.37914289460545936	0.41769291179384016	YBR259W
-0.18055447332866928	0.6598504643757466	YBR260C
0.5616249385358082	3.644390774098945	YBR261C
0.6020379932671038	3.9997973955032156	YBR262C
0.7004221198487627	5.016746078320565	YBR263W
0.2814988239276048	1.9120481467582051	YBR264C
0.42329631381076016	2.650307794443517	YBR265W
0.4172725760861111	2.6138013388679133	YBR266C
0.4330757621599226	2.7106644628643415	YBR267W
0.6553138851364141	4.52182640054777	YBR268W
0.541697244206513	3.4809456640907377	YBR269C
-0.41912065385368896	0.3809599720048365	YBR270C
0.0777574574747318	1.1960723684680816	YBR271W
-0.1695763413564354	0.676742822939132	YBR272C
0.19191990765792724	1.5556787077636305	YBR273C
-0.14794227070272667	0.7113080591449883	YBR274W
-0.41670491174364815	0.3830849480351261	YBR275C
0.08110833083000506	1.2053365631789683	YBR276C
-0.1572432082163529	0.6962365071727429	YBR277C
0.08815504985619908	1.2250534842686116	YBR278W
0.3470557519822927	2.223595323451893	YBR279W
-0.5486222733778975	0.282733797651204	YBR280C
-0.31323988476512377	0.4861386103852218	YBR281C
0.40221943420084816	2.52475612348266	YBR282W
0.7530556078998832	5.663117960466201	YBR283C
-0.9682675295817803	0.10758023048952144	YBR284W
-0.5476319255413886	0.28337926821370346	YBR285W
1.185063990928864	15.31313075709784	YBR286W
0.4997185005712473	3.160228610600221	YBR287W
0.01041695249481138	1.0242758955020215	YBR288C
-0.2876807815808647	0.5156074910563292	YBR289W
0.293988731260471	1.9678352291678551	YBR290W
-0.1834182741507761	0.6555136292558091	YBR291C
-1.2730607366262512	0.05332603131510474	YBR292C
-0.06325763901608943	0.8644549410503165	YBR293W
-0.5202665333380341	0.3018098897256788	YBR294W
-0.5622314056684095	0.274011376466527	YBR295W
-0.9969107167672077	0.10071386974006691	YBR296C
-1.8142003909875755	0.015339090473127892	YBR296C-A
-0.64374659291827	0.22711896849100835	YBR297W
-0.14611532010401457	0.7143066279430578	YBR298C
-2.201304202925629	0.006290653976789226	YBR298C-A
-1.2493400286831013	0.05631965312651979	YBR299W
-1.2678864276030153	0.05396517284459451	YBR300C
-1.0631776422383301	0.0864614187787499	YBR301W
-0.32145844735100304	0.47702545302050653	YBR302C
0.738486634159377	5.476292468728528	YCL001W
-0.86755700095603	0.13565724690865535	YCL001W-A
-0.5970578100814631	0.2528961337340514	YCL001W-B
0.22618725827812491	1.6833997497475688	YCL002C
-0.24327818943839277	0.5711126904740822	YCL004W
0.08965512284249245	1.229292191113542	YCL005W
1.2243771493026807	16.763980589379187	YCL005W-A
0.6816547937024634	4.804572970397067	YCL007C
-0.1566787067583935	0.6971420725918301	YCL008C
0.8279458634468966	6.7289277226698525	YCL009C
0.2657767842690411	1.8440673743291403	YCL010C
0.7849979623114492	6.095340373294525	YCL011C
0.3073794876751547	2.0294552884078363	YCL012C
-0.46681553059700626	0.34133786631106644	YCL014W
-0.29152349035939673	0.5110654355007336	YCL016C
0.2755626865926438	1.8860911905352638	YCL017C
-7.0	0.0	YCL018W
-0.2708841980386041	0.5359395434566445	YCL021W-A
-0.4897891690847295	0.32375078558808235	YCL022C
-1.5001917800318554	0.031608815387537396	YCL023C
-0.6529488376674314	0.22235718244894098	YCL024W
0.08293385226274966	1.2104137604292404	YCL025C
-0.9565534914490709	0.11052143332824121	YCL026C-A
-0.5501422813269682	0.2817459738362103	YCL026C-B
-0.1705769808585382	0.6751853634212398	YCL027W
0.5341079390188117	3.420644482288255	YCL028W
-0.00809512931871102	0.9815329212109489	YCL029C
0.5291854987470357	3.382092635490373	YCL030C
0.5029100876338717	3.183538362765941	YCL031C
-0.08871278774679536	0.8152432511348859	YCL032W
0.28181373497144036	1.9134350937698124	YCL033C
0.24997835853148137	1.77819079823145	YCL034W
1.2320639692338229	17.063337042415977	YCL035C
0.15025768360453348	1.4133759061183138	YCL036W
-0.7485840970120461	0.17840864836439083	YCL037C
-0.12625433420535198	0.7477314811574233	YCL038C
-0.19198582965862232	0.6427086875418554	YCL039W
0.9958294677452995	9.904429562159535	YCL040W,YCL042W
1.4302080336856378	26.92824399023151	YCL041C,YCL043C
0.25667024903076435	1.8058024962350274	YCL044C
0.33776770523815963	2.1765452737733186	YCL045C
0.10815699649025466	1.282794226110448	YCL046W
-0.04705129723807334	0.8973227998317551	YCL047C
-1.3724738313525693	0.042415654092085274	YCL048W
-0.3417959041557491	0.455201931151207	YCL048W-A
0.14048493421418387	1.3819264656898957	YCL049C
0.753498884557661	5.668901155202359	YCL050C
-0.15697790049676666	0.6966619635402379	YCL051W
0.07004168556885484	1.1750103323878351	YCL052C
0.31721546790214433	2.075943206305785	YCL054W
-1.6206051741707015	0.023954925571273673	YCL054W-A
0.17701418001514438	1.5031910455158568	YCL055W
0.27597677648121655	1.8878903931042224	YCL056C
1.1813435806979846	15.18251016969426	YCL057C-A
0.2841269153780775	1.9236538027798382	YCL057W
0.2595228219396874	1.817702572871023	YCL058C
0.40645379719823693	2.549492843324942	YCL058W-A
0.6726464329170821	4.705940511760922	YCL059C
-0.41911956104787146	0.3809609306073856	YCL061C
-0.13459600377033712	0.7335065498475318	YCL063W
0.0009942610788247134	1.0022919933488292	YCL064C
-1.8511087846043208	0.014089358357860465	YCL065W,YCL066W
-2.062672866184721	0.008656197042906271	YCL067C
-2.8771702048193037	0.0013268743390614356	YCL068C
-2.122737973681326	0.007538102288385427	YCL069W
-3.3239091732882504	0.0004743411768142575	YCL073C
-2.8891759887613504	0.0012906961399930673	YCL074W
-3.5794961228106046	0.00026333214527019064	YCL075W,YCL076W
-0.5275500275419845	0.2967904842881081	YCR001W
0.5300040801217667	3.3884733953657205	YCR002C
0.1493327511606515	1.4103689921563702	YCR003W
0.8853542734858988	7.679877159287368	YCR004C
0.1355347910998581	1.3662645220303808	YCR005C
-0.4657339989809419	0.34218896565488865	YCR006C
-0.40623738044106344	0.3924303787710084	YCR007C
0.2954336416839417	1.9743931776334156	YCR008W
0.8879207867770587	7.725396647284126	YCR009C
-0.8062773229848192	0.15621497980661672	YCR010C
-0.02558527401926563	0.9427894759247936	YCR011C
2.2422538820995292	174.68430329708426	YCR012W
2.254922211585523	179.85487402196986	YCR013C
-0.3401133388462426	0.45696891780544185	YCR014C
-0.22868156508702359	0.5906339881536907	YCR015C
0.48470800694713045	3.0528678613828184	YCR016W
0.2815739318846465	1.9123788496681087	YCR017C
0.008003088133289971	1.0185986309671378	YCR018C
-0.5795367683455613	0.26330750121985447	YCR018C-A
-0.15762729653044594	0.6956210305749934	YCR019W
-0.1779976039152757	0.6637467324079562	YCR020C
0.41687648257974175	2.6114185368696057	YCR020C-A
0.294361470004373	1.969524873671859	YCR020W-B
1.011784101539168	10.275053729658415	YCR021C
-1.0585476345582412	0.08738811377578741	YCR022C
0.034649455891835455	1.083052367129712	YCR023C
-0.3131262852957619	0.48626578748230226	YCR024C
1.7707380000845547	58.98451327542343	YCR024C-A
1.5259799072441473	33.5722081607504	YCR024C-B
-0.8503886041104497	0.1411274179768095	YCR025C
-0.03712269075696069	0.918073198741964	YCR026C
-0.0035634205510338243	0.9918284907431664	YCR027C
0.014675600521332226	1.0343692482785014	YCR028C
1.0980728936415767	12.533515245862285	YCR028C-A
-0.049316194668924916	0.8926553358628397	YCR030C
1.9327507026282447	85.65460223307753	YCR031C
-0.6800359495994742	0.20891231923212272	YCR032W
-0.06488150768736699	0.8612286965922107	YCR033W
0.8626867228755347	7.2893150783321055	YCR034W
0.390870661053621	2.4596349815005265	YCR035C
0.3767455895480648	2.3809243112128535	YCR036W
0.010845311765545582	1.02528667170575	YCR037C
-0.4572474682815702	0.34894142614022455	YCR038C,YCR039C
-1.0091729126793076	0.09791000828586922	YCR038W-A
-0.4448463657845829	0.35904892784155323	YCR040W,YCR041W
-0.19799332308347664	0.6338794565515583	YCR042C
0.6482437616802504	4.4488090105201685	YCR043C
0.17693958628414802	1.502932881978923	YCR044C
-0.22664189143918823	0.5934144378644116	YCR045C
-0.1855197907201581	0.6523493128819131	YCR045W-A
0.6263321528275169	4.229919991598182	YCR046C
0.4822205350381061	3.0354321874628574	YCR047C
0.46085450240267684	2.8897116072658515	YCR047W-A
0.022371259119957725	1.0528615339282923	YCR048W
-0.09661907636611188	0.8005361046497098	YCR049C
0.10999800541118812	1.288243635149523	YCR050C
0.7349432108851623	5.431792997621495	YCR051W
0.2009299993604226	1.5882907234078918	YCR052W
0.8443633184238412	6.988167698651947	YCR053W
-0.2004635182274765	0.6302842891510259	YCR054C
0.33025124604593775	2.139199291331382	YCR057C
0.4702553700958504	2.9529450815655296	YCR059C
0.4100118006838567	2.570465626714353	YCR060W
-0.3619493371373855	0.43456091515835454	YCR061W
-0.3003184596518542	0.5008198575398398	YCR063W
-0.663088827423896	0.2172256835863636	YCR064C
-0.016499427881791262	0.9627212812141912	YCR065W
-0.345905449335145	0.45091486295981903	YCR066W
-0.16160857019801908	0.6892732587478257	YCR067C
-0.31478030286189723	0.48441735847753753	YCR068W
0.4598975000459692	2.8833509091356344	YCR069W
0.3318176397869131	2.146928789633465	YCR071C
0.20862376400560592	1.6166788770118838	YCR072C
-0.4526498933318343	0.35265504948928483	YCR073C
0.20236433378346042	1.5935450065702952	YCR073W-A
-0.19795739803336876	0.6339318935363131	YCR075C
0.4363509270233475	2.7311837953470026	YCR075W-A
0.1794625143747808	1.511689214025835	YCR076C
0.3236530502573773	2.106944279020359	YCR077C
-0.19080844733520555	0.6444534495438354	YCR079W
-0.4218897081675288	0.3785387048114057	YCR081C-A
-0.6702170229844083	0.21368939870475598	YCR081W
0.7289324502997048	5.35713326753718	YCR082W
0.4793562245686064	3.015478418194013	YCR083W
0.45324252313986857	2.8395042506140595	YCR084C
-0.9650602613305912	0.10837765221803831	YCR085W
-0.043466491271939085	0.9047602433577033	YCR086W
0.5636558855832114	3.661473418350772	YCR087C-A
0.5312626991218256	3.398307696754712	YCR087W
0.5809196683413601	3.809953439841364	YCR088W
-0.4578958442577181	0.3484208659078319	YCR089W
0.4652303832283911	2.91897505245751	YCR090C
-0.6509618517243208	0.22337684276520056	YCR091W
-0.41075938318702643	0.3883654766704874	YCR092C
-0.19784187548629725	0.6341005421629725	YCR093W
0.028688073023847654	1.0682873186296742	YCR094W
-0.05559849190067614	0.8798355546893003	YCR095C
-0.5860761678340555	0.25937244272642646	YCR095W-A
-1.611497748477702	0.024462579582065717	YCR096C
-2.920434489114977	0.0012010622328474578	YCR097W
-2.981525534096538	0.0010434567814783344	YCR097W-A
-0.11326358431304302	0.7704357301931566	YCR098C
-0.6253313008395786	0.23695653969053265	YCR099C,YCR100C
-0.8033795445246469	0.1572607908908307	YCR101C
-1.1491921354274395	0.0709263914391652	YCR102C
-1.440030161411572	0.036305284015918524	YCR102W-A
-1.699837971419462	0.019960068554796147	YCR104W
-0.5807566749947197	0.2625689243404537	YCR105W
-0.5522114463857958	0.2804068079683875	YCR106W
-0.21999603874421833	0.6025650821228438	YCR107W
-7.0	0.0	YCR108C
-0.08710569965764331	0.8182656124034069	YDL001W
0.3735449210138732	2.3634418478355514	YDL002C
0.03209198489522884	1.0766932363908286	YDL003W
1.1505253497919683	14.142472723493652	YDL004W
0.10167895753489749	1.2638017649406637	YDL005C
-0.03369497935875609	0.9253478508569165	YDL006W
-2.6737621557735887	0.002119521587377867	YDL007C-A
0.8013029100960457	6.328530974979408	YDL007W
0.23213280474575723	1.7066041789260407	YDL008W
0.11678866995964343	1.308545022977335	YDL009C
0.16038553592236757	1.4467234996526106	YDL010W
-0.017237691547589466	0.961086127157715	YDL011C
0.6561638079391782	4.530684368113044	YDL012C
-0.15089771736499488	0.7064839218580734	YDL013W
1.3454747066209163	22.155150606090064	YDL014W
0.8662669701422224	7.34965528410109	YDL015C
-0.19041807289696674	0.6450329900763149	YDL016C
-0.2223308804761735	0.5993342811929367	YDL017W
-0.06757614496268394	0.8559016331113893	YDL018C
-0.34579862763852887	0.45102578634698487	YDL019C
0.09735657465737674	1.2512859687789843	YDL020C
0.20270874572357697	1.594809249225019	YDL021W
-0.9993984571063957	0.10013860633987821	YDL022C-A,YDL024C
0.8228435990861355	6.650336169012729	YDL022W
0.67631356332168	4.745845145674968	YDL023C
-0.10539744624791222	0.7845173519503653	YDL025C
0.08087924183656778	1.2047009195416825	YDL025W-A
-0.04378310568343068	0.9041008849038278	YDL026W
0.17571849427399505	1.498713068435995	YDL027C
-0.2932075736974131	0.5090874914267849	YDL028C
0.8369812180724964	6.870387270173317	YDL029W
-0.1272029946843557	0.7460999404315799	YDL030W
0.31123831367786137	2.0475679058455167	YDL031W
-0.702559985012425	0.19835356707875115	YDL032W
-0.3857275339011458	0.411407747658606	YDL033C
-0.31013167513110795	0.4896303442733014	YDL034W
-0.13208696019941513	0.7377564919519197	YDL035C
-0.07572366100139007	0.8399942998936157	YDL036C
-0.3816621652069019	0.4152769582088605	YDL037C
-0.14820381611178782	0.7108798166574642	YDL039C
0.3567317996431942	2.273692868668005	YDL040C
-0.09940548111867015	0.7954163593372443	YDL041W
-0.07844261625057332	0.8347518375575241	YDL042C
0.04508878640374488	1.10940159620083	YDL043C
-0.3792360501915137	0.41760332683066187	YDL044C
0.06941171760574863	1.1733071510396829	YDL045C
0.6499292870864363	4.466108679322182	YDL045W-A
0.7834730240202962	6.073975335045728	YDL046W
0.6283425059189777	4.249545718351518	YDL047W
0.7810238477223371	6.039817939577081	YDL048C
0.12216582658393903	1.3248473048377527	YDL049C
0.8950577074230629	7.8533998071061974	YDL050C
0.9523788383858033	8.961461398068996	YDL051W
0.5086693713634629	3.2260372026437647	YDL052C
0.5699249420051106	3.7147102317046783	YDL053C
-0.1569146534780742	0.6967634269541606	YDL054C
1.7705500189574452	58.95898779347066	YDL055C
-0.13996568508480117	0.7244932022037514	YDL056W
-0.27440181912971107	0.5316161682881472	YDL057W
-0.31583573507656143	0.48324154584309675	YDL058W
-0.4332499584954298	0.3687652943547814	YDL059C
0.3318418215199293	2.1470483350257115	YDL060W
1.8636584721410432	73.05643439494423	YDL061C
-0.03873109202470656	0.9146794205684895	YDL062W
0.16582239995634304	1.4649486435011774	YDL063C
0.6661803477551786	4.636394134745413	YDL064W
0.1836769675754711	1.5264302623305028	YDL065C
0.47111924107544045	2.958824738013014	YDL066W
1.3088096334143413	20.36149365999989	YDL067C
-0.2121785017844055	0.613509791273461	YDL068W
-0.18145213786514114	0.6584879956930251	YDL069C
0.6918779095806931	4.919012312071631	YDL070W
-0.560668408798137	0.2749993018045644	YDL071C
0.7507501099474598	5.6331343588823515	YDL072C
-0.13212519963195826	0.7376915356864843	YDL073W
0.1176190132908406	1.3110492707634325	YDL074C
2.0602260048340186	114.87512708095711	YDL075W
0.06858461387505983	1.1710747413452616	YDL076C
-0.47563987230737337	0.3344722777237041	YDL077C
0.7243791585700309	5.30126065760268	YDL078C
-0.37378638655544044	0.42287656051083466	YDL079C
0.056446059610819374	1.1387963319269856	YDL080C
1.992319786588932	98.24711054215454	YDL081C
1.5638255025422194	36.629037134750526	YDL082W
1.9012619552381012	79.66397180756364	YDL083C
1.1100718036752641	12.884625608459856	YDL084W
0.8667740464850627	7.358241653550299	YDL085C-A
-1.0502412434210624	0.0890756000416284	YDL085W
0.725476869828013	5.314676932144345	YDL086C-A
0.6945305990714677	4.9491497989971345	YDL086W
-0.27287368566905623	0.5334900382333871	YDL087C
0.06433131954181608	1.1596617147706052	YDL088C
-0.26615659599971	0.5418054933273052	YDL089W
-0.21985749738867463	0.6027573330111258	YDL090C
-0.12889083785414293	0.7432059230422476	YDL091C
0.7369467994687637	5.456910105300337	YDL092W
-0.0405311784632962	0.9108960557207281	YDL093W
-0.36026408145043165	0.436250480737532	YDL094C
0.7422584421793785	5.524060701162006	YDL095W
0.5043019850753868	3.1937578509881437	YDL096C
0.6293760532771467	4.259670961285756	YDL097C
0.0264240390026738	1.0627326879939736	YDL098C
0.5077879051469036	3.2194961134149715	YDL099W
0.9644837651009864	9.214754412782668	YDL100C
-0.3765510468769862	0.42019313536674346	YDL101C
-0.31390441424417886	0.485395321167472	YDL102W
0.11391538542240329	1.29991628772485	YDL103C
-0.3924368366250282	0.405100858334471	YDL104C
-0.439099995712728	0.3638312548316111	YDL105W
-0.19947968456857165	0.6317137289072269	YDL106C
-0.24031708501527912	0.5750199532123653	YDL107W
0.07864058148728172	1.1985070181305668	YDL108W
-0.45213456074300185	0.3530737573309845	YDL109C
0.5358754142411203	3.4345940580303225	YDL110C
0.39187746162931136	2.4653436299951075	YDL111C
-0.06029645354220958	0.870369264798355	YDL112W
-0.2181368011463053	0.6051502246587327	YDL113C
-1.1474998004372348	0.07120331271856466	YDL114W
-0.031142782385975457	0.9308018067568727	YDL114W-A
0.13781082230524053	1.3734435757738392	YDL115C
-0.05574599836228688	0.8795367726474135	YDL116W
-0.17737494245063837	0.6646990491985679	YDL117W
-0.21068370539083744	0.6156250662942541	YDL118W
-0.16691736352801342	0.6808989061157894	YDL119C
0.5907179572917808	3.896888299034854	YDL120W
0.7058064230002273	5.079329923867863	YDL121C
0.25077878149878585	1.7814711004823083	YDL122W
0.4819776194034402	3.033734842016558	YDL123W
1.3439556283276797	22.077791536900662	YDL124W
1.2924043479115324	19.606692962440686	YDL125C
1.0033457238008343	10.077335644711523	YDL126C
0.1463697575753206	1.4007794362228474	YDL127W
0.5909485548477109	3.8989579811644854	YDL128W
-0.16787489240128164	0.6793993195978745	YDL129W
2.0073118944455794	101.69787877221903	YDL130W
0.9662228080978071	9.25172697813448	YDL130W-A
0.6098172451782998	4.072088847733787	YDL131W
0.07127789548740819	1.1783597388170401	YDL132W
2.271807465610307	186.9853000613043	YDL133C-A
-0.1347329301972648	0.7332753228718057	YDL133W
0.45771615490423095	2.868904917481179	YDL134C
0.5920969852410907	3.9092818686539865	YDL135C
1.6940450608453799	49.43619775602652	YDL136W
1.4114997799360591	25.792876574609597	YDL137W
-0.40439075790799367	0.3941025474224224	YDL138W
-0.3885025982931385	0.4087873064147664	YDL139C
0.16895146404761563	1.4755416202437546	YDL140C
-0.08461057294078396	0.8229802764997549	YDL141W
-0.14239051296465413	0.720459358466376	YDL142C
0.7085939772454969	5.112036867445538	YDL143W
0.1526002883781037	1.4210203205746754	YDL144C
0.44522691325375063	2.787577261292799	YDL145C
-0.2245145244809637	0.5963283759818734	YDL146W
0.6762712954464182	4.7453832769713005	YDL147W
0.352138517610194	2.2497720530267387	YDL148C
-0.728881923980065	0.18668871912870688	YDL149W
0.32906166468922254	2.133347801844674	YDL150W
0.3281020616909704	2.1286392296196195	YDL151C
0.01765628058492768	1.0414928207087073	YDL152W
0.4659597715639929	2.9238815279161776	YDL153C
-0.7578466761628185	0.17464386088475106	YDL154W
0.07787592488821925	1.1963986791477097	YDL155W
-0.5322166987382181	0.2936184226522571	YDL156W
0.7482930963475083	5.601354978053602	YDL157C
-0.08038783130074142	0.8310213254915926	YDL158C
-0.30294260596853667	0.49780286759149334	YDL159C-B
-0.2725661790991584	0.5338679149771738	YDL159W
-2.2809118486279374	0.005237067257131254	YDL159W-A
0.208740675259099	1.617114142492932	YDL160C
0.3941998876869304	2.4785625744120536	YDL160C-A
0.24240476672959518	1.7474500348250481	YDL161W
-1.550058233855689	0.028180050441197275	YDL162C
-0.3477280854051552	0.4490264403098709	YDL163W
-0.10156485407679869	0.7914712537895192	YDL164C
0.3105431442727633	2.0442930128503622	YDL165W
0.49493291368842873	3.1255965128711725	YDL166C
0.2023858717178824	1.5936240370907144	YDL167C
0.4273839155475468	2.6753703862839866	YDL168W
-0.5323279357980625	0.29354322697521945	YDL169C
-0.26768685566148953	0.5398997723357185	YDL170W
-0.07158606377374323	0.8480353113523057	YDL171C
0.546415027150223	3.5189656468612824	YDL172C
0.5442461340850527	3.501435528000844	YDL173W
0.37696997333154436	2.382154763963994	YDL174C
-0.14735410510519328	0.7122720372116266	YDL175C
-0.3675826958035784	0.42896050132353	YDL176W
-0.06436319786115939	0.8622571456959657	YDL177C
0.46745084353072064	2.9339374017255744	YDL178W
0.2056680487781639	1.6057134632861703	YDL179W
-0.3025682082369737	0.4982321998329154	YDL180W
1.0245101760008766	10.580597072169775	YDL181W
0.2066317341341089	1.6092804453767426	YDL182W
-0.46881012339457795	0.3397737916153544	YDL183C
2.5754665824152383	376.24140056987335	YDL184C
-0.1554972955484313	0.699041089837976	YDL185C-A
0.8464896228155357	7.022465638099313	YDL185W
-0.8959402107698258	0.12707490369200683	YDL186W
-1.4124962454818182	0.03868153986754709	YDL187C
0.21444205115823517	1.6384834203502667	YDL188C
0.19257706197542362	1.5580344706773934	YDL189W
-0.061481786832198355	0.8679969780383744	YDL190C
1.7443822819343913	55.51141297857092	YDL191W
1.5955027135895155	39.40058894925355	YDL192W
0.4441933362879113	2.780950997242807	YDL193W
-0.5808133006873922	0.2625346913981036	YDL194W
0.31634634041155657	2.0717928999805104	YDL195W
-1.5971189554225322	0.0252860530399259	YDL196W
-0.18721552841163974	0.649807128897105	YDL197C
0.27901030631423024	1.9011233952619264	YDL198C
-0.8296468983852123	0.1480311461098661	YDL199C
0.026113216711595916	1.0619723678740332	YDL200C
0.5193036365426986	3.3060059932610297	YDL201W
0.3295722677267239	2.1358574686935365	YDL202W
-0.21692372117598627	0.606842905196182	YDL203C
-0.17455881443261886	0.6690232112844967	YDL204W
0.31697712040015863	2.0748042092723558	YDL205C
-0.4040777791080711	0.39438666385343835	YDL206W
0.11561381931239247	1.3050099390720542	YDL207W
1.2422620499742891	17.46875886552651	YDL208W
-0.12570495835552062	0.7486779485047502	YDL209C
-0.9653003746731363	0.10831774879087874	YDL210W
-0.5617184939309264	0.2743351813555408	YDL211C
0.8937164768236059	7.829183584149639	YDL212W
0.7812554118133955	6.043039205195709	YDL213C
-0.8763075155558964	0.13295126822878942	YDL214C
-0.06921671276251282	0.8526745236155939	YDL215C
-0.5617393002137804	0.2743220387555482	YDL216C
0.3166624803513334	2.0733015881156063	YDL217C
-0.8439049322826508	0.14325014416817708	YDL218W
0.3868417881533731	2.4369228947982466	YDL219W
-0.6382623533700773	0.23000519570571654	YDL220C
-0.48764567759596567	0.32535263051278523	YDL221W
-0.5913538775712283	0.25623952608494216	YDL222C
-0.5471205318917187	0.2837131516048654	YDL223C
-0.00865796352619039	0.9802617043123214	YDL224C
0.19109573273444538	1.5527292446410066	YDL225W
0.5761350021302368	3.768209170285393	YDL226C
-0.047275235960491165	0.896860225400932	YDL227C
1.6416168779601021	43.814400925567696	YDL228C
1.5131250488533883	32.59305345047462	YDL229W
-0.13585378571418658	0.7313852781300326	YDL230W
-0.13687649168004673	0.7296649890216109	YDL231C
0.9884487633979203	9.73752898460368	YDL232W
-0.24294230819420323	0.5715545571033777	YDL233W
0.02971278073560108	1.0708108936562504	YDL234C
0.5997380488310062	3.9786711870167046	YDL235C
0.7392941090566681	5.486483899359826	YDL236W
0.31963055591246486	2.0875195715869577	YDL237W
-0.6769979615467431	0.21037883143199307	YDL238C
-0.7127052312770601	0.19377367178876037	YDL239C
-1.7226384792446665	0.018939195224252973	YDL240C-A
-0.3847027298033343	0.41237969225794985	YDL240W
-0.44920838270356894	0.3554607208697326	YDL241W
-1.0714355439754633	0.08483292783078261	YDL242W
-0.6838075347546497	0.20710589716896663	YDL243C
-1.0363692754029772	0.09196672571361453	YDL244W
-1.001862176780043	0.09957213590832349	YDL245C
-1.4389851632418564	0.03639274687318799	YDL246C
-1.5507066520522281	0.028138007946311622	YDL247W
-0.5471885650843709	0.28366871079214345	YDL247W-A
-0.24586039250255654	0.5677270765700273	YDL248W
0.3098596669306159	2.041078306848654	YDR001C
1.3474539322369705	22.25634948167833	YDR002W
0.18607483690426316	1.5348814482360231	YDR003W
0.1538211808987539	1.425020725925849	YDR003W-A
-0.05628306880542296	0.878449765411495	YDR004W
0.12455639243851963	1.3321600099133726	YDR005C
0.06240626397722676	1.154532769020685	YDR006C
0.4880223594797851	3.076255190446586	YDR007W
0.5743075335675324	3.752386229907222	YDR008C
-0.6617858599114969	0.21787838130581597	YDR009W
-0.8707502159324596	0.13466346470330515	YDR010C
-0.1268203850149977	0.7467575376299523	YDR011W
1.377988102609237	23.877458703049978	YDR012W
-0.07150212036502424	0.8481992412614149	YDR013W
-0.5359671889046403	0.2910937032038966	YDR014W
-0.7573796290829005	0.17483177665053207	YDR014W-A
-0.8346569370970022	0.14633326506174468	YDR015C
0.3933868205139732	2.4739266586780113	YDR016C
0.0018880152668527277	1.0043567790944987	YDR017C
-0.685462122596222	0.2063183601972183	YDR018C
0.6992680640409478	5.003432716982496	YDR019C
0.012216052748174349	1.0285278427381674	YDR020C
-0.042985182616537575	0.905763503469537	YDR021W
0.01859585620869897	1.0437484804208064	YDR022C
1.0892081378917384	12.280276287860266	YDR023W
-0.70919448894806	0.19534644450524122	YDR024W
1.7889142423163713	61.505540919274495	YDR025W
0.10959282032337145	1.2870422989305008	YDR026C
-0.18355655844683877	0.6553049394968236	YDR027C
0.08745876596863966	1.223090987327146	YDR028C
-0.28240218169822295	0.5219126439767892	YDR029W
-0.3530639419840669	0.44354333541383734	YDR030C
0.3288980647099937	2.1325443149452	YDR031W
1.1800049416825749	15.135784708097654	YDR032C
1.6221192135514695	41.890853945732864	YDR033W
-0.236320083052942	0.580336541116847	YDR034C
-1.8034901098248008	0.015722075958916466	YDR034C-A
-0.3126967493689317	0.48674696317876937	YDR034W-B
0.710171045142037	5.130634121744564	YDR035W
0.026728691624947794	1.0634784443844139	YDR036C
1.1419843879413407	13.867059785396528	YDR037W
-0.6785294399543031	0.20963826658872065	YDR038C
-2.2610465540748006	0.0054821819567578735	YDR039C
-0.43584925732863833	0.36656478641026086	YDR040C
0.415379786148224	2.602434371005859	YDR041W
-0.8203521506347873	0.15123344644427328	YDR042C
-0.39678987579668823	0.40106071544067784	YDR043C
0.46840346239227315	2.9403800156200517	YDR044W
0.5791372599510365	3.794348874520818	YDR045C
0.5297365145560526	3.3863864253272395	YDR046C
0.7874929148700516	6.130457907689528	YDR047W
-0.6199936980752386	0.23988677280600892	YDR048C
-0.026960774328994595	0.9398081906256701	YDR049W
2.331117377759033	214.34698433177803	YDR050C
0.2368310346633927	1.7251665731638883	YDR051C
-0.026210007475390446	0.9414342464155157	YDR052C
-0.019222303121324294	0.9567042359687684	YDR053W
0.41531608570997636	2.6020526851687684	YDR054C
0.8370007518604111	6.870696294836555	YDR055W
0.6570147910072541	4.539570770540569	YDR056C
-0.11008807428319356	0.776089710814687	YDR057W
-0.10228498702416164	0.7901599494482049	YDR058C
0.205735842760352	1.6059641369910616	YDR059C
0.4223223789281848	2.6443709585138784	YDR060W
-0.009032442500714768	0.9794168186543311	YDR061W
0.5789312075881103	3.792549060934995	YDR062W
0.6354193049746887	4.319359033770098	YDR063W
1.9472083975426804	88.55404371973209	YDR064W
-0.20848973794217163	0.6187429478193412	YDR065W
-0.15321797450136818	0.7027195330254904	YDR066C
0.1097708675809246	1.2875700544989819	YDR067C
0.274945637986624	1.8834133219340707	YDR068W
-0.3000062482093189	0.5011800230815536	YDR069C
0.3756965230872465	2.375179974970295	YDR070C
0.897622418508715	7.899915000584663	YDR071C
0.3909532442555482	2.4601027374923503	YDR072C
0.25783686710290327	1.8106598314620548	YDR073W
0.4949565227004143	3.125766430414185	YDR074W
0.042233160506487226	1.1021308538281729	YDR075W
-0.2975376100404924	0.5040369674506135	YDR076W
1.8873808823538385	77.15798587809594	YDR077W
-0.3342194831263549	0.4632127627663876	YDR078C
0.41957051872672935	2.627668160417509	YDR079C-A
0.5127737769367798	3.2566701756171454	YDR079W
-0.3375309569453453	0.45969421989890397	YDR080W
-0.1769612130834248	0.66533257451764	YDR081C
-0.1990608425557685	0.6323232597412677	YDR082W
0.42089482921546956	2.635693036773086	YDR083W
0.367552213216839	2.331053350199218	YDR084C
-0.27922680841886743	0.5257426278641275	YDR085C
1.4059139538476695	25.463257026886016	YDR086C
0.6050563313508628	4.027692732251377	YDR087C
-0.0023720869243091585	0.9945529572390163	YDR088C
-0.42953562512355065	0.37193271031556346	YDR089W
-0.06587095078693836	0.8592688125471145	YDR090C
0.5774963173668736	3.7800393197509887	YDR091C
0.6653668795420917	4.627717926786017	YDR092W
-0.17496967085645396	0.6683905932858244	YDR093W,YDR094W
-1.1013548822649226	0.07918540052183311	YDR095C
-0.42836946354272293	0.37293276098370426	YDR096W
-0.2602977240216251	0.549164273513992	YDR097C
0.7587865872556327	5.738344101074989	YDR098C
1.0974276039996989	12.514906347178078	YDR099W
0.5098003670974363	3.2344494425063695	YDR100W
0.526681891501058	3.362651743607918	YDR101C
-1.0837856111119495	0.08245450501204825	YDR102C
-0.1605060711940697	0.6910252691904647	YDR103W
-0.6499011877930401	0.22392305582206132	YDR104C
0.034755242859308484	1.083316212942785	YDR105C
-1.2049990533465242	0.06237361950700219	YDR106W
-0.29320992475298446	0.509084735486304	YDR107C
-0.34618267335869213	0.45062712146384515	YDR108W
-0.23531691652182873	0.581678596133213	YDR109C
-0.04928142654691943	0.8927268016384097	YDR110W
0.05319969475521965	1.130315530293795	YDR111C
0.04342155674458175	1.1051508365009004	YDR112W
-0.1847561670756664	0.6534973531805215	YDR113C
-0.8748891209316335	0.1333861934971259	YDR114C
0.6201341439569261	4.16998165087749	YDR115W
0.20643361318767536	1.6085464746145561	YDR116C
0.08933147970501855	1.2283764443283776	YDR117C
-0.5517078011735425	0.2807321804345606	YDR118W,YDR118W-A
0.13890248722321083	1.376900276745598	YDR119W
-0.30570475607262104	0.4946468456382398	YDR119W-A
0.4229701387501524	2.648318039112543	YDR120C
0.28949692712818387	1.9475872696448293	YDR121W
-0.21016644434528073	0.616358735706085	YDR122W
0.29159007336654064	1.9569966100579803	YDR123C
-0.16606244582701266	0.6822405898768	YDR124W
-0.42381051304783524	0.3768681944159842	YDR125C
-0.4454241008236174	0.3585716083214958	YDR126W
0.010192630688234158	1.0237469730787339	YDR127W
-0.1709542066374664	0.6745991557835116	YDR128W
0.8565587549132635	7.187183859111371	YDR129C
-0.11573512441993859	0.7660636856018289	YDR130C
-0.4091128037998156	0.3898407161618564	YDR131C
-0.403534286177199	0.39488052354866116	YDR132C
1.2825521252767342	19.166910957257993	YDR133C
-0.03252632590522061	0.9278412448789194	YDR135C
-1.4607330109481198	0.03461521146363591	YDR136C
-0.13543622412886974	0.7320888220889655	YDR137W
-0.21848331165258175	0.6046675860605881	YDR138W
0.8215282567934494	6.63022484944391	YDR139C
0.2078905861626141	1.613951895162943	YDR140W
-0.3334310797904202	0.4640544270926452	YDR141C
-0.15469034948389276	0.7003411589392566	YDR142C
-0.017695232672910198	0.9600741297904783	YDR143C
-0.030089687518187788	0.9330615914178634	YDR144C
0.20877861140576076	1.6172554055328359	YDR145W
0.03620905093148772	1.0869487086881398	YDR146C
0.06471813510735021	1.1606950574622081	YDR147W
0.5735909113925018	3.746199584807135	YDR148C
-0.9205907102681753	0.12006302734460046	YDR149C
-0.37211018601353035	0.42451184624732125	YDR150W
0.15772971232103686	1.4379034056142495	YDR151C
0.5533978613333361	3.576002891875387	YDR152W
0.2572507156511272	1.8082176982043177	YDR153C
1.9846916467782414	96.5365217099572	YDR154C,YDR155C
0.3900835452579909	2.455181173622957	YDR156W,YDR157W
0.9140865914553105	8.205151257686623	YDR158W
-0.3136842670095983	0.4856414341860544	YDR159W
-0.09671521595593731	0.8003589099168283	YDR160W
0.4538462008189363	2.843453960561725	YDR161W
0.15961530285659895	1.444159970127313	YDR162C
0.26712463409188436	1.8497993993579016	YDR163W
-0.07130886601396277	0.8485767608402212	YDR164C
0.41342659964099504	2.5907565191082376	YDR165W
-0.28377944049909637	0.5202601472198675	YDR166C
0.3824138925381552	2.4122032182271442	YDR167W
0.4230370847062449	2.6487263055218464	YDR168W
0.14068629336405	1.3825673397231746	YDR169C
-1.323932350775002	0.04743158627855532	YDR169C-A
-0.1133107130279301	0.7703521286800625	YDR170C
0.6449561397338547	4.415258545246981	YDR171W
0.7261379960985301	5.322773623385552	YDR172W
-0.21282481910754716	0.612597444659151	YDR173C
0.9147123077459551	8.216981472698786	YDR174W
0.24200386471261146	1.7458376887635634	YDR175C
0.02936832471715216	1.0699619281792714	YDR176W
0.6963114866456467	4.9694861739005125	YDR177W
0.7503460995844516	5.627896469599459	YDR178W
0.04741214553654853	1.1153525012183068	YDR179C
-0.3010066008484464	0.5000269350022202	YDR179W-A
-0.7059280382346346	0.19682123917193303	YDR180W
-0.281409800400106	0.523106600089467	YDR181C
0.18870974420730116	1.544222031292336	YDR182W
-0.6840024337558801	0.2070129747896319	YDR182W-A
0.26526815595091396	1.841908940596331	YDR183C-A,YDR184C
-0.044706833547279154	0.902179940281388	YDR183W
-0.20561883826869184	0.6228466913136085	YDR185C
0.12529585764573403	1.3344301863464292	YDR186C
0.5707186959917218	3.721505764108207	YDR187C
0.84559174792683	7.007962156208439	YDR188W
0.29292093800690727	1.9630028855850583	YDR189W
0.6398176099601153	4.363325477924683	YDR190C
-0.38676623892461204	0.41042495673315066	YDR191W
-0.17715037942633477	0.6650428376479302	YDR192C
-0.2662467386081378	0.5416930472931067	YDR193W
0.48987172809542723	3.0893828269806396	YDR194C
-2.2088507815591933	0.0061822877973805165	YDR194W-A
-0.1927097218114711	0.6416382980620216	YDR195W
0.33632047273485727	2.169304278126551	YDR196C
-0.09190056260152339	0.8092811734702062	YDR197W
-0.1822424483721239	0.657290797062663	YDR198C
-0.0754988660687088	0.84042920143527	YDR199W
-0.17159251275322177	0.6736083891468391	YDR200C
0.06820939490192238	1.1700634006172976	YDR201W
0.03890532471880149	1.093717912083422	YDR202C
-0.09372505118509676	0.8058884821214395	YDR203W
0.14205343863207556	1.3869264755116084	YDR204W
-0.29421314325506365	0.5079101090135425	YDR205W
0.11151069074316322	1.2927385229136517	YDR206W
-0.3474264485241749	0.4493384175212986	YDR207C
0.03529504880570567	1.0846635570486949	YDR208W
0.9154745285768485	8.231415581550904	YDR209C
1.1012722544204687	12.62618808348722	YDR210W
0.3144924921581789	2.0629680035572493	YDR211W
0.5724075430244123	3.736005810675419	YDR212W
-0.5549415023814255	0.27864964725702157	YDR213W
0.4619321121534623	2.896890717465915	YDR214W
-1.139252947795074	0.07256831719012613	YDR215C
-0.42037051049674906	0.3798651829188666	YDR216W
-0.2887360440448622	0.5143561725339846	YDR217C
-1.1200506398910415	0.07584891280241451	YDR218C
-0.10764855724910362	0.7804614253827661	YDR219C
-0.878136373712853	0.13239257412424085	YDR220C
-0.12500441238613233	0.7498865905250814	YDR221W
0.2385887971984314	1.7321631580042602	YDR222W
-0.4322449671472521	0.3696196341686246	YDR223W
1.640270805657092	43.678810790742006	YDR224C
1.7225465158342588	52.78937446930171	YDR225W
1.5523301828710951	35.6722237054685	YDR226W
-0.22612833048605904	0.5941165760606438	YDR227W
-0.22668245243714158	0.5933590184224173	YDR228C
0.03805012274728791	1.0915663089108198	YDR229W
0.20068115095443745	1.5873809020387142	YDR230W
0.25768159151949377	1.8100125724738643	YDR231C
0.4524905827200615	2.8345921672761087	YDR232W
1.1934574429882832	15.611960470922591	YDR233C
0.22920294031823463	1.6951297280851783	YDR234W
-0.10154427275174491	0.7915087627006665	YDR235W
0.2678572437792878	1.8529224522264063	YDR236C
0.1843383306962377	1.528756549651901	YDR237W
0.4494775649338595	2.8149945925599784	YDR238C
-0.32935071336813826	0.46843494595304663	YDR239C
-0.29621658081946994	0.5055724722738645	YDR240C
-0.2621404538558674	0.5468390827308786	YDR241W
-0.2402890101009914	0.5750571265092544	YDR242W
-0.2356161517590681	0.5812779491316337	YDR243C
-0.17870834236447405	0.6626613755009532	YDR244W
0.5040434511238568	3.191857184150294	YDR245W
0.22506940929659858	1.679072347385089	YDR246W
-0.657438343849567	0.2200704118195741	YDR246W-A
0.1820114609461029	1.5205876572127188	YDR247W
0.3146451430307083	2.063693246981114	YDR248C
-0.36307325095694365	0.4334377657642965	YDR249C
-1.5608617792125286	0.02748768851163459	YDR250C
0.07222218752581541	1.1809246488939358	YDR251W
-0.2790772394918509	0.5259237222742217	YDR252W
-0.2618662646417482	0.5471844353098027	YDR253C
-0.3069882471181125	0.49318715041025296	YDR254W
-0.33523128339152136	0.4621348460859606	YDR255C
-0.44474429308990715	0.359133325411146	YDR256C
-0.003228871844038996	0.9925928172284767	YDR257C
0.21337999392877785	1.6344814419620108	YDR258C
-0.8276304370914075	0.14872006374350666	YDR259C
0.32453768970320046	2.1112404092156773	YDR260C
0.19966693567309554	1.5836781896382846	YDR261C
0.42638308272743347	2.669212086553923	YDR262W
-0.5188209532453394	0.30281615921483085	YDR263C
0.18474561684939217	1.5301909068713373	YDR264C
-0.15892082580402367	0.693552232756176	YDR265W
0.0652559538462439	1.1621333217298504	YDR266C
0.1665525188736005	1.4674135292867014	YDR267C
-0.12110962863767853	0.7566418723590003	YDR268W
-0.684179889687939	0.20692840503867485	YDR269C
-0.5733050168086379	0.26711297427663744	YDR270W
-0.5113718955216768	0.3080548881506867	YDR271C
0.6425520282881441	4.390884650954104	YDR272W
-0.39852640763521097	0.39946027105759213	YDR273W
-0.31028484163506775	0.4894576924249077	YDR274C
0.1349730244507001	1.3644983801897033	YDR275W
1.7652054225280058	58.237861938004706	YDR276C
0.24801285034900125	1.7701613348853016	YDR277C
-1.6752379938889674	0.02112331162634884	YDR278C,tE(CUC)D
-0.05428310565259522	0.8825044304237518	YDR279W
0.3175176047332916	2.077387933686652	YDR280W
0.04517810940076599	1.109629794510805	YDR281C
-0.2895401761606939	0.5134046807377118	YDR282C
-0.40458441730674183	0.3939268494766394	YDR283C
0.18707842115468828	1.5384324120898587	YDR284C
-0.7083720333443274	0.19571673703986106	YDR285W
0.1337167532518525	1.3605570380903054	YDR286C
0.0789098797769895	1.1992504214937703	YDR287W
0.04972930407259922	1.1213193176512621	YDR288W
-0.07680777351955637	0.8379000695714289	YDR289C
-0.7729957709283504	0.16865694487802654	YDR290W
-0.34348579346648195	0.4534341301613671	YDR291W
0.28528460521864507	1.9287884877067099	YDR292C
0.21019231879226236	1.6225284431883285	YDR293C
0.35292502341206566	2.2538500739454985	YDR294C
-0.19883587225108174	0.6326508964334548	YDR295C
0.36784159268141864	2.332607097218301	YDR296W
0.8695149464230849	7.404827510305904	YDR297W
1.0429463721017518	11.039422936008387	YDR298C
0.306452324811812	2.02512728388988	YDR299W
0.3896750062062497	2.4528726806496306	YDR300C
-0.3497927644478394	0.4468967903703445	YDR301W
0.17841737500310778	1.5080556740163926	YDR302W
-0.14847664314289222	0.7104333769002564	YDR303C
0.9962600176135753	9.914253461635568	YDR304C
0.10104687921649017	1.2619637478776475	YDR305C
-0.010285435111708183	0.9765951539191052	YDR306C
-0.2671741911176615	0.5405374753546172	YDR307W
0.3099080426053223	2.041305673402318	YDR308C
0.45259832842571873	2.835295498851695	YDR309C
0.04535157178011272	1.1100730823643132	YDR310C
-0.22849315568213324	0.5908902777101778	YDR311W
0.08576923851272011	1.2183420633360191	YDR312W
-0.033564467072245904	0.925625974151617	YDR313C
-0.6944052820634652	0.2021132184991977	YDR314C
-0.21430775752518025	0.6105092415997265	YDR315C
-0.04711164807704672	0.8971981138789785	YDR316W
-0.30955544101079513	0.4902804307516262	YDR317W
-0.15910753588632026	0.6932541277416071	YDR318W
0.03401417459444116	1.0814692479421961	YDR319C
0.11642921908115891	1.307462432519128	YDR320C
0.766132379368659	5.836229740609899	YDR320C-A
-0.5850551809091931	0.25998292111576693	YDR320W-B
0.6980877674104875	4.989853181776425	YDR321W
0.990844407409419	9.791391311063018	YDR322C-A
0.22289289655313313	1.6706785494455392	YDR322W
-0.5111893084607423	0.30818442850716377	YDR323C
0.35422397829066987	2.260601327466868	YDR324C
-0.40808439754183023	0.3907649500751382	YDR325W
-0.19221887847375926	0.6423638931136741	YDR326C
0.8617597100801053	7.273772440895946	YDR327W
0.9023654190258106	7.98666409258852	YDR328C
0.05963722535984094	1.1471949468680218	YDR329C
-0.06583131998585226	0.8593472272325489	YDR330W
0.1097745714917465	1.287581035676948	YDR331W
-0.22175089638442153	0.6001352044671445	YDR332W
0.04550696059797048	1.1104703331089452	YDR333C
-0.3225670520392743	0.47580932367621925	YDR334W
-0.09950257546748803	0.795238549569487	YDR335W
-0.14635949471479587	0.7139051341911481	YDR336W
0.26892701077578124	1.8574922514660301	YDR337W
-0.3077446376985012	0.4923289367697448	YDR338C
0.529054547633307	3.3810730000787985	YDR339C
-1.435741403807077	0.036665583111445375	YDR340W
0.7602180616926476	5.757289415030275	YDR341C
0.3318546945328225	2.1471119770743243	YDR342C
-0.30795097407234334	0.4920950833738549	YDR343C
-0.8792270718615849	0.13206049723198318	YDR344C
1.5983968070644712	39.66402718345788	YDR345C
0.8112625713810092	6.4753399190997065	YDR346C
0.4401714511907135	2.75531623503275	YDR347W
0.3484459799647677	2.2307247199066507	YDR348C
0.24892385411824886	1.7738784353087025	YDR349C
-0.18033685770592187	0.6601811841007131	YDR350C
-0.19147178736879975	0.6434698647136641	YDR351W
0.1335158246431074	1.3599277148666047	YDR352W
1.097114267680202	12.505880304726439	YDR353W
0.04581127266311172	1.1112487172617396	YDR354C-A
0.045804458911854404	1.1112312827483792	YDR354W
-0.7955601642145673	0.16011788165161664	YDR355C
-0.39007455555092185	0.4073103486306296	YDR356W
0.5203259961359181	3.3137977302028054	YDR357C
-0.21828700522761588	0.6049409649959853	YDR358W
-0.267746294771042	0.5398258847615115	YDR359C
-0.45644965934532405	0.34958302869189395	YDR360W
0.5873164841170392	3.8664863749830314	YDR361C
-0.081460420453884	0.8289714613709792	YDR362C
-0.07364433427106334	0.8440256901559521	YDR363W
1.072197245697683	11.808568295338475	YDR363W-A
0.08072713317677328	1.2042790551996834	YDR364C
0.6535323675953533	4.503315428611715	YDR365C
-1.0411429263929168	0.09096138692784249	YDR366C
0.37474635821239816	2.36998915236095	YDR367W
0.5397432177643037	3.465318983963813	YDR368W
-0.6171863865372285	0.24144244114532978	YDR369C
-0.03722682180571552	0.9178530981676025	YDR370C
-0.15450456185777206	0.7006408232495175	YDR371C-A
-0.17095466758062988	0.6745984397907535	YDR371W
0.5587609132612181	3.6204363216719297	YDR372C
0.46589867090395176	2.9234701975122532	YDR373W
-1.6409905077479563	0.022856487596099997	YDR374C
0.5612913737872153	3.6415927335541327	YDR374W-A
-0.01922443954585718	0.9566995296658835	YDR375C
-0.02668475391179291	0.9404056854392767	YDR376W
1.1310392313897573	13.521947063109943	YDR377W
0.901441752391673	7.96969593800551	YDR378C
0.1956372505868665	1.56905168855138	YDR379C-A
-0.2528553210815182	0.558656271988849	YDR379W
0.01373967759209627	1.0321425391014227	YDR380W
0.3617838604275147	2.3002967213718595	YDR381C-A
1.001628936983001	10.037578089400348	YDR381W
2.0432041057176327	110.45976265447847	YDR382W
0.1123397601290583	1.2952087214430106	YDR383C
0.05411444224483579	1.132698804780252	YDR384C
1.143455912594051	13.914125384259464	YDR385W
-0.37495953644786456	0.4217357950477249	YDR386W
-0.08784620872611322	0.8168715886675734	YDR387C
0.6842628281972346	4.833512301149295	YDR388W
-0.11203146825582978	0.7726245999739659	YDR389W
0.0390232866434377	1.0940150252140748	YDR390C
0.33688603189257676	2.172131090676325	YDR391C
0.03684539409955346	1.0885425105720847	YDR392W
-0.21177741167809438	0.6140766563434777	YDR393W
0.6454200998431523	4.419977920068752	YDR394W
0.20628231053029142	1.6079861751486082	YDR395W
0.7287043159244706	5.354319910789258	YDR396W
0.7797043223111066	6.021494892434485	YDR397C
0.555559511000601	3.593846395505759	YDR398W
1.1459410808583508	13.993974585662665	YDR399W
0.41855784346979014	2.6215481781044705	YDR400W
-0.9278010714970114	0.11808614051296024	YDR401W
-0.9762924491633045	0.1056106099393983	YDR402C
-0.8173712006804257	0.15227506702084034	YDR403W
0.4399842881066222	2.7541290627331114	YDR404C
0.3938584174624291	2.4766145352089297	YDR405W
-0.49391126668442104	0.32069244835873506	YDR406W,YDR406W-A
-0.24765068925785763	0.5653915464103537	YDR407C
0.7803412299950321	6.0303320987082465	YDR408C
-0.34101362565237836	0.4560226083713664	YDR409W
0.08158004042234134	1.2066464525059193	YDR410C
0.422665566201673	2.6464614136283844	YDR411C
0.6275697958681762	4.241991518710157	YDR412W
0.6343480907763326	4.308718196121448	YDR413C
-0.1634690544262304	0.686326780758255	YDR414C
0.05542653252119788	1.1361260885024136	YDR415C
-0.22408384158307165	0.5969200386260078	YDR416W
1.7011672776823783	50.25361146368306	YDR417C
1.8316289459523607	67.86235800565335	YDR418W
-0.25747164674435286	0.5527494934504068	YDR419W
-0.3898710096341097	0.4075012923178753	YDR420W
-0.5382612979170964	0.28956008942704753	YDR421W
-0.2988170564097675	0.5025542424896748	YDR422C
-0.10780355741529428	0.7801829275643694	YDR423C
0.5742333051400124	3.7517449370998235	YDR424C
-0.3826321283817884	0.41435050417086045	YDR425W
-0.25892539062219266	0.5509023302343313	YDR426C
0.5354462475706623	3.431201693418645	YDR427W
0.22718706938715114	1.6872796530895917	YDR428C
1.043197274689655	11.045802524397393	YDR429C
-0.22323474555743753	0.5980882280561132	YDR430C
-0.9970237682587294	0.10068765625621112	YDR431W
0.9153681143951573	8.229398903734756	YDR432W,YDR433W
0.33307945150318086	2.1531756089236627	YDR434W
-0.10480376162575329	0.7855905278679289	YDR435C
-0.3019381834239134	0.49895550269752964	YDR436W
-0.4362504733081941	0.3662262977994202	YDR437W
-0.2340320178783208	0.5834020920169816	YDR438W
-0.21691360655548772	0.6068570385951101	YDR439W
-0.17692453454380366	0.6653887678582026	YDR440W
0.14421005043390697	1.3938307787426119	YDR441C
-0.37845096541526513	0.4183589213445033	YDR442W
-0.6134182148696691	0.24354643966591252	YDR443C
-0.05269806373060936	0.8857311862150675	YDR444W
-0.24500562663327394	0.5688455609457006	YDR445C,tK(CUU)D2
-1.3848587358857405	0.04122315849496114	YDR446W
1.649727043335062	44.64029370624824	YDR447C
-0.100992360657528	0.7925152708885888	YDR448W
0.23346818583677612	1.7118597701337201	YDR449C
1.9514811335714621	89.42956814917828	YDR450W
-0.04333980576635245	0.9050242041788361	YDR451C
0.46519668573390877	2.918748574033547	YDR452W
0.008678101085293542	1.0201830440984034	YDR453C
1.1734244589610514	14.90817420608605	YDR454C
-0.33596303967327534	0.46135683633906616	YDR455C
0.07134868328826638	1.1785518211398986	YDR456W
-0.3795324796680603	0.4173183872247502	YDR457W
-0.02023760009329458	0.9544702577886118	YDR458C
-0.12504270332420228	0.7498204773313684	YDR459C
-0.024094492589098418	0.9460313041038235	YDR460W
0.08461922171011585	1.2151201472031021	YDR461C-A
-0.8336922273668306	0.14665868027663206	YDR461W
0.27715548904872145	1.893021249608143	YDR462W
0.12523242417550826	1.3342352924219805	YDR463W
-0.10561479950895329	0.7841248193504483	YDR464C-A
-0.16035723387567624	0.6912621314538829	YDR464W
0.5295774562188733	3.385146404114851	YDR465C
-0.19803303241960904	0.6338215009874183	YDR466W
0.02147081085904159	1.0506808357282178	YDR467C
0.40169381984730906	2.521702330739678	YDR468C
0.34777796766580865	2.22729615667189	YDR469W
-0.1761513081642839	0.666574494250859	YDR470C
1.6760711362494756	47.43196711638137	YDR471W
0.235045687684619	1.7180891202509923	YDR472W
-0.13889017044125257	0.7262896069745371	YDR473C
0.015004463945535684	1.0351528065612539	YDR475C
0.3816724905443384	2.4080887597614637	YDR476C
0.13238762225804473	1.356399503881808	YDR477W
-0.01906164844288001	0.9570582064877561	YDR478W
-0.10371425970226664	0.7875637900527459	YDR479C
-0.18035905092128027	0.6601474485377453	YDR480W
0.2852114004904346	1.9284633982949722	YDR481C
0.36453201145523334	2.314898808833861	YDR482C
0.842116129560742	6.9521019068705145	YDR483W
-0.407040951218815	0.39170494007156303	YDR484W
-0.14350687100994278	0.7186097891039167	YDR485C
0.3595672378793524	2.288586005181844	YDR486C
0.7843696738220974	6.086528694700552	YDR487C
-0.2962286212594065	0.5055584559074181	YDR488C
-0.32098098684727655	0.4775501800613759	YDR489W
-0.40208359420897505	0.39620176489847675	YDR490C
-0.2600521322672685	0.549474911489954	YDR491C
0.3944391810263495	2.47992862203216	YDR492W
0.23041326207121884	1.6998604211293429	YDR493W
0.20866532504980645	1.6168335970927927	YDR494W
-0.38862837005231615	0.40866893867863147	YDR495C
0.4306293682266518	2.6954381335253714	YDR496C
1.712406746536358	51.57114175460523	YDR497C
0.08318592744530737	1.21111651822995	YDR498C
-0.16488380704246652	0.684094648336114	YDR499W
1.8785493819445283	75.60480227458594	YDR500C
-0.5788332789502004	0.2637343639794072	YDR501W
1.4259315287052172	26.66438238107095	YDR502C
0.04134698532493081	1.0998842555594854	YDR503C
-0.11677329570124732	0.7642346144799991	YDR504C,YDR505C
-0.426555868253593	0.37449336858311355	YDR506C
-0.1641599325467483	0.6852358362003251	YDR507C
0.5607426407621079	3.6369944703824815	YDR508C
0.1489165018519365	1.4090178723604507	YDR509W
1.0369304935841221	10.88755830074944	YDR510C-A
1.21982179397334	16.589060613034246	YDR510W
0.27055076803847394	1.864450115497639	YDR511W
0.3357873188331815	2.166642804275926	YDR512C
0.8507009133880589	7.090892695842434	YDR513W
0.1022079128120163	1.2653419684370566	YDR514C
-0.16343953436823094	0.6863734336534888	YDR515W
0.434406773548186	2.7189847611825044	YDR516C
0.40091380847437325	2.5171773108113817	YDR517W
0.36636298481216206	2.324678959229502	YDR518W
1.0790290166172007	11.995794482498106	YDR519W
-0.38159112760193287	0.4153448906707113	YDR520C
-0.5425660103885281	0.2867041567807421	YDR521W
-1.1130991948466902	0.0770727411291954	YDR522C
-1.0154390875281496	0.0965074659969596	YDR523C
0.037126180570797425	1.089246518682731	YDR524C
-0.8044769987646893	0.1568638974210681	YDR524C-A
2.5897567418089125	388.827293000874	YDR524C-B
2.334054580950997	215.80156056511134	YDR524W-C
-1.1152817388304608	0.0766863842196786	YDR525W
0.32414602071119963	2.1093372428717623	YDR525W-A
0.15612943427638737	1.432614802765802	YDR526C
0.28118656695977634	1.9106738816135318	YDR527W
-0.11379086667233798	0.7695009021504822	YDR528W
1.1197342409941349	13.174503008857897	YDR529C
-0.04502555896987842	0.9015180801703777	YDR530C
0.27700890561709396	1.8923824233297442	YDR531W
-0.17722767867479194	0.6649244784722773	YDR532C
0.49433673979929865	3.12130882166317	YDR533C
-1.070942249438998	0.08492934028114014	YDR534C
-1.27633869256653	0.05292505371075212	YDR535C
-0.9147147701498576	0.121698501261573	YDR536W
-0.1872205453246677	0.6497996224535354	YDR537C
-0.11832837721369517	0.7615030073190652	YDR538W
0.16267151843998046	1.4543586505029058	YDR539W
-0.17946907161467787	0.6615016448043899	YDR540C
-0.04117786533830767	0.909540693881829	YDR541C
-1.6360433138487502	0.02311834210614794	YDR542W
-7.0	0.0	YDR543C
-7.0	0.0	YDR544C
-2.1230115446685844	0.007533355378640011	YDR545C-A
-1.8750144005477847	0.013334772153437903	YDR545W
0.8734236352856038	7.471772417933181	YEL001C
0.7286784568683142	5.35400110973828	YEL002C
0.6966399436986589	4.973246019460999	YEL003W
-0.22430916723848818	0.596610418037236	YEL004W
-0.17685353433697085	0.6654975571798215	YEL005C
0.18634605402668875	1.535840281837458	YEL006W
0.05158053786775595	1.1261092811991207	YEL007W
-1.039664819733575	0.09127149837586952	YEL008C-A
-1.0787902071842508	0.083408400478299	YEL008W
1.4339793572338013	27.1631015486133	YEL009C
-1.3914795885622386	0.040599474417951344	YEL009C-A
-1.396619301678339	0.04012182675558184	YEL010W
0.008598924991913642	1.0199970717942972	YEL011W
0.17889260486836303	1.5097067780024	YEL012W
0.10259144141927579	1.266459894659661	YEL013W
-0.38250250896278876	0.41447418957205096	YEL014C
0.24824648567573065	1.771113876312293	YEL015W
0.0020861778242749337	1.0048151577511348	YEL016C
1.7282906653860226	53.49222533381637	YEL017C-A
0.1657766365561178	1.4647942839552828	YEL017W
0.11508379980957681	1.3034182568132102	YEL018C-A
0.14015908530006385	1.380890002251754	YEL018W
-0.3817504859769311	0.41519251354511894	YEL019C
-0.1856328463527401	0.652179515270844	YEL020C
0.34885737865395994	2.232838843085902	YEL020C-B
0.5551726052496473	3.5906461231040665	YEL020W-A
1.130875655160035	13.516855005266061	YEL021W
-0.22911529709640321	0.5900444135742441	YEL022W
-0.3475241372671935	0.4492373562125201	YEL023C
0.6759061419000874	4.741395049294734	YEL024W
-0.2571656496456342	0.5531390893328542	YEL025C
1.305730647304164	20.217648760107505	YEL026W
1.4992189688309936	31.565957600180344	YEL027W
-0.5293172685330378	0.29558523157796474	YEL028W
0.04279674856881154	1.1035620278985794	YEL029C
-1.0711539994385342	0.08488794117286787	YEL030C-A
-0.653948400953858	0.2218459982023162	YEL030W
0.598709781546428	3.9692621381559072	YEL031W
-0.10060028406712755	0.7932310685808215	YEL032C-A
-0.011214792386824891	0.9745075487631111	YEL032W
0.7124009138151264	5.157044914144509	YEL033W
1.6906980293254674	49.056666007900354	YEL034C-A
1.7836574017881155	60.765545614	YEL034W
-1.0659353859551146	0.08591413344749425	YEL035C
0.35155880905499376	2.246770997065241	YEL036C
0.6606032337441391	4.577235248885128	YEL037C
0.33224222925311947	2.1490287681699587	YEL038W
-0.302218391563887	0.4986336788994112	YEL039C
0.8574701510745824	7.202282484724482	YEL040W
-0.584154524358994	0.2605226431216443	YEL041W
0.6563895589694471	4.533040079699716	YEL042W
-0.06321568598903744	0.864538451789629	YEL043W
0.46497216973387673	2.917240066728857	YEL044W
-0.2825901356227216	0.5216868195421199	YEL045C
0.8625388766024124	7.286834009163549	YEL046C
0.5149229711704304	3.272826411027155	YEL047C
0.04923034997992791	1.1200317912924083	YEL048C
-0.7278066293318801	0.18715152515704248	YEL049W
0.2934667472115611	1.9654714838267964	YEL050C
0.0737028082803137	1.1849575932478886	YEL050W-A
1.011145685606002	10.259960424988869	YEL051W
0.2411750198703022	1.7425089597896377	YEL052W
-0.04792359272778828	0.89552230473237	YEL053C
1.646553595289831	44.31528996018684	YEL053W-A
1.7066571412207538	50.8928932614897	YEL054C
0.13267297743440576	1.3572910252387842	YEL055C
0.08660177508071706	1.220679848404039	YEL056W
-0.4863468026408045	0.3263271419786318	YEL057C
0.46532635782569354	2.919620187093105	YEL058W
0.18878060349589545	1.5444740064066302	YEL059C-A
-0.646503167427785	0.22568195358384716	YEL059W
0.6491966218281436	4.458580598151094	YEL060C
-0.33539598698641215	0.4619596174281289	YEL061C
-0.48830106015309965	0.32486201955992167	YEL062W
0.16317077336004696	1.4560315090205522	YEL063C
-0.5341290290349318	0.29232837402425477	YEL064C
-0.7360557572284372	0.18363025731069038	YEL065W
0.15659864798159698	1.4341634426492815	YEL066W
-0.5932910809464087	0.255099095682523	YEL067C
0.21280890014513007	1.6323335244445876	YEL068C
-1.6123419000873884	0.024415077090913864	YEL069C
-1.5900063526972246	0.025703581842558523	YEL070W
0.3527321940514	2.2528495730945948	YEL071W
-0.49636926786387	0.3188825337393264	YEL072W
0.8750813323474678	7.500346586595775	YEL073C
-0.836837948478849	0.14560022681591994	YEL074W
-1.3732278245285392	0.04234207874312357	YEL075C
-1.5394768831497465	0.02887507472832633	YEL075W-A
-1.4677944482449352	0.03405693431697427	YEL076C,YEL076C-A
-0.5882404125237924	0.25808311236840925	YEL077C
-0.3831702242437815	0.4138374370405178	YEL077W-A
0.21503124899817913	1.6407078235856891	YER001W
0.7910179554538549	6.180419519121821	YER002W
1.064351369644431	11.597152541870146	YER003C
0.742097821940955	5.522018050545372	YER004W
-0.002202935279250889	0.9949403971945113	YER005W
-0.6673736716289432	0.21509302548674405	YER006C-A
0.6951796111339497	4.956551364771129	YER006W
0.8378687664087571	6.884442332336218	YER007C-A
-0.36681314322028385	0.4297212761372879	YER007W
-0.2012668885808303	0.6291194489564722	YER008C
1.3640095002650947	23.12115367536318	YER009W
0.22136260307820893	1.6648020541929165	YER010C
-0.3965117282391912	0.4013176604251371	YER011W
0.8940110105287308	7.834495050584958	YER012W
-0.3446545674064632	0.4522154881133485	YER013W
-0.25517198344968234	0.5556841591388951	YER014C-A
-0.05981659600561363	0.8713314784321128	YER014W
-0.4921185152957502	0.32201899087430047	YER015W
0.28649865127788465	1.9341878518978246	YER016W
0.23694910603073718	1.7256356568757525	YER017C
-0.0818827947109119	0.8281656348824796	YER018C
1.2086204954643662	16.16666709779933	YER019C-A
0.06881375029159321	1.1716927705424547	YER019W
0.22829787194308301	1.6916007613592379	YER020W
0.577235405325429	3.777769059321846	YER021W
-0.22587887130380938	0.594457935241839	YER022W
0.9999164938802875	9.998077385381803	YER023C-A
1.0128547569279986	10.300415813572773	YER023W
-0.4800343881974808	0.33110490297864376	YER024W
0.8080822541373548	6.42809452067091	YER025W
1.4455306427314811	27.89527471471921	YER026C
0.3003196506921756	1.9967314143407349	YER027C
-0.49673590425246894	0.31861344304334493	YER028C
0.34355069856626946	2.2057216123705428	YER029C
0.6718578351483512	4.697403155075805	YER030W
0.8899195662443365	7.761033646537513	YER031C
-0.31820548814225236	0.4806118912361835	YER032W
-0.7775251755304258	0.16690710503589612	YER033C
0.2996092438728207	1.9934678866192985	YER034W
0.538638980336095	3.4565192535336493	YER035W
0.9242803764402678	8.400021089814224	YER036C
0.29494941984924894	1.9721930310780091	YER037W
-0.26661525240583384	0.5412335970778407	YER038C
-0.454779001829131	0.350930405459871	YER038W-A
-0.5248088248863552	0.29866970645779056	YER039C
-0.38892360566660145	0.40839121784866217	YER039C-A
-0.42066397682525836	0.37960858287160365	YER040W
-0.34020416899927947	0.45687335542014246	YER041W
0.08127125728937841	1.2057888324750117	YER042W
1.5903431208117116	38.93526373481421	YER043C
0.507024814323995	3.213844163105687	YER044C
-0.9689951158653358	0.10740014906398009	YER044C-A
-0.31781527063883414	0.4810439194105778	YER045C
-0.25544048415618753	0.5553407159605478	YER046W
-0.2715056670730877	0.5351731702949016	YER046W-A
-0.32909255236700624	0.4687134841107619	YER047C
0.5790533386094158	3.7936157404433524	YER048C
0.6640780374411173	4.614004751707721	YER048W-A
0.48538721675265384	3.0576460940363623	YER049W
0.5089238843680203	3.227928336634808	YER050C
-0.31503528767182837	0.48413302878927017	YER051W
0.3403548441136574	2.1895498842206718	YER052C
0.8515688412313336	7.105077856507982	YER053C
0.30257172206324423	2.007112529563683	YER053C-A
-0.7183335872913529	0.1912786124480651	YER054C
0.9645887120643581	9.21698142092646	YER055C
0.7741553078713376	5.945047211953221	YER056C
1.721815795317783	52.70062859001302	YER056C-A
0.9457689450608979	8.82610205974605	YER057C
-0.023862200559959683	0.9465374452625451	YER058W
-0.19603029722988094	0.6367510983602204	YER059W
-0.1495334779619067	0.7087066730849106	YER060W
-0.4772233532808106	0.3332549790022399	YER060W-A
0.1340803177306897	1.361696489163644	YER061C
1.0866916045343948	12.209323598900482	YER062C
0.6658879593992981	4.633273737228051	YER063W
0.21807394763668875	1.6522431029118578	YER064C
-0.17119484405433683	0.6742254719359768	YER065C
-0.07309168066937993	0.845100423480143	YER066C-A
-0.45331837986068724	0.3521126437766508	YER066W
0.4752747026646262	2.9872715491582986	YER067C-A
0.4534966999202894	2.841166595687845	YER067W
-0.7088699295173099	0.19549248648866532	YER068C-A
0.2420251558835099	1.7459232800876618	YER068W
-0.2567424784659106	0.5536783238994393	YER069W
0.4385227757142585	2.744876289306531	YER070W
0.38709009214328743	2.438316582067323	YER071C
1.117641401402345	13.111168577926287	YER072W
0.301312830806249	2.0013029281859525	YER073W
1.844735180974975	69.94153845908386	YER074W
0.7745745542820093	5.950789037454135	YER074W-A
-0.423912223645686	0.376779943234478	YER075C
-0.32930098629318727	0.46848858520998865	YER076C
-0.639791618357066	0.22919671125343144	YER076W-A
-0.12218396362240415	0.7547724444516889	YER077C
-0.007092768738083442	0.9838009356498616	YER078C
-1.3957534901247826	0.04020189360535468	YER078W-A
-0.05375196783171947	0.8835843847945263	YER079C-A
0.19545393747247167	1.5683895409321564	YER079W
0.2486732246165875	1.7728550329238704	YER080W
0.29197617409095405	1.9587372119176572	YER082C
0.4038545385616335	2.534279663442215	YER083C
-0.7153824661935375	0.19258281644983546	YER084W
-1.348069087557262	0.04486740092034904	YER084W-A
-1.3720158074371267	0.0424604108937818	YER085C
0.7071046054463526	5.094535647645434	YER086W
-0.21906393504023064	0.6038597250973566	YER087C-A
1.2997675815645513	19.941948096243557	YER087C-B
-0.2694083377140028	0.5377639217134061	YER087W
0.6069143608362079	4.0449612065124265	YER088C
0.3774959015263745	2.3850412875232734	YER088C-A,YER089C
0.4858047868628868	3.060587406149159	YER088W-B
0.29400882583958554	1.9679262819837937	YER090C-A
0.4863402206875194	3.0643630760962175	YER090W
0.8110230693859455	6.47176992375289	YER091C
-1.706035858262761	0.01967723814534993	YER091C-A
0.33905223877362134	2.1829924756018326	YER092W
-0.4414073361225257	0.3619034005436416	YER093C
0.025960787077663795	1.061599699876763	YER093C-A
0.8296991320296057	6.756147648155597	YER094C
0.09199927264600272	1.2359453634883153	YER095W
-1.0656996929229567	0.08596077198229761	YER096W
-0.47250764594081573	0.3368932845383627	YER097W,YER098W
0.3010593611346999	2.0001352375623447	YER099C
0.5564452513158734	3.60118349752106	YER100W
-0.2898693163004635	0.5130157325053668	YER101C
1.6088783013821482	40.63294509933188	YER102W
0.2829130583940247	1.9182846799635238	YER103W
-0.15900530425938855	0.6934173369062445	YER104W
-0.09949172307399062	0.7952584216835787	YER105C
-1.3437912217030699	0.04531153536049845	YER106W
0.2892442067256499	1.9464542783673267	YER107C
0.15505041409074588	1.4290598380558468	YER107W-A
0.4770158490163038	2.9992719715480547	YER110C
-0.6268880484883514	0.23610867906926666	YER111C
0.545395727876506	3.510716237016039	YER112W
-0.06913739186567515	0.8528302729691859	YER113C
-0.10294242448808659	0.7889647057212886	YER114C
0.17919597808913132	1.5107617410099488	YER115C
0.07480277827552499	1.187962627570644	YER116C
1.9800652629273046	95.51361068293022	YER117W
0.2409917150962063	1.7417736457883854	YER118C
-0.10579250554602072	0.7838040342257283	YER119C
-0.24522330311479762	0.5685605163986093	YER119C-A
0.9997132407986163	9.99339930479411	YER120W
-0.5098035043610091	0.3091693946636134	YER121W
0.6908370489398692	4.907237178065013	YER122C
0.06184668298316979	1.1530461313012725	YER123W
0.6617575005767561	4.589416794624732	YER124C
0.27612548953749305	1.8885369636593923	YER125W
0.7885114539931394	6.144852377990429	YER126C
0.3392097264138746	2.18378423485824	YER127W
-0.15441952156269217	0.7007780309248101	YER128W
-0.05804456557767845	0.8748939924685418	YER129W
0.8069665009884988	6.411601192250551	YER130C
1.8497627150145806	70.75590904941198	YER131W
-0.5434886576258114	0.2860957078643055	YER132C
0.9644847293913759	9.21477487288372	YER133W
0.393813159507273	2.476356459930144	YER133W-A
0.39803891361493593	2.5005694074529776	YER134C
-1.498089951066602	0.03176216144676892	YER135C
0.6569039611419898	4.538412441696031	YER136W
-0.06084772939238787	0.8692651541608697	YER137C
-0.2692796805776486	0.5379232546504783	YER137W-A
0.38088708402752935	2.4037377502205213	YER138W-A
-0.13285799302012305	0.7364478641753623	YER139C
-0.25875088490238135	0.5511237351303331	YER140W
0.3453127754022118	2.214689136741252	YER141W
-0.20093272406838777	0.6296037063051757	YER142C
0.035463786413386635	1.0850850661889262	YER143W
-0.09114893043144094	0.8106830067181745	YER144C
0.39271830270700386	2.4701214255149346	YER145C
0.45789110028248514	2.870060821551185	YER145C-A
0.7973271430981435	6.2708605494131335	YER146W
-0.2816974565585489	0.5227602336984724	YER147C
0.8776597896603169	7.54500947782613	YER147C-A
0.8069979474201955	6.412065460821918	YER148W
-0.08531641908018715	0.8216437970532895	YER148W-A
-0.09430592927313802	0.8048113097015875	YER149C
1.1185251519138304	13.137875800049555	YER150W
0.12315672968102057	1.3278735788390559	YER151C
0.27040143177955883	1.8638091169312851	YER152C
0.1663754219892608	1.4668152684378197	YER152W-A
-0.1956131343233908	0.6373630254423802	YER153C
0.4853105187718396	3.0571061503246124	YER154W
-0.032841226096510974	0.9271687254327315	YER155C
0.8180484497139476	6.577312094861276	YER156C
-0.17480208130306252	0.6686485677736722	YER157W
0.17986938334986466	1.5131061043298637	YER158C
0.8856599737234992	7.685284934085916	YER158W-A
0.8873358828382418	7.714999155106653	YER159C
0.35533114615407657	2.2663717397018566	YER161C
-0.4140687324523522	0.3854173557937804	YER162C
0.26663625420246273	1.847720402045373	YER163C
-0.1754517052095684	0.6676491413333675	YER164W
-0.5335425923902789	0.29272337758557837	YER165C-A
1.193787342377467	15.623824155821808	YER165W
-0.08728887882332008	0.8179205525136006	YER166W
-0.1245159062299315	0.750730557773457	YER167W
0.035040818356612685	1.0840287946492788	YER168C
-0.009726004557078978	0.9778539523172777	YER169W
-0.3056231737709696	0.4947397738710044	YER170W
-0.07459521707696076	0.842179727146056	YER171W
-0.3966117628316201	0.4012252322984044	YER172C
-0.3958861025299701	0.40189619776987406	YER172C-A
-0.3105139862844606	0.4891995104012355	YER173W
0.2898727142999764	1.9492732110377766	YER174C
-0.17583559759500533	0.6670592370504119	YER175C
-0.5357868771284003	0.29121458551385543	YER175W-A
-0.08981920178508893	0.8131689706145471	YER176W
1.6875171449866397	48.69867499473514	YER177W
1.0613117395674379	11.516267379261498	YER178W
-0.5147915642993407	0.3056387646814223	YER179W
-0.059746422369591504	0.871472280216901	YER180C
-0.013662611786887909	0.9690303697687778	YER180C-A
-2.0788354908862523	0.008339970397304584	YER181C
0.25744657903507684	1.8090333740338729	YER182W
0.30002316129208756	1.9953687268334122	YER183C
-0.6633783423852325	0.2170809220700104	YER184C
-0.7895264704401995	0.1623579389586809	YER185W
0.144558706946235	1.394950211111503	YER186C
-0.5470760520006835	0.2837422106347511	YER187W
-1.3360854298302434	0.04612268379570108	YER188C-A
-0.22303052916029978	0.5983695306036704	YER188W
-1.9364516926173563	0.011575727839043154	YER189W,YER190W
-3.3147402131319206	0.0004844620771149409	YER190C-A
-7.0	0.0	YER190C-B
0.04504688365441958	1.1092945611443048	YFL001W
0.18428119070502869	1.5285554248548177	YFL002C
-0.9742853286769183	0.10609982591422547	YFL003C
0.16213953133002565	1.452578230970232	YFL004W
0.7611291292953921	5.769379795488196	YFL005W
-0.19934018507288737	0.6319166739246702	YFL007W
-0.3629184295477791	0.433592309308116	YFL008W
-0.07979184115362956	0.8321625339098199	YFL009W
0.9006020936106981	7.954302326799907	YFL010C
0.9278265696013939	8.46889151372382	YFL010W-A
-1.8007020216285181	0.01582333338335014	YFL011W
-0.7226411005881637	0.18939080910144732	YFL012W
-0.887380399381059	0.1296043566593963	YFL012W-A
0.04712584236592437	1.1146174614305768	YFL013C
0.11594086588617508	1.3059930502754318	YFL013W-A
1.8825394815038108	76.30262543607493	YFL014W
-1.5589345648179904	0.027609938240281903	YFL015C
-1.6953236627806705	0.020168627141327642	YFL015W-A
0.2972744212476626	1.9827795053478174	YFL016C
0.4667832580353706	2.929430898622776	YFL017C
0.4734682306283241	2.9748716340584824	YFL017W-A
0.8250843402488399	6.684737229619592	YFL018C
-1.2214288242197733	0.06005804289422068	YFL019C
-1.0086396275604166	0.09803030919542262	YFL020C
-0.20830055556689403	0.6190125362305922	YFL021C-A
-0.06010091354413952	0.8707612346056267	YFL021W
0.7441062697871055	5.547614438286604	YFL022C
0.021858923529615427	1.0516202094166691	YFL023W
-0.10879647304941673	0.7784012540784685	YFL024C
-0.3825329969153863	0.41444509404716073	YFL025C
-1.0409172608773951	0.0910086640245417	YFL026W
-0.47106104772587654	0.3380173185886646	YFL027C
0.15329206087054115	1.4232856178259983	YFL028C
0.010358824862802018	1.024138811678619	YFL029C
-0.31325693575831337	0.48611952429557337	YFL030W
1.1312760450461312	13.52932236964979	YFL031C-A
1.1397142875158697	13.794764397719026	YFL031W,YFL032W
-0.48328825963102506	0.3286334305509147	YFL033C
0.9397755624059393	8.705136038762625	YFL034C-A
0.11528297673266118	1.3040161699560266	YFL034C-B
-0.3052663203646335	0.49514646134893464	YFL034W
-0.2681429064665949	0.5393331234300894	YFL036W
0.949524990567775	8.902766656453027	YFL037W
1.2511186141767414	17.82865635857398	YFL038C
1.5978857834129576	39.617382944681616	YFL039C
-0.6292111258827929	0.23484908589639544	YFL040W
0.059316772790698406	1.146348779144598	YFL041W
-0.6099195415004431	0.24551637234259635	YFL041W-A
-0.272980399500736	0.5333589664039261	YFL042C
0.023729361010837332	1.0561591381436959	YFL044C
1.539072358815954	34.59970203940812	YFL045C
0.2757246028172563	1.8867945052515858	YFL046W
-0.07881295916562531	0.8340403096234789	YFL047W
0.35982574590108585	2.2899486611139306	YFL048C
-0.19178174327430952	0.643010784211668	YFL049W
-0.5019142161334017	0.3148370133403353	YFL050C
-1.2124771497520754	0.06130880487083492	YFL051C
-1.377944324228171	0.041884725714161915	YFL052W
-1.3993099867741978	0.03987401916095842	YFL053W
-0.5018242479951006	0.3149022415098519	YFL054C
-0.8378530937530171	0.14526028979536543	YFL055W
-0.17170940043156843	0.6734271160033178	YFL056C
-1.2710879361334075	0.05356881801584201	YFL058W
-0.11166938663128832	0.7732690240521628	YFL059W
-0.6148057155719476	0.24276958975585483	YFL060C
-0.9943070833507609	0.10131947170540274	YFL061W
-1.6828493391773478	0.020756334492526257	YFL062W
-7.0	0.0	YFL063W
-1.4325134678953328	0.03693911889997261	YFL064C,YFL065C
-1.0103541762061825	0.09764405885034765	YFL066C
-0.6545199635523705	0.22155422504175437	YFL067W
-3.020188111903592	0.0009545790266044411	YFL068W
0.6193534900317058	4.162492749490255	YFR001W
0.06740389219899905	1.1678952502594082	YFR002W
0.31665637930472934	2.0732724622084375	YFR003C
0.7691146639122196	5.8764448395315965	YFR004W
0.036701441891415464	1.088181759658367	YFR005C
0.47011946049119063	2.9520211213852097	YFR006W
-0.20088669885205393	0.6296704333384003	YFR007W
-0.3240754315958327	0.4741596224286184	YFR008W
0.4175153371649789	2.6152628048464597	YFR009W,YFR009W-A
0.34917296147757126	2.234461939154919	YFR010W
0.5398826598879134	3.46643179805811	YFR010W-A
0.5541057439191637	3.581836386043889	YFR011C
-0.71776071956182	0.19153109008993766	YFR012W
-0.8463712261298755	0.14243895337563775	YFR012W-A
-0.04362874033917423	0.9044222950436778	YFR013W
0.20984430470278478	1.621228779937787	YFR014C
0.1841351641922386	1.5280415521118462	YFR015C
-0.00306001198718613	0.9929788264379736	YFR016C
[truncated: 4,829 more rows]
